# Supplementary material for: Enhancing geometric representations for molecules with equivariant vector-scalar interactive message passing
Source: Nat Commun. 2024 Jan 5;15:313. doi: 10.1038/s41467-023-43720-2 (PMC10770089; doi:10.1038/s41467-023-43720-2)
Supplement: Supplementary file 4 — Source Data [file 41467_2023_43720_MOESM4_ESM.zip]

Archive with 25 entries (23 files):
- Source Data/Figure 4b PES.txt
- Source Data/Figure s3a(left).txt
- Source Data/Figure s3a(right).txt
- Source Data/Figure s3b(left).txt
- Source Data/Figure s3b(right).txt
- Source Data/Figure s3c(left).txt
- Source Data/Figure s3c(right).txt
- Source Data/Figure s3d(left).txt
- Source Data/Figure s3d(right).txt
- Source Data/Figure s3e(left).txt
- Source Data/Figure s3e(right).txt
- Source Data/Figure s3f(left).txt
- Source Data/Figure s3f(right).txt
- Source Data/Figure s3g(left).txt
- Source Data/Figure s3g(right).txt
- Source Data/Figure s5d.txt
- Source Data/Figure s5e.txt
- Source Data/Figure s5f.txt
- Source Data/Figure s6-7/
- Source Data/Figure s6-7/mm_e.npy
- Source Data/Figure s6-7/relative_e.npz
- Source Data/Figure s8/
- Source Data/Figure s8/mm_f.npy
- Source Data/Figure s8/relative_f.npz
- Source Data/source data.xlsx
