# Supplementary material for: Enhancing geometric representations for molecules with equivariant vector-scalar interactive message passing
Source: Nat Commun. 2024 Jan 5;15:313. doi: 10.1038/s41467-023-43720-2 (PMC10770089; doi:10.1038/s41467-023-43720-2)
Supplement: Supplementary file 4 — Source Data [file 41467_2023_43720_MOESM4_ESM.zip › Source Data/Figure 4b PES.txt]

      2.8230       6.9961
      2.8425       7.2704
      3.0822       6.6708
      3.3177       6.2619
      2.9020       7.2800
      2.9047       6.6833
      2.7606       7.0247
      2.7308       6.7658
      2.7725       6.9042
      3.0064       6.5823
      3.1148       7.2219
      3.1538       6.0813
      2.8319       6.7018
      3.0007       7.0239
      3.0494       6.7805
      2.6955       6.9597
      2.8512       6.9764
      2.8168       7.1076
      2.7300       7.1942
      2.8870       6.9237
      2.9418       6.7404
      2.9171       6.7163
      2.8112       6.9993
      2.7699       7.1157
      2.9469       7.1357
      2.8226       6.9901
      2.7035       6.6278
      2.9635       6.6333
      2.8323       6.7089
      2.9593       6.9244
      2.7356       7.0148
      3.0908       7.2151
      3.2528       6.9189
      2.8623       7.0115
      2.8483       7.0634
      2.9495       6.9269
      2.6587       7.2849
      3.0735       7.0700
      2.7882       6.8689
      3.0495       7.2218
      2.9658       6.8281
      3.2661       7.0344
      3.0447       7.0125
      3.0801       7.4384
      3.0090       6.9776
      3.5591       7.0794
      2.9202       6.7884
      2.8249       6.9292
      2.9703       7.2347
      2.9465       6.8138
      2.9108       7.0703
      3.5032       7.3235
      2.8368       7.0439
      3.3788       6.5520
      3.2640       6.4831
      2.9227       6.6145
      3.0673       6.6875
      3.0338       6.8916
      2.9350       7.0428
      2.8743       7.1522
      2.9405       7.0288
      2.7285       6.8708
      3.3560       6.9707
      2.9063       7.1907
      2.8549       7.0122
      2.8102       6.9115
      3.0160       7.1420
      2.7261       6.9601
      3.0204       7.0045
      2.8554       7.1955
      2.9129       7.0922
      2.8787       6.9060
      3.0541       6.8951
      3.2202       6.5445
      2.7649       7.0853
      2.8532       7.0793
      3.1489       6.6579
      2.8984       6.5582
      2.7722       7.0276
      2.9428       7.0930
      3.4572       7.4885
      2.9974       6.5951
      2.9716       7.3570
      2.6889       7.2866
      2.9210       7.1348
      2.9455       7.0735
      3.0081       7.3991
      2.7527       7.0753
      3.1139       7.2713
      3.1975       6.4012
      2.8458       7.1167
      2.9790       7.0205
      2.8636       6.9110
      2.6068       7.3130
      2.7567       7.1770
      3.5685       6.9264
      2.9064       7.1065
      2.8335       7.1606
      3.2177       6.3280
      3.2722       6.9895
      2.8476       6.9295
      2.8263       7.0293
      3.2611       7.0747
      2.8576       7.2701
      3.1799       6.8757
      3.0224       7.0615
      3.2527       6.8572
      2.9609       6.4237
      2.8238       6.8220
      2.9592       7.1806
      3.1506       6.6375
      3.2369       6.7868
      2.8740       7.1685
      2.9995       6.5839
      3.0288       7.1377
      2.9002       7.0618
      3.3567       6.9095
      3.1111       6.7249
      2.9116       6.9423
      3.2237       6.6731
      2.8356       6.8992
      2.8548       6.8336
      3.0449       6.8452
      2.9896       6.5076
      3.0891       6.8781
      2.8063       6.7800
      3.1768       6.9243
      3.0885       6.9335
      3.0771       6.8392
      3.1542       6.9234
      3.1802       7.2590
      3.5251       7.1954
      2.6502       7.2059
      2.9359       6.6560
      2.9643       6.7114
      2.7617       7.0056
      3.1112       7.0886
      2.9604       6.8922
      2.8820       6.9567
      2.9252       6.7320
      2.9260       6.9065
      2.9908       6.6788
      2.7429       6.6956
      3.1095       7.0225
      2.9007       7.0084
      3.0385       7.0420
      2.9161       6.7926
      2.7044       7.1275
      3.0348       6.9098
      2.8909       6.9695
      2.9321       6.9242
      2.8355       7.2562
      2.8346       6.9625
      3.0717       6.6637
      2.7832       7.0416
      2.6698       7.0675
      2.6523       6.9753
      2.8586       6.8671
      2.7454       7.2031
      2.9480       6.9195
      2.7060       6.9751
      2.7677       6.7706
      2.9159       7.0148
      2.7831       7.1037
      2.9460       6.7839
      3.1252       7.3454
      2.8169       7.1576
      2.9523       7.0794
      3.6011       6.5498
      3.3158       7.1213
      2.8455       6.9027
      2.9133       7.0056
      3.2854       7.3286
      3.0790       6.6523
      2.9003       7.2047
      2.7567       7.2030
      2.8636       7.2234
      2.9188       6.8582
      3.0309       7.3152
      2.9590       6.9951
      3.2976       7.2365
      3.2722       7.0528
      3.0973       7.1106
      2.8986       7.0352
      3.0760       7.3187
      3.1093       5.9307
      2.7908       7.1726
      2.9045       7.0745
      2.6531       7.0529
      3.2907       6.0105
      2.8979       6.9763
      2.9277       7.0692
      3.0941       7.1065
      3.3755       7.0121
      2.8518       7.1434
      2.8848       6.5955
      3.0418       7.0161
      2.9216       7.0634
      3.5010       6.8472
      3.6273       6.2526
      2.9819       6.6234
      2.9737       6.8469
      3.2075       7.3385
      3.1463       7.2006
      2.9741       6.6225
      2.9435       7.5112
      3.1737       7.2888
      2.9352       6.8117
      3.1342       7.0461
      2.8851       6.2802
      3.3221       6.7650
      3.1489       6.9983
      3.1111       5.9573
      3.0128       6.9369
      3.0798       7.1433
      3.6872       6.8136
      2.8875       7.1029
      3.0547       6.9343
      3.0075       7.3602
      2.8539       7.3293
      2.9244       6.4430
      3.2027       6.9414
      3.7696       6.9321
      2.9908       7.1534
      2.9272       6.9083
      3.0975       7.2346
      3.0426       7.0663
      3.1991       6.9399
      3.0285       6.8535
      3.1081       6.7645
      2.8599       6.9630
      3.0807       7.1159
      2.9707       7.0747
      3.0466       7.0466
      2.7645       6.9951
      3.1207       7.3024
      3.1812       6.9426
      2.8215       6.9698
      3.1527       6.8822
      3.7987       6.7308
      4.0989       5.9194
      3.0088       6.9242
      2.8223       7.3076
      3.2534       7.2685
      3.5425       6.8062
      2.7034       6.8915
      3.1890       7.0865
      3.2683       6.1524
      2.8093       7.2361
      2.9682       6.7085
      3.2086       7.0075
      2.8751       6.9391
      2.9949       6.4208
      3.0246       7.5744
      2.9075       6.9445
      2.8886       7.1422
      3.0638       6.9760
      2.8047       7.0819
      2.7946       7.1360
      2.8641       6.8364
      3.1489       6.3803
      2.8783       7.3359
      2.8358       7.2181
      2.8308       7.4545
      3.1360       7.1112
      2.9927       7.1673
      2.8357       6.9933
      2.9537       7.2883
      3.0301       7.1709
      3.0390       7.1334
      3.0239       7.4428
      3.4340       6.6497
      3.0282       6.7177
      2.8614       6.6384
      3.0388       7.3076
      2.8179       7.0322
      2.8717       7.0444
      2.8797       7.1152
      2.7130       7.1706
      2.7921       7.0265
      3.1121       7.0573
      3.4648       6.8385
      2.8166       6.5865
      2.9451       6.4095
      2.8973       7.2100
      3.0647       7.2551
      2.7969       7.0430
      3.0605       7.0482
      2.9626       7.3608
      2.8125       7.1393
      2.8742       6.8757
      2.8244       7.2138
      2.7853       7.1417
      2.7592       6.9473
      3.3189       6.3674
      2.8648       6.4819
      2.9191       7.1959
      2.8382       6.8703
      2.7470       7.2193
      2.7398       7.0863
      3.3480       6.2558
      2.7529       6.7667
      3.1655       6.2560
      2.7118       6.9759
      3.1708       6.6575
      2.9872       6.8478
      3.0201       6.3339
      2.7682       7.2979
      3.0546       7.2729
      3.0112       7.3458
      3.0156       6.6241
      2.8243       6.8621
      2.6344       7.2170
      2.8585       7.1140
      3.0567       7.1819
      3.0413       6.8021
      3.2937       6.8255
      2.7439       7.3874
      3.0696       6.5847
      2.9577       7.2609
      3.3468       7.0640
      3.8433       7.0882
      2.9134       7.0793
      3.3058       7.4968
      3.4256       7.1211
      2.8660       7.0204
      3.0312       7.2004
      3.1673       6.7617
      2.8699       6.5785
      3.1001       6.9337
      2.9742       7.2571
      2.7882       6.9443
      2.9937       6.3515
      2.8905       6.8107
      3.0879       6.0698
      2.7435       7.2488
      2.9678       6.8788
      2.8663       6.5086
      3.0363       6.7041
      3.0665       6.6694
      3.0309       7.1912
      3.4850       7.0271
      3.1669       6.6591
      2.9406       7.3749
      2.8822       7.1387
      3.8407       6.0202
      3.7582       7.0139
      3.4299       7.0760
      3.4535       7.0871
      2.9407       7.5612
      2.9136       7.0454
      3.5557       7.3495
      3.0426       6.6917
      3.4512       6.5583
      3.0233       6.5660
      2.9119       6.9691
      2.9890       6.7991
      2.6866       7.2671
      2.8926       7.0791
      3.2089       6.9889
      2.9308       6.2387
      3.0226       6.7034
      2.6202       6.6767
      3.0450       6.8594
      2.8471       6.9966
      2.9501       7.2034
      2.7974       7.0809
      3.0091       7.0280
      3.1134       7.5844
      2.7827       6.9023
      3.0402       7.0919
      3.4340       6.1414
      2.8558       6.6641
      2.9788       7.0301
      2.9003       6.7204
      2.9132       6.6308
      2.7705       6.4946
      2.7938       6.9215
      2.8296       7.0182
      2.8050       6.9518
      3.0565       7.2923
      2.8046       7.1226
      2.9047       6.9330
      3.1606       6.9332
      2.8869       7.2099
      3.1420       6.9097
      2.8229       7.2128
      2.9240       7.0332
      2.8952       6.9117
      3.2937       6.5064
      2.8391       7.2681
      2.9859       7.0543
      2.9542       7.2515
      2.7405       7.2976
      3.4845       6.9072
      2.7264       6.9899
      3.1480       7.1260
      3.0181       7.3513
      3.0693       6.6864
      3.2264       7.2848
      2.8946       6.6349
      2.9325       6.5680
      2.9623       7.1484
      3.0000       7.0547
      3.1966       6.9089
      3.0108       6.5261
      3.1354       6.4496
      2.8820       7.1502
      3.3650       6.9251
      2.9944       6.9774
      2.8576       7.0400
      2.9782       7.0008
      2.9780       7.0320
      2.8698       7.0433
      2.7686       6.9633
      2.9355       7.0606
      2.7433       6.9634
      3.1799       6.9525
      3.2361       6.6642
      3.2114       6.8544
      3.1319       7.1526
      3.1377       6.6625
      3.4198       5.7053
      3.0759       6.9578
      3.1284       7.0832
      2.9017       7.0108
      2.9232       7.1344
      2.9407       7.0107
      3.1652       7.0099
      2.9017       7.1205
      2.9111       7.0485
      2.7863       6.7832
      3.4507       6.2487
      2.9091       7.0004
      3.0057       6.9873
      2.9253       6.8546
      2.9151       6.7427
      2.8398       7.2171
      2.9258       6.9554
      2.9544       7.0600
      2.6547       7.0760
      3.0955       6.0261
      3.8745       7.1818
      3.0021       6.6506
      3.2910       6.2557
      2.8220       7.0239
      2.9908       7.0298
      3.0509       7.1160
      2.9567       6.9857
      2.8788       6.9382
      3.3092       6.4139
      2.8394       7.0405
      2.8131       7.1712
      3.4699       6.3760
      2.8611       6.9039
      2.9149       6.9098
      2.8238       7.0785
      2.8060       7.2775
      2.7016       6.8897
      3.2560       6.8699
      3.1389       6.8757
      2.9782       6.9717
      2.8581       6.9014
      2.7611       6.2130
      2.7961       6.7648
      3.4921       6.4724
      3.3376       7.2265
      3.5752       6.8274
      2.9392       6.9077
      3.3078       7.1455
      3.0797       6.9124
      2.7959       6.8780
      2.9027       7.1018
      2.7584       6.4626
      3.2531       7.0038
      3.0634       6.9093
      2.8879       7.3174
      2.8166       6.9513
      2.9912       7.1425
      2.8630       7.0320
      2.8257       6.8122
      2.6746       7.0068
      2.8982       7.0703
      2.8465       6.9602
      2.9083       6.9239
      3.0004       7.0503
      2.8672       7.1156
      3.3375       6.9894
      3.1122       7.1259
      2.9301       7.0667
      3.2207       7.1592
      3.1263       7.0584
      2.8914       7.0921
      2.7957       7.2261
      2.8152       7.0883
      2.7385       7.1436
      2.8837       7.1704
      2.9626       7.0390
      3.6562       7.0533
      2.8013       7.5512
      3.2196       6.8545
      2.9090       6.4980
      2.8263       7.0846
      3.2460       6.3399
      3.1712       6.5732
      3.1015       6.2905
      2.8390       6.9889
      3.0641       6.6769
      3.0491       6.6201
      2.8128       6.9722
      2.8592       7.2180
      3.0270       7.0845
      2.8937       6.8021
      3.2055       6.9666
      3.0265       6.5775
      2.9670       6.8761
      2.8954       7.0228
      2.9752       7.0974
      3.0430       7.2065
      2.7474       6.3177
      3.0277       6.6916
      3.0303       6.8755
      2.7901       7.1594
      2.9278       7.0349
      3.5524       7.3547
      3.3519       6.3408
      3.2975       6.8685
      3.0494       7.1850
      2.7551       7.0300
      2.8782       7.1579
      3.2525       6.7573
      2.7427       6.9864
      3.0965       7.0505
      2.9445       7.0953
      2.9396       7.0221
      3.2244       6.5328
      2.9056       7.3675
      3.0586       6.8520
      3.1183       7.1512
      2.8680       7.0893
      2.7970       7.0221
      2.9022       7.0581
      3.1351       6.9367
      3.2562       7.0329
      3.1432       7.0574
      2.8911       6.8888
      2.8171       7.2491
      2.7858       7.0597
      2.9958       7.1465
      3.0919       7.2597
      3.2886       6.8737
      2.6589       7.1842
      2.9603       6.5085
      3.0289       6.9510
      3.0545       7.0099
      2.6902       7.1837
      2.9733       6.8917
      3.4043       6.5309
      3.2218       6.6557
      3.2313       6.3964
      3.1926       7.0323
      2.9305       7.2995
      2.7623       7.1820
      2.8240       6.9851
      2.9193       7.2750
      3.2594       6.9015
      3.1006       6.3092
      3.0887       6.1204
      2.9903       6.8390
      2.9267       7.1184
      3.1545       6.4331
      3.2743       6.8798
      3.2417       6.3691
      3.5294       6.4415
      3.0866       6.7618
      3.3749       6.7068
      2.9248       6.9777
      2.9528       6.7613
      2.8943       6.8120
      3.1179       6.9534
      3.3504       6.9019
      2.8786       6.9139
      2.9590       7.0376
      2.8280       7.1043
      2.6923       7.1525
      2.9425       7.1418
      3.4537       6.5559
      2.8714       7.0871
      3.0802       7.0481
      3.2974       7.1021
      3.6857       7.0473
      2.9058       7.2222
      3.2300       6.4802
      2.7982       6.9691
      2.7223       6.9788
      2.8434       7.3145
      3.0258       7.1828
      2.6849       7.1650
      3.0510       6.7035
      3.3556       7.0501
      2.8360       6.4126
      2.8375       7.4278
      2.8921       6.8674
      2.8849       7.2045
      2.9098       6.9403
      2.9210       6.8044
      2.8739       7.0769
      3.0217       7.0539
      3.0483       6.9115
      2.8819       6.9381
      2.8996       6.9714
      3.0623       6.9938
      3.4010       6.2303
      3.0903       7.0911
      2.9192       6.3624
      3.3364       6.8894
      2.9131       6.9597
      3.1720       6.9054
      2.9497       7.4652
      2.8369       7.2169
      2.9358       7.1022
      3.0169       7.1298
      3.2191       6.7422
      2.7553       7.0847
      2.9525       7.4768
      3.0250       6.0842
      3.2554       6.9864
      3.1092       6.3290
      2.9666       7.2474
      2.7790       6.9666
      2.7621       7.1740
      2.9627       7.1856
      2.7075       7.0612
      2.7413       7.1995
      3.3950       7.2143
      2.9045       6.9130
      2.9593       7.1385
      3.3731       6.5651
      2.8904       6.7478
      3.0568       7.1311
      3.4978       6.1288
      2.8616       6.4479
      3.0587       6.8743
      2.9122       6.8796
      2.8698       6.9352
      3.0247       6.9567
      2.8663       6.9972
      2.8159       6.8675
      2.8469       7.2620
      2.8002       7.1344
      3.0210       7.1798
      2.9425       6.9644
      2.9514       7.2716
      2.8042       6.8956
      2.8368       7.1048
      2.7933       7.0305
      2.9010       7.2450
      3.2280       7.2059
      3.1553       6.8197
      2.8949       6.6890
      3.0515       6.8782
      2.9355       7.3998
      2.9518       7.3114
      2.8017       7.1237
      3.4056       7.0017
      2.9269       6.9937
      3.0477       6.5242
      2.8519       7.0282
      2.7232       6.9373
      3.2802       6.8640
      3.0710       7.0084
      3.5085       6.6384
      3.7398       6.5111
      3.3430       7.0870
      2.8748       7.4276
      3.2997       7.0648
      2.9229       7.1503
      3.4477       6.9897
      2.8820       6.9680
      2.9307       6.8574
      2.6972       6.9547
      3.0177       7.1679
      2.9182       6.7253
      2.7692       6.6333
      3.2062       6.9197
      2.8361       7.1559
      2.9869       7.0638
      3.4418       7.0156
      3.4929       6.6320
      3.0285       7.2888
      2.7216       6.5768
      3.0589       6.4340
      2.8772       7.0074
      2.9717       6.8413
      2.7965       7.2076
      3.2022       6.8295
      2.9523       7.1422
      2.6732       7.2089
      2.8315       7.1255
      3.1984       7.0489
      2.7879       6.9910
      2.7980       7.0493
      3.0245       6.7378
      2.7421       6.9875
      3.0153       7.0768
      3.0304       6.8707
      2.8250       6.8033
      2.8568       6.7639
      2.7756       6.9868
      3.0370       6.8240
      3.1832       6.8661
      2.6522       7.2980
      3.1713       6.9225
      2.7682       7.2034
      3.1308       6.8741
      3.1007       6.6975
      2.7285       7.0915
      3.1076       6.2264
      2.9206       6.8397
      2.8103       7.2248
      2.8583       6.9480
      2.8746       7.2406
      2.8743       6.3505
      2.8733       7.0364
      2.6396       6.9432
      2.8487       7.2532
      2.9383       7.0702
      2.8933       6.7354
      2.9178       7.1620
      2.8023       6.6883
      2.8574       7.2348
      3.0618       6.6402
      2.9234       7.0369
      2.7521       7.3435
      2.7761       7.0932
      2.8590       7.0491
      2.7989       7.0545
      2.8751       7.1328
      2.7799       6.5669
      3.3637       6.3193
      3.1500       6.3287
      2.9800       6.9045
      3.0423       6.9519
      2.8343       7.0654
      2.9638       6.7532
      3.0448       6.9898
      2.7855       6.9648
      3.7258       6.6709
      2.8235       7.1130
      3.1888       6.6358
      4.0863       6.7239
      2.8433       6.2640
      3.1572       6.5761
      3.0086       7.4193
      2.9306       6.5290
      3.1305       6.9447
      2.7725       6.9091
      3.0026       7.2629
      2.7725       7.4295
      3.1007       6.6732
      3.7548       6.5885
      2.8353       6.6755
      3.0273       6.9864
      2.8399       7.2185
      2.9574       7.0755
      3.0850       7.0248
      2.8699       6.2219
      2.9465       7.3723
      3.4799       6.8725
      2.9694       6.7771
      2.8724       7.0733
      3.1970       6.7507
      2.9614       7.0073
      3.0370       6.7910
      2.8535       7.2225
      3.0180       6.8551
      2.7772       7.0098
      2.9164       6.8046
      2.8078       7.0385
      3.1128       7.2853
      3.3389       6.9223
      2.6729       7.2190
      2.8167       6.8239
      2.8348       7.0276
      3.3498       7.0058
      3.3000       6.5882
      3.1205       7.0710
      2.9745       6.9961
      3.0756       7.4434
      2.9455       6.5995
      2.8596       7.1720
      3.1995       6.4922
      3.0755       6.6100
      2.7213       7.0210
      2.9310       6.9390
      2.7694       6.9315
      2.7868       7.0709
      2.7933       7.2196
      2.7480       6.8905
      2.8815       6.9775
      2.7175       6.9480
      2.7634       7.2380
      2.9311       7.2070
      2.9501       7.0590
      2.9751       7.1852
      2.8686       7.0804
      2.8806       6.8376
      3.2080       6.9703
      2.9922       6.6304
      2.9164       7.3528
      3.0742       7.3319
      3.1461       7.0321
      3.0615       6.2476
      2.8108       6.6871
      2.8086       7.1927
      2.8100       6.6988
      3.1525       6.6932
      3.0333       7.0410
      2.9970       7.1565
      3.1907       6.2142
      3.3566       7.2171
      3.0483       7.2262
      2.8216       7.2721
      3.3058       6.5912
      3.2096       6.0736
      3.6300       6.9674
      3.6290       6.5520
      3.0402       7.0978
      3.2217       6.9462
      3.2954       6.8840
      2.9738       6.2542
      2.7808       7.1363
      2.9905       7.2797
      2.6972       7.0702
      2.7639       7.1245
      3.0980       6.3709
      3.0624       6.8612
      3.0459       7.1203
      2.9147       7.3223
      3.0282       6.9921
      3.2336       6.3167
      3.3363       7.7052
      3.0082       6.2866
      2.9488       7.3042
      2.8747       7.4815
      2.9466       7.1130
      2.8611       7.0521
      2.8756       6.8418
      3.0556       7.2129
      2.9564       7.2545
      2.8389       6.8813
      2.8923       7.1854
      2.7973       6.5689
      3.1515       6.9978
      2.9067       6.9716
      2.8810       7.0021
      3.0132       7.1430
      3.3550       6.9212
      2.6633       7.1712
      2.8476       7.2423
      2.6505       7.1562
      2.9817       7.1225
      3.4269       6.5329
      2.7952       7.0712
      2.7353       6.9652
      3.0151       6.9550
      3.1261       7.0851
      2.6921       6.6707
      2.9066       7.1212
      3.2539       7.0781
      2.8549       7.1274
      3.1755       7.2906
      2.9057       7.0511
      3.1094       6.8554
      3.2201       7.1182
      2.7928       7.0148
      2.7609       7.4959
      3.1946       6.9472
      2.7678       6.9980
      2.7293       7.1162
      3.0867       7.0279
      2.9167       7.1677
      3.2877       7.4027
      2.9709       7.0160
      3.3197       6.5415
      3.1940       6.7820
      2.9953       7.3143
      2.8940       7.3626
      2.7881       7.4042
      2.8260       7.1400
      2.7326       7.1084
      3.1029       7.1773
      2.8708       7.2731
      2.9676       7.2517
      2.7184       7.1928
      2.9061       6.8910
      3.0133       7.3804
      3.0305       7.0353
      2.7315       7.1882
      2.8643       7.5935
      3.1043       6.6566
      2.7934       6.7162
      2.8377       6.9854
      2.8526       6.5388
      3.5189       6.9372
      2.7175       6.5442
      2.9321       6.9142
      3.0431       6.9631
      2.9663       7.0462
      2.7881       7.0255
      2.8184       7.1453
      3.2621       7.0532
      2.9927       7.0247
      2.7871       7.1164
      3.0829       7.0142
      3.2673       6.9064
      2.8080       7.2452
      3.1644       7.0161
      2.9287       7.2933
      2.9298       7.2421
      2.6882       6.8687
      2.8324       7.0672
      2.8253       7.4343
      2.8777       7.0838
      2.9706       6.6619
      3.1787       6.5864
      3.3597       6.3823
      2.7438       6.7309
      2.7190       7.0148
      2.9506       7.2354
      2.8566       7.3348
      2.8419       7.3798
      2.8111       7.0673
      3.1370       7.0542
      2.8180       7.1658
      2.9718       7.4016
      2.8728       7.1026
      3.2811       7.0681
      2.7036       7.1807
      3.0410       7.0751
      3.1587       6.7006
      2.9113       7.2044
      2.9357       6.9484
      3.0741       6.6591
      2.8634       6.8215
      3.0249       7.2648
      2.9272       7.1074
      3.1939       7.1246
      2.7427       7.4611
      3.0329       6.9373
      3.2083       6.1629
      2.9308       6.9968
      3.0761       6.3594
      2.9036       6.9591
      2.7439       7.2794
      2.8984       7.3598
      3.0095       7.3166
      2.8680       7.2570
      3.0110       7.3431
      3.0923       7.4469
      3.0165       6.9362
      2.8577       7.2748
      3.2995       7.2580
      2.7543       6.6362
      3.2590       7.0967
      2.8615       7.3390
      2.8843       6.9121
      3.2358       7.4562
      3.0685       7.1612
      2.9332       6.8122
      2.6550       7.1291
      2.9188       6.9599
      3.1704       6.2140
      3.1375       6.5171
      3.3698       7.2853
      2.7666       6.5751
      2.6577       7.1550
      3.0700       7.1295
      2.8864       7.3379
      3.2193       6.6840
      3.0692       7.1025
      2.8735       7.0221
      3.0125       7.1136
      2.9291       6.8564
      2.9457       6.4274
      2.9634       7.3116
      2.9646       7.1113
      2.6981       6.2561
      2.8778       7.0234
      2.8390       7.2017
      3.0417       7.3822
      3.4817       7.0980
      3.4245       7.2000
      2.7258       7.2449
      3.1396       7.0710
      2.7695       6.7823
      2.7594       7.1182
      3.1943       7.0022
      3.0897       6.5501
      3.2128       6.9665
      3.1085       7.4410
      3.2031       6.6452
      3.2748       6.9762
      2.8767       7.0312
      3.0555       6.1223
      3.0079       6.8268
      3.0401       7.3009
      2.9546       7.5573
      3.1922       6.8725
      3.2491       7.0348
      2.9737       6.8421
      3.0090       6.9154
      2.8328       7.2490
      3.1443       7.1934
      2.9250       7.0871
      2.8063       7.3994
      3.0739       7.0109
      3.0001       7.2378
      2.9427       6.5897
      2.8516       6.9857
      2.8318       7.2314
      3.0735       7.0660
      3.0026       6.9995
      3.3347       7.2077
      3.2054       7.0265
      3.0114       6.9312
      2.8372       7.1800
      2.9981       7.2325
      2.8526       6.2236
      2.9883       7.0332
      3.1098       7.3054
      3.6057       7.0956
      3.0365       7.2733
      2.9303       7.0235
      2.9721       7.2288
      2.9488       6.3650
      2.8800       7.2759
      3.0469       7.1800
      3.0871       6.4829
      2.8909       6.5926
      2.8583       6.8720
      3.2646       6.7546
      2.7940       6.9018
      2.8037       6.9404
      3.3224       7.3321
      2.7689       7.1238
      2.9256       7.0905
      3.3592       6.2291
      2.8684       6.9353
      3.0111       6.9082
      2.9714       6.5404
      2.6909       7.5233
      3.0492       6.6704
      2.7375       7.0108
      3.1380       6.8512
      2.9064       7.3275
      2.8282       6.3453
      3.0823       6.9327
      2.9555       7.1192
      2.9307       6.7954
      2.9449       6.5702
      2.9493       7.3985
      2.8525       6.4479
      3.4064       7.0917
      3.0671       6.8693
      3.0485       6.8073
      2.8678       7.1871
      2.8266       7.0351
      2.8220       7.2426
      3.1978       7.1183
      2.9873       7.0634
      2.6632       6.4959
      2.9068       7.0413
      2.6554       7.7204
      2.8451       6.5675
      2.9396       6.7968
      3.1853       6.9420
      2.7669       6.7126
      3.1889       7.2032
      3.2695       6.5358
      2.8497       6.4892
      3.2868       7.0004
      3.2302       6.6249
      2.8504       7.1558
      3.2028       7.4430
      3.2423       6.4683
      2.8136       7.2478
      3.0523       7.0421
      2.9159       7.1381
      2.8544       6.9784
      2.7017       7.4163
      3.2266       6.7361
      3.1291       7.1261
      2.8704       7.1155
      3.0799       6.3214
      2.9738       6.9558
      3.0503       6.6769
      2.8040       6.8856
      2.9819       7.7269
      3.1730       6.3854
      2.9244       7.5700
      3.4846       6.0053
      2.9853       6.8173
      3.5927       6.7375
      2.9465       6.9926
      2.9929       7.5591
      2.9490       6.8519
      2.7595       7.2859
      2.9377       6.6060
      2.9406       6.9177
      2.9712       7.3275
      2.8683       7.3491
      2.9525       6.9747
      2.9709       6.9677
      2.8472       7.3980
      2.9050       6.7072
      2.6889       6.8653
      3.1588       6.8638
      3.1406       6.3388
      2.8038       6.6695
      3.5179       7.2540
      2.8370       6.5123
      2.8242       7.0700
      2.7338       6.7998
      2.7739       6.9509
      2.9234       6.8842
      2.9065       7.1663
      3.0569       7.3959
      2.9512       7.0011
      2.9343       6.5133
      3.1058       6.6455
      2.7362       7.1419
      3.0468       6.6999
      3.0995       6.6506
      3.0065       6.7881
      2.9616       6.4367
      3.0687       7.1334
      2.9529       7.3328
      3.0048       6.3752
      2.9490       7.1892
      3.2148       6.9276
      2.8301       7.3977
      3.0972       6.7955
      3.0133       7.2341
      2.8878       7.2575
      2.7753       7.0355
      3.0503       7.1421
      2.9167       6.8671
      2.8148       7.3481
      2.8516       7.2830
      3.4754       6.8803
      2.7810       6.8876
      2.8985       7.0185
      3.0339       7.2205
      2.7870       7.3153
      2.8040       7.0043
      2.8057       7.4654
      2.8048       6.3045
      3.4854       7.4465
      2.9943       5.9500
      2.8960       7.1508
      3.3692       7.2455
      3.2029       7.1576
      2.9182       7.2882
      3.1291       7.0509
      2.9999       6.7737
      2.9485       6.7500
      2.9816       6.3081
      2.9940       6.7552
      2.9796       6.7605
      2.7585       7.1338
      3.0817       7.2990
      2.8406       6.4540
      3.0795       6.6410
      2.8179       7.1331
      3.0765       6.9958
      2.9049       6.3433
      2.8025       7.0947
      2.6944       7.0347
      3.2693       7.1411
      2.7880       6.8996
      3.0736       7.0725
      3.0780       6.9046
      2.9771       6.8211
      3.5649       6.4869
      2.9352       7.4055
      3.0405       6.9202
      3.4462       6.9061
      3.1173       6.2653
      3.1587       6.6092
      2.9013       6.6850
      3.0323       6.4002
      3.3242       6.8811
      2.8287       7.0314
      2.8678       6.6507
      3.1349       7.4107
      2.8486       7.1812
      3.0779       7.0698
      2.8043       7.2124
      2.9484       7.2262
      3.5213       7.4969
      3.2463       6.9777
      2.9572       7.2006
      2.9563       7.2403
      2.8924       7.1276
      3.1653       7.4271
      2.9388       7.2363
      3.0202       6.9399
      2.9583       6.6479
      3.0853       7.1317
      3.3737       7.1457
      2.7987       7.3226
      3.1010       7.1387
      2.8133       7.2046
      3.4320       6.3282
      2.9264       6.7618
      3.4331       6.8212
      2.9816       6.5189
      2.9419       7.1503
      2.7636       6.9028
      2.8118       6.9721
      3.1665       6.7549
      2.9535       7.1388
      2.9110       7.4059
      2.9707       6.7340
      2.9491       7.4242
      2.8976       6.9680
      2.8191       6.4767
      2.9623       7.4273
      2.7711       6.7639
      2.8704       7.3557
      2.9447       6.8755
      2.8399       6.9781
      2.8421       7.3400
      2.9075       6.9112
      3.0244       6.7323
      3.0002       7.2164
      3.1230       7.2559
      3.1372       6.3764
      2.8229       7.1375
      3.0931       7.3316
      2.9270       7.0942
      3.0185       7.1002
      2.8539       7.1444
      3.4495       6.6073
      2.9849       6.5320
      2.6360       7.1880
      3.0550       6.7931
      2.9854       7.6495
      3.0682       7.2992
      2.8794       7.1178
      3.1427       6.7742
      2.9956       6.8696
      2.6898       6.8306
      2.9752       7.0078
      2.8493       7.3126
      2.6654       7.0385
      2.9363       7.0372
      3.0723       7.1120
      3.1306       6.7775
      2.7007       6.7785
      3.1349       7.4066
      3.3214       6.6476
      3.1075       6.6675
      2.7393       7.0829
      3.2590       7.2201
      2.9661       6.3032
      3.1526       6.6313
      3.0194       6.8472
      3.1776       7.0433
      2.8046       7.3924
      3.1873       6.4997
      2.8129       7.5505
      3.3257       6.8494
      3.0854       7.0654
      3.1332       6.5690
      2.7870       7.1763
      2.7027       6.7861
      2.8246       6.8817
      3.3254       6.8357
      3.0242       7.5074
      3.0013       6.5952
      3.4036       6.5653
      2.8766       6.7581
      2.9395       6.5569
      3.2523       6.3592
      2.8783       6.9164
      3.0533       7.1615
      2.9981       6.4146
      2.9699       6.8834
      2.9709       7.2530
      2.8888       7.1869
      2.8726       6.4636
      2.7508       7.1508
      2.9790       6.8238
      2.9469       6.7304
      3.5256       7.4941
      2.9190       6.9295
      2.9839       7.3245
      2.6802       7.3843
      2.7686       6.8134
      3.0634       7.0392
      2.8620       7.3277
      3.1113       7.1922
      2.9760       7.1222
      2.8879       7.1185
      2.8746       6.5093
      2.8835       6.8447
      3.1333       6.8741
      3.1515       6.9374
      2.9270       7.0645
      2.8600       6.9043
      3.0288       6.8213
      2.9338       6.9171
      3.0732       6.8963
      2.7678       6.6627
      2.9129       7.2927
      2.8299       6.9569
      2.9792       6.7130
      2.9643       7.0498
      2.9450       6.9069
      2.8515       6.7572
      3.2167       6.5562
      3.0767       6.9648
      3.0757       7.4995
      2.9907       7.3497
      2.8130       7.1527
      3.1766       7.2120
      2.8128       7.2178
      2.9790       7.0720
      2.8022       7.3054
      3.0844       6.5764
      3.0870       6.9444
      3.0087       7.3962
      3.5470       6.4143
      3.0757       6.5665
      2.9567       7.2991
      2.8743       7.3612
      2.8170       7.1838
      3.2646       6.4822
      2.9073       7.1475
      2.7976       7.1420
      2.8284       6.8187
      2.9348       7.1045
      2.7359       7.4955
      3.1642       6.6011
      2.8302       6.8015
      2.7203       7.0950
      2.8641       7.4318
      3.1192       6.6747
      3.1859       7.0567
      2.8785       6.8340
      3.3015       7.0864
      2.9468       7.2280
      3.2740       6.3447
      3.0900       6.9536
      2.8131       7.3481
      3.1728       6.7070
      2.9440       6.9595
      2.8224       6.8817
      3.0272       7.0738
      2.9913       7.1851
      3.0550       7.1477
      2.9617       7.4385
      2.9840       7.0856
      3.1087       6.7405
      3.0574       7.3034
      3.2294       6.8791
      3.0764       7.2940
      2.7041       7.2762
      2.7664       7.3697
      3.0067       7.1850
      3.0950       6.9652
      2.9640       7.5369
      2.9247       6.5119
      2.8554       7.4854
      2.8858       7.2619
      2.8639       6.7946
      3.0152       6.5676
      3.2914       6.7903
      2.7530       7.2598
      3.0507       7.1441
      3.0785       6.7690
      2.9699       7.2438
      2.7871       6.6938
      3.1103       6.2526
      2.8719       6.7364
      2.9470       7.2164
      2.8584       7.1956
      2.9127       6.8039
      2.6756       7.2412
      2.7783       7.0403
      2.9687       7.2549
      2.9534       7.3369
      3.3226       7.0708
      2.7881       7.1112
      2.9865       6.5173
      2.6895       6.8219
      2.9308       6.8322
      3.0886       6.9826
      2.9752       7.3614
      3.0098       6.9573
      2.8076       7.4435
      2.9316       7.2658
      3.2924       7.2436
      2.7927       7.0462
      3.0543       6.8781
      2.8587       6.9560
      3.1203       6.7497
      3.0475       6.7011
      3.2166       7.1202
      2.7852       7.0365
      2.8811       6.6364
      3.1917       6.8464
      3.3599       6.4674
      2.7899       6.6606
      3.0338       7.0737
      3.0767       7.1612
      2.7555       7.0842
      2.9202       6.9249
      3.1189       6.8430
      3.0193       6.9353
      2.8387       7.1041
      3.1074       7.1002
      2.9559       6.4010
      2.9120       7.2937
      3.1899       6.7103
      3.1349       7.1038
      3.0171       7.2544
      2.8341       7.2155
      2.8788       6.5291
      2.8934       6.8125
      2.8695       6.5249
      3.1695       6.3499
      2.7371       6.7637
      2.8584       7.2140
      2.8338       7.4240
      2.7486       7.1074
      2.9023       6.7873
      3.0986       6.5090
      3.1736       6.5592
      3.0889       6.7645
      2.9723       6.9804
      3.1470       6.9658
      2.8932       7.1936
      3.4177       6.3532
      3.0157       6.9086
      3.1417       6.5197
      3.4295       7.1465
      2.8034       7.0123
      3.6605       6.9517
      3.2301       7.1784
      2.9682       7.1631
      2.8852       6.7558
      3.0278       7.0411
      2.7300       7.2869
      2.9445       6.5431
      2.9408       6.6817
      3.2004       6.7756
      2.7351       6.5540
      2.9445       6.7954
      2.7831       6.8253
      2.7190       7.6012
      3.0211       7.0027
      3.0069       6.7819
      2.9207       7.0700
      3.1906       6.7102
      2.7474       7.1462
      3.0352       7.1773
      3.1533       6.8456
      2.8351       6.8496
      2.7140       7.1357
      3.4614       7.0148
      2.8528       6.2335
      3.0894       6.9025
      3.1121       7.0808
      2.8176       7.0081
      2.7050       6.8672
      3.0140       6.7301
      3.1546       6.7998
      2.9348       7.2951
      2.7770       6.8126
      3.0103       7.0067
      2.7929       7.0940
      2.9155       6.8078
      3.0456       6.7547
      3.3026       6.9666
      3.2233       6.4150
      2.8808       6.8627
      3.3382       6.6552
      3.0412       6.8637
      2.9540       7.1083
      3.0972       7.2395
      2.8606       6.8467
      2.9806       6.8947
      2.8869       7.0827
      2.8278       7.0195
      3.3344       6.3161
      2.9900       6.5133
      2.7513       7.0101
      3.2605       6.4501
      2.7437       6.9018
      2.7779       7.2386
      2.9554       7.0534
      2.9943       6.7781
      2.7666       7.0277
      2.9669       7.0462
      2.9431       7.2062
      2.9801       6.9057
      2.9579       7.0439
      2.7870       7.0500
      3.1550       6.9425
      2.9844       7.2198
      3.5213       7.3102
      2.7750       7.4402
      2.9227       6.9701
      2.9296       6.4255
      2.9768       7.3069
      2.9302       6.9596
      3.0022       6.6452
      3.0437       6.9116
      2.8113       6.6578
      3.2894       6.4563
      2.8081       6.9695
      2.7798       6.9143
      2.7323       7.1797
      3.0315       6.6311
      2.9698       6.9948
      3.1344       6.9999
      2.9837       7.1858
      2.9227       6.4372
      2.8789       7.3676
      2.9981       7.0295
      2.9955       6.2717
      3.0284       6.7572
      3.3052       6.6386
      2.9722       6.7007
      3.0535       7.2515
      3.0546       7.3786
      3.1441       7.1683
      2.9567       7.0057
      2.8053       6.5327
      2.9858       7.1772
      3.1102       6.5799
      2.8536       7.2593
      2.8122       7.0715
      2.9005       6.3007
      2.7739       6.7703
      2.8431       7.1660
      3.1740       7.0452
      2.7187       7.4192
      3.0956       6.5367
      2.9228       6.7588
      2.7482       6.9673
      2.9808       7.0973
      2.7363       6.9448
      2.7577       6.6502
      2.9306       6.9586
      2.8452       6.9801
      2.8540       6.8147
      3.1915       6.2640
      2.8253       6.9459
      2.9071       7.1614
      2.9364       6.9057
      2.8804       6.9826
      2.8165       6.8166
      2.8668       7.0590
      3.1027       6.4467
      2.8580       7.1216
      3.0142       7.4258
      3.0781       6.7682
      2.8865       6.4103
      3.1940       7.0503
      2.9547       6.8892
      2.9374       6.4386
      2.8384       6.9784
      2.8369       7.4116
      2.9602       7.1819
      3.1589       6.6863
      3.0692       7.0013
      2.9367       7.1570
      2.8950       7.0163
      2.9095       7.1937
      3.1117       6.0869
      2.7928       7.1153
      2.9585       6.9636
      3.2663       6.2563
      2.9969       7.3158
      3.1274       6.6822
      3.1136       6.7728
      3.0986       7.1154
      3.2751       7.0023
      2.7747       7.1574
      3.0911       7.0703
      3.0989       6.5938
      3.0478       6.7847
      3.6556       6.6228
      2.9195       6.5459
      3.1472       6.9502
      2.8096       6.8815
      3.4674       6.9288
      3.0202       6.2514
      3.1686       6.7121
      2.8302       6.8554
      2.8163       6.6114
      3.1534       6.4148
      3.0282       6.8527
      3.0246       7.1075
      3.0705       7.0103
      2.7673       6.8688
      2.9149       6.8176
      3.0232       6.7165
      3.1621       7.0676
      2.8983       6.9699
      2.8143       7.4084
      2.7539       6.2026
      3.0517       6.9590
      2.9294       6.7558
      2.9687       7.2359
      3.1135       6.7353
      3.1128       6.9985
      2.7757       7.0417
      3.0078       7.0110
      3.0686       7.0436
      2.6510       7.2112
      3.0537       6.8088
      2.9352       6.7153
      2.7324       6.9822
      2.7381       6.8184
      3.2008       6.9506
      2.9398       6.7600
      3.0031       6.6299
      2.8781       6.9206
      2.7727       6.6125
      3.1638       6.6408
      3.0185       6.6536
      2.9118       6.5826
      2.7028       7.0808
      2.9356       6.5748
      3.1050       7.2626
      2.8429       7.0062
      2.9768       6.8410
      3.0673       7.0621
      3.1103       6.8141
      2.6392       6.9355
      2.9072       7.1609
      2.9170       7.0287
      2.9401       6.8493
      2.9082       6.8794
      2.7115       6.9511
      3.1789       6.6761
      2.9404       6.8264
      2.8327       6.9130
      2.9430       7.1465
      3.0510       6.6555
      2.8411       7.0661
      3.2365       6.9969
      3.0791       6.9416
      2.8263       6.9963
      2.9556       6.8510
      2.9525       7.4142
      3.0412       6.8347
      2.8998       7.2549
      2.6529       6.8698
      2.8335       7.1728
      2.9475       6.9228
      2.7372       6.7395
      3.0127       6.9386
      2.9112       6.3864
      3.1343       6.7319
      2.7739       7.3164
      3.1325       6.8960
      2.8041       7.0190
      2.9746       7.2604
      2.7736       6.7043
      3.0089       6.5181
      2.9475       6.4628
      3.3245       6.9313
      3.0583       6.4604
      2.7648       7.1132
      3.1161       7.2649
      3.0967       6.7208
      3.1575       6.6320
      3.2682       6.8541
      2.8831       7.1216
      3.0020       7.1083
      2.9481       6.9828
      2.9617       6.7210
      2.7730       6.8948
      2.8144       7.2721
      2.9579       6.7792
      2.9343       7.0721
      2.9655       6.8870
      2.9747       6.7482
      2.8377       7.0065
      3.0477       6.6763
      3.2545       6.8017
      2.8693       7.0974
      2.8215       6.9792
      2.8134       6.9857
      2.6444       6.7579
      2.9270       6.7569
      2.7988       7.2589
      2.7021       6.9856
      2.7338       7.3938
      3.1843       6.8904
      2.8746       6.8780
      2.9537       7.2143
      2.7733       7.2293
      3.1323       6.9618
      3.0774       6.4915
      2.9946       6.9639
      2.8384       6.8827
      3.1462       6.6237
      2.8223       7.0310
      3.0753       7.0604
      2.9375       6.5320
      3.3155       6.9975
      2.8730       6.8295
      2.9143       6.9370
      3.0858       6.8430
      3.0826       6.9674
      2.7903       7.0460
      3.1517       7.0510
      2.9224       6.9130
      3.0272       6.3542
      2.9725       7.0215
      3.0645       6.8783
      2.7401       6.8765
      2.9464       7.0462
      2.7088       6.9501
      3.1043       7.2347
      3.1392       7.0992
      2.7119       6.7051
      3.4258       6.4054
      2.8750       6.7279
      2.9224       7.1848
      2.8336       7.3315
      3.2810       6.6029
      2.9032       6.8673
      2.9190       6.9896
      2.9848       6.8321
      2.8940       7.0120
      3.1159       7.0639
      2.8335       7.1383
      2.7287       6.5398
      2.9147       6.9869
      3.0189       7.1448
      2.8241       6.9884
      2.8939       7.1423
      2.9188       6.6561
      2.9573       6.9416
      3.2238       7.1004
      2.7975       7.2758
      3.1089       6.8521
      2.8417       7.1048
      3.0411       7.1104
      3.0376       6.9859
      3.0042       7.0853
      2.9592       7.1426
      2.9081       7.0426
      2.8967       7.1712
      3.3151       6.9118
      3.1437       6.7986
      2.8474       7.0088
      2.8034       6.9370
      2.9363       7.0413
      2.8649       7.1319
      2.8568       7.5947
      2.6870       7.2680
      3.4083       6.4976
      3.3935       6.6407
      2.9300       6.8605
      2.9382       6.7333
      2.6988       7.1316
      3.1877       7.0095
      2.8540       6.6050
      3.4511       6.5242
      2.8616       6.4398
      3.4631       6.4704
      3.0443       6.8921
      2.9082       6.8490
      3.2228       7.0223
      3.2632       6.7871
      3.0261       6.5758
      2.7639       6.8097
      2.9479       6.7908
      2.9657       6.8074
      2.8603       7.1654
      3.0979       6.4911
      2.7386       7.2332
      3.4473       6.8991
      2.9798       7.0658
      2.7533       7.1564
      3.2984       5.8265
      2.8558       7.4771
      3.1129       6.3530
      2.8453       6.5427
      3.1284       6.6884
      3.4024       6.6210
      2.6880       7.2280
      3.1594       6.8599
      3.0279       6.4101
      3.2429       7.1586
      3.0102       6.7334
      2.9327       6.7029
      2.8190       6.5992
      2.9141       6.7818
      3.0934       6.9609
      2.9543       7.2208
      3.0962       7.2462
      2.9507       6.9686
      3.0214       6.6965
      3.3409       6.6150
      2.9188       7.1551
      2.8315       7.0669
      2.8460       6.8830
      3.0954       6.8768
      2.7964       6.7880
      2.9877       7.3529
      2.8663       7.2075
      3.1077       6.9159
      2.9289       7.1884
      3.1018       6.0798
      3.2422       7.3878
      2.8842       7.2445
      2.9782       6.8379
      3.2947       6.7746
      2.9443       6.3665
      3.3790       6.9927
      2.9694       7.2088
      2.8263       7.1073
      2.9455       7.0460
      2.6571       7.0801
      2.9382       6.1105
      2.8608       7.1788
      2.9933       7.2284
      3.0477       6.6708
      3.2741       6.8107
      2.8680       6.8032
      2.8805       6.6707
      3.0549       7.1160
      3.1348       6.9842
      3.0238       7.2524
      2.5865       6.8203
      2.9255       7.2551
      2.8432       7.0996
      2.7145       6.4631
      2.7748       7.0451
      2.6916       6.9513
      2.8462       6.9689
      3.0026       6.7692
      3.1971       6.7197
      3.1278       6.9104
      2.8009       7.3029
      2.9155       6.3698
      2.8555       6.8990
      2.8689       7.3569
      2.9855       7.1214
      2.9990       7.1012
      2.9712       7.2826
      3.0004       7.0874
      2.9545       6.7704
      2.8828       6.7368
      2.8853       7.1789
      3.1544       6.8354
      3.3662       7.2094
      2.7893       6.7538
      3.3517       6.9148
      2.7582       7.3120
      2.7754       7.1709
      3.2779       6.6802
      3.5945       6.7236
      3.0702       6.7770
      3.0761       6.9203
      3.0354       7.1732
      2.9373       7.1558
      2.9562       6.6757
      3.1097       6.9428
      3.0090       6.6760
      2.9661       6.9227
      2.7996       7.0510
      3.0924       6.5294
      3.0770       6.6415
      3.0555       6.6946
      2.9076       7.1876
      2.8552       7.2401
      3.0635       6.1457
      2.6960       7.1012
      3.0244       7.0583
      2.8828       6.9902
      3.0548       6.7880
      2.9696       6.8457
      3.2449       7.0489
      2.8661       6.6727
      3.0166       7.2662
      2.8435       6.4515
      2.9179       6.7318
      2.9233       6.8391
      2.9704       6.9313
      2.7685       6.9721
      2.8830       7.0146
      2.7877       6.8443
      2.8219       6.7516
      3.1102       6.9463
      2.8560       7.0588
      2.8303       6.8056
      2.8472       6.8819
      2.8328       6.7672
      2.7643       6.8988
      2.8312       7.0489
      2.9663       7.1735
      2.9448       6.7052
      2.8710       7.0313
      2.9365       6.8397
      3.3038       6.9038
      2.8318       7.1020
      3.1920       6.6773
      2.8663       6.7532
      2.9823       7.0627
      2.8257       7.1783
      3.3988       6.3944
      2.7631       6.6358
      2.8259       6.8360
      2.7346       6.9279
      2.9228       7.1086
      2.8459       7.1823
      2.9424       7.0377
      3.1105       6.9159
      2.9705       7.0852
      2.8587       6.9075
      3.1015       6.9643
      2.8118       7.1497
      3.2810       6.8915
      3.0027       6.5837
      3.1040       6.5645
      3.0100       6.7155
      3.1619       6.5582
      3.0976       6.9033
      2.8287       6.4276
      2.9311       6.8070
      2.7160       6.8893
      2.9702       6.6280
      3.0515       6.4931
      2.7891       7.2239
      2.8220       7.0425
      3.0527       6.6272
      2.7544       7.0637
      2.8488       7.0001
      2.8800       6.8038
      3.1979       6.9614
      2.7047       7.1353
      2.8074       6.9383
      2.7011       7.1837
      2.9793       6.9134
      3.0092       7.1694
      2.8657       6.6923
      3.1122       7.0214
      3.4006       7.0971
      2.8834       6.9756
      3.2512       6.8043
      3.0061       6.9006
      3.0472       6.4192
      3.4990       7.0889
      3.0404       7.2617
      3.1669       6.9637
      2.6676       6.9018
      3.2064       6.9369
      2.8595       6.9350
      3.1225       6.7073
      3.0664       7.1342
      3.1366       6.6713
      2.7087       7.0049
      3.0260       7.0721
      2.9897       6.2922
      2.6647       7.3799
      2.8597       7.0487
      2.8050       6.9790
      2.8571       7.1107
      3.0163       6.5984
      3.1281       7.1221
      2.9892       7.0118
      2.9548       6.7704
      2.7445       6.6261
      2.8750       7.2477
      2.8307       7.1970
      2.8029       6.1528
      2.8796       6.4935
      2.9241       7.2773
      2.8449       6.8129
      2.8026       6.8075
      2.8569       6.3223
      3.0151       6.8175
      2.9747       7.0197
      2.8540       7.1034
      2.7745       6.6961
      3.0321       7.0907
      2.8198       6.8071
      2.7818       7.1133
      2.9974       7.0696
      2.8367       7.3162
      2.9393       6.9384
      2.8650       7.0352
      2.9239       6.9678
      3.2206       7.0042
      2.9014       7.0082
      2.9934       6.3579
      3.0844       6.9290
      2.7218       7.3332
      2.8710       6.3368
      2.8612       6.9348
      2.7961       6.7137
      2.8589       6.8270
      2.9792       7.1365
      2.9555       6.5425
      2.7293       7.1976
      3.3766       6.5600
      3.1712       6.8014
      2.7707       7.2327
      3.0744       6.8090
      2.7740       6.9091
      2.7746       6.3845
      2.9097       6.9778
      2.7208       6.8290
      2.7911       7.0702
      2.7967       7.5079
      3.2114       6.7593
      2.7589       7.3592
      2.6924       6.9963
      3.0255       6.7628
      3.1603       6.7285
      3.1669       7.1100
      2.7074       7.0210
      2.9427       6.9202
      2.8778       6.9951
      2.8679       6.8486
      2.8973       7.0915
      3.0775       6.9522
      2.8263       7.0932
      3.0587       7.2515
      3.0436       6.5198
      2.9322       7.1167
      2.7523       7.1300
      2.7170       6.8466
      3.0148       7.0025
      2.8667       6.8588
      3.1869       6.7440
      3.0465       7.2702
      2.9297       6.8334
      2.8616       7.0849
      2.7585       7.2449
      2.7734       6.7479
      3.4682       6.8609
      3.0865       6.0814
      3.4834       7.1805
      3.0178       6.5634
      3.2984       6.3997
      2.6618       6.2727
      2.8734       6.7029
      3.0563       6.8940
      3.1866       6.8132
      2.9567       6.9833
      2.9467       6.8539
      3.0388       7.1332
      2.9701       7.1111
      3.1305       7.0220
      2.7946       7.1313
      2.8284       6.6156
      3.0867       7.0408
      2.8732       6.9153
      2.8910       7.0779
      2.7496       7.0263
      3.1242       6.8171
      2.7723       7.0710
      2.8201       6.8518
      3.3120       6.6117
      3.0102       6.9034
      2.9270       7.0025
      2.9761       6.8624
      2.6263       6.7267
      3.1377       6.8861
      3.0923       6.5193
      2.8607       6.6614
      2.8382       6.8056
      2.8933       6.9524
      2.8845       6.6990
      3.0263       7.2960
      2.8814       6.9221
      3.0536       6.7772
      2.8100       6.7294
      3.0482       6.7891
      3.2828       6.8628
      2.8234       7.3954
      2.9209       7.0099
      3.0266       6.8132
      3.0286       6.8313
      2.8344       6.8214
      2.8461       6.8626
      2.7807       7.2474
      2.7732       7.0084
      2.9323       7.1818
      2.9777       7.2436
      2.8569       7.1695
      2.8994       6.7138
      3.1563       7.2294
      2.8702       7.0533
      3.1579       6.9824
      2.7291       6.7704
      2.7074       7.2964
      2.7223       7.1570
      3.1785       6.8622
      3.0439       6.7223
      3.1590       6.6083
      3.5608       6.5075
      3.5374       6.4772
      2.8822       6.5086
      2.8050       6.9335
      3.0546       6.4889
      2.6796       7.0744
      3.0336       6.9742
      2.7901       7.0269
      2.8603       6.8432
      3.0292       5.8633
      3.0841       6.8227
      2.9362       6.9303
      2.9492       7.0278
      2.9722       6.4542
      2.9181       7.2678
      2.9445       6.8921
      2.8524       7.0829
      2.7546       7.1826
      3.3382       6.9846
      2.7889       6.5790
      3.4919       6.9507
      3.0123       7.0436
      2.9383       6.7935
      3.0369       6.6305
      2.9846       6.2058
      2.9722       6.9273
      2.8713       7.0102
      3.0949       7.1129
      2.8292       7.1765
      2.9542       7.0535
      2.8117       6.9907
      3.1491       6.8605
      2.9756       6.6091
      3.0559       6.7612
      2.9095       6.8098
      2.8771       6.9860
      3.1619       6.9015
      2.8592       6.8674
      3.0437       6.6165
      3.3657       6.5066
      2.9072       6.9627
      2.7953       7.2464
      2.8580       6.8371
      3.0272       7.1425
      2.7342       7.0826
      2.7373       6.9366
      2.9680       7.1123
      2.7413       6.6289
      3.0390       7.1722
      3.1835       6.9432
      2.7415       7.3796
      2.8918       6.9182
      3.0407       7.0569
      2.9810       7.2327
      2.9741       6.8605
      2.6923       7.0052
      3.0385       6.6539
      2.7967       6.9348
      2.9737       6.8609
      3.1391       6.7717
      3.1770       7.2000
      3.0332       6.1631
      2.5683       7.0780
      3.2056       6.8579
      2.5899       6.9518
      3.2703       6.7202
      2.7748       7.0075
      2.9998       6.8784
      2.9147       6.3371
      3.0873       6.9148
      3.0185       6.7757
      2.7927       7.1683
      2.9884       6.7018
      2.8825       7.1322
      2.7397       6.9488
      2.8967       6.7309
      2.8202       7.0408
      2.7327       7.1011
      3.0469       6.9433
      3.1001       6.5916
      3.2814       7.1803
      3.0316       6.6855
      3.0807       7.2719
      2.8427       7.0802
      2.9615       7.1753
      2.9802       6.8355
      2.8689       7.0460
      2.7074       7.0003
      2.9033       7.0830
      2.7604       6.8737
      3.0589       6.5773
      3.1331       6.9828
      2.8642       6.9185
      2.8633       7.0664
      3.1846       6.7361
      2.9748       6.9550
      2.6776       7.1429
      2.9150       7.0671
      2.8853       7.3184
      2.8619       7.0745
      2.9211       7.3001
      3.0089       7.0721
      3.0759       6.9259
      2.9347       6.9828
      2.7603       7.1189
      2.9725       6.7867
      2.7968       6.9957
      3.4114       7.0819
      2.8365       6.8209
      2.9152       7.4332
      2.9061       6.9258
      2.8778       6.9077
      3.1288       6.4342
      2.9810       6.6679
      2.9359       6.9625
      2.8791       6.8606
      3.1021       6.9135
      2.8987       7.1466
      2.9861       6.9969
      3.1929       6.8527
      2.7770       6.8844
      2.9146       6.7171
      3.0837       6.9082
      3.0371       6.6367
      3.0567       6.4283
      2.9428       7.0622
      3.5418       6.7998
      2.9291       7.0034
      2.9415       7.0178
      3.3006       6.9554
      3.1996       7.0545
      2.8518       7.0880
      2.8753       6.8563
      2.7343       7.0963
      3.1698       7.0582
      2.9002       7.0099
      2.9503       6.9692
      2.8833       6.8678
      3.0053       7.1837
      3.1236       6.2036
      3.0856       6.3880
      2.9471       6.5555
      3.3455       6.7896
      2.7213       7.0497
      2.9368       7.1310
      3.1275       6.8806
      2.9082       6.8676
      2.9808       7.1642
      2.8427       6.9802
      2.8988       6.9119
      2.9200       7.0776
      2.8676       6.4194
      2.9055       6.9595
      2.8324       6.6853
      3.0186       6.9841
      2.9497       6.7885
      2.7920       7.1953
      2.8038       7.0302
      2.8006       6.8968
      3.2652       6.9822
      2.9923       6.5497
      2.9135       6.7005
      2.8138       7.3043
      3.3411       6.9976
      3.1269       7.0499
      2.9354       7.2152
      2.8383       7.2101
      3.1165       6.4890
      3.3630       6.1800
      2.7721       6.8294
      3.1192       6.6874
      2.8887       6.8420
      3.1383       7.1536
      2.7700       7.0280
      2.8042       7.3197
      2.8273       6.7009
      3.5102       6.8104
      2.8723       6.6519
      2.9003       7.0069
      3.1931       6.3749
      3.0564       6.5853
      2.9171       6.9114
      2.8852       6.8796
      3.2082       6.8790
      3.1311       7.0033
      2.9989       7.5857
      2.8831       7.5614
      2.8873       7.2551
      3.1762       6.9365
      2.7941       7.1117
      3.0888       6.7755
      3.1147       7.0179
      3.1569       7.1527
      2.9156       6.9396
      2.9812       6.9173
      2.7381       7.1431
      2.7495       7.1579
      2.7465       6.7909
      2.9616       6.7159
      2.9173       7.2531
      2.9473       6.9039
      3.2015       6.5784
      2.9355       6.8738
      3.0122       7.1682
      3.1778       6.5814
      2.8717       7.0374
      2.8932       7.0712
      2.9072       7.0989
      2.7771       6.8995
      2.9040       6.9439
      3.1117       7.0424
      2.8685       6.8940
      2.8884       6.6828
      3.0167       6.8794
      2.7888       7.2029
      2.9325       6.2603
      2.9411       7.3112
      3.0652       7.0600
      2.8230       6.9865
      3.0773       6.3172
      2.8991       6.6921
      2.7883       6.9912
      3.0113       6.8348
      2.9565       6.6733
      2.9481       6.9214
      2.8723       7.2572
      2.7610       6.6223
      2.7353       6.2300
      3.2156       7.0066
      2.9401       7.2557
      2.8533       7.1755
      3.2503       6.5425
      2.9462       6.6021
      3.2106       6.8464
      2.7759       7.1541
      3.1057       6.4130
      2.8894       6.5802
      2.8546       6.8240
      3.0864       6.8832
      2.9310       7.0562
      3.0897       6.9088
      2.8417       7.0986
      2.9423       6.9934
      3.1512       6.6658
      3.0819       6.4275
      2.8047       6.3664
      2.8798       6.9989
      2.7028       6.9645
      3.2469       6.0720
      2.8963       6.9583
      2.8646       7.2692
      2.9159       6.5637
      3.4795       7.1306
      2.7580       6.0883
      2.7935       6.9511
      3.0633       6.2930
      2.9560       6.7079
      3.0095       6.9858
      2.7866       6.9569
      2.9954       6.6398
      3.0310       7.0274
      2.9855       6.9771
      2.9030       6.9960
      3.1265       6.5953
      3.2362       6.7369
      2.8958       7.2032
      2.9281       7.0042
      3.1658       6.9789
      2.8370       6.3129
      2.8323       7.0578
      2.8079       6.8274
      3.0968       7.0930
      2.8107       6.8487
      2.8385       7.0412
      3.3712       7.0691
      2.7874       6.9618
      3.2717       6.8640
      2.8644       6.8724
      2.9325       7.1198
      3.2401       6.3649
      2.9947       6.3399
      2.9396       7.1779
      3.0867       6.6206
      3.0566       6.8086
      2.9554       7.0748
      2.8476       7.0558
      3.0575       6.8296
      3.1677       6.7384
      3.1196       6.4929
      2.7966       6.7834
      3.1566       6.4659
      3.0664       6.4832
      2.7749       6.9111
      3.0522       6.8598
      2.9468       6.3714
      2.8974       6.6984
      2.7558       6.9199
      2.8534       7.0877
      3.1995       6.7469
      3.0700       6.4632
      2.9153       6.9788
      2.8404       6.8259
      3.0963       6.4208
      2.9005       6.8212
      2.7231       7.0049
      2.8666       6.1319
      2.9676       7.1765
      2.8552       6.9842
      2.9492       6.4243
      2.9392       6.6456
      2.9874       6.9424
      2.9271       7.1563
      3.1811       7.1174
      2.7891       6.7949
      2.8780       6.3095
      2.7920       7.3181
      2.9913       6.7869
      2.9322       6.8718
      2.7039       6.6862
      3.3067       6.4335
      2.9678       6.5173
      2.8606       6.7150
      3.2481       6.2165
      2.8296       7.0564
      3.1399       6.5075
      2.9635       7.0828
      3.1043       6.2776
      3.0054       6.8682
      2.7906       6.5073
      2.9478       6.9547
      3.0748       6.8446
      3.0835       7.0724
      2.9339       7.2050
      2.8439       6.9066
      2.9480       6.9935
      2.9033       6.2123
      3.3799       7.1980
      2.8995       6.8807
      3.1684       6.8235
      2.9263       6.8629
      3.0169       6.6203
      2.7865       6.4718
      2.7990       6.8558
      2.9869       6.6014
      2.8627       6.2674
      3.2342       6.9772
      2.8871       6.3999
      2.9155       6.6572
      2.9572       6.6353
      2.8665       6.7831
      2.6283       7.0698
      2.7509       6.9755
      2.7657       6.9730
      2.9750       6.9071
      3.0799       6.1523
      2.9463       6.9937
      2.9988       6.9274
      3.0279       6.7746
      2.9589       7.2779
      2.9154       6.7813
      2.9264       6.6239
      3.0848       6.3736
      3.4245       7.0785
      2.8536       7.0589
      3.2467       6.4072
      3.0651       7.1080
      2.7913       7.1748
      2.8061       6.7025
      3.0779       6.6739
      2.9905       7.2252
      2.7929       6.6821
      2.9551       6.7087
      3.0525       6.6391
      2.8862       6.5954
      2.9149       7.0749
      2.7089       7.0115
      2.7890       6.8532
      3.1162       6.7686
      2.8482       6.4033
      2.8773       6.8474
      2.8081       6.8702
      2.8876       7.0573
      2.8921       6.7731
      3.1081       7.1238
      3.3154       6.6928
      3.2662       6.3141
      2.9755       6.4619
      2.9637       6.6104
      2.8147       6.9519
      2.8855       7.1100
      3.1375       6.9879
      2.8356       6.2290
      2.9508       6.8733
      2.8088       6.9020
      2.7884       6.7638
      2.9507       6.2352
      3.0099       6.7537
      2.6755       6.9403
      3.1556       6.8850
      2.7902       7.0652
      2.8341       7.1176
      2.7728       6.7961
      3.3242       6.0833
      2.8731       6.9184
      2.9230       7.1613
      3.3738       6.0631
      2.9104       6.6656
      2.9840       6.8740
      2.8070       7.1371
      2.8067       6.5241
      3.0028       6.8205
      2.7677       7.0183
      2.9253       7.1585
      3.0181       6.8739
      2.8086       7.0111
      3.2193       6.1417
      3.5425       6.4486
      2.7310       7.0006
      2.7794       6.9527
      2.9871       6.2873
      2.7443       7.1972
      3.1173       6.5517
      3.0533       6.4822
      2.9942       6.9310
      2.9421       7.1378
      3.1413       6.9786
      2.7072       6.8986
      2.7891       7.1587
      3.0916       6.7603
      2.8579       7.0244
      3.0297       6.8051
      3.0551       7.0099
      2.7009       7.0199
      2.9784       6.0767
      3.2078       7.1417
      2.8480       6.4868
      3.0239       7.1116
      2.9119       6.6648
      3.0752       6.5396
      2.8299       7.3571
      3.0243       6.5937
      2.8692       6.6218
      2.9333       6.7635
      2.8021       6.7669
      3.0471       6.6140
      2.7850       7.2241
      2.9322       7.1105
      2.8513       6.7668
      3.0217       6.6513
      3.0606       6.6056
      2.9910       6.4362
      3.2000       6.8649
      2.8263       6.3240
      2.8396       6.6639
      3.1843       6.8237
      2.9136       7.2058
      2.9015       6.6636
      3.2245       6.1017
      3.1127       7.0417
      2.7296       7.1015
      3.2160       6.9571
      2.7564       6.5133
      2.9675       6.4636
      2.7841       6.7942
      2.8281       7.4249
      2.9673       6.7461
      2.9377       6.2686
      2.9183       7.2331
      2.8270       7.1242
      3.1161       6.5205
      3.1121       7.0721
      2.7764       6.7546
      3.1762       6.7564
      2.7542       7.0689
      3.0321       6.7407
      3.3389       6.7384
      3.0293       7.1074
      2.8540       6.9013
      3.1066       6.7900
      2.9847       6.3379
      2.9769       6.5957
      2.8606       7.0135
      2.7803       6.6226
      3.0152       6.3919
      2.8403       6.9462
      2.9808       6.5345
      2.9757       6.8926
      2.7746       6.8306
      2.7675       7.0342
      3.1689       6.9459
      2.8738       6.2968
      3.4260       6.9712
      3.0114       7.3056
      2.7891       6.5855
      2.9759       6.8470
      2.8650       6.6589
      2.8198       6.7433
      2.9546       6.9994
      3.0863       6.5561
      3.0785       6.2959
      3.0585       6.3331
      2.8545       7.0264
      2.8515       6.9774
      2.6778       6.8594
      2.9441       6.8152
      2.8577       6.7012
      3.0109       7.1746
      2.9539       7.0627
      2.8249       6.4599
      2.8937       6.8284
      2.9026       7.0089
      2.9288       6.9666
      3.1454       7.0639
      3.0744       6.9961
      3.6315       7.2201
      2.8484       6.7291
      2.9431       6.3347
      2.9040       6.2680
      2.9067       6.2420
      2.9886       7.0479
      3.1351       6.9943
      2.9770       7.2350
      3.2334       6.8682
      2.8239       6.9802
      2.9900       6.8691
      2.6608       7.0123
      2.7326       6.9140
      2.8413       6.9068
      2.8546       6.4695
      3.0649       6.6973
      2.8582       6.7530
      2.8453       6.5297
      3.1955       7.1653
      3.2173       6.3431
      3.0936       6.6676
      2.9027       7.2949
      2.9913       6.5904
      3.0905       6.5346
      2.7365       6.4159
      3.3214       6.8892
      2.8839       6.6938
      2.7723       6.9034
      3.0869       6.9694
      3.0488       6.5643
      2.7987       7.1512
      2.8247       6.6849
      2.8731       6.5800
      2.9340       7.0097
      3.2092       6.9658
      2.8853       6.7058
      2.9750       6.8304
      3.0710       6.5875
      2.8814       6.8503
      2.9207       6.7283
      2.9550       6.7070
      3.1911       6.1421
      2.8299       7.1320
      3.3264       6.7573
      3.1995       7.1351
      2.8635       6.5902
      2.9451       6.8336
      3.0344       7.2845
      2.9695       6.5518
      2.8738       6.7263
      2.8470       7.1292
      3.1805       6.7452
      3.0312       6.3064
      3.0739       7.2434
      3.1442       6.7755
      3.0661       6.9264
      2.9141       6.7130
      3.8608       6.5115
      2.7578       6.2396
      3.0001       7.3877
      2.8257       6.7827
      3.1470       6.4835
      2.9806       6.5021
      2.9458       6.8970
      2.8812       6.6460
      2.9973       7.1795
      2.8753       6.8058
      2.9105       6.7069
      3.1247       7.1764
      3.1433       6.7075
      3.1151       6.8507
      3.0630       6.5185
      2.8712       7.3621
      2.9609       6.7482
      3.1259       6.7032
      3.4426       6.0103
      2.8965       6.9451
      3.6133       6.5922
      2.8916       6.3550
      2.8722       6.7064
      3.0007       6.8756
      3.0241       6.7126
      2.6572       6.8857
      3.0219       6.8434
      2.8776       6.6071
      2.8634       7.3183
      3.4559       6.2668
      2.9437       6.4021
      2.8104       7.0054
      3.1248       6.7072
      2.8117       6.7941
      2.8818       6.7329
      2.8126       6.8240
      2.8450       6.7525
      3.1135       6.5502
      2.9451       6.2396
      3.0482       6.0131
      2.8637       6.8684
      3.1001       6.9231
      2.8785       6.8208
      2.8223       7.2345
      3.0121       5.9988
      2.9705       6.8521
      2.8280       6.8889
      3.2297       7.1708
      2.7818       6.8715
      2.9784       6.9654
      3.2059       7.1344
      2.8720       7.3165
      3.1065       6.8465
      2.8739       7.0430
      3.1094       6.9052
      3.0961       6.6787
      3.0623       7.2043
      2.9654       6.3946
      2.8274       6.7092
      3.0533       7.1283
      2.9575       6.5977
      2.8154       6.0846
      3.0485       6.8941
      2.9996       7.2351
      2.9861       7.0705
      2.9129       6.5343
      3.0132       6.6325
      3.1512       6.6898
      2.6881       6.8230
      2.9331       6.4994
      3.2337       6.7225
      2.9987       6.5103
      2.8181       7.2267
      2.8945       6.8756
      3.0814       6.8884
      2.9389       6.8657
      3.0720       5.9289
      3.0547       6.7018
      2.9227       6.9083
      2.8510       7.0266
      2.9830       6.2071
      2.8844       7.0745
      2.9768       6.7455
      3.0202       6.6051
      2.8823       7.1296
      2.8771       6.7533
      2.9149       6.8821
      2.9015       6.8443
      3.0547       6.5799
      3.0365       6.5847
      2.9716       6.5802
      3.0086       6.3620
      2.8212       6.4175
      3.3178       6.4528
      2.8405       6.9076
      2.7747       6.9295
      2.8725       6.8509
      2.8366       7.0245
      2.8390       6.5015
      2.9518       6.7382
      2.6550       7.0233
      3.0564       6.1767
      2.9835       6.8435
      2.7775       6.9398
      2.9902       6.9518
      2.7723       7.2315
      3.0243       6.6521
      3.0794       7.0267
      2.9877       6.9961
      3.1620       6.7066
      2.7648       6.3246
      2.9769       6.7595
      2.8298       7.0522
      2.8111       6.5711
      2.8667       6.8136
      2.9133       6.6219
      3.2632       6.7762
      3.4849       6.9496
      2.9530       6.2293
      3.1380       7.2519
      2.8979       6.6566
      3.2871       6.2151
      3.1904       6.9754
      2.8212       7.1278
      3.0137       6.7945
      2.9495       7.1601
      2.9329       6.6242
      2.9455       6.8175
      2.7683       7.1866
      3.1478       6.9310
      3.2751       6.9210
      2.8074       6.7520
      3.0176       6.9806
      3.0146       6.8315
      2.8888       6.4774
      2.8655       6.8996
      2.9316       7.0376
      2.6970       6.7274
      2.7603       6.8116
      3.1337       6.8619
      3.2583       6.3549
      3.3679       6.7482
      2.9730       6.9386
      3.1670       6.6584
      3.0224       6.9700
      2.9677       6.5106
      3.4737       6.9409
      3.0335       7.4735
      2.9403       6.9465
      2.8964       7.1991
      3.1245       6.9458
      2.9003       6.6895
      3.1481       6.4023
      3.0355       6.9151
      2.8150       7.0099
      3.4998       6.9140
      2.9473       6.7838
      2.8587       6.6178
      2.8818       7.0736
      3.0167       6.9702
      2.7719       6.9212
      2.7984       6.7863
      3.1746       6.6319
      3.2170       6.2560
      2.7308       6.6398
      2.9382       6.2634
      3.3801       6.5437
      3.0367       6.5766
      2.8245       6.3140
      3.1048       6.5469
      2.9747       6.5845
      2.9467       7.0896
      2.8267       6.2967
      3.3576       6.3623
      2.8582       6.6624
      2.9184       6.7214
      2.9575       6.6115
      2.9951       6.2685
      3.0468       6.6816
      2.8588       6.9839
      3.1079       6.8670
      2.7517       7.0104
      3.1736       6.8837
      2.9212       6.6168
      3.0872       6.1033
      2.7131       7.4611
      3.1316       6.8199
      2.8292       6.6874
      3.0439       6.8094
      2.9827       7.1140
      3.0589       6.8895
      3.1861       6.3227
      3.0496       6.8137
      2.9159       6.3573
      3.4679       6.8354
      3.4849       5.9381
      2.8393       6.5350
      3.2941       7.0720
      2.9636       6.9873
      3.0147       7.0077
      3.3486       6.6823
      2.6894       6.9540
      2.9043       6.8545
      2.9976       6.2998
      2.9771       6.9100
      3.0349       7.0351
      2.8233       6.7670
      2.9615       6.4159
      3.0904       6.9767
      3.0623       7.0106
      2.9102       6.7894
      3.1113       6.6359
      2.9824       6.7114
      2.8768       6.5048
      2.8788       6.7920
      2.9808       6.8052
      4.0681       6.2803
      2.6287       6.3359
      2.8996       6.9777
      2.8290       6.8797
      2.9622       6.8588
      2.7216       6.7255
      3.0146       6.7983
      3.0022       6.9456
      2.9298       7.1565
      2.9108       6.8837
      2.9952       6.7672
      3.3228       6.6008
      3.2183       6.7998
      3.0972       7.0635
      2.8711       7.0149
      2.7849       6.8644
      3.1072       6.3152
      3.0606       6.6058
      2.8173       7.1658
      2.9331       6.7901
      2.9038       6.7403
      2.6919       6.9098
      2.6916       7.0493
      2.9203       6.8344
      3.1849       6.8706
      3.1835       6.9563
      2.8664       6.9097
      3.1001       6.8484
      2.8550       6.8340
      3.6630       6.9275
      3.0523       7.0098
      3.0156       6.9295
      2.8118       6.4593
      2.9903       6.7398
      2.8910       7.1532
      2.8686       7.3561
      3.0181       6.1392
      2.8707       7.2923
      2.9223       6.9091
      2.9415       7.2146
      3.2249       6.3013
      2.8471       7.1855
      2.8391       6.9331
      3.0494       7.0183
      2.8493       6.7105
      3.1211       6.9849
      2.8989       6.4689
      3.0808       7.0325
      2.7346       7.1058
      3.1301       6.3695
      3.0267       6.9345
      2.9278       7.5778
      2.9765       6.9205
      2.8822       6.9688
      2.9776       6.5441
      3.0688       6.9574
      2.9185       6.9927
      2.7422       6.8494
      2.7523       6.9565
      2.8881       7.0301
      3.2051       6.5246
      3.0995       6.8282
      2.6437       7.0084
      3.3684       7.0499
      2.8196       7.0234
      3.0310       6.7120
      3.1947       6.7215
      3.0643       6.4957
      3.1203       7.0250
      3.3172       6.4729
      2.9679       6.5257
      2.6971       6.5645
      2.7170       6.6956
      3.0849       7.3065
      2.7849       7.2561
      3.2338       7.0425
      3.1364       6.6046
      2.9581       6.9758
      3.0135       6.8904
      3.0740       7.3207
      3.3700       6.3339
      3.0779       7.3474
      3.0398       6.9628
      2.9685       6.4186
      2.9555       6.7299
      2.9957       6.4873
      2.8984       6.8222
      2.9117       7.0270
      2.8974       7.2185
      2.7373       6.7787
      3.3767       7.0240
      2.8753       7.1119
      2.8634       6.2421
      2.7514       7.5295
      2.9167       7.0459
      3.0492       6.6415
      3.3846       7.1194
      3.0353       7.6423
      2.7445       7.0764
      2.7006       6.9413
      2.8274       6.6599
      2.9998       6.8407
      2.7887       6.0613
      3.3530       6.9843
      2.8701       6.5878
      2.9595       6.8651
      2.8886       6.8916
      3.0187       7.1242
      2.9208       6.2000
      2.9342       7.2479
      2.9182       6.1830
      3.1626       6.7574
      2.8132       6.8913
      2.9181       6.9918
      3.3017       6.9599
      3.1378       6.9836
      3.0182       6.6185
      3.4762       6.9380
      2.9238       6.9388
      3.0828       7.0170
      2.8877       7.0628
      2.8580       6.7738
      3.1792       6.7610
      2.9483       6.5599
      2.9948       7.0980
      3.0925       7.0278
      3.3999       6.2312
      3.1233       6.9348
      2.8841       6.6243
      2.9042       6.8283
      2.7402       7.1641
      3.0575       7.0878
      2.9274       6.9560
      2.9425       6.6902
      2.8745       6.6521
      3.2472       6.9431
      2.8706       6.4309
      2.8411       7.4329
      2.8442       7.0266
      3.2147       7.3973
      3.2132       6.9660
      2.9351       6.4601
      2.8613       7.0498
      2.8132       6.9780
      2.7768       6.9939
      3.2138       6.8560
      2.8927       7.3451
      3.0122       6.5569
      2.7632       6.6981
      3.0486       6.9242
      2.9270       7.3138
      2.8850       7.0571
      2.7499       7.0193
      2.8632       7.2149
      2.9336       6.1951
      3.2910       6.9328
      3.0202       6.9759
      2.7970       6.9717
      3.0382       6.9658
      2.9440       7.0976
      3.1395       6.9649
      2.8554       6.8270
      3.1201       7.0656
      3.0937       6.3647
      3.1268       6.4718
      3.0444       6.3536
      2.8782       6.9410
      2.8552       6.8442
      2.8770       6.8590
      2.8901       6.8610
      2.8571       7.0997
      2.8368       6.9047
      2.7536       6.7364
      2.9738       6.7675
      2.8090       7.1930
      2.9591       6.8751
      3.0759       6.7713
      3.1576       6.5247
      2.8597       7.1703
      3.2964       7.0443
      2.9544       7.1722
      2.9934       6.1943
      3.3211       6.8660
      2.8710       6.9120
      3.0295       6.5296
      3.1002       6.9862
      3.0207       6.4083
      3.4081       6.4336
      3.1084       6.2520
      3.0940       6.8984
      2.9063       6.9430
      3.3151       6.9927
      2.8084       6.7177
      2.8635       6.9307
      2.9628       6.8277
      3.0007       7.3009
      3.0894       6.1948
      3.0295       7.1588
      3.0668       6.8946
      2.9310       7.0528
      2.9381       6.8154
      2.8645       7.0602
      2.9571       6.7697
      2.7096       6.9431
      2.8120       6.7855
      3.1179       7.0779
      2.9405       6.9086
      3.2227       6.5095
      3.1597       6.5113
      2.9370       7.0106
      2.7960       6.8721
      2.7776       6.6064
      2.8674       7.0699
      2.6777       6.8807
      2.8865       7.0163
      2.9240       7.0012
      2.9535       7.0532
      3.1322       7.0521
      2.8449       6.6012
      3.0332       6.6887
      2.9960       7.3941
      2.7891       7.0837
      3.0919       7.1200
      2.8933       6.2542
      3.5419       7.0722
      2.8547       7.1948
      2.8508       7.3274
      2.8707       6.9046
      3.0755       6.7867
      2.7624       6.5753
      3.3083       7.1528
      2.7672       6.9927
      3.1269       7.1149
      2.9783       7.0292
      2.8005       6.5810
      2.7753       6.6057
      2.6793       7.1613
      3.0814       7.0797
      3.0246       6.9238
      2.9280       7.0709
      2.9810       7.1406
      2.7549       6.9492
      2.6743       6.9892
      3.1581       6.9002
      2.8700       7.2311
      2.6618       6.9303
      3.1312       7.1548
      3.0552       6.6921
      3.2592       6.7451
      3.0481       6.8864
      2.8396       6.4681
      2.6563       6.8311
      3.2761       6.8237
      2.9257       6.8979
      2.9810       7.1538
      2.8027       6.8005
      3.3231       7.2090
      2.7526       6.3501
      2.9802       6.8815
      3.1786       6.2843
      3.0087       6.9684
      2.9860       7.3153
      2.9916       7.0974
      2.9068       6.9432
      3.1104       6.8392
      3.0898       6.5501
      2.9747       6.7872
      3.3014       6.9079
      2.7998       7.1251
      3.0076       6.9406
      2.8165       6.8137
      3.3269       6.9086
      2.9635       7.1389
      2.9361       6.4670
      3.0921       6.9675
      2.7627       7.2585
      2.7125       7.0643
      2.9852       6.8663
      2.7785       7.2677
      3.2225       7.2493
      3.1518       7.3313
      3.0630       6.9236
      2.9655       6.8503
      3.3174       6.9774
      2.9978       7.0142
      2.8927       6.4647
      2.9343       6.7460
      3.0271       7.1226
      2.7883       6.5795
      3.2320       6.9456
      3.3602       6.6828
      3.3222       6.9335
      2.9281       6.9698
      2.7752       6.9411
      2.9587       6.8043
      2.9386       6.9996
      2.8939       6.9210
      2.9240       6.7519
      2.8411       6.3075
      3.1212       6.8620
      3.0207       6.7147
      2.8262       7.0104
      2.7434       7.4301
      3.0152       7.1502
      2.9021       6.4817
      3.1010       7.0124
      2.8227       6.8098
      3.1291       7.0219
      3.0394       6.6755
      2.9088       7.1544
      2.9241       6.8798
      2.8777       6.6769
      2.8569       6.5954
      3.2586       6.8140
      2.7996       7.1874
      3.0169       7.2277
      3.0758       7.0112
      2.8331       7.3259
      3.0289       6.9060
      2.6401       7.3915
      3.4812       7.0129
      3.0659       6.6858
      3.1021       7.5885
      2.9004       6.8531
      2.7779       7.1564
      2.9534       6.2793
      2.9259       7.0878
      2.7188       6.9881
      3.1356       6.8334
      2.9069       6.5211
      3.1470       6.8828
      2.7794       6.2625
      2.9122       6.6690
      2.8034       6.8635
      2.7042       7.1696
      2.8321       5.8984
      2.9047       7.1699
      2.9449       6.8872
      3.1339       7.2565
      2.9218       7.1931
      3.2704       6.6894
      3.3103       6.3600
      2.8603       7.2046
      2.9851       6.9864
      3.2682       7.0060
      3.1655       7.1733
      2.8004       6.9616
      2.7417       6.8246
      2.8278       6.9943
      2.9648       7.1435
      2.7635       6.8967
      3.3122       7.1624
      2.8015       7.3753
      3.2396       6.3550
      3.0267       6.7134
      2.8470       6.6605
      3.2398       6.5353
      2.8305       6.9496
      2.6931       7.2311
      2.8469       6.9926
      2.9273       6.9669
      2.9636       6.5860
      2.8542       7.2520
      3.0988       6.7339
      2.8389       6.7406
      2.9759       6.9536
      2.9491       7.1148
      2.7431       7.1409
      3.0629       6.9281
      2.8551       6.6141
      3.0999       6.5038
      3.0896       6.7367
      2.8804       6.8936
      3.5455       6.4781
      3.2286       6.8235
      2.9853       7.0498
      3.0907       6.1922
      3.0214       7.2821
      3.0095       6.9896
      2.9142       7.2124
      2.8054       6.7628
      3.4198       6.6385
      2.7948       7.4007
      3.0442       6.8979
      2.8685       6.4180
      2.8652       6.8994
      2.7293       7.2626
      3.0793       6.8952
      2.7381       6.6875
      2.8069       7.0591
      3.3756       6.6019
      2.8058       6.2457
      3.1900       6.5738
      3.0556       6.8047
      2.6946       7.0440
      2.9275       6.9521
      2.9307       7.0928
      3.3043       6.7897
      2.8985       6.9721
      2.9973       7.0123
      2.7575       6.9799
      2.8037       6.8313
      2.8748       6.9474
      3.3168       7.3930
      3.0233       7.2263
      3.1613       7.0873
      2.9127       7.3592
      3.1854       7.0850
      2.9191       6.3395
      2.8896       7.0170
      3.2569       7.0656
      2.9048       6.3010
      3.3458       6.9414
      3.0666       7.1406
      3.4001       6.8581
      2.6653       7.4652
      3.1278       6.6846
      2.9755       6.7184
      3.2480       6.3471
      2.8501       6.8899
      2.9257       6.9052
      3.2269       7.1566
      3.0071       7.0484
      3.1104       6.7330
      3.2380       7.1322
      2.8315       6.8363
      2.9322       7.1417
      2.9935       6.7017
      2.9567       6.7778
      2.8396       6.9467
      3.0059       7.1137
      2.6076       6.3212
      2.9594       7.0348
      2.6999       7.2161
      2.8562       6.9118
      2.7506       6.4039
      3.3012       6.7636
      2.9529       6.1200
      3.0045       6.9433
      3.3480       6.7850
      2.8040       6.4464
      3.0545       7.3021
      3.2675       6.1996
      2.7314       7.1458
      2.7968       7.2007
      2.8245       6.4598
      2.8783       6.9386
      2.8046       7.1975
      2.9254       6.7217
      3.3472       6.4323
      2.9596       6.9282
      2.8180       7.2896
      2.7668       6.8639
      3.2882       6.7207
      3.0102       7.2507
      2.9530       6.2027
      2.9905       7.3068
      3.2867       7.1182
      2.7397       6.8577
      3.2520       6.7697
      3.3204       6.6349
      3.0243       6.8388
      2.9844       6.9281
      2.9690       7.0392
      2.9382       6.5531
      3.1438       6.7538
      2.8157       7.2743
      2.8792       6.5336
      3.1858       6.8148
      2.7956       6.5648
      3.0847       6.5218
      2.9900       6.8255
      2.8397       6.3869
      2.7596       6.7749
      2.7585       6.9401
      2.9231       7.1318
      3.2651       7.1377
      2.9093       7.1368
      2.9300       7.0322
      2.8313       6.5399
      2.9355       6.8146
      2.9219       6.7248
      2.8543       6.6376
      2.9185       6.4021
      2.8806       7.0832
      3.0029       7.1986
      2.9707       6.2382
      3.1595       6.9547
      2.7664       6.8611
      3.2276       7.0293
      2.9969       6.8341
      3.0041       6.3220
      2.9259       7.0527
      2.8339       7.2344
      3.1825       6.6188
      2.9945       7.3602
      3.3854       6.8388
      3.1095       6.8074
      2.9369       7.2062
      2.9347       7.0947
      3.2464       6.6868
      3.1024       6.5425
      2.7792       6.7711
      3.3316       6.6291
      2.8664       6.4619
      3.0159       6.9690
      2.7691       7.2409
      2.9883       6.4174
      2.8692       7.1625
      3.0335       7.1244
      2.9756       6.6373
      3.0924       6.7584
      3.0223       6.1942
      2.7874       6.9150
      3.1176       6.8837
      3.2204       6.4287
      2.7314       7.0803
      2.9902       6.4259
      2.8834       6.7423
      2.8085       6.8614
      2.8786       6.6801
      3.1166       6.5150
      2.9583       6.6717
      2.8273       6.9098
      3.0795       7.1357
      2.8687       6.7158
      2.9400       6.5477
      3.1087       6.7114
      3.3380       6.8487
      2.6398       6.2376
      2.9456       6.9903
      3.0892       7.0088
      3.1319       6.5553
      3.0532       6.6200
      3.0937       7.0669
      2.9445       7.0451
      2.9613       6.9578
      2.9507       7.0506
      2.9001       6.8846
      3.1481       6.1966
      2.9357       6.3796
      3.0155       6.8876
      2.8962       7.1681
      3.0877       6.5463
      3.0937       7.1455
      2.9159       6.8262
      2.9755       6.3828
      3.0455       6.3177
      3.0765       6.6647
      3.1726       7.0776
      2.8018       6.7825
      3.2115       6.6441
      2.7150       7.4104
      2.9323       7.0011
      2.8676       7.0243
      2.9872       6.4656
      2.7551       6.8769
      2.7901       7.0538
      3.0578       6.6343
      2.9322       6.8050
      3.0174       6.7202
      2.9105       6.9719
      3.0682       6.2922
      3.3461       6.9107
      3.5469       7.0765
      3.5240       6.4666
      2.8911       6.5629
      3.0915       6.9339
      3.1239       6.8085
      2.9072       6.8313
      2.9814       6.4873
      3.1993       6.7914
      2.7966       7.4990
      3.0422       6.8192
      3.0518       7.0633
      2.9583       6.9661
      2.9073       7.1250
      2.8543       6.4004
      2.9039       7.1791
      3.1113       6.9310
      2.8661       7.0072
      2.8914       6.4510
      3.3941       6.6072
      3.0224       6.5317
      3.1412       7.0327
      3.1011       6.8313
      2.7725       6.6799
      3.0566       6.9120
      3.1057       6.4192
      2.7695       7.4382
      3.1758       6.0187
      3.1455       6.5073
      3.2271       6.5955
      3.1160       7.0527
      2.7986       6.9842
      2.8190       6.6969
      2.8844       6.9331
      3.5870       6.4199
      2.7899       7.2573
      2.9735       6.9823
      2.8629       6.9722
      2.9761       6.4420
      2.8649       6.7867
      2.8203       6.6907
      2.9781       6.6572
      2.8209       6.6057
      3.3157       6.9488
      2.9173       6.4378
      2.9090       7.0227
      2.9500       6.7612
      3.0911       6.9335
      2.9702       6.9950
      3.4636       6.8699
      2.9930       6.7962
      2.9457       7.0582
      3.1159       6.2924
      3.2072       6.9981
      2.8140       6.9214
      3.2473       6.9470
      3.0715       6.6474
      3.2211       6.7263
      2.9409       7.1828
      2.7078       6.7616
      2.9910       6.7659
      3.0310       7.2052
      2.9296       6.8186
      2.9128       6.8257
      2.8718       7.0928
      3.1809       6.7230
      2.8381       6.8031
      3.2082       6.8271
      3.4777       7.1471
      2.8210       7.1005
      2.9573       7.1758
      2.8826       6.9904
      3.2626       6.8318
      2.7890       7.1987
      3.0004       7.2723
      3.4841       6.9938
      2.8118       7.0518
      2.7360       6.8790
      2.9233       6.4865
      2.9301       7.1698
      3.0922       7.2064
      3.1430       6.3381
      2.7768       7.2294
      3.0391       7.0451
      2.6898       7.1851
      3.0107       7.1698
      2.8645       6.2422
      2.8912       6.7614
      3.1201       7.0060
      2.7445       6.6915
      2.9320       6.7579
      2.9605       7.0261
      2.9918       7.0392
      2.8904       7.0468
      2.9473       6.9142
      2.8678       6.7551
      2.7957       6.4922
      2.9181       7.2551
      3.0721       6.7131
      3.0462       6.9282
      3.3881       6.8650
      2.9155       7.1749
      2.8383       7.0183
      2.8506       6.5277
      2.9534       7.0026
      2.8571       6.6233
      2.9632       7.0798
      2.7783       6.5843
      2.6932       6.7185
      2.8692       6.6946
      3.0161       6.5149
      3.4296       6.6119
      2.9746       6.6151
      3.0449       6.7089
      3.0693       6.7238
      2.8275       7.0911
      2.7610       6.6170
      2.9166       6.4568
      2.7236       7.0662
      3.2865       7.2347
      2.8812       6.9712
      2.7135       6.8267
      2.9715       6.8633
      3.1174       6.7821
      3.1350       6.2546
      2.8027       7.4112
      2.9393       6.6425
      2.9527       6.6131
      2.7204       6.7516
      2.9337       7.0187
      2.8875       6.5998
      3.1157       6.7868
      2.8958       6.4008
      2.8281       6.4485
      3.1274       6.5085
      3.2170       6.7519
      2.8126       6.7804
      3.0833       6.8073
      2.9363       6.6210
      3.1371       6.3665
      2.7460       6.5375
      2.7463       7.2990
      2.9390       6.5369
      2.7625       7.1800
      3.0461       7.1897
      3.0925       6.2191
      3.1824       6.2668
      3.1850       6.9924
      2.9574       6.7261
      2.8587       6.8955
      3.1206       7.1136
      2.9361       6.6460
      2.7593       6.7162
      3.1068       6.5042
      3.1298       7.0001
      3.3514       7.1387
      3.0365       6.5441
      2.8511       6.8261
      2.8485       7.1401
      3.0112       7.0801
      3.3997       6.5160
      2.9145       6.6986
      3.1966       6.9245
      3.0111       6.8108
      2.9434       6.2145
      2.9640       6.7563
      2.7898       6.7689
      2.8716       6.7691
      2.8157       6.5715
      2.8731       7.0973
      2.6202       7.0127
      2.8971       7.1099
      3.0024       6.8277
      3.0220       6.9868
      2.9472       6.3622
      2.9549       6.7142
      2.8261       6.3556
      2.9302       6.4385
      2.8792       6.7480
      3.0636       6.8425
      3.0715       6.6396
      2.9782       6.2895
      3.1141       6.8105
      2.8264       6.5826
      2.9691       6.3766
      2.8430       6.7145
      2.8789       7.0369
      2.8299       6.9690
      2.8223       6.9160
      2.9231       6.4830
      2.8600       7.0122
      3.0832       6.9936
      3.1237       6.5565
      2.8967       6.5588
      3.2974       7.0262
      2.9677       6.3917
      3.0414       6.8826
      2.8100       6.2101
      3.1472       6.5903
      2.9786       6.6763
      3.0225       6.9657
      2.8181       6.7820
      2.6972       7.1312
      2.8844       6.8411
      3.0753       6.9214
      2.8766       6.8320
      2.7429       6.2288
      3.4342       6.1447
      2.9687       7.0144
      2.9367       6.7662
      3.1533       6.4717
      2.7001       6.7286
      3.2365       6.6003
      2.9217       7.1690
      2.9970       6.8645
      2.9899       6.3034
      2.8881       6.6522
      2.9993       7.0737
      2.8881       6.1255
      2.9851       6.7359
      2.8097       6.6237
      2.7053       6.2825
      2.8369       7.0810
      3.3666       6.5883
      2.9626       6.6624
      3.2051       7.2170
      2.8769       7.1008
      3.0364       6.1889
      3.0375       6.8361
      2.9858       6.8053
      3.2126       6.5958
      2.6515       6.7907
      2.7259       6.9900
      2.8886       6.2297
      2.7244       6.4807
      3.1818       6.8417
      2.8923       7.0074
      2.9141       6.5455
      3.0256       6.6858
      2.9371       6.7782
      2.9330       7.3779
      3.2789       6.5531
      2.8715       6.9939
      2.9465       6.8645
      2.9466       6.6880
      2.8747       6.9610
      3.0499       6.8201
      2.8388       6.2827
      3.1215       6.6311
      2.9309       6.4517
      2.9593       6.9008
      2.8817       7.1002
      3.0336       6.6160
      3.0437       6.6127
      3.2782       6.8489
      3.0996       6.6991
      2.8022       7.0286
      3.1464       6.9373
      2.7902       6.7705
      2.8099       6.3583
      2.8552       6.6061
      3.1104       6.6172
      2.7486       6.5448
      3.1576       6.6576
      2.8682       6.5471
      3.1584       6.1578
      2.7923       6.7820
      2.9851       6.2400
      2.7571       6.9550
      2.9767       7.4434
      2.9535       7.0631
      3.0573       6.8807
      2.9441       6.8638
      2.7728       7.1416
      2.9495       6.4755
      2.7599       7.2152
      2.8636       7.0582
      3.1596       7.0485
      2.8065       6.5560
      3.0702       6.4644
      3.1926       6.9683
      2.7430       6.5571
      2.9203       6.7234
      2.9673       6.0649
      2.7812       7.0889
      3.0506       6.7825
      2.9724       6.7193
      2.7934       6.9898
      3.1826       6.9954
      3.1159       7.2379
      2.9748       6.3767
      3.0840       6.5188
      3.3337       6.7714
      3.1537       6.8160
      2.9391       7.1010
      2.8108       7.0327
      3.1430       6.8833
      3.0327       6.5390
      3.1091       6.7638
      3.1614       6.8689
      2.7813       6.6831
      2.9702       6.8409
      2.7941       6.4751
      2.8781       6.9144
      2.7435       7.0679
      2.8858       6.4890
      3.0338       6.8425
      2.8919       6.6928
      3.0228       6.5347
      3.1498       6.9357
      2.8502       7.2670
      3.2187       6.7659
      2.7405       6.8928
      3.2752       5.7240
      2.9624       7.3170
      3.1438       6.3966
      2.9720       7.4462
      2.7774       6.5603
      3.2111       7.0265
      2.9187       6.2994
      3.5831       6.7067
      3.6932       6.5589
      2.9456       6.3583
      2.7114       6.5996
      2.7525       7.1242
      2.9350       6.8638
      2.8567       7.0985
      2.8594       6.7291
      3.1406       6.7427
      3.3100       6.4291
      3.1388       6.9600
      2.9337       6.9644
      2.8655       6.9651
      3.0283       6.7209
      2.9191       6.2679
      3.0217       6.5691
      3.1422       6.8908
      3.1387       6.6173
      3.1082       6.4258
      2.7824       7.1015
      3.1297       6.8167
      2.9794       6.5843
      2.7309       6.6450
      2.9273       7.0282
      2.8709       6.9471
      3.1177       6.6712
      2.9214       5.9104
      2.9807       6.4545
      3.0981       6.9364
      3.2192       6.1123
      2.9149       6.6689
      2.8995       6.4576
      2.7974       6.4643
      3.0272       6.6095
      2.9920       6.7162
      2.7258       6.6642
      3.1851       6.6574
      2.9032       6.6713
      2.6869       7.0037
      2.9508       7.1514
      3.0031       6.8118
      2.8924       6.7957
      2.9876       6.5441
      2.9228       7.1480
      2.8364       6.6070
      3.5259       6.5695
      3.0240       6.5967
      2.9081       6.9700
      3.0429       6.5545
      3.0656       6.5067
      2.9528       6.8854
      2.9646       6.4998
      3.0710       6.5069
      2.9273       7.3780
      3.5744       6.7314
      2.8910       6.7720
      2.8732       6.5551
      3.2659       6.6242
      3.0734       7.0258
      2.8442       7.2165
      2.8549       6.5980
      3.0847       6.9796
      3.1774       6.8494
      3.0370       6.6747
      3.0130       6.9308
      2.6413       6.7907
      3.0360       6.8008
      3.6163       6.3869
      2.7730       6.4920
      2.9199       6.9310
      2.6783       6.6416
      2.8012       6.6389
      2.8418       7.4261
      2.9010       6.7922
      2.9229       6.4674
      3.0331       7.1284
      2.9309       7.1066
      2.7859       6.7446
      2.6695       6.8094
      2.9555       6.4585
      2.8746       6.8729
      2.8856       7.0548
      2.8747       6.6972
      2.8464       6.4122
      2.9025       6.8829
      2.9149       7.3617
      3.0309       6.4209
      2.9499       6.8588
      2.8830       6.9480
      3.1706       6.7572
      3.1469       6.4886
      3.1324       6.7783
      2.7290       6.5432
      2.7789       6.8093
      2.9824       6.3302
      2.8622       6.7925
      2.7771       7.1200
      2.9914       7.0137
      3.1685       7.0225
      2.7546       6.8421
      2.6433       6.5352
      2.8441       6.6243
      2.9778       6.2473
      2.7692       6.8306
      2.8439       7.0684
      2.9437       6.4218
      3.0526       7.3071
      2.7519       6.9935
      2.7970       6.8642
      3.2349       6.7549
      2.8915       6.8523
      2.9040       6.9448
      3.0800       6.6020
      2.9101       6.2772
      2.9067       6.2146
      3.3096       6.5231
      2.7227       6.9781
      3.1360       6.8501
      3.1349       6.8331
      2.8450       6.8466
      3.2886       6.5495
      2.8599       6.5437
      3.0946       6.3429
      2.8691       7.5161
      3.0050       6.9372
      3.1548       7.0542
      3.4299       6.9619
      3.1890       7.1008
      2.9292       7.0784
      2.9487       6.7550
      3.4588       6.7848
      2.9323       7.0745
      2.9587       7.0139
      3.0576       7.0308
      2.8485       7.0633
      3.3536       6.9790
      3.0286       7.1093
      3.0710       6.7663
      3.0028       7.0740
      2.9687       7.1092
      2.9497       6.8901
      3.0375       7.0032
      3.1113       6.9516
      2.9160       7.0610
      2.8831       6.8107
      2.8374       6.9370
      2.8013       6.6347
      3.3141       6.4979
      2.8225       7.1777
      3.3080       6.3714
      3.1704       6.9305
      2.7844       6.4830
      2.7425       6.5667
      2.8203       7.2001
      3.1792       6.3734
      3.1390       6.7705
      2.8602       6.5237
      3.4844       6.8273
      2.8444       7.1538
      2.7385       6.4356
      3.0742       6.8332
      3.0906       6.9621
      3.0389       7.0506
      2.8386       6.8951
      2.9437       6.7984
      3.0587       6.3323
      2.8544       6.3826
      2.9506       6.5646
      2.8255       6.7890
      2.7486       6.7623
      2.9749       6.6927
      3.0243       6.9261
      2.8547       6.7110
      2.9840       7.0563
      3.3247       6.6930
      2.8584       6.4301
      3.0832       6.5105
      3.1292       7.2126
      2.7585       6.2774
      2.8179       7.0990
      2.8818       6.7929
      3.2226       6.7025
      2.9837       6.7008
      2.8663       6.7745
      3.0398       7.1492
      2.8361       7.0061
      2.8839       6.7031
      3.1067       6.6917
      2.9838       6.7928
      2.9673       7.3201
      3.0951       6.3773
      2.8610       6.7393
      2.7379       6.9885
      3.0623       6.0530
      2.7543       6.3968
      2.9542       6.6959
      2.7373       6.2710
      2.9484       7.2592
      3.1853       6.8678
      3.0477       6.5363
      3.1235       7.0037
      3.3018       6.6189
      2.9482       7.1783
      2.9327       6.8483
      2.8574       7.0579
      3.1938       7.0592
      2.8279       7.1806
      3.0762       6.6519
      3.0029       6.3740
      3.0593       6.5182
      2.8951       6.4963
      2.8504       6.7074
      2.8484       6.3788
      3.0826       6.7563
      2.9271       7.0578
      3.2272       6.9619
      3.2512       6.3904
      2.9964       6.6904
      3.0729       6.8586
      3.0318       6.8603
      3.3472       6.9852
      2.8889       7.2162
      3.1362       6.8084
      3.0320       6.8848
      2.9094       6.7756
      3.3825       6.7037
      2.8943       6.9045
      2.8986       6.8763
      2.8270       6.9813
      2.9246       6.9905
      3.2465       6.3742
      2.8372       6.4874
      2.9125       6.5727
      3.0511       6.3448
      3.1152       6.8943
      2.8307       6.7013
      3.1673       6.1625
      2.9757       6.6884
      3.0275       6.4291
      2.6604       6.8092
      2.8707       6.7159
      2.9231       6.8247
      3.3178       6.3955
      2.9669       6.5263
      2.8742       6.6877
      2.9659       6.4141
      2.8188       7.2874
      2.8410       6.3716
      2.6411       6.5030
      2.9726       6.8282
      2.9782       6.7207
      3.0442       6.5904
      2.9544       6.8171
      2.8348       7.6580
      3.1329       6.8248
      3.4423       6.4577
      2.6084       6.9381
      2.9146       6.6829
      2.9611       6.9591
      2.8880       7.1414
      3.0483       6.9149
      2.7171       6.9388
      2.7019       6.7031
      3.0951       6.6544
      2.7777       6.8052
      3.3204       6.6810
      2.9202       6.5169
      2.7238       7.3044
      2.9677       6.6940
      2.7745       6.7926
      2.9329       6.8645
      3.0568       6.3436
      2.8764       6.8045
      3.0897       6.7364
      3.4247       6.4537
      3.0725       6.8472
      3.0976       6.6693
      2.8688       7.2565
      2.8090       6.3067
      2.8267       6.3264
      3.2765       6.5465
      2.9777       6.8767
      2.9917       6.9516
      3.0018       6.5938
      2.7892       6.6298
      3.2427       6.7994
      2.9590       7.2997
      2.9039       6.8750
      2.9125       7.1155
      3.2431       6.6398
      2.9160       6.8772
      3.0777       6.2738
      3.3194       6.4967
      2.7960       6.3562
      2.9368       6.3163
      3.1196       6.7065
      2.7285       7.0771
      2.8172       6.9320
      3.0653       6.5895
      3.0336       6.7089
      2.9808       6.6509
      3.1467       6.5664
      3.2995       6.5645
      2.9168       6.6819
      3.1190       6.3897
      3.2642       6.8650
      3.1357       7.2178
      3.0897       6.3981
      3.0575       6.9491
      2.9291       6.6672
      3.0518       6.5669
      2.9991       7.0510
      2.8007       7.0290
      3.1908       6.7855
      2.9917       7.0580
      2.9350       6.6464
      2.8147       6.5298
      2.9549       6.7675
      3.1658       6.4651
      2.9854       6.3589
      3.0101       6.8547
      2.9861       6.6950
      2.8384       7.0832
      3.3167       6.7383
      2.8800       6.8029
      2.6275       6.9445
      3.0871       6.6039
      2.8964       7.1460
      2.8620       6.3637
      2.9334       6.8839
      3.0582       6.7354
      2.8250       6.8043
      3.3011       6.9230
      2.9104       6.6242
      3.0277       7.0894
      2.7815       6.7904
      2.8521       6.9148
      2.7848       7.1687
      2.8154       7.5246
      3.0532       6.8188
      2.9567       6.5222
      2.9921       6.4280
      3.0969       7.1130
      2.8928       6.9093
      2.9655       6.6084
      3.0043       6.2177
      3.2118       6.7220
      2.7640       6.8871
      2.9334       6.4747
      2.9405       6.5823
      2.8404       6.5854
      3.0487       6.3846
      3.0593       6.7620
      3.0436       6.8162
      3.1204       6.7825
      3.0973       6.8326
      2.7817       6.4096
      3.0213       6.3589
      2.7701       7.1425
      3.0845       6.5199
      3.1114       6.2828
      2.9494       6.5316
      2.9061       7.2605
      2.8507       6.8399
      2.8068       6.5368
      3.0579       7.0151
      2.7260       7.3198
      3.0781       6.5558
      3.0158       6.9477
      2.8128       6.1668
      3.1298       6.4418
      2.8509       6.9561
      2.9065       7.1661
      3.3195       6.6831
      3.0381       6.7397
      2.9168       7.0538
      3.0664       6.6253
      3.1427       6.3350
      2.9744       7.1994
      2.9586       6.7355
      2.8452       6.9593
      2.8412       7.0004
      3.0440       6.9059
      2.9044       6.6942
      2.9724       6.5415
      2.9925       6.1834
      2.7690       6.9778
      2.7879       7.0186
      3.0105       6.7293
      3.1771       6.4678
      3.0778       6.8506
      3.2032       6.9396
      2.6746       7.1262
      3.0945       6.8985
      2.9346       6.1305
      2.9236       6.7728
      2.6923       7.1265
      2.9521       6.4079
      2.8200       7.3264
      3.1328       6.3588
      2.9618       6.7963
      2.8431       6.6942
      3.0444       7.1642
      3.1938       6.9568
      3.4550       6.6141
      3.0540       6.8331
      2.7280       7.3365
      2.9750       6.8889
      3.0825       6.8756
      2.8857       6.0497
      3.0355       6.9275
      3.2270       6.5758
      2.9699       6.8949
      3.1269       6.7664
      3.1867       6.6575
      2.8639       7.1110
      2.8512       7.0723
      3.1024       6.7536
      2.9336       7.0800
      3.1499       6.3097
      3.0639       6.4938
      2.8034       7.2621
      2.8179       6.4073
      3.0066       7.5890
      2.5992       6.9150
      3.2383       6.7586
      2.8420       6.4853
      3.0287       7.2675
      2.8576       6.7975
      3.0924       6.8797
      3.1988       6.6813
      3.0341       6.6364
      2.9028       6.7601
      2.8542       6.4998
      2.9919       6.5918
      2.9574       6.6211
      3.0435       6.7240
      2.9877       6.3306
      2.9461       6.7737
      2.8958       7.2129
      3.0342       6.7520
      2.8844       6.3409
      3.0349       6.5189
      2.9189       6.8465
      3.0383       6.8851
      3.1534       6.7169
      2.7638       6.5482
      3.3186       7.0150
      2.9649       6.8825
      2.9338       6.8375
      2.9775       6.6828
      3.2539       6.3454
      3.0641       7.1412
      2.8971       6.8633
      2.8609       6.8408
      3.0902       6.4866
      3.2315       6.3680
      2.8396       6.7265
      2.8148       6.8950
      3.6014       7.3344
      2.9292       6.6896
      2.9637       6.5131
      2.7700       6.3975
      2.9117       6.9979
      2.8302       7.0878
      3.4647       6.6103
      3.0621       6.8537
      2.7061       7.0227
      2.9547       6.8725
      2.9168       7.2760
      3.0947       6.7308
      2.8681       7.0607
      3.4037       6.5311
      3.0535       7.0308
      2.7504       7.1056
      2.8209       6.3229
      3.3159       6.9064
      2.7058       7.0973
      3.2526       6.7071
      3.1741       7.0735
      3.0703       7.0100
      2.9062       6.6036
      2.9259       6.3278
      2.9229       6.9334
      2.8829       6.6284
      3.3593       6.3326
      3.3754       6.8123
      2.8969       6.8450
      2.9012       7.1078
      2.8535       6.8688
      2.9344       6.7370
      2.8527       6.8766
      3.2792       6.5566
      3.1108       6.2368
      2.9739       6.7850
      3.2085       6.3157
      3.0363       7.0322
      3.0964       6.8604
      3.1889       6.3168
      3.0990       6.5752
      2.8565       6.9147
      2.9726       6.9464
      3.0043       6.2916
      2.8451       6.9412
      2.9518       6.5508
      3.5108       7.1055
      2.9655       6.8828
      2.6734       6.8852
      3.2156       6.8338
      2.7623       6.7763
      3.1551       6.6651
      2.8027       6.8166
      3.1817       6.6128
      3.1783       6.8758
      3.0415       7.0504
      3.4224       6.1620
      3.0048       6.4436
      2.7935       7.1273
      3.3118       6.8630
      2.8371       6.8943
      2.6005       6.9587
      2.9919       6.5514
      2.8973       6.1885
      3.1846       6.4406
      2.7522       6.6844
      2.7517       6.9304
      2.8478       6.9210
      2.8088       7.1658
      2.8754       6.7068
      3.2273       7.0589
      3.1107       6.9740
      3.0543       6.2555
      2.8046       7.3508
      2.9307       6.6838
      2.8333       6.6851
      2.9814       6.6013
      3.0283       6.8101
      3.2343       7.0586
      2.6241       6.9434
      2.7711       6.9524
      3.3343       6.7269
      2.9101       6.6504
      3.2932       6.6411
      2.9967       6.9133
      3.0167       6.8748
      3.0509       7.1954
      2.8225       6.8372
      2.8462       6.8625
      3.0898       5.9976
      3.0409       7.0151
      2.8762       6.5420
      2.7046       6.4736
      2.9301       7.2756
      3.0109       6.5055
      2.9953       6.6060
      3.1135       6.0571
      3.2479       6.9320
      2.7824       6.4409
      2.6490       6.6691
      2.8061       7.0993
      3.0990       6.3953
      3.0979       7.2484
      2.8707       6.5859
      3.1231       6.6547
      3.3213       6.6004
      3.6100       6.5613
      2.9893       6.6243
      3.0866       6.9323
      2.9032       6.1172
      2.9054       7.1170
      3.1048       6.8032
      3.0426       6.5605
      3.1320       6.9211
      2.9966       6.8428
      3.0843       6.6933
      2.8115       6.9138
      3.1804       6.7215
      2.8425       6.8280
      3.0093       6.8603
      3.0376       6.6255
      2.8254       6.5437
      3.1194       7.0111
      2.8600       6.5461
      2.9254       6.5274
      3.0916       7.1228
      2.8586       7.1675
      2.9388       6.9765
      3.1862       6.6988
      2.8359       6.1086
      2.8922       7.1150
      2.6790       6.8405
      2.8430       6.4527
      3.1684       6.8183
      2.9382       6.8660
      2.8052       7.0653
      2.7889       6.8284
      3.1804       6.8360
      3.0359       6.9303
      2.6911       6.7365
      2.9862       6.5483
      3.2468       7.0835
      2.9507       6.7897
      2.9836       6.6872
      3.3003       6.7338
      2.9043       6.9374
      3.0209       6.7146
      3.0247       6.7301
      3.1477       6.4720
      2.8619       6.8987
      3.0419       7.0045
      2.9675       6.8962
      3.1129       6.7825
      2.8998       6.8215
      3.1176       6.2959
      2.8788       6.8342
      3.0475       6.8650
      2.7551       7.0860
      3.0910       6.6203
      2.8871       6.6839
      3.0556       7.0621
      2.8161       7.1954
      2.8601       7.1146
      3.2713       6.2987
      2.8503       7.0831
      2.8482       7.0732
      2.9346       6.9418
      2.6193       6.1641
      2.9825       6.6473
      3.1396       6.7879
      2.8092       6.8418
      3.1019       6.5851
      2.7636       7.4849
      2.8797       6.9684
      2.8882       6.5320
      2.8043       7.1357
      3.2820       6.8717
      3.0512       6.8421
      2.9780       7.1373
      2.9228       6.7302
      3.1057       6.7659
      3.1545       6.5914
      3.0143       6.4450
      2.7881       6.7471
      2.9667       6.9481
      2.8569       6.2486
      3.0508       6.8601
      3.0708       6.6622
      3.0417       6.6050
      2.9578       6.2920
      3.0641       7.1656
      2.8016       7.3789
      3.3155       6.5082
      3.2124       6.5196
      3.0087       6.4191
      2.9625       6.3505
      2.9288       6.9502
      2.9962       7.1627
      3.0608       6.5706
      3.0023       6.7123
      2.7497       6.9143
      2.8172       5.9143
      3.2769       6.7228
      2.7720       6.5464
      2.8142       6.4207
      2.8483       7.4027
      2.8291       6.8269
      2.9433       6.9824
      2.7574       6.6645
      3.1637       6.5550
      2.7866       6.7941
      3.2099       6.5506
      2.9986       6.7508
      3.3416       6.8743
      3.0370       6.2093
      3.2035       6.5832
      2.8614       6.8890
      2.8705       7.0343
      3.1704       6.8364
      3.4196       7.0572
      2.6246       7.3860
      3.0082       7.1829
      3.0056       6.8246
      2.8748       7.0124
      2.8187       6.9985
      3.0860       7.0870
      2.8097       7.0185
      2.8209       6.5032
      3.0789       6.5133
      2.7151       6.6946
      2.8599       7.1888
      3.2179       6.8921
      2.8435       6.7148
      2.8382       7.0752
      3.1552       6.2764
      2.9151       6.3800
      2.9833       6.5594
      2.8809       6.9117
      2.7934       6.6168
      2.8979       6.9905
      2.7281       6.8926
      2.8209       7.0175
      3.2470       6.1181
      2.8238       7.1758
      3.1192       6.5501
      2.7458       6.8445
      3.0838       6.7647
      2.8482       7.2216
      2.8071       6.7565
      3.1950       6.6495
      2.9217       6.8461
      2.7446       7.0028
      2.9974       6.5299
      2.8894       6.8958
      3.0636       6.4541
      2.7202       6.9883
      2.7982       7.1014
      3.2160       6.5234
      2.7331       7.2012
      2.9439       6.7496
      2.9469       6.9777
      3.0582       6.6888
      3.2338       6.6835
      3.1410       6.4225
      2.9581       6.6230
      3.1696       6.8024
      2.8484       6.3544
      2.7424       7.0371
      2.9624       6.8823
      3.0484       7.0251
      3.0009       6.0690
      3.2875       6.6892
      2.8073       6.7590
      3.0789       6.4315
      3.1755       6.8362
      3.1514       7.2178
      3.4346       7.1614
      3.1083       6.5285
      3.2759       6.7905
      2.7879       6.6035
      2.9407       6.3007
      3.0011       6.6128
      2.8099       6.8274
      3.1857       7.0584
      2.7473       7.1053
      3.0986       6.3464
      3.2377       7.0083
      3.1835       6.6707
      2.7241       6.2417
      2.9426       6.8472
      2.6484       7.1737
      2.9059       6.6686
      2.7525       7.0324
      3.2430       6.9468
      3.0239       7.1091
      2.9362       6.4162
      2.9136       6.7051
      3.2193       6.4641
      3.1615       7.1222
      2.8402       7.1843
      3.4001       6.0826
      2.9020       6.5512
      3.3800       7.1966
      2.7778       7.1130
      2.9925       6.7870
      3.1752       6.3533
      3.2851       7.0660
      3.3155       6.7685
      3.3056       7.1685
      3.0699       6.5185
      3.0408       6.4406
      2.7569       6.5666
      2.7507       6.8335
      3.1688       6.4684
      2.9240       6.7152
      3.1365       6.7850
      2.8265       6.8532
      3.1798       6.8055
      2.7779       6.9124
      2.9729       6.7941
      2.8991       6.9342
      2.9437       6.2881
      2.7887       7.0315
      2.8915       6.8816
      2.9607       6.7137
      2.8507       6.6515
      2.9625       6.6928
      2.9172       6.5769
      2.8642       6.9016
      2.8114       6.9748
      3.3443       6.5523
      3.2194       6.9042
      3.0706       6.5952
      2.7663       6.4259
      3.1111       6.2848
      2.8830       6.9295
      2.8411       6.9215
      3.1734       6.8203
      2.7781       6.9659
      3.2275       6.2639
      2.9775       6.5538
      2.8506       6.6837
      3.0480       6.7171
      2.9825       6.5013
      2.8849       6.6108
      2.7826       6.9524
      2.9406       7.1521
      3.1004       6.6253
      2.9512       6.8077
      2.8461       6.8151
      3.4238       6.7935
      2.7228       6.9485
      2.8461       6.6404
      2.9341       7.0651
      2.7799       7.0492
      2.7069       7.1787
      3.0380       6.4145
      2.7881       6.5315
      3.0298       6.6119
      2.9421       6.0079
      3.1807       6.7945
      2.7334       6.5549
      2.8446       6.9788
      3.1573       6.6484
      3.0128       6.8581
      2.8497       6.7958
      2.7265       6.5837
      2.8179       6.6680
      2.9166       6.4517
      3.3197       6.7796
      3.2354       6.5076
      2.9845       6.9226
      3.0429       7.0257
      2.8958       6.4152
      2.8529       7.2310
      2.9966       7.0648
      2.8388       6.3628
      3.0922       6.3890
      2.9068       6.8730
      2.9899       6.7949
      2.7242       6.4981
      3.2497       6.7729
      2.9550       7.0786
      3.0536       6.5477
      3.0136       7.1095
      2.7921       6.5926
      3.0124       6.6804
      2.8725       6.2483
      2.9068       7.1461
      2.8549       6.5691
      2.8520       7.1245
      2.9117       6.1161
      3.0651       6.7648
      3.1693       6.6282
      2.8707       6.9910
      2.9964       7.1443
      3.1518       6.5921
      3.3042       7.2161
      2.8659       6.5017
      3.2098       6.7811
      3.2060       6.6617
      2.9287       7.1833
      2.9392       7.0472
      3.0673       6.8337
      2.8180       7.0974
      3.1139       6.9017
      3.4783       6.9802
      2.8807       7.1405
      2.9264       6.8936
      2.8615       6.6678
      2.9649       6.5282
      3.2525       7.0355
      3.2203       7.0753
      3.0002       6.1574
      3.0595       6.4763
      2.8102       6.5051
      2.7473       6.6015
      3.1006       7.1574
      2.8597       6.1917
      2.9781       6.6574
      3.0778       6.5623
      2.8943       6.5908
      2.9705       7.3470
      2.8775       6.9454
      2.9013       6.7488
      2.9293       7.0017
      3.0479       6.6553
      2.9389       7.0559
      3.1324       7.0810
      3.2155       6.9448
      2.7915       7.0508
      2.8132       6.5382
      2.9505       7.0829
      2.9580       6.7888
      3.0186       6.6610
      2.7988       6.8198
      2.9960       7.1682
      2.9315       6.8212
      3.2175       6.5120
      2.9574       6.3858
      2.9483       6.8144
      3.0461       6.5971
      3.2352       7.0887
      3.0398       6.8785
      3.1297       6.9370
      2.8506       6.4445
      2.9465       7.0599
      2.9729       6.8385
      2.9609       6.7525
      2.9070       6.6338
      2.9319       6.9056
      2.8536       6.9311
      2.9033       6.8595
      2.7980       6.3605
      3.0375       6.4958
      2.7924       7.0437
      2.9974       6.8766
      3.1143       6.6113
      2.9740       6.5555
      3.0805       6.7391
      3.0868       6.5524
      3.0065       6.5987
      3.1179       6.9089
      3.1003       6.5933
      3.2466       6.8123
      2.9394       6.7788
      2.9224       7.2860
      2.8965       6.7979
      3.0829       6.5560
      3.0731       6.3575
      3.0102       6.6792
      3.1115       6.8117
      2.9736       6.6974
      3.1711       6.5994
      3.0854       6.8281
      2.9302       6.5641
      3.0602       7.0318
      3.0803       6.8159
      2.9659       6.5923
      3.1844       6.8857
      2.8674       6.8712
      2.9777       6.9179
      3.0665       6.2134
      2.9115       6.5870
      2.8834       6.9690
      2.8614       7.0059
      2.7717       6.6957
      2.9976       6.8594
      2.8802       6.6989
      2.9208       6.7971
      2.8500       6.4791
      2.8681       7.2514
      3.2614       6.3863
      2.9028       6.4934
      2.8718       6.6154
      2.9449       6.9991
      2.8509       7.3329
      2.8807       7.0037
      2.8328       6.5755
      2.8635       6.7366
      2.6785       7.0290
      3.0138       6.3602
      2.9749       7.0980
      2.8777       6.8735
      3.0566       7.4430
      3.1049       5.8766
      3.0503       6.8875
      3.0417       6.8295
      2.8667       6.9891
      2.8360       6.5903
      3.0405       7.2072
      2.9646       6.3472
      2.8458       6.9527
      3.1272       6.9995
      3.3208       6.6100
      3.1109       6.6409
      3.3516       7.0650
      3.3011       6.7660
      2.7939       7.1902
      2.8947       6.8338
      3.1862       7.1484
      3.0084       6.5124
      3.0926       7.1284
      3.0408       6.3867
      3.0710       6.7983
      3.1887       6.6401
      3.0551       6.7378
      3.0728       6.7980
      3.6155       6.7083
      2.8145       6.3121
      3.1839       6.2354
      2.8475       6.9591
      3.1190       6.7823
      2.8331       6.4838
      3.0165       6.7616
      2.8412       6.5803
      3.0763       6.8081
      2.9022       6.5652
      2.7451       6.7102
      3.1460       6.7346
      2.8316       6.9702
      3.4589       6.1486
      2.8302       7.0039
      3.1965       6.8259
      3.2018       6.9211
      3.3475       7.0568
      2.9983       7.1721
      3.0449       6.5910
      3.2131       6.6446
      2.8772       7.1295
      2.9557       7.2456
      3.4246       6.3521
      2.9550       6.6259
      3.1084       6.6821
      3.2378       6.5064
      3.0115       6.8270
      2.9274       6.9665
      3.0376       6.9177
      2.8678       6.8101
      2.8959       7.1371
      3.3297       6.8754
      2.9876       6.7574
      3.0513       7.0212
      2.7940       7.1082
      3.0163       6.8504
      2.9407       6.9737
      2.8447       7.2848
      2.8977       6.9729
      2.8224       7.0357
      2.9827       7.1490
      2.8203       6.8147
      2.9701       6.6917
      3.1127       6.8554
      2.7983       6.7623
      3.2519       6.8972
      2.8251       7.0663
      2.7981       6.8568
      3.1855       6.5378
      2.8342       6.8343
      2.9952       6.3429
      2.8804       6.6346
      3.2310       6.2575
      2.8639       6.8860
      3.2339       6.8562
      3.0398       6.7816
      2.7597       6.6443
      3.1979       6.7943
      2.8846       6.6202
      3.0846       6.6475
      2.9989       6.8293
      3.0110       6.7309
      3.0189       6.9621
      3.0533       6.5643
      2.8398       7.1105
      2.9344       7.0350
      2.9565       6.1387
      2.8684       6.9636
      3.0167       6.9191
      3.0136       6.1685
      3.0644       7.0511
      2.8878       6.9408
      2.8204       6.9779
      2.8458       6.5832
      3.1059       7.0548
      3.1551       6.5233
      2.9538       6.6101
      2.9817       6.6315
      2.8961       6.8486
      2.9060       6.8014
      2.6809       6.6037
      3.1247       6.0646
      2.7562       6.8482
      3.2318       6.4727
      3.1215       6.9551
      2.9573       6.2855
      2.9953       6.3867
      3.1764       6.6364
      2.9314       6.3391
      3.0555       6.3296
      3.0453       6.9976
      3.0075       6.3806
      2.8383       6.8098
      2.8030       6.9232
      2.9483       7.0065
      3.1307       7.0959
      3.2267       6.9516
      3.0338       7.1063
      2.9854       6.6794
      2.8497       6.5827
      3.0705       7.3250
      3.0052       6.3691
      2.9422       6.6821
      2.9436       6.8359
      2.9666       6.4373
      2.9347       6.2087
      3.0872       6.7784
      2.8804       7.0005
      3.0036       6.9451
      2.8157       6.1323
      3.0147       7.1930
      2.9563       6.9448
      2.9746       7.0510
      2.8430       6.6612
      3.0667       7.1629
      3.0582       6.4685
      3.0069       6.5352
      2.6950       7.0359
      2.9339       6.4484
      2.8501       7.2980
      2.9783       7.0105
      2.9074       6.8722
      3.2886       6.5707
      2.7805       6.8770
      3.0912       7.0599
      2.8682       6.9669
      2.7692       7.2502
      2.8023       6.7197
      3.0495       6.8627
      2.9724       6.2030
      2.8761       6.9769
      3.0356       6.8027
      3.0202       6.0835
      3.0172       6.3990
      2.8719       6.7448
      2.6414       7.1083
      2.8873       6.8443
      2.9355       6.9882
      3.1222       6.3424
      2.8716       6.6198
      2.8602       7.2172
      3.0913       7.2732
      2.7607       6.6940
      2.9777       6.0801
      3.1898       6.3698
      2.9923       6.3931
      2.8278       6.6628
      3.0777       7.2400
      2.8526       6.8266
      3.0717       6.9516
      2.7607       7.0179
      2.7972       7.1653
      3.2835       6.8559
      2.8008       6.4329
      2.9870       6.8344
      2.8228       7.0566
      2.9794       6.9463
      2.8944       6.6772
      2.9025       6.7841
      2.8137       6.8873
      2.8572       6.2478
      2.9494       6.8822
      3.1752       6.2675
      2.7385       7.0187
      3.1714       6.1022
      2.8888       6.7572
      2.9003       7.0372
      3.0824       6.3958
      2.9725       6.5835
      2.9832       6.5278
      2.9857       6.5030
      3.1442       6.6308
      2.8639       7.0439
      3.0248       6.9294
      2.9139       6.3627
      2.8292       6.8716
      3.0210       7.0516
      2.8190       6.7436
      2.9382       7.1337
      2.7862       6.7472
      3.1259       6.6026
      2.9814       6.7318
      3.1048       6.4236
      2.7903       6.7693
      2.8036       6.6342
      2.8200       7.0597
      3.0119       6.8844
      2.8885       7.1279
      2.9171       7.1910
      2.9877       7.1130
      3.0857       6.4889
      3.1699       6.6448
      3.3547       7.1901
      2.6533       7.1351
      3.2646       6.4844
      3.0317       7.1549
      2.6606       6.8942
      3.2430       6.6488
      2.9633       6.5594
      2.8466       6.4544
      3.1686       6.8126
      2.9336       6.8094
      2.8144       6.9734
      2.9632       6.7509
      2.7583       7.3352
      3.0060       6.8576
      2.8915       7.1344
      2.9368       6.7455
      2.7491       6.2234
      2.8396       6.6334
      2.9048       7.0156
      2.8811       6.8750
      3.0878       6.4083
      2.8780       6.4405
      2.8089       7.1200
      2.8125       6.9320
      3.0750       7.0142
      3.1735       5.9261
      2.8930       7.1003
      2.9986       7.0707
      2.8882       6.9796
      2.8212       7.0969
      2.7248       7.0528
      3.3164       6.3016
      2.8341       6.7642
      2.8724       6.9769
      3.0017       7.0342
      2.7060       6.7615
      3.0574       6.8762
      3.1321       6.7643
      3.2823       7.0913
      2.7996       6.9289
      2.7195       6.8674
      3.2472       6.5530
      3.0915       7.0090
      2.7997       7.0352
      2.9042       6.9966
      2.8369       6.8494
      3.3248       6.8683
      3.2561       6.9016
      3.3516       6.9750
      3.7653       7.1485
      3.1813       7.1609
      3.0164       6.9802
      2.9668       7.1145
      3.0729       6.7121
      3.0851       7.0783
      3.6467       7.0892
      3.1022       6.7056
      2.8174       6.9927
      3.1736       7.1360
      2.9995       6.9614
      2.7066       6.9804
      3.1335       6.8616
      3.0977       7.3067
      3.1428       6.9754
      2.7176       7.4279
      3.0452       6.8478
      3.0216       6.8494
      2.8642       7.2982
      3.3673       6.4467
      3.0741       6.2842
      3.2632       7.0014
      3.0768       7.0857
      3.1105       7.0023
      3.1824       6.8465
      3.4797       7.1139
      3.7081       7.2748
      3.9212       6.9718
      3.2034       7.3407
      4.1706       6.5362
      3.9881       6.5674
      3.9447       7.0105
      4.1206       6.9073
      2.9794       7.2424
      3.5512       7.1833
      3.1162       7.1579
      4.1051       7.2148
      4.1372       7.1825
      3.9458       6.3255
      3.8161       6.3087
      4.0392       7.2765
      3.4285       6.9449
      3.7841       7.1787
      3.1425       7.0170
      3.4962       6.4720
      4.3271       6.9253
      3.7195       6.6271
      3.6930       6.6244
      3.3394       7.1860
      3.2730       7.1105
      3.8434       7.2499
      3.4873       7.0715
      2.9262       7.2506
      3.4856       6.6495
      3.5184       7.0134
      3.1294       6.6677
      2.8724       7.2713
      3.7405       7.1549
      3.6176       6.9896
      3.1537       7.1381
      3.6925       7.2869
      3.9284       6.8356
      3.4811       7.2872
      3.6749       6.9959
      3.0626       7.2839
      3.3350       6.8077
      3.2316       7.2169
      3.3560       6.8849
      3.2120       7.1634
      3.6689       6.6063
      3.7404       7.0342
      3.3992       7.2078
      3.2195       6.8350
      3.6471       7.0640
      3.1862       7.2655
      3.0542       7.0673
      3.3636       7.1609
      3.1408       7.2665
      3.0511       7.0704
      3.4986       7.0405
      3.2720       6.9039
      3.3580       7.1006
      3.2916       7.1079
      3.1542       7.3385
      3.9945       6.0712
      3.4579       7.1890
      3.1570       6.9844
      3.5920       7.0418
      3.3608       7.4402
      3.3628       6.7341
      3.3146       7.3749
      2.9109       7.1328
      3.2016       6.9044
      3.0987       7.4478
      3.5877       6.8995
      3.2854       7.1786
      3.7012       7.1097
      3.5710       7.0664
      3.4103       7.3575
      3.3687       6.9458
      4.1801       7.0468
      4.5259       6.6110
      3.5335       7.1937
      3.1137       7.1412
      3.1688       7.3155
      3.6035       6.9639
      3.4191       7.2425
      2.9949       7.0802
      2.8998       7.1511
      3.2995       6.8624
      2.7938       7.2731
      2.9286       7.2306
      3.1075       7.0279
      2.8492       7.2465
      3.2992       6.9789
      3.0098       7.3285
      2.7596       7.2740
      3.1236       6.8509
      3.1822       7.1272
      3.2965       7.0326
      3.3991       6.9021
      3.1563       7.1751
      3.1139       6.7694
      3.3990       6.8928
      3.1698       7.0580
      3.0054       7.0223
      3.7930       7.1839
      2.7831       7.2236
      3.3906       7.1605
      3.2877       7.0654
      2.8055       7.1896
      3.4295       7.0527
      3.3011       7.2024
      3.1554       7.0424
      3.0002       7.0107
      3.2337       7.0312
      2.9342       7.1967
      2.9227       7.2138
      2.8988       7.1094
      3.4097       7.0612
      2.6814       7.2156
      3.1843       7.2347
      3.2123       7.1934
      3.4094       7.0100
      2.7785       7.1992
      3.1175       6.3640
      3.0619       7.3028
      2.9343       6.9646
      3.4325       7.3602
      3.4512       6.2745
      3.4316       7.1978
      3.6561       6.3611
      3.5894       6.9175
      2.9152       7.0284
      3.4954       7.2839
      2.9948       7.0193
      3.7088       6.6519
      4.1948       6.5360
      3.5794       6.4145
      2.7960       7.1339
      2.9143       7.4004
      3.1544       6.7805
      3.2135       6.8441
      2.9724       7.1395
      3.1812       7.0684
      2.7914       6.9079
      2.8949       6.9807
      2.9930       6.8394
      2.8405       6.5673
      3.1537       6.5796
      3.0192       6.8437
      3.3181       6.8441
      2.9217       6.6190
      3.3164       7.1389
      2.7782       7.0553
      2.9114       6.8518
      3.2069       6.3419
      3.0539       6.7624
      2.8062       6.6647
      2.8435       7.1327
      2.8305       7.0791
      3.0233       7.2161
      2.8855       7.0506
      2.9194       6.9450
      2.7241       7.2139
      2.8725       6.8946
      3.2661       7.1694
      3.0580       7.0213
      2.7924       7.1142
      3.1398       7.1109
      2.9453       7.1725
      2.9736       6.3841
      2.9510       7.0139
      3.1103       6.7063
      2.8468       6.6337
      2.8806       7.0574
      2.8382       7.0966
      3.3799       6.5656
      2.7075       7.2868
      3.2301       7.0513
      3.3537       6.6157
      2.8587       6.8677
      2.8233       7.0622
      2.8968       6.8408
      3.2618       6.2326
      2.8807       6.4195
      2.9466       6.7566
      2.9701       7.0029
      2.8738       6.8032
      2.9753       6.6090
      2.9797       7.1835
      3.2220       6.9079
      2.8700       7.0244
      2.7224       6.8710
      2.9971       7.0576
      2.9847       6.7244
      2.7677       7.1318
      2.7664       7.0953
      2.7594       6.9830
      3.0769       6.9813
      3.0425       7.0978
      2.7477       7.2040
      2.7954       6.8130
      3.1616       6.7798
      3.3812       6.9168
      2.9263       7.1100
      2.9850       6.4798
      3.1039       6.9064
      3.1796       6.9076
      2.9133       7.1539
      3.0086       7.1069
      3.0266       6.9702
      2.8463       7.0466
      3.1070       6.6086
      2.8256       6.9625
      2.9900       6.8100
      3.1056       6.7447
      2.8409       7.2378
      2.7840       6.8254
      2.8858       6.2585
      3.0586       6.9096
      2.9429       6.6646
      3.1243       6.3830
      2.9663       6.5454
      2.7696       6.7916
      2.9003       7.0367
      3.0885       7.1108
      2.8257       6.7375
      2.9298       6.7912
      2.8206       6.6374
      2.9880       7.0153
      2.8738       6.3026
      2.8345       7.1045
      2.9345       6.7476
      2.8569       7.2585
      2.8544       6.9053
      2.7484       6.9594
      3.1408       6.8965
      3.2574       6.7647
      3.0930       6.3728
      2.8933       6.6273
      2.8004       6.8817
      3.1143       7.0684
      3.0724       7.0296
      3.3115       6.3468
      3.1795       6.7519
      2.8069       7.2417
      2.9774       7.3258
      2.9149       6.9975
      2.9526       6.7509
      2.9660       6.7845
      2.8076       6.6478
      2.7532       7.2072
      3.1307       6.7347
      2.8811       7.2103
      2.8477       6.9635
      3.0941       6.0250
      3.1729       7.2907
      2.7157       6.8317
      2.7947       6.8546
      2.7936       7.2390
      2.9937       6.9869
      2.8611       7.0481
      2.9139       7.1907
      2.8317       7.4972
      3.1447       6.9148
      2.8314       6.4233
      3.1001       6.9424
      2.9234       7.2708
      3.2078       6.7165
      2.9426       6.7946
      2.9114       7.2702
      2.8597       7.1529
      2.7350       6.8616
      3.0614       6.8574
      3.0293       7.0648
      2.7446       6.6517
      3.1893       6.8781
      2.8347       6.9355
      3.0897       7.0190
      2.9495       6.5220
      3.2602       6.3900
      3.2681       7.1140
      2.8410       6.8715
      2.8185       6.8234
      3.0466       7.1019
      2.8049       7.1550
      3.0751       7.0537
      2.9300       7.3272
      2.8155       6.8254
      3.1832       7.3166
      2.8937       6.4266
      2.8508       7.1779
      2.8692       7.3049
      2.9828       6.8666
      2.9750       7.2938
      2.9584       7.1636
      3.0075       6.9378
      3.1227       6.9893
      2.8725       7.0020
      2.7461       7.0044
      2.9488       7.1201
      3.1083       6.9946
      3.0959       7.3666
      2.8019       6.5360
      2.9221       6.4727
      2.9677       6.3597
      3.0835       7.1465
      2.8872       6.3908
      3.2777       6.7825
      2.7735       6.8681
      3.0818       6.7845
      3.0049       6.9521
      3.1482       6.6448
      3.0755       7.0519
      2.6947       7.3866
      2.9283       7.4182
      2.7521       6.2689
      2.9219       7.1988
      2.8331       6.9405
      2.7639       6.3856
      3.1587       7.1428
      3.1810       6.7908
      2.9897       6.9086
      2.9737       7.1453
      2.9001       6.9844
      2.8168       6.6678
      2.9196       6.7575
      3.0752       7.3098
      2.9280       6.4606
      3.0712       7.0179
      3.3508       6.5956
      2.8780       6.5766
      3.1078       6.8178
      3.0065       6.7306
      2.6663       7.2975
      2.9227       6.4323
      2.9533       6.7944
      3.0423       6.3855
      2.8807       7.0558
      3.2456       6.7324
      2.7932       6.9917
      2.8268       7.0181
      2.9328       7.1372
      2.9302       6.7572
      2.9919       7.0650
      2.9114       6.9305
      2.9585       7.0440
      2.8159       6.3364
      2.8854       6.7846
      2.9126       7.0762
      2.6714       7.0431
      2.9385       7.0994
      2.8575       6.7300
      2.8644       7.2433
      2.6073       6.7140
      3.2051       6.8891
      2.9020       7.2665
      2.9660       6.8187
      2.8384       6.6236
      3.2375       6.9708
      2.8920       7.0453
      2.7796       6.9792
      2.9654       7.1114
      2.9925       7.0268
      2.9384       7.0123
      2.9204       7.1226
      3.1555       6.8917
      3.1323       6.7848
      2.6925       7.1923
      2.7355       7.2957
      3.2279       6.9526
      2.9306       7.1887
      2.7338       6.0682
      3.0765       6.8524
      3.0094       7.1313
      2.8715       6.9618
      2.8907       6.8750
      2.7392       7.1863
      3.0445       6.8967
      2.8980       6.7855
      2.6297       6.9864
      2.9740       6.6379
      2.8575       6.7150
      2.7210       6.8146
      2.9310       6.6406
      2.9145       6.8094
      2.9121       6.7758
      2.9588       7.1016
      2.8092       7.0548
      3.4105       6.8850
      3.0167       6.7208
      3.0362       6.4976
      3.2438       6.8766
      3.1246       6.5058
      3.0063       7.1071
      2.7944       6.6460
      2.8203       7.1965
      2.7369       6.6532
      2.9064       7.0422
      3.1476       7.2560
      2.8390       7.4114
      2.7099       7.0651
      3.0484       6.1091
      2.9404       7.2817
      3.0018       6.9780
      2.7253       7.0007
      3.0547       6.9119
      2.6942       7.0125
      3.0899       6.7919
      2.9229       6.8364
      3.2324       6.9689
      2.7243       6.9093
      2.9238       6.8991
      2.8771       7.0103
      2.9336       6.7034
      3.0630       7.0405
      3.0020       6.9106
      2.9288       7.0110
      3.2365       6.7835
      2.7705       7.2659
      2.6616       6.7536
      3.0817       6.9703
      3.1275       6.8691
      3.0206       7.2053
      2.9795       6.5631
      2.8858       7.0366
      2.7433       6.9986
      2.8367       7.2248
      2.9663       6.9996
      2.7472       7.2567
      2.7822       6.9668
      2.8061       6.6717
      3.3141       6.8229
      2.7183       6.8601
      3.1727       7.2808
      2.9731       7.1317
      2.8680       6.7683
      2.8281       6.7276
      3.0824       6.9893
      2.8005       6.8688
      2.7662       6.8858
      3.1825       6.7663
      3.1390       6.2365
      2.9394       7.1425
      2.7968       7.1090
      2.7926       6.9335
      2.8365       6.7720
      3.0431       7.1240
      3.1642       6.6433
      2.8970       6.9462
      2.9221       6.7005
      3.0314       6.8389
      2.9154       6.4090
      3.2659       7.0952
      3.0768       6.5438
      3.2968       6.7675
      3.1778       6.9396
      2.8021       7.3486
      2.8761       6.6506
      3.3393       6.3979
      2.9536       7.0393
      2.9230       7.1131
      2.8384       6.8219
      3.0691       6.6957
      2.9005       7.4017
      3.1307       7.2831
      2.8684       6.5761
      3.3797       6.6582
      2.8841       6.3759
      3.0387       6.9219
      2.7614       7.0798
      2.8557       6.8493
      2.7921       6.8500
      2.9489       6.6091
      2.7485       7.1894
      2.8626       7.4899
      2.8289       6.4845
      3.2093       7.0455
      3.0093       6.7305
      2.9082       7.0800
      2.8181       6.6915
      2.7429       6.6235
      2.8216       7.3700
      3.4813       6.8324
      2.9834       6.3410
      2.8084       7.1549
      2.8598       6.9478
      2.9672       7.2632
      2.8405       6.7484
      2.8263       7.1039
      2.8671       7.0341
      2.9114       7.2080
      2.8635       6.7398
      2.7276       6.7912
      2.9119       6.4692
      3.0140       7.1161
      2.8085       6.9918
      2.9609       6.7743
      2.8992       7.5835
      3.1795       6.6205
      2.9856       7.2694
      3.2814       6.8537
      3.1018       7.1414
      3.0562       6.9148
      2.8812       6.5020
      3.3759       6.7052
      2.8699       7.1099
      3.3764       6.9435
      3.0671       7.0375
      2.8598       6.9141
      2.9316       6.8150
      3.3017       6.6608
      2.8253       6.9900
      2.7707       6.8536
      2.7816       7.0820
      3.1204       6.7733
      3.1332       6.3798
      2.9090       6.8783
      2.9727       7.2287
      2.7139       6.8835
      2.8000       6.7173
      3.2940       6.3142
      2.9409       6.8757
      2.8007       7.1455
      2.9208       6.4288
      3.1233       6.9351
      2.8674       6.9152
      3.2173       7.2891
      2.9933       7.1593
      2.9535       6.5957
      2.9700       6.3283
      3.0804       6.8632
      2.9772       7.1352
      2.7758       6.9085
      2.8200       7.0098
      2.9680       6.7799
      2.7904       7.1623
      2.6819       6.9757
      3.1331       7.3726
      3.0585       6.6380
      2.7233       7.1528
      2.8803       6.8087
      3.1043       7.0974
      3.0929       6.8666
      2.8863       7.2855
      3.0184       7.2471
      3.1388       6.5398
      2.8873       7.0332
      3.0489       7.1986
      3.0241       7.0148
      2.7962       6.9570
      2.7638       7.2592
      3.0350       7.1201
      2.7343       7.2498
      2.8772       6.8777
      3.2922       7.0133
      2.8359       7.1567
      2.8202       7.3280
      2.8174       7.1393
      3.3409       6.6624
      3.1281       6.9771
      2.8273       7.0967
      2.8601       7.0139
      3.1765       7.0984
      2.9157       6.5634
      2.6648       7.0832
      3.0533       6.9966
      2.8503       6.9695
      3.0051       6.8102
      2.8423       6.8771
      2.8177       7.1225
      3.0490       7.0770
      2.7221       6.9955
      2.8919       6.9544
      3.0637       6.9967
      2.8644       7.0935
      3.0548       7.0187
      3.0999       6.9651
      3.5474       7.0922
      3.1801       6.4066
      2.9228       6.7415
      3.0167       6.6993
      3.3958       6.4840
      3.0857       6.9899
      2.9033       6.8821
      2.9631       6.5181
      3.0756       6.6727
      3.0054       6.1654
      2.9303       6.8262
      2.9183       6.3367
      3.0527       7.0328
      3.0479       5.7291
      2.9439       7.2131
      2.8239       7.0514
      2.8506       6.7044
      3.1050       6.7351
      2.7541       7.0146
      2.9182       7.2006
      2.9911       7.0505
      2.9913       6.6409
      2.7531       6.5328
      2.8718       7.0848
      2.7814       6.5671
      2.8365       7.1184
      3.1535       6.3631
      2.8097       7.0721
      2.8824       6.5288
      3.1329       7.1480
      3.0116       7.1922
      2.9650       6.4520
      2.7759       7.2894
      2.9048       6.5138
      2.8427       7.0978
      3.4134       6.9190
      2.9576       6.9545
      2.8347       7.1618
      2.8301       6.6441
      3.0609       6.7785
      2.8308       7.0699
      2.9496       6.8382
      3.0079       7.0542
      2.9038       6.8218
      2.9157       6.5104
      2.9449       6.6935
      2.7969       7.3054
      3.3808       6.4566
      2.8290       6.6826
      2.7627       6.6138
      2.8102       7.0854
      2.8097       7.1306
      2.9272       7.0343
      3.1672       6.4714
      2.9680       6.7870
      2.7873       6.4710
      2.6831       6.9971
      3.2005       6.9773
      2.9198       7.0476
      2.9868       6.6411
      2.8340       7.1682
      2.9303       6.7068
      2.8598       7.0356
      2.8792       6.3890
      3.6060       6.7350
      3.2058       6.3053
      3.4463       7.0234
      3.1943       6.9953
      3.0643       6.8141
      2.9449       6.5525
      3.0581       6.7142
      2.8255       7.3493
      2.9400       7.1495
      2.8331       6.9539
      2.9768       6.7588
      3.0589       7.0750
      2.8721       6.6197
      2.7453       7.2885
      2.8718       6.5432
      3.2546       6.9679
      2.9934       6.9278
      3.0977       6.5843
      2.8242       6.6520
      3.1102       6.5545
      3.1626       6.5997
      3.1993       6.9995
      2.8899       6.6887
      3.2167       6.7004
      3.1851       6.6800
      3.1923       7.3025
      2.6817       6.8047
      3.1790       6.3896
      2.9107       6.6785
      2.8470       6.9699
      2.7990       7.1102
      3.1381       6.9899
      2.8445       6.9698
      2.9177       7.2188
      3.0013       6.6601
      2.9978       6.6949
      2.8810       6.4289
      3.1164       6.5761
      2.9424       7.0862
      2.8715       6.5278
      2.8645       7.0331
      2.9461       7.1830
      3.0241       7.1031
      2.9292       7.0119
      3.1688       7.1255
      2.6781       6.4862
      2.9689       6.7072
      3.1642       6.8823
      3.1048       6.5318
      2.9622       6.6746
      2.7806       7.0784
      3.2115       6.1443
      2.6332       7.4629
      2.9421       6.2779
      3.0536       7.0334
      3.1365       6.2008
      3.1661       7.1892
      2.9547       6.4522
      2.7975       7.2819
      2.9926       6.7252
      2.9047       6.7658
      3.0876       7.2377
      2.8549       6.5633
      2.9426       7.2207
      2.8063       6.4771
      3.1536       7.0324
      3.0811       6.2606
      3.4837       7.0758
      2.8619       6.8275
      2.8881       7.0995
      2.8520       6.6632
      3.0130       6.4048
      3.1132       7.0961
      3.0902       6.6263
      3.0722       6.7679
      2.9779       6.8210
      3.0530       7.0849
      2.7812       7.1727
      2.7908       6.8150
      2.8413       6.4174
      3.1073       6.7759
      3.0934       7.3936
      2.9527       6.6535
      3.3225       6.9520
      3.0520       6.8154
      2.9304       7.0418
      3.0098       6.8151
      3.0976       6.2719
      3.2178       7.2422
      3.2402       6.9167
      2.9001       7.3052
      2.8894       6.6647
      3.1335       6.7553
      2.7523       7.0938
      3.1334       6.6909
      2.9311       7.1622
      2.9683       6.9539
      3.0875       7.3034
      2.8464       7.1960
      2.8234       6.9735
      2.7796       6.6878
      3.1105       6.7287
      2.8575       7.3038
      2.9677       6.8951
      2.9216       7.2547
      3.0807       6.9411
      3.0679       6.9329
      2.8712       6.9691
      2.8803       6.7884
      3.1673       6.6621
      2.9021       6.8618
      3.0133       6.7189
      3.2025       6.7066
      3.1416       6.5876
      2.9248       6.6608
      3.0023       6.7914
      2.9449       6.7523
      2.7968       7.1693
      2.6941       6.8767
      3.1180       6.8098
      2.8534       7.0805
      2.8745       6.9406
      2.7320       7.0680
      2.7556       7.0296
      3.0768       7.0199
      2.7921       6.8497
      2.9829       6.9586
      2.8303       7.1630
      3.3827       6.6844
      2.9466       7.4074
      2.9859       6.9598
      3.0815       7.0301
      2.9394       7.3823
      2.8081       7.2480
      2.8768       6.7268
      3.1293       6.5494
      2.8627       7.2694
      3.1414       6.6400
      3.0776       7.0221
      2.7885       7.2000
      3.1828       6.9826
      2.9945       7.3178
      2.8406       7.0522
      3.0936       7.1425
      2.8264       7.1422
      2.9725       7.0359
      2.9458       7.1325
      3.0005       7.0806
      3.2251       6.9241
      3.4016       7.1194
      2.7272       6.6435
      3.0303       6.9377
      2.8473       6.9945
      2.8150       7.1264
      3.1708       6.9592
      3.3229       6.6301
      3.0881       7.2583
      3.0852       7.0084
      3.2486       7.2060
      2.9274       6.8177
      3.2193       7.0470
      2.7608       7.0359
      3.2127       6.9686
      2.9677       7.1484
      2.8914       6.6395
      3.4085       7.0659
      2.9448       6.4111
      3.0886       6.8416
      2.9449       6.9752
      3.1653       6.9175
      2.8520       7.3127
      2.7938       7.1067
      3.0837       6.8376
      3.0668       6.7804
      2.8590       7.1924
      2.8659       7.2154
      2.7903       6.8513
      2.9320       6.8483
      2.7777       7.2390
      2.8225       6.8742
      2.9596       6.3175
      3.3029       6.7181
      2.9238       6.2631
      2.8843       6.8404
      2.9218       6.9351
      3.0856       7.1920
      2.7345       7.1797
      2.8116       6.9371
      2.8355       6.7905
      2.9766       7.1284
      2.9599       6.7418
      3.0287       6.0938
      3.2079       7.2171
      3.1237       6.6180
      3.2426       7.0847
      2.8849       7.0632
      3.0467       6.9790
      3.0873       6.6496
      2.9741       7.0753
      2.9821       7.1573
      2.6811       6.1750
      2.9276       7.2176
      3.1012       7.1387
      2.9239       6.9911
      2.9761       7.0240
      2.7478       7.2460
      2.7059       6.9572
      3.3471       6.8499
      2.7975       6.8332
      2.7918       7.4002
      3.0928       7.0171
      2.9642       7.1142
      3.0167       6.9805
      3.0133       7.0472
      2.7362       6.5177
      2.9914       7.1739
      3.1135       7.2363
      3.0129       6.8208
      2.9242       7.0122
      2.9179       6.8584
      3.2916       6.9546
      3.0168       6.9578
      3.0359       7.1548
      2.9985       6.8151
      3.1685       6.8938
      3.2329       6.8345
      3.1318       7.1558
      3.5225       6.0435
      2.7109       6.9847
      3.2019       6.8708
      2.8360       6.8835
      2.9570       6.8471
      2.8381       6.9095
      2.9262       7.1932
      2.9682       7.0150
      2.8586       7.1423
      2.7940       7.2152
      2.7547       7.1159
      3.1932       6.7164
      3.0201       6.6317
      3.0450       7.0173
      2.8033       7.3236
      2.9006       7.0992
      3.0688       7.0821
      2.9283       6.9558
      3.1406       6.6444
      2.6673       7.1717
      3.0867       6.8419
      3.0193       6.7257
      3.2670       6.9656
      2.9752       6.7485
      2.8092       6.8004
      2.9863       7.0844
      2.7017       6.8228
      3.0931       7.0600
      3.0746       6.8694
      2.8083       6.9784
      2.9362       7.0830
      3.1546       7.0598
      2.9802       6.3280
      3.0334       7.1889
      2.8126       7.0411
      2.8491       7.1249
      2.8045       7.2038
      3.0443       6.9820
      2.9018       6.1099
      2.7536       7.0923
      3.0771       6.9718
      3.1900       6.2937
      2.7558       7.1866
      3.2388       7.2114
      3.0419       7.0157
      2.7146       7.0585
      2.8833       6.8379
      2.8651       6.5975
      3.1320       6.8353
      2.8821       6.9431
      2.8778       6.8698
      2.8879       6.6148
      2.7980       7.1988
      3.2006       6.6384
      2.8278       6.6754
      2.8229       6.7913
      3.2121       6.6161
      2.9871       6.9418
      2.9125       7.0485
      2.7569       6.7846
      2.9888       6.6014
      3.3197       6.2617
      3.1529       7.0822
      3.0035       6.4870
      3.1966       7.1064
      2.7323       6.9328
      2.9847       7.1453
      3.0694       6.3720
      2.7441       6.9887
      2.8347       7.0628
      2.8164       6.6992
      3.0783       6.9436
      3.0707       7.1485
      2.8937       6.7641
      2.7915       7.2924
      2.8248       6.9522
      3.1782       6.8829
      2.9574       7.3043
      2.7478       6.5935
      2.8533       7.1116
      3.1682       6.8857
      2.7638       7.1204
      2.7613       7.1497
      2.7985       7.0221
      2.9282       6.9114
      2.7554       7.2384
      3.0138       6.8434
      2.9199       6.7123
      2.9396       6.5022
      2.9176       6.7109
      2.8490       6.7430
      3.0381       6.8837
      2.9766       6.6325
      2.7447       7.0986
      2.8279       6.9901
      2.8620       6.5691
      3.1248       6.9126
      3.2303       6.8966
      3.1179       6.7454
      2.7623       6.9975
      2.8457       7.0391
      2.8532       6.8893
      3.0605       6.9368
      2.8488       6.9665
      3.1088       6.9297
      2.6190       7.0930
      3.0982       7.1884
      2.8708       7.2330
      3.1821       6.8720
      2.8067       7.4020
      2.9174       7.0308
      2.8757       6.5425
      2.7010       6.8906
      2.9507       6.4021
      3.0303       6.9670
      2.8923       7.1497
      3.0060       6.8368
      3.0043       6.9201
      2.9386       6.8706
      2.8950       7.0001
      2.7181       7.0180
      3.0402       7.0359
      2.7865       6.9151
      2.8040       6.9280
      2.7887       7.0066
      3.0058       6.8920
      2.9131       6.8288
      2.7159       7.0219
      3.1469       6.8930
      2.9177       7.2436
      3.3021       6.7974
      2.9266       6.9327
      3.2960       7.1651
      3.4610       6.3717
      2.9520       6.9418
      3.4388       6.7764
      3.3159       6.9439
      3.0403       6.1989
      3.0066       6.8457
      3.4029       6.8852
      2.7642       6.2693
      2.8104       7.2447
      2.8361       6.9443
      3.2971       7.3108
      2.8361       6.9182
      3.3126       6.9019
      3.1850       6.7229
      2.8882       7.2306
      2.7993       6.7902
      2.9030       7.0845
      2.9251       6.8183
      3.2487       7.1156
      3.5146       7.2149
      3.5263       6.5995
      3.3725       6.4603
      3.9547       6.7458
      3.0418       6.9356
      2.8446       6.3085
      2.8106       6.9475
      2.7352       7.3187
      3.1578       6.8136
      3.2318       6.8636
      3.1669       7.0231
      2.6949       6.7458
      3.1581       7.2608
      2.9418       6.9260
      2.8636       7.0508
      2.9314       6.9224
      2.7995       6.6047
      2.8854       6.7784
      3.0458       6.9514
      2.9256       7.1436
      2.8786       6.8414
      2.8834       7.1176
      3.0070       7.0362
      2.9903       6.8423
      3.1569       6.5199
      2.6338       7.3616
      2.7429       6.9525
      2.7623       7.0585
      3.0181       6.4309
      2.8745       6.7525
      3.1935       6.4079
      3.0380       6.8986
      2.8081       6.4259
      2.9778       6.6829
      2.8662       7.1961
      2.8721       7.1318
      2.7572       6.8165
      2.7646       6.8941
      3.5746       6.8132
      3.1770       6.5267
      3.0003       6.9998
      3.0634       6.9161
      2.8470       6.9472
      2.8356       7.1560
      2.9297       6.7105
      2.7649       6.5252
      3.7004       6.8111
      2.9013       6.9175
      2.9196       6.7864
      2.8153       6.6051
      2.7855       7.2235
      3.0047       7.0451
      3.1247       6.7221
      3.0030       7.1724
      2.7911       6.6356
      3.1980       6.8613
      2.7552       7.3936
      2.9181       6.2346
      2.9289       6.9656
      2.9868       6.9192
      3.0899       7.0761
      2.9823       6.9496
      2.7886       7.0230
      2.7910       6.9222
      2.8410       6.9574
      2.7145       6.9958
      3.0736       7.1747
      2.7370       7.0317
      2.8934       6.8577
      2.7126       6.9462
      2.9862       6.9192
      2.7258       6.8042
      2.9201       6.9319
      3.1372       7.3264
      3.3047       7.0893
      2.9997       7.1492
      2.8375       6.9327
      2.9145       7.0771
      2.9802       6.9876
      2.7797       7.1854
      2.8871       6.9731
      2.9069       6.7360
      3.5761       6.9641
      2.8660       7.1986
      2.8593       6.9026
      3.1098       7.1872
      2.9515       7.2187
      2.8939       6.8510
      3.0573       7.4616
      3.0304       6.9376
      2.8749       6.9593
      2.7976       6.3743
      2.7405       7.0535
      2.9271       7.1287
      2.6778       7.1930
      3.0478       6.6555
      2.8538       7.1446
      3.0325       6.8280
      2.9681       6.9599
      2.9952       6.5074
      3.3805       7.0865
      2.9043       6.9367
      2.9643       6.8803
      2.9657       6.8778
      2.8059       6.8877
      3.3579       6.4372
      2.7619       6.5311
      3.0728       6.3590
      2.9990       6.7845
      2.8959       7.0679
      2.8675       6.8541
      3.0470       6.3910
      2.8413       6.7659
      2.8834       7.1118
      2.9440       7.1769
      2.7600       6.9715
      3.1664       6.5711
      3.0929       7.2834
      2.9504       6.4715
      2.9652       6.5908
      3.2620       6.8031
      2.9769       6.8737
      3.2643       6.8670
      3.0133       6.3012
      2.6579       6.8043
      2.9417       7.1675
      2.9312       7.0244
      2.8764       6.3989
      2.9949       7.1047
      3.1965       6.8398
      2.8302       7.1963
      2.9182       6.8902
      3.1695       6.5289
      2.8377       6.8915
      2.9124       6.8491
      2.9719       6.7905
      2.9001       7.1019
      2.9714       6.9980
      2.8495       6.9988
      2.9368       6.6645
      2.9109       6.8309
      2.7737       6.9075
      3.3657       6.8757
      2.8298       6.9575
      2.9752       6.7833
      3.1257       6.0918
      3.1876       6.7340
      2.7727       6.3626
      3.1154       6.7514
      2.8066       6.7830
      3.0847       6.5581
      2.8195       6.6500
      3.1161       6.9572
      3.1358       7.2026
      2.8032       7.2322
      3.2290       6.7552
      3.0252       6.4057
      2.8175       6.9379
      3.0201       6.9541
      3.0785       6.5593
      2.7723       7.1091
      3.0002       6.8734
      3.1983       6.4280
      3.1633       7.1505
      3.0896       7.0996
      2.8498       7.1901
      3.1186       6.7976
      2.9258       6.8274
      2.9097       6.9560
      2.9403       6.8710
      3.0549       6.7376
      3.0902       7.2670
      2.8868       7.1017
      2.9403       7.0828
      3.0564       7.2691
      3.0098       6.3435
      2.7376       7.2926
      3.1923       6.8565
      2.8414       6.7331
      2.9613       6.9098
      2.9774       6.4754
      3.1915       6.9780
      3.0016       6.6783
      2.6804       7.2118
      2.8618       7.3936
      2.9794       6.5809
      3.1561       7.0212
      2.8898       6.6868
      2.7539       7.0962
      3.6809       7.1658
      2.9717       7.1637
      3.3452       6.4599
      3.0083       6.9462
      2.8110       6.8822
      3.0678       6.8870
      2.7950       7.0265
      2.7566       6.8820
      2.8648       6.7523
      2.7743       6.8028
      3.0155       7.0222
      3.0267       6.4865
      2.9319       6.8658
      3.6501       6.9702
      2.9395       7.0084
      3.2018       6.8856
      3.2389       6.7771
      2.8758       7.0616
      2.9083       6.9013
      2.8174       7.0700
      2.9913       6.8511
      2.8005       6.7599
      3.2209       6.6571
      3.0248       6.4397
      2.9267       7.0223
      2.8300       7.0119
      2.9183       6.7402
      2.9173       6.8837
      2.6862       6.9983
      3.0159       6.9126
      3.0110       7.1456
      2.8788       6.9508
      2.8582       6.9756
      3.0367       6.9027
      2.9764       7.1389
      3.2677       6.8577
      3.0838       6.2518
      2.9374       6.5985
      3.3796       6.4988
      3.0858       6.9556
      2.7923       6.9318
      3.1199       6.9081
      3.0436       6.5967
      2.9269       7.1922
      3.2829       6.5970
      2.8769       6.9035
      2.7671       6.5185
      2.9022       6.8494
      3.1839       6.9578
      2.8630       6.9919
      3.3463       7.0002
      2.7694       6.6364
      2.8741       7.0688
      2.9031       6.9393
      2.8503       7.1666
      3.0020       7.0810
      2.6548       6.8340
      2.8002       6.2748
      3.3810       6.9605
      3.0380       6.4421
      2.9335       7.4749
      2.8987       7.0419
      3.0097       6.9645
      3.4814       6.7507
      3.0749       7.1674
      2.7972       6.2501
      2.8373       6.7783
      2.9877       7.5168
      3.2249       6.6246
      2.7927       7.1440
      3.0142       7.1221
      3.1111       6.8042
      2.9254       7.1997
      3.0218       6.3174
      3.0646       6.8975
      3.1473       7.0130
      3.0650       6.0757
      2.8937       6.9618
      3.0386       6.7927
      2.9118       6.3831
      2.9978       6.4221
      2.8069       6.7884
      3.1057       7.0143
      3.1089       7.1348
      3.1179       6.5604
      3.1035       7.1353
      3.1458       6.9611
      2.9844       7.1233
      3.2031       7.1294
      2.9858       6.8112
      3.0336       6.5936
      3.0607       6.9552
      3.2548       7.1897
      2.8664       6.5633
      3.0875       7.1024
      2.9127       6.6605
      3.0251       6.6828
      3.1954       6.8784
      2.9009       6.9139
      3.0774       7.3088
      3.1634       6.3246
      3.4962       6.9538
      3.0480       7.1751
      2.7921       6.9942
      3.5222       7.2718
      3.5866       7.1649
      3.2920       7.1154
      3.1949       6.6346
      3.1693       7.4935
      3.2356       6.1022
      2.9466       7.2295
      2.7857       6.5925
      3.0389       6.7700
      2.8118       6.8957
      2.7963       6.9955
      2.8224       6.9814
      3.0571       7.2275
      2.8459       6.6935
      3.0239       6.8150
      2.9168       7.1368
      2.7266       7.2655
      3.2830       6.8462
      2.7421       6.4522
      2.8349       7.1702
      2.9979       7.0349
      2.8472       6.6201
      3.2272       6.3759
      3.0682       6.9996
      2.8201       6.9944
      3.1115       7.1326
      2.8319       6.7834
      2.7163       6.2934
      2.9186       6.9682
      2.9343       7.3188
      2.8202       6.9490
      2.9130       7.0676
      3.0122       7.1433
      2.8987       7.3145
      3.0703       7.1014
      2.7823       7.0608
      2.8533       6.3936
      2.9484       6.4340
      3.0067       6.8226
      2.8867       6.3282
      2.7891       6.8362
      2.8546       7.0417
      2.8946       7.0081
      2.7479       6.7824
      3.1455       6.1832
      3.1610       6.9146
      2.9796       7.1504
      3.0937       7.0663
      2.7367       6.9783
      2.8360       6.9669
      2.9415       6.6588
      3.3596       6.6634
      2.8993       6.6067
      3.1504       6.7337
      2.9599       7.1325
      3.0119       7.0510
      2.8673       7.0112
      2.7030       7.1252
      2.8243       7.1646
      3.1724       7.1058
      2.7947       7.0241
      3.1350       7.0742
      2.9320       6.8684
      3.1131       6.7345
      2.9041       6.9773
      2.7369       6.9922
      3.3640       6.6167
      3.1301       6.7802
      3.2742       6.8042
      2.9917       6.8254
      3.0240       6.3013
      3.4590       7.1935
      2.8021       7.0262
      3.1172       6.5728
      3.4471       6.8457
      2.6872       6.9415
      3.1326       7.3132
      3.0838       6.9687
      3.2861       6.1924
      2.9954       7.0948
      2.9447       6.8317
      2.7936       6.6470
      2.9660       6.6507
      3.0051       7.1102
      2.8714       6.9744
      2.9382       7.3147
      3.3969       6.4746
      3.1702       6.6732
      3.0738       7.2928
      2.7557       7.1432
      2.7313       7.1001
      2.8736       6.8226
      3.2088       6.7899
      3.1691       6.8530
      2.8639       7.1305
      3.0431       7.0401
      2.8980       7.2180
      3.2364       6.4618
      2.9104       7.4106
      3.3372       6.3818
      3.0644       7.2125
      3.4486       6.7520
      3.4408       6.7578
      3.0765       6.6167
      2.8158       7.1050
      3.1004       6.6675
      2.7833       7.1799
      2.9903       7.0349
      2.7683       6.8962
      3.2531       6.9341
      3.0869       6.6268
      3.0970       7.0161
      2.7566       6.8111
      2.9339       7.1456
      2.9647       7.0876
      2.8538       6.6168
      3.0352       6.7935
      2.9973       6.9766
      2.7749       7.0793
      2.9676       7.1150
      3.0623       6.7936
      2.9538       6.9149
      2.8601       7.1649
      3.0140       6.9427
      3.3156       7.2430
      2.9522       6.5186
      3.0701       6.7723
      3.0245       6.9555
      2.9352       6.8565
      2.9464       7.3169
      2.9550       6.8030
      2.9687       6.8810
      3.1192       6.9699
      3.0436       6.8664
      2.8142       6.7854
      2.8985       6.5722
      3.1621       6.5121
      2.9523       7.3426
      2.8124       7.1771
      2.8743       6.7811
      3.0462       6.8900
      3.1730       6.9642
      2.8645       6.7251
      3.1025       6.9132
      3.0240       6.4794
      3.1579       6.5613
      2.7148       7.2102
      2.9636       6.8749
      2.9856       6.4724
      2.9943       6.7623
      2.8697       6.4727
      2.7609       6.9676
      2.9554       6.9574
      3.2157       6.4876
      2.9748       6.6804
      2.7508       6.9353
      3.0029       6.5739
      3.1490       6.1987
      2.9597       7.1560
      3.1260       6.9678
      3.2572       6.4702
      2.9997       6.6104
      3.5534       6.6342
      3.0320       6.6746
      2.7632       7.2167
      2.7869       6.9822
      2.7421       7.0910
      2.9857       6.7750
      2.7781       7.1337
      3.1862       6.9263
      2.9253       7.4116
      3.0050       6.9707
      2.8229       7.1765
      3.1446       6.7165
      3.0510       6.6264
      3.0543       7.0047
      2.9510       7.1812
      2.8062       6.9154
      2.7518       7.0549
      2.7901       6.5967
      3.1332       6.4211
      2.7342       7.5793
      3.0599       6.9455
      2.8383       7.1427
      3.0131       6.9636
      2.9886       7.2169
      2.8842       6.9872
      2.9520       7.0661
      2.8527       6.6684
      2.9207       6.4899
      2.7928       6.4863
      3.1813       6.5591
      3.0807       6.9601
      2.9113       6.4754
      2.9695       6.8567
      3.0681       7.0618
      2.9686       6.8383
      2.7216       7.0547
      3.1905       6.9624
      3.2847       7.0564
      3.0318       6.8411
      3.1104       7.3995
      2.9945       6.9962
      2.8457       6.7759
      3.4247       6.9295
      2.8513       6.9716
      2.7017       7.0869
      3.2319       7.3871
      2.9043       6.8998
      3.0700       7.0997
      2.8244       6.9083
      2.7649       7.0883
      3.2785       7.1030
      2.6754       7.0832
      2.8407       7.1326
      3.2135       6.2448
      2.9450       6.4608
      2.7792       7.2927
      2.8732       6.9703
      2.9424       6.6372
      3.3022       6.6190
      3.0316       6.6491
      3.1467       6.8466
      3.0444       6.8692
      3.0420       6.6111
      3.0116       7.1209
      3.0821       7.0235
      2.7078       7.1153
      2.9556       7.0186
      3.0869       6.7245
      2.8871       7.0803
      2.8687       7.1706
      2.9748       6.8262
      2.9734       6.8157
      2.9738       7.0875
      3.1889       6.9403
      2.9679       7.0672
      2.9121       6.8522
      2.6567       6.9161
      2.8568       6.8422
      2.9968       6.9647
      2.8643       6.9084
      2.9049       7.2181
      2.8226       7.1415
      2.7591       6.7153
      2.8275       6.9990
      3.1793       7.0219
      2.6942       7.1047
      2.9052       7.0784
      3.0651       6.1404
      3.1030       6.4205
      2.9977       6.8076
      3.2543       7.1834
      2.6704       7.1300
      3.1612       6.6986
      2.7457       6.7146
      3.2022       6.6823
      3.2733       6.9381
      2.9851       6.6003
      3.1327       6.3351
      2.9343       6.8281
      2.8099       6.8984
      2.7925       6.8690
      2.8062       6.7457
      2.9114       6.2401
      2.8668       6.5375
      3.2575       7.0428
      3.2314       6.7361
      2.9719       6.7274
      3.2575       6.7761
      3.1838       6.6300
      3.0387       6.7439
      3.0059       6.2573
      3.2335       6.5234
      2.8456       6.8269
      3.0823       6.6784
      2.9786       6.6988
      2.9556       6.8460
      3.1971       6.8805
      2.9518       6.3925
      2.9363       6.8627
      2.7865       7.1389
      3.0045       6.3953
      2.8264       6.8735
      3.0433       6.6852
      3.0059       6.8139
      2.8667       6.8140
      2.9746       7.0187
      3.1856       6.8457
      2.9868       6.9538
      2.8107       6.6046
      3.1127       6.6936
      2.9568       6.8041
      2.9381       7.0914
      2.7105       7.0066
      3.1631       6.7512
      2.9328       6.4899
      3.1840       6.2241
      3.1566       7.1559
      2.8500       7.0255
      2.9279       6.4372
      3.2485       6.8508
      2.7343       6.8989
      3.1276       6.2764
      2.7513       7.1090
      3.0679       6.8600
      2.9328       6.7327
      2.8046       7.0188
      2.8705       6.9695
      3.0494       7.0493
      2.9903       6.8438
      2.9662       6.6629
      3.0567       6.9442
      2.8130       6.4529
      3.5174       6.4894
      2.7841       7.2056
      3.4577       6.8986
      3.1140       6.9913
      2.8283       7.1534
      2.8044       7.1013
      2.8730       6.3992
      2.8985       6.6935
      2.9153       6.9949
      3.0795       7.1239
      2.9860       7.1640
      2.6889       6.9702
      3.0042       6.8647
      3.3142       7.1246
      2.8347       6.4453
      2.8646       6.6469
      3.0375       6.2993
      3.0846       6.6964
      2.9499       6.8644
      2.9757       6.9261
      2.8777       7.0548
      2.9139       6.9227
      2.9073       7.0531
      2.8302       6.9747
      2.8919       6.9211
      2.7233       7.0392
      2.7850       6.9668
      2.8157       6.9397
      2.7661       6.8238
      3.1644       6.9583
      2.7068       6.9498
      2.9800       6.8728
      2.9584       7.0851
      2.8421       7.2515
      2.8918       6.7841
      2.8414       7.0702
      3.1366       6.7484
      3.4054       6.8002
      3.0134       7.0095
      3.0119       6.9347
      2.7167       6.9148
      2.9327       7.0875
      3.1158       6.8240
      3.1307       6.9838
      2.7716       6.9141
      2.9605       7.1185
      2.8969       7.2417
      3.3820       6.7356
      2.9602       7.0615
      3.7539       6.7650
      3.0630       7.0288
      3.1536       6.4088
      2.9358       6.9149
      2.9374       6.8935
      2.8420       7.1993
      3.0622       6.4931
      3.1799       7.0656
      2.9765       7.0494
      2.8226       6.4717
      2.9754       6.9222
      3.0563       7.1535
      3.5834       6.6437
      3.1900       7.2112
      3.0071       7.3540
      2.9890       7.2856
      2.7743       6.6968
      2.7112       7.5954
      2.7880       5.9833
      2.9482       7.0213
      3.0283       6.8727
      2.8687       7.4098
      2.8779       6.4393
      2.8477       7.5201
      3.0302       6.7849
      3.1787       6.8994
      2.9531       7.1127
      2.9640       5.9426
      3.1322       7.0318
      2.9847       7.1188
      3.1363       6.7999
      2.8219       6.6960
      2.9233       6.9731
      2.9175       7.1984
      2.9741       6.6065
      2.9486       7.1649
      2.9005       6.9776
      3.0250       6.7026
      2.9831       7.3879
      3.0180       7.0896
      2.9701       6.6093
      3.2087       7.0320
      2.7775       6.2369
      2.9737       7.2034
      3.4981       6.0796
      3.0531       7.0611
      3.5297       7.0497
      3.0734       7.0606
      2.9632       6.7632
      3.1878       7.0473
      2.6397       7.1018
      3.0169       7.1057
      3.2775       6.8618
      3.0953       7.1702
      2.8031       6.5233
      3.1580       6.8866
      2.8394       6.9594
      2.9233       7.1154
      2.8854       6.8888
      3.0529       6.3757
      3.0035       6.8916
      2.9648       6.5319
      3.2947       6.6185
      2.9382       6.2811
      3.0237       7.1966
      2.9566       7.1053
      3.1795       7.2050
      3.0154       6.8825
      3.1690       7.1770
      2.7412       6.8592
      3.1749       6.9748
      3.1944       7.0365
      2.9081       6.3474
      3.1922       7.0472
      3.1475       7.1963
      2.8808       6.5081
      3.0682       6.6201
      2.9902       6.5022
      3.0374       6.9962
      2.9184       6.1491
      3.4022       6.9462
      2.7856       6.9200
      2.9311       6.3062
      3.0976       6.6341
      2.8314       7.3287
      3.0309       6.8604
      2.9838       7.0871
      2.7834       6.5080
      2.7878       6.9894
      3.1086       6.6421
      2.9659       7.1155
      3.2051       6.9347
      2.8810       6.9209
      2.9599       6.7168
      3.2257       6.3033
      2.7967       7.3314
      3.3679       7.0518
      2.9074       7.1392
      3.1004       6.8326
      2.7120       6.7445
      2.8122       7.2924
      2.8640       6.9995
      2.9703       6.6920
      2.9816       6.8699
      2.9036       7.2327
      3.3327       7.0156
      3.2379       7.2992
      2.9400       6.8260
      3.2174       6.7792
      3.2872       6.5107
      3.4415       6.5791
      2.9001       6.3058
      3.2127       6.6652
      3.2077       6.5214
      3.0591       6.6066
      2.9164       7.0517
      2.9821       6.7877
      2.8570       7.2806
      2.8805       6.7020
      2.8396       6.4010
      3.0461       6.4431
      2.8161       6.4637
      2.9349       6.3110
      2.9960       7.1996
      2.8605       6.7926
      2.7148       6.9803
      3.0892       7.0339
      3.0928       6.6270
      2.9154       6.9668
      2.9098       6.7744
      3.3529       6.7731
      3.0299       6.3508
      3.0062       7.1729
      2.7655       6.9118
      3.1768       6.7715
      3.1113       7.2902
      2.8338       6.9222
      2.6895       6.8401
      3.0039       7.1923
      3.1785       6.4426
      2.8150       6.6523
      3.0065       6.6010
      3.0927       7.1420
      2.9268       6.7547
      3.2337       7.1306
      3.1556       7.1272
      2.8235       7.1383
      3.7562       6.8629
      3.0286       6.5331
      2.8092       7.3640
      3.2005       6.8080
      2.9111       6.8982
      3.0584       6.6481
      3.3015       6.3306
      2.9617       6.7250
      3.0000       6.7530
      2.7029       6.4432
      2.8475       6.7654
      2.8938       6.7177
      2.8622       7.3918
      2.8769       6.7367
      2.8590       6.9803
      3.0823       7.2321
      2.9583       6.5011
      3.0986       6.6578
      2.9246       6.7134
      3.2381       6.9458
      3.2418       6.9616
      3.2941       6.8449
      2.8276       7.3476
      2.8050       6.5105
      2.9099       7.0186
      3.0022       6.8885
      2.9457       6.9796
      3.1655       6.6873
      2.9322       6.8973
      3.2503       7.1894
      3.0307       6.7925
      3.3930       6.7080
      2.8131       6.6386
      3.0133       7.1768
      2.8372       7.0884
      3.0563       6.9344
      2.8342       7.1367
      2.8484       7.1262
      3.0122       7.1253
      2.9793       7.3558
      2.9841       7.0938
      2.9680       6.3897
      2.8694       6.7414
      3.1603       6.6583
      2.8415       7.1364
      3.0964       7.2679
      3.2267       7.0943
      2.9499       6.9869
      2.7848       7.0683
      3.0882       6.8106
      3.3113       6.8684
      3.0344       7.0927
      3.3994       6.7638
      3.0360       7.1199
      3.0298       6.8913
      2.8333       7.1331
      2.9607       6.9080
      2.9444       6.8633
      2.9033       7.0414
      2.8524       7.2516
      3.0797       7.3534
      2.8723       6.8856
      3.0112       7.2126
      2.9711       6.7449
      2.8028       6.6854
      3.1174       6.5272
      2.8253       6.7663
      2.8065       6.5672
      3.1723       6.9035
      3.0228       6.4497
      2.7414       6.4565
      2.8693       6.9644
      2.9692       6.7554
      2.8184       6.4654
      3.2569       7.0411
      2.9348       7.2253
      2.9688       7.0262
      3.1290       6.5686
      2.9006       7.0519
      2.7395       7.1112
      2.9965       6.7983
      2.9240       6.5508
      3.1441       6.3566
      2.9413       6.7843
      3.0301       6.6754
      3.0794       7.0796
      2.8636       7.1109
      2.8812       6.9331
      2.8676       6.4830
      3.2332       6.9324
      2.9472       7.3319
      3.0996       6.6343
      2.9650       6.8335
      2.9654       6.9811
      2.9386       7.1508
      2.9814       6.7519
      3.0843       6.7004
      2.9038       7.3465
      2.9030       7.0938
      2.7780       7.4314
      3.0698       7.2312
      3.1060       6.9430
      2.7914       6.7810
      3.0698       7.2563
      3.1050       7.2567
      3.0686       6.9439
      2.9646       7.1150
      2.9157       6.6964
      3.2020       7.1075
      3.1052       6.7400
      3.1455       6.8726
      2.8522       6.6852
      3.1038       6.7485
      2.9531       6.6372
      2.7282       7.1546
      2.9582       6.8563
      2.8432       6.8184
      3.3350       6.9145
      2.7168       7.1626
      2.9673       6.3868
      2.8880       6.8541
      3.0103       7.1341
      2.9089       7.0057
      2.7364       6.8711
      2.9738       6.1311
      3.1092       6.4870
      3.0046       6.4406
      2.8627       6.9186
      3.0762       6.7343
      2.8576       6.7715
      2.9469       6.6708
      2.8600       6.5371
      3.2578       6.9981
      2.8497       7.0413
      2.7008       6.2751
      3.0680       6.8384
      3.2089       6.8098
      3.0059       6.9050
      3.1308       6.6963
      2.8441       7.1539
      2.8157       7.1136
      2.8425       6.7532
      2.9534       7.2093
      2.9073       6.6018
      2.9483       7.0155
      2.9937       7.0231
      2.8607       6.8609
      2.8493       7.0223
      2.7283       7.0805
      3.0267       6.9608
      2.7965       7.2377
      2.9230       6.6504
      3.0181       7.0557
      3.0329       6.5391
      3.1514       6.9256
      2.7945       6.9538
      3.0020       6.8506
      2.8033       6.6876
      2.9669       6.7555
      2.8980       6.4550
      2.9413       6.8163
      2.9829       7.0276
      2.8564       6.9533
      2.9062       6.8294
      2.9105       7.2253
      3.2904       6.7338
      2.8585       7.1339
      3.1275       6.4256
      2.9119       7.0944
      2.7331       7.0335
      2.9955       6.8249
      2.7365       7.1175
      2.9756       6.6967
      3.0328       6.8014
      2.9997       7.2317
      3.0386       6.1789
      2.6644       7.4011
      2.7294       6.6983
      2.8359       6.8379
      2.9942       7.0934
      3.1366       6.8502
      3.0106       7.0974
      2.7376       7.0915
      2.7377       6.7620
      2.7538       6.8091
      3.0060       7.0054
      2.6650       6.9699
      2.8057       6.8218
      2.7798       6.7822
      2.8563       7.1231
      2.9736       7.0118
      2.9358       6.7873
      2.7606       6.9471
      2.7594       6.6991
      3.3231       6.8837
      2.9625       6.5692
      2.9776       6.4598
      2.8190       6.9905
      3.0026       7.0107
      2.8772       6.5620
      2.9874       6.7903
      2.9146       6.9283
      2.9485       6.9418
      2.8857       6.9617
      3.2422       7.0926
      3.2622       6.3151
      2.8552       6.6647
      3.4479       7.0200
      2.8279       6.9630
      3.0663       6.8057
      3.0377       7.1171
      3.5166       6.5193
      3.2378       6.9281
      2.8988       7.1689
      2.9624       6.8805
      3.0463       6.8390
      2.9561       6.7924
      3.0582       6.5907
      2.9241       6.4732
      3.2805       6.8444
      3.0691       6.4872
      3.5394       6.5003
      2.9557       6.3835
      2.7804       7.2783
      3.0845       7.0242
      2.8606       7.6212
      3.1652       7.0327
      2.9985       6.5996
      3.2054       7.1139
      3.1478       6.9624
      2.8482       6.3545
      2.8158       7.3039
      2.8919       6.5858
      2.9206       6.7859
      3.0530       6.6666
      3.0354       7.0198
      3.0410       6.8355
      2.8683       7.1181
      3.0665       6.7135
      2.7372       7.0513
      3.3808       7.0565
      3.1478       6.9530
      2.8249       7.3812
      3.0803       6.8846
      3.0853       6.9975
      3.0797       6.5315
      3.0618       7.2955
      2.9491       7.1926
      3.0880       6.6959
      3.4558       6.9472
      2.9515       6.8074
      3.2320       7.0377
      2.9496       6.7411
      2.9504       7.2352
      2.9635       6.7896
      3.3122       6.5357
      2.9205       6.9207
      3.0038       7.0964
      3.1729       6.7788
      2.9137       6.9820
      2.8070       6.9946
      2.9480       7.2421
      2.7484       7.0328
      2.9529       6.9926
      3.2231       7.1396
      3.0377       7.4004
      2.8208       6.8547
      3.0899       6.8005
      2.8753       7.0693
      2.8979       7.1232
      3.3376       6.8026
      2.6290       7.1322
      3.0333       6.9653
      2.8973       6.5056
      3.1483       6.4699
      2.9339       7.0600
      2.7833       7.2058
      2.8534       7.0450
      3.0488       7.3003
      2.8389       6.9009
      3.1719       6.7776
      2.9887       7.1477
      3.3430       7.0768
      2.8941       6.2456
      2.9155       6.9050
      3.0749       6.9536
      3.0962       5.8893
      3.1372       7.1951
      3.3143       6.6053
      2.8626       7.0207
      2.8449       6.4040
      3.1964       7.0454
      3.1640       6.8222
      3.2243       7.3618
      3.0583       6.2299
      3.1431       7.0972
      3.2330       6.7216
      2.7552       7.0590
      2.9198       6.0792
      2.7872       7.2821
      2.8084       6.8677
      3.3871       6.4213
      2.8445       7.0424
      3.2709       6.4845
      3.5072       6.9465
      2.9084       7.1938
      2.9840       7.1849
      3.0524       6.5997
      2.9517       7.3812
      2.8691       6.8726
      3.2904       6.8156
      3.2815       6.8465
      3.1265       6.9342
      3.0045       7.0133
      2.9101       6.9584
      2.7120       6.8819
      2.9434       7.0176
      3.0816       7.2630
      3.0635       6.8432
      2.9204       7.0817
      2.7447       6.7702
      2.9899       6.9289
      3.2174       6.8269
      3.0377       6.9548
      2.6996       6.9026
      2.8766       7.1495
      2.8103       6.6332
      3.4271       7.2927
      2.8228       6.7272
      3.0644       6.8915
      3.6011       6.5512
      3.1358       7.0343
      3.3552       6.9178
      2.9073       6.4199
      3.0404       6.7536
      3.1169       6.8046
      2.8743       6.9215
      3.2872       6.6920
      2.7917       6.6365
      3.0152       6.6609
      2.9913       6.5907
      2.8812       7.4161
      3.2278       6.6425
      3.0161       7.0865
      2.9890       6.9787
      2.9593       6.7696
      3.0209       7.1796
      2.9401       7.2384
      3.1706       6.1955
      3.0575       6.8259
      3.0903       7.1498
      2.7539       6.8471
      3.4082       7.3082
      2.8554       6.6634
      3.0673       6.6617
      2.8625       6.8238
      3.1006       6.8767
      2.7714       7.0941
      2.8923       6.7164
      2.8438       6.9412
      2.8973       7.0761
      2.7855       7.0784
      2.9486       6.5879
      3.0002       6.9125
      3.0062       6.6870
      3.2136       6.5971
      2.9227       6.4297
      2.9514       6.7819
      2.8945       6.9843
      3.1877       6.5937
      2.7633       6.9612
      2.8203       6.9363
      2.8530       7.1966
      2.7150       7.0948
      2.9717       7.0869
      3.3236       6.5599
      3.1037       7.0348
      2.8136       6.7304
      2.7677       7.2941
      2.7937       7.2036
      3.0887       7.0024
      2.8442       6.8561
      2.8208       6.8632
      3.0714       6.6726
      2.9569       6.8115
      3.0720       6.8330
      2.9111       7.2319
      3.2055       7.0312
      3.0743       6.5345
      2.9317       7.0136
      2.8247       6.9531
      3.0375       6.8097
      3.1582       6.8868
      2.9080       6.8949
      2.8278       7.0867
      3.1405       6.5470
      3.1408       6.7522
      2.7425       7.0391
      3.0505       6.0721
      3.4184       6.9790
      3.1748       6.4747
      3.0252       6.8545
      3.2642       7.0308
      3.1780       6.8263
      2.6766       6.8795
      3.1102       6.7775
      3.3944       6.4156
      2.7905       7.2506
      2.9217       7.0474
      3.1464       6.8376
      2.8226       7.1834
      2.8370       6.9025
      3.0022       7.0328
      3.1394       6.9272
      2.7943       7.0405
      3.0821       7.0793
      2.8453       6.8284
      3.1165       6.9752
      2.7745       7.3631
      2.9497       6.9391
      2.8479       7.1007
      3.3001       6.7478
      3.3002       6.8127
      2.9553       6.9965
      2.9326       6.8760
      3.1162       6.6670
      3.0678       7.0527
      3.1044       6.3753
      3.0842       6.8907
      2.8598       6.3667
      3.1017       7.1264
      2.8800       6.9874
      3.3364       7.0022
      2.6895       7.3888
      3.0604       6.8661
      2.9280       6.3261
      3.0412       6.6786
      3.0909       6.8543
      3.0290       6.9063
      2.8463       6.8944
      3.0740       7.1583
      2.7928       6.8023
      3.1666       7.0092
      2.9092       7.2668
      3.0698       5.9454
      2.7726       6.9194
      3.0007       6.2853
      3.3166       6.4835
      3.0459       7.1302
      2.8090       6.8400
      3.0655       6.9121
      3.2501       6.6019
      2.9632       7.2059
      2.8645       6.7081
      3.0176       6.4879
      2.9562       7.0382
      2.6596       7.0570
      3.1931       6.8460
      2.7631       6.8759
      3.0133       7.1522
      2.8150       6.9810
      2.8726       7.0563
      2.8775       7.1466
      3.0675       6.6796
      2.9960       7.1990
      2.9965       6.8648
      3.0880       6.8054
      2.7590       7.0357
      3.2412       7.0333
      2.8828       7.2809
      2.8923       6.4443
      3.1475       6.8598
      2.8602       7.1092
      2.9403       7.1115
      2.9090       6.9386
      3.1428       6.9184
      2.8175       7.2001
      2.8616       7.0503
      2.7925       6.9539
      2.9503       7.2227
      3.1998       6.6455
      3.0421       6.5001
      2.8994       6.9395
      2.8969       6.9482
      3.2222       6.8334
      3.0786       7.0262
      3.0817       6.4521
      2.8258       7.1411
      3.2010       7.1488
      2.9044       6.3103
      2.8324       7.3425
      2.8535       7.1685
      2.9521       6.7141
      2.9540       6.3943
      3.5664       6.7393
      2.8395       6.6215
      2.7948       6.9363
      3.1446       6.3350
      3.0183       6.7463
      2.8747       7.2779
      2.8928       6.6938
      2.6660       6.9355
      2.7272       6.5532
      2.8959       6.7006
      2.7459       6.7320
      2.9268       7.0683
      3.0158       6.9320
      2.9727       6.7694
      2.8516       7.1638
      3.2854       6.3467
      3.2012       7.3843
      2.7634       6.9223
      3.1889       6.9444
      3.1280       6.6060
      3.1061       6.9702
      2.9697       7.0053
      2.8713       6.9962
      2.9515       7.0325
      2.9501       7.0813
      2.9800       6.5552
      3.1259       7.0144
      2.9624       6.9540
      3.2311       7.1854
      2.7009       6.8036
      3.3441       6.5430
      2.9247       6.8682
      2.8924       7.0699
      2.9453       7.1085
      2.9785       6.8410
      3.0230       6.7253
      3.0695       6.8898
      2.7422       6.8459
      2.9258       6.7265
      2.8742       6.8032
      2.8075       7.1791
      2.8277       6.7982
      3.2544       7.0188
      2.8332       6.9611
      3.0576       6.3486
      3.0560       7.0968
      3.0438       7.2234
      3.2087       6.9358
      2.9726       6.4124
      2.9641       6.8029
      2.8479       6.7490
      2.9495       6.8194
      2.9408       6.9715
      2.9426       7.1032
      2.9860       6.6057
      3.0073       7.0951
      2.9680       7.0121
      3.0450       6.8953
      2.7962       6.4960
      2.8233       7.0979
      3.0150       6.9167
      2.8219       6.7326
      2.8536       6.7588
      2.8681       7.1615
      2.7804       6.9545
      3.1495       6.4346
      3.2485       7.0593
      2.9930       6.7792
      2.9943       6.3160
      2.7386       7.1394
      3.6069       6.7944
      3.0806       7.1364
      2.8847       7.1122
      2.8386       6.9958
      3.1878       7.1136
      3.2052       6.3843
      2.8987       6.9272
      2.7343       7.3287
      2.8923       5.9325
      2.9535       7.0001
      2.7547       7.3517
      2.9327       7.3166
      2.8633       6.9792
      2.7534       7.1144
      2.9026       7.2598
      2.7006       6.1258
      3.2128       7.2433
      2.7472       6.8944
      3.1711       6.7590
      2.7143       6.5292
      2.9770       6.7475
      3.0152       6.7038
      3.1286       7.2380
      2.8908       7.0531
      2.9568       6.9042
      3.0088       7.0188
      2.9789       6.8229
      3.0551       6.8528
      2.8040       7.2348
      3.0692       6.4897
      2.8195       6.9874
      2.9192       6.8537
      3.1296       6.6308
      3.0520       6.8228
      3.2701       6.6425
      2.7972       6.4608
      2.8933       6.4041
      3.5158       6.7213
      2.9199       7.0717
      2.8796       7.0106
      3.2061       6.5946
      2.8421       7.0670
      2.8742       6.2473
      3.3517       6.7468
      3.0281       6.8995
      2.7877       6.5717
      3.3420       6.9995
      3.0490       6.9743
      2.7849       6.9352
      2.8709       7.3949
      3.1569       6.8775
      2.7550       6.6615
      2.8953       6.4461
      2.8116       7.0903
      3.4052       7.1376
      2.8896       7.3900
      3.0715       6.5569
      2.9157       6.6745
      2.8247       7.0831
      2.8193       7.1692
      2.8602       6.7052
      2.9777       6.4582
      3.0078       7.2958
      2.7305       7.2163
      3.0700       7.0689
      2.8376       7.0772
      2.8087       7.0614
      3.2857       6.1693
      2.9133       6.9245
      2.9741       6.8784
      2.9196       6.8183
      2.7457       7.1448
      2.8881       6.6620
      2.8537       7.1477
      3.0469       7.3104
      2.8193       6.5503
      2.8604       7.1911
      2.9675       7.0536
      2.8070       6.8802
      2.8770       7.0612
      3.1424       6.5252
      3.0087       7.0872
      2.8743       6.8440
      2.8367       6.7929
      3.2342       6.8885
      2.9405       6.8842
      2.8636       7.0195
      3.2044       7.1580
      3.2258       6.7512
      2.8417       6.8625
      3.2231       6.3830
      3.4446       6.9426
      2.9083       7.0619
      3.1665       7.2326
      2.7264       6.9845
      3.2877       6.9235
      2.8078       7.0551
      3.0635       7.0433
      3.3214       6.9653
      3.0498       6.9880
      3.1188       6.8436
      3.1938       7.4715
      2.9356       7.2297
      2.8909       6.9498
      2.9990       6.8955
      2.8425       7.1481
      3.9188       6.9873
      3.2022       7.1431
      3.6810       6.7058
      4.7216       7.0758
      3.2607       6.9615
      3.2762       6.8859
      2.8004       6.9934
      2.9917       7.2997
      2.8885       6.3289
      3.2435       7.6200
      2.8980       6.6391
      3.0227       6.6267
      3.2171       6.4493
      3.0229       7.1181
      3.6191       6.9283
      3.7340       6.0894
      3.7458       6.8598
      3.7112       6.4653
      3.5267       6.8525
      2.8171       6.8978
      3.3250       7.1021
      3.3608       7.1317
      3.3222       7.0782
      3.4114       6.6619
      3.5728       6.5971
      3.2249       6.9880
      3.3413       6.9001
      3.3302       6.7557
      3.3774       6.6658
      3.2204       6.4586
      3.4850       6.2498
      4.0227       6.2750
      3.6375       6.4887
      3.2498       6.6896
      4.0977       6.2782
      3.3858       6.8466
      3.3179       6.5054
      3.4327       6.0952
      3.0826       6.9851
      2.9548       6.7605
      3.2924       7.1528
      2.8376       6.9442
      3.0238       6.8574
      2.7751       7.3393
      3.4380       6.6500
      3.0752       6.6709
      3.5347       7.1024
      2.9178       6.9479
      3.5553       6.9082
      3.0356       7.1248
      2.9636       7.2353
      3.5111       6.9595
      3.4875       6.7685
      3.5618       6.8347
      3.0014       7.2346
      3.7610       6.8354
      3.6282       7.0650
      4.0058       6.1175
      3.8454       6.7094
      3.3482       6.6383
      3.2410       6.4834
      3.3074       6.9034
      3.3524       6.4640
      3.3223       6.8717
      3.5240       6.8278
      2.8058       6.0595
      3.1721       7.3502
      2.8591       7.0420
      3.0976       7.0056
      3.0738       6.4419
      2.9539       7.0694
      2.9124       7.1012
      3.0749       6.8822
      3.1456       6.8825
      3.1152       6.8857
      3.0283       6.9918
      3.0605       7.3220
      3.1265       6.8590
      2.7407       7.1430
      2.8071       7.3477
      2.9889       7.1607
      2.6289       6.9031
      2.8373       7.1617
      2.8589       7.0804
      2.9367       6.7953
      3.0085       6.9966
      2.8520       7.1888
      3.0052       6.4316
      3.2210       6.7804
      2.8768       6.5535
      3.2189       6.6574
      3.1686       7.0343
      3.0148       6.4170
      2.9287       6.8466
      3.0245       7.2306
      2.9309       6.4764
      3.0556       7.4085
      3.1102       6.6860
      2.8626       6.8050
      2.9008       7.0599
      3.2049       7.0742
      2.9242       7.0315
      3.3229       6.3804
      3.1812       6.4988
      3.1482       7.0171
      2.8232       7.3613
      2.8998       6.6709
      2.7282       7.3040
      2.8623       7.1914
      3.0627       6.9056
      3.2478       6.8981
      3.3135       6.5378
      3.3078       6.9886
      2.9378       7.1103
      3.1745       7.3544
      2.8699       7.2798
      2.8790       6.4122
      2.8701       6.8995
      3.0831       7.2877
      2.9196       7.3386
      2.9455       6.6541
      2.9155       6.6304
      2.7684       7.0724
      2.8329       6.9708
      2.8304       7.2993
      2.9730       7.2842
      3.4573       6.9430
      3.0281       6.9148
      3.0241       7.3858
      2.6667       7.2946
      2.9749       6.8429
      2.9741       6.4800
      3.1236       6.6118
      2.9996       6.9248
      3.1920       6.9073
      2.8303       6.8179
      2.8583       7.0704
      2.8697       6.9486
      3.3406       7.1285
      2.9655       6.8400
      2.9747       6.8803
      2.8906       6.9336
      2.8915       6.8848
      2.8565       6.5725
      3.1650       7.0752
      2.9790       7.1071
      3.1722       5.9270
      3.1369       7.1732
      3.4732       6.4024
      2.9437       6.8326
      2.7506       7.0540
      3.0802       6.3035
      3.1491       6.8210
      2.8194       7.0231
      2.8784       6.3589
      2.9917       7.4549
      2.7492       7.2849
      2.7396       6.7672
      3.1289       7.0860
      2.8353       6.9823
      2.9732       6.7101
      3.1253       6.9217
      2.9066       6.5159
      2.7990       7.1057
      2.8928       6.4339
      3.2000       6.8415
      2.8183       7.0515
      3.3806       6.3039
      3.0229       7.0930
      2.9052       6.7455
      3.2039       6.7871
      3.0653       6.7496
      2.8010       7.1358
      2.9373       6.7946
      2.9485       7.1287
      3.0868       7.1291
      2.9074       7.2322
      2.9017       6.8670
      3.0185       6.7951
      3.0571       7.0256
      3.0664       6.9683
      3.2141       7.0338
      2.8196       6.8766
      2.7954       7.0337
      3.0310       6.7665
      3.2112       6.7908
      2.8857       6.6993
      2.8365       7.0144
      3.0750       6.4983
      2.8468       7.0611
      3.0533       6.8135
      2.9085       6.7695
      3.1473       7.1739
      2.8956       6.8717
      2.8693       7.0063
      3.1483       6.3219
      2.7902       6.9567
      3.1529       6.9720
      2.7918       6.8858
      2.8624       6.7402
      3.0349       6.7617
      2.7679       7.0886
      3.3947       7.1084
      2.6551       7.0882
      3.1281       7.2280
      3.0247       6.7958
      2.8439       7.2256
      3.3721       7.0828
      2.7491       6.9332
      3.0607       6.9751
      2.9601       6.5010
      3.1389       7.0169
      2.9559       7.0920
      2.8444       7.1924
      2.8720       6.9236
      2.8987       7.1640
      3.0001       7.0409
      2.7379       6.8379
      3.3121       6.8721
      2.8928       6.8249
      2.7169       7.3900
      3.1194       6.5943
      2.8419       7.0115
      3.0816       6.5984
      3.0825       6.9989
      2.9271       6.7251
      2.8322       7.0023
      2.9335       6.7492
      2.8688       7.0413
      3.1077       6.7784
      3.3420       6.5420
      2.7585       6.6052
      3.0220       6.3842
      2.8823       7.1767
      2.9027       6.9518
      2.6941       6.9819
      3.1011       5.9714
      2.8605       6.6300
      2.7875       7.0361
      3.1874       6.8526
      2.9390       7.3324
      2.9732       6.3046
      3.1925       6.8495
      3.1844       6.4244
      2.8742       7.3349
      2.9911       6.8231
      2.9787       6.8237
      3.0226       7.1296
      2.8178       6.8829
      2.6599       7.0520
      2.8628       7.1049
      2.8174       7.0866
      3.0629       6.8793
      3.0664       7.1113
      2.7605       7.2216
      2.8860       7.0083
      2.9688       6.7859
      2.8876       6.8571
      3.0978       7.0963
      3.0091       6.8330
      2.6570       6.9130
      2.9564       7.2864
      2.8881       6.6661
      3.0329       6.8467
      3.2701       6.7480
      2.9299       7.1933
      2.9482       7.0743
      2.9535       6.2716
      3.0951       6.9525
      2.9047       6.7024
      3.1088       6.5533
      2.9671       6.7600
      3.1854       6.4729
      3.0251       6.8849
      2.8503       7.0515
      2.9536       7.4175
      2.9800       5.9568
      2.9912       7.1036
      2.8725       6.8494
      3.0406       6.6402
      2.7920       7.1334
      2.8323       7.2153
      2.9649       7.5094
      3.0413       6.9880
      2.8933       6.8798
      2.9210       6.6777
      2.8955       7.1939
      2.6967       7.4105
      3.1669       6.5567
      3.0734       6.9496
      2.9312       6.8441
      3.1476       6.2958
      2.8673       7.0223
      2.8133       7.4197
      3.1549       6.5157
      2.7775       7.0329
      3.1782       7.0453
      2.9481       7.0344
      2.6449       6.9555
      2.9375       6.2660
      2.9468       6.9877
      2.6784       7.1643
      2.9337       6.8857
      2.9881       6.5231
      3.0074       6.4054
      2.8536       6.7202
      3.0391       6.4000
      2.8777       6.9062
      2.9454       7.4587
      2.9793       7.3365
      2.8718       6.5322
      3.1515       6.5743
      2.7790       6.7502
      3.0067       7.1049
      3.6785       6.0135
      2.6918       7.2337
      2.8299       7.0575
      2.9142       6.7847
      3.0563       6.5928
      3.0249       6.4264
      2.7323       6.5832
      2.9834       7.2849
      3.1065       6.3516
      3.1366       6.3065
      2.7309       6.5737
      3.3296       6.1402
      2.8242       6.5701
      2.7546       7.1743
      3.0077       6.9574
      3.0554       6.9569
      2.8678       6.7659
      2.9045       6.4949
      2.9391       6.5321
      3.2816       6.6892
      2.8827       6.9097
      2.9236       6.5963
      3.0347       6.3871
      2.9086       6.9777
      3.1814       6.6719
      3.1682       6.0346
      2.9519       7.0923
      3.2501       6.6975
      3.0097       7.0758
      2.7725       6.5453
      2.8997       6.5486
      3.2486       6.3088
      2.9539       6.9751
      3.2667       6.8734
      2.8820       6.7647
      3.2399       6.8735
      2.8734       6.5905
      3.0459       5.9399
      2.8782       6.8589
      2.7632       6.8852
      2.8202       6.6254
      2.8567       6.5015
      3.0093       6.5722
      3.3110       6.1412
      3.3387       6.7442
      2.8114       7.2883
      2.9760       6.3039
      3.2215       6.4898
      3.0565       6.7394
      3.0096       6.4756
      2.9154       7.0454
      3.5160       6.3585
      3.2434       6.1945
      3.2878       7.1292
      2.9317       6.3979
      3.3593       6.3970
      2.9806       6.7624
      2.8449       6.8836
      3.2995       6.7844
      2.9954       6.7752
      2.8054       7.0094
      2.9782       7.1402
      2.9541       6.8024
      3.1027       6.9873
      2.9450       6.4877
      2.9649       6.6819
      2.8427       6.7412
      3.0497       6.3219
      2.9590       6.2176
      2.9789       7.0643
      3.0100       7.1361
      2.9406       6.9118
      3.0046       6.6655
      3.3552       6.3508
      2.9128       6.2514
      2.7725       7.3200
      3.1516       6.7711
      3.0760       6.6701
      2.9143       6.8023
      3.2802       6.9365
      2.7105       7.1525
      3.2349       6.9380
      2.8160       6.5137
      2.7883       7.3061
      3.2566       6.8161
      2.9237       7.2050
      2.7353       6.7972
      2.7949       6.8177
      2.9832       6.7148
      2.8160       7.0061
      3.1236       7.2012
      3.0264       6.8337
      3.2940       6.5061
      2.8258       6.4995
      2.7479       6.4427
      3.0086       6.9174
      2.9040       6.6638
      3.1342       6.5592
      3.0429       6.8825
      2.9192       7.0594
      3.3056       6.5849
      3.1418       6.4322
      2.8117       6.5601
      3.0591       6.4587
      2.8955       6.8707
      3.0611       7.0183
      3.0218       6.7527
      2.7332       6.7454
      2.8502       6.9085
      2.9218       6.9020
      2.7823       6.8021
      3.5125       6.6848
      3.0066       6.8706
      2.7677       7.0684
      3.0749       6.8598
      2.9359       6.7967
      3.0424       6.1537
      3.3310       6.6873
      2.8587       6.9837
      2.9337       6.7929
      2.9246       7.1171
      3.2956       6.9063
      3.0090       6.5301
      2.8006       6.3600
      3.1984       6.8334
      3.1378       6.8415
      2.9491       6.9329
      2.9287       6.9250
      2.7330       6.5878
      2.7695       6.7554
      2.9817       6.6038
      2.9848       6.6361
      2.9337       6.4308
      3.0715       6.5369
      2.8289       6.4935
      3.0559       6.4157
      3.0024       6.9203
      3.1238       6.6015
      3.0063       5.9233
      3.2296       6.7377
      3.3396       6.1704
      3.0855       6.1101
      3.2886       6.9835
      2.8922       6.6507
      3.3148       6.8540
      3.4087       5.9099
      3.2361       6.6308
      3.1821       6.4482
      3.6024       6.9309
      3.8107       6.3761
      3.6280       6.2006
      3.8446       7.0285
      3.5403       6.8443
      4.2473       6.7949
      3.3930       6.4317
      3.8633       6.6103
      3.5241       6.6832
      3.6483       6.7904
      4.0437       6.3757
      4.0326       6.1032
      3.2755       6.5458
      3.5513       6.0030
      3.5513       6.3195
      3.6148       6.8880
      3.2606       6.5177
      3.2900       6.5560
      3.4068       6.9845
      3.5604       6.1122
      3.3625       6.1726
      3.2799       6.6760
      3.8913       6.4400
      3.3199       6.3691
      3.6295       6.4987
      2.9972       6.1416
      3.9737       6.6966
      3.7531       6.5286
      3.0513       6.5897
      3.6488       6.5983
      3.7135       6.2445
      3.6094       6.6715
      2.9163       6.9476
      3.8351       6.2444
      3.0072       6.6145
      2.9319       6.6050
      2.7790       6.3666
      3.5055       6.6211
      3.3642       6.5261
      3.5091       6.4119
      2.7628       6.6379
      2.9665       6.9368
      2.8999       6.1916
      3.4118       7.0620
      3.3263       6.3581
      3.0528       7.1071
      2.9305       6.8571
      2.9218       6.9658
      2.9324       6.9923
      3.3076       6.8525
      2.9728       6.6925
      3.2734       6.5269
      2.9223       6.4826
      2.9582       7.0856
      3.3946       6.4980
      2.8771       6.6121
      3.2602       6.8085
      3.1873       6.2141
      3.1166       6.9583
      2.7020       6.9727
      2.9553       6.9953
      2.7181       6.8487
      3.4673       6.3362
      3.0898       6.1766
      2.8876       6.6685
      2.8243       6.7149
      2.9118       6.8317
      2.6860       6.7553
      2.9832       7.0038
      3.1072       6.6153
      2.9713       6.5560
      2.9818       6.4502
      2.9009       6.3956
      3.0889       6.8796
      3.0391       7.0152
      2.7697       6.5452
      2.9888       6.6881
      2.9250       6.6264
      2.8666       6.9343
      3.0731       6.8587
      2.8224       6.7408
      2.8139       7.1870
      2.9800       7.1573
      2.8358       6.8858
      3.1505       6.5171
      2.9845       6.6640
      2.7346       7.0559
      2.8882       6.4573
      2.8549       7.0896
      3.1721       7.3618
      2.7576       6.5416
      2.9345       7.2984
      2.8405       6.9390
      3.2107       6.8365
      3.1536       6.5337
      3.1445       6.3496
      2.9836       6.6243
      3.0025       6.8334
      2.8242       6.3185
      2.9522       7.1421
      2.7529       6.7422
      3.0425       6.8004
      3.2690       6.8003
      2.8062       6.7689
      2.9767       7.1620
      3.0433       7.1033
      2.7316       6.7436
      3.1013       6.7929
      2.9967       7.1281
      2.8058       7.0224
      3.1260       6.7852
      3.3214       7.0745
      4.0169       6.9578
      2.7485       6.8526
      2.9804       6.6583
      3.4019       6.9085
      2.9011       6.9856
      2.9725       6.7542
      3.1974       6.9987
      3.3243       6.3475
      2.9352       6.5003
      2.9699       6.8890
      3.3565       6.3932
      2.8468       7.0794
      2.7721       6.5594
      2.9239       6.8247
      3.1430       6.4479
      2.8525       7.0816
      3.0044       6.9211
      2.7934       7.1927
      2.7909       6.1368
      2.7682       6.2488
      3.0956       7.4938
      2.9385       7.1815
      3.1385       6.7183
      3.3785       6.7065
      2.7333       6.5455
      3.4068       6.3779
      3.2040       6.3361
      2.7489       7.1472
      2.9362       6.6075
      3.0394       6.9137
      3.1604       6.5068
      3.1461       6.5505
      2.8619       6.5175
      3.0419       6.8524
      2.9238       6.9426
      2.7773       6.8861
      2.7229       7.0794
      2.6237       6.9393
      2.9250       6.4353
      3.1226       6.5541
      2.8977       6.9368
      2.9791       6.3377
      3.0705       6.8430
      3.0249       6.7359
      2.9840       6.9322
      3.1553       6.5003
      2.8488       6.9479
      3.1905       6.8335
      2.9785       6.5859
      2.8308       6.7719
      2.8100       6.8837
      2.8869       6.6987
      3.0935       6.8356
      3.2223       6.1474
      2.9252       7.0300
      3.1331       6.4620
      2.9145       7.0281
      3.1841       6.2918
      2.8834       6.9554
      3.2442       6.9795
      2.7885       7.2543
      3.0941       6.6243
      2.7032       6.6979
      3.0823       6.2988
      2.8383       7.1130
      3.0653       6.8787
      2.8014       6.6578
      2.6967       6.9657
      3.0931       6.7304
      3.1109       6.5743
      2.8984       6.0978
      2.8529       7.1940
      3.3662       6.7297
      2.7600       7.0222
      2.9239       6.8971
      2.9106       6.9104
      3.2218       6.6157
      2.9980       6.7128
      2.8137       6.8323
      3.0796       6.5598
      3.1877       7.0575
      2.9456       6.8506
      3.0320       6.9393
      3.0826       6.9776
      2.8831       6.8690
      3.1008       7.0302
      2.9772       6.9354
      2.9848       7.3952
      2.8499       6.8359
      3.2779       6.3488
      2.7231       6.8258
      2.9177       6.6478
      3.4767       6.3096
      3.1175       6.5488
      2.8559       7.1422
      3.0344       6.4357
      2.9985       6.9592
      3.1516       6.3802
      2.9226       6.9812
      3.0205       6.2423
      2.8695       7.0986
      2.8326       6.6547
      2.9653       6.4409
      2.8970       6.4672
      2.8985       6.7787
      2.8833       7.0573
      2.9021       6.9416
      2.8131       7.0323
      2.8662       6.5783
      2.9382       6.9073
      2.7783       7.1489
      2.8385       6.5628
      2.8513       6.6638
      3.1373       6.4582
      2.7366       7.0523
      2.6826       7.4412
      2.7475       6.4214
      2.6735       6.0827
      3.2126       6.8851
      2.9977       7.2300
      3.0159       6.4379
      2.8469       6.3109
      3.1551       6.8220
      2.8509       6.7412
      3.0366       6.5279
      2.7772       6.9032
      3.2830       6.8625
      2.9161       6.9306
      2.9260       7.0931
      2.7367       7.3213
      2.6978       6.7282
      2.9245       7.0220
      3.0346       6.5383
      3.0444       7.5419
      3.3131       6.6715
      3.2093       7.0700
      2.7360       6.4938
      3.0575       6.7868
      3.1211       6.2413
      2.9324       6.6716
      3.1066       6.5654
      3.1608       6.9131
      3.1355       6.7931
      2.8417       6.5173
      3.0766       7.2089
      3.1538       6.5079
      3.1547       6.7381
      2.7315       7.0397
      2.9920       6.7119
      2.9080       6.9942
      3.4578       6.4436
      2.9701       6.8516
      2.8978       6.4618
      2.9045       6.5349
      3.0537       7.0084
      3.1130       6.5005
      3.2576       6.2734
      2.7895       6.8038
      2.7975       6.3885
      2.8294       7.0212
      2.8758       6.8002
      2.8259       6.6107
      2.7999       6.7480
      3.0898       6.5533
      2.7978       6.5683
      2.9265       7.3020
      2.7935       7.1015
      3.0079       6.6227
      3.4759       6.9890
      2.9242       6.9632
      3.3272       6.8492
      2.8012       6.9955
      3.0976       6.4855
      3.4834       6.3962
      2.9906       7.1276
      3.1658       6.6194
      2.8971       6.5731
      2.9550       6.6620
      2.8372       6.8171
      3.1693       6.3400
      3.0185       6.6905
      2.7762       6.8214
      2.6619       7.1794
      2.8560       6.8915
      2.9120       6.7605
      2.9162       6.9441
      3.1027       6.4887
      3.1583       6.5809
      3.0317       6.9810
      2.8662       6.9027
      2.8115       6.5803
      3.0079       6.5739
      2.8450       6.9341
      3.3260       6.6361
      2.8217       6.9420
      2.7467       6.9511
      3.3105       6.7266
      2.8200       7.0828
      2.6530       6.7217
      3.1606       6.4543
      2.8361       6.6585
      2.9107       6.9889
      3.0308       7.0551
      2.8808       6.4983
      2.9487       6.7910
      3.1034       6.4287
      2.8038       6.9186
      3.1219       6.7916
      2.7802       6.3197
      2.8449       6.6595
      2.9693       6.6879
      2.8652       7.0874
      2.6933       7.1758
      3.2999       6.2111
      2.8676       6.7365
      2.8254       6.5134
      3.2790       6.6192
      2.9995       6.9465
      2.7566       6.4673
      2.9842       6.2946
      2.9526       6.3404
      3.0035       7.0018
      2.7872       6.6196
      2.9380       6.4609
      2.8577       6.3690
      2.9142       6.6801
      2.7878       6.2445
      3.1129       6.9651
      2.9461       6.7838
      3.4774       6.8934
      3.0695       6.7739
      2.9042       6.8839
      3.1561       6.7697
      2.9611       6.6970
      3.1079       6.8536
      3.2325       6.9768
      3.3013       6.4104
      2.8460       7.0159
      2.8467       6.3680
      2.9783       6.5388
      2.8166       6.9614
      2.9765       6.9285
      3.1038       7.0019
      2.9308       6.9123
      2.8357       6.6111
      3.0156       7.0904
      2.7242       6.5884
      2.8637       7.0673
      2.9864       6.3207
      2.8871       6.9922
      2.9440       7.2028
      3.0577       6.8691
      2.6000       7.1414
      2.8437       6.6609
      2.9678       6.3206
      3.2610       6.6121
      2.8417       6.6576
      3.3253       6.5322
      3.0786       6.8580
      2.8181       6.9528
      3.0008       6.8390
      2.8154       6.8478
      3.0343       6.9952
      2.8396       7.2038
      3.1295       6.8327
      2.8643       6.9846
      2.9103       7.0773
      3.1318       6.8412
      2.8727       6.9004
      2.9719       6.5202
      2.7997       6.6042
      2.7971       6.3698
      2.7740       7.2431
      3.0540       6.4279
      2.8762       6.5511
      2.9118       6.7087
      2.7790       6.5748
      3.2382       6.7832
      2.9615       7.4001
      2.6771       7.0351
      3.3260       6.9580
      3.2521       6.9643
      2.8814       6.9725
      3.0723       7.1219
      2.8972       7.1821
      2.9368       6.6771
      2.9833       7.0124
      3.4834       6.3047
      3.3526       6.9615
      2.9692       7.1079
      2.8658       6.7823
      2.9520       6.8840
      2.8420       6.9069
      2.7384       6.8300
      2.7938       7.1247
      3.1229       7.0759
      2.8987       6.5269
      3.0290       6.7925
      3.1455       6.6535
      2.9036       7.1828
      3.0679       6.8868
      2.8765       6.7352
      2.9837       6.7238
      2.9471       6.7941
      2.9235       6.9747
      2.9405       6.9402
      2.8383       7.0220
      2.9251       7.1256
      3.4312       6.6438
      2.9811       6.7134
      3.1435       7.0430
      2.8824       7.0198
      3.0459       6.9896
      3.1982       7.2234
      2.7663       6.6563
      3.3948       6.9589
      3.1459       7.0731
      2.7323       7.4100
      3.0821       6.3371
      2.8165       6.4928
      3.1007       7.0974
      3.0424       6.8570
      3.1379       7.2742
      2.6907       7.3609
      3.0402       6.7457
      2.7292       6.5088
      2.8164       6.7596
      2.8064       6.9150
      2.8552       6.8999
      2.8597       6.9624
      2.9383       6.8564
      3.1594       6.5773
      3.0532       7.0046
      2.9063       6.8092
      2.8224       7.0420
      3.0043       6.9104
      3.0775       6.6162
      3.2627       5.8689
      3.0819       7.2486
      2.7932       7.0288
      2.8474       7.0531
      2.7588       7.2841
      3.0937       6.9849
      2.9596       6.7447
      3.1304       6.5841
      3.1316       7.0609
      2.9368       7.2220
      2.9014       6.1549
      3.0348       6.9220
      3.0241       6.3810
      3.2845       6.8777
      2.7868       6.5340
      2.8533       7.4118
      2.6535       6.9806
      2.8290       6.9493
      3.1077       6.2481
      2.8817       6.9625
      3.1415       6.8190
      2.9724       7.0422
      2.8797       6.9788
      3.2253       6.3609
      3.2701       7.1984
      2.8688       7.1674
      2.8471       6.4556
      2.9097       6.6349
      2.7422       6.8454
      3.0488       7.1445
      2.7926       7.0604
      2.8299       7.0904
      2.9555       6.9873
      2.8013       7.1876
      2.8525       6.4408
      2.7904       6.9481
      2.8922       6.8118
      2.6782       7.0270
      2.9017       7.0857
      2.8490       7.2652
      2.7976       7.0463
      2.9298       6.6939
      2.8152       7.0108
      2.9860       6.8443
      2.9072       7.0658
      2.9025       7.0972
      2.9502       7.0836
      2.9616       7.0642
      2.9068       6.5634
      2.7840       6.8105
      2.7215       6.9471
      3.0087       7.3160
      2.9715       6.9809
      3.2753       6.7992
      2.9870       7.1848
      3.0524       6.6927
      3.1934       6.7637
      3.1920       6.6020
      3.1979       6.4417
      3.2198       7.0697
      3.0448       6.1424
      3.3237       7.3325
      2.9795       6.3530
      3.0251       7.2857
      2.9733       6.5739
      3.0716       6.2126
      2.8902       6.9480
      3.1530       7.0984
      3.0843       7.0219
      2.8883       6.2938
      3.0025       6.6334
      2.8919       7.0494
      2.8131       6.7996
      2.8918       7.3574
      3.1317       6.9532
      2.9568       6.8497
      2.7509       6.4217
      2.9461       6.8223
      3.0186       6.7476
      2.8125       6.1538
      2.8551       6.9627
      3.1627       6.8394
      2.9149       6.7558
      3.0919       7.0648
      2.7525       7.0060
      3.1922       7.1324
      2.8005       6.9212
      2.9502       6.5960
      2.8006       7.0385
      3.0548       6.5984
      3.3015       6.8059
      2.9575       6.8667
      2.9634       6.2107
      2.8012       6.9262
      3.4102       7.4016
      3.1244       6.6972
      3.0418       6.9935
      2.9017       7.3421
      2.9132       7.2153
      2.9072       7.1407
      3.1175       6.8939
      2.7606       6.1958
      2.9665       7.2511
      2.7236       6.6971
      2.9412       7.2338
      3.3248       6.3369
      2.7702       6.9062
      3.1010       7.0458
      2.9743       6.7825
      2.8126       6.7194
      3.0897       7.0255
      2.8680       6.9903
      2.9533       6.6847
      3.0780       6.7121
      3.0445       7.3590
      3.1812       6.4030
      3.1805       7.1232
      2.8651       6.8157
      3.1599       6.4322
      3.1479       6.9294
      3.1832       7.1675
      2.9655       6.4819
      3.2145       7.0348
      2.8741       7.1930
      2.7799       7.1987
      3.4696       7.0709
      2.8811       6.2730
      3.0077       6.7015
      3.0496       6.9974
      2.8256       6.4947
      2.7980       6.7932
      3.3349       6.6652
      3.0859       6.4822
      3.0225       6.5555
      3.0490       6.8137
      2.6581       6.8143
      2.6796       7.0297
      2.8329       7.4135
      3.0265       5.9509
      3.1331       6.8398
      2.8191       7.1826
      2.8115       6.5151
      3.0795       6.8474
      3.0247       6.9717
      2.9708       6.2655
      2.7837       6.9399
      2.8833       7.2827
      3.0726       6.7515
      2.7121       6.8998
      3.0227       6.8630
      2.7997       6.7950
      3.3130       6.5151
      2.9111       6.5280
      3.0218       6.7768
      2.9213       7.0194
      3.0198       7.0472
      3.1364       6.7796
      2.8487       7.3203
      2.7098       6.8280
      2.8460       6.8019
      2.8165       7.2391
      2.8112       6.6542
      2.9369       7.2123
      2.7522       6.5609
      2.9026       6.8395
      2.8031       7.0125
      2.9397       6.5847
      2.8377       6.7179
      2.9344       7.4230
      2.9058       6.8299
      2.8710       6.9666
      2.8759       6.7032
      2.8455       7.0876
      3.3290       6.9528
      3.0201       7.0075
      3.1114       6.8370
      2.9356       7.2255
      2.9881       6.8275
      2.9969       6.9518
      2.9801       6.6811
      2.9095       6.6623
      2.8146       6.9464
      2.8216       7.0675
      3.0565       7.0809
      2.7178       6.7407
      3.0532       6.4385
      2.8916       6.7498
      3.1599       6.3792
      2.8001       6.6088
      2.8904       7.0611
      3.0459       7.2512
      3.2854       6.9068
      3.0026       7.1090
      2.7258       6.7885
      3.0642       6.1758
      2.9761       7.1057
      3.2681       6.2016
      3.0579       6.3658
      2.9122       7.1462
      2.9715       7.0180
      2.9981       6.3538
      3.0101       7.2772
      2.9797       6.5981
      3.1314       6.9139
      2.7534       7.1087
      3.1168       6.8022
      2.9450       6.7445
      3.1406       6.6333
      3.0117       6.7414
      2.8595       6.4948
      2.9267       7.2327
      2.8099       7.0272
      2.8746       7.0448
      2.9391       6.9186
      2.9301       6.4610
      2.9603       6.7144
      3.0349       6.4015
      2.6774       6.8759
      2.9589       7.1527
      3.1365       7.1941
      2.7403       7.0030
      3.0762       7.0081
      2.8613       6.9201
      2.8109       6.8513
      3.0486       7.0477
      3.0980       6.8130
      2.9616       6.9891
      2.9405       6.4100
      3.0754       6.5676
      2.8472       6.4630
      2.8076       6.9869
      3.1988       6.8317
      3.2519       6.8807
      2.8071       6.3412
      3.1643       7.2027
      3.2219       6.7888
      2.8110       6.6531
      2.8759       7.0997
      2.8673       7.0475
      2.9830       6.8064
      2.8437       7.3741
      3.0580       6.6768
      2.9530       7.0465
      2.9592       6.8995
      2.8751       7.0181
      2.7554       7.2212
      2.8400       7.0600
      3.0103       7.0654
      2.9183       7.3521
      2.8881       6.6836
      2.9081       6.6694
      3.1133       7.2580
      2.9674       7.4070
      3.0639       6.8617
      3.1213       6.4203
      2.6715       7.2050
      2.9778       6.8988
      3.1163       6.6283
      2.7278       7.0894
      3.3635       6.5142
      2.8266       6.7709
      2.9192       7.0742
      3.0766       6.8622
      3.0931       6.4002
      2.7946       6.5390
      2.8631       7.0447
      2.9350       6.9100
      2.9497       6.2416
      2.8261       7.1349
      3.1894       7.0166
      2.8508       7.0590
      2.9040       6.0334
      2.7275       7.2757
      2.8856       7.0282
      2.6874       7.0388
      2.9651       6.7700
      2.9338       6.6393
      3.1269       7.0565
      3.0736       6.5424
      3.0682       7.2384
      2.9260       6.4729
      2.8226       6.8986
      2.9389       6.6389
      2.8765       6.5915
      3.2637       6.9818
      3.2115       6.7931
      2.8236       6.7418
      2.8911       6.9580
      2.9865       6.2344
      3.0111       6.7215
      3.0703       6.8437
      3.0591       6.8466
      2.8945       6.8684
      2.8266       6.6300
      2.8911       6.0516
      3.2693       6.9302
      3.0047       6.5982
      2.9281       7.0205
      2.7509       6.9533
      2.8557       6.7780
      3.1909       6.4869
      3.0449       6.6201
      2.7377       7.0143
      2.7904       6.8060
      3.0661       6.5462
      3.0805       6.9210
      2.9235       7.1107
      2.7782       6.7038
      2.9641       6.9770
      2.8943       6.9734
      3.4814       6.9637
      2.7070       6.9556
      2.9653       6.9642
      2.8182       6.8429
      2.7828       6.3812
      2.8263       7.1353
      3.0009       6.8765
      2.7539       6.6315
      2.8002       6.5524
      3.1604       6.5593
      3.1047       6.8966
      3.0358       6.9786
      2.8730       6.8327
      2.6896       7.0810
      2.6326       7.0737
      3.0336       6.6662
      2.9203       6.5576
      3.2231       7.0334
      3.3034       7.2973
      2.7647       6.5000
      2.8193       6.9921
      3.0471       7.1007
      2.8562       6.9571
      2.8229       6.6084
      3.3776       6.9161
      3.1746       6.6689
      2.9347       6.7623
      2.9901       7.3488
      2.9314       7.0631
      3.1395       7.1580
      3.0000       6.8940
      3.1253       6.8287
      2.8121       7.1820
      3.1509       6.9044
      2.9235       6.5979
      3.5195       6.5206
      2.9553       7.0539
      3.0352       6.9823
      2.9761       6.6474
      2.9355       7.1776
      3.4143       7.0135
      2.7632       7.0086
      2.8342       6.8143
      2.9412       6.7386
      3.4222       7.0189
      2.9388       6.8991
      2.8088       7.0497
      3.2164       6.7641
      2.8759       7.0993
      2.9622       7.1886
      3.2827       6.7021
      2.7262       6.5250
      3.2320       6.6426
      2.9076       7.1923
      2.6963       6.9448
      2.9574       7.3565
      2.9109       7.2944
      3.1514       6.9892
      2.9721       6.6927
      2.8307       7.3732
      3.0103       6.9368
      3.1351       7.0254
      2.7598       6.7715
      2.9570       6.2769
      2.9199       6.7184
      2.7766       6.9143
      2.8384       7.1873
      2.9191       6.5130
      3.2360       6.6504
      2.9672       6.9474
      2.9565       7.0936
      3.1038       6.8225
      2.7165       6.7861
      3.2572       6.2646
      3.0269       6.9693
      3.0341       7.0424
      3.0814       6.3829
      3.3228       6.4678
      2.9015       6.3357
      3.0273       6.7398
      2.9612       6.9492
      2.8701       6.2428
      2.9575       7.2431
      2.8312       6.8486
      3.2292       6.9003
      2.9466       7.0111
      3.0334       6.9415
      2.9319       7.5173
      2.9571       6.9187
      2.9049       6.7430
      3.4369       7.4203
      3.0601       7.1304
      3.1625       6.9533
      3.0881       6.5853
      2.8840       6.7271
      3.0647       6.7539
      3.1006       6.9959
      2.8178       6.8910
      3.1521       6.4777
      2.8490       7.0314
      2.9905       6.6127
      2.9346       7.0658
      3.1480       6.6579
      3.0270       6.6801
      2.7697       6.7723
      3.2556       6.8721
      3.2341       6.6993
      3.2921       6.9174
      2.9097       7.3637
      3.1570       6.7660
      2.9930       6.8371
      2.9043       7.2055
      2.8287       6.6557
      2.9312       6.5533
      2.8528       6.5245
      3.2050       6.7728
      3.1065       6.5930
      3.0895       7.1914
      3.0530       7.1659
      3.4155       6.9087
      3.2005       7.0176
      2.8417       6.9719
      3.1986       6.9896
      3.0259       6.3834
      2.9267       6.8473
      2.9756       6.6746
      2.8708       6.5886
      3.2699       7.0612
      2.6568       6.9744
      2.9652       7.0611
      3.0193       7.0668
      2.7875       7.0748
      2.9083       6.8703
      3.0758       6.5819
      2.9502       6.9012
      3.1383       6.9289
      2.8712       7.1220
      2.9387       6.9675
      2.9751       7.1715
      3.3769       6.7434
      2.8150       6.8269
      2.8833       6.5463
      2.8960       7.1488
      3.1392       6.6525
      2.8402       6.9842
      2.7260       7.1878
      2.8081       6.2770
      2.8359       6.6562
      2.7519       6.9711
      2.9902       6.9748
      3.0790       7.0002
      2.8342       7.0685
      2.8702       6.9584
      3.0330       6.7587
      2.9391       7.2853
      2.9932       6.7674
      2.9558       6.9001
      2.7893       6.6785
      2.8870       6.8318
      2.7475       6.8225
      2.9078       6.8204
      2.8675       7.1004
      2.9650       6.9009
      3.1048       7.4788
      2.9391       7.1213
      3.2337       7.0304
      2.7825       6.9796
      3.1531       5.9987
      2.8451       7.4090
      3.4014       6.7447
      3.3103       6.9286
      2.8301       6.8755
      3.0070       6.8867
      2.8776       6.8690
      3.3739       7.0111
      3.5788       6.5418
      3.0672       6.7161
      3.0666       6.9788
      2.8108       7.3429
      2.8506       6.8081
      2.6781       6.4784
      3.1324       6.8373
      2.9172       6.9222
      3.1138       6.9638
      2.7744       6.9468
      2.8370       7.0850
      3.0792       6.5765
      2.8141       6.9613
      2.8713       6.7369
      3.0660       7.0639
      2.9788       7.0339
      2.7413       7.0420
      2.7660       6.9463
      3.1194       7.0825
      2.8047       6.8061
      3.0667       6.2875
      2.9065       7.0489
      2.8975       7.0636
      2.8738       6.7030
      2.9404       6.6498
      3.1340       7.1639
      2.8481       6.9497
      3.0657       6.8634
      3.3302       6.9986
      2.8924       6.8684
      3.2478       7.0949
      2.8531       7.1806
      3.0176       7.6013
      3.0329       6.3571
      2.9857       6.8679
      2.9689       6.7223
      3.0383       7.4845
      3.1733       7.1910
      3.0313       6.9360
      3.3250       6.7793
      2.8398       6.7248
      2.8153       7.0026
      2.9766       6.7851
      3.0393       6.9310
      3.2076       6.9129
      2.9285       6.8913
      3.1511       6.4558
      2.9293       6.8248
      2.9444       6.9764
      2.7124       6.2722
      2.9155       6.7455
      2.9660       6.5765
      3.1383       6.3244
      3.0513       6.5778
      3.0395       6.7324
      2.7709       6.3660
      2.9304       6.4948
      3.0791       6.7367
      3.4113       7.0828
      3.1826       5.9596
      3.4632       6.6036
      2.9890       7.0713
      3.2599       6.1228
      2.8249       7.0983
      3.3912       5.8496
      2.6541       7.2972
      3.5517       6.2283
      2.8903       7.2050
      2.7658       7.2982
      3.3440       6.5256
      2.9451       6.7103
      3.2243       6.5898
      2.8323       6.6285
      2.8911       6.3228
      3.0258       6.8552
      2.8642       7.3754
      2.7816       6.7516
      3.3279       7.0815
      2.7753       6.7359
      3.0051       6.5842
      2.9455       6.5620
      2.8579       6.4572
      2.9426       7.1594
      2.9062       6.1600
      3.5485       6.6230
      2.6549       7.3989
      3.0732       7.0555
      3.1407       7.2614
      2.9883       6.2764
      2.9497       6.4934
      3.0315       6.2610
      3.4384       6.8982
      3.0444       6.8295
      3.0267       6.8405
      3.0877       6.7574
      3.0346       7.2648
      2.9177       7.1018
      2.9619       6.7561
      2.9041       6.8213
      2.7942       7.1577
      2.9997       6.1442
      3.2935       7.0924
      3.2371       6.3370
      3.1265       7.3162
      3.1769       6.8492
      2.9359       6.6889
      2.9131       6.4492
      2.7004       6.9537
      3.0807       6.8897
      2.8730       7.3170
      2.9286       6.7768
      3.2392       6.9819
      2.7849       7.1433
      3.2169       6.3711
      2.9388       7.0604
      2.7885       6.2168
      2.9322       6.4047
      3.0321       6.6500
      2.7752       6.8718
      2.8156       7.2342
      2.8130       6.9392
      2.9474       6.7642
      3.2243       6.3186
      3.2256       7.3437
      2.7431       6.7714
      2.9692       6.7604
      3.1401       6.7760
      2.9945       6.4554
      2.9234       6.0840
      3.2290       7.0096
      3.0389       6.7091
      3.0877       7.0597
      3.0646       6.8946
      3.0562       6.4902
      2.8501       6.8536
      3.0231       6.9199
      3.1417       7.1914
      2.8385       6.7416
      2.9587       7.1124
      3.0164       7.3332
      3.0526       6.8288
      2.7704       6.3221
      2.9759       7.0297
      3.0945       6.4143
      2.9176       6.8518
      2.7475       7.0051
      2.9109       7.1302
      3.0129       6.6793
      2.7840       6.5370
      3.3098       6.2597
      2.8765       7.1097
      2.9560       6.8159
      3.1709       6.9725
      3.0021       7.1483
      2.9154       6.3277
      2.9101       6.8606
      2.7158       7.0760
      2.8183       6.9961
      3.0111       6.9701
      2.8028       6.7677
      3.1871       6.5248
      2.6889       7.0481
      2.8014       6.4542
      2.9761       6.8383
      2.7597       6.6511
      2.7004       6.9455
      2.9905       7.1777
      2.8975       6.2950
      3.1620       6.2917
      3.1039       6.9728
      2.9515       6.7134
      3.4051       6.7168
      2.8699       6.8441
      2.8377       7.0413
      2.9326       6.9238
      2.6174       6.7462
      3.0547       6.4396
      3.1971       7.0324
      2.7716       7.0501
      3.1642       6.0497
      2.9476       6.9467
      3.5856       7.0831
      2.8400       6.8211
      2.9188       6.4822
      3.0507       6.8473
      3.2926       6.4136
      2.6830       6.8749
      2.9801       6.9780
      2.8688       6.7794
      3.0198       6.9224
      3.0217       6.8025
      2.7772       6.6305
      2.8186       6.2732
      2.9905       6.5416
      3.0493       6.9243
      2.8003       6.9101
      2.9463       6.7832
      3.5513       6.8134
      2.8724       6.6462
      3.5655       6.4284
      3.3040       6.5833
      2.7678       7.0823
      2.7841       6.7549
      2.8615       6.7943
      2.9391       6.7682
      3.0556       6.3910
      2.9249       6.7453
      2.9338       6.4775
      3.1459       6.2465
      3.0055       7.0272
      2.7056       6.9129
      2.8598       6.7275
      2.9634       6.6086
      2.7850       6.8601
      3.0325       6.8428
      3.5402       6.5286
      2.9502       6.1261
      3.0812       6.9813
      2.8329       6.8842
      3.0565       6.3729
      2.8918       6.2209
      2.9482       6.8332
      3.0207       6.0142
      3.1877       6.4035
      2.9563       7.0796
      2.7917       6.4512
      2.9055       6.6211
      3.3089       6.8922
      2.9300       6.9019
      3.2511       5.9502
      3.0874       6.5247
      2.9467       6.8631
      2.8749       6.6400
      3.1992       6.5484
      3.1112       6.3106
      2.9984       6.8065
      2.9247       6.9695
      2.8405       6.9678
      3.1998       6.2658
      2.9048       6.4265
      2.7310       6.4761
      3.1282       6.3390
      2.8971       6.7449
      2.8153       6.2775
      3.0225       7.1038
      2.7378       6.6790
      2.9722       6.9120
      3.0726       6.8118
      2.9391       6.5748
      2.8753       6.9803
      3.0628       6.7967
      2.9162       6.8904
      2.6055       6.8880
      3.2328       6.3983
      3.1966       5.8948
      2.8701       6.6432
      3.4570       6.4564
      2.7454       6.4427
      3.1180       6.7312
      3.1690       6.8952
      3.0871       6.2178
      2.8577       6.4113
      3.0484       7.0773
      3.2552       6.8881
      3.0783       6.3828
      2.9238       6.5574
      3.1173       6.3420
      3.1790       6.9525
      2.8838       6.9074
      2.9632       6.6837
      2.9182       6.9044
      2.9816       6.3148
      3.0999       6.6351
      3.0108       6.4978
      3.2125       6.9200
      3.0393       6.2789
      2.9069       6.7672
      3.4202       6.5865
      3.2776       6.4504
      2.9637       6.8424
      3.4365       6.8134
      2.8862       6.2946
      3.1521       6.1311
      2.9121       6.9287
      2.8793       7.0187
      3.0358       6.4427
      2.7674       7.0183
      2.8497       6.6580
      3.0305       6.5558
      2.9983       6.3396
      3.0215       6.9455
      2.9303       7.0107
      3.0613       6.1764
      2.9982       6.7947
      3.2005       6.7622
      3.0366       6.9338
      2.8410       6.7383
      3.0318       6.5955
      3.0423       6.5755
      3.0501       6.7164
      3.0247       6.6767
      2.9502       6.8711
      3.0968       5.8704
      2.7304       6.3212
      2.7395       6.8055
      2.9023       6.7715
      2.9625       6.9373
      2.9213       6.7569
      2.8599       6.7981
      3.0894       7.0550
      2.8200       7.1655
      2.9003       6.9092
      3.1005       6.3189
      2.9118       6.5529
      3.1544       6.7988
      2.8034       6.8821
      2.9973       6.8470
      3.1490       6.3092
      2.7825       7.3097
      2.7614       6.6177
      2.9503       6.5682
      3.2604       7.0751
      3.1122       6.1751
      2.6920       6.5862
      3.1231       6.2696
      2.9216       6.8726
      3.0001       6.6042
      2.9368       6.5605
      2.9002       6.9167
      2.8534       6.4616
      2.7816       6.7552
      2.7154       6.2840
      2.7081       6.5013
      3.0763       6.5442
      3.0203       6.6211
      2.8835       7.0093
      2.9632       6.5491
      2.8342       5.9284
      3.1458       7.0742
      2.7437       7.0932
      3.0881       6.5485
      2.7408       7.0407
      2.9942       7.0567
      2.6773       6.4112
      3.2125       6.7222
      3.0256       6.9178
      2.7411       6.8331
      2.9862       6.5353
      2.7003       6.6773
      2.9281       6.2916
      2.9888       6.5701
      2.9251       6.7143
      3.0381       6.4495
      3.3865       7.0327
      2.8792       6.5101
      2.8759       6.9175
      3.0868       6.5696
      2.9211       6.4453
      2.7232       6.3213
      3.0545       6.5280
      2.9500       6.9136
      2.6464       6.9259
      2.9753       6.5660
      2.8011       7.0631
      3.0387       6.5326
      3.2536       6.7378
      2.9398       7.0238
      3.0578       6.4756
      2.9121       6.3955
      3.0982       6.7991
      2.8184       6.8355
      2.7507       6.9632
      2.9833       6.8266
      2.9591       6.4662
      3.1015       6.3278
      2.9542       6.4577
      2.8461       7.0465
      3.1784       6.9246
      3.0515       7.0453
      2.8400       6.7057
      3.0956       7.0944
      2.9197       6.8490
      3.0383       6.9773
      3.2565       6.9577
      3.3003       6.4735
      2.9242       6.8542
      2.7974       7.1614
      3.3140       6.5282
      2.9721       6.7813
      2.9519       6.8215
      2.6640       7.1151
      3.0057       6.8409
      3.0379       6.8446
      2.8247       6.7305
      2.7770       6.8848
      3.0450       6.7805
      2.9014       6.3322
      2.7847       7.0034
      3.0179       6.9496
      2.9419       6.9739
      2.8452       6.8341
      3.2903       6.7695
      3.1174       6.1918
      2.8137       6.7933
      2.9584       6.9247
      2.8628       6.9666
      2.9555       6.4029
      2.8009       7.0868
      2.9333       7.0659
      2.8382       7.2848
      2.8501       6.8884
      2.8048       7.2989
      2.9854       6.8656
      2.8756       6.5429
      2.8711       6.2996
      2.9252       6.8795
      3.0579       6.8007
      3.2292       6.8293
      2.8823       6.4885
      2.8580       5.9175
      2.8892       7.1187
      2.9966       6.4649
      2.8595       6.7012
      2.8104       6.3995
      3.2398       6.7982
      3.0769       6.9621
      3.4282       6.4356
      2.8530       6.6483
      2.8981       7.2554
      3.2371       6.1481
      3.0780       6.8666
      2.9934       6.5693
      2.9012       7.0902
      3.0923       7.0592
      3.5425       6.4981
      2.8523       7.0387
      3.0650       6.8601
      3.2600       6.2187
      2.9106       6.2109
      3.3134       6.8783
      2.8267       7.3823
      3.1120       6.5081
      3.2627       6.9291
      3.2477       6.7995
      2.8665       6.4699
      3.5761       6.0967
      2.8577       7.1984
      3.0859       7.1047
      2.8209       6.7599
      3.0622       6.3171
      2.9275       6.6217
      3.0914       6.5085
      2.8774       7.0027
      2.9592       6.4301
      2.9445       6.7568
      2.7495       6.9696
      2.9218       6.1025
      3.0088       6.3539
      2.7772       6.8764
      2.9466       7.0898
      2.8872       7.0818
      3.0674       6.9038
      2.8392       7.1502
      2.7942       6.9057
      2.9150       7.2517
      2.9730       6.9769
      3.0689       6.8557
      3.0106       6.4425
      3.0885       6.6244
      2.8204       6.5401
      2.7880       7.0473
      2.7744       6.7785
      2.8396       6.5567
      3.1200       6.9067
      2.9355       6.5570
      2.7750       6.8868
      2.8323       6.8190
      3.3982       6.8753
      2.7964       6.6039
      2.8078       7.1769
      2.8704       6.9189
      3.1997       6.8638
      2.9568       7.1027
      3.0066       6.9648
      3.0806       6.8737
      2.8156       6.7178
      3.4574       6.6983
      2.9615       6.9176
      3.0955       6.5492
      2.7650       6.5630
      3.2295       6.0266
      3.0989       6.6932
      3.0643       6.6956
      3.3763       6.3899
      2.6683       6.8535
      2.7412       6.8608
      2.7709       6.9435
      2.8304       6.7091
      3.3797       6.1962
      2.8191       7.1594
      3.2202       6.7634
      2.5971       6.9667
      2.9348       6.7823
      2.9189       6.5223
      3.1299       7.0919
      2.9777       7.3325
      3.5782       6.7712
      3.4485       6.3682
      3.0763       6.4949
      2.8622       6.9786
      3.1600       6.4870
      2.7606       6.8776
      3.2314       6.6718
      3.0541       6.5588
      2.9282       6.8629
      2.9463       6.8450
      2.9826       6.7526
      3.0694       6.8760
      3.0723       6.8519
      2.8192       7.0054
      2.7990       6.7594
      2.9256       6.4822
      3.2808       6.6794
      2.8896       7.0182
      3.0650       6.9190
      2.9274       6.6643
      2.8752       6.4990
      2.7471       6.9923
      2.8864       6.8820
      2.8568       7.1378
      2.8730       6.3369
      2.6549       6.3259
      3.1739       6.8617
      3.2075       6.2081
      3.1143       6.7753
      2.7975       6.7582
      3.2387       7.2035
      2.8997       6.4497
      2.9214       6.8675
      2.9479       7.1589
      2.8804       7.0486
      2.9308       7.0891
      3.3200       6.7987
      2.9672       6.8698
      2.8589       6.3641
      2.7219       6.7926
      2.8125       6.5089
      2.9093       6.2521
      2.8918       7.0760
      3.0093       6.3125
      2.8341       6.7714
      2.8127       7.1073
      3.0338       6.9270
      2.7693       6.7613
      3.0610       6.4573
      3.1298       6.3608
      2.9184       6.7419
      3.1186       6.6380
      3.2453       6.8466
      2.9509       6.5795
      3.8192       6.4309
      3.3626       6.6540
      3.4978       6.4962
      3.2708       6.5937
      3.2062       6.6630
      3.0208       6.8121
      3.0395       6.3928
      3.0633       7.0226
      3.0944       6.6439
      3.0266       6.5899
      3.5499       6.2755
      3.6290       6.6575
      3.8575       6.5684
      3.4829       7.1430
      2.6958       6.9825
      2.8131       6.3759
      3.1770       7.0438
      2.9367       6.7380
      2.8560       7.1161
      3.1759       6.6390
      2.9672       5.9267
      2.8536       7.0310
      2.8005       7.1117
      2.8527       6.8152
      2.8942       6.6684
      3.1613       6.6651
      2.9785       6.6591
      2.9986       7.0206
      2.7380       6.9792
      2.9323       6.6331
      3.4199       6.4557
      3.3018       7.0735
      3.3035       6.2509
      2.8559       7.1044
      3.3027       6.5620
      2.9346       6.5901
      2.8832       6.2742
      2.8546       7.1600
      3.0008       6.3991
      3.1772       6.7361
      3.2446       6.8471
      2.7964       6.6756
      3.3170       6.2049
      3.0129       6.7660
      3.0309       7.1310
      3.1120       6.7894
      3.2848       6.6276
      3.1829       6.3241
      3.1309       6.9638
      3.0760       7.2771
      3.0773       6.9781
      2.9885       7.0184
      3.1263       6.6223
      2.8760       7.3268
      2.8986       6.9546
      3.0402       6.5340
      2.8751       6.7622
      2.9341       6.7979
      2.9895       6.8401
      3.1684       6.9674
      2.8479       6.6625
      3.0134       6.3362
      2.8186       6.6042
      2.7659       6.9676
      3.0262       6.3761
      2.9202       6.5087
      3.1418       7.0868
      3.1602       6.6107
      2.9413       6.7686
      3.3427       6.3217
      2.8234       7.0487
      3.1495       6.5056
      3.2387       6.7445
      2.8826       6.4631
      3.1154       6.5455
      2.9677       7.0908
      3.1744       6.4990
      2.8295       6.8070
      2.8914       7.0370
      2.8303       6.6237
      2.8854       7.4257
      3.0618       6.7840
      3.1231       6.5654
      2.7658       6.5234
      3.2637       6.4085
      2.8683       7.0154
      2.8332       7.0980
      3.0919       7.2019
      3.0429       6.5398
      3.1921       7.0852
      3.1680       6.3443
      2.8381       6.7099
      3.0159       6.4099
      3.2635       6.6868
      2.9690       6.9751
      2.9225       6.5734
      2.7574       7.2779
      2.7183       6.8587
      2.9993       6.7904
      2.9943       6.9906
      2.9327       6.4414
      3.0505       6.6465
      3.1431       7.1005
      2.9472       6.8377
      3.1648       6.4669
      3.0048       6.6452
      2.8288       6.6645
      2.8854       7.0972
      2.8785       6.7929
      3.0286       6.3789
      3.0862       6.7040
      2.9048       6.8766
      2.8850       6.5882
      2.9338       6.7266
      3.0868       6.4994
      2.9087       7.4067
      2.8979       6.9226
      2.9319       6.8090
      2.8773       6.7525
      3.3724       6.6839
      3.0125       7.0425
      3.0898       6.8540
      2.7887       6.7295
      3.0583       6.3865
      2.9005       6.9193
      2.8581       6.8020
      2.7689       6.9974
      3.1116       6.2190
      2.8702       6.5086
      3.1600       7.2139
      2.9753       6.7208
      3.1109       7.0782
      2.7513       6.9488
      2.9889       6.7313
      3.3075       6.6387
      3.2119       6.5429
      3.0660       6.8181
      3.1198       6.8457
      3.0180       6.8047
      3.2988       6.3710
      2.7953       6.9664
      3.0526       6.7520
      2.9115       7.0239
      2.7722       7.0816
      2.8334       6.9107
      3.0046       7.2192
      2.9914       6.2667
      3.2346       6.9902
      3.0396       6.9042
      3.2589       6.8624
      2.8305       6.9181
      2.7866       6.9824
      2.8205       6.8346
      2.7358       7.0580
      3.0351       6.3766
      3.0434       6.3598
      2.8505       6.9437
      2.9053       6.7695
      2.9458       6.3947
      3.0041       6.8479
      2.8027       6.9794
      2.7378       7.0930
      2.9802       6.8773
      2.9461       6.8310
      3.0623       6.5691
      2.9619       6.6625
      2.9147       7.0772
      2.9308       7.0140
      2.6908       7.0013
      3.0876       6.8167
      3.0202       6.1653
      2.8698       7.0334
      2.9224       6.5111
      2.9824       6.6189
      3.0160       7.2080
      2.9699       6.5847
      3.0388       6.6618
      2.7471       6.9566
      3.3726       6.3291
      2.9087       7.1818
      2.8206       6.6244
      2.7694       6.7385
      2.9465       6.1720
      2.7444       7.2455
      2.7601       6.8797
      2.9955       6.9236
      3.0811       6.5715
      2.7913       7.1489
      2.8539       6.3898
      2.7588       7.2367
      2.9605       6.7322
      2.7449       6.6264
      2.9747       6.9182
      3.1334       6.8316
      2.7191       6.6136
      3.2813       6.3036
      2.8953       6.4452
      3.1384       6.6726
      2.9650       7.1288
      2.8647       6.8176
      3.2854       6.6557
      2.9159       6.9499
      3.0214       6.9480
      3.0210       6.9689
      2.7852       6.9624
      2.9496       6.8184
      3.0419       7.0631
      2.9188       6.5088
      2.9231       6.5342
      3.2221       7.0811
      3.0736       7.0073
      3.1970       7.2166
      2.8859       6.8667
      2.9963       6.7001
      3.0062       6.8368
      3.0173       6.6962
      3.1530       6.9681
      3.1627       6.5873
      3.3663       6.9490
      2.8706       6.7840
      2.8666       6.8217
      2.8533       6.9009
      3.0336       7.1603
      3.1520       7.1510
      2.8361       7.2631
      2.9818       6.4405
      3.0482       6.3151
      3.0314       6.5158
      2.8754       7.0954
      3.4140       6.2950
      2.9608       7.1621
      2.9115       6.5998
      3.1326       6.3871
      2.8479       6.7495
      3.4734       6.8471
      2.8664       6.6911
      2.8886       6.8197
      3.1120       6.6973
      2.9517       6.9280
      3.0252       7.0489
      2.9506       6.8647
      3.2696       6.3646
      3.2338       6.6079
      3.0394       6.5994
      3.1766       6.4954
      3.1715       6.1497
      3.7747       6.4617
      2.7725       6.6890
      2.9627       6.6221
      2.9502       6.4564
      3.1096       6.4942
      3.0109       7.6921
      3.2712       7.3390
      3.0714       6.6052
      3.1066       6.6398
      3.0207       7.0953
      3.0609       6.6994
      2.9807       6.7668
      3.4677       7.0196
      2.9409       6.4366
      2.8931       6.3596
      3.1306       6.8681
      2.9793       6.3730
      2.8343       6.9658
      2.8458       6.4647
      2.9127       6.7232
      3.0134       6.4878
      2.9162       7.0810
      2.9637       6.9093
      2.8952       6.9365
      3.0762       7.0864
      2.9595       6.9794
      3.1451       6.2397
      2.9872       6.5872
      3.3669       7.0032
      2.7936       6.7323
      2.6583       6.8294
      2.7640       6.8744
      3.0997       6.5663
      3.0720       6.7838
      3.0935       6.5737
      3.0717       6.7576
      2.7754       6.3398
      2.8184       6.7901
      3.3933       6.4792
      2.8583       7.2534
      3.2276       6.8294
      2.9286       7.1166
      2.7773       7.1750
      3.3532       6.7644
      2.7276       7.3346
      2.8897       6.3224
      3.1100       6.9851
      2.9649       7.0070
      2.9588       6.6197
      2.8712       6.9336
      2.8862       6.7376
      3.0872       6.8541
      2.9375       6.7432
      2.7424       6.9503
      2.7879       6.9081
      3.4784       6.9498
      2.8103       7.2812
      2.9581       6.9488
      2.9518       6.6336
      2.7779       6.4356
      2.8195       6.5038
      3.2323       6.4356
      3.0398       6.6347
      2.9160       6.7003
      3.0636       6.8498
      3.1847       6.8959
      3.0334       6.4964
      2.9927       6.9941
      3.0948       6.5679
      3.0754       6.2715
      2.9063       6.8595
      3.0904       6.3256
      2.8042       6.8234
      2.7551       6.6140
      3.0612       6.7004
      3.0400       6.8137
      2.7562       6.8889
      3.0413       7.1333
      2.9985       6.3920
      3.0704       6.7134
      2.8671       6.6857
      3.3070       6.9527
      3.0637       6.9070
      3.6700       6.4700
      2.7777       5.9962
      3.2448       6.9794
      2.8755       6.7365
      3.3806       6.6658
      2.8587       6.5769
      3.0354       7.2945
      3.4108       6.8584
      3.1014       7.0455
      2.8451       6.7665
      3.0269       7.0844
      2.9124       7.1549
      3.0792       6.3093
      3.2520       6.5471
      2.7558       6.9455
      3.0737       6.4224
      2.8436       6.9704
      3.0393       6.9548
      2.8289       6.5761
      2.8700       6.8379
      2.8193       6.9184
      2.9134       6.5004
      3.4383       6.4422
      3.2329       6.6927
      2.8389       7.0244
      2.8478       6.6694
      2.8719       6.6142
      3.0690       6.8834
      2.8273       6.9571
      2.7326       6.5950
      2.8324       6.7247
      2.9736       6.4598
      2.9181       7.1361
      2.7544       6.4228
      3.1179       7.0199
      2.7554       6.9738
      3.0465       6.9093
      2.7668       6.4832
      3.0305       6.5923
      2.7057       6.6698
      3.2881       6.3567
      3.1956       7.0048
      2.9715       6.3902
      2.6856       7.1928
      3.0992       7.0513
      2.9825       6.6433
      3.3015       7.3301
      2.9441       6.6630
      3.0183       6.7765
      2.9037       6.7146
      2.9731       6.2239
      3.6461       7.0764
      2.8965       7.0484
      2.9408       6.4926
      2.9942       6.4664
      3.3211       7.0157
      2.6945       6.6589
      3.1902       6.9317
      3.0333       6.8527
      2.9416       6.6731
      3.2421       6.5020
      2.8455       6.6370
      3.2523       7.0428
      3.3038       6.8096
      2.7044       7.1595
      3.0611       7.1074
      3.2862       6.7467
      2.9662       7.1404
      3.2381       6.9123
      2.9520       6.6024
      2.8398       6.7308
      3.3190       6.4782
      2.8593       6.7541
      2.8161       6.8413
      3.2512       6.7541
      3.0030       6.7702
      2.9073       6.7474
      2.8808       6.5232
      3.0119       6.9672
      2.7962       6.9295
      2.9083       6.2918
      3.0924       7.1976
      3.3474       6.8081
      3.1060       6.3798
      3.1984       6.7529
      2.9432       6.8829
      3.3829       7.1652
      3.4239       6.6332
      2.7938       6.8762
      2.8785       7.0911
      2.9309       6.8813
      2.7794       7.0033
      3.0260       6.6143
      3.0537       6.9806
      2.7786       6.9091
      2.9553       6.6872
      2.7717       6.9975
      2.9842       6.8055
      3.1594       6.9091
      3.1209       6.7352
      2.9064       6.7828
      2.8228       6.8965
      3.2282       6.5906
      3.0651       6.6519
      3.1230       6.8934
      2.8897       6.9607
      3.1102       6.3413
      2.7148       6.7766
      2.7324       6.8653
      2.8793       7.1307
      3.0992       7.1279
      3.1120       7.0105
      2.7138       7.0547
      2.9307       7.2296
      2.8874       6.5652
      2.8045       6.8563
      2.6811       6.7377
      2.8670       6.7923
      2.9654       7.1197
      2.9088       6.9800
      3.1866       6.8316
      3.0341       6.8762
      2.7257       6.9564
      3.0249       6.9002
      3.1236       6.5841
      2.8637       6.7211
      3.0185       6.9698
      3.1221       6.8453
      3.1720       6.8092
      3.0925       6.4085
      3.1682       6.5645
      3.2129       6.6508
      3.0586       6.3656
      2.8705       6.6174
      2.7802       6.9679
      2.9793       6.7188
      3.0500       6.4529
      3.1839       6.6427
      2.9234       6.1914
      3.0210       6.2213
      3.0908       6.3699
      2.7637       6.6180
      3.2781       6.6257
      2.6842       7.0645
      3.2790       6.2154
      3.4135       6.4125
      3.1217       6.9341
      3.2313       6.4373
      2.7885       6.2487
      2.9890       6.5700
      3.2726       6.0408
      3.1936       6.8964
      2.9424       6.4905
      2.9421       6.8618
      3.0032       6.1497
      2.9560       6.6944
      3.1872       6.6646
      2.6779       6.9145
      2.7863       6.9271
      2.9049       6.6272
      2.9635       6.3863
      3.4122       6.4372
      3.2747       6.6269
      2.7433       6.9173
      2.9158       6.9762
      3.1249       6.8208
      2.9270       6.3754
      2.9583       7.0172
      2.8938       6.6734
      3.1304       6.9384
      2.8567       6.4538
      3.1064       6.4130
      2.8032       6.8124
      2.8966       6.4206
      3.0358       6.7096
      3.0483       6.8693
      2.9889       6.8736
      2.8957       6.9099
      2.9527       7.2092
      3.1056       6.6879
      3.2374       7.1597
      2.8281       6.8054
      3.1480       6.6550
      2.9360       6.4064
      2.7788       6.7466
      2.8952       6.7870
      2.7876       6.6151
      3.0858       7.1906
      3.0661       6.5681
      2.8205       6.8935
      3.2924       6.3176
      3.2086       6.4800
      3.4134       6.8061
      3.5925       6.1346
      3.2317       6.4063
      3.0855       6.5205
      3.0575       7.0855
      3.9007       6.0612
      3.0137       6.6543
      3.2535       6.2925
      3.0817       6.9232
      3.4944       6.6545
      3.3203       6.5679
      3.5906       6.1255
      3.3069       6.1207
      3.7857       6.2391
      3.4028       6.6215
      3.2404       6.5790
      3.8237       6.4599
      3.5501       6.4998
      3.4006       6.2533
      2.7488       6.4917
      3.3927       6.4397
      3.5772       6.5964
      3.1840       6.3794
      2.9403       7.3490
      3.4587       6.6639
      3.2105       6.3581
      3.2955       6.4699
      2.7592       6.8062
      3.2677       6.2662
      3.3840       6.3901
      3.8893       6.6149
      3.5145       6.9460
      3.3631       6.6194
      3.5994       6.0067
      3.3484       6.9601
      3.8278       6.5208
      3.8119       6.2029
      3.6452       6.5186
      3.7579       6.1225
      3.5594       6.0698
      3.4240       6.2097
      3.5907       6.1431
      3.7216       6.3915
      3.1906       6.5171
      3.6390       6.3578
      3.4653       6.7098
      3.7671       6.2566
      3.4382       5.9628
      3.9361       6.5056
      3.9483       5.8374
      3.7704       6.6278
      3.3690       6.7194
      3.3409       6.7855
      3.7151       5.8228
      3.6750       6.6810
      3.8759       6.2279
      3.7554       6.5672
      3.4335       6.4093
      3.4331       6.2551
      3.7286       6.0879
      3.6499       5.9141
      3.3199       6.2653
      3.8967       6.1959
      3.7981       6.8520
      3.6389       6.2433
      2.8810       6.2924
      3.8186       6.2095
      3.4625       6.4401
      4.0348       6.5968
      3.4146       6.2239
      3.6885       6.4462
      3.3591       6.5461
      3.5399       6.5284
      3.8725       6.4098
      3.7765       5.9666
      3.2603       6.4241
      3.1371       6.5389
      3.1425       6.8466
      3.9505       5.8588
      3.5716       6.7343
      3.4896       6.0909
      3.8289       6.3556
      3.5890       6.4878
      3.9037       6.7689
      3.6024       6.1863
      3.8446       6.7558
      3.6325       6.3143
      3.6824       6.7366
      3.3062       6.8791
      3.4174       5.8358
      3.3758       6.3231
      3.6787       6.3882
      3.7851       6.2715
      3.3502       6.1770
      3.6229       6.7412
      4.0493       6.3515
      3.4852       6.0059
      3.5774       6.4590
      3.2300       6.4364
      3.6184       6.6089
      3.9540       6.0021
      3.8573       6.3813
      3.2856       6.4448
      3.3755       6.2587
      3.1333       6.7068
      3.1106       6.7060
      3.5122       6.5915
      2.9301       6.1558
      3.3756       6.7102
      3.1529       6.6910
      3.4876       6.1501
      3.9758       6.3785
      3.4712       6.2390
      3.4159       6.3054
      3.6780       6.2010
      3.5517       6.2156
      3.5537       6.5082
      4.0906       5.8969
      3.4565       6.4722
      3.7308       6.5603
      3.4091       6.1039
      2.8810       6.7677
      3.6527       5.9428
      3.3494       6.6209
      3.6418       6.3911
      3.3932       5.9115
      3.8728       6.0135
      3.8503       6.1535
      3.5540       6.5392
      3.3547       6.6174
      3.2034       6.0616
      3.7930       6.0525
      3.2471       6.1418
      3.6693       6.2888
      3.5068       6.6928
      3.3176       6.2979
      3.6057       6.3674
      3.6819       6.7770
      3.7599       6.1270
      3.4946       6.1144
      3.3945       6.8522
      3.7022       6.1191
      3.9343       6.4412
      3.8914       6.2424
      3.6914       6.1923
      3.1011       6.0655
      4.1548       6.5190
      3.2620       6.6587
      3.2660       6.5317
      3.1639       6.0821
      3.3150       6.5395
      3.4086       7.0039
      3.3985       6.5570
      3.3590       6.3913
      3.2674       6.4316
      3.2435       6.6143
      3.5442       6.3755
      3.6735       6.0968
      3.4104       6.6575
      3.3430       6.7527
      3.6311       6.3440
      3.6083       6.2675
      3.5298       5.8182
      2.9755       6.7260
      3.3758       6.5609
      3.6025       6.0947
      3.9117       6.3001
      2.9807       7.1009
      3.2675       6.5516
      3.0814       6.7695
      2.7750       6.1032
      3.1548       6.7553
      2.9037       6.7917
      3.2195       6.7036
      3.0702       7.0618
      3.4055       6.8468
      2.8276       7.0253
      2.8765       6.5716
      3.0835       6.2102
      2.7967       6.5725
      3.0622       6.6363
      2.8804       6.9405
      2.8824       6.9376
      2.7631       6.5733
      3.1766       6.7038
      3.1416       6.5657
      3.1614       6.2176
      3.1335       6.2257
      3.0710       6.3042
      3.0225       6.4614
      3.2388       6.9517
      3.2219       6.8670
      3.3068       7.0987
      3.4092       6.6373
      3.5604       6.6449
      3.2502       6.2514
      3.0586       6.9539
      3.3709       6.4347
      3.4547       5.9633
      3.1634       7.0226
      3.1762       6.3124
      2.8594       6.4113
      3.6519       6.1909
      3.1200       6.4072
      3.0108       6.9401
      2.8079       6.3422
      3.1160       6.7650
      3.0150       6.3747
      3.0768       6.8359
      3.3564       6.6407
      3.3639       6.3076
      3.3759       6.7496
      2.9700       6.6678
      3.2197       6.9001
      3.0335       6.8899
      3.4321       6.8995
      3.0194       6.6014
      3.0369       6.5962
      2.9742       6.2601
      3.0288       6.4371
      3.1730       6.4791
      3.0991       6.3943
      3.1314       6.4617
      3.3601       6.2504
      3.3206       6.2751
      3.2226       6.6165
      3.1948       7.0141
      3.1619       6.6357
      3.2363       6.4174
      2.9504       6.4605
      2.9000       6.9296
      2.9939       6.7464
      3.2636       6.1700
      3.1215       6.5096
      3.0593       6.5136
      3.0944       6.5055
      3.1880       6.4378
      3.4864       6.2595
      2.9594       6.5079
      3.1409       6.9043
      2.9849       6.3954
      3.4005       6.5497
      3.2673       6.3289
      3.2033       6.4794
      3.1432       6.1311
      2.9576       6.3346
      2.9037       6.8388
      2.8594       6.9334
      3.1076       6.6013
      2.9552       6.5142
      3.2693       6.9466
      3.2138       6.3656
      3.0467       6.9143
      3.2921       6.6223
      3.1108       6.5881
      3.0572       6.5962
      3.0669       6.9408
      3.2260       6.9854
      2.9064       6.4421
      2.8557       7.0382
      3.4811       6.4920
      3.5393       6.5922
      2.8863       6.4878
      3.3145       6.5451
      2.9720       7.2092
      3.0945       6.2413
      2.8711       6.2458
      2.9373       7.1034
      2.8802       6.6801
      4.0652       6.9976
      2.8583       6.3830
      2.9098       6.8304
      3.2609       6.9121
      2.8758       6.8735
      2.8154       6.8753
      2.9937       6.7117
      2.8195       7.1189
      2.9400       6.7769
      2.8602       6.0759
      2.9002       6.4144
      3.0803       6.6049
      3.0092       6.8140
      2.8761       6.7611
      3.2713       6.6687
      3.2832       5.8200
      3.2385       6.2290
      3.1524       6.3755
      3.0456       6.5939
      3.2410       6.0818
      3.3842       6.3619
      3.6808       6.3338
      2.9518       6.6538
      3.1521       6.9937
      3.3472       6.5303
      3.3779       6.8703
      3.0830       6.2588
      3.1721       6.6030
      2.9935       6.9552
      2.9962       6.7137
      3.1593       6.2231
      2.9455       6.5360
      3.2157       6.6455
      2.9771       6.1165
      2.9008       6.7106
      3.0033       6.7409
      3.7166       6.6496
      3.3290       5.8894
      3.1321       6.3762
      2.9020       6.8556
      2.8546       6.5463
      3.1092       6.5509
      2.9694       6.6535
      3.4275       6.5756
      2.6773       7.0675
      2.8647       6.3767
      3.0623       6.0209
      2.9143       6.8299
      3.4800       6.2570
      3.1431       6.4293
      2.9790       6.4951
      3.7090       6.2238
      3.4538       6.9909
      3.1198       6.3654
      3.3331       6.3644
      3.0521       6.4658
      2.7451       7.0104
      2.9676       7.0662
      3.0475       6.7734
      3.0695       6.7109
      2.8607       7.1000
      3.2385       6.9595
      2.7149       6.7241
      2.9556       7.0278
      2.9645       6.8800
      2.9520       6.5352
      3.1315       6.5931
      3.0062       6.6638
      3.0491       6.4707
      3.2761       6.1745
      2.7468       6.1851
      3.2269       6.5128
      3.1089       6.3561
      3.0833       6.8356
      3.2121       6.7531
      2.8994       6.6584
      3.2273       6.4698
      2.7592       6.3762
      3.2409       6.6369
      3.2988       6.2406
      3.1603       6.9898
      3.5789       6.3168
      3.1545       6.7105
      3.3033       6.8963
      3.2096       6.4812
      3.0580       6.3417
      3.1958       6.5613
      3.3995       6.6584
      3.0201       6.5305
      3.3927       6.7365
      3.2831       6.5849
      2.9398       6.3559
      3.1974       6.4180
      3.2061       6.3462
      3.2222       6.8952
      3.0928       6.5441
      2.8449       6.5409
      3.9974       6.1828
      2.8619       6.3489
      3.3325       6.4785
      2.8301       6.9600
      2.9014       6.4559
      3.1003       6.2051
      3.0960       6.5201
      3.1980       6.6380
      3.4182       6.7727
      3.0957       6.2212
      3.5795       6.4249
      3.0289       6.7358
      3.3634       6.6000
      2.8792       6.1725
      3.0163       6.8176
      3.5534       6.1227
      3.1454       6.6758
      2.7848       6.8316
      3.0176       6.6103
      2.9273       6.5887
      3.0172       6.4253
      3.7029       6.9789
      2.8042       6.8407
      3.2862       6.5406
      3.1805       6.2780
      2.9082       6.5604
      3.0822       6.5233
      3.1481       6.5266
      3.1020       6.7408
      3.0018       6.2692
      2.9948       6.9660
      3.2184       6.5520
      2.9982       6.6905
      2.9969       6.3582
      2.8923       6.6049
      3.5083       6.2794
      3.4078       6.9595
      3.3799       6.7462
      3.1274       6.8041
      3.1633       6.6526
      3.0571       6.9118
      2.8575       7.0743
      3.0214       7.0205
      2.9441       6.7738
      2.8430       6.4518
      3.2174       6.8911
      3.1304       6.5752
      2.7622       6.6142
      3.2945       6.7146
      3.1943       6.5805
      3.2678       6.2524
      3.1146       6.9649
      3.0328       6.3344
      3.1520       6.9922
      3.4377       6.3048
      3.5522       6.3152
      3.0079       6.6311
      3.3260       6.2254
      3.1249       6.6658
      3.0816       6.4280
      3.1045       6.8930
      3.1281       6.4883
      3.2981       6.6730
      2.9572       6.7349
      4.0842       6.7673
      3.2959       6.3239
      2.8745       6.5733
      3.2063       6.3739
      3.4896       5.8679
      2.8651       6.6295
      2.7263       6.8718
      3.0256       6.7167
      3.1268       6.2856
      3.0365       6.6830
      2.8839       6.7540
      2.8942       6.7788
      2.7423       6.8980
      2.9454       6.5151
      2.9721       6.9931
      2.8430       6.9046
      2.8280       7.0882
      2.7330       6.6408
      2.9188       6.1075
      3.5468       6.8659
      2.9416       6.8850
      3.2592       6.5624
      2.8781       6.6443
      3.6267       6.4111
      3.2183       6.5465
      3.2078       6.7163
      3.1586       6.3493
      2.9655       6.5941
      3.1990       6.2720
      3.3389       6.2393
      2.9812       6.7962
      3.0925       6.1153
      3.2294       6.3655
      3.2354       6.8949
      3.3221       6.8441
      3.0959       6.5765
      3.4214       6.3532
      3.0174       6.4171
      3.2344       6.5936
      2.9301       6.1360
      2.9086       6.4081
      3.4631       6.3579
      2.8105       6.5268
      3.3824       6.5688
      3.3026       6.7925
      3.5703       6.6425
      3.3976       6.1349
      2.9947       6.8022
      3.1769       6.3442
      3.0402       6.9719
      3.3567       6.7879
      3.2582       5.7593
      3.1163       6.8989
      2.8764       6.8949
      3.3342       6.7865
      3.3298       6.0830
      3.0789       6.3686
      2.8772       6.1508
      3.2913       6.7065
      3.4372       6.4437
      2.9004       6.1679
      3.1351       6.6259
      2.9326       6.8085
      3.2053       6.6743
      3.0484       6.3522
      2.8580       6.7277
      2.7643       6.7407
      3.0344       6.3141
      2.9643       6.3021
      2.9371       6.5184
      3.0939       6.5193
      3.2066       5.9202
      3.2000       6.5144
      3.0604       6.5091
      3.1051       6.2735
      3.0419       6.6902
      3.0273       6.4060
      3.1981       6.6336
      3.0619       7.2324
      3.4450       6.5202
      2.8605       6.6755
      3.2534       6.6913
      3.1951       6.5819
      2.9372       6.3235
      3.0751       6.6345
      2.8093       6.4385
      3.1819       6.6649
      3.1232       6.5757
      3.6912       6.3624
      2.9391       6.3626
      3.1099       6.5864
      2.9103       6.7767
      2.7502       6.9908
      2.7715       7.0216
      2.8521       6.2386
      3.1890       6.8205
      3.1601       6.4554
      2.9359       6.4080
      3.0730       6.5822
      3.0343       7.1054
      3.1463       6.4270
      3.4164       6.2739
      3.0077       6.3778
      3.0684       6.5721
      2.9313       6.6669
      2.7908       7.1098
      2.8692       6.8759
      2.9604       6.2594
      2.9315       6.5588
      3.2280       6.5201
      2.8266       7.4870
      3.2459       6.7420
      3.0604       6.8710
      2.9289       6.7870
      2.8365       7.4669
      3.1779       6.1356
      3.0217       7.0294
      2.9669       6.4450
      3.1049       7.0737
      3.3732       7.3212
      2.8712       6.0626
      3.2063       6.2958
      3.1660       6.6428
      3.0760       7.2486
      3.1010       6.5197
      3.1482       6.5212
      3.3795       6.3964
      3.3441       6.5274
      2.8924       6.3772
      2.8943       6.7069
      2.9337       7.0332
      2.8648       6.8843
      3.0623       6.7921
      2.7332       6.3102
      2.9746       6.5664
      2.7798       7.0006
      3.4481       6.0232
      3.5002       6.6635
      3.1755       6.2781
      3.6524       6.7246
      3.4984       6.2686
      2.8608       6.6516
      3.0721       6.8239
      2.9125       6.6231
      3.0476       6.2369
      3.1747       6.5873
      3.1422       6.5067
      3.0422       6.2598
      3.1879       6.7729
      2.8103       6.3237
      3.1284       6.5770
      3.1067       6.8280
      2.9638       6.2984
      3.0153       6.7308
      3.3433       6.0651
      3.1556       6.9271
      3.0926       6.3565
      3.1452       6.6539
      3.0029       6.6609
      3.1216       6.7411
      3.0131       6.5617
      2.9339       6.4222
      3.1018       6.8416
      3.3047       6.2228
      3.0948       6.5830
      3.8327       6.5610
      3.1759       6.4630
      3.4323       6.6707
      3.7121       6.9093
      3.0975       6.3852
      2.9000       6.3679
      3.1746       6.5345
      3.2710       6.3223
      2.8578       7.0146
      2.8924       6.2764
      3.1998       6.8165
      3.2220       5.9289
      3.2133       7.0045
      3.3017       6.2214
      2.7251       6.4324
      3.0143       6.9287
      2.9001       6.6192
      2.8914       6.6933
      2.9066       6.3452
      2.9748       6.6005
      3.1539       6.6393
      3.0078       6.4898
      2.8493       6.1189
      3.2447       6.5113
      3.4143       6.5858
      3.2071       6.6391
      2.8103       6.4992
      3.2019       6.0835
      2.8290       6.5367
      2.7414       6.8306
      3.1540       6.6507
      3.1815       5.9741
      2.8517       6.8520
      2.9874       6.8005
      2.8576       6.3518
      2.9555       6.4091
      2.8898       6.3365
      3.2283       6.4508
      3.0189       6.4093
      2.7836       6.5697
      2.9433       6.7540
      3.4086       6.6772
      3.1409       6.5030
      3.6311       6.3112
      3.5452       6.1772
      3.4500       6.6013
      3.1601       7.0057
      3.1425       6.3900
      3.3595       6.2374
      3.7194       6.7236
      3.5967       5.9015
      3.7376       6.5659
      3.3373       6.3509
      3.4157       6.7933
      3.0432       6.4918
      3.4092       5.8556
      3.1655       6.6069
      3.7377       6.4276
      3.1157       6.8465
      3.1970       6.6530
      3.0400       6.4921
      3.0376       6.5283
      3.0680       6.4793
      3.2355       6.2082
      3.0681       6.2801
      3.0969       6.5240
      3.1201       6.4361
      3.0587       6.2036
      3.5501       6.6023
      3.0982       6.5568
      3.0198       6.6924
      3.0847       6.3301
      3.2753       6.6924
      3.5535       6.6652
      2.8272       6.6684
      3.1690       6.5685
      3.0912       6.4779
      2.9123       6.9026
      3.0919       6.4721
      2.9394       6.1207
      3.1492       6.2656
      3.1366       6.3783
      3.3455       7.0115
      3.1344       6.6047
      2.9950       6.5576
      3.3175       6.4376
      2.9176       6.6216
      3.4903       6.2891
      3.1990       6.9749
      3.3549       6.3261
      3.6442       6.7844
      2.9208       6.5737
      3.1298       7.1005
      3.1572       6.8035
      3.0191       6.3558
      2.7309       7.1454
      3.1098       6.8593
      3.0330       6.7939
      2.8536       7.0788
      2.9347       6.7720
      3.1854       6.4787
      3.0213       6.8389
      2.8969       6.2396
      2.9706       6.2652
      2.9835       6.4999
      3.2252       6.4890
      3.1363       6.6913
      3.2897       6.3375
      2.9165       6.8241
      2.8329       6.4575
      3.3394       5.9020
      3.0221       6.5499
      2.9913       6.5540
      3.0694       6.4697
      2.8914       6.4167
      3.2601       5.8102
      3.1826       6.6439
      3.5374       6.3552
      2.8529       6.1886
      2.9527       7.0459
      3.5648       6.3074
      3.0787       6.7297
      3.2559       6.1905
      2.9809       6.8422
      3.2569       6.6154
      3.0856       6.1734
      2.8427       6.8863
      2.8502       6.9462
      3.1217       6.9604
      2.9254       6.8698
      3.0605       6.7183
      2.9994       7.0430
      2.9702       6.4881
      3.1919       6.9699
      3.5025       6.8337
      3.7000       6.4715
      3.1119       6.3569
      3.2799       6.8354
      3.1586       6.6336
      2.9943       6.3142
      3.2092       6.1704
      3.2449       6.9912
      2.8558       6.6964
      2.9008       6.9069
      2.8398       6.1674
      3.3364       6.6126
      2.7741       6.5362
      3.1928       6.2244
      2.8967       6.9325
      3.4800       6.5632
      3.1608       6.8049
      2.9980       6.7336
      3.0751       6.3725
      2.8575       6.9440
      3.1019       6.5466
      3.4603       6.8087
      2.9515       6.8174
      2.8342       6.7890
      2.9141       6.9446
      2.7840       6.8523
      3.0592       6.7438
      3.1100       6.0947
      3.1199       6.5476
      3.0262       6.5251
      3.2826       6.6266
      3.1023       6.2151
      2.9104       6.8144
      3.0898       6.4637
      2.6993       6.7227
      3.7118       6.5907
      2.7431       6.5772
      2.9849       6.7871
      3.2066       6.2009
      3.2539       6.4869
      3.3780       6.4126
      2.9121       6.7920
      2.9459       6.9136
      2.8994       6.8828
      3.0413       6.8620
      3.1057       6.4826
      3.6053       6.3397
      2.9051       6.6294
      2.9424       6.7010
      3.3742       6.8489
      2.9586       6.2608
      3.2496       6.5359
      3.2646       7.0008
      3.3613       6.0456
      2.6912       6.4505
      3.1605       6.5204
      3.1689       6.6451
      3.1153       7.2928
      3.1113       6.6199
      3.3955       6.6241
      3.2824       6.6838
      3.3196       6.8285
      2.9837       6.6891
      2.8886       6.6015
      2.8666       6.7609
      3.0674       6.8215
      3.3336       6.0727
      3.4493       6.4347
      3.1073       6.3864
      2.8487       7.3758
      3.0360       6.8238
      2.9149       6.9997
      2.8702       7.0083
      2.7063       6.7965
      3.5541       6.5989
      3.1502       6.2133
      3.4046       6.5842
      2.6762       6.7577
      2.9710       6.9471
      3.1339       6.9736
      2.9094       6.6305
      3.1035       6.4283
      2.9176       6.0807
      2.8501       7.1793
      3.3710       6.1549
      2.9211       6.9118
      3.4060       6.7166
      2.9840       6.9018
      3.3292       6.2985
      3.0342       6.4508
      2.9224       6.6622
      3.0211       6.5333
      3.2530       6.4128
      3.0689       6.8076
      3.1137       6.6872
      3.0135       6.1907
      3.0957       6.4186
      2.8875       6.8683
      2.9407       6.1836
      3.4733       6.6528
      2.8995       6.6059
      2.9149       6.9812
      2.9879       7.1404
      2.9442       6.1123
      3.3094       6.6359
      3.2214       6.4473
      2.9842       6.3906
      3.4007       6.6378
      2.8843       6.3880
      3.7449       7.0097
      3.2389       6.4947
      3.2677       6.7382
      2.9625       6.5175
      3.0013       6.7774
      3.4962       6.5091
      3.0969       6.2690
      2.9139       6.4273
      3.0583       6.6136
      3.0741       7.0426
      3.0469       6.4487
      3.4909       6.7675
      2.8811       6.3674
      2.9038       6.3168
      2.9021       6.9300
      2.7625       6.6150
      3.4215       6.1956
      3.1359       6.8341
      2.7795       6.7588
      2.7570       6.9772
      3.4319       6.1490
      2.8771       6.5545
      3.0542       6.9216
      3.0650       7.0400
      3.1280       6.6574
      3.8524       6.4118
      2.9432       6.4192
      3.2837       6.5072
      3.2340       6.3783
      3.4570       6.5237
      3.0831       6.4622
      3.2535       6.7145
      3.3843       6.6822
      2.7995       6.3798
      2.7461       7.0025
      2.9488       6.4724
      2.9398       6.8919
      3.1209       6.3928
      3.1977       6.8135
      2.8055       6.8772
      2.8062       6.9044
      3.1933       6.0933
      2.8993       6.8908
      3.2751       5.7854
      3.1706       6.9459
      2.9099       6.5844
      3.4694       6.3889
      2.8868       6.6553
      2.9467       6.8471
      3.3500       6.0696
      2.8176       7.0875
      2.7357       6.6259
      2.9208       6.7657
      2.9080       6.2533
      2.8388       6.6600
      2.7058       7.1318
      2.7417       6.8416
      2.9418       6.9998
      2.7208       7.0836
      3.2460       6.6817
      3.1093       6.4405
      3.0126       6.3658
      3.1464       6.2126
      3.0890       6.9445
      2.8307       7.0933
      2.8797       6.3694
      2.8558       6.3959
      3.2428       6.5604
      3.1522       6.6305
      3.1466       6.7583
      2.8377       6.3920
      3.4082       6.9413
      3.3683       6.2753
      2.9941       6.5645
      3.1542       6.3045
      3.0890       7.1903
      2.7920       6.8667
      3.3197       6.9116
      3.5778       6.4493
      3.1632       6.2003
      2.9222       6.7833
      2.8272       6.9872
      3.0846       6.4182
      3.0802       6.2587
      2.6398       6.3018
      3.0273       6.7729
      3.1502       6.3638
      3.2573       6.2207
      2.7542       6.6822
      3.0997       6.5155
      3.1609       6.7491
      3.1783       6.1996
      3.1938       6.3333
      2.8545       6.5643
      3.0498       6.6951
      3.0100       6.2760
      3.0611       6.7618
      2.8443       6.7241
      3.1489       6.6329
      2.8326       6.4957
      3.0207       6.2538
      2.9340       6.2561
      3.2707       6.5474
      2.9128       6.9609
      3.0040       6.8485
      3.3925       6.9362
      2.7797       6.8682
      3.6264       6.5918
      3.1952       6.6938
      2.8167       7.0940
      3.1656       6.7052
      2.8751       6.2243
      3.1984       6.8596
      3.1788       6.3019
      3.0839       6.7510
      2.7314       6.8984
      2.9853       7.0828
      2.8909       6.9716
      3.3769       6.2226
      2.8416       6.8258
      3.5466       6.5940
      2.9907       6.4203
      3.2735       6.4265
      3.2135       6.5319
      3.3098       6.8333
      3.1206       6.4993
      3.3322       6.4495
      3.1788       6.4663
      3.2941       6.2082
      2.8452       6.6643
      2.9807       6.4586
      2.7867       6.2155
      3.3670       6.4572
      3.0665       6.6089
      2.8516       6.5524
      2.9071       5.8346
      3.9082       6.7339
      3.0541       6.5756
      3.9232       6.0751
      3.4370       6.5361
      3.0996       7.2249
      3.1127       6.1158
      3.3671       6.2931
      2.8656       6.5947
      3.2228       6.8636
      3.2169       7.0429
      2.9547       7.1488
      2.9599       6.4268
      3.4817       6.6569
      3.3203       6.5746
      3.0974       6.5307
      3.1923       7.0317
      2.8316       6.5493
      3.0221       6.2102
      3.1250       6.3613
      3.2102       6.5240
      2.8535       6.9351
      2.9366       6.3679
      3.2176       6.5346
      2.9659       6.7598
      3.0396       6.6764
      3.6275       6.5363
      2.8115       6.7401
      3.5952       7.0280
      2.9121       6.2440
      2.8197       6.7521
      3.5858       6.8624
      3.2008       6.3711
      3.0868       6.0246
      3.3166       6.8234
      2.8652       6.9790
      2.8007       6.9893
      3.2354       6.9097
      3.0579       6.6009
      2.7863       7.1527
      3.2011       6.8887
      3.0026       6.4875
      3.7020       6.3189
      3.1068       6.6955
      3.7532       6.8073
      2.8805       6.5036
      3.1291       7.1207
      3.1660       6.6708
      3.2220       6.5375
      2.9334       6.8817
      2.8767       6.7007
      3.3743       6.3938
      3.0862       6.6599
      3.2812       6.2868
      3.8144       6.0215
      2.9927       6.6831
      3.1004       6.6474
      2.7911       6.5333
      3.1040       6.6335
      3.1641       7.0967
      2.7149       6.6906
      3.4350       6.0127
      2.9842       6.6058
      2.8645       6.4020
      3.4483       6.1920
      2.8483       6.9990
      2.7995       6.9980
      2.9691       6.2915
      3.0028       6.6475
      2.7881       6.9023
      2.9856       6.9669
      2.7155       6.6765
      3.4069       6.1288
      3.3630       7.0091
      3.3863       6.6042
      3.0538       6.9681
      3.6981       6.3536
      2.9898       6.5499
      3.7679       6.3101
      2.9388       7.1300
      3.3183       6.4980
      3.0031       6.4375
      3.4917       6.5620
      3.2889       6.3092
      2.8400       6.5900
      3.0744       6.3196
      3.2145       6.4967
      3.1155       6.6448
      2.9840       6.5513
      3.2412       6.7920
      2.9801       6.8290
      3.1018       6.5673
      3.3927       6.8274
      2.7912       7.0390
      3.2392       6.3359
      3.0834       6.3715
      2.8460       6.7326
      2.8669       6.6734
      3.2520       6.3217
      2.8331       6.9412
      2.9283       6.8855
      3.3513       7.0363
      3.0484       6.3272
      3.2710       6.6112
      3.0634       6.1558
      2.9906       6.4231
      3.2261       6.5105
      3.1512       6.8157
      3.5899       6.7735
      2.9110       6.4243
      3.2734       6.5380
      3.0437       6.2150
      3.4000       6.1555
      3.9129       6.4888
      3.5540       6.0130
      3.4603       6.5338
      3.0172       6.3650
      3.6065       6.6794
      3.0437       6.6429
      3.3439       6.3081
      3.4337       6.7575
      2.7317       6.4073
      3.1840       7.1815
      2.8721       6.3526
      3.2551       6.3864
      3.5961       6.6232
      3.0948       6.1788
      3.2188       6.9059
      2.9554       6.8135
      3.2095       6.5036
      3.1088       6.3868
      2.9953       6.4824
      3.2157       6.2835
      2.9778       6.5265
      2.8475       6.7501
      2.8527       6.5287
      3.0015       7.0437
      3.4904       6.7903
      3.0635       6.4394
      3.3136       6.2156
      3.2411       6.8709
      2.9097       6.4286
      3.6630       6.8193
      3.1212       6.3420
      3.4191       7.0011
      3.1553       6.5735
      3.1459       6.2028
      3.2879       6.2700
      2.8977       6.2527
      3.6256       6.6851
      3.0635       6.5967
      3.5678       6.4200
      3.1891       6.2007
      3.2778       6.3685
      2.9379       6.6234
      3.1546       6.1751
      3.3028       6.6621
      2.9886       6.3817
      3.0150       6.6764
      3.3579       6.2131
      3.5689       5.9767
      3.5041       6.6440
      3.3750       6.4404
      3.0535       7.0379
      2.9353       6.8660
      3.1351       6.9667
      3.2477       6.5751
      2.9160       6.7073
      3.0098       6.6472
      3.0444       6.7969
      3.2726       6.7043
      2.7994       6.8705
      3.0520       7.2332
      3.1010       6.2432
      3.0150       6.5938
      3.0017       6.6949
      3.2779       6.3315
      3.2266       6.4221
      2.9324       6.8819
      3.3394       6.4628
      2.7174       6.6397
      3.2383       6.5152
      2.8015       6.7043
      3.1993       6.1831
      3.0478       6.6002
      3.3449       6.6872
      3.1539       6.3027
      3.1174       6.9771
      2.7433       6.8185
      3.7332       6.2207
      3.0323       6.2693
      3.1020       6.2292
      2.7819       6.9623
      2.9556       6.6558
      3.0134       6.4142
      2.9798       6.8292
      3.8624       6.5441
      3.1712       6.2124
      3.2960       6.4998
      3.1080       7.0554
      3.0833       6.9999
      2.8372       6.9248
      3.4706       6.8091
      3.3304       6.6544
      3.4424       6.6482
      3.0269       6.1647
      2.9035       6.5332
      3.0633       6.1630
      3.3802       6.6547
      2.7688       6.6256
      3.4897       6.3399
      2.9563       6.6821
      2.8062       6.7750
      3.0333       6.2037
      2.9499       6.7421
      3.2124       6.1811
      3.3254       6.9649
      2.8798       6.6184
      2.7541       6.5482
      3.2062       6.0563
      2.9541       7.0664
      3.0286       6.8753
      3.1371       6.9906
      3.2071       6.4697
      3.0622       6.9114
      3.0781       6.9553
      3.2961       6.8419
      3.5222       6.2054
      3.3311       6.4168
      3.0228       6.9690
      3.1001       6.2150
      3.1239       7.3263
      4.1951       6.3672
      3.2642       6.5239
      2.9762       6.5565
      3.1393       6.9763
      3.1925       6.2646
      3.1658       6.9568
      3.4521       6.0428
      3.0973       6.2355
      3.2288       6.6765
      2.8949       7.0674
      3.3508       6.3270
      2.7995       6.7633
      2.8122       6.3873
      3.2477       6.5813
      3.2433       6.3662
      2.9430       6.4894
      3.1044       6.4202
      3.0416       6.9254
      2.8362       7.1899
      2.8883       6.7476
      3.1313       6.2552
      2.9536       6.6543
      2.9343       6.2599
      2.9446       6.6357
      2.8400       6.6153
      2.9781       7.1391
      2.7556       7.1910
      3.0770       6.8391
      2.7868       6.6462
      3.1310       6.2253
      2.9078       6.7803
      2.8852       6.6794
      3.2946       6.6009
      2.9480       7.1274
      3.1511       6.1725
      2.8898       7.2180
      3.1136       6.1398
      3.2370       6.2214
      2.9423       6.7410
      3.1357       6.9835
      2.7836       6.4159
      2.9833       6.5942
      3.1087       6.4037
      3.2074       6.7174
      2.9667       6.2997
      2.9298       6.4002
      3.0805       7.0971
      2.9937       6.2406
      3.2456       6.6348
      2.9748       6.5920
      2.9833       6.1237
      3.0022       6.8472
      3.0664       6.8274
      3.1804       6.9170
      2.9517       6.4756
      3.3751       6.1801
      2.9003       6.9808
      3.1137       6.7193
      2.9220       6.6755
      3.1612       6.3781
      3.0013       6.9176
      2.9455       6.9192
      3.5505       6.0535
      2.9330       6.4011
      2.9512       6.9462
      3.0051       6.5685
      3.0596       6.6536
      3.1639       5.8004
      2.7942       6.3756
      2.9202       6.6707
      3.6527       6.2344
      2.9416       6.4816
      3.4358       6.5827
      3.2838       6.8762
      3.0411       6.8972
      3.0988       6.5865
      2.8913       6.4162
      3.1834       6.4911
      2.7193       6.3739
      3.2960       6.2076
      3.3720       6.4236
      3.4453       6.6396
      3.2218       7.0517
      3.0000       6.5094
      2.7572       6.5941
      2.9453       7.0044
      3.0840       6.6232
      2.8502       6.3653
      3.3843       6.5512
      3.0907       6.4576
      3.0046       6.4714
      2.6938       6.8458
      2.9956       6.8514
      2.7268       7.0166
      2.8300       6.6975
      2.9121       6.9101
      2.8038       6.3717
      3.1840       6.8600
      3.1564       6.2723
      3.0441       6.5645
      2.9363       7.0646
      2.8409       6.8208
      2.7017       6.9198
      3.0090       6.6857
      3.0397       6.8175
      3.1046       6.2036
      3.0293       6.9691
      3.0691       6.4681
      2.9320       6.3395
      2.7366       6.2046
      3.1123       6.7732
      2.9262       7.2320
      2.9663       6.8678
      3.4188       6.9620
      3.1297       6.8936
      2.8173       7.1843
      3.1193       6.4937
      3.1494       5.8651
      2.9543       6.8966
      3.0908       6.0239
      3.2652       6.5106
      3.0086       6.8053
      2.7413       6.4630
      3.2620       6.6252
      3.2147       6.6249
      2.9793       6.6165
      3.0791       6.7673
      2.9405       6.6091
      3.3638       6.6440
      3.1821       6.7970
      3.2320       6.8339
      3.7949       6.2051
      3.6934       6.1851
      3.0140       6.6046
      3.2162       6.6396
      3.2215       6.6512
      3.2998       5.9016
      3.0957       6.5223
      3.2727       6.8244
      3.4286       6.8560
      2.8182       6.4500
      2.9392       6.6776
      2.8768       6.3009
      3.2059       6.5546
      3.2477       6.5593
      2.9394       6.3480
      3.2781       6.4729
      3.0140       6.9740
      2.9380       6.7157
      3.3307       6.3264
      3.0679       6.8162
      3.3968       6.8415
      3.2663       6.0991
      3.2237       6.5666
      3.0268       6.9304
      3.3997       6.8033
      3.2031       6.1472
      2.7948       7.0791
      3.0481       6.4700
      3.1661       6.2833
      3.1247       6.6151
      2.9289       6.8564
      2.8622       6.8851
      2.8377       6.4908
      3.4155       6.4548
      3.0390       6.4962
      3.3272       6.7456
      3.0712       6.5870
      3.1387       6.4979
      3.1810       6.5742
      3.1518       6.1879
      3.2047       6.3546
      3.1610       6.6258
      3.1817       6.3813
      2.7578       6.3050
      3.1876       6.3910
      2.8557       6.6366
      3.2867       6.2930
      2.9863       6.7905
      3.0035       6.9411
      3.5848       6.2326
      3.1938       6.2932
      2.8969       6.7278
      3.2158       6.7264
      3.3815       6.8859
      2.8848       6.1294
      2.8716       6.6805
      3.0319       6.8894
      2.9645       6.7351
      2.9827       6.3609
      3.1254       6.5257
      3.1270       6.5146
      3.1530       6.5876
      2.8103       6.9157
      3.1541       6.1495
      2.7743       6.5219
      2.9251       6.5370
      2.7894       7.0472
      3.2448       6.8799
      3.5318       6.9962
      3.2728       6.6923
      2.8937       6.9494
      2.8391       6.9144
      3.3811       6.4052
      2.9541       7.0812
      2.8081       6.7639
      3.2771       6.6993
      2.9756       6.6252
      3.5513       6.3244
      2.6683       6.4766
      3.0986       6.9437
      3.0191       6.8633
      2.7335       6.8468
      3.2644       6.2092
      3.3964       6.2590
      3.2358       6.2748
      2.8510       6.7562
      3.1971       6.2440
      3.4450       6.8140
      2.8219       6.5195
      3.3849       6.8309
      2.8870       6.4550
      3.0663       5.8416
      2.9221       6.8423
      2.8801       6.6971
      2.8228       7.2606
      2.9270       6.6480
      3.3661       6.5143
      3.2064       6.3831
      3.3885       6.3417
      2.8611       6.7333
      3.2105       6.0999
      3.0818       6.3035
      2.9975       7.0933
      3.5236       6.6658
      2.8055       6.9390
      3.5314       6.0991
      2.8669       7.2672
      3.0051       6.4380
      3.3785       6.4712
      3.1834       6.7411
      2.7804       6.3050
      2.9404       6.7066
      3.2129       6.3576
      3.3051       6.3936
      3.0165       6.5980
      3.0476       6.5525
      3.1943       6.8551
      3.1466       6.3248
      3.0402       6.9408
      3.7274       6.5083
      3.0031       6.4969
      3.2228       6.4580
      2.9895       6.5277
      2.8854       6.5997
      3.0192       6.9344
      3.1211       6.3834
      3.0243       6.6194
      3.6984       6.4587
      2.8512       6.8680
      3.5220       6.1236
      2.9290       6.6225
      2.7293       6.8010
      2.9041       7.1277
      2.8202       6.5070
      2.9803       6.9482
      2.8180       6.7435
      2.9614       6.8174
      2.8497       7.0972
      3.0769       6.2148
      2.8592       6.8396
      3.0928       6.0381
      3.0889       6.5250
      2.8279       6.4576
      3.1072       6.3648
      2.8808       6.4801
      3.0899       6.4194
      3.3740       6.6723
      3.1367       6.4467
      3.0870       6.7224
      3.4315       5.9011
      3.1638       6.3275
      3.5395       6.4641
      3.0647       6.4697
      3.2267       6.3892
      3.0736       6.2153
      3.0087       6.7213
      2.8860       6.8148
      3.2389       6.1842
      2.8860       6.6336
      3.2481       6.1107
      3.1379       6.1094
      2.9199       6.5036
      2.9822       6.6478
      3.4950       6.1844
      2.9203       6.7549
      2.8995       6.6740
      2.8819       6.8816
      2.8764       6.9691
      3.0995       6.9154
      2.7911       7.0371
      3.1252       5.9470
      3.6515       6.5613
      3.4271       6.1577
      3.2820       6.7981
      3.3191       6.4903
      3.3402       6.1832
      3.2892       6.3756
      3.4295       6.4906
      3.0987       6.6282
      3.0524       6.6668
      2.8780       7.0049
      3.0448       6.4073
      2.8653       6.5860
      3.1590       6.4677
      3.0166       6.5975
      3.0957       6.9172
      3.5572       6.8322
      3.0572       6.1312
      3.1485       6.2439
      2.9769       7.0742
      3.7984       6.0584
      3.0871       6.7134
      2.8717       6.9756
      2.9490       6.1556
      2.7830       6.5553
      2.9899       6.9920
      3.5102       6.3278
      2.7701       6.3573
      3.2718       6.3434
      3.0367       6.1718
      2.9393       6.5923
      3.1317       6.6749
      3.3341       6.7820
      3.1964       6.2469
      3.0767       6.8324
      2.8328       7.0654
      3.0518       7.0161
      3.2454       6.7587
      2.9413       6.4356
      3.0423       6.6107
      3.4066       6.8701
      3.1942       6.6637
      3.5722       6.4330
      2.9553       6.3985
      3.1581       6.5713
      2.9028       6.3865
      3.0683       6.2009
      2.7516       6.4779
      3.0071       6.9211
      2.9401       6.3091
      3.0700       6.5796
      2.8822       6.6649
      3.0645       6.4345
      3.0980       6.8156
      2.8558       6.3943
      2.9709       6.7817
      3.0236       6.8819
      2.9906       6.1156
      2.8489       6.3563
      3.2594       6.5425
      2.9194       6.7841
      3.2640       6.2342
      3.2710       6.1426
      3.1611       6.4901
      2.8069       6.6895
      3.0363       6.2728
      3.0879       6.8592
      2.9872       6.3863
      3.0563       6.3744
      3.1258       6.6875
      2.8786       6.8700
      3.1967       6.3362
      3.2721       6.4161
      3.2906       6.3307
      3.1644       6.3319
      3.1228       6.9741
      3.3222       6.6578
      3.1091       7.0807
      3.3362       5.9981
      2.8474       7.1482
      3.2435       6.8630
      3.1951       6.5540
      3.1536       6.1174
      3.2323       6.7386
      3.3237       6.3311
      3.3953       6.4858
      2.9562       6.6935
      3.3982       6.1055
      3.2796       6.2680
      3.1122       6.8972
      3.4690       6.4674
      2.9113       6.2934
      3.1199       6.1288
      2.7021       6.9929
      2.8976       6.7952
      2.9971       6.5447
      3.2331       6.5590
      3.3212       7.0099
      2.8577       6.9214
      3.0600       6.7156
      2.7587       6.9847
      2.7551       6.1481
      3.0247       6.8081
      3.1337       6.7175
      3.0748       7.0309
      3.1685       6.6964
      3.5355       6.2099
      3.1143       6.4111
      3.0386       6.6134
      3.3349       6.1188
      2.9318       6.8976
      3.1235       6.7056
      3.7020       6.4182
      3.8677       6.3211
      3.9635       6.4851
      3.3331       6.5974
      3.2506       6.9900
      3.2101       6.5976
      3.6730       6.8982
      3.2913       6.4039
      3.2528       6.3849
      2.8712       7.1484
      3.2048       6.2774
      3.1499       6.7414
      2.9289       6.7914
      2.9767       6.3593
      3.1235       6.2462
      3.0627       6.8627
      3.3320       6.0857
      3.2778       6.5689
      3.0406       6.0535
      3.3646       6.5731
      2.9718       6.4538
      3.3805       6.6137
      2.9915       6.3198
      2.9274       6.4443
      3.1723       6.6803
      2.8760       6.4060
      3.0851       6.8589
      3.3746       6.4116
      2.9011       6.8009
      3.0517       6.5615
      3.5419       6.1652
      2.9846       6.9651
      3.3799       6.0537
      3.3319       6.7128
      3.3283       6.0654
      2.7817       6.7871
      3.0198       6.6238
      3.0831       6.6753
      3.8119       6.4702
      3.0445       6.6335
      3.3254       6.6093
      3.0767       6.7883
      2.8373       7.4737
      3.0432       6.0020
      2.7701       6.9084
      2.9638       7.0352
      3.1212       6.4505
      3.3421       6.4364
      2.7520       6.8937
      3.0743       6.9447
      3.0898       6.5071
      2.9636       7.0215
      2.8611       6.7696
      3.4468       6.3615
      3.1932       6.9054
      2.8170       6.8181
      3.0939       6.7418
      2.7619       6.1675
      3.2929       6.1322
      2.8796       6.7823
      3.1811       6.9554
      3.2895       6.4156
      2.9819       6.3081
      3.3598       6.5794
      2.9053       6.4862
      3.1349       6.7285
      2.7444       6.5520
      3.1649       6.3764
      3.4139       6.4939
      3.2136       6.2108
      3.1270       6.5857
      3.0412       7.0964
      3.0002       6.8456
      2.8817       6.6640
      3.2606       7.0959
      3.2591       6.6307
      2.7805       6.8467
      3.3446       6.6810
      3.1133       6.3148
      3.1201       6.5385
      2.9192       6.4802
      2.8473       6.6800
      3.2131       6.6567
      3.1535       6.6095
      3.5105       6.3292
      3.0945       6.2608
      3.3616       6.6400
      2.8412       6.7426
      3.1713       6.8886
      3.1884       6.2077
      2.9109       7.0931
      2.9015       6.7914
      2.9637       6.8146
      2.8434       6.6176
      3.0440       6.3345
      3.2750       6.3137
      3.0627       6.7503
      3.0604       6.3525
      3.1947       6.7326
      3.5742       6.2243
      3.5456       6.2925
      3.2108       7.0138
      3.5446       6.7169
      3.5422       6.5426
      3.3320       6.8369
      3.0923       6.3093
      3.4485       6.5321
      3.5302       6.7306
      2.9356       6.7011
      3.0991       6.4076
      3.1084       6.5379
      2.8335       6.2693
      2.9880       6.7728
      2.8585       6.8188
      2.7423       6.7073
      2.9921       6.4277
      3.1446       6.4505
      2.7756       6.5864
      3.2177       6.6865
      2.9227       6.4746
      3.1721       6.5361
      3.2942       6.5689
      3.1890       6.6736
      3.2994       6.5593
      3.0486       6.2355
      3.0407       6.3213
      2.9880       6.4857
      3.0657       6.6738
      3.1635       6.0960
      3.4097       6.8593
      3.3802       6.8923
      3.1345       6.4486
      2.8289       6.8096
      2.8636       6.9970
      3.0268       6.9020
      3.0144       6.8735
      3.1685       6.3337
      2.9836       6.3676
      2.8510       6.7974
      3.0665       6.9527
      3.0209       6.3936
      2.9542       6.4760
      3.5217       6.7079
      2.9631       6.6536
      2.8491       6.2978
      3.0053       6.3894
      2.8965       6.8420
      3.0224       6.5481
      2.8349       6.3167
      2.9475       6.4182
      3.2323       6.6706
      2.7430       6.6652
      3.2992       6.3020
      3.1335       6.7020
      3.2811       6.3188
      2.7547       7.1550
      3.3863       6.3245
      3.0953       6.3488
      3.3610       6.3464
      3.0928       6.7103
      3.2005       6.6577
      3.1750       6.6206
      3.0249       5.9546
      3.3837       6.0310
      2.7988       6.8750
      3.1989       6.6266
      2.7656       7.5234
      3.4182       6.7208
      2.9739       6.7598
      3.3699       6.0029
      3.2376       6.2053
      2.7730       6.9547
      3.0420       6.9055
      2.7101       6.4729
      2.7932       7.0056
      3.0743       6.3348
      2.9320       6.5349
      2.8023       5.9046
      3.5375       6.5234
      3.1240       6.7021
      3.2568       6.3794
      3.0086       6.5995
      2.9795       6.9328
      3.0134       6.4359
      2.8436       6.8426
      2.9635       6.8976
      2.9916       7.0468
      3.2531       6.5621
      3.5744       6.7957
      2.7807       7.0286
      3.2843       6.9238
      3.2722       6.8610
      2.9770       6.4487
      3.1404       6.5868
      3.2038       6.5389
      2.8619       6.2949
      2.9204       6.8832
      3.0598       6.7156
      3.2501       6.6503
      3.0038       6.6214
      3.1161       6.3053
      3.0180       6.3648
      3.1926       6.9431
      2.7418       6.6235
      3.1146       6.9633
      3.0133       6.5958
      2.8240       6.3440
      3.2977       6.0370
      3.1763       6.3831
      3.1464       6.5857
      2.9921       6.3290
      2.8316       6.5738
      3.2066       6.7059
      2.9384       6.6889
      2.9805       6.6485
      3.0853       6.4622
      2.8511       6.9162
      2.8378       6.6534
      3.1652       6.5017
      3.0354       6.8727
      3.2722       6.3377
      2.8998       6.6180
      3.2443       6.5916
      3.0609       6.7476
      3.4756       6.8168
      3.0769       6.1625
      3.1405       7.0957
      2.9282       6.7673
      3.3528       6.6819
      2.9425       6.7774
      3.2915       6.4651
      3.7813       7.0394
      3.1301       6.7983
      3.3476       7.0591
      3.2184       6.6787
      2.7276       6.9515
      2.9272       6.5113
      3.8313       6.7706
      3.0124       6.1801
      2.7963       6.6587
      3.0840       6.5511
      3.0536       6.1671
      3.2972       6.4584
      3.0817       6.2611
      3.1437       6.4846
      3.0490       6.6791
      3.0565       6.5418
      3.7363       6.6534
      3.0369       6.6531
      3.2783       7.0482
      2.7672       6.4828
      3.1365       6.1371
      2.9609       6.2087
      3.2188       6.6190
      2.9348       6.2443
      3.1844       6.6990
      2.9445       6.4184
      2.9493       6.8740
      3.0829       6.2223
      3.0276       6.6698
      2.9957       6.7477
      3.0445       5.9028
      2.9199       7.0116
      2.8956       7.2858
      2.9996       6.7299
      2.8055       6.7225
      3.1670       6.5147
      2.9225       6.4143
      3.3440       6.8063
      3.2166       6.8094
      3.0106       6.3910
      3.2083       6.9520
      3.0697       6.2229
      2.9519       6.9879
      3.5222       6.0879
      3.0023       6.2049
      3.0512       6.2822
      3.1762       6.7658
      3.0876       6.3134
      2.9989       6.3271
      3.3901       6.6676
      3.0281       6.8792
      3.0720       6.6156
      2.9145       6.3636
      3.4175       6.3835
      2.8473       6.9010
      2.8220       6.9593
      2.9793       6.6913
      3.2056       6.5859
      3.1368       6.5892
      2.9702       6.4684
      3.1363       6.2770
      2.8802       6.9852
      2.9468       6.7599
      3.2082       6.2231
      2.8301       6.6928
      3.2865       6.4129
      2.9076       6.4199
      3.1920       6.6682
      2.8785       6.3657
      2.8799       6.8780
      2.8906       7.0020
      2.7792       7.0931
      3.0479       6.2828
      3.4817       6.3894
      3.1572       6.1072
      3.0479       6.7219
      3.1403       6.4111
      3.1429       6.5168
      2.8941       6.4694
      3.2422       6.9678
      3.3492       6.4574
      3.2126       6.4222
      3.0171       6.5792
      2.8948       6.6538
      3.0747       6.6441
      3.4528       6.1664
      3.5385       6.7505
      2.9509       7.0784
      2.8433       6.8719
      3.1331       7.0050
      3.2572       6.3207
      2.9063       6.7677
      3.3896       6.3896
      3.1655       6.9019
      2.9075       6.7896
      3.3378       6.4475
      3.2389       6.8489
      3.7761       6.5805
      3.5652       6.8673
      3.4068       6.3229
      3.6555       6.6968
      3.6041       5.9942
      4.0359       6.3510
      3.8228       6.2384
      3.5264       6.4686
      3.5374       6.5065
      3.4670       6.4259
      3.5210       6.1218
      3.6609       6.4131
      3.4056       6.5098
      3.3394       6.5222
      3.4329       6.2279
      3.8736       6.5266
      3.1154       6.6989
      3.4444       6.7388
      3.7117       6.3137
      3.4390       6.0908
      3.1203       6.3226
      3.3685       6.6548
      3.4165       6.9200
      3.4402       6.4646
      4.2941       6.0949
      3.6682       6.2744
      3.1649       6.5577
      3.1892       6.7940
      3.6819       6.5538
      4.0619       6.0279
      4.0553       6.2495
      3.3335       6.4865
      2.9860       6.4411
      2.8758       6.5466
      3.7401       6.7516
      2.8098       6.3569
      3.0835       6.9888
      2.8336       6.9006
      3.3645       6.6920
      2.9964       6.8999
      2.9992       6.9325
      2.8531       6.8172
      3.2422       6.2294
      3.2603       6.5896
      3.1470       6.4324
      3.0539       6.5128
      2.9031       6.8715
      3.3934       6.1512
      3.1371       6.8890
      3.3763       6.1967
      2.9531       6.9539
      3.0682       6.1148
      3.1018       6.9966
      3.1602       6.3287
      3.3138       6.2668
      2.8313       6.8552
      2.7795       6.4848
      2.9658       6.0314
      2.8799       6.5070
      3.1302       6.4572
      2.8532       6.6251
      3.3008       6.2578
      2.7611       6.8033
      3.2200       6.2996
      3.1127       6.7335
      3.1004       6.8683
      3.0153       6.7998
      3.1626       6.4063
      3.3144       6.3675
      2.7220       6.4475
      3.1040       6.6396
      2.9101       6.1197
      3.1372       6.9124
      2.9443       6.0273
      3.0708       6.6201
      2.9883       6.6011
      2.8192       7.0412
      3.1979       6.1531
      3.0404       6.4466
      2.8300       6.6103
      3.2617       6.4094
      2.9488       6.3754
      3.5078       6.4343
      2.9989       6.6840
      2.9265       6.5411
      3.0965       6.5252
      3.0891       6.5641
      3.5227       6.7261
      2.8113       6.6000
      3.0461       6.5178
      2.9649       6.6099
      2.8126       6.4857
      3.1127       6.9459
      2.6564       6.2654
      3.2245       6.5027
      3.2091       6.6533
      3.1305       6.8018
      3.6381       6.1017
      3.4265       6.4986
      2.9608       6.5297
      3.0288       6.2987
      3.2047       6.8207
      3.0059       6.8497
      2.9619       6.6908
      3.0542       6.5674
      3.4439       6.6414
      2.7707       6.3583
      3.4253       6.3693
      2.8159       6.7128
      3.4488       6.7057
      3.0376       6.4810
      3.0621       6.2881
      2.8176       6.8413
      3.0304       6.5782
      3.5117       6.0511
      3.0057       6.4793
      3.2629       6.2646
      3.2037       6.5999
      3.5359       6.5886
      3.4758       6.7403
      2.7340       6.6743
      3.5393       6.4480
      2.9870       6.5897
      3.0554       6.5593
      3.1034       6.6566
      3.4800       5.9335
      3.3361       6.6758
      3.1060       7.0233
      2.9785       6.3333
      3.3121       6.2709
      2.7825       6.8421
      2.7501       6.9886
      3.1751       6.4277
      3.3089       6.6119
      2.7846       6.7212
      3.2342       6.5697
      3.1379       6.6385
      3.8458       6.0545
      3.1282       6.7047
      3.1642       6.3033
      3.2444       6.1201
      2.9654       6.4322
      3.4354       6.5515
      3.2667       7.0823
      3.3216       6.5913
      2.8412       7.1348
      3.4925       6.2111
      2.9410       6.9307
      3.2514       6.3309
      2.8934       6.6100
      3.3408       6.2408
      3.0019       6.7062
      3.4693       6.4297
      3.0861       6.5607
      2.8087       6.4264
      3.0958       6.3631
      3.3125       6.0356
      3.3215       6.2159
      2.9425       6.9559
      3.0314       6.8331
      3.2327       6.2525
      3.3602       6.0682
      3.1815       6.7700
      2.8482       6.4888
      3.4653       6.5751
      3.5069       6.5624
      3.1836       6.8322
      3.0654       6.4191
      3.1017       6.9072
      2.9156       6.2702
      3.0238       6.5729
      2.9961       6.9654
      2.9834       7.0933
      3.0864       7.1793
      3.2831       7.0789
      3.4439       6.8986
      2.7251       6.9442
      2.8896       7.0336
      2.8660       6.0575
      3.1348       6.4868
      3.1878       6.9301
      3.0270       6.6624
      3.1473       6.2973
      2.9126       6.4185
      3.3989       6.5500
      3.5875       6.1617
      2.9597       6.7839
      3.1325       6.2761
      3.4097       6.5305
      2.8971       6.7117
      2.8816       7.0191
      2.7950       7.0867
      3.1700       6.6939
      2.9387       6.2734
      3.0321       6.2968
      2.8528       6.4918
      3.1902       6.1835
      3.2005       6.5984
      3.1135       6.9309
      3.0715       6.6083
      3.4480       6.6848
      2.9085       6.4543
      3.2094       6.2912
      3.2221       6.6908
      3.1846       6.7662
      3.0204       6.5865
      3.3785       6.8144
      2.9540       6.0495
      3.2353       6.6797
      2.7799       6.4819
      3.5790       5.9572
      3.4497       6.5188
      3.1890       6.6098
      3.2425       6.5013
      3.5066       6.3720
      3.6750       6.4503
      3.8944       6.1646
      3.3705       6.3424
      3.0723       6.7354
      2.9556       6.4914
      3.2927       6.3744
      2.8994       6.3419
      3.4705       6.0669
      3.5044       6.4866
      2.7955       7.0370
      2.8322       6.5357
      3.4879       6.7608
      2.8864       6.3452
      3.1347       6.4896
      3.2391       6.6776
      2.9349       6.6308
      3.1132       6.4802
      3.2265       6.3577
      3.1462       6.6025
      3.1249       6.2819
      3.1607       6.1843
      3.1874       6.4393
      3.3417       6.5487
      3.3067       6.4462
      3.2250       6.8556
      3.5079       6.6905
      3.0837       6.6091
      3.1088       7.0724
      2.8669       6.7997
      2.8763       6.9997
      2.8416       6.8229
      3.2109       7.2153
      3.0841       6.3847
      3.0505       6.6144
      3.2203       6.1706
      2.8644       6.6794
      2.8310       6.6852
      3.3289       6.8008
      3.0398       6.5837
      3.0586       6.5931
      2.9172       6.8169
      2.9934       6.1609
      3.1266       6.4853
      2.8971       6.6389
      3.1968       6.6647
      2.8594       7.0655
      3.0679       6.1163
      3.4561       6.1348
      2.9155       7.0605
      3.1850       6.6167
      2.9103       6.7986
      3.3433       6.5623
      3.7431       6.4227
      3.6497       6.3739
      3.3178       6.4184
      2.9727       6.4774
      3.0010       6.3447
      3.2275       6.7531
      2.9704       6.7489
      3.5045       6.3812
      2.8948       6.8474
      2.9576       7.1594
      2.7596       7.0813
      3.4462       6.7051
      3.6735       7.1721
      3.0928       6.4684
      2.9480       6.4830
      3.5664       6.9715
      3.0160       6.8301
      2.8944       6.8348
      3.3310       6.2986
      3.0614       6.3403
      2.9682       7.0496
      3.0341       6.7029
      2.7449       6.8058
      2.9785       6.9030
      3.2952       6.6253
      3.4612       6.8059
      3.1147       6.3141
      3.0215       6.5176
      3.0937       6.6071
      3.1429       6.1640
      3.0241       7.2647
      3.0104       6.8191
      3.4290       6.4428
      3.2890       6.4373
      3.3352       6.3073
      2.9880       6.3224
      3.0225       6.5551
      3.2152       6.3748
      2.9434       6.1783
      3.0814       6.8996
      2.9584       7.0208
      3.0058       6.6677
      3.0963       6.4371
      3.2716       6.6500
      3.0941       6.8954
      2.9007       6.8943
      3.4126       6.7337
      3.5094       6.6502
      3.4523       6.3295
      3.6821       6.6173
      3.4744       6.8285
      3.1409       6.5464
      2.8662       6.2760
      3.1664       6.6670
      3.0753       6.6214
      3.3898       6.5649
      3.3585       6.4711
      3.2251       6.3511
      2.9611       6.5014
      3.0153       6.5998
      3.0401       6.5960
      2.8295       6.7636
      3.0977       7.1952
      3.0129       6.4935
      2.7471       6.7121
      2.6884       6.7953
      2.9550       6.5628
      2.8752       6.2471
      3.2510       6.2817
      2.9684       6.8328
      3.1583       6.2852
      2.9229       6.4564
      3.2312       6.2590
      2.9996       6.7889
      3.1007       6.7653
      3.6203       6.6121
      3.2828       6.5545
      3.4872       6.5308
      3.2688       6.6194
      2.7683       6.9658
      3.4434       6.4982
      3.2774       6.1955
      3.1693       6.7194
      3.0418       6.7059
      3.0171       6.3118
      3.1741       6.6939
      2.9442       6.5959
      2.9236       6.8727
      2.7534       6.8430
      3.1801       6.6344
      3.3855       7.0569
      3.2389       6.5274
      3.1193       6.1741
      2.9421       6.9317
      3.1397       6.7890
      2.9657       6.7609
      3.0333       6.6662
      2.8029       6.3342
      3.3479       6.8680
      3.2308       6.5739
      3.1501       6.2737
      3.1852       6.5883
      2.8563       6.4123
      3.2427       6.5994
      2.8233       6.3802
      3.0011       6.3594
      3.4312       6.9032
      2.8105       6.1800
      3.3112       5.9269
      3.2086       6.4586
      2.8883       6.5040
      3.7184       6.3267
      3.1535       6.3527
      2.9821       6.7063
      2.8497       6.8039
      2.8305       6.6978
      3.0669       6.3634
      2.9687       6.2917
      2.9012       7.2473
      3.1846       6.5458
      2.7267       6.5538
      2.8899       6.3534
      3.1861       6.4923
      3.2017       6.6289
      2.9342       6.1181
      2.9663       6.6606
      3.5392       6.7339
      3.0622       6.9996
      2.5965       7.0000
      3.3953       6.7488
      3.0823       7.0091
      3.1545       6.9233
      2.8434       6.7047
      2.9518       6.4996
      2.8243       6.4558
      3.0998       6.4047
      3.3951       6.3816
      2.8338       6.4497
      3.1791       6.6040
      2.9682       6.6451
      3.5164       6.1072
      2.9003       6.4148
      3.1120       6.5099
      3.3403       6.5253
      3.1399       6.8799
      3.1750       6.8430
      3.0757       6.1932
      3.2315       6.5565
      2.8968       7.0114
      2.8881       6.6364
      3.2090       6.0897
      2.9723       6.5487
      2.8388       6.6721
      2.9020       6.6524
      3.1966       6.5749
      3.1303       6.5136
      3.0688       6.6279
      3.5759       6.7452
      3.1151       6.6059
      3.2584       6.4079
      2.8465       6.4038
      3.0779       7.2418
      3.0681       6.4739
      3.0499       6.4040
      3.2613       6.4609
      2.8962       6.5980
      2.9447       6.8358
      3.0755       6.5481
      2.9828       6.7730
      2.7638       6.8488
      2.9476       6.6349
      2.9309       7.2625
      2.9689       6.9819
      2.9441       6.7823
      2.8950       6.8759
      3.1757       6.4762
      2.7942       6.6778
      3.2798       6.4070
      3.2271       6.3618
      2.7607       6.6529
      2.8247       6.8178
      2.9429       6.3911
      3.0840       6.1756
      3.0622       6.5985
      3.3841       6.2136
      3.0744       6.5904
      2.9740       6.4366
      2.8026       6.8982
      3.2406       6.6920
      2.9397       6.1326
      3.1470       6.2862
      3.4530       6.3153
      3.1081       6.6229
      3.1751       6.5045
      2.7790       6.5085
      3.1400       6.6429
      3.0183       6.3114
      3.0159       6.8627
      3.0309       6.2579
      2.8232       6.4991
      3.3184       6.2931
      2.7703       6.7290
      2.9513       6.3214
      2.8671       6.5298
      2.7521       6.3832
      2.6919       6.8485
      3.0758       6.8898
      2.8459       6.8992
      2.9294       6.7155
      2.7590       6.4947
      3.3138       6.1441
      2.9068       6.5426
      3.4126       6.4468
      2.9389       6.5008
      2.9153       6.7694
      3.1311       6.7625
      2.7213       7.0192
      3.1589       6.4106
      3.0760       6.1790
      2.8954       6.5058
      3.4132       6.3315
      3.5039       6.5837
      3.0681       6.9365
      2.9467       6.8299
      3.0826       6.3323
      3.0918       6.0811
      3.4288       6.7046
      2.9659       6.4502
      2.8867       6.5988
      3.1661       6.2177
      3.2845       6.7531
      3.4430       6.3585
      3.1289       6.4577
      3.4008       6.8641
      2.9700       6.0508
      3.0906       6.4215
      3.1968       6.6587
      3.0627       6.7682
      3.1837       6.3234
      2.8517       6.3013
      3.1027       7.0416
      2.8623       7.0344
      2.9030       6.5238
      3.1575       6.5474
      3.5065       7.0028
      3.1459       6.3622
      4.0770       6.6402
      3.1086       6.9155
      2.7606       6.5551
      3.4469       6.1636
      2.8218       7.0560
      3.1744       6.5268
      3.4015       6.6157
      3.3934       6.5892
      3.2929       6.6795
      2.9046       6.4839
      3.1454       7.0731
      3.1138       6.5971
      3.1558       6.4017
      3.4254       6.4645
      3.5752       6.8645
      3.2242       6.4129
      3.3996       7.1778
      3.5046       6.9414
      2.9373       6.3607
      3.4258       6.5202
      3.4487       6.8042
      3.5843       6.4164
      3.2427       5.7394
      3.0526       6.8145
      3.1163       6.7889
      2.8407       6.9830
      2.9488       6.6737
      2.8093       6.3656
      3.1988       6.4821
      3.1637       6.8785
      2.8685       7.0252
      3.2580       6.6775
      3.2706       6.9171
      3.6554       6.7274
      3.4199       6.8172
      3.0832       6.3651
      3.1796       6.8265
      2.8821       6.4736
      3.5267       6.4396
      2.8734       7.1497
      2.9393       6.7147
      2.7387       6.6628
      2.8807       6.9920
      3.1625       7.2692
      3.5597       6.9008
      2.9718       6.7006
      3.2211       6.4695
      3.1768       6.5643
      3.2675       6.2368
      3.1151       6.7780
      3.1712       6.0716
      3.3089       6.4705
      3.0486       6.8006
      2.9184       6.5150
      3.1279       6.8487
      2.9584       6.5376
      2.9332       6.5439
      2.9804       6.2671
      3.2289       6.8887
      3.0897       6.4141
      2.7946       6.5089
      3.4459       6.5310
      3.1339       6.2714
      3.4094       6.5010
      3.2919       7.0215
      2.8515       6.3118
      3.2618       6.5726
      3.2286       6.3412
      3.1885       6.2829
      3.5119       6.6597
      3.1575       6.4114
      2.9119       6.5549
      3.3206       6.3128
      2.7064       7.0046
      3.2874       6.0216
      3.5141       6.8859
      3.0170       6.7787
      3.1489       6.8215
      2.7191       6.2654
      2.7221       6.9695
      3.0300       6.8185
      3.2450       5.9700
      3.0548       6.7152
      3.0750       6.6084
      2.8043       6.8695
      3.2964       6.2769
      3.0288       6.0447
      2.9559       6.3150
      2.9957       6.6969
      3.1553       6.4048
      2.8833       6.8813
      2.7558       6.9075
      2.7097       6.6587
      3.6388       6.4841
      2.7276       6.7524
      2.8516       6.2754
      2.9256       6.6658
      3.4116       6.8682
      3.4143       6.4938
      2.8813       6.3829
      2.9842       6.6783
      3.3091       6.2717
      2.8895       6.4643
      3.3005       6.8210
      3.0430       6.4937
      2.8765       6.9873
      2.9701       7.0579
      3.2437       6.9586
      3.5840       6.8350
      3.1432       6.5625
      3.4072       6.8546
      2.8171       6.9837
      3.3927       6.2623
      3.0318       6.3773
      3.0584       6.1701
      2.7975       6.4617
      3.0915       6.9032
      2.8412       6.5675
      3.4741       6.3163
      2.7865       6.8428
      3.1830       6.2608
      3.2341       6.4583
      3.3729       6.4333
      2.9358       6.7924
      2.8765       6.8988
      3.3058       6.9280
      3.0009       6.8967
      3.1786       6.1076
      3.2089       7.2561
      2.9194       6.5905
      2.9485       6.1334
      3.1119       6.5625
      3.4139       6.6895
      3.1196       5.8525
      3.0628       6.5802
      3.3750       6.1090
      2.8516       6.5068
      3.5252       6.5273
      2.8800       6.9228
      3.0826       6.4829
      3.0482       6.6866
      2.8751       6.4238
      2.9880       6.9263
      2.9666       6.2823
      3.5106       6.4005
      3.1321       6.9444
      3.2536       6.8032
      3.0189       5.8899
      3.0765       6.8430
      2.8067       7.0615
      3.7244       6.4054
      3.2504       6.5201
      2.7969       6.9405
      3.0943       6.9083
      2.8795       6.5340
      3.5968       6.1288
      3.3186       7.4173
      3.1078       6.7167
      3.0444       7.4146
      2.8001       6.5900
      3.5688       6.2930
      2.8493       6.8471
      3.2477       6.7850
      2.9494       7.0998
      3.1520       6.8863
      2.9054       7.0097
      2.8967       6.7712
      3.1635       6.3640
      3.3679       6.8739
      3.1409       6.2903
      3.0064       6.9684
      3.1189       6.4769
      2.9118       6.9595
      2.8905       7.0094
      2.9381       7.0107
      3.0096       6.4639
      3.0416       6.8249
      2.8308       6.6715
      3.1113       6.7001
      2.8765       6.2636
      3.0470       6.2355
      3.0109       6.7207
      3.2061       6.0546
      2.6189       6.9844
      2.8063       6.9491
      3.0622       6.8320
      2.6585       6.8807
      3.0492       6.4487
      3.0009       6.9550
      2.9763       7.2051
      3.0178       7.0392
      3.3214       6.0552
      3.2289       7.2166
      3.4328       6.5742
      3.4762       6.3388
      2.9153       6.9568
      2.8717       7.0969
      3.2139       6.4720
      3.3829       6.7003
      3.0705       6.5070
      3.0591       6.5864
      2.8611       6.6282
      3.0724       6.8737
      2.9144       6.7013
      3.0515       6.3473
      3.2129       6.8996
      3.5526       5.9615
      2.9521       6.7261
      2.9546       7.0587
      2.8929       6.4647
      3.4480       6.5420
      3.3769       6.2211
      3.1321       7.2181
      3.3713       6.2994
      3.1194       6.6999
      3.0327       6.8908
      3.3707       6.7924
      3.4902       6.7144
      3.2385       6.5987
      2.8441       6.9526
      3.1823       6.0334
      2.8936       6.9336
      2.9972       6.8871
      2.9941       6.8725
      3.2573       6.8050
      3.1476       6.6740
      3.7256       6.4760
      3.5380       6.8974
      3.2733       6.8702
      3.7871       6.9634
      3.5456       6.1013
      3.1765       6.9994
      3.1507       6.2586
      3.8325       6.5934
      2.9566       6.6117
      3.6894       6.5361
      3.6960       6.2253
      3.5761       6.8853
      3.5727       6.1786
      3.5911       6.9299
      3.6126       6.7071
      3.5657       6.6802
      3.3270       6.3102
      3.5756       6.9671
      3.4336       6.3128
      3.5101       6.6234
      2.8435       6.9576
      3.5900       6.6482
      3.5743       6.3277
      3.0282       6.6124
      3.5402       6.7696
      2.8087       6.9999
      3.4460       6.2467
      3.9375       6.8937
      3.3205       6.1924
      3.0196       6.9072
      2.8889       6.6724
      3.1541       7.0248
      3.1848       6.6751
      3.3200       7.0989
      2.8782       6.8999
      3.2324       6.5679
      3.0220       6.2797
      3.8213       6.6079
      2.8513       6.7355
      2.7970       6.6854
      3.4921       6.8089
      2.9804       6.3668
      3.0325       6.4210
      3.6904       6.8297
      3.3212       6.4374
      3.0560       6.6319
      3.6368       6.9635
      2.8223       6.6361
      3.2206       6.4528
      3.5939       6.2761
      3.1052       6.7616
      3.0396       6.7754
      2.9119       6.1521
      3.0741       6.3918
      3.2951       6.6085
      3.4282       6.7183
      3.1337       6.4493
      3.1474       6.4023
      2.8292       6.9714
      2.7093       7.1256
      3.2143       6.8719
      2.9767       6.7848
      3.1662       6.9222
      3.1065       6.6327
      3.1932       6.7878
      2.9907       7.1069
      3.1640       6.5517
      3.1461       6.7863
      3.3171       6.9035
      2.8531       6.8674
      3.0382       7.0068
      3.0539       6.6057
      2.8171       7.0459
      3.3771       6.7755
      3.2210       6.9441
      3.3756       6.6610
      2.5873       6.9339
      3.2600       6.7542
      2.8298       6.7399
      2.8416       6.6220
      3.0944       6.8438
      2.9689       6.8402
      3.1466       6.6676
      3.2154       6.9373
      3.1308       6.8528
      2.9126       6.8875
      3.3188       6.4956
      2.7985       6.7939
      2.9145       6.8827
      3.0421       6.8084
      3.1892       6.4827
      3.0202       6.6655
      2.9195       6.7562
      3.5162       6.2318
      3.0257       6.8945
      3.6884       6.4781
      2.9242       6.2726
      3.5162       7.3480
      3.3617       6.4870
      3.0938       6.3244
      3.7005       6.7241
      2.9089       6.5768
      3.6734       6.3381
      3.5564       6.7233
      2.6913       6.7025
      3.1032       6.9604
      3.2169       6.9987
      3.2033       7.0300
      3.3013       7.0370
      3.4668       6.4064
      3.0161       6.5965
      3.1067       6.8971
      3.5868       6.3766
      2.9114       6.3496
      3.1800       6.6957
      2.8973       7.0952
      2.9542       6.9952
      3.0583       6.3323
      2.8812       6.5012
      2.9341       6.8159
      3.1022       6.1792
      2.9144       6.9896
      2.9610       6.8282
      3.3766       6.8009
      2.7904       7.1782
      2.7282       6.6448
      3.2729       6.4441
      2.9428       7.1900
      2.9687       6.2062
      2.8417       7.0326
      2.9095       6.6746
      3.3912       6.4556
      2.9833       6.9262
      3.0574       7.0538
      3.3341       6.6637
      2.8035       7.3117
      3.1384       6.0799
      3.2229       6.8537
      3.0166       6.7189
      3.4327       6.6189
      3.2078       6.6048
      3.0509       6.6097
      3.2806       6.9334
      3.4807       6.3059
      2.9978       6.2998
      2.8784       6.6882
      3.0635       6.7422
      3.3136       6.9331
      2.8719       6.8217
      3.1634       6.3749
      3.7300       6.3444
      3.0454       6.6606
      3.3923       6.6711
      3.2029       6.6767
      3.5096       6.6337
      2.9524       7.1642
      3.1237       6.5110
      3.5729       6.5487
      3.2267       6.3094
      3.2187       6.5873
      2.9943       6.8118
      3.3067       7.4093
      3.1352       6.3206
      3.6179       6.7853
      3.1706       6.3380
      2.8297       7.0922
      3.6827       6.7196
      3.3072       6.3872
      3.1628       6.6071
      3.2364       6.5598
      3.1654       6.6049
      2.9162       7.0036
      3.0687       6.7154
      3.4202       6.8467
      3.1685       6.5203
      2.9425       6.9764
      3.5811       6.7878
      3.4435       6.4350
      3.0050       6.3299
      2.9957       6.5777
      3.1776       6.8249
      3.1170       7.3353
      2.9892       6.1689
      3.5008       6.5328
      3.3326       7.0470
      2.8368       6.6651
      3.5024       6.5886
      3.0177       6.5789
      3.0045       6.3901
      2.9562       6.9499
      2.7981       6.9138
      3.0808       6.8685
      2.7976       6.9019
      3.0012       6.7971
      2.8011       6.6937
      3.3580       6.3926
      3.8198       6.5632
      2.9650       6.8445
      2.8751       6.8391
      3.0488       7.0133
      3.3425       6.9124
      2.6514       6.9692
      3.2172       6.9438
      3.4469       6.7642
      3.0665       6.6865
      3.1308       6.9031
      2.8772       6.6763
      3.0154       6.9179
      2.9119       7.0135
      3.0011       7.0985
      2.7678       6.9679
      3.0195       7.1122
      2.8933       6.5563
      2.7257       6.9125
      2.8742       6.9184
      2.9612       6.9323
      3.0660       6.5197
      3.6769       6.5464
      2.8895       6.0710
      3.1095       7.1895
      3.6264       6.2779
      2.9472       6.8844
      3.2214       7.0720
      3.0901       6.8268
      2.8415       7.2301
      3.2207       6.8753
      3.2750       6.0387
      2.7817       6.6069
      3.0190       6.9296
      3.0381       6.9211
      3.0218       6.1171
      3.1740       7.1381
      3.2084       6.2167
      2.8482       6.6878
      3.0469       6.4046
      3.4780       6.8733
      2.9088       6.0267
      3.1349       7.0718
      3.1510       6.9151
      2.8369       6.7431
      3.2124       6.6939
      3.3703       6.7154
      3.2052       6.5921
      3.4960       7.0350
      3.1447       7.0441
      3.4073       6.4181
      3.2447       6.9612
      2.9901       6.6846
      3.1577       6.3234
      3.2911       7.0088
      3.2937       6.6015
      2.9926       6.9239
      3.0074       6.8281
      3.1464       7.0215
      3.3710       6.5414
      3.0289       6.6956
      3.2285       6.8025
      3.7732       6.3679
      2.9987       7.2427
      3.0143       6.2308
      3.0601       6.9031
      2.9875       6.7848
      2.8137       6.7232
      3.2133       6.8098
      2.9330       7.0680
      3.4169       6.6112
      3.0683       6.6329
      3.1036       6.8098
      2.8234       7.0314
      3.3106       6.5565
      3.1830       6.9398
      3.0940       6.4872
      3.1687       6.9866
      3.2591       6.3814
      3.4376       7.0189
      3.3115       6.5353
      3.6017       6.7039
      3.1667       6.4184
      3.5012       6.7861
      3.2629       6.6747
      3.3566       6.9667
      3.6195       6.8921
      2.6904       7.4179
      3.1354       6.5615
      2.9864       6.6212
      3.0020       6.9653
      3.1867       7.0300
      2.9899       6.6629
      3.1136       6.7234
      3.4058       6.6129
      3.1007       6.6979
      3.2966       6.7957
      3.2586       6.6921
      3.5560       6.5292
      3.6331       6.5272
      3.6597       6.7630
      3.2516       6.4188
      3.8649       6.2359
      3.7576       6.2231
      4.0350       6.2987
      3.7398       6.0917
      3.5995       6.6696
      3.2293       6.7135
      3.4933       6.0904
      3.2940       6.7558
      3.6134       6.0153
      3.3198       7.1226
      3.6237       6.5819
      3.3363       6.5340
      3.7335       6.7301
      3.5178       6.7158
      3.3988       6.2975
      3.3157       6.5298
      3.6368       6.2474
      3.3264       6.6002
      3.8063       7.0235
      3.5854       6.5613
      3.4270       6.3892
      3.2678       6.9748
      3.3760       6.9393
      3.2399       6.4596
      3.4654       6.7377
      3.3271       6.7699
      3.5526       6.1704
      3.8743       7.0637
      3.4372       6.2406
      3.4843       6.9727
      3.6843       6.3483
      3.5402       6.9051
      3.5496       6.2841
      3.1671       6.2099
      3.1295       6.5868
      3.3000       6.3889
      3.3374       6.7852
      3.3226       6.3484
      3.1659       6.7525
      3.8351       6.6237
      3.2766       6.5569
      3.4898       6.2995
      3.1893       6.8564
      3.2597       6.4926
      3.0864       6.7473
      3.1669       6.8338
      3.6025       5.9327
      3.2584       6.6653
      3.3640       6.2280
      3.3383       6.5916
      3.4093       6.2603
      3.4654       6.2944
      2.9620       7.1656
      3.5376       6.3894
      3.8738       6.0041
      2.9297       7.2888
      3.6481       5.8300
      3.0341       7.3015
      3.4554       6.7467
      3.5589       6.7752
      3.5658       6.8660
      3.4053       6.1939
      3.5628       6.8295
      2.9721       6.6839
      3.8978       6.6205
      3.4861       6.5077
      3.3872       6.4712
      3.1774       6.6074
      3.7691       6.2955
      3.3401       6.5703
      3.6053       6.7999
      3.1716       6.1150
      3.6521       6.9447
      3.4389       6.3012
      3.9361       6.6298
      3.2340       6.4046
      3.5856       6.9398
      3.3303       6.3258
      3.6565       6.6467
      3.9085       6.4360
      3.3976       6.1279
      4.0114       6.3305
      3.5135       6.4237
      4.6765       5.9484
      4.0692       6.0137
      3.8256       6.4649
      4.3045       6.1459
      4.1679       6.2568
      4.5013       6.8114
      4.2666       6.0917
      4.0902       6.1577
      3.5151       6.4302
      3.4598       6.5062
      3.5166       6.5172
      3.9671       6.3840
      3.3973       6.2971
      3.6475       7.0560
      3.1620       6.2547
      3.1859       6.7467
      3.3652       6.4234
      3.0843       7.0201
      3.9810       5.8755
      3.0233       7.2040
      2.9879       7.1267
      2.9413       6.1985
      3.0369       7.1596
      3.4404       6.2241
      3.3685       6.4843
      2.9974       6.4754
      2.9637       6.8537
      3.0259       7.0293
      2.8081       6.8237
      3.1161       7.2327
      2.8299       6.7834
      2.8145       6.9896
      2.7385       6.5864
      3.3881       5.8489
      3.0295       7.0469
      2.6841       6.9985
      2.7626       7.1732
      2.9091       7.0507
      2.6933       6.9632
      2.8718       6.7644
      2.8235       6.8683
      2.9867       7.0853
      2.8661       6.8262
      2.9648       6.8679
      2.9012       7.1099
      3.1801       6.8607
      2.9833       6.2337
      3.0747       6.6208
      3.0259       6.1621
      3.0286       6.6880
      3.0914       6.9100
      2.9095       6.4300
      3.2613       6.6566
      3.2161       6.2255
      3.6730       6.9599
      3.2911       6.6250
      3.1958       6.1717
      3.0417       6.6049
      3.0280       6.4936
      2.9920       6.5970
      3.2798       6.8288
      3.1370       6.9714
      3.2467       6.3055
      3.2821       6.7257
      2.8120       7.0664
      3.3308       6.7957
      3.1184       6.4849
      3.5937       6.7579
      2.8921       6.8263
      3.4658       6.6229
      3.2580       6.5521
      3.0037       6.6628
      2.9787       6.3673
      3.6380       6.5218
      3.1704       6.3017
      3.3314       6.1936
      2.8436       6.2290
      3.1840       6.5897
      3.4191       6.6609
      3.1260       6.9552
      2.8583       7.1789
      2.9247       7.2250
      2.9829       7.1073
      2.9955       7.2692
      3.2410       7.0784
      2.7131       6.9937
      3.3024       6.3339
      2.9670       6.5770
      3.2833       6.6945
      3.4512       6.5000
      3.0871       6.6639
      2.8358       6.7417
      3.3455       6.1574
      3.3505       6.8206
      3.0746       6.0845
      2.9855       6.9474
      3.4141       6.4195
      2.8317       6.3666
      3.1587       6.4355
      3.3249       6.7737
      3.0429       6.8678
      2.9932       6.8617
      2.9243       6.5306
      3.2600       6.4258
      3.0407       7.0751
      3.3590       6.5610
      3.3681       6.7984
      2.8642       6.7531
      3.2857       6.6729
      3.3257       7.0362
      2.8484       6.8991
      3.3897       7.1251
      3.2080       6.7764
      2.8653       6.8206
      3.5869       6.6470
      3.5581       6.4895
      3.2641       6.7607
      3.3256       6.0474
      3.0255       7.0919
      3.4152       7.1226
      3.0456       6.4355
      3.6589       6.8680
      3.3141       6.4251
      3.1162       6.6213
      2.8454       6.4335
      3.0271       6.5149
      2.9759       6.0926
      3.0696       6.8728
      3.1548       6.8061
      3.0492       7.0331
      2.9355       7.2441
      3.3125       6.6138
      3.0921       6.9318
      3.0048       6.8528
      3.5220       6.8071
      3.6883       6.3809
      3.3351       6.7731
      3.6243       6.8291
      3.2298       7.0640
      3.2729       6.2843
      2.9358       6.7266
      2.7426       6.9627
      2.9485       6.7888
      2.9992       6.9464
      3.2516       6.9781
      2.9390       6.4959
      3.5083       6.5825
      2.7866       6.9551
      2.8479       7.0482
      2.7828       6.8963
      3.1610       6.6221
      3.4257       6.2068
      2.7626       6.5548
      3.2118       6.9303
      3.2137       6.4191
      2.8477       6.6346
      3.5799       6.5975
      2.7914       6.6938
      2.9774       6.6765
      2.9295       6.1948
      2.7292       6.7037
      3.2581       6.2021
      3.1286       6.4850
      2.9191       6.7496
      3.5409       6.9207
      3.2301       6.8778
      2.9612       6.7767
      2.9853       6.6075
      3.6070       6.7632
      2.9902       6.9671
      3.3380       6.4266
      3.3577       6.1646
      3.2992       6.6159
      2.8465       6.5938
      3.0473       6.7402
      3.2962       6.4994
      2.9690       6.5442
      3.1731       6.4478
      3.1215       6.4170
      3.3708       6.7963
      3.1847       6.9744
      2.6770       6.7610
      3.1267       6.7257
      3.1299       6.5066
      3.3275       6.9936
      2.9983       6.2608
      3.1686       6.7308
      3.4446       6.7275
      3.1119       6.0106
      3.1629       6.8694
      3.0192       6.8594
      3.4501       6.5004
      2.8833       6.4740
      3.2897       6.9125
      3.4288       6.6053
      3.2421       7.0802
      3.7148       6.8850
      3.3340       6.6276
      3.4364       7.0169
      3.4809       6.6884
      2.7425       6.5876
      3.2799       7.1201
      3.0199       6.1428
      3.2773       6.4712
      2.8900       6.3351
      3.1494       7.0043
      2.8035       6.9349
      3.3137       6.6652
      3.3325       6.6914
      3.5205       6.7012
      3.5087       6.6358
      2.9658       6.5181
      3.2964       6.9404
      2.8296       6.3350
      2.9868       7.0466
      3.1272       6.8762
      2.7940       6.8064
      3.7967       6.9344
      2.7842       6.3656
      3.2031       6.7716
      2.9287       7.1501
      3.1619       6.6545
      3.3188       6.4653
      3.0429       6.6075
      2.7330       6.9640
      2.8570       6.5908
      3.1896       6.5987
      3.0380       6.7952
      2.9686       6.3251
      3.3314       6.6696
      2.9934       6.5800
      3.0567       6.5829
      3.2378       6.7300
      3.2456       6.3038
      3.2758       7.0361
      2.7646       6.5422
      3.2364       6.5397
      2.7320       6.6380
      3.1664       6.9312
      2.8191       6.9698
      3.2938       6.9629
      2.7092       6.7659
      2.8668       6.9416
      3.3027       6.4095
      3.3092       7.0520
      3.0580       6.8560
      2.9636       6.5466
      2.9286       6.7807
      3.1662       6.9941
      3.3815       6.7315
      3.4563       6.6766
      3.2812       6.2951
      2.9997       6.8315
      3.0171       6.9484
      2.9285       6.8667
      3.1116       6.5686
      2.8511       6.3769
      2.8376       7.0548
      3.1145       6.9503
      3.0514       7.1998
      2.8141       6.9306
      2.8218       6.7430
      2.7256       7.0091
      3.6277       6.8791
      3.0206       6.8661
      3.0811       6.8398
      3.1245       6.8808
      2.7908       6.4052
      3.3501       6.5152
      2.9276       6.8581
      3.3629       6.5991
      3.1480       6.7381
      2.9954       6.6605
      3.1105       6.5716
      2.7814       6.9397
      3.3648       6.9925
      2.8915       6.6740
      3.4743       6.5975
      3.0246       6.7467
      2.8506       6.8006
      3.0132       6.8786
      3.1434       6.8665
      2.7213       6.9112
      2.9441       7.1032
      3.0373       6.5088
      3.2460       7.4067
      3.1943       6.7294
      2.9772       6.9773
      2.8724       7.1605
      2.8805       6.6627
      3.0352       7.2335
      3.1005       6.1478
      3.0246       6.9056
      3.1943       6.9886
      3.0926       7.0386
      3.4270       6.3986
      2.9533       6.9880
      3.1789       6.7402
      3.1521       6.3481
      2.9429       6.7559
      3.3567       6.5071
      3.6257       6.0792
      3.2390       6.7306
      3.0271       6.8265
      2.9616       6.7532
      3.1867       6.7862
      3.0480       6.3441
      3.1909       6.4237
      2.6593       6.5101
      3.5358       6.3498
      3.1835       6.7378
      2.8378       7.1271
      3.2909       6.5519
      2.9236       6.5547
      2.8836       7.0398
      3.4384       6.2115
      3.5797       6.7678
      3.4408       6.1703
      3.0622       6.9551
      2.9749       7.0208
      3.0184       6.2326
      3.6605       6.9189
      2.7720       6.5841
      3.0366       6.4166
      3.1724       6.7142
      3.4006       6.8257
      3.1527       6.9359
      2.9178       6.7877
      3.2495       6.6164
      3.4350       6.2286
      3.1321       7.1020
      2.9199       6.3980
      3.0001       6.5505
      2.9258       6.7485
      2.8984       6.7899
      2.8277       6.9080
      2.8503       7.0137
      3.0300       6.8369
      3.4128       7.0568
      3.2483       6.9708
      3.0216       6.6452
      3.2689       6.6247
      2.9058       6.9528
      2.9492       6.9869
      2.8580       7.3004
      3.1070       6.4729
      3.1216       6.7498
      2.8155       7.0098
      3.4248       6.8961
      3.0780       7.0026
      3.4980       6.3518
      3.0868       7.0202
      3.0718       6.7061
      3.0004       6.8799
      2.9613       6.9205
      3.1139       6.8101
      2.9202       6.6905
      3.1033       6.7832
      2.9891       7.1914
      3.3615       5.9612
      3.4649       6.9607
      3.3670       6.5119
      3.4882       6.6574
      3.4205       6.8610
      3.0018       6.9336
      3.1194       6.3884
      2.9114       7.0892
      3.1791       6.1919
      2.9169       6.6011
      3.0851       6.4874
      3.2579       6.7774
      3.2896       6.6516
      2.9940       6.6198
      3.3581       6.4449
      3.0913       6.7478
      2.8292       6.9469
      3.2796       6.5939
      2.7630       6.4302
      2.9528       6.4992
      2.8685       6.7490
      2.8254       7.0219
      3.0145       6.8038
      2.8812       7.0808
      3.4401       7.0318
      2.9513       6.6147
      3.1812       6.9420
      2.8757       7.1043
      2.7888       6.8603
      3.6293       6.7222
      3.1694       6.7611
      3.0345       7.0598
      2.9763       7.1176
      3.0835       7.0528
      2.9053       6.4296
      3.6983       6.6126
      2.8927       6.3762
      3.1930       6.7221
      3.2419       6.7784
      2.8918       6.6479
      2.8312       6.9877
      3.1439       6.7268
      2.9998       6.9569
      3.0319       6.4039
      3.2435       6.3769
      3.2627       6.7325
      3.2825       6.8737
      3.0373       6.5451
      3.5119       6.3233
      2.8892       6.2899
      2.8612       6.4207
      2.9318       6.7211
      2.9533       7.2374
      2.8852       6.8519
      3.0057       6.5962
      3.4244       6.0155
      3.0455       7.3002
      2.7806       7.0211
      2.9707       6.4041
      3.1289       7.0622
      3.0336       7.0005
      3.0901       6.6789
      3.0788       6.4341
      3.0625       6.8078
      3.4753       6.9738
      2.9302       6.2072
      3.1270       7.2945
      3.1228       6.7006
      2.9129       6.7903
      3.2553       5.8207
      2.9919       7.3216
      3.1464       7.0794
      2.7844       6.8617
      3.6389       6.5659
      3.2572       7.1751
      3.1706       6.7129
      2.9383       6.8419
      2.9221       6.2825
      2.8189       6.2057
      3.1805       6.5365
      3.0504       6.8645
      2.8508       6.4077
      3.0688       6.9281
      3.0686       6.0366
      3.2777       6.9488
      3.0429       6.1442
      2.9042       6.7675
      3.2610       6.6060
      2.9195       6.8963
      3.1846       6.8033
      3.2096       6.6202
      2.8905       7.1520
      3.2525       6.2053
      3.1119       6.9817
      3.0930       7.0885
      3.2382       6.8707
      2.7533       7.0186
      3.4794       7.0835
      3.2384       6.7319
      3.0540       6.9348
      2.7431       6.4745
      3.2415       7.0304
      2.9113       6.4101
      3.0421       7.0145
      2.9755       7.1569
      3.3704       6.9086
      3.3293       6.8804
      3.2465       6.6725
      3.5996       6.3378
      3.2950       6.2143
      2.8360       6.2965
      3.0485       6.9169
      3.0145       6.9122
      3.2621       6.6368
      3.2217       6.7306
      3.1808       6.8588
      3.7969       6.6422
      3.4746       6.9132
      3.5181       6.4890
      3.1722       6.6536
      2.8579       7.1267
      2.8175       6.7035
      2.7019       6.9370
      3.0498       6.6820
      3.0478       6.8675
      3.0172       7.1561
      3.0234       6.7489
      2.7968       7.0196
      3.2378       6.4449
      2.8251       6.6528
      3.2032       6.6421
      3.0513       6.8141
      2.9039       6.7199
      2.8319       6.7793
      2.7814       7.0613
      3.2930       6.8591
      3.2399       6.8658
      2.7661       7.2431
      2.6840       7.2537
      3.1540       7.0379
      2.9084       7.1709
      3.0675       6.9425
      3.2169       6.3256
      3.0872       7.1164
      3.3525       5.8369
      3.4468       6.5273
      3.3140       6.9116
      3.4526       6.5426
      2.9447       6.7637
      2.9437       6.5721
      3.3262       6.9121
      3.2046       6.9213
      3.2084       6.3665
      3.3930       6.8409
      2.9470       6.7279
      3.0702       6.4146
      2.9789       7.0601
      2.8456       6.9949
      3.4124       6.4881
      3.0758       6.7926
      2.8288       6.8862
      3.1946       6.3691
      3.2098       6.5350
      2.8569       6.8477
      2.8968       6.6995
      3.0226       6.2720
      3.9195       6.6569
      3.1593       6.4757
      3.3266       6.4430
      2.9157       6.7549
      3.2623       6.7004
      2.7575       6.6884
      2.9926       6.5819
      3.0719       6.8179
      2.8940       6.9086
      2.9484       6.6859
      2.9031       6.6019
      3.1547       6.3677
      3.2289       6.7665
      2.8006       7.0531
      3.0829       6.8613
      3.0510       6.2302
      3.0437       6.2593
      3.2714       6.5257
      3.1844       6.5808
      2.9666       6.5869
      2.9955       6.9284
      3.1371       6.3356
      2.9597       6.8054
      2.9658       6.8718
      3.1029       6.7364
      3.4093       6.0506
      3.4982       6.5793
      3.2547       6.3530
      2.7535       6.4565
      2.7843       6.5785
      3.0349       6.6449
      3.0825       6.7004
      2.6846       6.3458
      3.3489       6.9068
      3.1675       6.7912
      2.9321       6.3701
      3.3065       6.4792
      3.6853       6.3119
      3.0197       6.6453
      3.5348       6.8801
      3.0448       6.9696
      3.0539       6.4267
      2.8240       6.6905
      3.5384       7.2210
      2.8870       6.4855
      3.8562       6.6315
      2.9841       6.9970
      3.4079       7.0402
      3.1296       6.4428
      3.1628       6.6039
      3.1550       6.6414
      3.1460       6.4441
      2.9803       6.3896
      3.5455       6.4772
      2.9537       6.5407
      3.1897       6.9382
      3.0821       7.0301
      2.7931       7.0191
      3.2587       6.9609
      3.0398       6.5664
      3.6815       6.7776
      3.3923       6.2039
      3.4245       6.5534
      3.0288       7.3905
      2.9338       7.1361
      3.6008       6.4843
      3.1093       6.2237
      3.2647       6.9417
      3.4392       6.4650
      3.6157       6.3182
      3.7149       6.3339
      3.7130       6.3184
      4.1524       6.0343
      3.3887       6.6106
      3.2931       6.4418
      3.5234       6.4755
      3.2800       6.7744
      3.2915       6.6633
      3.7610       6.5577
      3.2749       6.3310
      3.7386       6.6810
      3.6631       6.3846
      3.9460       6.3156
      3.5076       5.9920
      3.6392       6.5548
      3.2415       6.8651
      3.4638       6.8464
      3.8214       6.4462
      3.2283       6.1517
      3.7953       6.9152
      3.0705       6.9815
      3.5765       6.2866
      3.2057       7.1244
      3.5376       6.2655
      3.8419       6.2893
      3.7142       6.4805
      3.2427       6.0759
      3.1714       6.9370
      3.7924       6.8196
      3.8742       6.1007
      4.4962       6.5010
      3.7377       6.2427
      3.4772       6.5944
      3.5728       6.3080
      3.4269       6.4721
      3.5485       6.4767
      3.3926       6.4564
      3.1713       7.0069
      3.7032       6.3307
      3.4607       6.4556
      2.9161       6.6301
      3.6965       6.9276
      3.1263       6.6559
      2.9008       7.1326
      2.9081       6.3083
      3.5352       6.7230
      3.7081       6.5015
      3.1179       6.1767
      3.4465       6.7982
      3.6573       6.7032
      3.0616       6.7650
      4.0608       6.8224
      4.6061       5.8730
      3.5096       6.7506
      3.7123       6.4702
      3.9540       6.2761
      3.7322       6.5997
      3.2698       5.9301
      3.1610       7.0880
      3.5891       6.1882
      3.9542       6.6894
      3.4393       6.3993
      3.7110       6.5704
      3.2447       6.6582
      3.4489       6.5952
      3.2276       6.3712
      3.2463       6.5481
      3.6340       6.6027
      3.6344       6.6231
      3.3461       6.5731
      3.5230       7.0300
      3.2468       6.5360
      3.3658       6.7008
      3.1344       5.8658
      3.1811       6.3886
      3.5110       6.7670
      3.4618       6.3567
      3.5876       6.6438
      3.3019       6.2673
      3.3586       6.5035
      3.4124       6.4176
      3.2983       6.7567
      3.7694       6.4126
      3.5814       6.6200
      3.8700       6.4891
      3.3339       6.7645
      2.9084       6.6819
      3.1581       6.6111
      3.3615       7.1214
      2.9739       6.5279
      3.3149       6.5879
      3.1181       6.5741
      3.1389       6.8960
      2.8854       6.3781
      3.4702       6.4616
      2.9361       6.4373
      3.1260       6.4972
      3.1239       6.9955
      3.1486       6.8314
      2.8861       6.8043
      3.0874       7.1861
      3.3683       6.1890
      3.1718       7.2993
      3.3799       6.7812
      3.2886       6.5018
      3.4421       7.1324
      3.3413       6.3778
      3.1590       6.6959
      3.2562       6.6358
      3.8093       6.1879
      2.9136       6.3399
      2.8936       7.0370
      3.1254       6.9479
      3.2881       7.1559
      3.2090       5.9483
      2.9251       6.6213
      3.1725       6.6107
      2.9871       6.6835
      2.7483       6.9554
      2.7136       6.9268
      2.8395       7.1761
      3.0927       6.1745
      2.7926       7.0602
      2.8426       6.9005
      3.3585       6.8406
      2.9061       6.7010
      3.0234       7.0282
      3.2276       6.5107
      3.0952       6.8606
      2.9173       6.5691
      3.6773       6.7661
      3.0227       6.5258
      3.3488       6.5889
      2.9512       6.4638
      2.9704       6.1498
      3.1981       6.4183
      2.9198       6.7216
      3.1542       6.6546
      3.1899       6.3456
      3.0798       7.1914
      2.8377       6.9447
      2.6767       6.7870
      3.7045       6.9283
      3.1072       6.4546
      3.4455       6.8534
      3.5082       6.7857
      3.0723       6.6102
      3.1871       6.7693
      2.9150       6.9206
      3.1716       7.1836
      3.2433       6.6652
      2.9628       6.4866
      3.3274       7.1385
      2.9200       6.2525
      3.2617       7.2348
      3.5669       5.9158
      3.2415       6.8481
      3.3002       6.7677
      3.0717       6.8549
      3.1969       6.7647
      3.2513       7.2317
      2.9692       7.0516
      3.5433       6.9056
      3.1177       6.9094
      3.2896       6.6890
      2.9923       6.5014
      3.3942       7.0099
      2.9776       6.8566
      3.0782       6.8646
      2.8987       6.4824
      2.9908       6.5436
      3.2440       6.6187
      2.8730       7.0098
      2.9515       7.0743
      2.9037       6.9040
      2.9162       6.3773
      3.0479       7.2167
      2.9652       6.9006
      2.8719       6.9207
      3.4415       6.4839
      3.1116       6.4101
      3.3713       6.5908
      2.9393       6.4035
      3.2224       6.3944
      3.1180       6.9013
      3.2248       6.5362
      3.2555       6.4524
      3.1927       6.7417
      3.0203       6.3722
      2.9939       6.8493
      2.7602       6.5250
      3.2946       6.3093
      3.0191       6.3553
      3.4435       6.7136
      2.6542       6.7719
      3.0913       6.6290
      3.2836       6.6213
      3.2498       6.6546
      3.2427       7.0939
      3.0299       6.6405
      3.5714       6.1281
      2.9868       6.5001
      3.5816       6.7182
      2.9620       6.5200
      2.8843       6.7802
      3.1777       6.9763
      3.2262       6.9385
      3.3941       6.6673
      2.8280       6.2015
      3.0782       6.8957
      2.8481       6.8664
      3.4200       6.6871
      3.6520       7.0321
      3.2403       6.1839
      3.0709       6.9115
      3.1508       6.5125
      2.7939       6.6059
      3.1787       6.9593
      3.0283       7.0104
      3.0328       6.1259
      3.2577       6.8361
      3.3301       6.5647
      3.0417       6.9044
      3.3148       6.9077
      3.2591       6.3926
      3.0704       6.7351
      3.4062       6.8108
      3.1958       6.4193
      2.7285       6.5008
      3.0693       6.3151
      2.8808       6.9010
      2.7506       6.9331
      2.9958       6.6785
      2.8696       6.8432
      3.2084       6.1944
      2.8636       6.3942
      3.1100       7.0353
      3.1417       6.3747
      2.8157       6.4518
      3.1222       6.5225
      2.7824       6.5496
      3.1451       6.5788
      3.5336       6.6341
      3.2096       6.3455
      3.0758       6.3983
      3.3840       6.3951
      3.1265       6.6441
      3.0949       6.4196
      3.0544       6.7133
      3.1108       6.9470
      2.9711       6.5745
      3.2322       6.4978
      3.0203       6.6576
      2.9931       6.6998
      3.7031       6.5600
      2.8793       6.6517
      3.0104       7.1096
      2.9776       6.1448
      3.3787       6.5582
      2.8940       6.5489
      2.8937       6.9433
      3.0575       6.4980
      3.0222       6.4992
      3.2394       6.3981
      2.9120       6.7386
      2.9216       6.3955
      2.9950       6.7517
      3.3201       6.5638
      3.1444       6.4521
      3.2663       6.7170
      3.2677       6.6404
      3.7935       6.1878
      3.3793       6.2216
      3.0951       6.7487
      3.3889       6.2519
      3.2021       6.9313
      3.4734       6.3159
      2.9426       6.5066
      2.9572       6.9919
      2.9582       6.5010
      3.2439       6.2980
      2.8302       6.4556
      3.3414       6.4886
      3.0339       6.6773
      2.8549       6.7400
      3.8518       6.5164
      2.8640       6.7946
      3.1463       7.1045
      2.9592       6.6346
      3.2020       6.6596
      3.2817       6.7277
      3.2609       6.3682
      3.0598       6.7539
      2.8873       6.3858
      3.2487       6.6332
      3.0560       6.7008
      3.4097       6.5179
      3.1787       6.5088
      3.4458       6.4528
      3.2354       7.0193
      3.2942       6.5614
      3.3774       6.4627
      3.3411       6.7835
      3.3946       6.8371
      2.8909       6.5163
      2.7748       6.3196
      2.9176       6.5571
      3.0906       6.1957
      2.9748       6.7144
      3.6400       6.2022
      3.2184       6.6329
      3.3829       6.5869
      2.9301       6.6647
      3.0535       6.6850
      3.2688       6.2721
      2.9739       6.3175
      2.9979       6.7109
      2.7481       6.6257
      2.8144       6.3978
      3.0534       6.4802
      3.1481       6.4827
      3.1136       6.2041
      3.3086       6.4719
      2.9157       6.8503
      2.9404       7.0285
      2.8968       6.6677
      3.2902       6.9954
      3.0773       6.1661
      2.9255       6.4878
      3.1074       6.5129
      3.1371       6.3331
      2.8798       6.8051
      3.0648       6.8422
      2.9745       6.4915
      2.7705       6.2843
      3.0362       6.7318
      3.3093       6.5984
      2.9674       6.7196
      2.9112       6.5828
      2.8769       6.4307
      3.0424       6.7920
      3.0614       6.3808
      3.0416       6.5848
      3.0483       6.1742
      2.8076       6.7893
      3.0231       6.8587
      2.9035       7.3264
      2.8686       6.9250
      3.0082       6.1326
      3.0537       6.3811
      3.1178       6.6630
      3.1566       6.5027
      3.1354       6.2143
      3.2128       6.7913
      2.8064       6.4128
      3.0913       6.7271
      2.9039       6.4467
      3.0934       6.8418
      3.2764       6.3624
      3.2448       6.4479
      3.1529       6.4377
      2.8397       7.2087
      3.0652       6.6255
      2.9334       6.7575
      2.9257       6.0416
      2.8875       6.8425
      3.3195       6.3597
      3.1041       6.4040
      3.2505       6.6795
      3.2813       6.6151
      3.2360       6.5857
      3.2575       6.4849
      3.2802       6.6098
      3.1233       6.6475
      2.8587       6.7150
      3.1838       6.6776
      2.9964       6.1943
      3.0097       6.6064
      3.4942       6.7310
      2.8843       6.8804
      3.0012       6.4442
      2.8931       6.8373
      2.7300       7.1496
      2.9338       6.9712
      2.9624       6.7043
      2.7073       7.0958
      3.0182       6.4612
      2.8077       7.0073
      3.1130       7.2014
      2.9154       6.7640
      2.8337       6.6761
      3.3639       6.5244
      3.1592       6.9183
      2.8865       6.9272
      3.2844       6.5852
      2.9705       6.4955
      2.9932       6.1772
      3.0709       6.6777
      3.5576       6.5497
      3.0167       6.6526
      3.1027       6.4207
      2.9481       6.8785
      2.7995       6.5113
      2.9181       6.9532
      2.9950       6.5238
      3.0949       6.7636
      3.1354       6.4361
      2.8114       6.8062
      3.2274       6.8264
      2.9044       7.3135
      3.1198       6.8956
      2.6475       6.8011
      2.8848       6.7069
      2.8935       6.9617
      2.8446       7.1006
      3.0368       7.1367
      3.0405       6.1452
      3.1060       6.2257
      3.1176       6.3801
      3.0064       6.9827
      2.9248       6.6162
      3.3526       6.4408
      2.8667       6.9945
      3.1551       6.6423
      3.0862       6.4599
      3.1068       6.9542
      3.2130       6.8667
      3.1512       6.5230
      3.5761       6.4664
      3.3620       6.3490
      2.7327       6.7107
      2.9296       6.7201
      3.3888       6.6816
      2.9670       5.9615
      3.0073       6.6076
      3.0323       6.3869
      2.8273       6.6192
      2.9905       6.6552
      3.0218       6.8880
      3.0262       6.2941
      3.2947       6.7482
      2.8977       6.1813
      3.3102       6.5519
      3.4196       6.5099
      3.6289       6.0772
      3.4009       6.5374
      3.7050       6.5381
      3.6065       6.4107
      2.9570       6.6716
      3.3276       6.9051
      3.6398       6.5535
      2.9426       6.9067
      3.2661       6.5576
      3.3883       6.8269
      3.7373       6.6995
      3.1458       6.5385
      3.2893       6.6723
      2.8502       6.3164
      2.7580       6.3335
      3.0185       6.8742
      2.9209       7.0901
      2.8568       6.5759
      3.1391       6.6429
      3.5406       6.5907
      2.8880       6.9874
      3.2553       6.7523
      3.0813       6.5598
      3.0547       7.3770
      3.3081       7.7696
      3.0927       7.6604
      3.0061       7.7382
      3.0526       6.7077
      3.0725       6.9844
      2.7667       6.8499
      3.0469       7.2275
      3.0577       6.8530
      2.9933       6.8392
      2.7102       7.1023
      3.1561       7.1050
      3.0604       7.1045
      3.5108       6.7945
      3.1595       6.4524
      3.0383       7.1500
      2.9229       6.9543
      2.9137       7.0614
      2.8897       7.3335
      2.8434       7.0772
      2.7861       6.8282
      3.1166       7.2488
      3.0311       6.6683
      3.3056       7.0803
      2.9097       7.0331
      3.0811       7.5076
      2.7819       7.0510
      2.7486       7.3100
      3.0814       7.1093
      2.8539       6.7236
      3.0152       7.1615
      2.9373       7.0302
      2.7972       7.1564
      3.1609       6.6051
      2.8102       7.4008
      2.9510       6.3234
      3.2942       6.9387
      2.8321       6.8898
      2.7467       6.8874
      2.8765       7.1150
      2.9731       7.3165
      2.6517       6.6081
      3.1588       7.0293
      2.7602       7.0620
      3.0831       7.0316
      2.9288       7.2216
      2.8663       7.2917
      2.8808       7.3271
      2.7307       7.0135
      3.1728       6.7689
      2.8768       6.5199
      2.8105       6.7313
      3.2127       7.1196
      2.7836       6.5047
      3.5083       6.6539
      2.9092       6.4225
      3.7000       6.5839
      2.9630       6.4727
      2.9276       6.4113
      2.9672       6.6496
      3.0782       7.1373
      3.1007       7.0180
      2.9100       7.0918
      2.8360       7.1688
      3.0895       6.2985
      2.9071       7.1442
      2.9228       7.3466
      2.9545       6.5381
      2.7345       6.9127
      3.0582       7.2071
      2.8352       7.2511
      3.0622       6.1869
      3.2617       7.2093
      3.0171       7.1587
      2.8097       6.5639
      3.2039       6.9586
      3.5980       6.8661
      3.1392       6.7725
      3.0655       7.0571
      3.2041       6.7946
      3.2972       6.4165
      3.3085       6.6531
      3.3332       7.0185
      2.8310       7.4427
      2.7156       7.0262
      2.9207       6.9542
      3.1505       6.8736
      2.9858       6.9617
      3.1135       6.9359
      2.6665       7.1776
      3.1004       7.1631
      3.0071       6.9903
      3.4933       7.1535
      2.9401       7.2409
      2.8292       6.5057
      3.1960       7.1527
      3.1166       7.1172
      3.1652       7.4740
      2.7449       6.3314
      3.2410       7.1163
      2.9562       7.1163
      2.9424       6.9956
      2.9635       7.2599
      2.9975       6.8170
      3.1155       7.0053
      3.0344       7.2521
      3.5074       6.3901
      2.8799       7.1174
      2.9352       7.2212
      2.7576       6.9896
      3.0851       7.1772
      2.9065       6.9107
      2.8413       7.1584
      3.0923       7.0574
      2.9166       6.3833
      3.1975       6.1397
      2.9550       6.9938
      2.6672       6.8514
      3.6520       6.8195
      2.9178       6.5488
      3.3193       6.7603
      2.8617       7.3461
      3.4602       7.0681
      2.8369       6.9100
      2.7414       7.2132
      2.7903       7.1268
      3.0368       6.9065
      2.7474       7.1464
      3.0151       6.3776
      2.9560       6.3788
      3.1674       6.9353
      2.8403       6.9894
      2.7751       7.2146
      3.0205       6.4892
      3.5159       6.7725
      4.0209       6.6385
      3.5238       6.2840
      3.0426       6.8784
      2.9123       7.1851
      3.6205       7.2084
      3.3211       6.1603
      3.6605       7.0367
      3.3558       6.7407
      2.9892       8.0338
      3.2001       6.9070
      2.9336       6.5508
      2.9004       7.5176
      3.2019       6.8179
      3.4494       6.7697
      3.4049       7.0683
      3.4341       6.9128
      3.6612       6.6538
      3.1636       6.6102
      3.3333       7.2327
      2.9774       6.1187
      2.8706       7.0591
      2.9684       6.4551
      2.9490       6.6674
      3.0626       7.1896
      3.1823       6.8082
      2.9335       6.7197
      2.9772       6.4012
      3.2796       6.3179
      2.7944       6.3638
      3.2242       6.3167
      2.8443       6.7728
      3.3514       6.9867
      2.7110       6.7898
      3.0256       7.1424
      3.3422       6.9924
      2.9184       7.2863
      3.0412       6.8294
      3.1343       7.3161
      3.0813       7.2942
      3.1930       6.5193
      3.0714       6.7371
      3.1535       6.7977
      3.1471       6.8900
      3.3724       6.9481
      3.0636       7.0133
      3.1607       7.1499
      2.9074       7.3965
      3.1250       6.8459
      2.7693       6.6423
      2.7726       6.7087
      2.9712       6.3044
      2.8333       7.0900
      2.7608       6.9939
      2.8924       6.8211
      2.8510       6.7026
      3.1410       6.7444
      3.1927       6.9266
      2.8441       6.9036
      3.0355       7.4833
      3.1051       7.0730
      2.8173       7.0447
      3.2590       7.4501
      2.9018       7.4259
      2.8439       6.1175
      3.0259       7.0279
      3.1337       6.3057
      2.9548       6.2733
      3.3780       6.9090
      3.1499       6.6932
      2.9483       6.8343
      2.7560       6.8315
      3.0300       7.4401
      2.7088       6.8439
      3.1982       7.1967
      3.3237       7.1471
      3.1263       6.3502
      2.9935       6.5503
      2.9632       7.3708
      2.8709       6.1634
      2.8441       7.0994
      3.3060       6.9271
      2.9109       6.5576
      2.7888       6.2722
      3.3307       6.3644
      3.2013       6.3959
      3.2185       6.3262
      3.6468       7.1649
      2.9176       6.9031
      2.8936       7.4069
      2.8764       6.5095
      3.1526       7.0808
      2.7528       7.2642
      2.9328       7.0283
      2.7139       7.1640
      3.0648       7.2466
      2.7793       6.9482
      3.0760       6.4078
      2.9548       6.2859
      3.1953       7.0102
      2.8436       6.8100
      3.0245       7.0968
      2.8913       6.9347
      3.2303       6.4812
      2.9297       6.4063
      2.8706       7.1191
      2.7303       6.5336
      2.8213       6.5814
      3.4200       6.9371
      3.6221       6.7708
      2.9516       6.9251
      3.1339       6.2262
      3.1516       7.3648
      2.9821       6.8458
      3.3476       6.3717
      3.1179       6.4038
      2.9978       6.9405
      2.8400       7.4243
      3.1244       7.2021
      2.8806       6.5422
      2.9050       6.4096
      2.7119       6.7797
      2.8816       7.2061
      2.9315       7.1094
      2.8407       7.1433
      2.9608       7.2627
      3.0270       6.2571
      2.9213       7.2545
      3.2407       7.2898
      3.0691       7.1220
      3.5137       6.8424
      3.1915       6.9776
      2.8773       6.2610
      2.8650       6.8567
      2.9074       7.3951
      2.8340       6.6825
      3.6583       7.0063
      3.1354       6.1692
      3.4739       6.8999
      3.9887       6.3127
      3.1547       6.9171
      3.1544       6.9995
      2.8005       7.0291
      2.9567       7.0227
      2.8552       7.0385
      2.8735       7.0472
      2.9756       7.2352
      2.9981       7.0797
      2.7089       7.0349
      2.9415       6.6773
      3.0172       6.6087
      3.4078       6.5377
      2.9069       6.2539
      2.9579       7.1463
      3.0879       6.9803
      3.0089       6.1670
      3.1213       6.7208
      3.1131       7.0259
      2.9692       6.2558
      2.9559       6.9627
      3.4836       6.4454
      2.8723       6.9325
      3.0924       7.4318
      3.0204       7.1578
      2.7509       6.6195
      3.1222       6.4702
      3.0356       6.4023
      2.8654       6.6298
      2.6622       6.8990
      3.0237       7.0426
      2.8939       6.4925
      2.9522       6.5174
      2.8248       6.7209
      2.7058       6.9475
      3.3574       6.9091
      3.0743       6.5584
      2.9147       6.6903
      2.7393       7.3125
      3.0952       7.0038
      3.0674       6.9051
      3.0518       7.2212
      2.9472       7.4014
      2.8804       7.1563
      3.1723       7.2395
      2.8993       7.4525
      2.7908       6.4854
      2.9479       6.7206
      2.8797       7.0420
      2.7384       7.1880
      2.9561       7.2867
      2.7080       7.0955
      2.8378       6.9212
      2.7973       7.4255
      3.1168       6.2920
      3.1048       6.8263
      3.1025       6.9189
      2.8357       7.2483
      3.0113       7.0071
      3.1548       6.8268
      2.8208       7.2314
      2.8364       6.6727
      3.0179       7.0305
      3.2532       7.1467
      2.9509       7.0106
      2.8507       7.0828
      2.7780       7.1996
      3.0520       7.3160
      3.0033       6.6182
      3.2024       6.9543
      2.8696       6.9622
      2.8626       6.6164
      3.7130       6.6080
      2.9794       6.8830
      3.2963       6.9252
      3.6610       7.0059
      2.9618       6.5888
      2.7236       6.5558
      3.0338       7.1841
      2.8985       7.0520
      2.6756       7.3334
      2.7308       7.4171
      2.9949       7.2096
      3.0278       7.3460
      2.8868       7.2295
      2.9915       6.6624
      3.2759       7.1289
      2.8280       7.4496
      2.9588       7.0838
      3.1284       6.9294
      3.3843       6.9006
      2.6821       7.2856
      3.7133       6.8999
      3.3169       7.3534
      3.1113       6.9162
      3.3851       7.1306
      3.5692       6.1787
      3.1733       7.0695
      2.9357       6.9778
      3.2953       7.6281
      3.3796       7.3471
      3.5074       7.5793
      2.9687       7.8826
      3.5892       6.9526
      2.8086       6.6416
      3.3723       6.6651
      3.6347       7.2725
      3.0693       6.6814
      3.2441       6.9649
      2.9751       6.6161
      3.1559       6.6287
      2.9636       6.5577
      3.0521       6.1465
      3.2685       6.4757
      2.9124       6.3915
      2.8767       7.1352
      3.4295       6.5936
      3.1905       6.8777
      3.1696       6.4198
      3.8670       7.0165
      2.8997       6.7109
      2.7189       6.5965
      3.1941       6.6882
      3.1117       6.6566
      2.9161       6.7745
      2.8656       7.1996
      3.0055       6.6265
      3.0931       6.7360
      2.8985       6.3427
      3.1696       6.8179
      3.3141       7.3710
      3.0310       5.9047
      3.1807       7.1146
      3.5583       6.5360
      2.9670       7.1814
      2.7845       7.0832
      2.9020       7.1718
      3.4883       6.8116
      2.9893       6.9851
      3.1667       7.0616
      2.9601       7.0840
      2.8745       7.1304
      2.9650       6.9932
      2.9650       6.4074
      2.9556       7.1085
      2.7192       6.7268
      2.8710       6.7306
      2.9695       7.3118
      3.1191       7.0496
      2.8071       6.7094
      2.9276       7.2235
      3.0640       7.1145
      2.7925       6.9219
      2.7967       6.7263
      2.8585       6.9283
      3.0495       6.0106
      2.9746       6.9140
      2.7216       7.0342
      2.9081       6.9622
      2.9861       6.9226
      3.0660       6.9955
      2.9694       6.5277
      3.3491       6.3352
      3.0650       6.6966
      2.9177       7.0712
      3.2651       7.1953
      2.8969       7.0341
      2.9262       6.8872
      2.8361       7.0485
      2.8206       6.9867
      2.9397       7.3301
      2.8636       6.9891
      3.0749       6.9652
      2.8609       6.7350
      3.2636       7.0797
      3.0941       7.1243
      2.8892       6.7849
      2.8665       7.2731
      3.3822       7.1949
      2.7424       6.9109
      3.3324       6.3312
      2.7972       6.7612
      3.8678       6.2863
      2.8784       6.5129
      2.7771       7.4827
      2.6964       7.1383
      2.9246       7.1598
      2.7842       7.1654
      2.9415       6.9382
      3.1623       6.4311
      3.3993       6.5826
      3.0487       5.9653
      3.1895       7.4240
      3.0750       6.8077
      3.3497       7.0617
      2.8602       6.6678
      3.2055       6.8861
      3.3324       6.9413
      3.1711       7.0211
      3.2506       6.8379
      3.3160       6.9856
      3.0703       6.6543
      3.0930       6.9493
      3.3881       6.1056
      2.8455       6.9005
      3.0013       7.4305
      2.8048       7.0070
      3.0355       7.3297
      2.9348       7.0750
      2.8278       7.2012
      3.3096       6.6293
      3.0329       6.3054
      3.0359       6.8051
      3.7343       6.7594
      2.9756       6.8201
      2.8992       6.0486
      2.9044       6.9019
      2.9737       7.0945
      3.2495       6.3158
      3.3475       6.8780
      3.0661       7.2914
      3.0998       7.3106
      3.2374       6.4933
      3.1338       6.5922
      3.1365       6.3617
      2.9626       6.8522
      3.0593       6.7597
      2.9965       6.5531
      3.1168       6.9534
      3.4198       6.4974
      3.2778       6.8425
      2.8053       6.9815
      3.0524       6.8950
      2.9267       6.9374
      3.3550       6.9764
      2.6356       6.4956
      2.9139       7.1694
      2.8040       6.9517
      3.0960       7.1722
      2.9244       7.1670
      2.8028       7.1790
      2.7447       7.2059
      2.9742       7.0998
      3.1944       6.4447
      3.2047       6.4948
      3.2218       6.6146
      3.0345       6.9501
      3.2688       6.6880
      3.1085       6.7604
      3.0393       6.8683
      2.9251       6.9402
      3.3976       6.9846
      3.2440       6.6575
      3.3164       6.5091
      3.3229       7.0310
      2.8199       6.5165
      2.8074       7.0554
      2.7250       7.3655
      3.1953       7.2773
      3.0226       6.8395
      3.3981       7.2752
      3.0302       6.9264
      3.2118       6.6279
      2.9470       7.0387
      3.1801       7.3851
      2.8077       6.2019
      2.9334       6.8455
      2.8071       6.7610
      3.2229       6.3380
      3.3943       6.2559
      2.9815       7.1792
      2.8810       7.2649
      2.8100       7.3533
      2.8205       7.2593
      2.9866       6.5168
      3.3137       6.7980
      3.1934       7.1283
      3.0463       7.2648
      2.7936       6.9677
      2.9755       6.9721
      3.1149       7.0724
      2.9162       6.9797
      2.8956       6.8851
      2.7529       7.1023
      2.7585       6.7396
      3.2330       6.3977
      3.2274       7.0548
      3.3961       7.0235
      3.1056       6.3381
      2.8930       6.6078
      3.1191       6.8160
      3.1574       7.1336
      2.7291       7.1598
      3.0741       6.9668
      2.7778       6.9967
      2.8232       7.2166
      2.9924       7.4202
      2.9297       6.9971
      2.7487       6.5740
      2.9761       6.7293
      3.0143       6.8475
      3.1463       6.8476
      3.0759       7.1267
      2.9443       6.4532
      2.7983       6.7101
      2.9614       7.1898
      2.8071       6.9338
      3.6551       7.1166
      2.8237       7.0926
      2.9129       6.6900
      3.0052       6.9617
      2.8597       7.1878
      2.8810       6.8429
      3.2983       6.5298
      2.8731       7.2338
      2.8812       7.1467
      2.9933       6.9275
      2.9861       6.9204
      2.9651       7.1209
      2.8526       6.8740
      2.9340       6.6443
      3.0067       6.1289
      2.9996       6.9237
      2.8951       6.7371
      2.7383       7.2611
      2.9971       6.5742
      2.8684       7.4653
      2.6275       6.9575
      2.7985       7.2323
      3.0223       7.0311
      3.3530       6.7651
      3.8333       7.0595
      3.3512       7.5080
      3.0889       6.4806
      3.0154       7.4109
      2.7878       7.1758
      3.7303       7.1738
      3.2335       7.3457
      3.1635       7.1008
      3.3417       7.0255
      2.9249       7.2781
      3.1292       6.7377
      3.0248       6.9235
      2.9194       6.7787
      3.1113       6.5866
      3.1718       7.1974
      2.7770       7.0158
      3.4240       6.6388
      3.0562       6.3269
      3.2343       6.9023
      3.0510       7.1552
      2.8461       7.0927
      3.0374       7.4069
      3.1995       7.1389
      3.2568       6.8859
      3.3269       6.7160
      3.2111       7.0407
      2.7511       6.9622
      3.8215       6.9225
      3.0141       7.0915
      3.0999       6.9844
      3.2999       6.6702
      3.0580       6.5601
      3.0348       6.8694
      3.2219       7.1432
      3.1560       6.7805
      3.1760       6.8008
      3.4080       6.1759
      3.1906       6.8716
      2.9536       7.2349
      3.1035       7.1718
      3.0399       6.7676
      3.0230       6.6439
      3.6962       7.2448
      3.7254       7.0699
      3.0338       6.8137
      3.0743       6.9288
      3.4903       6.3744
      2.7575       6.8370
      3.3335       6.2974
      3.3478       7.0002
      2.9607       7.1404
      2.8663       7.0770
      2.7250       6.5745
      3.2442       6.1400
      2.8709       7.2031
      2.7771       6.8502
      3.1851       6.8604
      2.7715       7.2147
      3.3668       6.9977
      2.9419       7.2269
      3.2123       6.5074
      3.4323       6.6844
      3.3722       6.4248
      2.8118       6.5376
      2.9137       7.1211
      2.8657       6.5911
      3.1716       6.6017
      2.7089       6.5492
      3.6515       6.1972
      3.0517       7.0593
      2.7348       7.0978
      3.1982       6.3072
      2.7680       7.2693
      2.8360       6.8904
      3.0487       6.9088
      2.9162       6.9469
      3.2986       6.5756
      3.1343       6.6498
      2.9014       6.4470
      2.7873       6.8345
      2.8642       7.2488
      2.8642       7.1201
      2.9470       6.6517
      3.3944       6.2447
      3.0908       6.6502
      2.9583       6.8240
      2.7893       6.4192
      3.1484       6.7870
      3.0080       7.0071
      3.2051       6.4450
      2.8793       7.2621
      2.9672       6.1969
      3.0117       6.6625
      3.2289       6.5344
      3.0123       6.8916
      3.3272       6.2845
      3.1476       6.9376
      3.1585       6.9015
      2.7986       6.9011
      3.0740       6.6416
      3.4517       6.4210
      2.9838       7.0718
      2.8588       6.4994
      3.0784       7.2909
      3.2530       7.0430
      3.8599       6.3690
      3.7033       6.8043
      3.1502       6.7708
      3.2743       6.8614
      3.2607       7.0035
      2.9432       7.3076
      2.9926       7.2876
      3.7454       7.0169
      3.2015       6.3037
      3.0319       6.4613
      3.0351       6.7165
      3.0818       6.5027
      3.4518       6.6514
      3.3365       6.5933
      3.0612       7.1130
      3.4137       6.1476
      3.6148       6.9126
      3.1667       6.5449
      2.8975       6.7616
      2.9277       6.3893
      2.9286       6.9676
      2.8418       7.1327
      2.8511       7.4677
      3.6384       6.3911
      2.7988       7.0607
      3.1646       6.3277
      3.1729       6.9511
      2.8890       6.7385
      3.2211       6.3436
      2.9520       6.9014
      3.3130       6.6299
      3.2679       6.7696
      3.4446       6.2997
      3.4603       6.7100
      2.8475       6.4730
      3.0856       6.7195
      3.0057       6.5951
      3.2821       6.9338
      3.2288       7.1428
      2.8092       7.0553
      2.7968       7.2571
      3.0650       7.0877
      2.6848       7.1183
      3.0900       6.6896
      3.8676       6.9707
      2.8743       7.1500
      2.8787       7.0885
      3.3083       6.7833
      3.1660       6.9156
      3.0667       6.5217
      3.7463       7.0189
      2.7935       7.2943
      2.8162       6.9976
      2.8321       7.0568
      3.0022       7.2073
      2.8592       6.5609
      3.0582       6.9377
      2.8115       7.2029
      3.0687       7.1006
      2.7165       6.9734
      3.3212       7.0937
      2.7342       6.8107
      3.3756       6.6700
      3.0654       6.2338
      3.1251       7.2429
      3.5328       6.6191
      3.2357       6.6699
      2.8474       6.8559
      2.8362       6.9642
      3.0436       6.4521
      3.3839       6.4137
      2.7726       6.8013
      3.0218       6.4799
      3.2462       6.5350
      2.8611       7.1579
      3.1418       6.8612
      3.2291       7.1203
      3.0645       7.3042
      3.0152       7.0519
      3.7022       7.2600
      3.0782       6.5959
      3.1229       6.6944
      2.9296       7.1689
      2.9913       7.0245
      3.5022       6.8055
      2.8122       7.3550
      2.9413       6.8990
      2.8550       6.8504
      3.4089       6.4207
      3.0026       6.9036
      3.0181       7.2443
      3.1163       7.0976
      2.9110       6.9189
      3.1531       6.8635
      3.6489       6.5695
      3.0102       6.3374
      2.9319       6.5124
      3.0363       7.3548
      2.9152       6.9859
      3.0349       6.6161
      3.7288       6.5910
      3.1950       6.9460
      2.8264       6.6470
      3.2256       6.7474
      3.0477       6.4950
      3.1015       6.5412
      2.7971       6.7219
      2.9181       7.0933
      3.0377       7.1564
      2.8552       7.2901
      3.3485       7.0463
      3.6323       6.5543
      2.8049       6.1904
      3.1505       7.6084
      3.2320       6.7037
      3.1693       6.7190
      3.0519       7.1487
      3.1154       7.1449
      3.1303       6.2418
      3.5221       6.3312
      2.8726       6.5723
      3.1644       6.9400
      3.3519       6.9430
      3.9594       6.9390
      3.0330       6.8236
      2.8023       6.9887
      2.9577       7.0138
      3.8320       6.4484
      2.7842       6.4190
      3.3113       7.0386
      2.8359       7.0110
      3.0067       6.9445
      2.9932       6.6806
      3.3593       6.8175
      3.2186       6.2885
      2.9612       6.8418
      2.7585       6.9546
      2.8186       7.4029
      2.8477       6.9024
      3.0766       7.2114
      2.8695       7.0681
      3.2139       6.3753
      3.1814       6.7526
      3.2729       7.2391
      2.8919       6.8354
      2.9119       6.6817
      2.7823       6.3469
      2.8262       6.6621
      3.6628       6.6249
      3.5022       6.6290
      3.0374       6.4325
      3.2240       7.3645
      3.1687       6.4468
      3.8189       6.9345
      3.1493       6.8307
      3.6683       6.6978
      3.3875       7.0015
      3.4107       6.5887
      2.8952       6.6134
      3.2830       6.8525
      2.9645       6.7069
      2.8351       7.6811
      3.2286       6.6508
      2.9699       6.6380
      3.3984       7.1480
      2.7288       6.5441
      3.0488       6.8532
      2.9838       7.2080
      2.9658       7.1857
      3.5098       6.8909
      3.5676       6.7950
      2.9656       6.5464
      3.4207       6.4877
      3.3911       7.1991
      2.9999       6.7737
      3.7485       6.8735
      4.2926       6.7866
      3.2356       6.6760
      3.4010       7.4264
      3.1734       7.6762
      2.9190       7.5382
      3.4856       7.1990
      3.0112       6.9303
      3.7372       6.6724
      3.3201       6.7137
      3.1915       6.2988
      3.2975       7.0592
      3.0958       6.8814
      3.1378       6.2730
      2.9266       7.2307
      3.0107       6.6315
      3.0346       7.1384
      3.0530       6.3567
      2.7628       6.9070
      3.0786       6.1001
      2.8497       7.1594
      2.8933       6.4772
      3.4227       7.2580
      2.8698       6.4717
      2.9806       6.5734
      2.8741       7.1396
      3.1189       7.0437
      2.6849       7.0865
      2.9053       7.1938
      2.7649       6.8268
      3.2631       7.3463
      2.8576       6.9824
      2.9958       6.5713
      3.2829       6.9380
      3.3110       6.2553
      3.0893       6.7918
      3.1362       6.7575
      3.0530       7.0059
      2.9500       7.0072
      2.9043       7.1740
      2.8839       7.4904
      2.8477       6.9416
      2.9264       6.4296
      2.9857       6.4494
      2.7450       6.5102
      2.8802       6.2276
      3.0367       7.2701
      3.0565       6.7507
      3.1839       6.8141
      2.8730       7.1817
      3.0127       6.6064
      3.2189       6.7621
      2.9812       7.0448
      2.8932       6.7511
      3.0294       7.1013
      2.9143       6.5286
      3.1759       6.8832
      3.0848       6.6978
      3.0853       6.5949
      3.0410       6.8410
      2.9051       7.4433
      2.8255       6.6412
      3.0514       6.5321
      2.9392       6.5565
      3.6478       6.8161
      2.8510       7.1784
      2.9940       6.6670
      2.7023       7.0692
      2.9182       6.8952
      3.3801       6.7542
      3.2384       7.0480
      3.2992       6.7401
      3.5128       6.2866
      3.0185       7.0014
      2.8494       7.0428
      3.1696       7.0944
      3.0293       7.1673
      3.0463       6.9824
      3.3046       6.7571
      3.1178       7.1187
      3.0407       6.7722
      3.2917       7.0536
      2.8607       6.8229
      3.1137       6.7462
      3.1069       6.6473
      3.0573       6.5984
      3.7280       6.5930
      3.4541       6.8897
      3.0550       6.2326
      3.0493       6.4408
      2.9134       7.0229
      2.9327       6.5670
      2.9157       6.5745
      3.1773       7.0074
      3.2016       6.9203
      3.0948       6.7174
      3.0067       6.2887
      2.9548       7.2017
      2.8528       7.2127
      3.1209       7.1387
      3.0495       7.0768
      3.0302       6.6022
      2.8569       6.4102
      2.7814       7.5251
      2.9956       6.9610
      3.2936       7.1815
      3.7192       6.8340
      2.7394       7.0304
      2.8511       6.7214
      2.9199       6.9971
      2.9510       6.7753
      3.1782       7.1008
      2.9988       7.2473
      3.0493       6.8371
      2.7228       6.5386
      3.2881       7.2811
      2.9371       7.1980
      3.2027       7.2082
      2.7221       6.7882
      2.9186       7.1446
      2.9872       6.9288
      3.4087       6.9611
      2.9055       7.0419
      3.1566       7.0077
      2.9744       7.0556
      3.5840       6.9014
      3.3722       6.6230
      3.0989       7.0564
      2.9716       6.9421
      2.8278       7.3806
      3.2689       7.1134
      2.8712       6.2157
      3.0822       6.6173
      3.1701       6.4943
      2.9808       6.3248
      2.9571       6.5096
      3.2664       6.8612
      2.6971       7.3288
      3.4456       6.8022
      2.9105       6.6846
      3.0464       6.3529
      3.0731       7.0113
      2.7980       7.2978
      2.7519       6.7247
      2.9073       6.2826
      3.1850       6.9293
      3.2640       6.9195
      2.9705       7.0102
      2.8602       7.1447
      3.3072       6.7589
      2.8687       7.1792
      3.2005       7.0904
      3.2407       7.1888
      2.7412       7.0853
      2.8808       6.8507
      2.8909       7.0306
      3.3830       6.4282
      2.8629       7.1072
      3.1433       7.2594
      3.0349       6.7751
      3.0253       6.7048
      3.2141       6.6271
      3.0787       6.9454
      3.3086       6.4432
      2.7833       7.2754
      3.2688       7.0748
      3.2953       6.7646
      2.7660       6.6236
      3.1459       6.8904
      3.6605       6.1653
      3.2139       6.5480
      3.4637       6.9442
      2.8509       6.8589
      2.9300       6.9511
      2.9646       6.9556
      2.8913       7.2201
      2.9336       7.0349
      3.1304       6.7400
      2.8920       6.7483
      2.8485       7.3741
      2.9392       7.0261
      3.1788       6.6230
      2.8313       6.6701
      3.3216       6.3414
      3.0369       7.0914
      3.2662       6.3277
      2.7192       7.1275
      3.2227       6.1907
      2.9056       7.0113
      2.8187       6.6556
      2.8245       6.7229
      3.3425       6.4100
      3.0939       7.0634
      2.8920       6.4815
      3.2941       7.0168
      3.0750       6.5350
      3.1606       6.7811
      2.9446       6.9791
      3.0043       6.9988
      3.2710       6.7567
      2.9226       7.2893
      3.5311       6.5288
      3.6257       6.2581
      2.9894       6.5342
      3.0145       7.1650
      3.1855       6.9601
      3.4078       6.3594
      2.8992       6.8156
      2.8310       7.1295
      2.7120       6.8419
      2.8107       6.9982
      2.9285       7.0294
      3.4779       6.3303
      3.6781       6.4696
      3.3042       6.3627
      4.3279       6.4184
      3.6363       6.5154
      3.3067       6.8570
      3.4969       6.5893
      3.3315       7.1521
      2.8953       6.5103
      3.0578       6.3246
      3.5882       6.3964
      3.7530       6.9804
      3.7702       6.9451
      3.0404       6.6468
      3.6183       6.5955
      3.0658       6.0098
      3.2303       7.0887
      3.2901       7.3182
      2.8817       7.1837
      2.9704       7.2600
      3.0977       6.4051
      3.0154       6.4919
      2.8186       6.5609
      3.0677       6.8482
      3.2903       7.2130
      2.9486       7.0373
      3.2999       6.8026
      3.0329       6.7306
      3.1319       6.4221
      3.0197       7.0679
      2.9607       6.9165
      3.2378       6.6257
      3.1197       6.4708
      3.1801       6.5374
      2.8878       6.9262
      2.7994       6.6380
      3.0674       6.8441
      2.8985       6.9953
      2.8714       6.9162
      2.7426       7.2118
      3.1197       6.3940
      3.0242       6.6208
      3.2182       6.3003
      2.7283       7.3608
      3.2133       7.2584
      3.0265       7.4608
      2.8772       6.5600
      2.8884       6.9405
      2.9091       6.5911
      2.8706       6.9224
      3.3864       7.5103
      3.2034       6.6941
      3.6470       6.3304
      2.8834       6.5734
      2.7894       7.2715
      2.8283       6.8650
      2.8192       6.2317
      2.8500       6.8565
      2.6184       7.1948
      3.0064       6.7744
      2.8172       6.5103
      3.0861       7.0880
      3.1424       6.9903
      2.9245       6.9535
      2.9349       7.1127
      2.7885       7.0323
      2.9522       6.6445
      3.2408       6.4048
      3.0183       6.8843
      3.6579       6.1063
      2.8541       6.8128
      2.7841       7.0057
      2.9934       7.1444
      3.0724       7.3813
      3.2580       7.2461
      3.0425       6.7083
      2.7176       6.4560
      3.3325       6.5577
      3.2872       6.6230
      2.7987       6.1436
      3.5840       6.7164
      2.8445       7.2613
      2.7329       6.9641
      2.8953       7.1946
      2.9099       6.8633
      3.1918       7.2011
      2.9625       7.2682
      2.7605       7.0721
      3.0568       7.1072
      3.3539       6.3702
      2.7985       6.8232
      2.8801       6.9421
      3.1391       6.7171
      3.0417       6.3026
      2.8919       6.9229
      2.8402       7.1020
      3.1004       6.7465
      2.9450       6.3122
      3.1089       6.6411
      3.0313       6.3708
      3.4921       7.0152
      2.7670       7.2185
      2.8988       6.9658
      2.8819       6.7326
      3.0853       6.6898
      3.0193       6.6832
      2.7751       7.2235
      2.7880       7.2401
      2.7677       7.1892
      3.1868       6.8637
      3.5865       6.4342
      3.6937       6.6903
      2.7690       6.3625
      3.2088       6.4911
      3.2408       6.7888
      2.7564       7.2256
      2.8690       7.3383
      2.8732       7.1700
      2.9304       6.8251
      3.0678       6.2420
      3.3165       6.5086
      3.0677       6.6469
      3.1255       6.8859
      3.4523       6.9015
      3.6377       6.3041
      3.2537       6.7778
      3.1683       6.9350
      2.8866       7.1976
      2.8739       7.0622
      2.7905       7.0383
      2.8066       7.3011
      2.7645       6.9774
      3.0774       6.9908
      3.3830       7.0471
      2.6590       6.9627
      2.8630       7.0680
      3.2440       7.4573
      2.8453       6.8706
      2.9335       7.4758
      2.7357       7.0173
      3.0637       6.9884
      3.0147       6.6217
      3.3335       6.4049
      2.8608       6.7060
      2.8880       6.1049
      3.1618       7.2072
      2.7363       7.1697
      2.9013       7.2021
      2.8519       7.3385
      3.3748       6.4673
      3.6030       7.0518
      3.0897       6.5547
      3.1072       7.1593
      2.7883       7.3278
      2.9892       7.2347
      3.3583       6.9298
      3.0661       6.9417
[truncated: 4,800,016 more chars]
