# Supplementary material for: Enhancing geometric representations for molecules with equivariant vector-scalar interactive message passing
Source: Nat Commun. 2024 Jan 5;15:313. doi: 10.1038/s41467-023-43720-2 (PMC10770089; doi:10.1038/s41467-023-43720-2)
Supplement: Supplementary file 4 — Source Data [file 41467_2023_43720_MOESM4_ESM.zip › Source Data/Figure s3a(left).txt]

0.302580 0.012342
0.302029 0.011962
0.301429 0.011565
0.300794 0.011174
0.300133 0.010795
0.299449 0.010431
0.298738 0.010083
0.297991 0.009749
0.297196 0.009425
0.296341 0.009104
0.295418 0.008779
0.294420 0.008444
0.293346 0.008097
0.292202 0.007734
0.290997 0.007355
0.289746 0.006964
0.288469 0.006564
0.287186 0.006164
0.285921 0.005774
0.284692 0.005408
0.283518 0.005081
0.282413 0.004808
0.281391 0.004602
0.280462 0.004476
0.279632 0.004438
0.278910 0.004496
0.278297 0.004648
0.277796 0.004894
0.277405 0.005223
0.277116 0.005626
0.276919 0.006088
0.276802 0.006598
0.276750 0.007145
0.276748 0.007723
0.276779 0.008330
0.276830 0.008966
0.276890 0.009630
0.276952 0.010319
0.277019 0.011021
0.277097 0.011726
0.277201 0.012418
0.277345 0.013089
0.277546 0.013734
0.277819 0.014351
0.278175 0.014946
0.278623 0.015527
0.279164 0.016102
0.279793 0.016679
0.280495 0.017266
0.281244 0.017870
0.282009 0.018496
0.282750 0.019152
0.283428 0.019847
0.284004 0.020584
0.284450 0.021364
0.284748 0.022175
0.284898 0.022995
0.284911 0.023799
0.284806 0.024556
0.284612 0.025244
0.284356 0.025845
0.284067 0.026354
0.283776 0.026772
0.283508 0.027107
0.283289 0.027374
0.283138 0.027589
0.283064 0.027767
0.283065 0.027923
0.283128 0.028064
0.283227 0.028194
0.283328 0.028308
0.283397 0.028395
0.283408 0.028433
0.283344 0.028391
0.283200 0.028236
0.282979 0.027934
0.282688 0.027462
0.282335 0.026805
0.281927 0.025958
0.281474 0.024930
0.280984 0.023737
0.280470 0.022404
0.279946 0.020964
0.279428 0.019452
0.278932 0.017905
0.278471 0.016361
0.278057 0.014851
0.277698 0.013402
0.277396 0.012034
0.277150 0.010757
0.276957 0.009578
0.276810 0.008500
0.276703 0.007522
0.276623 0.006641
0.276558 0.005852
0.276497 0.005150
0.276427 0.004529
0.276338 0.003981
0.276224 0.003501
0.276080 0.003084
0.275908 0.002727
0.275008 -0.040068
0.274437 -0.040374
0.273775 -0.040630
0.273048 -0.040831
0.272296 -0.040979
0.271561 -0.041079
0.270888 -0.041137
0.270310 -0.041159
0.269857 -0.041155
0.269547 -0.041135
0.269385 -0.041113
0.269369 -0.041103
0.269487 -0.041115
0.269720 -0.041158
0.270045 -0.041237
0.270437 -0.041349
0.270869 -0.041490
0.271320 -0.041652
0.271767 -0.041821
0.272197 -0.041982
0.272601 -0.042116
0.272976 -0.042199
0.273323 -0.042207
0.273649 -0.042117
0.273964 -0.041913
0.274281 -0.041580
0.274617 -0.041115
0.274991 -0.040517
0.275422 -0.039796
0.275928 -0.038965
0.276522 -0.038046
0.277211 -0.037063
0.277996 -0.036042
0.278865 -0.035009
0.279799 -0.033981
0.280773 -0.032970
0.281758 -0.031980
0.282724 -0.031009
0.283645 -0.030054
0.284498 -0.029118
0.285269 -0.028205
0.285948 -0.027325
0.286533 -0.026488
0.287028 -0.025703
0.287441 -0.024978
0.287787 -0.024317
0.288085 -0.023723
0.288358 -0.023196
0.288631 -0.022734
0.288932 -0.022330
0.289282 -0.021981
0.289696 -0.021677
0.290178 -0.021414
0.290721 -0.021184
0.291306 -0.020985
0.291909 -0.020821
0.292500 -0.020698
0.293048 -0.020627
0.293521 -0.020616
0.293889 -0.020665
0.294128 -0.020770
0.294216 -0.020919
0.294140 -0.021094
0.293893 -0.021278
0.293475 -0.021448
0.292895 -0.021584
0.292172 -0.021665
0.291329 -0.021675
0.290396 -0.021600
0.289407 -0.021434
0.288399 -0.021175
0.287403 -0.020834
0.286450 -0.020428
0.285559 -0.019982
0.284743 -0.019525
0.284003 -0.019087
0.283336 -0.018693
0.282729 -0.018363
0.282171 -0.018109
0.281647 -0.017935
0.281143 -0.017839
0.280650 -0.017812
0.280160 -0.017845
0.279671 -0.017924
0.279183 -0.018034
0.278700 -0.018161
0.278229 -0.018288
0.277775 -0.018398
0.277346 -0.018476
0.276951 -0.018507
0.276601 -0.018481
0.276310 -0.018396
0.276098 -0.018257
0.275989 -0.018076
0.276003 -0.017869
0.276157 -0.017651
0.276459 -0.017433
0.276908 -0.017223
0.277492 -0.017022
0.278191 -0.016825
0.278978 -0.016622
0.213573 0.000074
0.213032 -0.000060
0.212545 -0.000197
0.212119 -0.000330
0.211755 -0.000453
0.211453 -0.000556
0.211213 -0.000631
0.211033 -0.000667
0.210909 -0.000656
0.210835 -0.000591
0.210806 -0.000468
0.210816 -0.000288
0.210857 -0.000053
0.210926 0.000232
0.211017 0.000558
0.211130 0.000918
0.211267 0.001300
0.211435 0.001696
0.211644 0.002097
0.211905 0.002493
0.212231 0.002877
0.212633 0.003246
0.213121 0.003597
0.213700 0.003932
0.214374 0.004254
0.215143 0.004567
0.216001 0.004879
0.216940 0.005198
0.217946 0.005530
0.219000 0.005884
0.220079 0.006263
0.221161 0.006670
0.222220 0.007100
0.223234 0.007548
0.224185 0.008006
0.225059 0.008465
0.225849 0.008918
0.226555 0.009357
0.227186 0.009776
0.227756 0.010169
0.228283 0.010530
0.228789 0.010854
0.229292 0.011140
0.229806 0.011385
0.230344 0.011590
0.230910 0.011757
0.231503 0.011892
0.232117 0.011999
0.232743 0.012084
0.233365 0.012156
0.233966 0.012221
0.234526 0.012287
0.235024 0.012362
0.235438 0.012453
0.235751 0.012566
0.235947 0.012704
0.236016 0.012872
0.235957 0.013069
0.235778 0.013291
0.235495 0.013533
0.235135 0.013786
0.234728 0.014040
0.234304 0.014285
0.233891 0.014512
0.233513 0.014711
0.233186 0.014874
0.232922 0.014993
0.232727 0.015063
0.232602 0.015077
0.232544 0.015034
0.232546 0.014930
0.232599 0.014764
0.232689 0.014538
0.232800 0.014252
0.232916 0.013906
0.233018 0.013499
0.233092 0.013033
0.233122 0.012506
0.233101 0.011924
0.233028 0.011291
0.232909 0.010615
0.232759 0.009905
0.232594 0.009171
0.232434 0.008422
0.232297 0.007668
0.232199 0.006919
0.232149 0.006184
0.232157 0.005473
0.232225 0.004793
0.232355 0.004154
0.232543 0.003562
0.232782 0.003024
0.233060 0.002548
0.233364 0.002140
0.233675 0.001806
0.233975 0.001552
0.234245 0.001385
0.234465 0.001309
0.234621 0.001329
0.234703 0.001447
0.234710 0.001659
0.232328 0.075464
0.231764 0.075211
0.231200 0.074829
0.230643 0.074337
0.230097 0.073762
0.229564 0.073139
0.229047 0.072502
0.228548 0.071883
0.228066 0.071308
0.227599 0.070795
0.227143 0.070355
0.226698 0.069993
0.226261 0.069713
0.225837 0.069518
0.225430 0.069405
0.225050 0.069370
0.224708 0.069406
0.224416 0.069498
0.224188 0.069633
0.224035 0.069795
0.223969 0.069969
0.223995 0.070148
0.224117 0.070333
0.224333 0.070532
0.224633 0.070764
0.225007 0.071051
0.225433 0.071422
0.225888 0.071906
0.226347 0.072525
0.226785 0.073298
0.227182 0.074232
0.227525 0.075327
0.227804 0.076573
0.228019 0.077956
0.228171 0.079456
0.228267 0.081047
0.228317 0.082698
0.228333 0.084375
0.228330 0.086039
0.228321 0.087651
0.228321 0.089176
0.228343 0.090583
0.228396 0.091855
0.228488 0.092983
0.228625 0.093968
0.228811 0.094814
0.229049 0.095531
0.229342 0.096124
0.229690 0.096598
0.230093 0.096957
0.230550 0.097205
0.231054 0.097342
0.231594 0.097375
0.232153 0.097308
0.232715 0.097152
0.233258 0.096918
0.233766 0.096621
0.234225 0.096274
0.234624 0.095889
0.234957 0.095471
0.235219 0.095026
0.235409 0.094550
0.235530 0.094042
0.235585 0.093499
0.235581 0.092920
0.235523 0.092307
0.235418 0.091668
0.235271 0.091012
0.235084 0.090355
0.234859 0.089711
0.234594 0.089097
0.234285 0.088525
0.233926 0.088008
0.233508 0.087554
0.233024 0.087172
0.232466 0.086872
0.231829 0.086661
0.231113 0.086547
0.230320 0.086535
0.229457 0.086622
0.228538 0.086797
0.227581 0.087038
0.226610 0.087318
0.225650 0.087600
0.224726 0.087853
0.223865 0.088047
0.223088 0.088161
0.222411 0.088183
0.221850 0.088110
0.221410 0.087945
0.221097 0.087697
0.220907 0.087379
0.220836 0.087007
0.220873 0.086597
0.221005 0.086170
0.221215 0.085749
0.221486 0.085356
0.221805 0.085016
0.222159 0.084746
0.222543 0.084560
0.222953 0.084461
0.240851 0.102465
0.240204 0.102268
0.239430 0.102161
0.238549 0.102134
0.237599 0.102149
0.236627 0.102154
0.235681 0.102101
0.234802 0.101948
0.234021 0.101663
0.233358 0.101229
0.232823 0.100634
0.232414 0.099883
0.232120 0.098986
0.231927 0.097965
0.231813 0.096852
0.231753 0.095685
0.231722 0.094506
0.231691 0.093363
0.231636 0.092299
0.231537 0.091350
0.231383 0.090543
0.231172 0.089894
0.230909 0.089413
0.230607 0.089104
0.230279 0.088970
0.229944 0.089007
0.229621 0.089207
0.229330 0.089557
0.229092 0.090034
0.228922 0.090614
0.228830 0.091270
0.228821 0.091977
0.228894 0.092713
0.229046 0.093464
0.229266 0.094224
0.229543 0.094995
0.229865 0.095782
0.230220 0.096590
0.230601 0.097416
0.231004 0.098247
0.231432 0.099064
0.231892 0.099843
0.232389 0.100567
0.232931 0.101224
0.233522 0.101807
0.234164 0.102313
0.234859 0.102738
0.235604 0.103075
0.236396 0.103313
0.237229 0.103443
0.238092 0.103460
0.238973 0.103367
0.239859 0.103178
0.240732 0.102920
0.241577 0.102622
0.242381 0.102311
0.243137 0.102005
0.243845 0.101712
0.244507 0.101430
0.245129 0.101156
0.245717 0.100889
0.246274 0.100635
0.246803 0.100401
0.247304 0.100200
0.247773 0.100044
0.248205 0.099943
0.248594 0.099900
0.248932 0.099912
0.249214 0.099971
0.249432 0.100062
0.249583 0.100172
0.249660 0.100283
0.249659 0.100385
0.249575 0.100462
0.249408 0.100502
0.249163 0.100488
0.248850 0.100408
0.248479 0.100253
0.248064 0.100020
0.247614 0.099715
0.247139 0.099345
0.246646 0.098921
0.246141 0.098458
0.245629 0.097970
0.245112 0.097471
0.244593 0.096976
0.244074 0.096497
0.243556 0.096045
0.243040 0.095628
0.242526 0.095250
0.242017 0.094909
0.241517 0.094599
0.241036 0.094303
0.240588 0.094000
0.240185 0.093667
0.239842 0.093286
0.239567 0.092848
0.239366 0.092349
0.239242 0.091797
0.239193 0.091202
0.239217 0.090578
0.300149 0.002304
0.299491 0.001955
0.298830 0.001627
0.298202 0.001325
0.297640 0.001055
0.297172 0.000822
0.296815 0.000633
0.296577 0.000489
0.296449 0.000393
0.296415 0.000342
0.296447 0.000333
0.296520 0.000361
0.296610 0.000422
0.296696 0.000515
0.296765 0.000639
0.296808 0.000795
0.296822 0.000983
0.296807 0.001207
0.296766 0.001470
0.296708 0.001776
0.296645 0.002134
0.296593 0.002550
0.296569 0.003035
0.296595 0.003599
0.296692 0.004252
0.296880 0.005001
0.297172 0.005852
0.297573 0.006806
0.298079 0.007858
0.298677 0.009003
0.299347 0.010228
0.300066 0.011520
0.300806 0.012864
0.301540 0.014242
0.302241 0.015639
0.302883 0.017037
0.303443 0.018421
0.303902 0.019776
0.304248 0.021089
0.304475 0.022346
0.304585 0.023535
0.304585 0.024647
0.304492 0.025675
0.304327 0.026615
0.304116 0.027471
0.303884 0.028247
0.303660 0.028951
0.303469 0.029595
0.303328 0.030193
0.303254 0.030759
0.303253 0.031311
0.303323 0.031862
0.303452 0.032421
0.303614 0.032991
0.303777 0.033564
0.303904 0.034128
0.303959 0.034665
0.303911 0.035160
0.303737 0.035596
0.303424 0.035963
0.302965 0.036252
0.302362 0.036461
0.301623 0.036589
0.300768 0.036639
0.299816 0.036618
0.298796 0.036535
0.297737 0.036402
0.296671 0.036232
0.295626 0.036039
0.294630 0.035840
0.293701 0.035646
0.292853 0.035466
0.292090 0.035304
0.291407 0.035152
0.290793 0.034998
0.290233 0.034821
0.289708 0.034600
0.289203 0.034314
0.288705 0.033945
0.288205 0.033478
0.287697 0.032905
0.287180 0.032221
0.286657 0.031430
0.286134 0.030540
0.285620 0.029565
0.285128 0.028524
0.284671 0.027443
0.284265 0.026347
0.283923 0.025264
0.283661 0.024216
0.283487 0.023223
0.283410 0.022296
0.283429 0.021440
0.283542 0.020657
0.283737 0.019944
0.284001 0.019301
0.284315 0.018725
0.284660 0.018216
0.285015 0.017772
0.285361 0.017395
0.285681 0.017085
0.304064 -0.018437
0.303429 -0.018740
0.302817 -0.018967
0.302255 -0.019115
0.301762 -0.019180
0.301350 -0.019156
0.301022 -0.019040
0.300771 -0.018830
0.300580 -0.018530
0.300429 -0.018143
0.300293 -0.017676
0.300152 -0.017135
0.299991 -0.016526
0.299798 -0.015852
0.299570 -0.015117
0.299306 -0.014321
0.299011 -0.013464
0.298695 -0.012546
0.298372 -0.011564
0.298057 -0.010517
0.297774 -0.009400
0.297547 -0.008214
0.297399 -0.006957
0.297357 -0.005630
0.297439 -0.004241
0.297655 -0.002798
0.298005 -0.001317
0.298478 0.000182
0.299053 0.001679
0.299704 0.003156
0.300405 0.004597
0.301125 0.005992
0.301838 0.007334
0.302519 0.008619
0.303147 0.009846
0.303704 0.011013
0.304174 0.012120
0.304552 0.013166
0.304836 0.014149
0.305031 0.015067
0.305150 0.015919
0.305212 0.016706
0.305239 0.017430
0.305255 0.018093
0.305283 0.018701
0.305342 0.019257
0.305444 0.019768
0.305596 0.020238
0.305795 0.020673
0.306036 0.021081
0.306306 0.021470
0.306586 0.021847
0.306854 0.022217
0.307082 0.022581
0.307242 0.022935
0.307306 0.023273
0.307253 0.023588
0.307068 0.023871
0.306742 0.024116
0.306277 0.024316
0.305681 0.024469
0.304970 0.024573
0.304166 0.024629
0.303294 0.024639
0.302380 0.024605
0.301450 0.024530
0.300531 0.024418
0.299644 0.024270
0.298806 0.024084
0.298029 0.023857
0.297318 0.023582
0.296673 0.023251
0.296084 0.022853
0.295540 0.022378
0.295024 0.021816
0.294520 0.021159
0.294015 0.020403
0.293497 0.019550
0.292962 0.018602
0.292405 0.017570
0.291832 0.016465
0.291249 0.015304
0.290668 0.014105
0.290103 0.012888
0.289570 0.011674
0.289089 0.010481
0.288674 0.009327
0.288340 0.008226
0.288098 0.007190
0.287953 0.006224
0.287905 0.005331
0.287951 0.004513
0.288078 0.003770
0.288275 0.003105
0.288523 0.002520
0.288803 0.002021
0.289094 0.001612
0.289376 0.001301
0.289633 0.001093
0.289847 0.000992
0.290010 0.001003
0.292304 -0.046146
0.291621 -0.046449
0.290883 -0.046710
0.290118 -0.046937
0.289355 -0.047143
0.288631 -0.047346
0.287979 -0.047570
0.287435 -0.047835
0.287026 -0.048158
0.286772 -0.048549
0.286679 -0.049009
0.286740 -0.049527
0.286937 -0.050088
0.287241 -0.050671
0.287621 -0.051253
0.288045 -0.051809
0.288483 -0.052313
0.288909 -0.052740
0.289299 -0.053067
0.289638 -0.053274
0.289915 -0.053346
0.290128 -0.053272
0.290283 -0.053049
0.290393 -0.052680
0.290480 -0.052173
0.290570 -0.051541
0.290696 -0.050802
0.290889 -0.049974
0.291180 -0.049078
0.291591 -0.048135
0.292130 -0.047165
0.292792 -0.046187
0.293555 -0.045216
0.294388 -0.044261
0.295255 -0.043326
0.296117 -0.042408
0.296941 -0.041498
0.297693 -0.040586
0.298347 -0.039657
0.298883 -0.038695
0.299287 -0.037689
0.299551 -0.036629
0.299676 -0.035510
0.299671 -0.034334
0.299553 -0.033108
0.299344 -0.031849
0.299074 -0.030577
0.298777 -0.029317
0.298486 -0.028102
0.298230 -0.026964
0.298033 -0.025939
0.297908 -0.025058
0.297855 -0.024346
0.297865 -0.023820
0.297922 -0.023484
0.298003 -0.023330
0.298081 -0.023344
0.298131 -0.023500
0.298128 -0.023765
0.298051 -0.024103
0.297882 -0.024477
0.297610 -0.024851
0.297227 -0.025193
0.296734 -0.025479
0.296135 -0.025693
0.295440 -0.025826
0.294665 -0.025881
0.293829 -0.025869
0.292951 -0.025808
0.292057 -0.025725
0.291172 -0.025648
0.290321 -0.025610
0.289529 -0.025641
0.288815 -0.025765
0.288190 -0.026004
0.287656 -0.026367
0.287208 -0.026858
0.286836 -0.027473
0.286526 -0.028198
0.286262 -0.029011
0.286033 -0.029886
0.285826 -0.030796
0.285634 -0.031710
0.285452 -0.032602
0.285281 -0.033450
0.285123 -0.034237
0.284984 -0.034952
0.284876 -0.035592
0.284811 -0.036159
0.284808 -0.036663
0.284885 -0.037120
0.285065 -0.037547
0.285368 -0.037963
0.285810 -0.038389
0.286398 -0.038839
0.287131 -0.039326
0.287999 -0.039854
0.288983 -0.040420
0.290059 -0.041013
0.291198 -0.041615
0.292372 -0.042200
0.262294 -0.070505
0.261610 -0.070734
0.260842 -0.070888
0.260011 -0.070980
0.259148 -0.071032
0.258292 -0.071077
0.257485 -0.071152
0.256768 -0.071291
0.256179 -0.071528
0.255749 -0.071887
0.255498 -0.072383
0.255436 -0.073022
0.255563 -0.073798
0.255870 -0.074700
0.256342 -0.075706
0.256958 -0.076789
0.257690 -0.077915
0.258511 -0.079049
0.259389 -0.080156
0.260294 -0.081202
0.261200 -0.082160
0.262087 -0.083007
0.262946 -0.083724
0.263780 -0.084301
0.264602 -0.084733
0.265432 -0.085023
0.266294 -0.085181
0.267213 -0.085225
0.268207 -0.085178
0.269288 -0.085063
0.270461 -0.084903
0.271722 -0.084715
0.273059 -0.084511
0.274453 -0.084295
0.275882 -0.084064
0.277321 -0.083809
0.278742 -0.083515
0.280120 -0.083160
0.281429 -0.082725
0.282648 -0.082188
0.283762 -0.081530
0.284762 -0.080738
0.285648 -0.079804
0.286427 -0.078730
0.287109 -0.077528
0.287711 -0.076218
0.288250 -0.074830
0.288745 -0.073399
0.289211 -0.071966
0.289663 -0.070570
0.290111 -0.069246
0.290562 -0.068023
0.291014 -0.066919
0.291461 -0.065943
0.291895 -0.065094
0.292302 -0.064365
0.292668 -0.063741
0.292981 -0.063203
0.293228 -0.062729
0.293403 -0.062290
0.293501 -0.061855
0.293518 -0.061395
0.293455 -0.060882
0.293314 -0.060297
0.293094 -0.059630
0.292796 -0.058881
0.292424 -0.058062
0.291981 -0.057193
0.291475 -0.056302
0.290919 -0.055417
0.290327 -0.054571
0.289715 -0.053795
0.289099 -0.053118
0.288494 -0.052571
0.287910 -0.052179
0.287357 -0.051961
0.286839 -0.051932
0.286359 -0.052091
0.285916 -0.052430
0.285508 -0.052924
0.285132 -0.053541
0.284784 -0.054240
0.284460 -0.054979
0.284156 -0.055718
0.283871 -0.056420
0.283603 -0.057058
0.283356 -0.057611
0.283136 -0.058068
0.282954 -0.058424
0.282824 -0.058687
0.282763 -0.058872
0.282790 -0.059003
0.282919 -0.059107
0.283163 -0.059213
0.283528 -0.059349
0.284014 -0.059534
0.284615 -0.059782
0.285319 -0.060095
0.286111 -0.060466
0.286969 -0.060878
0.287873 -0.061304
0.252414 -0.097496
0.251769 -0.097705
0.251153 -0.097852
0.250577 -0.097945
0.250054 -0.097997
0.249601 -0.098021
0.249231 -0.098031
0.248957 -0.098039
0.248791 -0.098057
0.248741 -0.098097
0.248812 -0.098164
0.249004 -0.098263
0.249315 -0.098391
0.249737 -0.098539
0.250259 -0.098694
0.250869 -0.098833
0.251551 -0.098929
0.252289 -0.098953
0.253068 -0.098876
0.253873 -0.098676
0.254694 -0.098334
0.255522 -0.097842
0.256353 -0.097199
0.257188 -0.096414
0.258031 -0.095499
0.258887 -0.094474
0.259763 -0.093360
0.260664 -0.092183
0.261595 -0.090970
0.262557 -0.089752
0.263550 -0.088555
0.264570 -0.087407
0.265612 -0.086333
0.266670 -0.085351
0.267734 -0.084476
0.268795 -0.083711
0.269840 -0.083052
0.270857 -0.082483
0.271832 -0.081980
0.272755 -0.081514
0.273613 -0.081054
0.274399 -0.080572
0.275107 -0.080041
0.275736 -0.079446
0.276288 -0.078781
0.276772 -0.078055
0.277198 -0.077289
0.277580 -0.076514
0.277931 -0.075767
0.278260 -0.075081
0.278574 -0.074489
0.278879 -0.074016
0.279175 -0.073678
0.279459 -0.073486
0.279728 -0.073442
0.279975 -0.073536
0.280191 -0.073750
0.280367 -0.074050
0.280490 -0.074395
0.280550 -0.074735
0.280536 -0.075020
0.280442 -0.075208
0.280267 -0.075266
0.280013 -0.075178
0.279689 -0.074942
0.279307 -0.074572
0.278880 -0.074090
0.278422 -0.073527
0.277946 -0.072917
0.277465 -0.072297
0.276992 -0.071702
0.276537 -0.071165
0.276109 -0.070718
0.275712 -0.070388
0.275349 -0.070198
0.275019 -0.070161
0.274720 -0.070284
0.274446 -0.070560
0.274192 -0.070971
0.273952 -0.071489
0.273727 -0.072084
0.273518 -0.072726
0.273333 -0.073387
0.273179 -0.074051
0.273065 -0.074705
0.273002 -0.075344
0.272998 -0.075963
0.273064 -0.076564
0.273211 -0.077148
0.273450 -0.077717
0.273789 -0.078274
0.274234 -0.078822
0.274785 -0.079368
0.275440 -0.079917
0.276191 -0.080474
0.277029 -0.081044
0.277945 -0.081634
0.278930 -0.082245
0.279975 -0.082874
0.281071 -0.083513
0.282210 -0.084139
0.246558 -0.105867
0.245922 -0.106104
0.245301 -0.106406
0.244703 -0.106765
0.244135 -0.107170
0.243607 -0.107605
0.243128 -0.108053
0.242708 -0.108494
0.242357 -0.108908
0.242084 -0.109278
0.241901 -0.109590
0.241815 -0.109831
0.241831 -0.109993
0.241949 -0.110071
0.242167 -0.110062
0.242480 -0.109969
0.242881 -0.109797
0.243358 -0.109555
0.243900 -0.109255
0.244493 -0.108907
0.245124 -0.108522
0.245779 -0.108111
0.246448 -0.107682
0.247126 -0.107243
0.247811 -0.106799
0.248504 -0.106354
0.249204 -0.105903
0.249911 -0.105441
0.250621 -0.104954
0.251326 -0.104429
0.252021 -0.103851
0.252701 -0.103207
0.253362 -0.102491
0.254002 -0.101698
0.254621 -0.100833
0.255217 -0.099905
0.255789 -0.098932
0.256336 -0.097934
0.256859 -0.096934
0.257356 -0.095957
0.257827 -0.095020
0.258270 -0.094133
0.258687 -0.093300
0.259075 -0.092519
0.259438 -0.091789
0.259780 -0.091111
0.260111 -0.090495
0.260442 -0.089955
0.260786 -0.089505
0.261154 -0.089153
0.261552 -0.088896
0.261986 -0.088727
0.262456 -0.088630
0.262961 -0.088588
0.263493 -0.088583
0.264047 -0.088600
0.264610 -0.088624
0.265172 -0.088646
0.265720 -0.088654
0.266241 -0.088641
0.266720 -0.088598
0.267146 -0.088520
0.267510 -0.088404
0.267806 -0.088253
0.268034 -0.088073
0.268194 -0.087873
0.268289 -0.087662
0.268321 -0.087448
0.268292 -0.087237
0.268202 -0.087031
0.268050 -0.086829
0.267835 -0.086628
0.267555 -0.086422
0.267210 -0.086207
0.266798 -0.085982
0.266320 -0.085749
0.265778 -0.085515
0.265176 -0.085287
0.264515 -0.085080
0.263801 -0.084908
0.263043 -0.084785
0.262254 -0.084727
0.261450 -0.084749
0.260653 -0.084863
0.259882 -0.085076
0.259159 -0.085390
0.258499 -0.085804
0.257920 -0.086312
0.257433 -0.086904
0.257049 -0.087564
0.256774 -0.088273
0.256611 -0.089006
0.256559 -0.089733
0.256611 -0.090422
0.256759 -0.091042
0.256990 -0.091566
0.257291 -0.091972
0.257648 -0.092249
0.258049 -0.092394
0.258485 -0.092409
0.258948 -0.092306
0.233839 -0.058130
0.233242 -0.058298
0.232627 -0.058501
0.232005 -0.058738
0.231386 -0.059005
0.230779 -0.059298
0.230193 -0.059611
0.229636 -0.059938
0.229120 -0.060272
0.228656 -0.060607
0.228255 -0.060937
0.227928 -0.061257
0.227679 -0.061561
0.227508 -0.061842
0.227410 -0.062093
0.227376 -0.062308
0.227395 -0.062482
0.227454 -0.062612
0.227543 -0.062695
0.227655 -0.062731
0.227784 -0.062721
0.227928 -0.062666
0.228089 -0.062569
0.228270 -0.062436
0.228477 -0.062271
0.228719 -0.062075
0.229002 -0.061848
0.229331 -0.061587
0.229710 -0.061287
0.230142 -0.060947
0.230626 -0.060565
0.231161 -0.060144
0.231742 -0.059688
0.232360 -0.059202
0.233007 -0.058694
0.233671 -0.058174
0.234339 -0.057652
0.235001 -0.057141
0.235646 -0.056646
0.236267 -0.056173
0.236861 -0.055719
0.237425 -0.055274
0.237959 -0.054825
0.238465 -0.054357
0.238946 -0.053860
0.239414 -0.053337
0.239885 -0.052805
0.240378 -0.052291
0.240913 -0.051823
0.241505 -0.051426
0.242164 -0.051116
0.242892 -0.050901
0.243684 -0.050780
0.244530 -0.050747
0.245413 -0.050794
0.246315 -0.050908
0.247213 -0.051074
0.248084 -0.051277
0.248904 -0.051497
0.249653 -0.051717
0.250316 -0.051916
0.250884 -0.052080
0.251357 -0.052203
0.251744 -0.052286
0.252059 -0.052338
0.252316 -0.052372
0.252531 -0.052403
0.252714 -0.052442
0.252873 -0.052499
0.253010 -0.052583
0.253124 -0.052695
0.253211 -0.052837
0.253266 -0.053007
0.253280 -0.053203
0.253247 -0.053427
0.253158 -0.053680
0.253004 -0.053969
0.252778 -0.054303
0.252472 -0.054694
0.252085 -0.055150
0.251619 -0.055678
0.251085 -0.056274
0.250499 -0.056928
0.249882 -0.057625
0.249257 -0.058351
0.248644 -0.059091
0.248063 -0.059838
0.247528 -0.060585
0.247052 -0.061327
0.246645 -0.062061
0.246312 -0.062780
0.246057 -0.063476
0.245879 -0.064137
0.245774 -0.064751
0.245733 -0.065306
0.245742 -0.065792
0.245786 -0.066201
0.245848 -0.066524
0.245913 -0.066756
0.245971 -0.066888
0.246014 -0.066916
0.227272 -0.012547
0.226724 -0.012698
0.226173 -0.012846
0.225637 -0.013004
0.225137 -0.013193
0.224696 -0.013436
0.224336 -0.013750
0.224073 -0.014148
0.223921 -0.014631
0.223884 -0.015194
0.223962 -0.015827
0.224150 -0.016514
0.224435 -0.017236
0.224802 -0.017972
0.225232 -0.018701
0.225708 -0.019402
0.226210 -0.020056
0.226726 -0.020647
0.227246 -0.021167
0.227764 -0.021609
0.228277 -0.021968
0.228783 -0.022238
0.229281 -0.022414
0.229769 -0.022487
0.230251 -0.022450
0.230731 -0.022301
0.231218 -0.022041
0.231719 -0.021673
0.232242 -0.021206
0.232790 -0.020651
0.233364 -0.020020
0.233956 -0.019327
0.234558 -0.018585
0.235156 -0.017802
0.235732 -0.016985
0.236269 -0.016134
0.236750 -0.015248
0.237163 -0.014328
0.237502 -0.013380
0.237776 -0.012420
0.238000 -0.011471
0.238196 -0.010560
0.238391 -0.009712
0.238607 -0.008955
0.238864 -0.008308
0.239178 -0.007790
0.239557 -0.007417
0.240003 -0.007199
0.240510 -0.007138
0.241070 -0.007229
0.241662 -0.007460
0.242264 -0.007806
0.242846 -0.008236
0.243376 -0.008714
0.243826 -0.009210
0.244173 -0.009702
0.244404 -0.010185
0.244521 -0.010663
0.244533 -0.011148
0.244457 -0.011650
0.244315 -0.012174
0.244131 -0.012722
0.243926 -0.013287
0.243720 -0.013862
0.243527 -0.014440
0.243354 -0.015013
0.243202 -0.015579
0.243066 -0.016134
0.242938 -0.016680
0.242807 -0.017218
0.242662 -0.017747
0.242490 -0.018272
0.242280 -0.018796
0.242023 -0.019326
0.241714 -0.019868
0.241346 -0.020426
0.240916 -0.021002
0.240423 -0.021596
0.239867 -0.022203
0.239253 -0.022816
0.238591 -0.023425
0.237893 -0.024018
0.237178 -0.024583
0.236464 -0.025110
0.235767 -0.025594
0.235105 -0.026032
0.234489 -0.026426
0.233927 -0.026784
0.233425 -0.027111
0.232986 -0.027415
0.232610 -0.027700
0.232300 -0.027969
0.232061 -0.028225
0.231896 -0.028469
0.231812 -0.028707
0.231810 -0.028939
0.231891 -0.029170
0.232051 -0.029400
0.232285 -0.029633
0.232586 -0.029869
0.232952 -0.030108
0.241565 0.020322
0.241038 0.020104
0.240523 0.019826
0.240027 0.019501
0.239556 0.019145
0.239112 0.018776
0.238695 0.018409
0.238305 0.018055
0.237941 0.017721
0.237602 0.017408
0.237288 0.017113
0.236998 0.016833
0.236729 0.016563
0.236480 0.016299
0.236247 0.016040
0.236028 0.015786
0.235823 0.015537
0.235634 0.015295
0.235467 0.015060
0.235328 0.014833
0.235225 0.014618
0.235164 0.014420
0.235150 0.014245
0.235186 0.014103
0.235269 0.014002
0.235398 0.013955
0.235567 0.013973
0.235768 0.014062
0.235994 0.014230
0.236238 0.014477
0.236491 0.014799
0.236748 0.015187
0.237003 0.015625
0.237249 0.016097
0.237479 0.016587
0.237685 0.017079
0.237862 0.017560
0.238005 0.018019
0.238115 0.018447
0.238194 0.018838
0.238248 0.019185
0.238283 0.019487
0.238308 0.019740
0.238332 0.019944
0.238366 0.020097
0.238421 0.020194
0.238506 0.020232
0.238632 0.020208
0.238807 0.020119
0.239035 0.019966
0.239317 0.019747
0.239650 0.019466
0.240026 0.019123
0.240433 0.018721
0.240856 0.018265
0.241275 0.017763
0.241671 0.017224
0.242028 0.016658
0.242332 0.016076
0.242576 0.015488
0.242755 0.014901
0.242874 0.014324
0.242938 0.013762
0.242956 0.013222
0.242936 0.012712
0.242889 0.012238
0.242819 0.011810
0.242734 0.011437
0.242636 0.011126
0.242525 0.010881
0.242400 0.010704
0.242255 0.010593
0.242085 0.010539
0.241879 0.010534
0.241629 0.010565
0.241324 0.010618
0.240953 0.010682
0.240509 0.010747
0.239986 0.010804
0.239387 0.010847
0.238717 0.010872
0.237990 0.010876
0.237223 0.010859
0.236436 0.010820
0.235646 0.010762
0.234871 0.010690
0.234126 0.010607
0.233422 0.010520
0.232766 0.010432
0.232163 0.010351
0.231614 0.010280
0.231118 0.010222
0.230670 0.010183
0.230267 0.010163
0.229902 0.010161
0.229568 0.010174
0.229259 0.010197
0.228971 0.010225
0.228701 0.010251
0.228448 0.010268
0.228219 0.010269
0.262929 0.056244
0.262417 0.055818
0.261954 0.055442
0.261547 0.055141
0.261202 0.054924
0.260922 0.054782
0.260710 0.054696
0.260565 0.054639
0.260481 0.054582
0.260448 0.054500
0.260455 0.054370
0.260487 0.054178
0.260532 0.053913
0.260578 0.053574
0.260618 0.053163
0.260646 0.052689
0.260661 0.052168
0.260662 0.051619
0.260657 0.051066
0.260652 0.050536
0.260661 0.050057
0.260698 0.049653
0.260779 0.049345
0.260921 0.049148
0.261138 0.049068
0.261439 0.049108
0.261829 0.049261
0.262306 0.049518
0.262860 0.049867
0.263478 0.050294
0.264142 0.050786
0.264831 0.051329
0.265523 0.051910
0.266201 0.052518
0.266847 0.053141
0.267447 0.053773
0.267989 0.054407
0.268467 0.055044
0.268879 0.055685
0.269229 0.056334
0.269526 0.056997
0.269785 0.057679
0.270025 0.058387
0.270264 0.059130
0.270520 0.059913
0.270808 0.060741
0.271138 0.061614
0.271513 0.062527
0.271929 0.063473
0.272376 0.064441
0.272838 0.065422
0.273297 0.066407
0.273732 0.067388
0.274119 0.068360
0.274441 0.069321
0.274680 0.070265
0.274826 0.071185
0.274875 0.072069
0.274829 0.072903
0.274700 0.073671
0.274502 0.074360
0.274255 0.074964
0.273979 0.075484
0.273695 0.075928
0.273420 0.076307
0.273168 0.076632
0.272950 0.076910
0.272770 0.077145
0.272624 0.077334
0.272505 0.077472
0.272400 0.077553
0.272290 0.077574
0.272157 0.077527
0.271984 0.077410
0.271756 0.077213
0.271465 0.076928
0.271107 0.076540
0.270684 0.076039
0.270203 0.075414
0.269672 0.074661
0.269105 0.073786
0.268514 0.072801
0.267913 0.071728
0.267317 0.070597
0.266740 0.069441
0.266194 0.068298
0.265687 0.067201
0.265226 0.066182
0.264813 0.065265
0.264445 0.064470
0.264116 0.063808
0.263815 0.063288
0.263535 0.062909
0.263267 0.062666
0.263006 0.062546
0.262749 0.062534
0.262498 0.062607
0.262256 0.062743
0.262027 0.062919
0.261819 0.063114
0.261637 0.063310
0.242803 0.031222
0.242254 0.030930
0.241724 0.030629
0.241215 0.030330
0.240734 0.030039
0.240283 0.029759
0.239869 0.029485
0.239498 0.029205
0.239174 0.028907
0.238901 0.028580
0.238681 0.028214
0.238517 0.027807
0.238408 0.027364
0.238352 0.026894
0.238346 0.026409
0.238387 0.025925
0.238469 0.025457
0.238588 0.025017
0.238740 0.024619
0.238918 0.024273
0.239121 0.023991
0.239346 0.023786
0.239590 0.023674
0.239853 0.023671
0.240134 0.023793
0.240435 0.024054
0.240754 0.024460
0.241092 0.025010
0.241451 0.025693
0.241832 0.026495
0.242238 0.027394
0.242671 0.028367
0.243137 0.029395
0.243637 0.030458
0.244173 0.031542
0.244746 0.032635
0.245355 0.033726
0.245997 0.034808
0.246671 0.035873
0.247372 0.036913
0.248096 0.037923
0.248840 0.038898
0.249597 0.039833
0.250364 0.040727
0.251135 0.041579
0.251906 0.042389
0.252671 0.043153
0.253426 0.043867
0.254165 0.044522
0.254885 0.045109
0.255583 0.045618
0.256255 0.046040
0.256899 0.046371
0.257512 0.046608
0.258092 0.046757
0.258634 0.046827
0.259137 0.046830
0.259598 0.046783
0.260013 0.046703
0.260382 0.046605
0.260702 0.046506
0.260971 0.046422
0.261185 0.046367
0.261340 0.046355
0.261431 0.046397
0.261451 0.046501
0.261395 0.046671
0.261257 0.046904
0.261038 0.047191
0.260736 0.047518
0.260355 0.047866
0.259901 0.048214
0.259382 0.048542
0.258806 0.048832
0.258182 0.049073
0.257522 0.049254
0.256835 0.049373
0.256133 0.049431
0.255428 0.049430
0.254730 0.049374
0.254050 0.049269
0.253397 0.049120
0.252779 0.048935
0.252200 0.048722
0.251663 0.048491
0.251168 0.048253
0.250714 0.048019
0.250302 0.047798
0.249929 0.047593
0.249596 0.047404
0.249305 0.047226
0.249057 0.047052
0.248854 0.046874
0.248700 0.046683
0.248599 0.046476
0.248553 0.046253
0.248565 0.046019
0.248637 0.045782
0.248769 0.045553
0.248961 0.045346
0.249210 0.045174
0.285309 0.032734
0.284710 0.032410
0.284031 0.032222
0.283279 0.032189
0.282458 0.032318
0.281574 0.032609
0.280634 0.033050
0.279649 0.033622
0.278632 0.034298
0.277600 0.035048
0.276567 0.035839
0.275548 0.036643
0.274552 0.037434
0.273588 0.038191
0.272662 0.038897
0.271778 0.039535
0.270942 0.040098
0.270157 0.040579
0.269426 0.040977
0.268753 0.041294
0.268143 0.041539
0.267597 0.041723
0.267118 0.041863
0.266707 0.041978
0.266365 0.042089
0.266091 0.042220
0.265884 0.042393
0.265742 0.042625
0.265664 0.042926
0.265651 0.043295
0.265703 0.043719
0.265819 0.044178
0.265997 0.044645
0.266234 0.045094
0.266525 0.045499
0.266864 0.045839
0.267244 0.046098
0.267657 0.046267
0.268092 0.046342
0.268538 0.046331
0.268984 0.046250
0.269416 0.046125
0.269821 0.045988
0.270187 0.045878
0.270501 0.045834
0.270759 0.045886
0.270960 0.046056
0.271106 0.046349
0.271203 0.046761
0.271259 0.047275
0.271276 0.047870
0.271257 0.048514
0.271201 0.049178
0.271107 0.049828
0.270973 0.050434
0.270796 0.050971
0.270573 0.051416
0.270302 0.051757
0.269978 0.051987
0.269598 0.052110
0.269159 0.052137
0.268659 0.052089
0.268100 0.051990
0.267489 0.051864
0.266836 0.051735
0.266153 0.051620
0.265454 0.051535
0.264747 0.051493
0.264041 0.051499
0.263340 0.051553
0.262646 0.051647
0.261962 0.051765
0.261287 0.051884
0.260626 0.051977
0.259980 0.052015
0.259351 0.051968
0.258740 0.051811
0.258148 0.051522
0.257573 0.051083
0.257014 0.050486
0.256470 0.049727
0.255943 0.048810
0.255435 0.047750
0.254949 0.046568
0.254487 0.045297
0.254046 0.043977
0.253624 0.042652
0.253214 0.041366
0.252808 0.040166
0.252401 0.039091
0.251987 0.038176
0.251564 0.037446
0.251134 0.036919
0.250701 0.036599
0.250269 0.036479
0.249844 0.036546
0.249431 0.036779
0.249035 0.037154
0.248660 0.037648
0.248309 0.038236
0.247985 0.038896
0.282175 -0.002201
0.281629 -0.002627
0.281153 -0.003018
0.280752 -0.003353
0.280426 -0.003614
0.280166 -0.003788
0.279956 -0.003870
0.279774 -0.003863
0.279600 -0.003777
0.279413 -0.003630
0.279200 -0.003444
0.278950 -0.003239
0.278659 -0.003033
0.278324 -0.002837
0.277948 -0.002653
0.277537 -0.002477
0.277099 -0.002300
0.276648 -0.002107
0.276198 -0.001880
0.275766 -0.001598
0.275371 -0.001238
0.275030 -0.000776
0.274761 -0.000191
0.274575 0.000538
0.274479 0.001428
0.274473 0.002487
0.274552 0.003718
0.274704 0.005114
0.274911 0.006657
0.275159 0.008321
0.275435 0.010075
0.275726 0.011886
0.276024 0.013717
0.276325 0.015535
0.276622 0.017311
0.276913 0.019014
0.277196 0.020623
0.277471 0.022118
0.277739 0.023489
0.278002 0.024736
0.278261 0.025868
0.278519 0.026906
0.278777 0.027882
0.279038 0.028832
0.279303 0.029788
0.279583 0.030769
0.279889 0.031776
0.280240 0.032788
0.280652 0.033774
0.281140 0.034694
0.281712 0.035511
0.282371 0.036194
0.283111 0.036717
0.283921 0.037059
0.284782 0.037204
0.285670 0.037144
0.286560 0.036879
0.287425 0.036418
0.288239 0.035781
0.288982 0.034995
0.289638 0.034097
0.290199 0.033124
0.290663 0.032112
0.291038 0.031093
0.291336 0.030093
0.291572 0.029132
0.291760 0.028229
0.291911 0.027398
0.292030 0.026647
0.292121 0.025979
0.292180 0.025392
0.292202 0.024878
0.292179 0.024423
0.292101 0.024012
0.291958 0.023626
0.291743 0.023246
0.291450 0.022852
0.291079 0.022426
0.290632 0.021956
0.290116 0.021435
0.289540 0.020862
0.288916 0.020247
0.288255 0.019605
0.287573 0.018958
0.286884 0.018331
0.286202 0.017750
0.285543 0.017237
0.284920 0.016812
0.284346 0.016490
0.283828 0.016278
0.283371 0.016176
0.282975 0.016179
0.282639 0.016277
0.282357 0.016457
0.282121 0.016706
0.281924 0.017014
0.281758 0.017372
0.281615 0.017773
0.281490 0.018214
0.281378 0.018690
0.281280 0.019198
0.289835 -0.068842
0.289193 -0.069287
0.288558 -0.069762
0.287959 -0.070266
0.287421 -0.070792
0.286962 -0.071330
0.286588 -0.071862
0.286295 -0.072366
0.286068 -0.072819
0.285885 -0.073202
0.285720 -0.073495
0.285549 -0.073683
0.285349 -0.073752
0.285105 -0.073694
0.284808 -0.073503
0.284456 -0.073176
0.284052 -0.072714
0.283606 -0.072121
0.283134 -0.071402
0.282656 -0.070566
0.282196 -0.069623
0.281782 -0.068583
0.281443 -0.067458
0.281205 -0.066257
0.281091 -0.064993
0.281117 -0.063675
0.281285 -0.062314
0.281589 -0.060918
0.282008 -0.059498
0.282516 -0.058060
0.283084 -0.056609
0.283680 -0.055145
0.284280 -0.053672
0.284862 -0.052190
0.285407 -0.050702
0.285904 -0.049215
0.286345 -0.047736
0.286728 -0.046275
0.287055 -0.044843
0.287336 -0.043452
0.287586 -0.042114
0.287825 -0.040838
0.288078 -0.039636
0.288373 -0.038515
0.288738 -0.037481
0.289199 -0.036542
0.289774 -0.035700
0.290473 -0.034957
0.291295 -0.034311
0.292225 -0.033758
0.293241 -0.033291
0.294313 -0.032902
0.295403 -0.032582
0.296475 -0.032328
0.297492 -0.032134
0.298422 -0.032001
0.299239 -0.031929
0.299923 -0.031919
0.300461 -0.031972
0.300849 -0.032087
0.301089 -0.032265
0.301194 -0.032500
0.301180 -0.032788
0.301072 -0.033121
0.300902 -0.033494
0.300699 -0.033899
0.300496 -0.034330
0.300320 -0.034783
0.300192 -0.035253
0.300121 -0.035741
0.300106 -0.036246
0.300136 -0.036774
0.300189 -0.037329
0.300238 -0.037918
0.300255 -0.038547
0.300214 -0.039221
0.300093 -0.039943
0.299875 -0.040714
0.299554 -0.041531
0.299125 -0.042389
0.298593 -0.043280
0.297971 -0.044194
0.297274 -0.045121
0.296528 -0.046049
0.295758 -0.046969
0.294995 -0.047875
0.294271 -0.048762
0.293615 -0.049629
0.293049 -0.050474
0.292590 -0.051300
0.292244 -0.052107
0.292006 -0.052893
0.291863 -0.053653
0.291796 -0.054381
0.291782 -0.055064
0.291800 -0.055689
0.291827 -0.056244
0.291847 -0.056716
0.291844 -0.057093
0.291810 -0.057367
0.291737 -0.057531
0.230033 -0.026673
0.229420 -0.026869
0.228746 -0.027017
0.228025 -0.027111
0.227270 -0.027145
0.226500 -0.027112
0.225732 -0.027006
0.224985 -0.026824
0.224277 -0.026561
0.223623 -0.026218
0.223036 -0.025796
0.222521 -0.025297
0.222083 -0.024727
0.221720 -0.024090
0.221428 -0.023394
0.221200 -0.022645
0.221029 -0.021851
0.220907 -0.021020
0.220827 -0.020157
0.220781 -0.019269
0.220765 -0.018359
0.220775 -0.017430
0.220811 -0.016482
0.220873 -0.015514
0.220962 -0.014526
0.221084 -0.013515
0.221246 -0.012482
0.221453 -0.011428
0.221711 -0.010356
0.222026 -0.009272
0.222399 -0.008186
0.222830 -0.007108
0.223313 -0.006047
0.223843 -0.005016
0.224408 -0.004026
0.224997 -0.003087
0.225594 -0.002207
0.226187 -0.001394
0.226762 -0.000652
0.227307 0.000015
0.227812 0.000607
0.228269 0.001124
0.228674 0.001567
0.229023 0.001935
0.229316 0.002228
0.229553 0.002446
0.229739 0.002588
0.229879 0.002653
0.229980 0.002641
0.230050 0.002552
0.230096 0.002390
0.230123 0.002157
0.230134 0.001858
0.230129 0.001499
0.230105 0.001086
0.230056 0.000625
0.229975 0.000122
0.229855 -0.000414
0.229690 -0.000978
0.229477 -0.001559
0.229215 -0.002151
0.228905 -0.002743
0.228553 -0.003329
0.228165 -0.003903
0.227746 -0.004460
0.227306 -0.004999
0.226854 -0.005519
0.226398 -0.006023
0.225950 -0.006512
0.225518 -0.006988
0.225110 -0.007456
0.224731 -0.007918
0.224381 -0.008378
0.224058 -0.008843
0.223758 -0.009317
0.223474 -0.009808
0.223199 -0.010325
0.222927 -0.010874
0.222655 -0.011461
0.222379 -0.012091
0.222101 -0.012766
0.221824 -0.013486
0.221553 -0.014249
0.221293 -0.015054
0.221050 -0.015899
0.220829 -0.016782
0.220634 -0.017703
0.220469 -0.018660
0.220338 -0.019651
0.220243 -0.020673
0.220187 -0.021717
0.220170 -0.022774
0.220192 -0.023831
0.220252 -0.024876
0.220345 -0.025896
0.220469 -0.026880
0.220619 -0.027818
0.220792 -0.028701
0.220984 -0.029520
0.221195 -0.030269
0.221427 -0.030939
0.254420 0.060266
0.253981 0.059939
0.253504 0.059623
0.252995 0.059338
0.252463 0.059101
0.251918 0.058925
0.251370 0.058811
0.250829 0.058750
0.250304 0.058724
0.249804 0.058708
0.249335 0.058675
0.248900 0.058609
0.248497 0.058499
0.248124 0.058349
0.247773 0.058169
0.247440 0.057978
0.247120 0.057795
0.246809 0.057640
0.246506 0.057533
0.246209 0.057490
0.245921 0.057525
0.245643 0.057651
0.245378 0.057876
0.245128 0.058211
0.244895 0.058662
0.244677 0.059234
0.244471 0.059928
0.244271 0.060740
0.244074 0.061656
0.243878 0.062654
0.243687 0.063705
0.243508 0.064776
0.243348 0.065833
0.243216 0.066848
0.243114 0.067799
0.243046 0.068668
0.243011 0.069444
0.243007 0.070122
0.243030 0.070698
0.243074 0.071175
0.243129 0.071563
0.243185 0.071877
0.243225 0.072144
0.243234 0.072396
0.243196 0.072667
0.243104 0.072982
0.242964 0.073352
0.242795 0.073768
0.242627 0.074207
0.242491 0.074635
0.242418 0.075019
0.242430 0.075323
0.242537 0.075518
0.242745 0.075578
0.243049 0.075483
0.243437 0.075223
0.243893 0.074796
0.244396 0.074208
0.244922 0.073476
0.245444 0.072623
0.245932 0.071676
0.246363 0.070662
0.246715 0.069607
0.246978 0.068532
0.247153 0.067453
0.247253 0.066389
0.247292 0.065359
0.247289 0.064380
0.247263 0.063469
0.247227 0.062634
0.247195 0.061873
0.247175 0.061175
0.247168 0.060524
0.247174 0.059897
0.247187 0.059272
0.247198 0.058626
0.247199 0.057942
0.247178 0.057205
0.247126 0.056406
0.247034 0.055539
0.246895 0.054603
0.246707 0.053610
0.246471 0.052579
0.246191 0.051542
0.245877 0.050536
0.245537 0.049599
0.245180 0.048769
0.244815 0.048075
0.244449 0.047540
0.244091 0.047179
0.243747 0.046989
0.243423 0.046961
0.243125 0.047069
0.242858 0.047285
0.242620 0.047577
0.242410 0.047914
0.242220 0.048274
0.242039 0.048646
0.241858 0.049023
0.241668 0.049410
0.241468 0.049806
0.262711 0.056061
0.262254 0.055723
0.261763 0.055353
0.261242 0.054977
0.260691 0.054629
0.260110 0.054349
0.259499 0.054173
0.258856 0.054130
0.258183 0.054234
0.257485 0.054488
0.256766 0.054880
0.256037 0.055389
0.255306 0.055986
0.254586 0.056639
0.253887 0.057318
0.253221 0.057992
0.252596 0.058637
0.252018 0.059234
0.251494 0.059769
0.251024 0.060238
0.250610 0.060644
0.250249 0.060997
0.249942 0.061311
0.249685 0.061605
0.249476 0.061901
0.249311 0.062225
0.249187 0.062600
0.249098 0.063049
0.249040 0.063586
0.249007 0.064220
0.248995 0.064950
0.249000 0.065767
0.249015 0.066660
0.249033 0.067618
0.249048 0.068628
0.249051 0.069681
0.249039 0.070763
0.249011 0.071857
0.248968 0.072936
0.248920 0.073972
0.248875 0.074930
0.248844 0.075783
0.248835 0.076509
0.248857 0.077097
0.248915 0.077548
0.249011 0.077872
0.249146 0.078092
0.249315 0.078234
0.249514 0.078329
0.249734 0.078405
0.249964 0.078489
0.250191 0.078596
0.250405 0.078735
0.250595 0.078903
0.250754 0.079090
0.250878 0.079277
0.250964 0.079444
0.251013 0.079570
0.251024 0.079636
0.250999 0.079625
0.250937 0.079525
0.250840 0.079328
0.250708 0.079033
0.250543 0.078642
0.250348 0.078164
0.250122 0.077618
0.249868 0.077023
0.249585 0.076405
0.249270 0.075792
0.248922 0.075207
0.248537 0.074670
0.248114 0.074192
0.247655 0.073774
0.247165 0.073406
0.246654 0.073069
0.246135 0.072739
0.245622 0.072389
0.245131 0.071993
0.244676 0.071529
0.244272 0.070975
0.243928 0.070315
0.243656 0.069535
0.243460 0.068627
0.243343 0.067591
0.243303 0.066434
0.243332 0.065170
0.243420 0.063823
0.243553 0.062423
0.243715 0.061002
0.243896 0.059592
0.244085 0.058221
0.244278 0.056913
0.244476 0.055682
0.244681 0.054536
0.244898 0.053476
0.245128 0.052502
0.245375 0.051610
0.245635 0.050795
0.245908 0.050052
0.246189 0.049378
0.246472 0.048769
0.274778 0.043935
0.274269 0.043435
0.273771 0.042695
0.273290 0.041752
0.272831 0.040654
0.272400 0.039459
0.272001 0.038227
0.271640 0.037017
0.271324 0.035881
0.271061 0.034859
0.270860 0.033977
0.270726 0.033250
0.270659 0.032682
0.270656 0.032263
0.270708 0.031979
0.270805 0.031806
0.270935 0.031719
0.271086 0.031691
0.271250 0.031699
0.271417 0.031720
0.271581 0.031738
0.271740 0.031741
0.271895 0.031720
0.272046 0.031672
0.272200 0.031601
0.272359 0.031521
0.272526 0.031456
0.272699 0.031447
0.272872 0.031545
0.273041 0.031801
0.273205 0.032262
0.273362 0.032958
0.273516 0.033905
0.273670 0.035094
0.273825 0.036503
0.273981 0.038090
0.274137 0.039803
0.274290 0.041583
0.274436 0.043369
0.274570 0.045108
0.274686 0.046752
0.274776 0.048270
0.274832 0.049644
0.274847 0.050870
0.274816 0.051955
0.274741 0.052906
0.274633 0.053734
0.274509 0.054446
0.274394 0.055055
0.274310 0.055579
0.274280 0.056042
0.274320 0.056471
0.274442 0.056889
0.274648 0.057315
0.274935 0.057756
0.275295 0.058210
0.275709 0.058664
0.276158 0.059098
0.276615 0.059490
0.277056 0.059820
0.277454 0.060068
0.277787 0.060219
0.278041 0.060256
0.278209 0.060166
0.278292 0.059941
0.278298 0.059580
0.278237 0.059095
0.278119 0.058509
0.277957 0.057856
0.277759 0.057179
0.277536 0.056522
0.277292 0.055931
0.277034 0.055445
0.276764 0.055095
0.276481 0.054900
0.276185 0.054860
0.275872 0.054961
0.275539 0.055174
0.275182 0.055458
0.274796 0.055767
0.274380 0.056058
0.273934 0.056290
0.273459 0.056434
0.272961 0.056472
0.272446 0.056393
0.271920 0.056197
0.271392 0.055895
0.270869 0.055504
0.270359 0.055048
0.269866 0.054560
0.269396 0.054077
0.268953 0.053642
0.268539 0.053295
0.268153 0.053079
0.267794 0.053028
0.267455 0.053172
0.267129 0.053527
0.266810 0.054097
0.266491 0.054866
0.266173 0.055805
0.265857 0.056867
0.253038 -0.003024
0.252458 -0.003410
0.251952 -0.003826
0.251533 -0.004248
0.251210 -0.004646
0.250992 -0.004986
0.250879 -0.005236
0.250870 -0.005364
0.250961 -0.005354
0.251144 -0.005200
0.251412 -0.004914
0.251752 -0.004517
0.252148 -0.004031
0.252582 -0.003473
0.253032 -0.002859
0.253480 -0.002194
0.253911 -0.001483
0.254312 -0.000726
0.254680 0.000079
0.255014 0.000934
0.255319 0.001845
0.255603 0.002815
0.255878 0.003848
0.256159 0.004950
0.256461 0.006125
0.256797 0.007382
0.257179 0.008729
0.257612 0.010181
0.258096 0.011748
0.258626 0.013438
0.259197 0.015249
0.259798 0.017172
0.260421 0.019190
0.261056 0.021279
0.261694 0.023413
0.262324 0.025563
0.262940 0.027698
0.263535 0.029789
0.264103 0.031809
0.264640 0.033736
0.265141 0.035556
0.265599 0.037266
0.266007 0.038878
0.266357 0.040414
0.266643 0.041901
0.266866 0.043364
0.267034 0.044811
0.267171 0.046232
0.267301 0.047607
0.267451 0.048907
0.267645 0.050106
0.267897 0.051182
0.268213 0.052114
0.268594 0.052886
0.269033 0.053485
0.269517 0.053901
0.270031 0.054128
0.270553 0.054167
0.271060 0.054025
0.271528 0.053722
0.271931 0.053282
0.272246 0.052738
0.272459 0.052116
0.272563 0.051437
0.272568 0.050708
0.272489 0.049929
0.272351 0.049100
0.272175 0.048224
0.271982 0.047312
0.271788 0.046381
0.271606 0.045450
0.271442 0.044539
0.271299 0.043661
0.271176 0.042828
0.271070 0.042044
0.270972 0.041311
0.270875 0.040626
0.270772 0.039979
0.270656 0.039363
0.270523 0.038762
0.270370 0.038165
0.270201 0.037558
0.270017 0.036933
0.269824 0.036286
0.269628 0.035622
0.269436 0.034949
0.269257 0.034282
0.269099 0.033642
0.268974 0.033050
0.268894 0.032534
0.268870 0.032117
0.268913 0.031820
0.269031 0.031662
0.269228 0.031652
0.269505 0.031795
0.269859 0.032088
0.270285 0.032524
0.270774 0.033093
0.271316 0.033780
0.271900 0.034568
0.272517 0.035435
0.253043 -0.009691
0.252273 -0.010036
0.251411 -0.010281
0.250485 -0.010413
0.249527 -0.010429
0.248576 -0.010332
0.247668 -0.010140
0.246839 -0.009884
0.246122 -0.009606
0.245542 -0.009356
0.245112 -0.009182
0.244830 -0.009113
0.244678 -0.009153
0.244624 -0.009275
0.244628 -0.009441
0.244648 -0.009603
0.244649 -0.009719
0.244602 -0.009756
0.244487 -0.009686
0.244294 -0.009491
0.244023 -0.009158
0.243684 -0.008680
0.243297 -0.008057
0.242891 -0.007294
0.242501 -0.006402
0.242164 -0.005400
0.241919 -0.004308
0.241794 -0.003144
0.241804 -0.001917
0.241951 -0.000624
0.242214 0.000747
0.242566 0.002213
0.242972 0.003786
0.243401 0.005467
0.243821 0.007248
0.244209 0.009113
0.244548 0.011040
0.244824 0.013005
0.245031 0.014984
0.245167 0.016954
0.245237 0.018896
0.245246 0.020794
0.245204 0.022640
0.245119 0.024436
0.245002 0.026191
0.244857 0.027927
0.244691 0.029670
0.244507 0.031444
0.244314 0.033264
0.244118 0.035133
0.243930 0.037037
0.243754 0.038957
0.243591 0.040865
0.243439 0.042732
0.243292 0.044528
0.243144 0.046224
0.242987 0.047795
0.242817 0.049218
0.242626 0.050480
0.242410 0.051577
0.242162 0.052516
0.241871 0.053318
0.241528 0.054019
0.241121 0.054661
0.240640 0.055287
0.240085 0.055928
0.239465 0.056598
0.238798 0.057291
0.238109 0.057994
0.237420 0.058687
0.236750 0.059358
0.236110 0.059995
0.235508 0.060590
0.234944 0.061134
0.234412 0.061615
0.233905 0.062022
0.233412 0.062342
0.232917 0.062570
0.232404 0.062706
0.231855 0.062762
0.231249 0.062760
0.230569 0.062726
0.229805 0.062680
0.228960 0.062629
0.228050 0.062565
0.227102 0.062469
0.226146 0.062324
0.225213 0.062119
0.224332 0.061856
0.223529 0.061548
0.222823 0.061218
0.222231 0.060893
0.221761 0.060605
0.221414 0.060379
0.221181 0.060240
0.221047 0.060203
0.220990 0.060276
0.220984 0.060464
0.221000 0.060764
0.221016 0.061162
0.221017 0.061635
0.192609 0.019804
0.191926 0.019524
0.191297 0.019279
0.190739 0.019087
0.190269 0.018965
0.189897 0.018924
0.189631 0.018968
0.189477 0.019094
0.189442 0.019293
0.189530 0.019550
0.189741 0.019847
0.190064 0.020173
0.190480 0.020525
0.190959 0.020907
0.191467 0.021324
0.191972 0.021783
0.192449 0.022285
0.192882 0.022830
0.193263 0.023417
0.193594 0.024044
0.193883 0.024708
0.194142 0.025403
0.194384 0.026122
0.194624 0.026852
0.194880 0.027578
0.195169 0.028279
0.195510 0.028938
0.195917 0.029552
0.196398 0.030134
0.196945 0.030723
0.197541 0.031377
0.198160 0.032161
0.198773 0.033126
0.199357 0.034304
0.199893 0.035698
0.200369 0.037291
0.200779 0.039049
0.201120 0.040927
0.201394 0.042875
0.201601 0.044844
0.201747 0.046784
0.201834 0.048650
0.201867 0.050403
0.201854 0.052012
0.201800 0.053462
0.201714 0.054751
0.201606 0.055897
0.201486 0.056933
0.201363 0.057903
0.201250 0.058857
0.201156 0.059843
0.201091 0.060899
0.201060 0.062055
0.201069 0.063324
0.201117 0.064703
0.201202 0.066173
0.201317 0.067699
0.201454 0.069238
0.201601 0.070745
0.201742 0.072175
0.201861 0.073492
0.201939 0.074669
0.201961 0.075692
0.201913 0.076558
0.201787 0.077269
0.201585 0.077832
0.201311 0.078259
0.200979 0.078563
0.200600 0.078763
0.200189 0.078887
0.199757 0.078967
0.199314 0.079036
0.198867 0.079128
0.198424 0.079267
0.197990 0.079465
0.197568 0.079723
0.197160 0.080026
0.196766 0.080351
0.196387 0.080670
0.196019 0.080955
0.195664 0.081178
0.195322 0.081317
0.195000 0.081350
0.194704 0.081259
0.194444 0.081028
0.194227 0.080652
0.194058 0.080136
0.193935 0.079495
0.193855 0.078760
0.193813 0.077968
0.193801 0.077171
0.193812 0.076421
0.193837 0.075773
0.193872 0.075279
0.193911 0.074978
0.193950 0.074894
0.193987 0.075031
0.194019 0.075375
0.194048 0.075894
0.194074 0.076543
0.194097 0.077273
0.253012 0.025136
0.252304 0.024748
0.251492 0.024285
0.250582 0.023772
0.249585 0.023234
0.248511 0.022694
0.247372 0.022172
0.246185 0.021685
0.244968 0.021246
0.243743 0.020864
0.242534 0.020542
0.241362 0.020280
0.240244 0.020073
0.239196 0.019913
0.238225 0.019790
0.237337 0.019694
0.236531 0.019615
0.235807 0.019547
0.235160 0.019487
0.234587 0.019432
0.234081 0.019386
0.233638 0.019354
0.233252 0.019339
0.232917 0.019351
0.232629 0.019397
0.232386 0.019488
0.232184 0.019642
0.232021 0.019884
0.231895 0.020246
0.231806 0.020765
0.231756 0.021475
0.231751 0.022400
0.231797 0.023549
0.231902 0.024916
0.232072 0.026480
0.232309 0.028207
0.232612 0.030058
0.232978 0.031990
0.233400 0.033959
0.233869 0.035927
0.234374 0.037860
0.234903 0.039733
0.235443 0.041530
0.235980 0.043246
0.236503 0.044883
0.237003 0.046447
0.237480 0.047947
0.237937 0.049389
0.238387 0.050779
0.238845 0.052120
0.239327 0.053411
0.239846 0.054651
0.240414 0.055834
0.241036 0.056952
0.241713 0.057990
0.242439 0.058931
0.243207 0.059757
0.244004 0.060454
0.244815 0.061010
0.245623 0.061419
0.246409 0.061684
0.247158 0.061807
0.247855 0.061798
0.248492 0.061666
0.249064 0.061420
0.249572 0.061073
0.250018 0.060639
0.250405 0.060139
0.250736 0.059594
0.251011 0.059033
0.251231 0.058483
0.251395 0.057972
0.251504 0.057521
0.251561 0.057144
0.251566 0.056844
0.251524 0.056614
0.251437 0.056434
0.251306 0.056280
0.251133 0.056120
0.250917 0.055925
0.250657 0.055664
0.250351 0.055315
0.249997 0.054862
0.249593 0.054301
0.249134 0.053637
0.248617 0.052882
0.248038 0.052057
0.247394 0.051185
0.246682 0.050294
0.245903 0.049414
0.245058 0.048575
0.244157 0.047810
0.243212 0.047148
0.242240 0.046616
0.241259 0.046230
0.240292 0.045997
0.239355 0.045912
0.238467 0.045963
0.237643 0.046127
0.236895 0.046379
0.236231 0.046692
0.239175 0.098174
0.238754 0.097870
0.238287 0.097708
0.237778 0.097692
0.237234 0.097819
0.236658 0.098079
0.236053 0.098454
0.235423 0.098925
0.234767 0.099468
0.234087 0.100063
0.233384 0.100687
0.232664 0.101321
0.231934 0.101944
0.231203 0.102536
0.230486 0.103080
0.229795 0.103564
0.229147 0.103983
0.228554 0.104339
0.228029 0.104643
0.227582 0.104906
0.227224 0.105140
0.226962 0.105358
0.226802 0.105567
0.226749 0.105772
0.226807 0.105973
0.226976 0.106166
0.227253 0.106341
0.227635 0.106486
0.228114 0.106587
0.228685 0.106636
0.229338 0.106624
0.230066 0.106544
0.230862 0.106393
0.231717 0.106168
0.232625 0.105867
0.233578 0.105494
0.234568 0.105060
0.235588 0.104582
0.236632 0.104080
0.237692 0.103579
0.238764 0.103102
0.239842 0.102672
0.240923 0.102305
0.242004 0.102014
0.243082 0.101808
0.244155 0.101689
0.245220 0.101656
0.246273 0.101702
0.247308 0.101817
0.248319 0.101986
0.249296 0.102195
0.250231 0.102427
0.251115 0.102663
0.251939 0.102885
0.252695 0.103071
0.253379 0.103208
0.253987 0.103285
0.254520 0.103302
0.254977 0.103266
0.255360 0.103195
0.255672 0.103109
0.255918 0.103032
0.256100 0.102987
0.256223 0.102992
0.256292 0.103062
0.256311 0.103204
0.256285 0.103422
0.256215 0.103711
0.256104 0.104060
0.255949 0.104453
0.255752 0.104870
0.255510 0.105289
0.255222 0.105686
0.254893 0.106035
0.254526 0.106309
0.254132 0.106482
0.253722 0.106533
0.253309 0.106446
0.252905 0.106218
0.252524 0.105850
0.252174 0.105354
0.251866 0.104744
0.251605 0.104039
0.251396 0.103255
0.251241 0.102411
0.251140 0.101524
0.251092 0.100611
0.251093 0.099689
0.251138 0.098775
0.251224 0.097882
0.251345 0.097020
0.251497 0.096194
0.251677 0.095408
0.251882 0.094659
0.252112 0.093943
0.252365 0.093253
0.252640 0.092583
0.252934 0.091931
0.253245 0.091300
0.253569 0.090699
0.253901 0.090147
0.224946 0.021641
0.224309 0.021295
0.223582 0.020972
0.222766 0.020685
0.221863 0.020449
0.220879 0.020275
0.219824 0.020177
0.218710 0.020165
0.217558 0.020249
0.216391 0.020433
0.215238 0.020716
0.214129 0.021089
0.213094 0.021538
0.212157 0.022040
0.211333 0.022572
0.210634 0.023108
0.210062 0.023626
0.209615 0.024109
0.209288 0.024546
0.209071 0.024932
0.208956 0.025271
0.208932 0.025571
0.208992 0.025847
0.209128 0.026119
0.209333 0.026411
0.209601 0.026751
0.209928 0.027166
0.210311 0.027678
0.210751 0.028303
0.211253 0.029047
0.211823 0.029906
0.212469 0.030866
0.213199 0.031906
0.214013 0.032999
0.214911 0.034116
0.215886 0.035227
0.216928 0.036301
0.218023 0.037317
0.219157 0.038257
0.220311 0.039117
0.221468 0.039900
0.222610 0.040623
0.223719 0.041306
0.224779 0.041978
0.225777 0.042661
0.226709 0.043372
0.227577 0.044116
0.228391 0.044888
0.229164 0.045677
0.229913 0.046471
0.230653 0.047258
0.231399 0.048027
0.232164 0.048766
0.232957 0.049463
0.233782 0.050105
0.234642 0.050679
0.235531 0.051173
0.236441 0.051579
0.237357 0.051897
0.238264 0.052132
0.239143 0.052296
0.239977 0.052406
0.240750 0.052477
0.241452 0.052521
0.242077 0.052542
0.242622 0.052539
0.243091 0.052509
0.243488 0.052452
0.243820 0.052368
0.244093 0.052263
0.244314 0.052145
0.244491 0.052022
0.244634 0.051903
0.244751 0.051794
0.244851 0.051698
0.244940 0.051610
0.245020 0.051521
0.245091 0.051421
0.245150 0.051293
0.245192 0.051124
0.245215 0.050897
0.245216 0.050598
0.245199 0.050212
0.245169 0.049730
0.245133 0.049148
0.245096 0.048468
0.245065 0.047699
0.245046 0.046859
0.245042 0.045971
0.245055 0.045062
0.245089 0.044162
0.245143 0.043303
0.245221 0.042516
0.245324 0.041831
0.245456 0.041270
0.245619 0.040853
0.245816 0.040588
0.246046 0.040477
0.246310 0.040509
0.246607 0.040668
0.246935 0.040932
0.282798 0.020725
0.282158 0.020388
0.281514 0.020180
0.280871 0.020112
0.280233 0.020184
0.279596 0.020382
0.278961 0.020683
0.278323 0.021056
0.277682 0.021467
0.277036 0.021883
0.276385 0.022270
0.275732 0.022599
0.275077 0.022849
0.274424 0.023004
0.273776 0.023058
0.273137 0.023015
0.272510 0.022888
0.271901 0.022703
0.271315 0.022490
0.270757 0.022287
0.270231 0.022135
0.269740 0.022074
0.269285 0.022137
0.268866 0.022351
0.268482 0.022731
0.268132 0.023279
0.267811 0.023987
0.267516 0.024837
0.267241 0.025807
0.266978 0.026868
0.266722 0.027990
0.266465 0.029141
0.266203 0.030289
0.265931 0.031401
0.265650 0.032449
0.265361 0.033410
0.265068 0.034268
0.264778 0.035012
0.264499 0.035646
0.264243 0.036179
0.264020 0.036630
0.263840 0.037027
0.263712 0.037398
0.263644 0.037773
0.263642 0.038177
0.263708 0.038629
0.263841 0.039137
0.264038 0.039699
0.264291 0.040306
0.264592 0.040941
0.264929 0.041583
0.265293 0.042204
0.265672 0.042777
0.266056 0.043274
0.266436 0.043668
0.266802 0.043939
0.267142 0.044073
0.267447 0.044068
0.267708 0.043930
0.267915 0.043676
0.268062 0.043334
0.268144 0.042937
0.268154 0.042524
0.268090 0.042136
0.267949 0.041812
0.267726 0.041588
0.267416 0.041488
0.267014 0.041531
0.266514 0.041722
0.265909 0.042058
0.265195 0.042524
0.264366 0.043096
0.263424 0.043743
0.262369 0.044424
0.261209 0.045095
0.259953 0.045711
0.258616 0.046227
0.257215 0.046608
0.255767 0.046826
0.254294 0.046867
0.252816 0.046727
0.251354 0.046414
0.249928 0.045945
0.248556 0.045349
0.247254 0.044657
0.246036 0.043902
0.244909 0.043121
0.243880 0.042345
0.242952 0.041605
0.242122 0.040925
0.241388 0.040327
0.240745 0.039823
0.240187 0.039417
0.239710 0.039103
0.239313 0.038867
0.238994 0.038685
0.238752 0.038531
0.238589 0.038377
0.238503 0.038201
0.238491 0.037983
0.238551 0.037716
0.241630 0.087003
0.241022 0.086873
0.240385 0.086907
0.239720 0.087109
0.239031 0.087462
0.238330 0.087940
0.237628 0.088505
0.236940 0.089120
0.236283 0.089747
0.235672 0.090355
0.235121 0.090922
0.234638 0.091428
0.234231 0.091864
0.233899 0.092226
0.233641 0.092518
0.233452 0.092747
0.233323 0.092927
0.233246 0.093077
0.233210 0.093222
0.233204 0.093390
0.233220 0.093614
0.233251 0.093927
0.233292 0.094357
0.233343 0.094926
0.233409 0.095643
0.233495 0.096504
0.233612 0.097499
0.233765 0.098608
0.233961 0.099812
0.234202 0.101089
0.234486 0.102416
0.234811 0.103771
0.235175 0.105130
0.235573 0.106470
0.236001 0.107774
0.236454 0.109028
0.236927 0.110223
0.237413 0.111358
0.237904 0.112440
0.238390 0.113487
0.238861 0.114520
0.239308 0.115571
0.239719 0.116672
0.240084 0.117854
0.240397 0.119139
0.240651 0.120533
0.240845 0.122029
0.240976 0.123604
0.241048 0.125225
0.241063 0.126853
0.241025 0.128448
0.240937 0.129973
0.240807 0.131393
0.240640 0.132680
0.240443 0.133812
0.240222 0.134773
0.239982 0.135558
0.239725 0.136170
0.239450 0.136620
0.239152 0.136935
0.238825 0.137146
0.238459 0.137294
0.238045 0.137422
0.237576 0.137567
0.237049 0.137759
0.236464 0.138011
0.235828 0.138320
0.235154 0.138666
0.234455 0.139021
0.233745 0.139350
0.233038 0.139618
0.232349 0.139793
0.231690 0.139847
0.231075 0.139753
0.230513 0.139493
0.230010 0.139055
0.229571 0.138433
0.229192 0.137631
0.228870 0.136664
0.228597 0.135548
0.228366 0.134308
0.228172 0.132967
0.228011 0.131551
0.227885 0.130087
0.227793 0.128600
0.227738 0.127119
0.227720 0.125673
0.227740 0.124284
0.227797 0.122975
0.227892 0.121762
0.228022 0.120656
0.228188 0.119665
0.228386 0.118792
0.228618 0.118033
0.228883 0.117381
0.229184 0.116824
0.229524 0.116347
0.229908 0.115934
0.230343 0.115566
0.230833 0.115227
0.231382 0.114902
0.245419 0.112661
0.244988 0.112476
0.244584 0.112220
0.244205 0.111922
0.243844 0.111616
0.243495 0.111342
0.243152 0.111138
0.242809 0.111038
0.242463 0.111063
0.242116 0.111217
0.241774 0.111489
0.241444 0.111850
0.241134 0.112268
0.240851 0.112710
0.240600 0.113145
0.240382 0.113547
0.240199 0.113900
0.240048 0.114191
0.239928 0.114413
0.239836 0.114563
0.239769 0.114646
0.239725 0.114669
0.239705 0.114644
0.239708 0.114591
0.239736 0.114528
0.239793 0.114482
0.239877 0.114480
0.239985 0.114552
0.240111 0.114724
0.240246 0.115015
0.240380 0.115432
0.240505 0.115967
0.240616 0.116597
0.240708 0.117291
0.240778 0.118012
0.240823 0.118725
0.240841 0.119394
0.240829 0.119993
0.240785 0.120498
0.240705 0.120896
0.240587 0.121181
0.240431 0.121359
0.240236 0.121440
0.240003 0.121444
0.239731 0.121396
0.239422 0.121320
0.239073 0.121242
0.238683 0.121190
0.238248 0.121191
0.237764 0.121270
0.237225 0.121449
0.236629 0.121738
0.235972 0.122139
0.235257 0.122638
0.234485 0.123215
0.233660 0.123843
0.232783 0.124499
0.231859 0.125162
0.230886 0.125816
0.229864 0.126453
0.228790 0.127070
0.227665 0.127668
0.226489 0.128246
0.225268 0.128804
0.224012 0.129337
0.222734 0.129842
0.221448 0.130318
0.220165 0.130769
0.218897 0.131204
0.217653 0.131640
0.216439 0.132092
0.215261 0.132574
0.214123 0.133095
0.213032 0.133651
0.211990 0.134235
0.210997 0.134834
0.210051 0.135436
0.209144 0.136034
0.208267 0.136622
0.207409 0.137195
0.206567 0.137744
0.205742 0.138249
0.204944 0.138685
0.204185 0.139025
0.203481 0.139245
0.202844 0.139328
0.202288 0.139269
0.201819 0.139075
0.201440 0.138762
0.201153 0.138360
0.200952 0.137907
0.200829 0.137446
0.200770 0.137024
0.200763 0.136685
0.200788 0.136465
0.200830 0.136393
0.200872 0.136481
0.200904 0.136730
0.200921 0.137120
0.200931 0.137613
0.200947 0.138162
0.232154 0.109812
0.231678 0.109789
0.231123 0.109832
0.230499 0.109939
0.229819 0.110101
0.229097 0.110307
0.228350 0.110540
0.227593 0.110779
0.226841 0.110998
0.226109 0.111170
0.225409 0.111271
0.224753 0.111279
0.224146 0.111183
0.223589 0.110979
0.223080 0.110675
0.222613 0.110287
0.222180 0.109838
0.221772 0.109354
0.221380 0.108861
0.220997 0.108389
0.220617 0.107965
0.220236 0.107615
0.219856 0.107360
0.219477 0.107220
0.219104 0.107206
0.218744 0.107327
0.218403 0.107582
0.218084 0.107966
0.217789 0.108468
0.217515 0.109069
0.217259 0.109746
0.217014 0.110474
0.216770 0.111228
0.216519 0.111988
0.216248 0.112741
0.215947 0.113483
0.215605 0.114215
0.215210 0.114945
0.214753 0.115685
0.214228 0.116448
0.213629 0.117250
0.212954 0.118105
0.212206 0.119025
0.211391 0.120021
0.210519 0.121096
0.209604 0.122249
0.208661 0.123474
0.207709 0.124752
0.206763 0.126062
0.205837 0.127373
0.204943 0.128645
0.204090 0.129839
0.203285 0.130913
0.202531 0.131832
0.201829 0.132570
0.201172 0.133116
0.200553 0.133468
0.199962 0.133637
0.199385 0.133643
0.198809 0.133514
0.198220 0.133278
0.197607 0.132968
0.196964 0.132613
0.196289 0.132234
0.195586 0.131850
0.194866 0.131468
0.194144 0.131091
0.193436 0.130712
0.192755 0.130320
0.192115 0.129898
0.191524 0.129423
0.190988 0.128873
0.190512 0.128225
0.190096 0.127462
0.189740 0.126574
0.189441 0.125560
0.189192 0.124428
0.188984 0.123196
0.188808 0.121887
0.188652 0.120526
0.188508 0.119142
0.188370 0.117763
0.188236 0.116416
0.188107 0.115123
0.187986 0.113908
0.187881 0.112787
0.187800 0.111772
0.187753 0.110874
0.187746 0.110095
0.187787 0.109435
0.187880 0.108888
0.188027 0.108443
0.188229 0.108088
0.188484 0.107805
0.188791 0.107578
0.189146 0.107391
0.189545 0.107233
0.189979 0.107096
0.190440 0.106981
0.190921 0.106891
0.191411 0.106839
0.212031 0.090922
0.211530 0.090829
0.211069 0.090635
0.210638 0.090370
0.210228 0.090069
0.209829 0.089761
0.209437 0.089477
0.209046 0.089236
0.208654 0.089056
0.208261 0.088947
0.207867 0.088918
0.207476 0.088970
0.207095 0.089103
0.206736 0.089305
0.206418 0.089557
0.206157 0.089836
0.205972 0.090113
0.205872 0.090370
0.205860 0.090598
0.205929 0.090802
0.206067 0.090996
0.206258 0.091205
0.206488 0.091457
0.206742 0.091780
0.207009 0.092198
0.207279 0.092734
0.207545 0.093401
0.207802 0.094208
0.208045 0.095153
0.208271 0.096234
0.208476 0.097445
0.208656 0.098781
0.208809 0.100243
0.208928 0.101833
0.209004 0.103552
0.209029 0.105397
0.208995 0.107353
0.208896 0.109394
0.208727 0.111487
0.208490 0.113593
0.208184 0.115675
0.207816 0.117701
0.207392 0.119643
0.206919 0.121482
0.206408 0.123207
0.205868 0.124812
0.205310 0.126299
0.204743 0.127673
0.204173 0.128944
0.203606 0.130128
0.203044 0.131242
0.202485 0.132308
0.201928 0.133346
0.201370 0.134373
0.200810 0.135402
0.200250 0.136431
0.199691 0.137451
0.199141 0.138435
0.198609 0.139349
0.198106 0.140153
0.197642 0.140808
0.197228 0.141283
0.196870 0.141557
0.196572 0.141621
0.196332 0.141480
0.196145 0.141150
0.196001 0.140655
0.195887 0.140026
0.195788 0.139291
0.195692 0.138478
0.195590 0.137605
0.195479 0.136688
0.195361 0.135736
0.195243 0.134756
0.195130 0.133759
0.195031 0.132760
0.194949 0.131771
0.194890 0.130804
0.194857 0.129864
0.194857 0.128950
0.194891 0.128056
0.194962 0.127175
0.195071 0.126304
0.195217 0.125439
0.195395 0.124583
0.195605 0.123737
0.195845 0.122906
0.196116 0.122092
0.196422 0.121296
0.196771 0.120522
0.197167 0.119773
0.197615 0.119057
0.198115 0.118383
0.198665 0.117765
0.199256 0.117219
0.199877 0.116762
0.200514 0.116412
0.201154 0.116184
0.201782 0.116085
0.202387 0.116115
0.202962 0.116262
0.207533 0.134489
0.206974 0.134337
0.206432 0.134070
0.205905 0.133705
0.205393 0.133265
0.204897 0.132770
0.204420 0.132239
0.203967 0.131689
0.203547 0.131131
0.203170 0.130581
0.202845 0.130048
0.202581 0.129543
0.202385 0.129075
0.202257 0.128645
0.202199 0.128244
0.202206 0.127858
0.202272 0.127464
0.202387 0.127043
0.202544 0.126578
0.202733 0.126061
0.202948 0.125495
0.203182 0.124889
0.203434 0.124257
0.203704 0.123618
0.203995 0.122993
0.204313 0.122400
0.204662 0.121857
0.205050 0.121383
0.205480 0.120996
0.205956 0.120712
0.206477 0.120551
0.207043 0.120533
0.207650 0.120676
0.208295 0.120994
0.208970 0.121491
0.209667 0.122161
0.210378 0.122981
0.211091 0.123920
0.211793 0.124942
0.212474 0.126011
0.213123 0.127096
0.213729 0.128174
0.214285 0.129228
0.214786 0.130246
0.215230 0.131224
0.215616 0.132159
0.215945 0.133050
0.216220 0.133896
0.216444 0.134696
0.216621 0.135448
0.216753 0.136152
0.216844 0.136809
0.216898 0.137425
0.216915 0.138008
0.216899 0.138569
0.216850 0.139115
0.216767 0.139648
0.216652 0.140163
0.216504 0.140647
0.216323 0.141084
0.216108 0.141460
0.215859 0.141765
0.215577 0.141991
0.215263 0.142138
0.214919 0.142205
0.214550 0.142197
0.214160 0.142118
0.213751 0.141971
0.213328 0.141761
0.212897 0.141492
0.212463 0.141166
0.212034 0.140791
0.211614 0.140378
0.211210 0.139941
0.210825 0.139499
0.210461 0.139073
0.210118 0.138677
0.209796 0.138319
0.209492 0.137996
0.209207 0.137697
0.208937 0.137406
0.208682 0.137107
0.208442 0.136788
0.208214 0.136441
0.208001 0.136062
0.207801 0.135654
0.207615 0.135223
0.207446 0.134777
0.207295 0.134325
0.207166 0.133877
0.207063 0.133443
0.206993 0.133032
0.206961 0.132657
0.206974 0.132328
0.207036 0.132059
0.207152 0.131864
0.207324 0.131759
0.207554 0.131751
0.207844 0.131842
0.208195 0.132025
0.208607 0.132285
0.220600 0.107017
0.220061 0.106794
0.219555 0.106375
0.219081 0.105789
0.218641 0.105076
0.218235 0.104283
0.217870 0.103459
0.217551 0.102653
0.217287 0.101907
0.217088 0.101256
0.216960 0.100727
0.216908 0.100341
0.216929 0.100108
0.217020 0.100032
0.217172 0.100102
0.217373 0.100300
0.217614 0.100599
0.217885 0.100968
0.218177 0.101375
0.218486 0.101795
0.218813 0.102204
0.219162 0.102588
0.219544 0.102938
0.219970 0.103250
0.220455 0.103527
0.221012 0.103782
0.221649 0.104036
0.222363 0.104325
0.223144 0.104695
0.223972 0.105200
0.224822 0.105891
0.225673 0.106809
0.226504 0.107982
0.227300 0.109418
0.228051 0.111103
0.228751 0.113008
0.229397 0.115086
0.229991 0.117280
0.230538 0.119526
0.231046 0.121759
0.231525 0.123920
0.231988 0.125956
0.232446 0.127829
0.232907 0.129513
0.233372 0.130999
0.233835 0.132296
0.234279 0.133427
0.234685 0.134426
0.235028 0.135337
0.235288 0.136204
0.235448 0.137073
0.235499 0.137983
0.235437 0.138968
0.235264 0.140051
0.234989 0.141244
0.234624 0.142543
0.234187 0.143930
0.233695 0.145375
0.233167 0.146838
0.232619 0.148277
0.232065 0.149651
0.231511 0.150924
0.230960 0.152067
0.230412 0.153057
0.229865 0.153875
0.229320 0.154503
0.228777 0.154933
0.228239 0.155161
0.227711 0.155192
0.227194 0.155041
0.226694 0.154734
0.226212 0.154300
0.225753 0.153777
0.225318 0.153203
0.224909 0.152616
0.224525 0.152052
0.224162 0.151539
0.223815 0.151101
0.223475 0.150747
0.223131 0.150479
0.222776 0.150284
0.222407 0.150136
0.222029 0.149997
0.221655 0.149823
0.221304 0.149572
0.220991 0.149210
0.220734 0.148719
0.220542 0.148092
0.220423 0.147339
0.220379 0.146482
0.220407 0.145553
0.220501 0.144594
0.220649 0.143655
0.220839 0.142787
0.221054 0.142045
0.221277 0.141481
0.221492 0.141140
0.221688 0.141052
0.221861 0.141230
0.222019 0.141660
0.222181 0.142305
0.301959 0.105278
0.301360 0.104957
0.300719 0.104623
0.300047 0.104297
0.299351 0.103995
0.298641 0.103728
0.297922 0.103505
0.297201 0.103328
0.296485 0.103194
0.295779 0.103093
0.295087 0.103012
0.294410 0.102931
0.293748 0.102833
0.293096 0.102704
0.292451 0.102535
0.291807 0.102324
0.291162 0.102077
0.290515 0.101806
0.289867 0.101530
0.289222 0.101274
0.288585 0.101067
0.287967 0.100938
0.287375 0.100917
0.286823 0.101034
0.286320 0.101311
0.285878 0.101770
0.285504 0.102423
0.285201 0.103276
0.284967 0.104320
0.284796 0.105532
0.284677 0.106875
0.284597 0.108301
0.284544 0.109756
0.284503 0.111185
0.284461 0.112540
0.284407 0.113778
0.284334 0.114868
0.284234 0.115790
0.284106 0.116537
0.283949 0.117116
0.283766 0.117547
0.283561 0.117862
0.283341 0.118101
0.283111 0.118310
0.282879 0.118532
0.282652 0.118798
0.282436 0.119129
0.282235 0.119526
0.282053 0.119977
0.281889 0.120463
0.281739 0.120956
0.281594 0.121426
0.281444 0.121841
0.281276 0.122167
0.281075 0.122376
0.280827 0.122444
0.280519 0.122357
0.280139 0.122113
0.279679 0.121722
0.279134 0.121209
0.278501 0.120608
0.277781 0.119963
0.276980 0.119319
0.276107 0.118718
0.275175 0.118196
0.274199 0.117776
0.273191 0.117473
0.272164 0.117295
0.271125 0.117239
0.270079 0.117300
0.269032 0.117463
0.267985 0.117706
0.266938 0.118000
0.265889 0.118307
0.264833 0.118589
0.263764 0.118808
0.262674 0.118933
0.261556 0.118942
0.260402 0.118826
0.259210 0.118584
0.257978 0.118225
0.256713 0.117762
0.255427 0.117208
0.254135 0.116583
0.252856 0.115908
0.251605 0.115205
0.250398 0.114505
0.249248 0.113837
0.248166 0.113229
0.247161 0.112707
0.246240 0.112288
0.245408 0.111980
0.244667 0.111782
0.244016 0.111677
0.243450 0.111642
0.242962 0.111647
0.242543 0.111659
0.242186 0.111646
0.241882 0.111581
0.241627 0.111440
0.241414 0.111210
0.285643 0.010177
0.285088 0.009902
0.284464 0.009773
0.283789 0.009801
0.283084 0.009993
0.282367 0.010355
0.281651 0.010887
0.280944 0.011581
0.280251 0.012425
0.279570 0.013404
0.278897 0.014496
0.278225 0.015680
0.277546 0.016936
0.276854 0.018243
0.276143 0.019586
0.275413 0.020950
0.274665 0.022325
0.273904 0.023703
0.273142 0.025082
0.272392 0.026460
0.271671 0.027840
0.271000 0.029227
0.270398 0.030625
0.269888 0.032039
0.269489 0.033474
0.269217 0.034931
0.269082 0.036404
0.269089 0.037885
0.269235 0.039360
0.269512 0.040814
0.269907 0.042230
0.270400 0.043592
0.270969 0.044887
0.271590 0.046102
0.272239 0.047231
0.272894 0.048264
0.273534 0.049198
0.274146 0.050030
0.274718 0.050759
0.275247 0.051388
0.275733 0.051920
0.276182 0.052365
0.276604 0.052735
0.277011 0.053043
0.277418 0.053307
0.277838 0.053542
0.278282 0.053765
0.278760 0.053987
0.279275 0.054220
0.279828 0.054468
0.280414 0.054735
0.281022 0.055021
0.281639 0.055321
0.282248 0.055629
0.282829 0.055937
0.283363 0.056235
0.283830 0.056513
0.284213 0.056764
0.284500 0.056983
0.284681 0.057168
0.284753 0.057319
0.284719 0.057442
0.284585 0.057547
0.284362 0.057644
0.284065 0.057746
0.283710 0.057866
0.283314 0.058014
0.282892 0.058198
0.282459 0.058421
0.282025 0.058680
0.281598 0.058967
0.281185 0.059270
0.280786 0.059570
0.280404 0.059848
0.280034 0.060081
0.279675 0.060247
0.279322 0.060325
0.278971 0.060295
0.278622 0.060145
0.278274 0.059870
0.277931 0.059468
0.277599 0.058948
0.277286 0.058323
0.277001 0.057614
0.276755 0.056846
0.276561 0.056046
0.276429 0.055243
0.276370 0.054463
0.276391 0.053731
0.276499 0.053066
0.276698 0.052483
0.276988 0.051992
0.277367 0.051599
0.277828 0.051306
0.278363 0.051113
0.278957 0.051019
0.279593 0.051023
0.280250 0.051121
0.280907 0.051315
0.281543 0.051605
0.282137 0.051994
0.256959 0.025157
0.256473 0.024725
0.256018 0.024230
0.255596 0.023702
0.255200 0.023172
0.254817 0.022667
0.254430 0.022208
0.254024 0.021808
0.253592 0.021465
0.253134 0.021163
0.252659 0.020878
0.252179 0.020583
0.251705 0.020252
0.251249 0.019868
0.250815 0.019422
0.250409 0.018913
0.250036 0.018347
0.249698 0.017737
0.249402 0.017103
0.249153 0.016470
0.248957 0.015867
0.248817 0.015326
0.248735 0.014881
0.248710 0.014563
0.248736 0.014393
0.248807 0.014385
0.248922 0.014537
0.249081 0.014829
0.249293 0.015233
0.249572 0.015710
0.249932 0.016225
0.250389 0.016743
0.250954 0.017239
0.251633 0.017693
0.252427 0.018091
0.253329 0.018426
0.254327 0.018698
0.255404 0.018912
0.256542 0.019086
0.257719 0.019242
0.258912 0.019412
0.260102 0.019637
0.261270 0.019951
0.262405 0.020383
0.263504 0.020942
0.264574 0.021614
0.265629 0.022368
0.266685 0.023159
0.267759 0.023943
0.268861 0.024676
0.270000 0.025324
0.271176 0.025860
0.272386 0.026264
0.273616 0.026524
0.274847 0.026637
0.276054 0.026609
0.277209 0.026453
0.278280 0.026191
0.279241 0.025850
0.280069 0.025463
0.280749 0.025060
0.281279 0.024667
0.281669 0.024300
0.281938 0.023966
0.282116 0.023665
0.282232 0.023393
0.282313 0.023144
0.282384 0.022912
0.282467 0.022686
0.282575 0.022453
0.282718 0.022199
0.282899 0.021907
0.283117 0.021562
0.283362 0.021146
0.283619 0.020649
0.283871 0.020062
0.284096 0.019384
0.284273 0.018618
0.284384 0.017771
0.284418 0.016854
0.284370 0.015880
0.284244 0.014862
0.284054 0.013817
0.283815 0.012762
0.283545 0.011715
0.283264 0.010690
0.282987 0.009699
0.282727 0.008747
0.282495 0.007833
0.282296 0.006954
0.282135 0.006102
0.282014 0.005271
0.281935 0.004455
0.281894 0.003655
0.281888 0.002872
0.281911 0.002115
0.281956 0.001390
0.282015 0.000707
0.282088 0.000071
0.282175 -0.000514
0.282282 -0.001046
0.264358 -0.027395
0.263811 -0.027839
0.263263 -0.028283
0.262736 -0.028729
0.262262 -0.029177
0.261878 -0.029625
0.261625 -0.030067
0.261542 -0.030490
0.261658 -0.030882
0.261987 -0.031230
0.262528 -0.031524
0.263259 -0.031758
0.264146 -0.031927
0.265148 -0.032028
0.266225 -0.032062
0.267337 -0.032026
0.268455 -0.031923
0.269552 -0.031757
0.270610 -0.031530
0.271616 -0.031247
0.272563 -0.030912
0.273447 -0.030523
0.274269 -0.030079
0.275036 -0.029574
0.275758 -0.029005
0.276453 -0.028368
0.277141 -0.027663
0.277846 -0.026894
0.278592 -0.026069
0.279397 -0.025199
0.280271 -0.024301
0.281213 -0.023392
0.282208 -0.022493
0.283231 -0.021624
0.284250 -0.020798
0.285234 -0.020028
0.286154 -0.019317
0.286986 -0.018666
0.287713 -0.018076
0.288328 -0.017548
0.288828 -0.017085
0.289222 -0.016692
0.289519 -0.016373
0.289733 -0.016131
0.289879 -0.015970
0.289972 -0.015891
0.290029 -0.015895
0.290064 -0.015982
0.290095 -0.016150
0.290137 -0.016393
0.290201 -0.016705
0.290292 -0.017077
0.290404 -0.017499
0.290523 -0.017962
0.290624 -0.018456
0.290685 -0.018974
0.290682 -0.019512
0.290600 -0.020067
0.290429 -0.020634
0.290167 -0.021210
0.289814 -0.021786
0.289375 -0.022353
0.288859 -0.022904
0.288272 -0.023429
0.287627 -0.023922
0.286934 -0.024379
0.286210 -0.024799
0.285471 -0.025182
0.284741 -0.025535
0.284044 -0.025865
0.283407 -0.026182
0.282857 -0.026498
0.282415 -0.026828
0.282092 -0.027183
0.281892 -0.027572
0.281804 -0.028000
0.281812 -0.028466
0.281891 -0.028962
0.282020 -0.029477
0.282177 -0.029996
0.282341 -0.030502
0.282496 -0.030978
0.282630 -0.031410
0.282733 -0.031783
0.282799 -0.032086
0.282823 -0.032310
0.282807 -0.032447
0.282755 -0.032492
0.282675 -0.032441
0.282582 -0.032291
0.282494 -0.032048
0.282433 -0.031717
0.282425 -0.031312
0.282493 -0.030852
0.282654 -0.030357
0.282916 -0.029848
0.283275 -0.029344
0.283719 -0.028857
0.284230 -0.028396
0.284786 -0.027961
0.285366 -0.027547
0.267290 -0.083060
0.266719 -0.083536
0.266216 -0.084085
0.265787 -0.084700
0.265430 -0.085367
0.265135 -0.086071
0.264889 -0.086791
0.264678 -0.087508
0.264489 -0.088204
0.264314 -0.088864
0.264147 -0.089473
0.263987 -0.090020
0.263836 -0.090497
0.263696 -0.090895
0.263573 -0.091210
0.263471 -0.091439
0.263397 -0.091580
0.263357 -0.091634
0.263356 -0.091602
0.263403 -0.091490
0.263501 -0.091304
0.263655 -0.091051
0.263868 -0.090737
0.264140 -0.090369
0.264469 -0.089950
0.264848 -0.089478
0.265266 -0.088951
0.265713 -0.088363
0.266175 -0.087712
0.266637 -0.086993
0.267091 -0.086205
0.267525 -0.085347
0.267936 -0.084420
0.268318 -0.083428
0.268671 -0.082379
0.268998 -0.081281
0.269304 -0.080149
0.269594 -0.078998
0.269880 -0.077844
0.270172 -0.076706
0.270483 -0.075598
0.270826 -0.074536
0.271213 -0.073534
0.271654 -0.072602
0.272157 -0.071749
0.272723 -0.070985
0.273352 -0.070319
0.274038 -0.069761
0.274772 -0.069324
0.275544 -0.069020
0.276340 -0.068859
0.277149 -0.068845
0.277959 -0.068978
0.278756 -0.069252
0.279529 -0.069656
0.280268 -0.070173
0.280963 -0.070785
0.281606 -0.071472
0.282192 -0.072215
0.282721 -0.072995
0.283196 -0.073798
0.283626 -0.074611
0.284021 -0.075427
0.284392 -0.076241
0.284745 -0.077052
0.285080 -0.077855
0.285391 -0.078647
0.285659 -0.079423
0.285865 -0.080179
0.285985 -0.080912
0.285996 -0.081620
0.285882 -0.082306
0.285628 -0.082970
0.285227 -0.083611
0.284676 -0.084229
0.283979 -0.084818
0.283145 -0.085375
0.282187 -0.085892
0.281124 -0.086362
0.279976 -0.086778
0.278769 -0.087132
0.277528 -0.087418
0.276280 -0.087632
0.275051 -0.087774
0.273863 -0.087851
0.272735 -0.087868
0.271679 -0.087834
0.270703 -0.087761
0.269808 -0.087657
0.268995 -0.087535
0.268261 -0.087407
0.267604 -0.087286
0.267022 -0.087184
0.266512 -0.087110
0.266074 -0.087066
0.265706 -0.087048
0.265407 -0.087046
0.265178 -0.087047
0.265020 -0.087038
0.264936 -0.087010
0.264930 -0.086954
0.261971 -0.093945
0.261352 -0.094384
0.260766 -0.094847
0.260225 -0.095326
0.259733 -0.095813
0.259288 -0.096300
0.258877 -0.096777
0.258490 -0.097236
0.258110 -0.097671
0.257730 -0.098076
0.257340 -0.098440
0.256939 -0.098752
0.256523 -0.098996
0.256093 -0.099155
0.255649 -0.099213
0.255197 -0.099157
0.254742 -0.098982
0.254295 -0.098685
0.253869 -0.098267
0.253480 -0.097738
0.253148 -0.097109
0.252894 -0.096396
0.252734 -0.095620
0.252683 -0.094802
0.252747 -0.093962
0.252922 -0.093116
0.253199 -0.092277
0.253559 -0.091451
0.253986 -0.090640
0.254463 -0.089847
0.254977 -0.089072
0.255520 -0.088311
0.256088 -0.087561
0.256677 -0.086816
0.257287 -0.086074
0.257918 -0.085334
0.258571 -0.084596
0.259248 -0.083867
0.259950 -0.083149
0.260678 -0.082446
0.261431 -0.081759
0.262203 -0.081082
0.262985 -0.080406
0.263764 -0.079719
0.264526 -0.079009
0.265259 -0.078273
0.265956 -0.077521
0.266615 -0.076773
0.267241 -0.076055
0.267835 -0.075393
0.268403 -0.074805
0.268945 -0.074301
0.269461 -0.073882
0.269951 -0.073538
0.270415 -0.073257
0.270851 -0.073021
0.271261 -0.072812
0.271643 -0.072611
0.271999 -0.072400
0.272326 -0.072159
0.272624 -0.071875
0.272891 -0.071537
0.273131 -0.071146
0.273347 -0.070716
0.273547 -0.070273
0.273740 -0.069848
0.273931 -0.069473
0.274119 -0.069177
0.274300 -0.068981
0.274463 -0.068903
0.274598 -0.068957
0.274693 -0.069151
0.274736 -0.069487
0.274718 -0.069960
0.274631 -0.070558
0.274473 -0.071265
0.274239 -0.072061
0.273931 -0.072927
0.273552 -0.073846
0.273107 -0.074803
0.272603 -0.075784
0.272054 -0.076781
0.271474 -0.077788
0.270876 -0.078802
0.270278 -0.079825
0.269691 -0.080858
0.269124 -0.081906
0.268581 -0.082971
0.268062 -0.084058
0.267563 -0.085167
0.267079 -0.086299
0.266604 -0.087452
0.266133 -0.088616
0.265664 -0.089776
0.265197 -0.090909
0.264732 -0.091983
0.264274 -0.092965
0.263828 -0.093820
0.263402 -0.094519
0.263011 -0.095044
0.262672 -0.095387
0.254836 -0.100380
0.254163 -0.100760
0.253441 -0.101133
0.252690 -0.101510
0.251931 -0.101896
0.251186 -0.102294
0.250474 -0.102698
0.249813 -0.103101
0.249214 -0.103492
0.248683 -0.103856
0.248219 -0.104175
0.247817 -0.104431
0.247468 -0.104604
0.247163 -0.104674
0.246894 -0.104621
0.246657 -0.104428
0.246447 -0.104083
0.246265 -0.103576
0.246114 -0.102906
0.245998 -0.102080
0.245926 -0.101112
0.245904 -0.100023
0.245944 -0.098840
0.246053 -0.097592
0.246237 -0.096304
0.246502 -0.094997
0.246847 -0.093684
0.247269 -0.092373
0.247759 -0.091071
0.248310 -0.089782
0.248910 -0.088514
0.249552 -0.087278
0.250228 -0.086084
0.250933 -0.084942
0.251659 -0.083861
0.252404 -0.082844
0.253161 -0.081893
0.253926 -0.081004
0.254691 -0.080172
0.255450 -0.079391
0.256194 -0.078652
0.256916 -0.077950
0.257608 -0.077279
0.258265 -0.076637
0.258884 -0.076025
0.259465 -0.075449
0.260015 -0.074917
0.260541 -0.074437
0.261055 -0.074017
0.261566 -0.073659
0.262084 -0.073362
0.262612 -0.073119
0.263155 -0.072923
0.263710 -0.072761
0.264277 -0.072625
0.264850 -0.072502
0.265422 -0.072379
0.265985 -0.072241
0.266528 -0.072074
0.267042 -0.071861
0.267516 -0.071593
0.267942 -0.071263
0.268315 -0.070876
0.268634 -0.070446
0.268901 -0.069994
0.269123 -0.069547
0.269309 -0.069132
0.269469 -0.068770
0.269609 -0.068476
0.269736 -0.068257
0.269849 -0.068116
0.269944 -0.068048
0.270015 -0.068050
0.270053 -0.068117
0.270050 -0.068248
0.269997 -0.068439
0.269888 -0.068689
0.269718 -0.068996
0.269485 -0.069355
0.269186 -0.069763
0.268826 -0.070219
0.268412 -0.070726
0.267955 -0.071298
0.267474 -0.071950
0.266987 -0.072708
0.266516 -0.073596
0.266081 -0.074636
0.265699 -0.075846
0.265388 -0.077231
0.265156 -0.078787
0.265009 -0.080495
0.264950 -0.082324
0.264974 -0.084233
0.265074 -0.086175
0.265241 -0.088103
0.265465 -0.089972
0.265736 -0.091741
0.266045 -0.093380
0.266386 -0.094863
0.266753 -0.096172
0.267141 -0.097295
0.218257 -0.110871
0.217523 -0.111216
0.216753 -0.111496
0.215957 -0.111739
0.215149 -0.111978
0.214346 -0.112244
0.213564 -0.112566
0.212824 -0.112962
0.212145 -0.113438
0.211541 -0.113986
0.211024 -0.114585
0.210603 -0.115202
0.210280 -0.115797
0.210057 -0.116329
0.209930 -0.116755
0.209896 -0.117041
0.209947 -0.117156
0.210077 -0.117080
0.210276 -0.116800
0.210535 -0.116312
0.210847 -0.115620
0.211204 -0.114740
0.211601 -0.113692
0.212036 -0.112506
0.212510 -0.111218
0.213029 -0.109869
0.213600 -0.108504
0.214234 -0.107169
0.214938 -0.105902
0.215723 -0.104738
0.216592 -0.103696
0.217547 -0.102782
0.218582 -0.101990
0.219690 -0.101306
0.220858 -0.100707
0.222072 -0.100170
0.223315 -0.099670
0.224571 -0.099182
0.225822 -0.098687
0.227052 -0.098168
0.228248 -0.097614
0.229397 -0.097018
0.230491 -0.096381
0.231526 -0.095711
0.232500 -0.095026
0.233418 -0.094349
0.234286 -0.093713
0.235116 -0.093157
0.235918 -0.092719
0.236703 -0.092435
0.237481 -0.092329
0.238259 -0.092413
0.239039 -0.092684
0.239821 -0.093122
0.240602 -0.093701
0.241377 -0.094383
0.242139 -0.095128
0.242880 -0.095896
0.243596 -0.096649
0.244279 -0.097353
0.244925 -0.097980
0.245530 -0.098512
0.246093 -0.098940
0.246613 -0.099266
0.247089 -0.099505
0.247523 -0.099679
0.247920 -0.099822
0.248285 -0.099975
0.248624 -0.100181
0.248948 -0.100485
0.249264 -0.100923
0.249582 -0.101522
0.249905 -0.102293
0.250235 -0.103231
0.250570 -0.104318
0.250902 -0.105522
0.251225 -0.106802
0.251528 -0.108115
0.251803 -0.109416
0.252039 -0.110659
0.252230 -0.111805
0.252367 -0.112819
0.252445 -0.113674
0.252458 -0.114353
0.252405 -0.114850
0.252285 -0.115171
0.252103 -0.115334
0.251866 -0.115367
0.251589 -0.115307
0.251290 -0.115198
0.250992 -0.115086
0.250715 -0.115012
0.250480 -0.115008
0.250300 -0.115093
0.250183 -0.115266
0.250131 -0.115513
0.250140 -0.115803
0.250202 -0.116099
0.250306 -0.116356
0.250441 -0.116531
0.250594 -0.116582
0.263363 -0.110697
0.262559 -0.111052
0.261630 -0.111230
0.260603 -0.111260
0.259517 -0.111175
0.258418 -0.111018
0.257353 -0.110835
0.256369 -0.110670
0.255503 -0.110563
0.254777 -0.110543
0.254201 -0.110621
0.253764 -0.110790
0.253446 -0.111025
0.253217 -0.111284
0.253044 -0.111513
0.252895 -0.111656
0.252739 -0.111659
0.252547 -0.111473
0.252299 -0.111064
0.251979 -0.110409
0.251581 -0.109500
0.251109 -0.108343
0.250576 -0.106951
0.250007 -0.105351
0.249431 -0.103571
0.248877 -0.101647
0.248377 -0.099616
0.247954 -0.097522
0.247630 -0.095412
0.247421 -0.093342
0.247339 -0.091369
0.247388 -0.089541
0.247568 -0.087900
0.247869 -0.086468
0.248276 -0.085249
0.248771 -0.084229
0.249329 -0.083378
0.249927 -0.082655
0.250541 -0.082018
0.251148 -0.081418
0.251726 -0.080811
0.252257 -0.080152
0.252724 -0.079398
0.253114 -0.078517
0.253419 -0.077490
0.253644 -0.076326
0.253808 -0.075065
0.253941 -0.073774
0.254080 -0.072540
0.254263 -0.071448
0.254520 -0.070576
0.254875 -0.069981
0.255337 -0.069703
0.255907 -0.069755
0.256573 -0.070131
0.257318 -0.070796
0.258116 -0.071700
0.258938 -0.072772
0.259751 -0.073930
0.260526 -0.075090
0.261233 -0.076175
0.261847 -0.077118
0.262352 -0.077873
0.262739 -0.078419
0.263009 -0.078766
0.263172 -0.078942
0.263244 -0.078997
0.263249 -0.078986
0.263210 -0.078969
0.263154 -0.079001
0.263103 -0.079136
0.263080 -0.079419
0.263098 -0.079888
0.263165 -0.080566
0.263281 -0.081464
0.263439 -0.082576
0.263627 -0.083878
0.263826 -0.085331
0.264018 -0.086881
0.264184 -0.088473
0.264308 -0.090049
0.264375 -0.091565
0.264378 -0.092984
0.264312 -0.094286
0.264178 -0.095462
0.263977 -0.096516
0.263720 -0.097458
0.263419 -0.098307
0.263091 -0.099084
0.262758 -0.099819
0.262444 -0.100541
0.262174 -0.101285
0.261969 -0.102081
0.261848 -0.102960
0.261821 -0.103941
0.261892 -0.105030
0.262058 -0.106217
0.262307 -0.107473
0.262621 -0.108753
0.262981 -0.110002
0.263361 -0.111162
0.265914 -0.110038
0.265104 -0.110381
0.264154 -0.110512
0.263097 -0.110462
0.261971 -0.110268
0.260824 -0.109979
0.259703 -0.109648
0.258652 -0.109330
0.257706 -0.109075
0.256885 -0.108925
0.256195 -0.108905
0.255631 -0.109020
0.255172 -0.109251
0.254793 -0.109555
0.254465 -0.109869
0.254158 -0.110122
0.253843 -0.110246
0.253498 -0.110181
0.253103 -0.109881
0.252650 -0.109320
0.252133 -0.108483
0.251561 -0.107372
0.250947 -0.106002
0.250316 -0.104396
0.249693 -0.102587
0.249110 -0.100615
0.248592 -0.098526
0.248165 -0.096374
0.247848 -0.094219
0.247657 -0.092127
0.247600 -0.090162
0.247679 -0.088382
0.247890 -0.086832
0.248223 -0.085534
0.248658 -0.084486
0.249174 -0.083657
0.249745 -0.083000
0.250345 -0.082457
0.250948 -0.081968
0.251534 -0.081476
0.252083 -0.080930
0.252580 -0.080286
0.253013 -0.079510
0.253375 -0.078582
0.253668 -0.077497
0.253900 -0.076280
0.254092 -0.074975
0.254269 -0.073651
0.254463 -0.072389
0.254705 -0.071271
0.255021 -0.070374
0.255428 -0.069760
0.255936 -0.069471
0.256542 -0.069528
0.257235 -0.069924
0.257996 -0.070621
0.258801 -0.071560
0.259618 -0.072658
0.260420 -0.073827
0.261178 -0.074980
0.261868 -0.076039
0.262470 -0.076944
0.262971 -0.077656
0.263366 -0.078161
0.263653 -0.078468
0.263841 -0.078607
0.263944 -0.078622
0.263979 -0.078567
0.263971 -0.078499
0.263943 -0.078476
0.263919 -0.078552
0.263922 -0.078779
0.263966 -0.079199
0.264060 -0.079844
0.264204 -0.080732
0.264393 -0.081859
0.264612 -0.083202
0.264844 -0.084715
0.265066 -0.086339
0.265259 -0.088009
0.265403 -0.089662
0.265483 -0.091246
0.265486 -0.092723
0.265407 -0.094067
0.265242 -0.095267
0.264996 -0.096323
0.264677 -0.097243
0.264298 -0.098044
0.263879 -0.098748
0.263444 -0.099384
0.263020 -0.099988
0.262632 -0.100598
0.262304 -0.101257
0.262057 -0.102007
0.261903 -0.102882
0.261850 -0.103901
0.261896 -0.105062
0.262030 -0.106340
0.262237 -0.107683
0.262494 -0.109028
0.262777 -0.110303
0.259431 -0.062325
0.258786 -0.062871
0.258252 -0.063526
0.257849 -0.064285
0.257592 -0.065135
0.257484 -0.066056
0.257519 -0.067022
0.257685 -0.068002
0.257960 -0.068964
0.258324 -0.069879
0.258753 -0.070724
0.259227 -0.071485
0.259730 -0.072154
0.260246 -0.072727
0.260767 -0.073208
0.261287 -0.073601
0.261805 -0.073914
0.262324 -0.074159
0.262851 -0.074348
0.263396 -0.074497
0.263973 -0.074621
0.264598 -0.074737
0.265293 -0.074860
0.266079 -0.075003
0.266975 -0.075177
0.267998 -0.075387
0.269158 -0.075632
0.270453 -0.075908
0.271866 -0.076199
0.273371 -0.076489
0.274932 -0.076757
0.276506 -0.076984
0.278056 -0.077153
0.279543 -0.077254
0.280938 -0.077280
0.282216 -0.077232
0.283360 -0.077116
0.284359 -0.076943
0.285208 -0.076728
0.285908 -0.076486
0.286465 -0.076234
0.286890 -0.075987
0.287201 -0.075757
0.287422 -0.075555
0.287580 -0.075393
0.287705 -0.075283
0.287826 -0.075235
0.287968 -0.075259
0.288143 -0.075359
0.288353 -0.075533
0.288585 -0.075766
0.288816 -0.076042
0.289018 -0.076337
0.289159 -0.076629
0.289209 -0.076898
0.289140 -0.077129
0.288931 -0.077310
0.288565 -0.077437
0.288035 -0.077508
0.287338 -0.077526
0.286481 -0.077500
0.285478 -0.077441
0.284351 -0.077365
0.283127 -0.077289
0.281838 -0.077236
0.280518 -0.077225
0.279198 -0.077276
0.277911 -0.077407
0.276682 -0.077630
0.275530 -0.077949
0.274466 -0.078360
0.273488 -0.078847
0.272586 -0.079389
0.271742 -0.079960
0.270931 -0.080533
0.270132 -0.081087
0.269326 -0.081601
0.268495 -0.082064
0.267631 -0.082464
0.266727 -0.082797
0.265784 -0.083059
0.264805 -0.083253
0.263803 -0.083384
0.262794 -0.083461
0.261797 -0.083498
0.260837 -0.083511
0.259941 -0.083522
0.259139 -0.083554
0.258457 -0.083630
0.257920 -0.083771
0.257547 -0.083992
0.257343 -0.084298
0.257303 -0.084680
0.257406 -0.085118
0.257623 -0.085579
0.257915 -0.086024
0.258244 -0.086413
0.258576 -0.086711
0.258881 -0.086891
0.259139 -0.086936
0.259337 -0.086843
0.276144 -0.068311
0.275455 -0.068764
0.274693 -0.069205
0.273885 -0.069631
0.273063 -0.070037
0.272261 -0.070422
0.271510 -0.070785
0.270838 -0.071124
0.270265 -0.071444
0.269801 -0.071747
0.269446 -0.072038
0.269189 -0.072317
0.269013 -0.072577
0.268896 -0.072802
0.268817 -0.072969
0.268754 -0.073050
0.268692 -0.073018
0.268616 -0.072851
0.268515 -0.072527
0.268382 -0.072032
0.268212 -0.071355
0.268003 -0.070490
0.267759 -0.069438
0.267483 -0.068205
0.267186 -0.066804
0.266881 -0.065255
0.266583 -0.063584
0.266310 -0.061823
0.266081 -0.060010
0.265915 -0.058183
0.265829 -0.056381
0.265836 -0.054638
0.265945 -0.052979
0.266156 -0.051415
0.266465 -0.049946
0.266856 -0.048565
0.267315 -0.047258
0.267821 -0.046014
0.268356 -0.044822
0.268905 -0.043677
0.269456 -0.042578
0.270000 -0.041529
0.270534 -0.040537
0.271056 -0.039610
0.271572 -0.038758
0.272088 -0.037989
0.272617 -0.037307
0.273171 -0.036716
0.273767 -0.036219
0.274418 -0.035816
0.275136 -0.035505
0.275926 -0.035287
0.276783 -0.035164
0.277695 -0.035138
0.278639 -0.035208
0.279587 -0.035372
0.280509 -0.035621
0.281372 -0.035942
0.282149 -0.036321
0.282816 -0.036743
0.283356 -0.037195
0.283756 -0.037668
0.284011 -0.038151
0.284120 -0.038638
0.284092 -0.039120
0.283939 -0.039593
0.283683 -0.040053
0.283352 -0.040500
0.282978 -0.040936
0.282596 -0.041369
0.282242 -0.041813
0.281947 -0.042291
0.281737 -0.042831
0.281627 -0.043468
0.281620 -0.044231
0.281712 -0.045142
0.281886 -0.046207
0.282123 -0.047417
0.282398 -0.048750
0.282684 -0.050178
0.282955 -0.051668
0.283190 -0.053190
0.283370 -0.054714
0.283480 -0.056216
0.283512 -0.057672
0.283462 -0.059066
0.283331 -0.060386
0.283128 -0.061624
0.282864 -0.062779
0.282558 -0.063855
0.282231 -0.064864
0.281908 -0.065824
0.281615 -0.066760
0.281377 -0.067701
0.281220 -0.068676
0.281159 -0.069711
0.281207 -0.070822
0.281363 -0.072006
0.281619 -0.073240
0.281954 -0.074484
0.282342 -0.075689
0.268992 -0.037127
0.268426 -0.037528
0.267855 -0.037854
0.267288 -0.038092
0.266730 -0.038233
0.266190 -0.038274
0.265676 -0.038219
0.265192 -0.038076
0.264745 -0.037854
0.264337 -0.037564
0.263970 -0.037212
0.263644 -0.036800
0.263358 -0.036328
0.263110 -0.035797
0.262899 -0.035206
0.262724 -0.034559
0.262584 -0.033857
0.262478 -0.033106
0.262408 -0.032312
0.262374 -0.031477
0.262378 -0.030604
0.262424 -0.029695
0.262514 -0.028749
0.262651 -0.027764
0.262838 -0.026738
0.263074 -0.025670
0.263360 -0.024560
0.263695 -0.023415
0.264081 -0.022244
0.264522 -0.021063
0.265023 -0.019891
0.265592 -0.018747
0.266235 -0.017650
0.266955 -0.016617
0.267755 -0.015661
0.268634 -0.014791
0.269587 -0.014010
0.270606 -0.013315
0.271681 -0.012696
0.272801 -0.012136
0.273952 -0.011613
0.275121 -0.011098
0.276294 -0.010563
0.277458 -0.009979
0.278601 -0.009329
0.279714 -0.008604
0.280789 -0.007812
0.281822 -0.006972
0.282809 -0.006108
0.283746 -0.005251
0.284628 -0.004427
0.285449 -0.003661
0.286203 -0.002971
0.286884 -0.002371
0.287484 -0.001871
0.287997 -0.001472
0.288416 -0.001171
0.288736 -0.000959
0.288954 -0.000822
0.289069 -0.000740
0.289086 -0.000694
0.289014 -0.000664
0.288866 -0.000636
0.288662 -0.000603
0.288420 -0.000564
0.288164 -0.000526
0.287909 -0.000504
0.287669 -0.000514
0.287450 -0.000581
0.287254 -0.000727
0.287078 -0.000978
0.286919 -0.001356
0.286772 -0.001880
0.286633 -0.002560
0.286497 -0.003404
0.286361 -0.004409
0.286223 -0.005568
0.286080 -0.006865
0.285929 -0.008281
0.285772 -0.009794
0.285613 -0.011380
0.285461 -0.013018
0.285326 -0.014687
0.285223 -0.016365
0.285165 -0.018032
0.285163 -0.019669
0.285226 -0.021257
0.285360 -0.022781
0.285563 -0.024232
0.285834 -0.025602
0.286166 -0.026887
0.286553 -0.028085
0.286984 -0.029198
0.287454 -0.030226
0.287953 -0.031168
0.288474 -0.032025
0.289011 -0.032797
0.289555 -0.033484
0.290103 -0.034083
0.290646 -0.034593
0.291183 -0.035009
0.287474 -0.014927
0.286978 -0.015417
0.286438 -0.015975
0.285871 -0.016584
0.285298 -0.017224
0.284744 -0.017879
0.284234 -0.018533
0.283793 -0.019176
0.283443 -0.019801
0.283202 -0.020407
0.283077 -0.020993
0.283070 -0.021562
0.283168 -0.022115
0.283354 -0.022656
0.283604 -0.023184
0.283893 -0.023700
0.284195 -0.024201
0.284492 -0.024684
0.284766 -0.025140
0.285006 -0.025558
0.285206 -0.025922
0.285365 -0.026211
0.285485 -0.026401
0.285573 -0.026467
0.285642 -0.026382
0.285705 -0.026127
0.285779 -0.025687
0.285885 -0.025057
0.286041 -0.024239
0.286266 -0.023247
0.286577 -0.022100
0.286984 -0.020822
0.287490 -0.019440
0.288089 -0.017982
0.288766 -0.016473
0.289497 -0.014934
0.290255 -0.013384
0.291013 -0.011838
0.291746 -0.010307
0.292435 -0.008802
0.293068 -0.007327
0.293638 -0.005888
0.294145 -0.004488
0.294594 -0.003127
0.294995 -0.001806
0.295358 -0.000525
0.295698 0.000713
0.296028 0.001904
0.296365 0.003044
0.296722 0.004126
0.297114 0.005141
0.297551 0.006082
0.298040 0.006940
0.298582 0.007708
0.299168 0.008380
0.299788 0.008949
0.300421 0.009412
0.301048 0.009764
0.301645 0.010005
0.302194 0.010138
0.302680 0.010170
0.303090 0.010109
0.303417 0.009971
0.303657 0.009770
0.303811 0.009523
0.303883 0.009248
0.303878 0.008960
0.303805 0.008669
0.303679 0.008387
0.303512 0.008115
0.303324 0.007854
0.303132 0.007600
0.302954 0.007343
0.302808 0.007075
0.302705 0.006786
0.302650 0.006466
0.302643 0.006108
0.302672 0.005708
0.302721 0.005265
0.302771 0.004785
0.302804 0.004275
0.302802 0.003750
0.302753 0.003224
0.302650 0.002716
0.302489 0.002243
0.302272 0.001826
0.302004 0.001482
0.301693 0.001227
0.301351 0.001074
0.300991 0.001029
0.300629 0.001093
0.300285 0.001260
0.299980 0.001521
0.299739 0.001860
0.299585 0.002262
0.299539 0.002707
0.299615 0.003181
0.299820 0.003669
0.300148 0.004161
0.300587 0.004654
0.301113 0.005145
0.274976 -0.048365
0.274260 -0.048583
0.273426 -0.048758
0.272505 -0.048905
0.271528 -0.049041
0.270526 -0.049185
0.269526 -0.049356
0.268553 -0.049573
0.267626 -0.049848
0.266755 -0.050190
0.265947 -0.050598
0.265199 -0.051062
0.264499 -0.051562
0.263833 -0.052074
0.263185 -0.052570
0.262538 -0.053021
0.261877 -0.053402
0.261193 -0.053687
0.260480 -0.053860
0.259739 -0.053910
0.258977 -0.053831
0.258206 -0.053628
0.257444 -0.053309
0.256711 -0.052889
0.256028 -0.052387
0.255418 -0.051825
0.254902 -0.051223
0.254499 -0.050605
0.254227 -0.049994
0.254098 -0.049412
0.254117 -0.048875
0.254279 -0.048393
0.254573 -0.047965
0.254975 -0.047584
0.255460 -0.047232
0.256001 -0.046889
0.256569 -0.046529
0.257141 -0.046128
0.257696 -0.045662
0.258221 -0.045110
0.258703 -0.044458
0.259139 -0.043699
0.259528 -0.042834
0.259873 -0.041876
0.260182 -0.040848
0.260467 -0.039780
0.260744 -0.038709
0.261032 -0.037674
0.261352 -0.036712
0.261722 -0.035859
0.262157 -0.035139
0.262662 -0.034570
0.263233 -0.034152
0.263856 -0.033873
0.264509 -0.033708
0.265164 -0.033623
0.265791 -0.033579
0.266362 -0.033534
0.266852 -0.033447
0.267244 -0.033282
0.267523 -0.033013
0.267686 -0.032624
0.267735 -0.032114
0.267677 -0.031495
0.267529 -0.030793
0.267313 -0.030042
0.267053 -0.029282
0.266776 -0.028559
0.266510 -0.027916
0.266282 -0.027395
0.266112 -0.027034
0.266014 -0.026863
0.265992 -0.026901
0.266038 -0.027154
0.266133 -0.027611
0.266249 -0.028250
0.266354 -0.029035
0.266420 -0.029927
0.266419 -0.030880
0.266331 -0.031849
0.266144 -0.032794
0.265853 -0.033679
0.265461 -0.034477
0.264979 -0.035170
0.264423 -0.035751
0.263814 -0.036218
0.263177 -0.036582
0.262539 -0.036858
0.261926 -0.037069
0.261363 -0.037240
0.260873 -0.037399
0.260473 -0.037572
0.260175 -0.037781
0.259984 -0.038037
0.259893 -0.038342
0.259889 -0.038684
0.259951 -0.039040
0.260052 -0.039379
0.260169 -0.039667
0.260276 -0.039865
0.260354 -0.039939
0.235789 0.043340
0.235334 0.043190
0.235010 0.043146
0.234824 0.043205
0.234767 0.043358
0.234813 0.043591
0.234927 0.043883
0.235071 0.044215
0.235204 0.044564
0.235292 0.044913
0.235309 0.045244
0.235239 0.045545
0.235075 0.045807
0.234821 0.046023
0.234486 0.046194
0.234088 0.046323
0.233650 0.046419
0.233198 0.046496
0.232764 0.046571
0.232383 0.046664
0.232088 0.046797
0.231914 0.046992
0.231887 0.047269
0.232023 0.047642
0.232322 0.048115
0.232766 0.048685
0.233326 0.049342
0.233961 0.050068
0.234626 0.050845
0.235277 0.051655
0.235877 0.052483
0.236393 0.053318
0.236800 0.054150
0.237078 0.054976
0.237215 0.055793
0.237202 0.056601
0.237039 0.057400
0.236731 0.058188
0.236293 0.058964
0.235748 0.059722
0.235128 0.060459
0.234472 0.061171
0.233821 0.061860
0.233217 0.062525
0.232694 0.063169
0.232271 0.063791
0.231956 0.064388
0.231738 0.064957
0.231594 0.065494
0.231494 0.065999
0.231401 0.066475
0.231277 0.066927
0.231088 0.067363
0.230803 0.067785
0.230401 0.068192
0.229870 0.068575
0.229208 0.068920
0.228424 0.069209
0.227535 0.069423
0.226563 0.069548
0.225539 0.069576
0.224496 0.069505
0.223474 0.069343
0.222513 0.069104
0.221655 0.068808
0.220934 0.068481
0.220375 0.068149
0.219988 0.067840
0.219766 0.067578
0.219687 0.067382
0.219716 0.067264
0.219813 0.067225
0.219943 0.067254
0.220075 0.067327
0.220193 0.067413
0.220288 0.067472
0.220358 0.067468
0.220406 0.067368
0.220438 0.067146
0.220461 0.066783
0.220481 0.066270
0.220510 0.065609
0.220558 0.064811
0.220639 0.063897
0.220771 0.062896
0.220970 0.061845
0.221254 0.060784
0.221637 0.059752
0.222129 0.058783
0.222735 0.057901
0.223449 0.057116
0.224262 0.056426
0.225153 0.055820
0.226100 0.055277
0.227078 0.054778
0.228060 0.054305
0.229022 0.053842
0.229940 0.053380
0.230792 0.052912
0.231562 0.052437
0.232233 0.051958
0.294304 -0.021215
0.293795 -0.021576
0.293352 -0.021939
0.292995 -0.022292
0.292739 -0.022624
0.292585 -0.022928
0.292527 -0.023196
0.292546 -0.023427
0.292620 -0.023621
0.292722 -0.023781
0.292823 -0.023913
0.292901 -0.024022
0.292934 -0.024112
0.292909 -0.024185
0.292818 -0.024244
0.292658 -0.024288
0.292435 -0.024316
0.292158 -0.024327
0.291844 -0.024315
0.291513 -0.024279
0.291188 -0.024212
0.290896 -0.024110
0.290663 -0.023967
0.290512 -0.023777
0.290462 -0.023534
0.290526 -0.023232
0.290710 -0.022864
0.291009 -0.022425
0.291412 -0.021910
0.291895 -0.021319
0.292433 -0.020654
0.292995 -0.019920
0.293553 -0.019123
0.294083 -0.018271
0.294564 -0.017374
0.294982 -0.016442
0.295328 -0.015484
0.295599 -0.014511
0.295798 -0.013529
0.295934 -0.012545
0.296020 -0.011560
0.296072 -0.010574
0.296110 -0.009584
0.296156 -0.008587
0.296233 -0.007579
0.296363 -0.006561
0.296564 -0.005536
0.296854 -0.004509
0.297239 -0.003492
0.297718 -0.002496
0.298278 -0.001537
0.298899 -0.000629
0.299550 0.000215
0.300201 0.000984
0.300818 0.001673
0.301371 0.002278
0.301836 0.002802
0.302194 0.003248
0.302431 0.003624
0.302545 0.003936
0.302538 0.004194
0.302423 0.004405
0.302219 0.004577
0.301952 0.004714
0.301651 0.004822
0.301350 0.004905
0.301083 0.004967
0.300882 0.005013
0.300772 0.005045
0.300771 0.005066
0.300882 0.005077
0.301094 0.005074
0.301384 0.005052
0.301721 0.005002
0.302068 0.004916
0.302388 0.004784
0.302649 0.004600
0.302828 0.004356
0.302905 0.004051
0.302872 0.003682
0.302727 0.003252
0.302477 0.002769
0.302137 0.002241
0.301725 0.001683
0.301266 0.001112
0.300788 0.000546
0.300323 0.000008
0.299900 -0.000482
0.299548 -0.000906
0.299287 -0.001247
0.299130 -0.001497
0.299078 -0.001652
0.299122 -0.001715
0.299241 -0.001692
0.299411 -0.001593
0.299603 -0.001427
0.299789 -0.001201
0.299946 -0.000924
0.300055 -0.000600
0.300102 -0.000237
0.300083 0.000164
0.262313 -0.021075
0.261607 -0.021543
0.260825 -0.022043
0.259985 -0.022556
0.259109 -0.023060
0.258218 -0.023536
0.257335 -0.023965
0.256479 -0.024334
0.255666 -0.024636
0.254904 -0.024870
0.254197 -0.025041
0.253542 -0.025156
0.252930 -0.025223
0.252352 -0.025250
0.251797 -0.025242
0.251256 -0.025203
0.250720 -0.025134
0.250186 -0.025035
0.249654 -0.024903
0.249126 -0.024736
0.248609 -0.024530
0.248113 -0.024279
0.247651 -0.023979
0.247238 -0.023625
0.246887 -0.023209
0.246613 -0.022723
0.246430 -0.022161
0.246349 -0.021519
0.246378 -0.020798
0.246525 -0.020005
0.246791 -0.019152
0.247174 -0.018254
0.247668 -0.017327
0.248266 -0.016391
0.248957 -0.015462
0.249728 -0.014554
0.250567 -0.013679
0.251458 -0.012844
0.252387 -0.012051
0.253342 -0.011299
0.254309 -0.010579
0.255275 -0.009877
0.256228 -0.009177
0.257162 -0.008460
0.258073 -0.007710
0.258961 -0.006918
0.259833 -0.006079
0.260698 -0.005192
0.261566 -0.004260
0.262446 -0.003291
0.263340 -0.002288
0.264247 -0.001262
0.265158 -0.000223
0.266058 0.000816
0.266929 0.001843
0.267746 0.002843
0.268485 0.003804
0.269124 0.004717
0.269640 0.005578
0.270015 0.006386
0.270236 0.007141
0.270296 0.007849
0.270196 0.008510
0.269946 0.009127
0.269560 0.009700
0.269063 0.010233
0.268483 0.010730
0.267849 0.011200
0.267197 0.011653
0.266555 0.012099
0.265948 0.012542
0.265395 0.012983
0.264902 0.013415
0.264466 0.013824
0.264077 0.014190
0.263718 0.014493
0.263368 0.014715
0.263006 0.014840
0.262612 0.014858
0.262168 0.014761
0.261662 0.014546
0.261087 0.014212
0.260440 0.013762
0.259725 0.013205
0.258946 0.012552
0.258115 0.011821
0.257244 0.011037
0.256351 0.010230
0.255456 0.009434
0.254580 0.008682
0.253742 0.008009
0.252957 0.007441
0.252237 0.006998
0.251584 0.006696
0.250995 0.006539
0.250463 0.006532
0.249976 0.006669
0.249523 0.006944
0.249096 0.007344
0.248689 0.007852
0.248300 0.008448
0.157614 0.002189
0.156910 0.001848
0.156196 0.001631
0.155489 0.001539
0.154805 0.001563
0.154159 0.001684
0.153561 0.001876
0.153017 0.002111
0.152527 0.002360
0.152084 0.002597
0.151679 0.002802
0.151301 0.002965
0.150940 0.003082
0.150586 0.003154
0.150235 0.003191
0.149880 0.003205
0.149520 0.003211
0.149159 0.003227
0.148801 0.003268
0.148459 0.003351
0.148146 0.003487
0.147877 0.003687
0.147668 0.003952
0.147530 0.004281
0.147468 0.004663
0.147483 0.005085
0.147568 0.005526
0.147708 0.005968
0.147886 0.006395
0.148082 0.006789
0.148282 0.007138
0.148475 0.007430
0.148659 0.007654
0.148837 0.007803
0.149016 0.007875
0.149204 0.007871
0.149410 0.007798
0.149643 0.007667
0.149906 0.007496
0.150205 0.007303
0.150540 0.007110
0.150910 0.006940
0.151309 0.006815
0.151728 0.006749
0.152156 0.006751
0.152580 0.006816
0.152989 0.006926
0.153368 0.007058
0.153709 0.007183
0.154001 0.007276
0.154235 0.007318
0.154408 0.007295
0.154516 0.007199
0.154562 0.007027
0.154550 0.006781
0.154489 0.006466
0.154389 0.006091
0.154259 0.005668
0.154107 0.005215
0.153940 0.004747
0.153765 0.004284
0.153586 0.003842
0.153408 0.003434
0.153232 0.003070
0.153060 0.002755
0.152892 0.002486
0.152728 0.002253
0.152566 0.002041
0.152403 0.001832
0.152235 0.001604
0.152054 0.001340
0.151852 0.001022
0.151622 0.000636
0.151357 0.000171
0.151058 -0.000382
0.150729 -0.001029
0.150375 -0.001771
0.150006 -0.002604
0.149630 -0.003519
0.149252 -0.004502
0.148880 -0.005534
0.148515 -0.006588
0.148161 -0.007638
0.147816 -0.008651
0.147480 -0.009600
0.147148 -0.010461
0.146816 -0.011216
0.146480 -0.011863
0.146135 -0.012405
0.145777 -0.012856
0.145399 -0.013233
0.144998 -0.013556
0.144572 -0.013843
0.144122 -0.014109
0.143654 -0.014367
0.143175 -0.014626
0.142697 -0.014892
0.142234 -0.015167
0.141798 -0.015447
0.141400 -0.015725
0.141049 -0.015992
0.160603 0.003430
0.159891 0.002973
0.159144 0.002410
0.158370 0.001758
0.157578 0.001043
0.156772 0.000297
0.155957 -0.000441
0.155131 -0.001135
0.154294 -0.001750
0.153445 -0.002262
0.152585 -0.002660
0.151720 -0.002941
0.150856 -0.003119
0.150007 -0.003213
0.149184 -0.003245
0.148401 -0.003240
0.147668 -0.003222
0.147000 -0.003213
0.146408 -0.003230
0.145903 -0.003287
0.145492 -0.003388
0.145180 -0.003536
0.144968 -0.003721
0.144848 -0.003929
0.144809 -0.004141
0.144834 -0.004332
0.144901 -0.004478
0.144986 -0.004551
0.145071 -0.004526
0.145138 -0.004386
0.145183 -0.004117
0.145206 -0.003722
0.145214 -0.003209
0.145214 -0.002598
0.145216 -0.001915
0.145224 -0.001186
0.145245 -0.000439
0.145284 0.000301
0.145349 0.001012
0.145447 0.001669
0.145588 0.002250
0.145778 0.002738
0.146025 0.003116
0.146329 0.003376
0.146689 0.003515
0.147098 0.003537
0.147548 0.003454
0.148029 0.003285
0.148529 0.003052
0.149039 0.002783
0.149550 0.002503
0.150053 0.002233
0.150537 0.001985
0.150991 0.001760
0.151404 0.001554
0.151766 0.001355
0.152065 0.001150
0.152294 0.000922
0.152447 0.000658
0.152522 0.000343
0.152522 -0.000034
0.152451 -0.000483
0.152317 -0.001010
0.152129 -0.001615
0.151898 -0.002293
0.151635 -0.003034
0.151352 -0.003821
0.151060 -0.004634
0.150768 -0.005448
0.150482 -0.006240
0.150200 -0.006989
0.149917 -0.007679
0.149621 -0.008304
0.149295 -0.008865
0.148925 -0.009367
0.148497 -0.009825
0.147999 -0.010252
0.147425 -0.010663
0.146771 -0.011073
0.146041 -0.011493
0.145241 -0.011935
0.144385 -0.012411
0.143487 -0.012929
0.142566 -0.013496
0.141638 -0.014116
0.140719 -0.014787
0.139822 -0.015508
0.138957 -0.016269
0.138130 -0.017060
0.137343 -0.017866
0.136595 -0.018671
0.135883 -0.019455
0.135205 -0.020202
0.134557 -0.020898
0.133939 -0.021534
0.133350 -0.022106
0.132791 -0.022616
0.132263 -0.023069
0.131768 -0.023474
0.131309 -0.023843
0.130890 -0.024187
0.194116 -0.064864
0.193408 -0.065356
0.192717 -0.065797
0.192048 -0.066195
0.191406 -0.066552
0.190788 -0.066867
0.190196 -0.067141
0.189625 -0.067377
0.189077 -0.067583
0.188552 -0.067769
0.188058 -0.067943
0.187599 -0.068109
0.187183 -0.068262
0.186816 -0.068385
0.186501 -0.068453
0.186239 -0.068438
0.186029 -0.068314
0.185871 -0.068064
0.185765 -0.067680
0.185713 -0.067168
0.185716 -0.066546
0.185779 -0.065838
0.185905 -0.065073
0.186098 -0.064279
0.186357 -0.063481
0.186677 -0.062700
0.187051 -0.061951
0.187467 -0.061248
0.187911 -0.060604
0.188370 -0.060032
0.188829 -0.059543
0.189278 -0.059147
0.189706 -0.058848
0.190102 -0.058643
0.190456 -0.058517
0.190761 -0.058449
0.191010 -0.058414
0.191200 -0.058387
0.191333 -0.058349
0.191414 -0.058286
0.191452 -0.058194
0.191459 -0.058076
0.191445 -0.057937
0.191422 -0.057786
0.191394 -0.057628
0.191361 -0.057467
0.191318 -0.057301
0.191255 -0.057128
0.191163 -0.056948
0.191033 -0.056762
0.190857 -0.056579
0.190631 -0.056410
0.190354 -0.056269
0.190027 -0.056166
0.189652 -0.056103
0.189235 -0.056072
0.188780 -0.056055
0.188293 -0.056026
0.187780 -0.055960
0.187249 -0.055837
0.186708 -0.055644
0.186163 -0.055377
0.185619 -0.055040
0.185080 -0.054644
0.184544 -0.054201
0.184009 -0.053727
0.183469 -0.053235
0.182914 -0.052738
0.182336 -0.052251
0.181725 -0.051794
0.181073 -0.051389
0.180374 -0.051061
0.179622 -0.050837
0.178817 -0.050739
0.177956 -0.050782
0.177041 -0.050971
0.176074 -0.051298
0.175058 -0.051747
0.173998 -0.052296
0.172899 -0.052923
0.171771 -0.053611
0.170624 -0.054347
0.169471 -0.055126
0.168329 -0.055947
0.167212 -0.056814
0.166135 -0.057727
0.165109 -0.058685
0.164144 -0.059679
0.163243 -0.060699
0.162408 -0.061734
0.161638 -0.062771
0.160930 -0.063802
0.160282 -0.064820
0.159693 -0.065823
0.159160 -0.066809
0.158684 -0.067774
0.158261 -0.068709
0.157891 -0.069601
0.157572 -0.070434
0.157305 -0.071189
0.157090 -0.071851
0.190474 -0.037648
0.189766 -0.038210
0.188961 -0.038688
0.188092 -0.039088
0.187202 -0.039424
0.186339 -0.039723
0.185559 -0.040022
0.184914 -0.040358
0.184452 -0.040770
0.184202 -0.041282
0.184173 -0.041901
0.184351 -0.042617
0.184705 -0.043402
0.185192 -0.044220
0.185766 -0.045035
0.186386 -0.045810
0.187016 -0.046516
0.187626 -0.047125
0.188194 -0.047613
0.188704 -0.047957
0.189145 -0.048135
0.189510 -0.048133
0.189800 -0.047939
0.190022 -0.047556
0.190191 -0.046994
0.190331 -0.046280
0.190473 -0.045452
0.190658 -0.044557
0.190929 -0.043648
0.191329 -0.042774
0.191891 -0.041975
0.192631 -0.041273
0.193547 -0.040671
0.194616 -0.040152
0.195802 -0.039689
0.197063 -0.039244
0.198356 -0.038782
0.199643 -0.038268
0.200893 -0.037670
0.202081 -0.036962
0.203185 -0.036122
0.204193 -0.035134
0.205095 -0.033992
0.205886 -0.032702
0.206571 -0.031280
0.207160 -0.029757
0.207673 -0.028172
0.208141 -0.026573
0.208601 -0.025015
0.209098 -0.023554
0.209672 -0.022244
0.210358 -0.021128
0.211175 -0.020232
0.212120 -0.019568
0.213171 -0.019124
0.214290 -0.018876
0.215428 -0.018790
0.216536 -0.018828
0.217568 -0.018952
0.218485 -0.019123
0.219256 -0.019304
0.219859 -0.019461
0.220278 -0.019561
0.220508 -0.019577
0.220553 -0.019490
0.220424 -0.019288
0.220146 -0.018971
0.219749 -0.018552
0.219273 -0.018056
0.218765 -0.017523
0.218272 -0.017000
0.217839 -0.016542
0.217506 -0.016199
0.217299 -0.016014
0.217226 -0.016012
0.217278 -0.016204
0.217430 -0.016582
0.217651 -0.017127
0.217902 -0.017812
0.218152 -0.018602
0.218372 -0.019461
0.218540 -0.020348
0.218643 -0.021225
0.218674 -0.022054
0.218634 -0.022806
0.218528 -0.023459
0.218369 -0.024003
0.218174 -0.024439
0.217965 -0.024783
0.217772 -0.025063
0.217628 -0.025316
0.217572 -0.025591
0.217645 -0.025938
0.217884 -0.026407
0.218317 -0.027038
0.218961 -0.027856
0.219810 -0.028867
0.220841 -0.030054
0.222018 -0.031385
0.223298 -0.032812
0.224637 -0.034281
0.274258 -0.025684
0.273672 -0.025845
0.273069 -0.026041
0.272459 -0.026273
0.271854 -0.026538
0.271258 -0.026833
0.270676 -0.027153
0.270106 -0.027490
0.269547 -0.027836
0.268991 -0.028181
0.268433 -0.028516
0.267868 -0.028834
0.267294 -0.029131
0.266711 -0.029403
0.266127 -0.029651
0.265551 -0.029872
0.264992 -0.030060
0.264464 -0.030204
0.263976 -0.030286
0.263534 -0.030282
0.263145 -0.030163
0.262811 -0.029904
0.262529 -0.029486
0.262298 -0.028896
0.262108 -0.028133
0.261953 -0.027205
0.261821 -0.026123
0.261704 -0.024906
0.261589 -0.023573
0.261466 -0.022144
0.261323 -0.020642
0.261151 -0.019087
0.260938 -0.017497
0.260677 -0.015888
0.260358 -0.014273
0.259973 -0.012657
0.259516 -0.011044
0.258983 -0.009431
0.258376 -0.007817
0.257700 -0.006200
0.256964 -0.004582
0.256182 -0.002969
0.255369 -0.001375
0.254542 0.000181
0.253717 0.001673
0.252909 0.003076
0.252133 0.004365
0.251401 0.005523
0.250720 0.006539
0.250093 0.007412
0.249518 0.008148
0.248984 0.008758
0.248480 0.009254
0.247991 0.009646
0.247502 0.009942
0.247001 0.010146
0.246480 0.010258
0.245931 0.010280
0.245352 0.010218
0.244742 0.010081
0.244100 0.009879
0.243429 0.009627
0.242734 0.009336
0.242021 0.009018
0.241301 0.008679
0.240582 0.008324
0.239876 0.007957
0.239192 0.007578
0.238534 0.007190
0.237902 0.006794
0.237292 0.006390
0.236699 0.005973
0.236112 0.005535
0.235526 0.005065
0.234935 0.004549
0.234334 0.003973
0.233721 0.003330
0.233093 0.002620
0.232451 0.001850
0.231795 0.001042
0.231127 0.000221
0.230450 -0.000581
0.229771 -0.001333
0.229099 -0.002005
0.228445 -0.002578
0.227822 -0.003039
0.227246 -0.003384
0.226729 -0.003621
0.226285 -0.003763
0.225927 -0.003830
0.225664 -0.003844
0.225503 -0.003829
0.225445 -0.003806
0.225486 -0.003793
0.225620 -0.003808
0.225837 -0.003863
0.226124 -0.003968
0.226469 -0.004125
0.226860 -0.004331
0.227284 -0.004569
0.227732 -0.004818
0.243526 0.036785
0.242887 0.036672
0.242162 0.036610
0.241371 0.036607
0.240538 0.036653
0.239693 0.036727
0.238868 0.036801
0.238093 0.036842
0.237393 0.036819
0.236790 0.036711
0.236296 0.036508
0.235911 0.036213
0.235630 0.035838
0.235436 0.035400
0.235312 0.034917
0.235239 0.034402
0.235202 0.033868
0.235187 0.033324
0.235183 0.032780
0.235185 0.032242
0.235193 0.031715
0.235212 0.031201
0.235249 0.030699
0.235314 0.030212
0.235416 0.029741
0.235562 0.029291
0.235760 0.028866
0.236017 0.028473
0.236342 0.028115
0.236744 0.027792
0.237231 0.027504
0.237801 0.027250
0.238445 0.027029
0.239140 0.026842
0.239857 0.026693
0.240565 0.026583
0.241237 0.026510
0.241849 0.026472
0.242386 0.026462
0.242839 0.026479
0.243202 0.026520
0.243474 0.026589
0.243656 0.026692
0.243750 0.026842
0.243762 0.027048
0.243697 0.027323
0.243565 0.027675
0.243374 0.028108
0.243137 0.028619
0.242870 0.029195
0.242586 0.029817
0.242301 0.030460
0.242025 0.031100
0.241763 0.031720
0.241515 0.032307
0.241275 0.032857
0.241034 0.033365
0.240784 0.033828
0.240518 0.034240
0.240228 0.034595
0.239911 0.034887
0.239563 0.035113
0.239183 0.035271
0.238770 0.035365
0.238324 0.035400
0.237842 0.035382
0.237324 0.035318
0.236770 0.035214
0.236179 0.035074
0.235555 0.034898
0.234905 0.034683
0.234238 0.034419
0.233569 0.034097
0.232908 0.033705
0.232266 0.033234
0.231646 0.032681
0.231046 0.032050
0.230458 0.031344
0.229873 0.030573
0.229281 0.029745
0.228674 0.028869
0.228046 0.027956
0.227395 0.027021
0.226718 0.026085
0.226015 0.025172
0.225283 0.024311
0.224524 0.023532
0.223739 0.022866
0.222930 0.022340
0.222105 0.021974
0.221274 0.021781
0.220450 0.021760
0.219651 0.021900
0.218898 0.022175
0.218208 0.022551
0.217595 0.022993
0.217066 0.023466
0.216618 0.023945
0.216246 0.024410
0.215937 0.024849
0.215681 0.025254
0.195903 0.084776
0.195348 0.084653
0.194820 0.084476
0.194335 0.084242
0.193900 0.083951
0.193515 0.083602
0.193177 0.083197
0.192880 0.082739
0.192618 0.082232
0.192388 0.081679
0.192181 0.081088
0.191992 0.080471
0.191812 0.079840
0.191631 0.079214
0.191439 0.078612
0.191230 0.078058
0.191000 0.077573
0.190751 0.077178
0.190493 0.076890
0.190243 0.076720
0.190022 0.076673
0.189862 0.076749
0.189792 0.076937
0.189843 0.077224
0.190033 0.077589
0.190371 0.078012
0.190855 0.078472
0.191472 0.078953
0.192200 0.079446
0.193008 0.079949
0.193861 0.080469
0.194723 0.081019
0.195554 0.081614
0.196324 0.082271
0.197002 0.083003
0.197570 0.083822
0.198014 0.084734
0.198331 0.085743
0.198528 0.086842
0.198622 0.088021
0.198639 0.089265
0.198612 0.090552
0.198581 0.091859
0.198581 0.093160
0.198643 0.094434
0.198785 0.095662
0.199010 0.096834
0.199306 0.097945
0.199653 0.098997
0.200023 0.099994
0.200386 0.100946
0.200711 0.101860
0.200970 0.102748
0.201136 0.103620
0.201188 0.104487
0.201110 0.105359
0.200892 0.106245
0.200529 0.107154
0.200024 0.108094
0.199386 0.109071
0.198629 0.110091
0.197776 0.111158
0.196852 0.112275
0.195889 0.113439
0.194918 0.114642
0.193973 0.115870
0.193079 0.117103
0.192255 0.118320
0.191509 0.119497
0.190838 0.120613
0.190236 0.121646
0.189686 0.122582
0.189174 0.123410
0.188678 0.124126
0.188178 0.124737
0.187652 0.125256
0.187080 0.125703
0.186442 0.126106
0.185722 0.126497
0.184908 0.126906
0.183998 0.127362
0.182999 0.127882
0.181932 0.128472
0.180831 0.129122
0.179739 0.129815
0.178707 0.130521
0.177785 0.131209
0.177015 0.131846
0.176429 0.132403
0.176045 0.132856
0.175868 0.133186
0.175889 0.133387
0.176092 0.133462
0.176447 0.133428
0.176919 0.133314
0.177468 0.133159
0.178052 0.133005
0.178632 0.132895
0.179177 0.132864
0.179668 0.132932
0.180101 0.133108
0.189139 0.089678
0.188645 0.089528
0.188266 0.089303
0.188005 0.089028
0.187851 0.088736
0.187788 0.088464
0.187787 0.088247
0.187818 0.088118
0.187852 0.088099
0.187862 0.088204
0.187828 0.088436
0.187739 0.088787
0.187591 0.089242
0.187388 0.089779
0.187142 0.090373
0.186865 0.090995
0.186578 0.091621
0.186298 0.092225
0.186047 0.092790
0.185845 0.093304
0.185716 0.093761
0.185678 0.094164
0.185750 0.094524
0.185941 0.094855
0.186253 0.095180
0.186679 0.095523
0.187201 0.095907
0.187793 0.096357
0.188426 0.096889
0.189070 0.097517
0.189697 0.098247
0.190282 0.099081
0.190805 0.100013
0.191250 0.101038
0.191608 0.102145
0.191874 0.103327
0.192046 0.104573
0.192130 0.105874
0.192136 0.107217
0.192081 0.108591
0.191988 0.109981
0.191883 0.111371
0.191791 0.112746
0.191736 0.114094
0.191737 0.115408
0.191803 0.116687
0.191934 0.117933
0.192123 0.119158
0.192354 0.120374
0.192604 0.121598
0.192846 0.122843
0.193051 0.124123
0.193190 0.125444
0.193241 0.126808
0.193187 0.128209
0.193020 0.129637
0.192737 0.131076
0.192346 0.132504
0.191862 0.133899
0.191304 0.135237
0.190699 0.136492
0.190074 0.137641
0.189462 0.138664
0.188890 0.139543
0.188384 0.140271
0.187963 0.140849
0.187638 0.141288
0.187409 0.141608
0.187267 0.141837
0.187193 0.142003
0.187164 0.142130
0.187151 0.142238
0.187126 0.142337
0.187067 0.142426
0.186956 0.142497
0.186783 0.142540
0.186546 0.142540
0.186249 0.142486
0.185903 0.142369
0.185524 0.142184
0.185131 0.141930
0.184750 0.141608
0.184409 0.141223
0.184137 0.140784
0.183963 0.140303
0.183909 0.139794
0.183995 0.139275
0.184230 0.138764
0.184617 0.138282
0.185152 0.137843
0.185821 0.137461
0.186604 0.137143
0.187476 0.136892
0.188405 0.136707
0.189360 0.136582
0.190309 0.136511
0.191225 0.136486
0.192085 0.136500
0.192876 0.136547
0.193588 0.136621
0.194220 0.136716
0.205775 0.154125
0.205208 0.154009
0.204563 0.153891
0.203861 0.153780
0.203119 0.153686
0.202353 0.153612
0.201579 0.153560
0.200810 0.153530
0.200057 0.153517
0.199327 0.153518
0.198623 0.153526
0.197942 0.153537
0.197277 0.153544
0.196616 0.153541
0.195946 0.153525
0.195255 0.153492
0.194531 0.153442
0.193767 0.153376
0.192962 0.153298
0.192117 0.153212
0.191238 0.153126
0.190334 0.153049
0.189417 0.152987
0.188500 0.152951
0.187597 0.152949
0.186726 0.152990
0.185902 0.153083
0.185143 0.153238
0.184465 0.153464
0.183882 0.153768
0.183402 0.154155
0.183029 0.154624
0.182761 0.155172
0.182588 0.155788
0.182497 0.156460
0.182467 0.157172
0.182478 0.157906
0.182508 0.158647
0.182539 0.159380
0.182556 0.160092
0.182547 0.160778
0.182505 0.161434
0.182429 0.162059
0.182319 0.162657
0.182180 0.163232
0.182020 0.163792
0.181849 0.164341
0.181675 0.164885
0.181509 0.165425
0.181357 0.165962
0.181228 0.166492
0.181125 0.167011
0.181051 0.167513
0.181004 0.167989
0.180976 0.168432
0.180955 0.168832
0.180925 0.169181
0.180866 0.169470
0.180762 0.169697
0.180599 0.169861
0.180365 0.169963
0.180055 0.170010
0.179669 0.170008
0.179212 0.169968
0.178692 0.169894
0.178120 0.169795
0.177509 0.169672
0.176872 0.169527
0.176219 0.169359
0.175565 0.169165
0.174922 0.168942
0.174304 0.168690
0.173725 0.168405
0.173195 0.168086
0.172721 0.167733
0.172301 0.167343
0.171930 0.166913
0.171595 0.166438
0.171280 0.165914
0.170969 0.165336
0.170647 0.164702
0.170303 0.164009
0.169927 0.163255
0.169517 0.162442
0.169074 0.161571
0.168604 0.160646
0.168115 0.159672
0.167620 0.158654
0.167131 0.157601
0.166666 0.156520
0.166242 0.155420
0.165876 0.154311
0.165589 0.153203
0.165398 0.152107
0.165317 0.151031
0.165357 0.149983
0.165519 0.148968
0.165800 0.147989
0.166188 0.147046
0.166664 0.146139
0.167206 0.145266
0.268346 -0.002560
0.267880 -0.002840
0.267535 -0.003216
0.267309 -0.003669
0.267188 -0.004172
0.267154 -0.004701
0.267185 -0.005234
0.267256 -0.005757
0.267341 -0.006261
0.267415 -0.006744
0.267454 -0.007204
0.267433 -0.007637
0.267331 -0.008038
0.267131 -0.008397
0.266824 -0.008702
0.266409 -0.008941
0.265897 -0.009106
0.265307 -0.009192
0.264671 -0.009200
0.264027 -0.009134
0.263416 -0.009003
0.262878 -0.008811
0.262446 -0.008562
0.262137 -0.008252
0.261959 -0.007870
0.261905 -0.007404
0.261957 -0.006840
0.262084 -0.006162
0.262251 -0.005356
0.262415 -0.004411
0.262539 -0.003318
0.262586 -0.002076
0.262531 -0.000687
0.262354 0.000842
0.262048 0.002498
0.261611 0.004262
0.261054 0.006109
0.260396 0.008010
0.259667 0.009930
0.258900 0.011834
0.258139 0.013688
0.257424 0.015463
0.256789 0.017140
0.256258 0.018714
0.255838 0.020190
0.255525 0.021578
0.255304 0.022889
0.255159 0.024126
0.255070 0.025288
0.255021 0.026367
0.254991 0.027357
0.254963 0.028250
0.254917 0.029043
0.254836 0.029732
0.254704 0.030318
0.254508 0.030802
0.254240 0.031189
0.253896 0.031485
0.253478 0.031699
0.252994 0.031843
0.252456 0.031931
0.251883 0.031974
0.251293 0.031987
0.250710 0.031976
0.250152 0.031949
0.249636 0.031909
0.249176 0.031859
0.248779 0.031801
0.248450 0.031738
0.248183 0.031669
0.247970 0.031596
0.247792 0.031517
0.247627 0.031429
0.247451 0.031331
0.247238 0.031222
0.246966 0.031105
0.246614 0.030984
0.246168 0.030869
0.245620 0.030767
0.244970 0.030685
0.244233 0.030624
0.243435 0.030577
0.242617 0.030529
0.241827 0.030458
0.241111 0.030344
0.240510 0.030169
0.240053 0.029925
0.239753 0.029612
0.239615 0.029233
0.239630 0.028797
0.239783 0.028314
0.240051 0.027796
0.240405 0.027260
0.240810 0.026722
0.241234 0.026204
0.241642 0.025727
0.242007 0.025316
0.242305 0.024989
0.242525 0.024758
0.242667 0.024628
0.242743 0.024591
0.281001 -0.059892
0.280431 -0.060410
0.279912 -0.060999
0.279462 -0.061649
0.279090 -0.062347
0.278802 -0.063068
0.278598 -0.063787
0.278470 -0.064472
0.278410 -0.065097
0.278403 -0.065634
0.278435 -0.066061
0.278490 -0.066360
0.278556 -0.066520
0.278620 -0.066533
0.278672 -0.066400
0.278707 -0.066129
0.278722 -0.065734
0.278719 -0.065234
0.278702 -0.064653
0.278682 -0.064018
0.278668 -0.063350
0.278675 -0.062671
0.278717 -0.061995
0.278809 -0.061332
0.278961 -0.060684
0.279179 -0.060051
0.279464 -0.059426
0.279807 -0.058802
0.280196 -0.058168
0.280612 -0.057512
0.281038 -0.056827
0.281456 -0.056102
0.281848 -0.055333
0.282199 -0.054518
0.282499 -0.053658
0.282738 -0.052762
0.282912 -0.051839
0.283019 -0.050905
0.283064 -0.049977
0.283054 -0.049073
0.283001 -0.048214
0.282923 -0.047416
0.282840 -0.046697
0.282775 -0.046072
0.282751 -0.045558
0.282790 -0.045165
0.282907 -0.044904
0.283113 -0.044779
0.283411 -0.044787
0.283795 -0.044918
0.284254 -0.045158
0.284771 -0.045486
0.285325 -0.045880
0.285893 -0.046317
0.286451 -0.046774
0.286977 -0.047234
0.287448 -0.047684
0.287849 -0.048116
0.288168 -0.048525
0.288399 -0.048915
0.288542 -0.049289
0.288606 -0.049654
0.288603 -0.050020
0.288552 -0.050395
0.288474 -0.050791
0.288390 -0.051215
0.288319 -0.051678
0.288275 -0.052188
0.288265 -0.052749
0.288287 -0.053363
0.288335 -0.054027
0.288394 -0.054736
0.288447 -0.055483
0.288476 -0.056259
0.288461 -0.057060
0.288386 -0.057880
0.288239 -0.058715
0.288012 -0.059562
0.287700 -0.060421
0.287307 -0.061287
0.286838 -0.062159
0.286307 -0.063031
0.285729 -0.063900
0.285125 -0.064763
0.284518 -0.065618
0.283932 -0.066471
0.283393 -0.067327
0.282925 -0.068196
0.282547 -0.069087
0.282274 -0.070003
0.282114 -0.070945
0.282067 -0.071904
0.282127 -0.072865
0.282279 -0.073806
0.282504 -0.074703
0.282781 -0.075531
0.283086 -0.076266
0.283397 -0.076889
0.283695 -0.077387
0.283963 -0.077750
0.284189 -0.077977
0.171933 -0.090493
0.171171 -0.090934
0.170348 -0.091221
0.169483 -0.091374
0.168601 -0.091437
0.167730 -0.091468
0.166905 -0.091535
0.166160 -0.091715
0.165527 -0.092074
0.165035 -0.092660
0.164702 -0.093491
0.164532 -0.094548
0.164515 -0.095778
0.164634 -0.097107
0.164866 -0.098454
0.165188 -0.099740
0.165581 -0.100898
0.166028 -0.101871
0.166518 -0.102616
0.167040 -0.103100
0.167585 -0.103300
0.168145 -0.103204
0.168708 -0.102809
0.169265 -0.102127
0.169806 -0.101182
0.170328 -0.100017
0.170831 -0.098686
0.171324 -0.097261
0.171826 -0.095822
0.172360 -0.094448
0.172953 -0.093213
0.173626 -0.092169
0.174394 -0.091337
0.175255 -0.090711
0.176199 -0.090259
0.177206 -0.089933
0.178252 -0.089685
0.179313 -0.089465
0.180367 -0.089229
0.181391 -0.088940
0.182366 -0.088570
0.183275 -0.088097
0.184102 -0.087508
0.184837 -0.086800
0.185472 -0.085982
0.186008 -0.085073
0.186450 -0.084106
0.186813 -0.083123
0.187121 -0.082183
0.187402 -0.081349
0.187693 -0.080689
0.188028 -0.080266
0.188435 -0.080125
0.188933 -0.080291
0.189524 -0.080757
0.190198 -0.081497
0.190934 -0.082466
0.191704 -0.083614
0.192479 -0.084889
0.193230 -0.086237
0.193927 -0.087603
0.194547 -0.088933
0.195066 -0.090174
0.195467 -0.091278
0.195740 -0.092206
0.195879 -0.092933
0.195884 -0.093448
0.195766 -0.093759
0.195541 -0.093894
0.195234 -0.093902
0.194875 -0.093847
0.194499 -0.093806
0.194141 -0.093860
0.193829 -0.094081
0.193581 -0.094517
0.193402 -0.095191
0.193284 -0.096098
0.193209 -0.097206
0.193155 -0.098468
0.193099 -0.099830
0.193022 -0.101226
0.192905 -0.102589
0.192737 -0.103850
0.192507 -0.104945
0.192210 -0.105818
0.191846 -0.106427
0.191415 -0.106746
0.190924 -0.106768
0.190385 -0.106504
0.189814 -0.105982
0.189233 -0.105246
0.188669 -0.104356
0.188153 -0.103380
0.187716 -0.102392
0.187388 -0.101461
0.187189 -0.100643
0.187135 -0.099977
0.187231 -0.099477
0.187475 -0.099143
0.187859 -0.098956
0.188372 -0.098887
-0.012834 -0.209648
-0.013531 -0.209964
-0.014201 -0.210152
-0.014834 -0.210233
-0.015417 -0.210237
-0.015940 -0.210202
-0.016392 -0.210168
-0.016766 -0.210173
-0.017059 -0.210250
-0.017275 -0.210418
-0.017424 -0.210685
-0.017519 -0.211045
-0.017578 -0.211482
-0.017616 -0.211969
-0.017646 -0.212471
-0.017672 -0.212946
-0.017693 -0.213351
-0.017702 -0.213640
-0.017687 -0.213772
-0.017636 -0.213716
-0.017540 -0.213451
-0.017392 -0.212970
-0.017187 -0.212281
-0.016928 -0.211406
-0.016617 -0.210381
-0.016257 -0.209253
-0.015856 -0.208076
-0.015416 -0.206909
-0.014943 -0.205808
-0.014441 -0.204825
-0.013916 -0.203997
-0.013372 -0.203349
-0.012816 -0.202892
-0.012253 -0.202620
-0.011686 -0.202515
-0.011113 -0.202551
-0.010534 -0.202691
-0.009945 -0.202895
-0.009344 -0.203124
-0.008729 -0.203340
-0.008103 -0.203511
-0.007471 -0.203615
-0.006840 -0.203640
-0.006223 -0.203584
-0.005630 -0.203458
-0.005073 -0.203279
-0.004561 -0.203077
-0.004102 -0.202882
-0.003699 -0.202733
-0.003352 -0.202664
-0.003062 -0.202704
-0.002827 -0.202878
-0.002649 -0.203195
-0.002530 -0.203655
-0.002470 -0.204248
-0.002471 -0.204951
-0.002534 -0.205736
-0.002658 -0.206563
-0.002842 -0.207388
-0.003086 -0.208165
-0.003390 -0.208846
-0.003753 -0.209389
-0.004178 -0.209759
-0.004664 -0.209930
-0.005214 -0.209888
-0.005828 -0.209632
-0.006504 -0.209175
-0.007237 -0.208541
-0.008020 -0.207768
-0.008846 -0.206904
-0.009707 -0.206001
-0.010597 -0.205112
-0.011512 -0.204285
-0.012448 -0.203557
-0.013402 -0.202952
-0.014370 -0.202482
-0.015344 -0.202140
-0.016315 -0.201911
-0.017273 -0.201766
-0.018208 -0.201672
-0.019112 -0.201591
-0.019981 -0.201490
-0.020811 -0.201340
-0.021602 -0.201120
-0.022357 -0.200823
-0.023083 -0.200448
-0.023785 -0.200007
-0.024471 -0.199522
-0.025148 -0.199021
-0.025819 -0.198538
-0.026488 -0.198111
-0.027155 -0.197776
-0.027818 -0.197568
-0.028474 -0.197512
-0.029118 -0.197621
-0.029742 -0.197898
-0.030335 -0.198328
-0.030886 -0.198886
-0.031383 -0.199536
-0.031816 -0.200233
-0.032178 -0.200930
-0.039195 -0.230630
-0.039583 -0.231016
-0.039919 -0.231496
-0.040191 -0.232041
-0.040399 -0.232609
-0.040545 -0.233145
-0.040641 -0.233600
-0.040699 -0.233927
-0.040734 -0.234091
-0.040762 -0.234070
-0.040798 -0.233853
-0.040855 -0.233443
-0.040940 -0.232850
-0.041060 -0.232096
-0.041212 -0.231206
-0.041392 -0.230212
-0.041588 -0.229149
-0.041786 -0.228053
-0.041966 -0.226960
-0.042108 -0.225908
-0.042192 -0.224929
-0.042194 -0.224053
-0.042096 -0.223302
-0.041882 -0.222683
-0.041545 -0.222186
-0.041083 -0.221789
-0.040501 -0.221458
-0.039811 -0.221157
-0.039033 -0.220850
-0.038189 -0.220506
-0.037303 -0.220100
-0.036400 -0.219614
-0.035501 -0.219036
-0.034623 -0.218360
-0.033779 -0.217585
-0.032977 -0.216713
-0.032219 -0.215756
-0.031502 -0.214730
-0.030817 -0.213663
-0.030152 -0.212587
-0.029490 -0.211540
-0.028811 -0.210565
-0.028093 -0.209703
-0.027316 -0.208987
-0.026462 -0.208441
-0.025523 -0.208067
-0.024497 -0.207855
-0.023393 -0.207776
-0.022228 -0.207798
-0.021025 -0.207880
-0.019812 -0.207987
-0.018617 -0.208085
-0.017469 -0.208148
-0.016392 -0.208158
-0.015408 -0.208101
-0.014531 -0.207972
-0.013774 -0.207770
-0.013146 -0.207500
-0.012652 -0.207168
-0.012293 -0.206783
-0.012064 -0.206359
-0.011953 -0.205911
-0.011941 -0.205460
-0.012006 -0.205027
-0.012116 -0.204636
-0.012244 -0.204307
-0.012365 -0.204054
-0.012462 -0.203880
-0.012529 -0.203776
-0.012571 -0.203725
-0.012600 -0.203708
-0.012633 -0.203702
-0.012694 -0.203690
-0.012802 -0.203659
-0.012977 -0.203603
-0.013235 -0.203521
-0.013589 -0.203415
-0.014047 -0.203294
-0.014609 -0.203167
-0.015274 -0.203044
-0.016032 -0.202939
-0.016869 -0.202867
-0.017762 -0.202848
-0.018685 -0.202903
-0.019610 -0.203057
-0.020503 -0.203337
-0.021335 -0.203766
-0.022080 -0.204363
-0.022718 -0.205130
-0.023242 -0.206060
-0.023653 -0.207131
-0.023962 -0.208311
-0.024188 -0.209566
-0.024356 -0.210860
-0.024493 -0.212160
-0.024626 -0.213433
-0.024780 -0.214650
-0.024974 -0.215784
-0.025225 -0.216809
-0.025544 -0.217704
-0.025936 -0.218448
-0.137755 -0.147913
-0.138041 -0.147850
-0.138307 -0.147771
-0.138541 -0.147667
-0.138733 -0.147529
-0.138874 -0.147345
-0.138962 -0.147102
-0.138999 -0.146790
-0.138989 -0.146399
-0.138937 -0.145922
-0.138845 -0.145352
-0.138714 -0.144689
-0.138543 -0.143931
-0.138333 -0.143080
-0.138087 -0.142143
-0.137809 -0.141127
-0.137505 -0.140040
-0.137181 -0.138893
-0.136842 -0.137696
-0.136491 -0.136454
-0.136125 -0.135174
-0.135743 -0.133857
-0.135337 -0.132504
-0.134901 -0.131117
-0.134433 -0.129695
-0.133933 -0.128240
-0.133406 -0.126753
-0.132858 -0.125235
-0.132294 -0.123687
-0.131718 -0.122113
-0.131130 -0.120521
-0.130529 -0.118921
-0.129911 -0.117328
-0.129272 -0.115763
-0.128605 -0.114243
-0.127907 -0.112790
-0.127174 -0.111416
-0.126403 -0.110133
-0.125592 -0.108939
-0.124741 -0.107827
-0.123850 -0.106782
-0.122920 -0.105781
-0.121959 -0.104800
-0.120975 -0.103823
-0.119982 -0.102838
-0.118993 -0.101847
-0.118017 -0.100863
-0.117065 -0.099902
-0.116142 -0.098976
-0.115256 -0.098098
-0.114415 -0.097270
-0.113627 -0.096493
-0.112897 -0.095765
-0.112230 -0.095083
-0.111626 -0.094447
-0.111083 -0.093857
-0.110602 -0.093311
-0.110182 -0.092803
-0.109821 -0.092325
-0.109523 -0.091863
-0.109285 -0.091403
-0.109106 -0.090932
-0.108977 -0.090440
-0.108888 -0.089926
-0.108820 -0.089397
-0.108757 -0.088867
-0.108681 -0.088353
-0.108576 -0.087873
-0.108431 -0.087440
-0.108239 -0.087062
-0.107999 -0.086743
-0.107709 -0.086480
-0.107371 -0.086271
-0.106988 -0.086113
-0.106561 -0.086001
-0.106093 -0.085933
-0.105590 -0.085905
-0.105059 -0.085911
-0.104510 -0.085943
-0.103956 -0.085988
-0.103406 -0.086033
-0.102870 -0.086065
-0.102356 -0.086072
-0.101869 -0.086047
-0.101410 -0.085988
-0.100979 -0.085898
-0.100569 -0.085783
-0.100171 -0.085650
-0.099777 -0.085504
-0.099379 -0.085347
-0.098976 -0.085175
-0.098567 -0.084979
-0.098156 -0.084745
-0.097751 -0.084458
-0.097356 -0.084102
-0.096979 -0.083663
-0.096623 -0.083130
-0.096288 -0.082495
-0.095974 -0.081753
-0.095674 -0.080906
-0.095382 -0.079956
-0.084656 -0.092481
-0.084845 -0.092511
-0.085043 -0.092592
-0.085248 -0.092725
-0.085459 -0.092907
-0.085673 -0.093127
-0.085891 -0.093369
-0.086112 -0.093610
-0.086338 -0.093827
-0.086569 -0.093994
-0.086804 -0.094093
-0.087045 -0.094112
-0.087288 -0.094046
-0.087532 -0.093893
-0.087774 -0.093659
-0.088013 -0.093349
-0.088246 -0.092974
-0.088474 -0.092546
-0.088693 -0.092083
-0.088905 -0.091604
-0.089107 -0.091129
-0.089296 -0.090676
-0.089468 -0.090258
-0.089618 -0.089885
-0.089741 -0.089559
-0.089830 -0.089278
-0.089880 -0.089031
-0.089888 -0.088800
-0.089850 -0.088562
-0.089765 -0.088289
-0.089635 -0.087950
-0.089462 -0.087516
-0.089249 -0.086968
-0.089000 -0.086291
-0.088721 -0.085482
-0.088419 -0.084544
-0.088099 -0.083487
-0.087767 -0.082329
-0.087426 -0.081097
-0.087075 -0.079820
-0.086712 -0.078534
-0.086331 -0.077276
-0.085925 -0.076081
-0.085486 -0.074980
-0.085010 -0.073999
-0.084488 -0.073159
-0.083918 -0.072470
-0.083298 -0.071936
-0.082630 -0.071551
-0.081918 -0.071300
-0.081170 -0.071159
-0.080397 -0.071102
-0.079611 -0.071099
-0.078829 -0.071125
-0.078066 -0.071155
-0.077338 -0.071166
-0.076662 -0.071138
-0.076049 -0.071054
-0.075507 -0.070905
-0.075041 -0.070689
-0.074649 -0.070419
-0.074327 -0.070114
-0.074067 -0.069802
-0.073861 -0.069512
-0.073701 -0.069272
-0.073577 -0.069105
-0.073482 -0.069028
-0.073411 -0.069046
-0.073362 -0.069157
-0.073333 -0.069345
-0.073326 -0.069587
-0.073343 -0.069855
-0.073389 -0.070116
-0.073466 -0.070342
-0.073578 -0.070513
-0.073727 -0.070614
-0.073915 -0.070637
-0.074144 -0.070580
-0.074410 -0.070445
-0.074711 -0.070243
-0.075038 -0.069997
-0.075381 -0.069737
-0.075724 -0.069502
-0.076053 -0.069333
-0.076351 -0.069272
-0.076605 -0.069351
-0.076804 -0.069595
-0.076940 -0.070019
-0.077011 -0.070621
-0.077016 -0.071388
-0.076960 -0.072295
-0.076849 -0.073308
-0.076692 -0.074386
-0.076497 -0.075488
-0.076275 -0.076576
-0.076037 -0.077611
-0.075792 -0.078558
-0.075550 -0.079381
-0.075324 -0.080046
-0.075121 -0.080523
-0.074951 -0.080792
-0.083584 -0.082776
-0.083729 -0.082698
-0.083846 -0.082493
-0.083922 -0.082201
-0.083941 -0.081865
-0.083891 -0.081529
-0.083757 -0.081237
-0.083532 -0.081029
-0.083204 -0.080938
-0.082770 -0.080989
-0.082227 -0.081194
-0.081577 -0.081556
-0.080829 -0.082060
-0.079997 -0.082679
-0.079101 -0.083372
-0.078166 -0.084085
-0.077217 -0.084756
-0.076283 -0.085317
-0.075389 -0.085700
-0.074552 -0.085848
-0.073787 -0.085725
-0.073099 -0.085315
-0.072487 -0.084631
-0.071942 -0.083709
-0.071453 -0.082597
-0.071005 -0.081355
-0.070581 -0.080044
-0.070163 -0.078723
-0.069736 -0.077448
-0.069285 -0.076268
-0.068799 -0.075224
-0.068270 -0.074348
-0.067692 -0.073659
-0.067066 -0.073165
-0.066395 -0.072858
-0.065684 -0.072718
-0.064948 -0.072707
-0.064200 -0.072773
-0.063463 -0.072855
-0.062759 -0.072887
-0.062116 -0.072805
-0.061560 -0.072558
-0.061116 -0.072116
-0.060798 -0.071472
-0.060614 -0.070646
-0.060561 -0.069675
-0.060627 -0.068612
-0.060799 -0.067516
-0.061057 -0.066448
-0.061384 -0.065467
-0.061763 -0.064626
-0.062181 -0.063966
-0.062625 -0.063521
-0.063085 -0.063307
-0.063553 -0.063327
-0.064025 -0.063568
-0.064499 -0.064000
-0.064978 -0.064575
-0.065473 -0.065235
-0.065997 -0.065911
-0.066571 -0.066532
-0.067212 -0.067029
-0.067937 -0.067345
-0.068750 -0.067438
-0.069646 -0.067294
-0.070609 -0.066920
-0.071613 -0.066350
-0.072629 -0.065633
-0.073626 -0.064834
-0.074573 -0.064024
-0.075444 -0.063278
-0.076217 -0.062663
-0.076875 -0.062242
-0.077408 -0.062064
-0.077811 -0.062163
-0.078087 -0.062560
-0.078242 -0.063253
-0.078292 -0.064228
-0.078253 -0.065449
-0.078148 -0.066863
-0.077998 -0.068403
-0.077825 -0.069990
-0.077649 -0.071541
-0.077485 -0.072974
-0.077344 -0.074221
-0.077232 -0.075232
-0.077150 -0.075979
-0.077098 -0.076463
-0.077072 -0.076707
-0.077064 -0.076753
-0.077069 -0.076657
-0.077080 -0.076482
-0.077092 -0.076290
-0.077100 -0.076138
-0.077104 -0.076074
-0.077102 -0.076131
-0.077098 -0.076328
-0.077093 -0.076670
-0.077091 -0.077148
-0.077096 -0.077736
-0.077110 -0.078395
-0.098029 -0.103933
-0.098256 -0.103931
-0.098439 -0.103631
-0.098574 -0.103082
-0.098655 -0.102348
-0.098683 -0.101503
-0.098659 -0.100620
-0.098589 -0.099771
-0.098484 -0.099012
-0.098355 -0.098390
-0.098218 -0.097937
-0.098088 -0.097668
-0.097979 -0.097580
-0.097899 -0.097656
-0.097849 -0.097857
-0.097822 -0.098128
-0.097802 -0.098403
-0.097772 -0.098609
-0.097717 -0.098675
-0.097624 -0.098544
-0.097486 -0.098171
-0.097300 -0.097534
-0.097063 -0.096631
-0.096778 -0.095480
-0.096445 -0.094114
-0.096066 -0.092582
-0.095645 -0.090940
-0.095187 -0.089246
-0.094697 -0.087556
-0.094183 -0.085917
-0.093651 -0.084368
-0.093108 -0.082937
-0.092556 -0.081640
-0.091997 -0.080480
-0.091426 -0.079448
-0.090839 -0.078521
-0.090229 -0.077669
-0.089594 -0.076851
-0.088933 -0.076024
-0.088249 -0.075148
-0.087550 -0.074186
-0.086846 -0.073111
-0.086146 -0.071911
-0.085459 -0.070589
-0.084795 -0.069163
-0.084162 -0.067667
-0.083564 -0.066150
-0.083005 -0.064670
-0.082486 -0.063290
-0.082006 -0.062069
-0.081559 -0.061060
-0.081140 -0.060306
-0.080735 -0.059835
-0.080332 -0.059662
-0.079913 -0.059784
-0.079465 -0.060187
-0.078980 -0.060839
-0.078457 -0.061701
-0.077906 -0.062720
-0.077342 -0.063837
-0.076786 -0.064988
-0.076257 -0.066110
-0.075773 -0.067142
-0.075348 -0.068040
-0.074994 -0.068769
-0.074719 -0.069316
-0.074523 -0.069689
-0.074406 -0.069916
-0.074359 -0.070038
-0.074372 -0.070108
-0.074432 -0.070181
-0.074525 -0.070306
-0.074633 -0.070527
-0.074741 -0.070874
-0.074831 -0.071368
-0.074889 -0.072015
-0.074905 -0.072813
-0.074872 -0.073745
-0.074791 -0.074788
-0.074667 -0.075907
-0.074507 -0.077061
-0.074318 -0.078203
-0.074112 -0.079283
-0.073896 -0.080255
-0.073681 -0.081077
-0.073474 -0.081717
-0.073282 -0.082156
-0.073110 -0.082389
-0.072959 -0.082430
-0.072830 -0.082309
-0.072720 -0.082067
-0.072626 -0.081751
-0.072543 -0.081409
-0.072468 -0.081083
-0.072399 -0.080809
-0.072334 -0.080611
-0.072273 -0.080507
-0.072218 -0.080498
-0.072168 -0.080578
-0.072122 -0.080727
-0.072077 -0.080915
-0.089857 -0.098887
-0.090183 -0.099106
-0.090636 -0.099407
-0.091206 -0.099783
-0.091877 -0.100213
-0.092632 -0.100669
-0.093450 -0.101116
-0.094313 -0.101516
-0.095200 -0.101829
-0.096095 -0.102013
-0.096984 -0.102028
-0.097857 -0.101839
-0.098709 -0.101418
-0.099537 -0.100750
-0.100338 -0.099840
-0.101108 -0.098715
-0.101841 -0.097420
-0.102531 -0.096018
-0.103166 -0.094577
-0.103735 -0.093168
-0.104226 -0.091851
-0.104627 -0.090674
-0.104924 -0.089672
-0.105111 -0.088857
-0.105182 -0.088226
-0.105138 -0.087756
-0.104984 -0.087411
-0.104729 -0.087140
-0.104383 -0.086889
-0.103959 -0.086602
-0.103468 -0.086229
-0.102917 -0.085728
-0.102315 -0.085069
-0.101668 -0.084233
-0.100978 -0.083219
-0.100248 -0.082039
-0.099476 -0.080726
-0.098659 -0.079329
-0.097792 -0.077911
-0.096872 -0.076539
-0.095896 -0.075276
-0.094867 -0.074176
-0.093789 -0.073278
-0.092671 -0.072605
-0.091522 -0.072166
-0.090351 -0.071955
-0.089166 -0.071957
-0.087975 -0.072145
-0.086784 -0.072482
-0.085600 -0.072922
-0.084432 -0.073411
-0.083292 -0.073889
-0.082192 -0.074295
-0.081143 -0.074574
-0.080154 -0.074679
-0.079232 -0.074580
-0.078379 -0.074264
-0.077593 -0.073744
-0.076871 -0.073055
-0.076208 -0.072254
-0.075601 -0.071410
-0.075048 -0.070600
-0.074550 -0.069892
-0.074110 -0.069345
-0.073729 -0.069003
-0.073414 -0.068887
-0.073167 -0.069001
-0.072992 -0.069334
-0.072893 -0.069856
-0.072873 -0.070528
-0.072934 -0.071299
-0.073076 -0.072111
-0.073299 -0.072902
-0.073599 -0.073612
-0.073974 -0.074185
-0.074416 -0.074576
-0.074918 -0.074754
-0.075468 -0.074708
-0.076054 -0.074450
-0.076664 -0.074017
-0.077284 -0.073467
-0.077901 -0.072870
-0.078499 -0.072305
-0.079063 -0.071845
-0.079575 -0.071559
-0.080017 -0.071499
-0.080374 -0.071702
-0.080635 -0.072185
-0.080794 -0.072948
-0.080849 -0.073972
-0.080805 -0.075217
-0.080670 -0.076631
-0.080458 -0.078144
-0.080190 -0.079677
-0.079887 -0.081146
-0.079573 -0.082471
-0.079274 -0.083575
-0.079012 -0.084398
-0.078802 -0.084901
-0.078654 -0.085069
-0.078568 -0.084919
-0.015073 -0.098047
-0.015620 -0.098541
-0.016128 -0.098995
-0.016593 -0.099391
-0.017010 -0.099710
-0.017375 -0.099929
-0.017687 -0.100029
-0.017946 -0.099991
-0.018155 -0.099801
-0.018318 -0.099456
-0.018445 -0.098956
-0.018544 -0.098314
-0.018628 -0.097544
-0.018706 -0.096663
-0.018785 -0.095690
-0.018868 -0.094639
-0.018955 -0.093526
-0.019040 -0.092361
-0.019115 -0.091153
-0.019172 -0.089906
-0.019200 -0.088627
-0.019191 -0.087315
-0.019139 -0.085971
-0.019040 -0.084592
-0.018893 -0.083173
-0.018698 -0.081706
-0.018461 -0.080185
-0.018185 -0.078600
-0.017876 -0.076947
-0.017540 -0.075228
-0.017181 -0.073452
-0.016801 -0.071636
-0.016401 -0.069806
-0.015980 -0.067993
-0.015538 -0.066229
-0.015074 -0.064547
-0.014588 -0.062976
-0.014081 -0.061540
-0.013557 -0.060258
-0.013022 -0.059141
-0.012485 -0.058194
-0.011955 -0.057411
-0.011444 -0.056781
-0.010963 -0.056289
-0.010522 -0.055915
-0.010129 -0.055641
-0.009788 -0.055446
-0.009501 -0.055311
-0.009266 -0.055216
-0.009079 -0.055140
-0.008934 -0.055064
-0.008826 -0.054972
-0.008747 -0.054855
-0.008693 -0.054711
-0.008660 -0.054547
-0.008646 -0.054375
-0.008655 -0.054211
-0.008691 -0.054076
-0.008759 -0.053989
-0.008866 -0.053966
-0.009018 -0.054024
-0.009219 -0.054172
-0.009472 -0.054415
-0.009777 -0.054753
-0.010133 -0.055182
-0.010537 -0.055689
-0.010985 -0.056258
-0.011471 -0.056865
-0.011987 -0.057484
-0.012523 -0.058086
-0.013070 -0.058642
-0.013619 -0.059130
-0.014162 -0.059533
-0.014693 -0.059849
-0.015208 -0.060082
-0.015703 -0.060249
-0.016176 -0.060373
-0.016629 -0.060478
-0.017063 -0.060592
-0.017481 -0.060739
-0.017887 -0.060940
-0.018285 -0.061208
-0.018682 -0.061554
-0.019085 -0.061982
-0.019500 -0.062490
-0.019935 -0.063072
-0.020395 -0.063711
-0.020885 -0.064386
-0.021406 -0.065070
-0.021960 -0.065727
-0.022543 -0.066323
-0.023155 -0.066820
-0.023792 -0.067189
-0.024450 -0.067406
-0.025123 -0.067458
-0.025804 -0.067344
-0.026488 -0.067076
-0.027169 -0.066673
-0.027843 -0.066165
-0.028506 -0.065585
-0.029159 -0.064971
0.002218 -0.132708
0.001608 -0.133202
0.000873 -0.133737
0.000030 -0.134295
-0.000897 -0.134858
-0.001877 -0.135403
-0.002872 -0.135902
-0.003840 -0.136328
-0.004743 -0.136649
-0.005548 -0.136833
-0.006230 -0.136849
-0.006781 -0.136674
-0.007205 -0.136297
-0.007523 -0.135723
-0.007765 -0.134972
-0.007964 -0.134074
-0.008154 -0.133062
-0.008359 -0.131969
-0.008598 -0.130822
-0.008885 -0.129646
-0.009225 -0.128458
-0.009619 -0.127275
-0.010065 -0.126108
-0.010554 -0.124967
-0.011073 -0.123858
-0.011606 -0.122782
-0.012133 -0.121733
-0.012633 -0.120698
-0.013086 -0.119654
-0.013475 -0.118580
-0.013782 -0.117448
-0.013993 -0.116234
-0.014100 -0.114919
-0.014102 -0.113496
-0.014007 -0.111975
-0.013828 -0.110385
-0.013584 -0.108772
-0.013294 -0.107191
-0.012976 -0.105694
-0.012647 -0.104325
-0.012322 -0.103119
-0.012013 -0.102097
-0.011732 -0.101270
-0.011490 -0.100640
-0.011293 -0.100207
-0.011144 -0.099965
-0.011042 -0.099906
-0.010982 -0.100014
-0.010958 -0.100265
-0.010963 -0.100623
-0.010987 -0.101039
-0.011025 -0.101456
-0.011073 -0.101812
-0.011130 -0.102043
-0.011197 -0.102099
-0.011276 -0.101947
-0.011374 -0.101583
-0.011495 -0.101037
-0.011646 -0.100358
-0.011835 -0.099608
-0.012071 -0.098850
-0.012361 -0.098139
-0.012714 -0.097519
-0.013138 -0.097027
-0.013639 -0.096688
-0.014221 -0.096516
-0.014884 -0.096517
-0.015622 -0.096687
-0.016429 -0.097012
-0.017292 -0.097464
-0.018196 -0.098008
-0.019123 -0.098598
-0.020058 -0.099180
-0.020984 -0.099697
-0.021889 -0.100090
-0.022764 -0.100309
-0.023605 -0.100314
-0.024409 -0.100089
-0.025178 -0.099646
-0.025916 -0.099022
-0.026625 -0.098275
-0.027311 -0.097468
-0.027978 -0.096665
-0.028631 -0.095920
-0.029273 -0.095281
-0.029906 -0.094784
-0.030530 -0.094455
-0.031143 -0.094312
-0.031737 -0.094362
-0.032306 -0.094598
-0.032841 -0.095002
-0.033334 -0.095542
-0.033779 -0.096175
-0.034172 -0.096847
-0.034517 -0.097496
-0.034820 -0.098056
-0.035094 -0.098460
-0.035353 -0.098649
-0.035615 -0.098581
-0.035892 -0.098243
-0.036194 -0.097654
-0.023477 -0.144500
-0.023996 -0.144841
-0.024440 -0.145016
-0.024811 -0.145038
-0.025120 -0.144929
-0.025378 -0.144718
-0.025599 -0.144434
-0.025794 -0.144104
-0.025975 -0.143756
-0.026153 -0.143410
-0.026334 -0.143085
-0.026524 -0.142791
-0.026727 -0.142536
-0.026946 -0.142319
-0.027184 -0.142134
-0.027442 -0.141971
-0.027715 -0.141812
-0.027997 -0.141632
-0.028273 -0.141398
-0.028520 -0.141076
-0.028712 -0.140629
-0.028822 -0.140028
-0.028828 -0.139260
-0.028717 -0.138328
-0.028487 -0.137254
-0.028146 -0.136072
-0.027710 -0.134821
-0.027202 -0.133535
-0.026645 -0.132247
-0.026063 -0.130981
-0.025474 -0.129756
-0.024891 -0.128590
-0.024323 -0.127496
-0.023771 -0.126486
-0.023237 -0.125568
-0.022717 -0.124743
-0.022205 -0.124009
-0.021694 -0.123351
-0.021174 -0.122746
-0.020635 -0.122160
-0.020066 -0.121553
-0.019460 -0.120879
-0.018814 -0.120096
-0.018132 -0.119174
-0.017424 -0.118104
-0.016705 -0.116900
-0.015992 -0.115595
-0.015303 -0.114239
-0.014651 -0.112882
-0.014051 -0.111573
-0.013513 -0.110357
-0.013042 -0.109270
-0.012644 -0.108341
-0.012322 -0.107597
-0.012074 -0.107053
-0.011898 -0.106715
-0.011790 -0.106578
-0.011744 -0.106625
-0.011753 -0.106826
-0.011811 -0.107140
-0.011914 -0.107514
-0.012057 -0.107890
-0.012238 -0.108204
-0.012456 -0.108394
-0.012712 -0.108408
-0.013010 -0.108209
-0.013353 -0.107781
-0.013750 -0.107131
-0.014208 -0.106284
-0.014734 -0.105279
-0.015335 -0.104161
-0.016013 -0.102980
-0.016768 -0.101784
-0.017594 -0.100625
-0.018482 -0.099546
-0.019420 -0.098587
-0.020393 -0.097780
-0.021385 -0.097144
-0.022385 -0.096689
-0.023379 -0.096413
-0.024357 -0.096300
-0.025309 -0.096323
-0.026230 -0.096442
-0.027114 -0.096605
-0.027961 -0.096757
-0.028774 -0.096844
-0.029558 -0.096821
-0.030321 -0.096663
-0.031067 -0.096366
-0.031800 -0.095950
-0.032521 -0.095451
-0.033228 -0.094914
-0.033917 -0.094392
-0.034581 -0.093933
-0.035214 -0.093585
-0.035807 -0.093386
-0.036356 -0.093366
-0.036854 -0.093545
-0.037301 -0.093931
-0.037697 -0.094518
-0.038043 -0.095288
-0.110633 -0.086050
-0.111037 -0.086045
-0.111467 -0.085897
-0.111890 -0.085645
-0.112275 -0.085337
-0.112592 -0.085019
-0.112817 -0.084735
-0.112931 -0.084520
-0.112920 -0.084405
-0.112774 -0.084415
-0.112491 -0.084564
-0.112075 -0.084857
-0.111534 -0.085289
-0.110881 -0.085844
-0.110133 -0.086495
-0.109311 -0.087207
-0.108436 -0.087935
-0.107530 -0.088633
-0.106615 -0.089252
-0.105710 -0.089749
-0.104826 -0.090089
-0.103967 -0.090257
-0.103126 -0.090254
-0.102288 -0.090103
-0.101431 -0.089834
-0.100536 -0.089486
-0.099585 -0.089097
-0.098565 -0.088706
-0.097467 -0.088348
-0.096289 -0.088052
-0.095037 -0.087842
-0.093716 -0.087734
-0.092338 -0.087734
-0.090916 -0.087837
-0.089464 -0.088026
-0.087999 -0.088275
-0.086539 -0.088551
-0.085107 -0.088816
-0.083729 -0.089024
-0.082432 -0.089131
-0.081243 -0.089096
-0.080186 -0.088886
-0.079275 -0.088484
-0.078512 -0.087891
-0.077890 -0.087128
-0.077393 -0.086225
-0.076999 -0.085222
-0.076689 -0.084159
-0.076441 -0.083073
-0.076238 -0.082001
-0.076065 -0.080974
-0.075908 -0.080020
-0.075760 -0.079157
-0.075612 -0.078396
-0.075465 -0.077738
-0.075321 -0.077177
-0.075191 -0.076698
-0.075090 -0.076279
-0.075038 -0.075893
-0.075058 -0.075508
-0.075174 -0.075092
-0.075405 -0.074616
-0.075764 -0.074057
-0.076249 -0.073405
-0.076852 -0.072666
-0.077551 -0.071857
-0.078319 -0.071002
-0.079126 -0.070127
-0.079944 -0.069261
-0.080744 -0.068435
-0.081503 -0.067680
-0.082197 -0.067028
-0.082809 -0.066507
-0.083326 -0.066142
-0.083742 -0.065948
-0.084058 -0.065930
-0.084280 -0.066087
-0.084419 -0.066407
-0.084489 -0.066872
-0.084509 -0.067458
-0.084497 -0.068130
-0.084473 -0.068854
-0.084456 -0.069590
-0.084458 -0.070304
-0.084483 -0.070968
-0.084528 -0.071567
-0.084583 -0.072095
-0.084634 -0.072552
-0.084666 -0.072943
-0.084667 -0.073278
-0.084627 -0.073568
-0.084543 -0.073825
-0.084413 -0.074060
-0.084240 -0.074287
-0.084032 -0.074512
-0.083794 -0.074741
-0.083536 -0.074973
-0.083268 -0.075203
-0.083001 -0.075421
-0.082745 -0.075613
-0.082512 -0.075763
-0.068202 -0.171995
-0.068754 -0.172079
-0.069433 -0.172090
-0.070215 -0.172020
-0.071070 -0.171870
-0.071963 -0.171637
-0.072860 -0.171326
-0.073726 -0.170941
-0.074533 -0.170490
-0.075261 -0.169981
-0.075894 -0.169424
-0.076425 -0.168833
-0.076851 -0.168224
-0.077175 -0.167609
-0.077406 -0.167001
-0.077557 -0.166407
-0.077643 -0.165831
-0.077686 -0.165271
-0.077704 -0.164719
-0.077719 -0.164161
-0.077744 -0.163583
-0.077792 -0.162967
-0.077864 -0.162298
-0.077955 -0.161567
-0.078051 -0.160770
-0.078133 -0.159916
-0.078180 -0.159015
-0.078169 -0.158086
-0.078084 -0.157147
-0.077912 -0.156214
-0.077648 -0.155301
-0.077289 -0.154420
-0.076838 -0.153584
-0.076303 -0.152800
-0.075691 -0.152072
-0.075016 -0.151399
-0.074288 -0.150775
-0.073521 -0.150194
-0.072727 -0.149645
-0.071919 -0.149117
-0.071109 -0.148598
-0.070311 -0.148073
-0.069538 -0.147532
-0.068804 -0.146962
-0.068122 -0.146359
-0.067502 -0.145719
-0.066949 -0.145045
-0.066465 -0.144345
-0.066044 -0.143623
-0.065682 -0.142887
-0.065369 -0.142143
-0.065098 -0.141393
-0.064861 -0.140643
-0.064653 -0.139901
-0.064471 -0.139176
-0.064313 -0.138475
-0.064181 -0.137805
-0.064077 -0.137167
-0.064005 -0.136557
-0.063970 -0.135970
-0.063979 -0.135395
-0.064043 -0.134818
-0.064173 -0.134226
-0.064383 -0.133604
-0.064686 -0.132940
-0.065091 -0.132227
-0.065597 -0.131463
-0.066195 -0.130657
-0.066864 -0.129824
-0.067577 -0.128984
-0.068302 -0.128162
-0.069012 -0.127386
-0.069679 -0.126681
-0.070285 -0.126076
-0.070815 -0.125596
-0.071263 -0.125263
-0.071625 -0.125093
-0.071903 -0.125095
-0.072103 -0.125269
-0.072231 -0.125610
-0.072299 -0.126108
-0.072321 -0.126744
-0.072314 -0.127496
-0.072300 -0.128338
-0.072300 -0.129239
-0.072337 -0.130169
-0.072429 -0.131099
-0.072590 -0.132003
-0.072824 -0.132864
-0.073128 -0.133673
-0.073491 -0.134427
-0.073901 -0.135131
-0.074348 -0.135791
-0.074818 -0.136411
-0.075303 -0.136998
-0.075793 -0.137555
-0.076277 -0.138083
-0.076749 -0.138581
-0.077201 -0.139043
-0.077632 -0.139464
-0.078041 -0.139833
-0.066158 -0.151221
-0.066714 -0.151346
-0.067282 -0.151426
-0.067839 -0.151460
-0.068358 -0.151454
-0.068809 -0.151417
-0.069166 -0.151359
-0.069410 -0.151292
-0.069530 -0.151225
-0.069525 -0.151167
-0.069401 -0.151122
-0.069173 -0.151094
-0.068857 -0.151083
-0.068474 -0.151086
-0.068044 -0.151097
-0.067586 -0.151107
-0.067116 -0.151105
-0.066651 -0.151077
-0.066206 -0.151008
-0.065794 -0.150883
-0.065430 -0.150685
-0.065122 -0.150401
-0.064871 -0.150024
-0.064673 -0.149551
-0.064516 -0.148990
-0.064382 -0.148349
-0.064253 -0.147643
-0.064114 -0.146886
-0.063951 -0.146095
-0.063756 -0.145285
-0.063523 -0.144473
-0.063252 -0.143675
-0.062942 -0.142907
-0.062597 -0.142184
-0.062222 -0.141519
-0.061822 -0.140920
-0.061403 -0.140388
-0.060973 -0.139923
-0.060542 -0.139517
-0.060122 -0.139156
-0.059726 -0.138825
-0.059369 -0.138504
-0.059063 -0.138179
-0.058813 -0.137840
-0.058618 -0.137486
-0.058467 -0.137126
-0.058344 -0.136778
-0.058230 -0.136460
-0.058106 -0.136193
-0.057955 -0.135993
-0.057769 -0.135873
-0.057543 -0.135843
-0.057281 -0.135906
-0.056991 -0.136061
-0.056687 -0.136303
-0.056387 -0.136619
-0.056111 -0.136997
-0.055877 -0.137416
-0.055707 -0.137856
-0.055620 -0.138290
-0.055636 -0.138695
-0.055774 -0.139043
-0.056051 -0.139310
-0.056475 -0.139475
-0.057049 -0.139523
-0.057766 -0.139450
-0.058611 -0.139256
-0.059559 -0.138954
-0.060586 -0.138560
-0.061666 -0.138094
-0.062776 -0.137577
-0.063899 -0.137033
-0.065022 -0.136483
-0.066136 -0.135949
-0.067234 -0.135449
-0.068313 -0.134998
-0.069369 -0.134608
-0.070400 -0.134286
-0.071406 -0.134033
-0.072386 -0.133848
-0.073342 -0.133724
-0.074277 -0.133649
-0.075196 -0.133608
-0.076105 -0.133585
-0.077007 -0.133567
-0.077902 -0.133546
-0.078782 -0.133523
-0.079634 -0.133509
-0.080443 -0.133519
-0.081193 -0.133572
-0.081872 -0.133687
-0.082468 -0.133877
-0.082976 -0.134154
-0.083392 -0.134520
-0.083716 -0.134977
-0.083948 -0.135519
-0.084092 -0.136139
-0.084153 -0.136821
-0.084139 -0.137550
-0.084062 -0.138304
-0.083937 -0.139059
-0.009792 -0.181489
-0.010600 -0.181906
-0.011503 -0.182476
-0.012478 -0.183158
-0.013493 -0.183905
-0.014517 -0.184669
-0.015522 -0.185408
-0.016486 -0.186090
-0.017391 -0.186687
-0.018225 -0.187181
-0.018980 -0.187552
-0.019649 -0.187789
-0.020225 -0.187881
-0.020703 -0.187822
-0.021078 -0.187617
-0.021349 -0.187276
-0.021520 -0.186823
-0.021598 -0.186289
-0.021595 -0.185714
-0.021527 -0.185144
-0.021410 -0.184621
-0.021261 -0.184178
-0.021090 -0.183831
-0.020901 -0.183580
-0.020698 -0.183409
-0.020479 -0.183291
-0.020245 -0.183201
-0.019996 -0.183117
-0.019730 -0.183023
-0.019445 -0.182907
-0.019135 -0.182763
-0.018790 -0.182584
-0.018399 -0.182368
-0.017949 -0.182108
-0.017428 -0.181801
-0.016830 -0.181447
-0.016152 -0.181050
-0.015399 -0.180620
-0.014585 -0.180177
-0.013730 -0.179746
-0.012860 -0.179356
-0.012007 -0.179039
-0.011201 -0.178821
-0.010469 -0.178718
-0.009828 -0.178729
-0.009287 -0.178839
-0.008846 -0.179024
-0.008495 -0.179253
-0.008225 -0.179496
-0.008023 -0.179729
-0.007875 -0.179929
-0.007768 -0.180075
-0.007694 -0.180152
-0.007642 -0.180143
-0.007605 -0.180037
-0.007577 -0.179823
-0.007554 -0.179499
-0.007539 -0.179069
-0.007537 -0.178544
-0.007557 -0.177946
-0.007615 -0.177303
-0.007730 -0.176651
-0.007921 -0.176026
-0.008205 -0.175463
-0.008593 -0.174984
-0.009087 -0.174602
-0.009681 -0.174308
-0.010361 -0.174087
-0.011110 -0.173915
-0.011912 -0.173768
-0.012748 -0.173628
-0.013606 -0.173480
-0.014474 -0.173316
-0.015341 -0.173131
-0.016196 -0.172921
-0.017030 -0.172684
-0.017835 -0.172419
-0.018604 -0.172127
-0.019338 -0.171812
-0.020039 -0.171480
-0.020718 -0.171147
-0.021391 -0.170828
-0.022079 -0.170545
-0.022807 -0.170317
-0.023597 -0.170161
-0.024466 -0.170085
-0.025425 -0.170088
-0.026474 -0.170157
-0.027603 -0.170276
-0.028801 -0.170426
-0.030049 -0.170588
-0.031331 -0.170747
-0.032629 -0.170890
-0.033927 -0.171002
-0.035208 -0.171072
-0.036457 -0.171087
-0.037657 -0.171037
-0.038792 -0.170914
-0.039850 -0.170714
-0.040822 -0.170440
-0.041706 -0.170100
-0.000121 -0.197247
-0.000924 -0.197582
-0.001695 -0.197825
-0.002426 -0.197984
-0.003116 -0.198070
-0.003764 -0.198102
-0.004374 -0.198112
-0.004953 -0.198143
-0.005511 -0.198245
-0.006061 -0.198470
-0.006615 -0.198849
-0.007178 -0.199384
-0.007748 -0.200040
-0.008313 -0.200753
-0.008859 -0.201446
-0.009370 -0.202043
-0.009834 -0.202482
-0.010241 -0.202716
-0.010583 -0.202714
-0.010855 -0.202462
-0.011054 -0.201959
-0.011176 -0.201213
-0.011217 -0.200244
-0.011179 -0.199073
-0.011065 -0.197728
-0.010884 -0.196239
-0.010652 -0.194638
-0.010389 -0.192966
-0.010120 -0.191269
-0.009870 -0.189604
-0.009662 -0.188028
-0.009510 -0.186590
-0.009421 -0.185319
-0.009388 -0.184212
-0.009398 -0.183243
-0.009432 -0.182367
-0.009470 -0.181538
-0.009496 -0.180714
-0.009498 -0.179864
-0.009467 -0.178970
-0.009400 -0.178023
-0.009295 -0.177020
-0.009154 -0.175966
-0.008984 -0.174870
-0.008791 -0.173742
-0.008584 -0.172600
-0.008372 -0.171462
-0.008163 -0.170353
-0.007966 -0.169305
-0.007789 -0.168355
-0.007643 -0.167548
-0.007539 -0.166928
-0.007491 -0.166534
-0.007507 -0.166384
-0.007588 -0.166472
-0.007726 -0.166763
-0.007906 -0.167203
-0.008109 -0.167733
-0.008316 -0.168293
-0.008512 -0.168833
-0.008683 -0.169316
-0.008824 -0.169716
-0.008929 -0.170018
-0.008997 -0.170216
-0.009030 -0.170309
-0.009032 -0.170299
-0.009008 -0.170192
-0.008968 -0.169994
-0.008922 -0.169720
-0.008885 -0.169388
-0.008878 -0.169028
-0.008923 -0.168681
-0.009047 -0.168393
-0.009271 -0.168211
-0.009608 -0.168169
-0.010056 -0.168280
-0.010599 -0.168533
-0.011212 -0.168893
-0.011867 -0.169315
-0.012535 -0.169755
-0.013199 -0.170169
-0.013842 -0.170526
-0.014459 -0.170799
-0.015048 -0.170973
-0.015611 -0.171038
-0.016155 -0.170990
-0.016687 -0.170832
-0.017215 -0.170570
-0.017747 -0.170215
-0.018290 -0.169784
-0.018851 -0.169300
-0.019436 -0.168794
-0.020056 -0.168300
-0.020721 -0.167856
-0.021442 -0.167497
-0.022223 -0.167244
-0.023061 -0.167103
-0.023943 -0.167059
-0.024844 -0.167083
-0.025736 -0.167140
-0.026593 -0.167197
-0.004334 -0.191659
-0.005096 -0.192047
-0.005804 -0.192440
-0.006469 -0.192843
-0.007106 -0.193256
-0.007733 -0.193683
-0.008366 -0.194131
-0.009019 -0.194610
-0.009695 -0.195131
-0.010394 -0.195699
-0.011104 -0.196308
-0.011812 -0.196932
-0.012498 -0.197536
-0.013141 -0.198072
-0.013722 -0.198493
-0.014222 -0.198760
-0.014625 -0.198841
-0.014916 -0.198722
-0.015083 -0.198401
-0.015115 -0.197894
-0.015004 -0.197226
-0.014742 -0.196435
-0.014331 -0.195558
-0.013778 -0.194630
-0.013100 -0.193680
-0.012325 -0.192730
-0.011485 -0.191801
-0.010612 -0.190918
-0.009739 -0.190111
-0.008891 -0.189412
-0.008083 -0.188844
-0.007320 -0.188412
-0.006599 -0.188102
-0.005910 -0.187880
-0.005237 -0.187704
-0.004568 -0.187528
-0.003890 -0.187312
-0.003194 -0.187029
-0.002474 -0.186662
-0.001727 -0.186205
-0.000953 -0.185663
-0.000154 -0.185053
0.000666 -0.184394
0.001498 -0.183712
0.002331 -0.183033
0.003149 -0.182383
0.003935 -0.181785
0.004667 -0.181262
0.005323 -0.180836
0.005882 -0.180532
0.006322 -0.180368
0.006630 -0.180353
0.006796 -0.180480
0.006820 -0.180722
0.006708 -0.181037
0.006474 -0.181371
0.006137 -0.181670
0.005715 -0.181888
0.005230 -0.181990
0.004699 -0.181954
0.004140 -0.181774
0.003565 -0.181457
0.002984 -0.181020
0.002399 -0.180487
0.001808 -0.179888
0.001204 -0.179252
0.000570 -0.178605
-0.000110 -0.177970
-0.000858 -0.177370
-0.001698 -0.176831
-0.002651 -0.176382
-0.003735 -0.176058
-0.004959 -0.175886
-0.006319 -0.175881
-0.007799 -0.176032
-0.009367 -0.176310
-0.010986 -0.176666
-0.012617 -0.177046
-0.014224 -0.177402
-0.015780 -0.177690
-0.017264 -0.177878
-0.018662 -0.177944
-0.019966 -0.177877
-0.021177 -0.177677
-0.022299 -0.177352
-0.023341 -0.176916
-0.024317 -0.176391
-0.025247 -0.175802
-0.026148 -0.175178
-0.027041 -0.174550
-0.027945 -0.173955
-0.028875 -0.173429
-0.029845 -0.173009
-0.030866 -0.172718
-0.031940 -0.172564
-0.033059 -0.172530
-0.034205 -0.172582
-0.035350 -0.172669
-0.036467 -0.172739
-0.037524 -0.172745
-0.038496 -0.172648
-0.001448 -0.203451
-0.002230 -0.203797
-0.002943 -0.204055
-0.003590 -0.204225
-0.004181 -0.204304
-0.004733 -0.204291
-0.005262 -0.204191
-0.005786 -0.204019
-0.006318 -0.203790
-0.006865 -0.203523
-0.007430 -0.203226
-0.008010 -0.202896
-0.008596 -0.202515
-0.009176 -0.202060
-0.009738 -0.201504
-0.010269 -0.200826
-0.010758 -0.200011
-0.011193 -0.199051
-0.011562 -0.197951
-0.011851 -0.196726
-0.012048 -0.195397
-0.012142 -0.193993
-0.012128 -0.192544
-0.012009 -0.191080
-0.011799 -0.189626
-0.011516 -0.188208
-0.011185 -0.186852
-0.010829 -0.185589
-0.010467 -0.184452
-0.010114 -0.183475
-0.009776 -0.182680
-0.009455 -0.182075
-0.009147 -0.181644
-0.008846 -0.181355
-0.008547 -0.181165
-0.008241 -0.181030
-0.007926 -0.180909
-0.007595 -0.180773
-0.007246 -0.180606
-0.006877 -0.180400
-0.006488 -0.180157
-0.006081 -0.179888
-0.005662 -0.179608
-0.005243 -0.179334
-0.004836 -0.179083
-0.004460 -0.178869
-0.004132 -0.178701
-0.003871 -0.178587
-0.003695 -0.178535
-0.003616 -0.178549
-0.003645 -0.178637
-0.003786 -0.178799
-0.004039 -0.179026
-0.004399 -0.179300
-0.004855 -0.179590
-0.005392 -0.179861
-0.005996 -0.180075
-0.006653 -0.180196
-0.007349 -0.180196
-0.008075 -0.180053
-0.008821 -0.179759
-0.009580 -0.179315
-0.010345 -0.178734
-0.011112 -0.178037
-0.011879 -0.177253
-0.012644 -0.176411
-0.013414 -0.175541
-0.014199 -0.174674
-0.015013 -0.173839
-0.015876 -0.173069
-0.016806 -0.172399
-0.017819 -0.171865
-0.018925 -0.171494
-0.020119 -0.171302
-0.021391 -0.171283
-0.022717 -0.171415
-0.024071 -0.171666
-0.025422 -0.171997
-0.026744 -0.172375
-0.028011 -0.172767
-0.029200 -0.173151
-0.030294 -0.173507
-0.031278 -0.173826
-0.032146 -0.174101
-0.032900 -0.174332
-0.033551 -0.174521
-0.034115 -0.174675
-0.034614 -0.174805
-0.035072 -0.174925
-0.035515 -0.175054
-0.035960 -0.175215
-0.036425 -0.175432
-0.036919 -0.175727
-0.037449 -0.176110
-0.038013 -0.176580
-0.038602 -0.177117
-0.039201 -0.177689
-0.039792 -0.178251
-0.040353 -0.178761
-0.040863 -0.179176
-0.041305 -0.179459
-0.024277 -0.205430
-0.025014 -0.205835
-0.025670 -0.206295
-0.026246 -0.206810
-0.026748 -0.207370
-0.027185 -0.207955
-0.027567 -0.208551
-0.027903 -0.209146
-0.028202 -0.209736
-0.028472 -0.210312
-0.028719 -0.210865
-0.028949 -0.211372
-0.029168 -0.211802
-0.029380 -0.212117
-0.029589 -0.212282
-0.029795 -0.212269
-0.030001 -0.212061
-0.030202 -0.211652
-0.030393 -0.211052
-0.030564 -0.210281
-0.030703 -0.209371
-0.030798 -0.208359
-0.030837 -0.207284
-0.030814 -0.206183
-0.030724 -0.205082
-0.030567 -0.204003
-0.030349 -0.202959
-0.030078 -0.201961
-0.029765 -0.201018
-0.029423 -0.200138
-0.029062 -0.199327
-0.028690 -0.198584
-0.028312 -0.197898
-0.027928 -0.197249
-0.027534 -0.196613
-0.027124 -0.195965
-0.026690 -0.195284
-0.026224 -0.194555
-0.025714 -0.193772
-0.025152 -0.192936
-0.024531 -0.192060
-0.023843 -0.191160
-0.023088 -0.190261
-0.022265 -0.189390
-0.021381 -0.188574
-0.020445 -0.187835
-0.019476 -0.187193
-0.018494 -0.186663
-0.017525 -0.186256
-0.016593 -0.185987
-0.015723 -0.185865
-0.014934 -0.185896
-0.014238 -0.186074
-0.013638 -0.186375
-0.013132 -0.186757
-0.012712 -0.187166
-0.012364 -0.187545
-0.012076 -0.187838
-0.011839 -0.188002
-0.011644 -0.188007
-0.011487 -0.187839
-0.011367 -0.187500
-0.011287 -0.187004
-0.011253 -0.186376
-0.011275 -0.185647
-0.011364 -0.184849
-0.011530 -0.184012
-0.011783 -0.183167
-0.012133 -0.182340
-0.012584 -0.181561
-0.013144 -0.180861
-0.013815 -0.180274
-0.014597 -0.179826
-0.015484 -0.179530
-0.016461 -0.179380
-0.017510 -0.179352
-0.018604 -0.179405
-0.019719 -0.179495
-0.020830 -0.179580
-0.021918 -0.179627
-0.022964 -0.179611
-0.023958 -0.179522
-0.024893 -0.179363
-0.025766 -0.179147
-0.026579 -0.178897
-0.027336 -0.178642
-0.028041 -0.178411
-0.028698 -0.178233
-0.029309 -0.178129
-0.029879 -0.178116
-0.030415 -0.178208
-0.030930 -0.178420
-0.031441 -0.178766
-0.031963 -0.179261
-0.032509 -0.179913
-0.033084 -0.180711
-0.033683 -0.181628
-0.034291 -0.182621
-0.034885 -0.183635
-0.035443 -0.184610
-0.035940 -0.185493
-0.019751 -0.213259
-0.020476 -0.213511
-0.021255 -0.213560
-0.022083 -0.213420
-0.022945 -0.213119
-0.023825 -0.212700
-0.024704 -0.212225
-0.025561 -0.211769
-0.026383 -0.211413
-0.027159 -0.211233
-0.027887 -0.211279
-0.028569 -0.211557
-0.029213 -0.212034
-0.029822 -0.212637
-0.030400 -0.213279
-0.030949 -0.213871
-0.031466 -0.214333
-0.031949 -0.214598
-0.032396 -0.214614
-0.032802 -0.214343
-0.033164 -0.213757
-0.033482 -0.212843
-0.033752 -0.211599
-0.033974 -0.210036
-0.034150 -0.208178
-0.034281 -0.206063
-0.034375 -0.203746
-0.034440 -0.201299
-0.034489 -0.198805
-0.034536 -0.196358
-0.034592 -0.194051
-0.034670 -0.191967
-0.034776 -0.190159
-0.034912 -0.188648
-0.035075 -0.187423
-0.035255 -0.186446
-0.035438 -0.185667
-0.035609 -0.185033
-0.035752 -0.184492
-0.035855 -0.183997
-0.035908 -0.183505
-0.035903 -0.182978
-0.035841 -0.182385
-0.035721 -0.181699
-0.035550 -0.180903
-0.035335 -0.179993
-0.035087 -0.178980
-0.034820 -0.177891
-0.034547 -0.176770
-0.034284 -0.175679
-0.034050 -0.174686
-0.033863 -0.173864
-0.033744 -0.173280
-0.033710 -0.172983
-0.033771 -0.172994
-0.033929 -0.173308
-0.034175 -0.173887
-0.034492 -0.174676
-0.034863 -0.175606
-0.035269 -0.176604
-0.035693 -0.177598
-0.036123 -0.178522
-0.036545 -0.179319
-0.036953 -0.179944
-0.037338 -0.180362
-0.037696 -0.180552
-0.038022 -0.180508
-0.038317 -0.180235
-0.038584 -0.179755
-0.038830 -0.179105
-0.039069 -0.178336
-0.039321 -0.177514
-0.039612 -0.176715
-0.039964 -0.176013
-0.040401 -0.175480
-0.040936 -0.175166
-0.041570 -0.175095
-0.042294 -0.175267
-0.043088 -0.175654
-0.043928 -0.176214
-0.044788 -0.176898
-0.045643 -0.177654
-0.046474 -0.178433
-0.047265 -0.179188
-0.048009 -0.179878
-0.048701 -0.180471
-0.049343 -0.180940
-0.049940 -0.181268
-0.050498 -0.181445
-0.051024 -0.181477
-0.051527 -0.181377
-0.052018 -0.181175
-0.052512 -0.180911
-0.053024 -0.180635
-0.053574 -0.180401
-0.054181 -0.180258
-0.054859 -0.180249
-0.055613 -0.180399
-0.056434 -0.180717
-0.057297 -0.181195
-0.058170 -0.181809
-0.093480 -0.172357
-0.094094 -0.172635
-0.094729 -0.172992
-0.095373 -0.173392
-0.096006 -0.173790
-0.096608 -0.174140
-0.097161 -0.174404
-0.097651 -0.174549
-0.098066 -0.174556
-0.098402 -0.174411
-0.098652 -0.174107
-0.098814 -0.173641
-0.098882 -0.173016
-0.098854 -0.172240
-0.098731 -0.171327
-0.098520 -0.170296
-0.098233 -0.169169
-0.097890 -0.167974
-0.097516 -0.166736
-0.097140 -0.165480
-0.096786 -0.164228
-0.096474 -0.162993
-0.096215 -0.161779
-0.096007 -0.160588
-0.095841 -0.159417
-0.095704 -0.158260
-0.095584 -0.157113
-0.095469 -0.155970
-0.095353 -0.154825
-0.095231 -0.153673
-0.095096 -0.152510
-0.094940 -0.151336
-0.094751 -0.150159
-0.094516 -0.148987
-0.094219 -0.147837
-0.093851 -0.146726
-0.093404 -0.145673
-0.092879 -0.144696
-0.092280 -0.143809
-0.091618 -0.143022
-0.090907 -0.142339
-0.090162 -0.141761
-0.089396 -0.141280
-0.088620 -0.140887
-0.087844 -0.140569
-0.087077 -0.140311
-0.086328 -0.140095
-0.085608 -0.139900
-0.084928 -0.139707
-0.084303 -0.139490
-0.083746 -0.139229
-0.083264 -0.138910
-0.082862 -0.138525
-0.082531 -0.138078
-0.082257 -0.137582
-0.082020 -0.137055
-0.081799 -0.136520
-0.081578 -0.135996
-0.081343 -0.135500
-0.081088 -0.135043
-0.080812 -0.134633
-0.080522 -0.134269
-0.080227 -0.133951
-0.079947 -0.133674
-0.079700 -0.133433
-0.079508 -0.133221
-0.079393 -0.133037
-0.079372 -0.132873
-0.079461 -0.132726
-0.079674 -0.132588
-0.080021 -0.132454
-0.080510 -0.132319
-0.081141 -0.132180
-0.081902 -0.132040
-0.082768 -0.131909
-0.083705 -0.131802
-0.084670 -0.131737
-0.085622 -0.131733
-0.086526 -0.131803
-0.087353 -0.131956
-0.088088 -0.132190
-0.088721 -0.132498
-0.089255 -0.132868
-0.089695 -0.133283
-0.090050 -0.133729
-0.090330 -0.134195
-0.090543 -0.134671
-0.090693 -0.135144
-0.090789 -0.135601
-0.090841 -0.136026
-0.090861 -0.136398
-0.090865 -0.136695
-0.090869 -0.136895
-0.090888 -0.136982
-0.090926 -0.136948
-0.090976 -0.136801
-0.091025 -0.136559
-0.091049 -0.136248
-0.091026 -0.135895
-0.090941 -0.135520
-0.090787 -0.135135
-0.110221 -0.143232
-0.110751 -0.143444
-0.111258 -0.143674
-0.111711 -0.143910
-0.112078 -0.144147
-0.112334 -0.144379
-0.112466 -0.144597
-0.112477 -0.144784
-0.112381 -0.144918
-0.112202 -0.144976
-0.111965 -0.144934
-0.111689 -0.144782
-0.111382 -0.144519
-0.111041 -0.144160
-0.110659 -0.143728
-0.110228 -0.143248
-0.109747 -0.142745
-0.109221 -0.142237
-0.108659 -0.141737
-0.108072 -0.141252
-0.107466 -0.140784
-0.106845 -0.140330
-0.106205 -0.139887
-0.105542 -0.139453
-0.104853 -0.139028
-0.104141 -0.138610
-0.103412 -0.138195
-0.102681 -0.137774
-0.101970 -0.137334
-0.101301 -0.136859
-0.100699 -0.136333
-0.100177 -0.135749
-0.099740 -0.135111
-0.099373 -0.134434
-0.099054 -0.133747
-0.098754 -0.133081
-0.098447 -0.132465
-0.098112 -0.131918
-0.097735 -0.131449
-0.097309 -0.131057
-0.096833 -0.130732
-0.096306 -0.130461
-0.095733 -0.130230
-0.095116 -0.130031
-0.094460 -0.129857
-0.093771 -0.129706
-0.093057 -0.129571
-0.092328 -0.129441
-0.091602 -0.129300
-0.090902 -0.129128
-0.090253 -0.128899
-0.089680 -0.128596
-0.089203 -0.128206
-0.088827 -0.127733
-0.088543 -0.127194
-0.088331 -0.126617
-0.088162 -0.126035
-0.088008 -0.125473
-0.087847 -0.124948
-0.087667 -0.124466
-0.087461 -0.124021
-0.087234 -0.123601
-0.086991 -0.123190
-0.086741 -0.122774
-0.086491 -0.122344
-0.086244 -0.121903
-0.086005 -0.121461
-0.085776 -0.121036
-0.085566 -0.120647
-0.085386 -0.120311
-0.085255 -0.120037
-0.085194 -0.119829
-0.085224 -0.119688
-0.085359 -0.119613
-0.085599 -0.119603
-0.085931 -0.119663
-0.086330 -0.119796
-0.086768 -0.120004
-0.087219 -0.120285
-0.087663 -0.120627
-0.088087 -0.121014
-0.088484 -0.121422
-0.088855 -0.121828
-0.089198 -0.122210
-0.089516 -0.122555
-0.089809 -0.122862
-0.090075 -0.123138
-0.090311 -0.123395
-0.090515 -0.123642
-0.090691 -0.123880
-0.090849 -0.124098
-0.091007 -0.124271
-0.091189 -0.124369
-0.091419 -0.124359
-0.091717 -0.124215
-0.092088 -0.123929
-0.092520 -0.123513
-0.092990 -0.122998
-0.093464 -0.122423
-0.093910 -0.121829
-0.094305 -0.121249
-0.125044 -0.058339
-0.125258 -0.058479
-0.125428 -0.058945
-0.125548 -0.059751
-0.125612 -0.060889
-0.125614 -0.062325
-0.125553 -0.063992
-0.125429 -0.065792
-0.125247 -0.067596
-0.125010 -0.069264
-0.124722 -0.070671
-0.124383 -0.071728
-0.123988 -0.072400
-0.123534 -0.072706
-0.123020 -0.072694
-0.122450 -0.072429
-0.121833 -0.071975
-0.121182 -0.071393
-0.120507 -0.070742
-0.119816 -0.070078
-0.119112 -0.069458
-0.118396 -0.068941
-0.117663 -0.068579
-0.116910 -0.068417
-0.116131 -0.068488
-0.115321 -0.068799
-0.114478 -0.069333
-0.113600 -0.070040
-0.112685 -0.070840
-0.111735 -0.071622
-0.110753 -0.072251
-0.109740 -0.072592
-0.108701 -0.072537
-0.107642 -0.072023
-0.106575 -0.071045
-0.105512 -0.069646
-0.104470 -0.067895
-0.103467 -0.065869
-0.102515 -0.063651
-0.101627 -0.061330
-0.100805 -0.058997
-0.100046 -0.056752
-0.099341 -0.054690
-0.098674 -0.052903
-0.098032 -0.051468
-0.097399 -0.050442
-0.096764 -0.049860
-0.096117 -0.049724
-0.095454 -0.049998
-0.094772 -0.050611
-0.094076 -0.051454
-0.093373 -0.052388
-0.092674 -0.053257
-0.091991 -0.053919
-0.091341 -0.054264
-0.090738 -0.054231
-0.090197 -0.053811
-0.089736 -0.053029
-0.089369 -0.051932
-0.089110 -0.050587
-0.088967 -0.049072
-0.088938 -0.047481
-0.089015 -0.045916
-0.089181 -0.044479
-0.089419 -0.043264
-0.089712 -0.042353
-0.090046 -0.041805
-0.090410 -0.041657
-0.090796 -0.041916
-0.091204 -0.042552
-0.091633 -0.043508
-0.092088 -0.044689
-0.092575 -0.045976
-0.093098 -0.047228
-0.093660 -0.048305
-0.094258 -0.049082
-0.094885 -0.049474
-0.095531 -0.049441
-0.096189 -0.048984
-0.096852 -0.048140
-0.097512 -0.046974
-0.098160 -0.045577
-0.098784 -0.044064
-0.099367 -0.042564
-0.099891 -0.041208
-0.100341 -0.040116
-0.100708 -0.039385
-0.100985 -0.039087
-0.101170 -0.039260
-0.101264 -0.039912
-0.101276 -0.041014
-0.101216 -0.042508
-0.101097 -0.044305
-0.100929 -0.046291
-0.100723 -0.048330
-0.100483 -0.050277
-0.100213 -0.051994
-0.099917 -0.053369
-0.099596 -0.054320
-0.099258 -0.054801
-0.098911 -0.054803
-0.091848 -0.077451
-0.092159 -0.077478
-0.092505 -0.077327
-0.092883 -0.077027
-0.093288 -0.076624
-0.093713 -0.076177
-0.094152 -0.075744
-0.094597 -0.075379
-0.095043 -0.075122
-0.095484 -0.075001
-0.095916 -0.075032
-0.096337 -0.075217
-0.096750 -0.075551
-0.097154 -0.076018
-0.097552 -0.076600
-0.097943 -0.077270
-0.098326 -0.077997
-0.098693 -0.078744
-0.099035 -0.079470
-0.099344 -0.080131
-0.099610 -0.080686
-0.099827 -0.081095
-0.099989 -0.081330
-0.100094 -0.081375
-0.100141 -0.081234
-0.100130 -0.080926
-0.100062 -0.080486
-0.099940 -0.079954
-0.099766 -0.079370
-0.099543 -0.078768
-0.099276 -0.078176
-0.098970 -0.077608
-0.098631 -0.077074
-0.098268 -0.076573
-0.097888 -0.076100
-0.097496 -0.075645
-0.097096 -0.075198
-0.096688 -0.074745
-0.096273 -0.074271
-0.095848 -0.073759
-0.095411 -0.073188
-0.094963 -0.072533
-0.094505 -0.071767
-0.094043 -0.070867
-0.093581 -0.069818
-0.093126 -0.068624
-0.092684 -0.067312
-0.092265 -0.065923
-0.091873 -0.064512
-0.091518 -0.063133
-0.091207 -0.061836
-0.090947 -0.060657
-0.090746 -0.059623
-0.090607 -0.058751
-0.090532 -0.058048
-0.090516 -0.057516
-0.090555 -0.057153
-0.090641 -0.056950
-0.090763 -0.056895
-0.090914 -0.056969
-0.091085 -0.057142
-0.091271 -0.057380
-0.091468 -0.057641
-0.091676 -0.057878
-0.091897 -0.058048
-0.092132 -0.058115
-0.092385 -0.058058
-0.092661 -0.057876
-0.092962 -0.057587
-0.093288 -0.057222
-0.093638 -0.056824
-0.094006 -0.056433
-0.094386 -0.056092
-0.094763 -0.055837
-0.095126 -0.055699
-0.095459 -0.055703
-0.095746 -0.055871
-0.095974 -0.056216
-0.096133 -0.056745
-0.096214 -0.057456
-0.096214 -0.058336
-0.096133 -0.059359
-0.095975 -0.060487
-0.095750 -0.061674
-0.095468 -0.062863
-0.095144 -0.063998
-0.094792 -0.065028
-0.094425 -0.065914
-0.094054 -0.066640
-0.093686 -0.067208
-0.093324 -0.067638
-0.092968 -0.067959
-0.092613 -0.068204
-0.092255 -0.068404
-0.091888 -0.068587
-0.091510 -0.068777
-0.091117 -0.068995
-0.090705 -0.069256
-0.090272 -0.069571
-0.089814 -0.069946
-0.089330 -0.070380
-0.036733 -0.161477
-0.037157 -0.161794
-0.037631 -0.162085
-0.038148 -0.162344
-0.038692 -0.162559
-0.039240 -0.162722
-0.039769 -0.162827
-0.040254 -0.162870
-0.040674 -0.162855
-0.041013 -0.162790
-0.041260 -0.162684
-0.041412 -0.162543
-0.041468 -0.162374
-0.041435 -0.162177
-0.041324 -0.161948
-0.041147 -0.161682
-0.040919 -0.161371
-0.040656 -0.161011
-0.040372 -0.160594
-0.040079 -0.160118
-0.039787 -0.159578
-0.039500 -0.158970
-0.039222 -0.158289
-0.038949 -0.157528
-0.038676 -0.156682
-0.038396 -0.155743
-0.038100 -0.154708
-0.037780 -0.153576
-0.037428 -0.152351
-0.037038 -0.151037
-0.036604 -0.149641
-0.036121 -0.148173
-0.035587 -0.146640
-0.035003 -0.145056
-0.034371 -0.143434
-0.033701 -0.141790
-0.033001 -0.140141
-0.032282 -0.138505
-0.031554 -0.136899
-0.030828 -0.135338
-0.030108 -0.133832
-0.029400 -0.132391
-0.028704 -0.131019
-0.028020 -0.129716
-0.027347 -0.128483
-0.026685 -0.127317
-0.026035 -0.126218
-0.025400 -0.125185
-0.024781 -0.124217
-0.024178 -0.123308
-0.023590 -0.122455
-0.023017 -0.121649
-0.022459 -0.120882
-0.021920 -0.120147
-0.021406 -0.119437
-0.020926 -0.118749
-0.020493 -0.118084
-0.020121 -0.117447
-0.019822 -0.116844
-0.019609 -0.116283
-0.019494 -0.115769
-0.019486 -0.115307
-0.019592 -0.114898
-0.019818 -0.114539
-0.020169 -0.114226
-0.020645 -0.113949
-0.021245 -0.113697
-0.021960 -0.113456
-0.022778 -0.113207
-0.023681 -0.112932
-0.024652 -0.112610
-0.025673 -0.112222
-0.026726 -0.111748
-0.027797 -0.111173
-0.028875 -0.110486
-0.029950 -0.109687
-0.031015 -0.108787
-0.032064 -0.107812
-0.033095 -0.106795
-0.034107 -0.105777
-0.035102 -0.104798
-0.036084 -0.103895
-0.037060 -0.103102
-0.038035 -0.102441
-0.039015 -0.101930
-0.040004 -0.101575
-0.041004 -0.101376
-0.042014 -0.101322
-0.043029 -0.101398
-0.044040 -0.101581
-0.045040 -0.101845
-0.046019 -0.102159
-0.046969 -0.102490
-0.047882 -0.102803
-0.048750 -0.103063
-0.049570 -0.103237
-0.050336 -0.103296
-0.051046 -0.103221
-0.051699 -0.103006
-0.052296 -0.102657
-0.052838 -0.102195
-0.081979 -0.208974
-0.082322 -0.209253
-0.082552 -0.209525
-0.082663 -0.209769
-0.082659 -0.209967
-0.082549 -0.210104
-0.082352 -0.210169
-0.082092 -0.210160
-0.081798 -0.210076
-0.081494 -0.209914
-0.081197 -0.209673
-0.080917 -0.209345
-0.080655 -0.208926
-0.080410 -0.208413
-0.080181 -0.207812
-0.079964 -0.207131
-0.079756 -0.206383
-0.079543 -0.205577
-0.079311 -0.204722
-0.079038 -0.203823
-0.078701 -0.202878
-0.078281 -0.201886
-0.077760 -0.200842
-0.077128 -0.199740
-0.076384 -0.198575
-0.075530 -0.197344
-0.074581 -0.196046
-0.073552 -0.194681
-0.072466 -0.193255
-0.071346 -0.191772
-0.070215 -0.190239
-0.069092 -0.188663
-0.067994 -0.187052
-0.066933 -0.185414
-0.065922 -0.183759
-0.064966 -0.182096
-0.064071 -0.180436
-0.063234 -0.178791
-0.062447 -0.177172
-0.061699 -0.175593
-0.060974 -0.174066
-0.060256 -0.172602
-0.059529 -0.171212
-0.058782 -0.169902
-0.058005 -0.168674
-0.057194 -0.167526
-0.056349 -0.166455
-0.055475 -0.165451
-0.054581 -0.164508
-0.053678 -0.163617
-0.052785 -0.162771
-0.051920 -0.161969
-0.051107 -0.161208
-0.050368 -0.160493
-0.049719 -0.159827
-0.049172 -0.159215
-0.048734 -0.158664
-0.048405 -0.158179
-0.048181 -0.157767
-0.048054 -0.157429
-0.048014 -0.157166
-0.048050 -0.156976
-0.048148 -0.156853
-0.048293 -0.156790
-0.048471 -0.156774
-0.048667 -0.156796
-0.048869 -0.156843
-0.049066 -0.156905
-0.049252 -0.156971
-0.049426 -0.157038
-0.049593 -0.157104
-0.049759 -0.157173
-0.049934 -0.157248
-0.050126 -0.157336
-0.050340 -0.157440
-0.050581 -0.157561
-0.050851 -0.157699
-0.051154 -0.157854
-0.051488 -0.158023
-0.051853 -0.158202
-0.052245 -0.158386
-0.052657 -0.158568
-0.053081 -0.158739
-0.053506 -0.158888
-0.053923 -0.159003
-0.054321 -0.159069
-0.054691 -0.159071
-0.055026 -0.158994
-0.055322 -0.158822
-0.055577 -0.158541
-0.055794 -0.158140
-0.055978 -0.157614
-0.056137 -0.156960
-0.056280 -0.156183
-0.056417 -0.155290
-0.056557 -0.154296
-0.056709 -0.153214
-0.056879 -0.152059
-0.057071 -0.150842
-0.057285 -0.149574
-0.057516 -0.148260
-0.055635 -0.220642
-0.056012 -0.220962
-0.056332 -0.221482
-0.056577 -0.222210
-0.056731 -0.223127
-0.056777 -0.224195
-0.056707 -0.225365
-0.056515 -0.226581
-0.056207 -0.227788
-0.055795 -0.228938
-0.055296 -0.229986
-0.054731 -0.230898
-0.054123 -0.231647
-0.053496 -0.232208
-0.052872 -0.232563
-0.052272 -0.232693
-0.051715 -0.232585
-0.051214 -0.232234
-0.050779 -0.231649
-0.050411 -0.230855
-0.050105 -0.229895
-0.049851 -0.228826
-0.049634 -0.227710
-0.049433 -0.226604
-0.049225 -0.225549
-0.048987 -0.224561
-0.048701 -0.223641
-0.048352 -0.222771
-0.047936 -0.221930
-0.047456 -0.221096
-0.046920 -0.220252
-0.046338 -0.219387
-0.045723 -0.218493
-0.045086 -0.217567
-0.044435 -0.216605
-0.043782 -0.215600
-0.043135 -0.214541
-0.042501 -0.213422
-0.041888 -0.212244
-0.041299 -0.211018
-0.040737 -0.209772
-0.040202 -0.208548
-0.039690 -0.207403
-0.039196 -0.206400
-0.038709 -0.205598
-0.038221 -0.205043
-0.037722 -0.204765
-0.037206 -0.204768
-0.036675 -0.205040
-0.036136 -0.205554
-0.035602 -0.206273
-0.035091 -0.207158
-0.034620 -0.208170
-0.034206 -0.209269
-0.033866 -0.210420
-0.033611 -0.211578
-0.033453 -0.212699
-0.033402 -0.213733
-0.033465 -0.214633
-0.033647 -0.215362
-0.033948 -0.215899
-0.034362 -0.216244
-0.034880 -0.216418
-0.035485 -0.216468
-0.036153 -0.216453
-0.036855 -0.216444
-0.037561 -0.216504
-0.038236 -0.216685
-0.038851 -0.217017
-0.039386 -0.217505
-0.039831 -0.218135
-0.040190 -0.218878
-0.040477 -0.219700
-0.040713 -0.220568
-0.040919 -0.221449
-0.041120 -0.222313
-0.041337 -0.223121
-0.041590 -0.223832
-0.041899 -0.224400
-0.042277 -0.224782
-0.042736 -0.224948
-0.043278 -0.224884
-0.043903 -0.224597
-0.044605 -0.224117
-0.045371 -0.223494
-0.046185 -0.222793
-0.047026 -0.222088
-0.047869 -0.221449
-0.048690 -0.220937
-0.049462 -0.220594
-0.050165 -0.220445
-0.050785 -0.220495
-0.051317 -0.220736
-0.051765 -0.221148
-0.052141 -0.221707
-0.052461 -0.222378
-0.052741 -0.223121
-0.052996 -0.223888
-0.053242 -0.224621
-0.053489 -0.225261
-0.053743 -0.225755
-0.079206 -0.224978
-0.079573 -0.225131
-0.079863 -0.225309
-0.080069 -0.225539
-0.080191 -0.225839
-0.080236 -0.226214
-0.080214 -0.226654
-0.080139 -0.227137
-0.080024 -0.227638
-0.079883 -0.228129
-0.079727 -0.228586
-0.079565 -0.228991
-0.079407 -0.229329
-0.079259 -0.229588
-0.079128 -0.229754
-0.079015 -0.229813
-0.078919 -0.229750
-0.078838 -0.229549
-0.078764 -0.229202
-0.078687 -0.228709
-0.078595 -0.228079
-0.078475 -0.227337
-0.078314 -0.226515
-0.078101 -0.225652
-0.077831 -0.224782
-0.077503 -0.223937
-0.077123 -0.223135
-0.076702 -0.222385
-0.076253 -0.221685
-0.075791 -0.221029
-0.075328 -0.220406
-0.074874 -0.219807
-0.074433 -0.219220
-0.074008 -0.218632
-0.073597 -0.218026
-0.073198 -0.217380
-0.072802 -0.216673
-0.072403 -0.215885
-0.071987 -0.215003
-0.071543 -0.214028
-0.071057 -0.212972
-0.070515 -0.211863
-0.069905 -0.210740
-0.069220 -0.209645
-0.068458 -0.208627
-0.067624 -0.207723
-0.066732 -0.206963
-0.065802 -0.206364
-0.064859 -0.205931
-0.063930 -0.205658
-0.063037 -0.205533
-0.062198 -0.205540
-0.061428 -0.205663
-0.060732 -0.205884
-0.060113 -0.206187
-0.059571 -0.206552
-0.059102 -0.206956
-0.058703 -0.207371
-0.058374 -0.207766
-0.058111 -0.208114
-0.057912 -0.208392
-0.057775 -0.208589
-0.057697 -0.208706
-0.057671 -0.208753
-0.057696 -0.208754
-0.057770 -0.208732
-0.057894 -0.208715
-0.058073 -0.208724
-0.058314 -0.208774
-0.058622 -0.208877
-0.059003 -0.209042
-0.059455 -0.209278
-0.059975 -0.209595
-0.060553 -0.210007
-0.061174 -0.210525
-0.061824 -0.211155
-0.062488 -0.211895
-0.063149 -0.212726
-0.063796 -0.213615
-0.064416 -0.214520
-0.064997 -0.215398
-0.065527 -0.216211
-0.065996 -0.216931
-0.066392 -0.217545
-0.066708 -0.218052
-0.066938 -0.218459
-0.067082 -0.218778
-0.067146 -0.219022
-0.067140 -0.219201
-0.067079 -0.219325
-0.066981 -0.219405
-0.066860 -0.219457
-0.066727 -0.219504
-0.066586 -0.219573
-0.066438 -0.219693
-0.066279 -0.219889
-0.066098 -0.220177
-0.065887 -0.220562
-0.065634 -0.221032
-0.065329 -0.221558
-0.064963 -0.222097
-0.093337 -0.217305
-0.093672 -0.217626
-0.093928 -0.217872
-0.094090 -0.218051
-0.094149 -0.218165
-0.094101 -0.218211
-0.093947 -0.218182
-0.093691 -0.218072
-0.093336 -0.217882
-0.092885 -0.217617
-0.092343 -0.217291
-0.091715 -0.216919
-0.091010 -0.216513
-0.090243 -0.216076
-0.089431 -0.215604
-0.088599 -0.215081
-0.087769 -0.214486
-0.086964 -0.213804
-0.086201 -0.213026
-0.085485 -0.212153
-0.084811 -0.211197
-0.084163 -0.210177
-0.083518 -0.209121
-0.082851 -0.208056
-0.082139 -0.207012
-0.081367 -0.206012
-0.080530 -0.205072
-0.079629 -0.204202
-0.078673 -0.203405
-0.077673 -0.202684
-0.076638 -0.202040
-0.075578 -0.201480
-0.074502 -0.201005
-0.073421 -0.200613
-0.072346 -0.200291
-0.071293 -0.200014
-0.070276 -0.199750
-0.069312 -0.199465
-0.068411 -0.199129
-0.067580 -0.198719
-0.066822 -0.198223
-0.066132 -0.197639
-0.065505 -0.196977
-0.064933 -0.196255
-0.064411 -0.195499
-0.063932 -0.194738
-0.063496 -0.194004
-0.063103 -0.193325
-0.062756 -0.192723
-0.062458 -0.192216
-0.062214 -0.191818
-0.062025 -0.191538
-0.061895 -0.191386
-0.061826 -0.191365
-0.061821 -0.191468
-0.061885 -0.191675
-0.062025 -0.191950
-0.062248 -0.192246
-0.062558 -0.192515
-0.062958 -0.192708
-0.063448 -0.192789
-0.064024 -0.192733
-0.064679 -0.192528
-0.065401 -0.192180
-0.066178 -0.191705
-0.066993 -0.191129
-0.067830 -0.190486
-0.068672 -0.189813
-0.069501 -0.189153
-0.070303 -0.188545
-0.071063 -0.188030
-0.071771 -0.187650
-0.072416 -0.187443
-0.072991 -0.187443
-0.073492 -0.187670
-0.073918 -0.188127
-0.074273 -0.188791
-0.074567 -0.189616
-0.074811 -0.190542
-0.075016 -0.191507
-0.075191 -0.192454
-0.075342 -0.193338
-0.075468 -0.194128
-0.075568 -0.194809
-0.075635 -0.195376
-0.075663 -0.195835
-0.075645 -0.196198
-0.075576 -0.196482
-0.075453 -0.196709
-0.075274 -0.196903
-0.075036 -0.197089
-0.074741 -0.197296
-0.074390 -0.197551
-0.073983 -0.197882
-0.073524 -0.198311
-0.073018 -0.198851
-0.072474 -0.199500
-0.071904 -0.200236
-0.071321 -0.201015
-0.070742 -0.201784
-0.070180 -0.202486
-0.090027 -0.191004
-0.090525 -0.191353
-0.091068 -0.191488
-0.091639 -0.191434
-0.092213 -0.191226
-0.092763 -0.190900
-0.093262 -0.190499
-0.093682 -0.190072
-0.094000 -0.189673
-0.094194 -0.189369
-0.094245 -0.189229
-0.094139 -0.189323
-0.093871 -0.189694
-0.093446 -0.190347
-0.092881 -0.191234
-0.092208 -0.192266
-0.091461 -0.193336
-0.090675 -0.194341
-0.089882 -0.195201
-0.089105 -0.195859
-0.088358 -0.196282
-0.087648 -0.196457
-0.086972 -0.196388
-0.086320 -0.196091
-0.085674 -0.195592
-0.085012 -0.194923
-0.084311 -0.194122
-0.083549 -0.193234
-0.082708 -0.192305
-0.081774 -0.191387
-0.080740 -0.190538
-0.079600 -0.189821
-0.078353 -0.189301
-0.077002 -0.189033
-0.075558 -0.189040
-0.074045 -0.189302
-0.072497 -0.189753
-0.070953 -0.190301
-0.069450 -0.190847
-0.068016 -0.191307
-0.066670 -0.191621
-0.065421 -0.191750
-0.064268 -0.191677
-0.063206 -0.191401
-0.062227 -0.190935
-0.061322 -0.190299
-0.060483 -0.189518
-0.059703 -0.188624
-0.058978 -0.187650
-0.058305 -0.186632
-0.057682 -0.185614
-0.057105 -0.184644
-0.056571 -0.183784
-0.056072 -0.183100
-0.055601 -0.182656
-0.055154 -0.182493
-0.054734 -0.182618
-0.054350 -0.182987
-0.054017 -0.183522
-0.053749 -0.184125
-0.053560 -0.184709
-0.053458 -0.185204
-0.053451 -0.185559
-0.053545 -0.185746
-0.053745 -0.185751
-0.054055 -0.185573
-0.054473 -0.185220
-0.054994 -0.184706
-0.055609 -0.184055
-0.056301 -0.183294
-0.057057 -0.182458
-0.057859 -0.181591
-0.058688 -0.180747
-0.059525 -0.179993
-0.060351 -0.179407
-0.061146 -0.179071
-0.061897 -0.179053
-0.062596 -0.179381
-0.063249 -0.180029
-0.063871 -0.180923
-0.064483 -0.181956
-0.065107 -0.183024
-0.065762 -0.184043
-0.066456 -0.184952
-0.067193 -0.185713
-0.067967 -0.186308
-0.068770 -0.186731
-0.069586 -0.186984
-0.070398 -0.187074
-0.071189 -0.187011
-0.071943 -0.186810
-0.072647 -0.186487
-0.073292 -0.186069
-0.073874 -0.185591
-0.074386 -0.185104
-0.074827 -0.184672
-0.075191 -0.184375
-0.075479 -0.184290
-0.075692 -0.184473
-0.075842 -0.184933
-0.075947 -0.185630
-0.035042 -0.232601
-0.035646 -0.233055
-0.036147 -0.233602
-0.036541 -0.234253
-0.036826 -0.235007
-0.037007 -0.235846
-0.037092 -0.236744
-0.037088 -0.237661
-0.037003 -0.238553
-0.036843 -0.239375
-0.036610 -0.240083
-0.036309 -0.240642
-0.035944 -0.241024
-0.035523 -0.241214
-0.035057 -0.241202
-0.034558 -0.240987
-0.034044 -0.240573
-0.033533 -0.239973
-0.033046 -0.239203
-0.032603 -0.238289
-0.032221 -0.237260
-0.031915 -0.236149
-0.031688 -0.234986
-0.031538 -0.233797
-0.031454 -0.232600
-0.031419 -0.231404
-0.031414 -0.230210
-0.031420 -0.229011
-0.031419 -0.227800
-0.031398 -0.226567
-0.031348 -0.225304
-0.031268 -0.224005
-0.031159 -0.222665
-0.031030 -0.221280
-0.030888 -0.219848
-0.030746 -0.218365
-0.030615 -0.216830
-0.030505 -0.215243
-0.030424 -0.213613
-0.030377 -0.211959
-0.030362 -0.210308
-0.030374 -0.208695
-0.030400 -0.207162
-0.030423 -0.205752
-0.030423 -0.204507
-0.030379 -0.203462
-0.030270 -0.202642
-0.030081 -0.202063
-0.029804 -0.201731
-0.029435 -0.201640
-0.028985 -0.201774
-0.028470 -0.202111
-0.027913 -0.202621
-0.027338 -0.203269
-0.026770 -0.204020
-0.026228 -0.204835
-0.025733 -0.205677
-0.025297 -0.206509
-0.024930 -0.207297
-0.024640 -0.208016
-0.024429 -0.208649
-0.024299 -0.209190
-0.024246 -0.209648
-0.024270 -0.210041
-0.024364 -0.210400
-0.024524 -0.210757
-0.024742 -0.211151
-0.025010 -0.211617
-0.025319 -0.212187
-0.025658 -0.212890
-0.026019 -0.213747
-0.026395 -0.214770
-0.026779 -0.215962
-0.027167 -0.217308
-0.027557 -0.218785
-0.027951 -0.220354
-0.028352 -0.221967
-0.028766 -0.223568
-0.029201 -0.225097
-0.029663 -0.226500
-0.030159 -0.227733
-0.030695 -0.228764
-0.031274 -0.229580
-0.031894 -0.230180
-0.032550 -0.230579
-0.033232 -0.230803
-0.033923 -0.230882
-0.034606 -0.230854
-0.035258 -0.230759
-0.035857 -0.230634
-0.036381 -0.230519
-0.036807 -0.230449
-0.037117 -0.230452
-0.037298 -0.230552
-0.037342 -0.230765
-0.037250 -0.231099
-0.037032 -0.231551
-0.036705 -0.232104
-0.036293 -0.232726
-0.035825 -0.233369
-0.035332 -0.233985
-0.024235 -0.238757
-0.024956 -0.239120
-0.025751 -0.239373
-0.026592 -0.239544
-0.027457 -0.239658
-0.028326 -0.239737
-0.029184 -0.239800
-0.030015 -0.239856
-0.030808 -0.239912
-0.031550 -0.239967
-0.032233 -0.240012
-0.032852 -0.240033
-0.033408 -0.240008
-0.033905 -0.239911
-0.034350 -0.239713
-0.034752 -0.239385
-0.035122 -0.238903
-0.035475 -0.238254
-0.035823 -0.237435
-0.036175 -0.236462
-0.036536 -0.235363
-0.036899 -0.234178
-0.037247 -0.232951
-0.037553 -0.231731
-0.037789 -0.230558
-0.037928 -0.229468
-0.037952 -0.228480
-0.037850 -0.227604
-0.037621 -0.226839
-0.037265 -0.226177
-0.036791 -0.225607
-0.036206 -0.225119
-0.035521 -0.224703
-0.034748 -0.224346
-0.033902 -0.224034
-0.033002 -0.223745
-0.032068 -0.223455
-0.031125 -0.223140
-0.030196 -0.222778
-0.029302 -0.222354
-0.028459 -0.221864
-0.027676 -0.221311
-0.026955 -0.220708
-0.026288 -0.220077
-0.025664 -0.219446
-0.025069 -0.218847
-0.024490 -0.218316
-0.023919 -0.217882
-0.023351 -0.217569
-0.022787 -0.217391
-0.022232 -0.217352
-0.021693 -0.217446
-0.021177 -0.217659
-0.020690 -0.217975
-0.020240 -0.218369
-0.019834 -0.218809
-0.019480 -0.219258
-0.019185 -0.219670
-0.018955 -0.220002
-0.018795 -0.220209
-0.018708 -0.220259
-0.018688 -0.220132
-0.018728 -0.219825
-0.018814 -0.219349
-0.018926 -0.218737
-0.019045 -0.218033
-0.019151 -0.217291
-0.019226 -0.216568
-0.019264 -0.215916
-0.019261 -0.215383
-0.019223 -0.214999
-0.019158 -0.214785
-0.019077 -0.214749
-0.018989 -0.214892
-0.018906 -0.215206
-0.018838 -0.215674
-0.018797 -0.216269
-0.018795 -0.216954
-0.018843 -0.217686
-0.018950 -0.218420
-0.019122 -0.219116
-0.019359 -0.219748
-0.019653 -0.220302
-0.019993 -0.220784
-0.020359 -0.221210
-0.020732 -0.221613
-0.021092 -0.222032
-0.021423 -0.222509
-0.021710 -0.223083
-0.021946 -0.223789
-0.022126 -0.224649
-0.022253 -0.225670
-0.022331 -0.226850
-0.022366 -0.228174
-0.022366 -0.229621
-0.022337 -0.231166
-0.022285 -0.232775
-0.022216 -0.234409
-0.022138 -0.236020
-0.022061 -0.237555
-0.021996 -0.238955
-0.017395 -0.257710
-0.018036 -0.258115
-0.018655 -0.258632
-0.019243 -0.259247
-0.019789 -0.259944
-0.020282 -0.260709
-0.020712 -0.261526
-0.021068 -0.262374
-0.021346 -0.263224
-0.021551 -0.264035
-0.021695 -0.264757
-0.021799 -0.265337
-0.021885 -0.265726
-0.021974 -0.265887
-0.022079 -0.265798
-0.022206 -0.265454
-0.022351 -0.264871
-0.022506 -0.264080
-0.022657 -0.263129
-0.022790 -0.262068
-0.022889 -0.260954
-0.022943 -0.259830
-0.022942 -0.258734
-0.022882 -0.257687
-0.022757 -0.256705
-0.022564 -0.255797
-0.022300 -0.254968
-0.021963 -0.254223
-0.021553 -0.253557
-0.021078 -0.252958
-0.020551 -0.252402
-0.019992 -0.251856
-0.019421 -0.251283
-0.018854 -0.250649
-0.018301 -0.249929
-0.017762 -0.249109
-0.017229 -0.248192
-0.016692 -0.247192
-0.016137 -0.246141
-0.015553 -0.245076
-0.014928 -0.244040
-0.014255 -0.243077
-0.013530 -0.242220
-0.012751 -0.241499
-0.011917 -0.240934
-0.011025 -0.240543
-0.010073 -0.240340
-0.009054 -0.240338
-0.007961 -0.240544
-0.006793 -0.240954
-0.005555 -0.241546
-0.004266 -0.242279
-0.002955 -0.243098
-0.001655 -0.243939
-0.000404 -0.244740
0.000765 -0.245451
0.001823 -0.246038
0.002749 -0.246483
0.003525 -0.246789
0.004141 -0.246973
0.004593 -0.247066
0.004881 -0.247103
0.005007 -0.247123
0.004978 -0.247159
0.004800 -0.247234
0.004486 -0.247367
0.004051 -0.247572
0.003516 -0.247861
0.002908 -0.248249
0.002258 -0.248747
0.001597 -0.249365
0.000948 -0.250094
0.000325 -0.250913
-0.000274 -0.251781
-0.000862 -0.252650
-0.001456 -0.253472
-0.002074 -0.254209
-0.002729 -0.254833
-0.003429 -0.255330
-0.004176 -0.255701
-0.004969 -0.255956
-0.005799 -0.256113
-0.006659 -0.256193
-0.007538 -0.256217
-0.008426 -0.256205
-0.009310 -0.256174
-0.010180 -0.256140
-0.011022 -0.256125
-0.011821 -0.256151
-0.012557 -0.256248
-0.013207 -0.256445
-0.013749 -0.256762
-0.014166 -0.257208
-0.014454 -0.257769
-0.014621 -0.258415
-0.014685 -0.259098
-0.014671 -0.259768
-0.014598 -0.260376
-0.014484 -0.260884
-0.014340 -0.261266
-0.014174 -0.261509
-0.134317 -0.015960
-0.134646 -0.015880
-0.134882 -0.015848
-0.135019 -0.015890
-0.135057 -0.016045
-0.134994 -0.016354
-0.134837 -0.016847
-0.134600 -0.017528
-0.134307 -0.018373
-0.133990 -0.019327
-0.133688 -0.020309
-0.133441 -0.021238
-0.133273 -0.022050
-0.133195 -0.022721
-0.133191 -0.023266
-0.133233 -0.023727
-0.133285 -0.024148
-0.133310 -0.024563
-0.133277 -0.024985
-0.133163 -0.025416
-0.132950 -0.025842
-0.132628 -0.026247
-0.132193 -0.026613
-0.131645 -0.026926
-0.130983 -0.027175
-0.130215 -0.027361
-0.129348 -0.027483
-0.128400 -0.027542
-0.127392 -0.027524
-0.126355 -0.027402
-0.125325 -0.027125
-0.124344 -0.026633
-0.123450 -0.025862
-0.122670 -0.024774
-0.122016 -0.023368
-0.121476 -0.021685
-0.121027 -0.019797
-0.120637 -0.017780
-0.120273 -0.015705
-0.119910 -0.013624
-0.119525 -0.011580
-0.119106 -0.009604
-0.118643 -0.007720
-0.118132 -0.005954
-0.117571 -0.004328
-0.116963 -0.002870
-0.116313 -0.001610
-0.115629 -0.000576
-0.114924 0.000212
-0.114218 0.000753
-0.113536 0.001069
-0.112910 0.001209
-0.112375 0.001241
-0.111962 0.001242
-0.111692 0.001270
-0.111567 0.001354
-0.111565 0.001482
-0.111650 0.001622
-0.111780 0.001732
-0.111918 0.001781
-0.112033 0.001752
-0.112110 0.001638
-0.112140 0.001442
-0.112124 0.001165
-0.112069 0.000808
-0.111983 0.000363
-0.111877 -0.000182
-0.111759 -0.000841
-0.111639 -0.001625
-0.111527 -0.002536
-0.111437 -0.003556
-0.111387 -0.004648
-0.111403 -0.005755
-0.111509 -0.006802
-0.111731 -0.007714
-0.112080 -0.008431
-0.112550 -0.008920
-0.113118 -0.009185
-0.113744 -0.009255
-0.114385 -0.009171
-0.115002 -0.008971
-0.115565 -0.008688
-0.116052 -0.008346
-0.116454 -0.007965
-0.116767 -0.007565
-0.116992 -0.007166
-0.117133 -0.006792
-0.117192 -0.006474
-0.117173 -0.006250
-0.117077 -0.006159
-0.116911 -0.006234
-0.116684 -0.006490
-0.116412 -0.006921
-0.116118 -0.007491
-0.115830 -0.008143
-0.115582 -0.008800
-0.115401 -0.009385
-0.115304 -0.009843
-0.115291 -0.010145
-0.115346 -0.010293
-0.115439 -0.010307
-0.128854 -0.065574
-0.129397 -0.065431
-0.130017 -0.065229
-0.130676 -0.065004
-0.131339 -0.064788
-0.131976 -0.064600
-0.132568 -0.064439
-0.133105 -0.064289
-0.133581 -0.064124
-0.133991 -0.063917
-0.134324 -0.063651
-0.134569 -0.063322
-0.134714 -0.062945
-0.134754 -0.062542
-0.134693 -0.062138
-0.134543 -0.061749
-0.134323 -0.061381
-0.134062 -0.061023
-0.133788 -0.060652
-0.133530 -0.060237
-0.133310 -0.059745
-0.133133 -0.059162
-0.132992 -0.058490
-0.132865 -0.057752
-0.132723 -0.056980
-0.132536 -0.056202
-0.132279 -0.055434
-0.131934 -0.054678
-0.131490 -0.053921
-0.130941 -0.053144
-0.130286 -0.052326
-0.129531 -0.051454
-0.128685 -0.050525
-0.127763 -0.049540
-0.126786 -0.048504
-0.125777 -0.047423
-0.124762 -0.046297
-0.123767 -0.045129
-0.122821 -0.043914
-0.121950 -0.042648
-0.121177 -0.041327
-0.120519 -0.039954
-0.119981 -0.038546
-0.119554 -0.037135
-0.119213 -0.035769
-0.118929 -0.034497
-0.118667 -0.033363
-0.118398 -0.032393
-0.118101 -0.031594
-0.117762 -0.030956
-0.117377 -0.030456
-0.116950 -0.030067
-0.116491 -0.029764
-0.116014 -0.029532
-0.115531 -0.029364
-0.115057 -0.029261
-0.114603 -0.029227
-0.114182 -0.029265
-0.113806 -0.029376
-0.113493 -0.029550
-0.113259 -0.029773
-0.113119 -0.030028
-0.113082 -0.030303
-0.113144 -0.030598
-0.113285 -0.030930
-0.113476 -0.031324
-0.113684 -0.031807
-0.113878 -0.032396
-0.114038 -0.033094
-0.114151 -0.033889
-0.114212 -0.034759
-0.114223 -0.035678
-0.114185 -0.036625
-0.114100 -0.037588
-0.113971 -0.038567
-0.113800 -0.039563
-0.113592 -0.040581
-0.113357 -0.041623
-0.113108 -0.042683
-0.112863 -0.043749
-0.112646 -0.044805
-0.112482 -0.045826
-0.112395 -0.046784
-0.112404 -0.047660
-0.112513 -0.048446
-0.112715 -0.049152
-0.112987 -0.049802
-0.113301 -0.050429
-0.113630 -0.051058
-0.113947 -0.051708
-0.114234 -0.052387
-0.114476 -0.053087
-0.114664 -0.053796
-0.114790 -0.054494
-0.114852 -0.055160
-0.114848 -0.055778
-0.114786 -0.056335
-0.114677 -0.056820
-0.114537 -0.057221
-0.114389 -0.057524
-0.114258 -0.057709
-0.096873 -0.220627
-0.097390 -0.220903
-0.097846 -0.221154
-0.098240 -0.221377
-0.098576 -0.221551
-0.098863 -0.221637
-0.099110 -0.221601
-0.099323 -0.221419
-0.099508 -0.221084
-0.099665 -0.220612
-0.099792 -0.220034
-0.099884 -0.219387
-0.099936 -0.218702
-0.099943 -0.217994
-0.099905 -0.217256
-0.099822 -0.216467
-0.099696 -0.215595
-0.099532 -0.214615
-0.099331 -0.213509
-0.099095 -0.212272
-0.098825 -0.210912
-0.098524 -0.209450
-0.098192 -0.207912
-0.097831 -0.206321
-0.097444 -0.204699
-0.097034 -0.203058
-0.096603 -0.201407
-0.096157 -0.199752
-0.095698 -0.198109
-0.095230 -0.196501
-0.094758 -0.194959
-0.094285 -0.193519
-0.093816 -0.192215
-0.093356 -0.191067
-0.092913 -0.190071
-0.092495 -0.189205
-0.092108 -0.188434
-0.091757 -0.187719
-0.091441 -0.187031
-0.091155 -0.186354
-0.090892 -0.185690
-0.090640 -0.185051
-0.090390 -0.184460
-0.090133 -0.183939
-0.089861 -0.183511
-0.089572 -0.183185
-0.089269 -0.182962
-0.088957 -0.182831
-0.088648 -0.182776
-0.088353 -0.182783
-0.088085 -0.182845
-0.087850 -0.182967
-0.087655 -0.183162
-0.087499 -0.183451
-0.087379 -0.183850
-0.087290 -0.184363
-0.087226 -0.184974
-0.087181 -0.185653
-0.087153 -0.186358
-0.087138 -0.187050
-0.087135 -0.187701
-0.087144 -0.188295
-0.087165 -0.188831
-0.087199 -0.189316
-0.087248 -0.189763
-0.087314 -0.190182
-0.087402 -0.190576
-0.087515 -0.190938
-0.087659 -0.191259
-0.087838 -0.191530
-0.088054 -0.191750
-0.088307 -0.191935
-0.088593 -0.192117
-0.088907 -0.192337
-0.089238 -0.192644
-0.089577 -0.193080
-0.089914 -0.193666
-0.090244 -0.194404
-0.090561 -0.195273
-0.090861 -0.196238
-0.091143 -0.197263
-0.091407 -0.198319
-0.091650 -0.199386
-0.091874 -0.200456
-0.092078 -0.201528
-0.092262 -0.202604
-0.092427 -0.203685
-0.092573 -0.204763
-0.092698 -0.205823
-0.092803 -0.206845
-0.092885 -0.207810
-0.092946 -0.208708
-0.092983 -0.209541
-0.092997 -0.210326
-0.092987 -0.211091
-0.092950 -0.211870
-0.092887 -0.212696
-0.092798 -0.213587
-0.092685 -0.214539
-0.092551 -0.215522
-0.092402 -0.216488
-0.066282 -0.217446
-0.066847 -0.217716
-0.067602 -0.217740
-0.068510 -0.217534
-0.069524 -0.217130
-0.070588 -0.216584
-0.071641 -0.215961
-0.072621 -0.215338
-0.073472 -0.214783
-0.074156 -0.214351
-0.074657 -0.214070
-0.074986 -0.213937
-0.075179 -0.213924
-0.075283 -0.213985
-0.075347 -0.214068
-0.075415 -0.214119
-0.075521 -0.214087
-0.075689 -0.213922
-0.075931 -0.213584
-0.076248 -0.213035
-0.076637 -0.212251
-0.077086 -0.211217
-0.077579 -0.209934
-0.078099 -0.208416
-0.078621 -0.206690
-0.079121 -0.204798
-0.079567 -0.202794
-0.079925 -0.200744
-0.080156 -0.198718
-0.080218 -0.196793
-0.080077 -0.195035
-0.079711 -0.193497
-0.079121 -0.192207
-0.078324 -0.191165
-0.077355 -0.190355
-0.076255 -0.189743
-0.075067 -0.189288
-0.073831 -0.188940
-0.072585 -0.188648
-0.071361 -0.188358
-0.070192 -0.188020
-0.069106 -0.187585
-0.068127 -0.187015
-0.067274 -0.186283
-0.066558 -0.185379
-0.065978 -0.184312
-0.065521 -0.183116
-0.065160 -0.181844
-0.064858 -0.180565
-0.064568 -0.179356
-0.064243 -0.178291
-0.063842 -0.177431
-0.063336 -0.176822
-0.062716 -0.176483
-0.061993 -0.176412
-0.061194 -0.176584
-0.060355 -0.176958
-0.059517 -0.177478
-0.058723 -0.178079
-0.058014 -0.178692
-0.057428 -0.179247
-0.056996 -0.179684
-0.056742 -0.179954
-0.056678 -0.180022
-0.056808 -0.179874
-0.057122 -0.179515
-0.057599 -0.178973
-0.058205 -0.178288
-0.058900 -0.177522
-0.059634 -0.176741
-0.060352 -0.176025
-0.061000 -0.175448
-0.061528 -0.175080
-0.061901 -0.174975
-0.062104 -0.175162
-0.062145 -0.175648
-0.062050 -0.176415
-0.061857 -0.177425
-0.061613 -0.178625
-0.061361 -0.179950
-0.061145 -0.181330
-0.060997 -0.182699
-0.060940 -0.184001
-0.060985 -0.185197
-0.061131 -0.186263
-0.061372 -0.187190
-0.061692 -0.187985
-0.062072 -0.188665
-0.062486 -0.189262
-0.062905 -0.189819
-0.063296 -0.190389
-0.063619 -0.191030
-0.063837 -0.191802
-0.063913 -0.192757
-0.063820 -0.193935
-0.063548 -0.195354
-0.063105 -0.197017
-0.062514 -0.198904
-0.061809 -0.200974
-0.061030 -0.203169
-0.060215 -0.205414
-0.072565 -0.044222
-0.072694 -0.044309
-0.072814 -0.044448
-0.072925 -0.044666
-0.073032 -0.044977
-0.073136 -0.045384
-0.073239 -0.045873
-0.073340 -0.046420
-0.073439 -0.046997
-0.073530 -0.047578
-0.073608 -0.048148
-0.073667 -0.048703
-0.073703 -0.049249
-0.073715 -0.049789
-0.073702 -0.050321
-0.073666 -0.050830
-0.073608 -0.051292
-0.073531 -0.051677
-0.073436 -0.051955
-0.073326 -0.052108
-0.073201 -0.052132
-0.073060 -0.052043
-0.072905 -0.051869
-0.072734 -0.051650
-0.072547 -0.051421
-0.072347 -0.051209
-0.072135 -0.051029
-0.071914 -0.050882
-0.071688 -0.050755
-0.071461 -0.050632
-0.071238 -0.050499
-0.071023 -0.050350
-0.070820 -0.050191
-0.070631 -0.050033
-0.070460 -0.049886
-0.070306 -0.049754
-0.070173 -0.049631
-0.070065 -0.049499
-0.069986 -0.049337
-0.069942 -0.049123
-0.069944 -0.048841
-0.070000 -0.048490
-0.070121 -0.048080
-0.070313 -0.047631
-0.070581 -0.047172
-0.070923 -0.046734
-0.071330 -0.046346
-0.071787 -0.046028
-0.072279 -0.045791
-0.072789 -0.045638
-0.073300 -0.045564
-0.073800 -0.045565
-0.074276 -0.045642
-0.074720 -0.045799
-0.075128 -0.046044
-0.075501 -0.046378
-0.075846 -0.046792
-0.076178 -0.047266
-0.076516 -0.047769
-0.076887 -0.048263
-0.077315 -0.048717
-0.077820 -0.049109
-0.078414 -0.049438
-0.079094 -0.049719
-0.079845 -0.049983
-0.080646 -0.050269
-0.081470 -0.050611
-0.082293 -0.051030
-0.083093 -0.051533
-0.083854 -0.052113
-0.084564 -0.052747
-0.085214 -0.053410
-0.085796 -0.054081
-0.086306 -0.054748
-0.086741 -0.055413
-0.087108 -0.056086
-0.087415 -0.056778
-0.087676 -0.057489
-0.087907 -0.058213
-0.088123 -0.058933
-0.088334 -0.059626
-0.088544 -0.060270
-0.088750 -0.060851
-0.088944 -0.061366
-0.089114 -0.061827
-0.089246 -0.062252
-0.089331 -0.062666
-0.089359 -0.063089
-0.089327 -0.063534
-0.089232 -0.064001
-0.089080 -0.064476
-0.088876 -0.064938
-0.088632 -0.065357
-0.088363 -0.065710
-0.088086 -0.065978
-0.087818 -0.066158
-0.087578 -0.066248
-0.087379 -0.066253
-0.087229 -0.066171
-0.087133 -0.065993
-0.087088 -0.065709
-0.125521 -0.092375
-0.125772 -0.092425
-0.125920 -0.092537
-0.125959 -0.092715
-0.125891 -0.092956
-0.125721 -0.093253
-0.125463 -0.093591
-0.125133 -0.093950
-0.124749 -0.094308
-0.124328 -0.094641
-0.123885 -0.094929
-0.123427 -0.095156
-0.122959 -0.095312
-0.122481 -0.095394
-0.121990 -0.095406
-0.121480 -0.095357
-0.120946 -0.095258
-0.120380 -0.095123
-0.119772 -0.094970
-0.119110 -0.094812
-0.118382 -0.094665
-0.117579 -0.094539
-0.116691 -0.094443
-0.115717 -0.094382
-0.114660 -0.094356
-0.113528 -0.094364
-0.112337 -0.094395
-0.111106 -0.094437
-0.109856 -0.094471
-0.108608 -0.094477
-0.107384 -0.094438
-0.106199 -0.094338
-0.105064 -0.094171
-0.103985 -0.093938
-0.102961 -0.093648
-0.101986 -0.093310
-0.101051 -0.092937
-0.100146 -0.092538
-0.099263 -0.092123
-0.098394 -0.091696
-0.097534 -0.091259
-0.096685 -0.090816
-0.095851 -0.090364
-0.095041 -0.089907
-0.094262 -0.089451
-0.093524 -0.089004
-0.092832 -0.088579
-0.092193 -0.088184
-0.091616 -0.087822
-0.091109 -0.087486
-0.090686 -0.087160
-0.090362 -0.086824
-0.090148 -0.086457
-0.090052 -0.086040
-0.090077 -0.085562
-0.090216 -0.085017
-0.090459 -0.084404
-0.090795 -0.083727
-0.091208 -0.082990
-0.091687 -0.082201
-0.092220 -0.081371
-0.092795 -0.080511
-0.093401 -0.079637
-0.094022 -0.078763
-0.094642 -0.077907
-0.095244 -0.077085
-0.095812 -0.076314
-0.096338 -0.075611
-0.096817 -0.074988
-0.097252 -0.074453
-0.097653 -0.074004
-0.098032 -0.073638
-0.098404 -0.073346
-0.098779 -0.073121
-0.099163 -0.072956
-0.099556 -0.072846
-0.099957 -0.072787
-0.100360 -0.072776
-0.100761 -0.072810
-0.101151 -0.072886
-0.101517 -0.073006
-0.101841 -0.073177
-0.102100 -0.073410
-0.102270 -0.073716
-0.102329 -0.074109
-0.102261 -0.074597
-0.102057 -0.075184
-0.101714 -0.075872
-0.101239 -0.076651
-0.100646 -0.077507
-0.099956 -0.078414
-0.099196 -0.079340
-0.098393 -0.080247
-0.097579 -0.081093
-0.096783 -0.081838
-0.096031 -0.082449
-0.095342 -0.082901
-0.094729 -0.083184
-0.094193 -0.083299
-0.093730 -0.083259
-0.093328 -0.083088
-0.024380 -0.256210
-0.025125 -0.256473
-0.025912 -0.256474
-0.026713 -0.256251
-0.027498 -0.255853
-0.028240 -0.255346
-0.028917 -0.254800
-0.029515 -0.254280
-0.030024 -0.253840
-0.030444 -0.253515
-0.030778 -0.253322
-0.031038 -0.253254
-0.031237 -0.253289
-0.031391 -0.253390
-0.031518 -0.253509
-0.031632 -0.253590
-0.031743 -0.253576
-0.031858 -0.253410
-0.031980 -0.253042
-0.032106 -0.252435
-0.032231 -0.251566
-0.032347 -0.250430
-0.032444 -0.249041
-0.032510 -0.247431
-0.032532 -0.245650
-0.032498 -0.243763
-0.032395 -0.241845
-0.032216 -0.239972
-0.031955 -0.238218
-0.031608 -0.236646
-0.031177 -0.235305
-0.030662 -0.234223
-0.030065 -0.233410
-0.029391 -0.232857
-0.028645 -0.232540
-0.027836 -0.232420
-0.026974 -0.232447
-0.026069 -0.232564
-0.025135 -0.232709
-0.024187 -0.232824
-0.023237 -0.232854
-0.022299 -0.232760
-0.021381 -0.232517
-0.020492 -0.232114
-0.019633 -0.231564
-0.018805 -0.230897
-0.018004 -0.230160
-0.017227 -0.229412
-0.016470 -0.228718
-0.015730 -0.228141
-0.015002 -0.227732
-0.014284 -0.227528
-0.013574 -0.227548
-0.012874 -0.227796
-0.012186 -0.228259
-0.011517 -0.228909
-0.010879 -0.229701
-0.010285 -0.230577
-0.009751 -0.231468
-0.009292 -0.232301
-0.008920 -0.233008
-0.008643 -0.233533
-0.008465 -0.233834
-0.008385 -0.233890
-0.008395 -0.233698
-0.008488 -0.233278
-0.008655 -0.232667
-0.008883 -0.231921
-0.009164 -0.231106
-0.009488 -0.230291
-0.009844 -0.229546
-0.010223 -0.228931
-0.010618 -0.228497
-0.011023 -0.228279
-0.011434 -0.228302
-0.011849 -0.228576
-0.012269 -0.229099
-0.012695 -0.229854
-0.013130 -0.230804
-0.013578 -0.231897
-0.014043 -0.233066
-0.014529 -0.234241
-0.015038 -0.235356
-0.015572 -0.236358
-0.016130 -0.237210
-0.016708 -0.237896
-0.017301 -0.238415
-0.017902 -0.238791
-0.018501 -0.239057
-0.019088 -0.239261
-0.019653 -0.239455
-0.020185 -0.239690
-0.020676 -0.240014
-0.021113 -0.240462
-0.021489 -0.241060
-0.021797 -0.241825
-0.022034 -0.242766
-0.022198 -0.243882
-0.022292 -0.245154
-0.022323 -0.246542
-0.022303 -0.247980
0.253837 0.126067
0.253275 0.125910
0.252754 0.125780
0.252279 0.125688
0.251851 0.125641
0.251466 0.125639
0.251120 0.125682
0.250808 0.125768
0.250523 0.125896
0.250261 0.126058
0.250017 0.126246
0.249784 0.126448
0.249559 0.126646
0.249338 0.126821
0.249118 0.126957
0.248902 0.127038
0.248691 0.127054
0.248492 0.127005
0.248309 0.126894
0.248151 0.126735
0.248022 0.126548
0.247926 0.126359
0.247862 0.126196
0.247827 0.126088
0.247815 0.126065
0.247819 0.126152
0.247831 0.126373
0.247845 0.126747
0.247857 0.127289
0.247857 0.128003
0.247839 0.128884
0.247789 0.129913
0.247698 0.131060
0.247554 0.132289
0.247347 0.133557
0.247071 0.134827
0.246720 0.136064
0.246295 0.137243
0.245795 0.138348
0.245223 0.139372
0.244587 0.140318
0.243895 0.141196
0.243159 0.142018
0.242393 0.142804
0.241612 0.143569
0.240831 0.144330
0.240066 0.145101
0.239327 0.145897
0.238623 0.146726
0.237955 0.147597
0.237319 0.148513
0.236705 0.149470
0.236098 0.150460
0.235485 0.151467
0.234850 0.152468
0.234182 0.153436
0.233474 0.154337
0.232721 0.155137
0.231925 0.155807
0.231092 0.156320
0.230232 0.156659
0.229359 0.156818
0.228486 0.156801
0.227630 0.156620
0.226801 0.156295
0.226009 0.155848
0.225259 0.155307
0.224551 0.154700
0.223878 0.154055
0.223232 0.153401
0.222602 0.152763
0.221979 0.152162
0.221352 0.151610
0.220717 0.151108
0.220073 0.150643
0.219423 0.150191
0.218772 0.149719
0.218130 0.149193
0.217507 0.148581
0.216912 0.147861
0.216357 0.147020
0.215849 0.146059
0.215396 0.144991
0.215003 0.143840
0.214673 0.142639
0.214407 0.141426
0.214202 0.140240
0.214056 0.139121
0.213964 0.138104
0.213923 0.137218
0.213930 0.136487
0.213982 0.135929
0.214077 0.135551
0.214211 0.135352
0.214380 0.135322
0.214578 0.135441
0.214797 0.135678
0.215030 0.136001
0.215269 0.136372
0.215507 0.136756
0.215736 0.137125
0.253319 0.125956
0.252771 0.125828
0.252294 0.125781
0.251887 0.125821
0.251542 0.125940
0.251245 0.126127
0.250979 0.126369
0.250728 0.126655
0.250478 0.126972
0.250219 0.127310
0.249946 0.127654
0.249657 0.127988
0.249352 0.128290
0.249032 0.128540
0.248701 0.128718
0.248365 0.128810
0.248034 0.128810
0.247717 0.128722
0.247427 0.128562
0.247177 0.128356
0.246978 0.128138
0.246838 0.127948
0.246761 0.127823
0.246743 0.127793
0.246775 0.127883
0.246841 0.128106
0.246927 0.128471
0.247020 0.128987
0.247110 0.129660
0.247190 0.130490
0.247251 0.131472
0.247281 0.132585
0.247268 0.133795
0.247196 0.135060
0.247051 0.136332
0.246824 0.137568
0.246506 0.138733
0.246097 0.139801
0.245598 0.140763
0.245014 0.141621
0.244355 0.142390
0.243632 0.143096
0.242861 0.143771
0.242058 0.144446
0.241240 0.145147
0.240423 0.145892
0.239625 0.146690
0.238858 0.147547
0.238135 0.148464
0.237460 0.149440
0.236832 0.150473
0.236244 0.151554
0.235681 0.152662
0.235127 0.153771
0.234565 0.154846
0.233980 0.155846
0.233362 0.156734
0.232704 0.157473
0.232003 0.158034
0.231263 0.158399
0.230490 0.158561
0.229696 0.158529
0.228897 0.158324
0.228107 0.157976
0.227344 0.157521
0.226618 0.156995
0.225938 0.156427
0.225303 0.155842
0.224705 0.155258
0.224134 0.154691
0.223572 0.154153
0.223006 0.153656
0.222422 0.153203
0.221813 0.152789
0.221174 0.152398
0.220509 0.152001
0.219822 0.151562
0.219123 0.151044
0.218422 0.150413
0.217733 0.149646
0.217069 0.148735
0.216443 0.147685
0.215870 0.146519
0.215362 0.145273
0.214932 0.143993
0.214586 0.142732
0.214328 0.141540
0.214157 0.140460
0.214069 0.139525
0.214055 0.138758
0.214109 0.138173
0.214222 0.137776
0.214387 0.137567
0.214595 0.137540
0.214838 0.137678
0.215104 0.137953
0.215383 0.138329
0.215665 0.138761
0.215939 0.139205
0.216200 0.139619
0.216441 0.139969
0.249280 0.139150
0.248659 0.139004
0.247972 0.138901
0.247235 0.138862
0.246461 0.138902
0.245665 0.139031
0.244861 0.139249
0.244059 0.139551
0.243267 0.139924
0.242491 0.140351
0.241733 0.140807
0.240992 0.141269
0.240264 0.141711
0.239544 0.142111
0.238826 0.142450
0.238105 0.142716
0.237379 0.142904
0.236645 0.143017
0.235907 0.143066
0.235170 0.143068
0.234443 0.143046
0.233735 0.143030
0.233059 0.143049
0.232425 0.143132
0.231844 0.143308
0.231326 0.143600
0.230878 0.144026
0.230502 0.144599
0.230201 0.145322
0.229972 0.146192
0.229808 0.147193
0.229701 0.148304
0.229640 0.149493
0.229611 0.150722
0.229603 0.151954
0.229603 0.153150
0.229597 0.154282
0.229578 0.155325
0.229538 0.156269
0.229471 0.157111
0.229375 0.157861
0.229250 0.158536
0.229099 0.159163
0.228926 0.159772
0.228736 0.160396
0.228534 0.161062
0.228327 0.161795
0.228119 0.162611
0.227911 0.163516
0.227704 0.164507
0.227494 0.165573
0.227273 0.166695
0.227033 0.167846
0.226763 0.168992
0.226454 0.170098
0.226097 0.171129
0.225683 0.172053
0.225208 0.172848
0.224670 0.173501
0.224069 0.174011
0.223409 0.174388
0.222696 0.174652
0.221940 0.174829
0.221155 0.174950
0.220357 0.175048
0.219561 0.175151
0.218782 0.175286
0.218034 0.175472
0.217324 0.175719
0.216656 0.176032
0.216025 0.176406
0.215425 0.176832
0.214844 0.177292
0.214272 0.177763
0.213697 0.178217
0.213109 0.178619
0.212498 0.178935
0.211858 0.179134
0.211184 0.179191
0.210472 0.179088
0.209725 0.178817
0.208945 0.178379
0.208141 0.177785
0.207323 0.177054
0.206503 0.176213
0.205694 0.175296
0.204907 0.174339
0.204153 0.173381
0.203442 0.172458
0.202778 0.171606
0.202166 0.170853
0.201604 0.170225
0.201090 0.169739
0.200620 0.169405
0.200187 0.169217
0.199789 0.169161
0.199422 0.169205
0.199086 0.169313
0.198780 0.169443
0.198509 0.169555
0.198277 0.169614
0.209181 0.162490
0.208584 0.162454
0.208014 0.162557
0.207476 0.162794
0.206971 0.163149
0.206497 0.163598
0.206054 0.164118
0.205638 0.164689
0.205247 0.165291
0.204879 0.165904
0.204533 0.166501
0.204207 0.167055
0.203903 0.167534
0.203621 0.167909
0.203363 0.168160
0.203131 0.168273
0.202931 0.168251
0.202766 0.168111
0.202640 0.167887
0.202557 0.167629
0.202517 0.167395
0.202519 0.167244
0.202563 0.167230
0.202645 0.167388
0.202765 0.167733
0.202923 0.168264
0.203121 0.168970
0.203365 0.169835
0.203660 0.170842
0.204008 0.171970
0.204410 0.173189
0.204862 0.174461
0.205356 0.175735
0.205881 0.176962
0.206430 0.178091
0.206995 0.179085
0.207571 0.179917
0.208152 0.180576
0.208731 0.181072
0.209301 0.181429
0.209856 0.181691
0.210390 0.181909
0.210897 0.182140
0.211374 0.182435
0.211824 0.182832
0.212251 0.183354
0.212660 0.184008
0.213058 0.184791
0.213450 0.185698
0.213835 0.186718
0.214210 0.187837
0.214565 0.189036
0.214889 0.190286
0.215168 0.191549
0.215390 0.192784
0.215547 0.193946
0.215632 0.194997
0.215642 0.195904
0.215580 0.196649
0.215448 0.197222
0.215254 0.197632
0.215008 0.197903
0.214720 0.198069
0.214403 0.198177
0.214067 0.198272
0.213724 0.198398
0.213377 0.198587
0.213030 0.198863
0.212677 0.199239
0.212313 0.199724
0.211928 0.200319
0.211512 0.201016
0.211058 0.201796
0.210564 0.202621
0.210029 0.203441
0.209462 0.204193
0.208870 0.204812
0.208264 0.205238
0.207655 0.205423
0.207054 0.205337
0.206472 0.204968
0.205916 0.204329
0.205395 0.203452
0.204912 0.202391
0.204469 0.201212
0.204066 0.199987
0.203701 0.198785
0.203373 0.197662
0.203083 0.196657
0.202831 0.195796
0.202619 0.195090
0.202449 0.194543
0.202326 0.194146
0.202252 0.193880
0.202231 0.193713
0.202266 0.193598
0.202359 0.193483
0.202509 0.193315
0.202716 0.193047
0.202980 0.192645
0.203297 0.192090
0.199870 0.183006
0.199249 0.182829
0.198609 0.182456
0.197956 0.181913
0.197296 0.181242
0.196635 0.180496
0.195979 0.179739
0.195334 0.179039
0.194705 0.178466
0.194099 0.178073
0.193524 0.177895
0.192988 0.177937
0.192499 0.178178
0.192064 0.178574
0.191689 0.179074
0.191380 0.179621
0.191140 0.180165
0.190971 0.180662
0.190872 0.181077
0.190843 0.181388
0.190879 0.181581
0.190975 0.181652
0.191127 0.181608
0.191328 0.181466
0.191573 0.181254
0.191857 0.181009
0.192175 0.180777
0.192523 0.180615
0.192897 0.180580
0.193290 0.180731
0.193696 0.181117
0.194107 0.181768
0.194516 0.182691
0.194917 0.183872
0.195305 0.185273
0.195674 0.186848
0.196020 0.188543
0.196339 0.190304
0.196624 0.192081
0.196872 0.193829
0.197078 0.195506
0.197242 0.197080
0.197363 0.198523
0.197442 0.199816
0.197484 0.200952
0.197491 0.201933
0.197467 0.202772
0.197417 0.203496
0.197342 0.204143
0.197244 0.204757
0.197123 0.205388
0.196977 0.206080
0.196806 0.206869
0.196611 0.207771
0.196394 0.208783
0.196159 0.209881
0.195911 0.211028
0.195656 0.212179
0.195400 0.213287
0.195153 0.214303
0.194922 0.215185
0.194718 0.215897
0.194548 0.216410
0.194421 0.216704
0.194343 0.216770
0.194318 0.216612
0.194348 0.216246
0.194431 0.215699
0.194564 0.215011
0.194740 0.214229
0.194952 0.213406
0.195189 0.212596
0.195442 0.211845
0.195702 0.211186
0.195960 0.210634
0.196211 0.210181
0.196451 0.209806
0.196677 0.209471
0.196889 0.209139
0.197084 0.208768
0.197263 0.208324
0.197424 0.207780
0.197565 0.207114
0.197685 0.206316
0.197784 0.205384
0.197861 0.204327
0.197917 0.203161
0.197955 0.201912
0.197976 0.200614
0.197984 0.199305
0.197984 0.198033
0.197976 0.196847
0.197964 0.195799
0.197949 0.194938
0.197930 0.194302
0.197909 0.193914
0.197888 0.193775
0.197868 0.193865
0.197853 0.194149
0.197847 0.194578
0.197853 0.195097
0.159773 0.195661
0.159118 0.195706
0.158456 0.195689
0.157799 0.195608
0.157160 0.195469
0.156551 0.195280
0.155979 0.195056
0.155453 0.194811
0.154976 0.194560
0.154549 0.194318
0.154171 0.194094
0.153838 0.193895
0.153542 0.193728
0.153275 0.193597
0.153032 0.193506
0.152805 0.193453
0.152594 0.193432
0.152396 0.193435
0.152215 0.193448
0.152056 0.193457
0.151928 0.193449
0.151838 0.193411
0.151797 0.193335
0.151815 0.193219
0.151900 0.193066
0.152058 0.192888
0.152295 0.192704
0.152611 0.192534
0.153006 0.192403
0.153477 0.192334
0.154019 0.192349
0.154622 0.192465
0.155279 0.192695
0.155978 0.193052
0.156711 0.193544
0.157466 0.194175
0.158236 0.194942
0.159013 0.195832
0.159790 0.196826
0.160562 0.197899
0.161327 0.199022
0.162082 0.200166
0.162827 0.201302
0.163562 0.202408
0.164288 0.203467
0.165004 0.204467
0.165711 0.205408
0.166406 0.206293
0.167088 0.207131
0.167751 0.207933
0.168390 0.208707
0.168998 0.209462
0.169566 0.210201
0.170085 0.210930
0.170543 0.211654
0.170930 0.212380
0.171236 0.213115
0.171451 0.213861
0.171571 0.214618
0.171594 0.215377
0.171525 0.216122
0.171372 0.216833
0.171151 0.217486
0.170878 0.218058
0.170573 0.218528
0.170257 0.218882
0.169946 0.219115
0.169657 0.219226
0.169397 0.219224
0.169173 0.219118
0.168982 0.218920
0.168820 0.218643
0.168675 0.218299
0.168534 0.217902
0.168382 0.217468
0.168201 0.217015
0.167976 0.216560
0.167694 0.216119
0.167345 0.215701
0.166927 0.215306
0.166439 0.214926
0.165889 0.214547
0.165287 0.214150
0.164648 0.213717
0.163990 0.213231
0.163329 0.212681
0.162685 0.212062
0.162074 0.211377
0.161508 0.210634
0.160997 0.209846
0.160548 0.209032
0.160166 0.208207
0.159851 0.207390
0.159603 0.206597
0.159421 0.205845
0.159302 0.205149
0.159243 0.204527
0.159242 0.203998
0.159294 0.203577
0.159397 0.203278
0.159553 0.203107
0.163043 0.184574
0.162418 0.184657
0.161816 0.184761
0.161243 0.184883
0.160705 0.185013
0.160210 0.185138
0.159763 0.185239
0.159370 0.185301
0.159037 0.185304
0.158769 0.185238
0.158569 0.185096
0.158438 0.184878
0.158373 0.184592
0.158368 0.184253
0.158417 0.183877
0.158512 0.183482
0.158646 0.183083
0.158814 0.182692
0.159009 0.182323
0.159225 0.181988
0.159457 0.181703
0.159701 0.181484
0.159951 0.181345
0.160204 0.181302
0.160461 0.181363
0.160722 0.181529
0.160993 0.181798
0.161277 0.182160
0.161582 0.182604
0.161909 0.183117
0.162261 0.183684
0.162633 0.184296
0.163018 0.184945
0.163410 0.185628
0.163797 0.186346
0.164170 0.187100
0.164519 0.187891
0.164837 0.188718
0.165115 0.189579
0.165348 0.190472
0.165529 0.191395
0.165655 0.192348
0.165725 0.193333
0.165740 0.194350
0.165704 0.195399
0.165628 0.196475
0.165521 0.197568
0.165397 0.198667
0.165266 0.199753
0.165139 0.200806
0.165020 0.201805
0.164909 0.202730
0.164800 0.203565
0.164683 0.204305
0.164547 0.204951
0.164379 0.205514
0.164169 0.206003
0.163911 0.206429
0.163600 0.206799
0.163238 0.207115
0.162829 0.207381
0.162382 0.207601
0.161906 0.207778
0.161411 0.207924
0.160910 0.208047
0.160414 0.208158
0.159937 0.208263
0.159489 0.208366
0.159078 0.208465
0.158711 0.208556
0.158388 0.208631
0.158106 0.208686
0.157861 0.208716
0.157644 0.208718
0.157448 0.208692
0.157266 0.208639
0.157093 0.208561
0.156924 0.208459
0.156758 0.208333
0.156594 0.208185
0.156434 0.208014
0.156278 0.207822
0.156130 0.207616
0.155991 0.207403
0.155864 0.207194
0.155754 0.206999
0.155664 0.206826
0.155601 0.206679
0.155572 0.206556
0.155584 0.206451
0.155644 0.206352
0.155761 0.206243
0.155942 0.206108
0.156196 0.205929
0.156527 0.205696
0.156938 0.205404
0.157430 0.205052
0.158000 0.204649
0.158643 0.204205
0.159355 0.203734
0.160129 0.203251
0.177875 0.173090
0.177240 0.173132
0.176582 0.173173
0.175908 0.173209
0.175219 0.173233
0.174517 0.173238
0.173799 0.173215
0.173063 0.173160
0.172301 0.173072
0.171508 0.172955
0.170682 0.172814
0.169825 0.172650
0.168945 0.172464
0.168055 0.172252
0.167171 0.172014
0.166310 0.171750
0.165486 0.171462
0.164717 0.171155
0.164014 0.170834
0.163389 0.170508
0.162852 0.170185
0.162405 0.169879
0.162050 0.169603
0.161784 0.169373
0.161601 0.169202
0.161493 0.169104
0.161450 0.169089
0.161462 0.169168
0.161516 0.169353
0.161599 0.169655
0.161699 0.170081
0.161812 0.170635
0.161935 0.171311
0.162074 0.172099
0.162234 0.172981
0.162422 0.173942
0.162644 0.174967
0.162905 0.176043
0.163205 0.177156
0.163548 0.178297
0.163933 0.179454
0.164362 0.180619
0.164834 0.181787
0.165346 0.182949
0.165894 0.184103
0.166472 0.185241
0.167072 0.186358
0.167681 0.187451
0.168280 0.188520
0.168848 0.189568
0.169362 0.190604
0.169801 0.191634
0.170148 0.192661
0.170396 0.193682
0.170541 0.194686
0.170588 0.195660
0.170547 0.196588
0.170426 0.197459
0.170238 0.198265
0.169996 0.198999
0.169715 0.199658
0.169410 0.200237
0.169098 0.200737
0.168794 0.201157
0.168513 0.201499
0.168262 0.201764
0.168047 0.201958
0.167864 0.202086
0.167702 0.202161
0.167542 0.202196
0.167359 0.202213
0.167128 0.202230
0.166828 0.202262
0.166446 0.202317
0.165980 0.202389
0.165438 0.202468
0.164833 0.202536
0.164181 0.202579
0.163497 0.202588
0.162797 0.202556
0.162096 0.202482
0.161406 0.202367
0.160741 0.202216
0.160114 0.202036
0.159537 0.201831
0.159019 0.201609
0.158564 0.201375
0.158173 0.201136
0.157842 0.200898
0.157561 0.200671
0.157317 0.200466
0.157093 0.200298
0.156876 0.200181
0.156655 0.200123
0.156430 0.200124
0.156210 0.200173
0.156009 0.200249
0.155847 0.200333
0.155746 0.200404
0.155724 0.200452
0.155797 0.200471
0.181769 0.165777
0.181141 0.165748
0.180540 0.165552
0.179972 0.165198
0.179439 0.164707
0.178937 0.164106
0.178458 0.163431
0.177992 0.162722
0.177524 0.162017
0.177044 0.161349
0.176541 0.160740
0.176012 0.160204
0.175457 0.159744
0.174882 0.159354
0.174296 0.159025
0.173711 0.158745
0.173142 0.158502
0.172605 0.158281
0.172118 0.158068
0.171699 0.157847
0.171369 0.157604
0.171143 0.157328
0.171037 0.157014
0.171061 0.156663
0.171219 0.156287
0.171508 0.155904
0.171916 0.155543
0.172425 0.155240
0.173013 0.155034
0.173652 0.154961
0.174319 0.155054
0.174989 0.155333
0.175642 0.155808
0.176262 0.156478
0.176840 0.157331
0.177370 0.158348
0.177851 0.159506
0.178285 0.160775
0.178680 0.162123
0.179049 0.163514
0.179407 0.164910
0.179772 0.166276
0.180161 0.167583
0.180588 0.168808
0.181064 0.169938
0.181592 0.170970
0.182169 0.171908
0.182788 0.172764
0.183435 0.173557
0.184092 0.174310
0.184741 0.175046
0.185364 0.175784
0.185944 0.176539
0.186466 0.177318
0.186919 0.178123
0.187296 0.178950
0.187591 0.179792
0.187805 0.180640
0.187938 0.181484
0.187997 0.182312
0.187988 0.183106
0.187924 0.183847
0.187819 0.184511
0.187686 0.185078
0.187537 0.185529
0.187382 0.185852
0.187228 0.186041
0.187077 0.186101
0.186927 0.186041
0.186773 0.185881
0.186606 0.185645
0.186415 0.185356
0.186187 0.185038
0.185910 0.184712
0.185573 0.184392
0.185168 0.184093
0.184689 0.183825
0.184133 0.183598
0.183499 0.183419
0.182792 0.183292
0.182022 0.183214
0.181205 0.183171
0.180359 0.183144
0.179508 0.183107
0.178676 0.183034
0.177882 0.182904
0.177146 0.182702
0.176482 0.182421
0.175899 0.182065
0.175401 0.181645
0.174986 0.181180
0.174649 0.180691
0.174378 0.180204
0.174161 0.179742
0.173985 0.179328
0.173838 0.178980
0.173709 0.178710
0.173592 0.178529
0.173483 0.178441
0.173380 0.178446
0.173287 0.178539
0.230678 0.104412
0.230077 0.104391
0.229532 0.104363
0.229052 0.104342
0.228639 0.104344
0.228290 0.104383
0.227993 0.104473
0.227735 0.104626
0.227497 0.104852
0.227261 0.105161
0.227011 0.105556
0.226737 0.106036
0.226433 0.106591
0.226102 0.107210
0.225750 0.107877
0.225390 0.108573
0.225036 0.109282
0.224702 0.109986
0.224402 0.110672
0.224148 0.111334
0.223946 0.111968
0.223799 0.112578
0.223709 0.113172
0.223672 0.113755
0.223685 0.114334
0.223743 0.114913
0.223839 0.115492
0.223967 0.116074
0.224120 0.116662
0.224287 0.117260
0.224453 0.117874
0.224600 0.118511
0.224710 0.119176
0.224765 0.119874
0.224752 0.120607
0.224663 0.121374
0.224494 0.122167
0.224247 0.122974
0.223928 0.123781
0.223545 0.124571
0.223110 0.125330
0.222635 0.126048
0.222133 0.126720
0.221616 0.127346
0.221099 0.127931
0.220593 0.128479
0.220110 0.128997
0.219656 0.129496
0.219232 0.129986
0.218832 0.130480
0.218438 0.130991
0.218028 0.131535
0.217577 0.132123
0.217063 0.132763
0.216468 0.133457
0.215783 0.134204
0.215005 0.134994
0.214140 0.135815
0.213198 0.136649
0.212197 0.137479
0.211159 0.138286
0.210110 0.139054
0.209074 0.139773
0.208077 0.140437
0.207142 0.141045
0.206287 0.141601
0.205526 0.142106
0.204864 0.142565
0.204298 0.142982
0.203816 0.143360
0.203396 0.143705
0.203015 0.144017
0.202646 0.144300
0.202269 0.144552
0.201867 0.144768
0.201433 0.144942
0.200965 0.145066
0.200469 0.145130
0.199951 0.145126
0.199426 0.145048
0.198906 0.144891
0.198410 0.144651
0.197953 0.144330
0.197554 0.143933
0.197228 0.143467
0.196990 0.142941
0.196851 0.142361
0.196817 0.141731
0.196891 0.141057
0.197068 0.140342
0.197337 0.139593
0.197679 0.138822
0.198072 0.138046
0.198493 0.137282
0.198919 0.136553
0.199332 0.135873
0.199721 0.135256
0.200080 0.134707
0.200408 0.134227
0.200711 0.133811
0.200997 0.133454
0.233626 0.101407
0.233027 0.101373
0.232436 0.101374
0.231867 0.101411
0.231330 0.101474
0.230831 0.101555
0.230373 0.101641
0.229950 0.101725
0.229553 0.101807
0.229168 0.101891
0.228781 0.101986
0.228379 0.102095
0.227957 0.102219
0.227517 0.102350
0.227067 0.102476
0.226619 0.102583
0.226185 0.102662
0.225780 0.102706
0.225415 0.102715
0.225104 0.102694
0.224856 0.102652
0.224677 0.102602
0.224572 0.102553
0.224543 0.102514
0.224590 0.102483
0.224710 0.102455
0.224901 0.102423
0.225156 0.102379
0.225465 0.102322
0.225814 0.102258
0.226187 0.102198
0.226566 0.102157
0.226933 0.102148
0.227279 0.102177
0.227600 0.102248
0.227896 0.102361
0.228172 0.102515
0.228436 0.102709
0.228694 0.102945
0.228954 0.103227
0.229220 0.103559
0.229496 0.103948
0.229783 0.104398
0.230082 0.104914
0.230394 0.105492
0.230717 0.106124
0.231049 0.106796
0.231386 0.107490
0.231719 0.108191
0.232036 0.108891
0.232320 0.109587
0.232550 0.110283
0.232709 0.110983
0.232785 0.111693
0.232770 0.112412
0.232667 0.113133
0.232479 0.113846
0.232217 0.114542
0.231890 0.115213
0.231509 0.115855
0.231083 0.116467
0.230626 0.117052
0.230150 0.117617
0.229669 0.118165
0.229199 0.118699
0.228754 0.119216
0.228349 0.119706
0.227995 0.120156
0.227694 0.120552
0.227442 0.120883
0.227225 0.121147
0.227022 0.121345
0.226809 0.121486
0.226565 0.121576
0.226269 0.121618
0.225911 0.121611
0.225489 0.121549
0.225005 0.121424
0.224467 0.121230
0.223887 0.120964
0.223275 0.120630
0.222647 0.120233
0.222014 0.119782
0.221392 0.119288
0.220794 0.118758
0.220232 0.118200
0.219716 0.117614
0.219257 0.116999
0.218858 0.116350
0.218517 0.115666
0.218230 0.114950
0.217982 0.114212
0.217757 0.113469
0.217540 0.112744
0.217317 0.112060
0.217078 0.111438
0.216823 0.110893
0.216555 0.110437
0.216282 0.110077
0.216016 0.109821
0.215765 0.109673
0.228746 0.077094
0.228189 0.076798
0.227569 0.076479
0.226896 0.076150
0.226181 0.075823
0.225441 0.075511
0.224687 0.075225
0.223932 0.074976
0.223188 0.074771
0.222468 0.074612
0.221782 0.074496
0.221144 0.074410
0.220564 0.074334
0.220052 0.074246
0.219617 0.074119
0.219262 0.073927
0.218989 0.073654
0.218797 0.073292
0.218679 0.072848
0.218629 0.072342
0.218636 0.071804
0.218692 0.071264
0.218789 0.070752
0.218917 0.070293
0.219071 0.069902
0.219244 0.069594
0.219430 0.069377
0.219627 0.069262
0.219834 0.069256
0.220054 0.069362
0.220293 0.069578
0.220559 0.069897
0.220860 0.070303
0.221202 0.070777
0.221591 0.071296
0.222030 0.071834
0.222518 0.072366
0.223049 0.072874
0.223616 0.073345
0.224207 0.073781
0.224809 0.074190
0.225410 0.074590
0.225998 0.074997
0.226568 0.075423
0.227121 0.075874
0.227663 0.076345
0.228204 0.076831
0.228756 0.077324
0.229331 0.077819
0.229939 0.078314
0.230588 0.078806
0.231282 0.079294
0.232024 0.079772
0.232812 0.080229
0.233642 0.080652
0.234506 0.081024
0.235392 0.081325
0.236285 0.081540
0.237167 0.081657
0.238020 0.081674
0.238826 0.081600
0.239572 0.081452
0.240248 0.081257
0.240849 0.081042
0.241378 0.080830
0.241840 0.080643
0.242240 0.080494
0.242584 0.080395
0.242875 0.080357
0.243112 0.080388
0.243295 0.080493
0.243424 0.080674
0.243496 0.080924
0.243513 0.081231
0.243474 0.081577
0.243379 0.081936
0.243231 0.082283
0.243029 0.082591
0.242777 0.082836
0.242477 0.082999
0.242135 0.083071
0.241760 0.083053
0.241361 0.082953
0.240950 0.082785
0.240542 0.082565
0.240150 0.082309
0.239790 0.082028
0.239472 0.081734
0.239205 0.081440
0.238993 0.081161
0.238837 0.080916
0.238738 0.080724
0.238692 0.080600
0.238696 0.080553
0.238750 0.080581
0.238849 0.080677
0.238994 0.080822
0.239185 0.080994
0.239423 0.081167
0.239708 0.081319
0.240042 0.081434
0.262403 0.076211
0.261737 0.075739
0.260936 0.075267
0.260015 0.074829
0.258986 0.074460
0.257863 0.074196
0.256658 0.074071
0.255384 0.074110
0.254053 0.074329
0.252677 0.074731
0.251273 0.075305
0.249852 0.076027
0.248430 0.076864
0.247019 0.077777
0.245631 0.078725
0.244275 0.079669
0.242957 0.080578
0.241685 0.081427
0.240463 0.082200
0.239298 0.082891
0.238198 0.083499
0.237171 0.084030
0.236228 0.084492
0.235377 0.084897
0.234627 0.085260
0.233987 0.085597
0.233461 0.085927
0.233054 0.086271
0.232770 0.086651
0.232611 0.087085
0.232576 0.087589
0.232662 0.088168
0.232859 0.088821
0.233158 0.089538
0.233541 0.090300
0.233995 0.091085
0.234505 0.091864
0.235060 0.092607
0.235654 0.093282
0.236285 0.093863
0.236955 0.094328
0.237665 0.094664
0.238418 0.094872
0.239215 0.094959
0.240054 0.094947
0.240934 0.094864
0.241849 0.094749
0.242794 0.094644
0.243761 0.094596
0.244739 0.094650
0.245717 0.094842
0.246682 0.095195
0.247621 0.095713
0.248522 0.096383
0.249378 0.097172
0.250179 0.098036
0.250923 0.098919
0.251605 0.099766
0.252224 0.100523
0.252778 0.101146
0.253267 0.101604
0.253689 0.101878
0.254045 0.101962
0.254338 0.101864
0.254570 0.101601
0.254745 0.101200
0.254870 0.100692
0.254948 0.100116
0.254982 0.099513
0.254973 0.098924
0.254918 0.098388
0.254817 0.097933
0.254668 0.097575
0.254473 0.097312
0.254233 0.097123
0.253956 0.096970
0.253648 0.096803
0.253314 0.096565
0.252962 0.096203
0.252596 0.095667
0.252223 0.094922
0.251845 0.093948
0.251467 0.092738
0.251092 0.091303
0.250719 0.089667
0.250350 0.087866
0.249982 0.085943
0.249611 0.083951
0.249230 0.081947
0.248832 0.079987
0.248412 0.078130
0.247967 0.076425
0.247497 0.074914
0.247005 0.073626
0.246493 0.072570
0.245966 0.071742
0.245427 0.071119
0.244880 0.070668
0.244325 0.070352
0.243763 0.070130
0.243194 0.069968
0.245400 0.040944
0.244745 0.040425
0.244054 0.039972
0.243343 0.039605
0.242628 0.039340
0.241920 0.039189
0.241226 0.039155
0.240549 0.039239
0.239889 0.039434
0.239241 0.039728
0.238598 0.040107
0.237955 0.040552
0.237307 0.041041
0.236651 0.041555
0.235984 0.042076
0.235310 0.042589
0.234630 0.043085
0.233950 0.043558
0.233277 0.044010
0.232621 0.044444
0.231993 0.044871
0.231404 0.045303
0.230867 0.045754
0.230394 0.046243
0.229998 0.046786
0.229686 0.047402
0.229466 0.048106
0.229341 0.048906
0.229312 0.049809
0.229372 0.050811
0.229514 0.051903
0.229724 0.053070
0.229988 0.054295
0.230290 0.055557
0.230615 0.056835
0.230950 0.058107
0.231284 0.059351
0.231609 0.060547
0.231925 0.061674
0.232232 0.062716
0.232538 0.063660
0.232851 0.064498
0.233182 0.065233
0.233543 0.065873
0.233942 0.066434
0.234389 0.066937
0.234889 0.067404
0.235443 0.067859
0.236049 0.068324
0.236696 0.068815
0.237370 0.069349
0.238055 0.069935
0.238728 0.070577
0.239373 0.071269
0.239974 0.072000
0.240519 0.072748
0.241003 0.073486
0.241425 0.074182
0.241786 0.074807
0.242092 0.075334
0.242351 0.075744
0.242570 0.076025
0.242759 0.076177
0.242928 0.076204
0.243088 0.076124
0.243247 0.075954
0.243414 0.075717
0.243594 0.075438
0.243790 0.075139
0.244001 0.074841
0.244220 0.074562
0.244441 0.074318
0.244652 0.074119
0.244843 0.073971
0.245004 0.073871
0.245127 0.073812
0.245207 0.073778
0.245241 0.073748
0.245228 0.073700
0.245169 0.073612
0.245065 0.073466
0.244921 0.073249
0.244739 0.072956
0.244524 0.072592
0.244280 0.072167
0.244008 0.071700
0.243712 0.071217
0.243391 0.070742
0.243047 0.070304
0.242678 0.069925
0.242287 0.069625
0.241873 0.069419
0.241440 0.069314
0.240991 0.069311
0.240529 0.069405
0.240058 0.069586
0.239583 0.069837
0.239108 0.070140
0.238638 0.070472
0.238178 0.070813
0.237734 0.071143
0.238355 0.027750
0.237638 0.027202
0.236810 0.026629
0.235890 0.026051
0.234900 0.025497
0.233864 0.025002
0.232811 0.024605
0.231770 0.024353
0.230771 0.024291
0.229840 0.024457
0.228995 0.024870
0.228242 0.025524
0.227572 0.026385
0.226968 0.027398
0.226404 0.028503
0.225860 0.029641
0.225319 0.030764
0.224768 0.031835
0.224202 0.032830
0.223622 0.033732
0.223030 0.034537
0.222434 0.035246
0.221843 0.035871
0.221268 0.036430
0.220720 0.036951
0.220213 0.037467
0.219761 0.038017
0.219384 0.038641
0.219101 0.039379
0.218940 0.040263
0.218923 0.041312
0.219066 0.042524
0.219372 0.043872
0.219830 0.045306
0.220416 0.046762
0.221100 0.048175
0.221851 0.049489
0.222641 0.050659
0.223446 0.051658
0.224245 0.052470
0.225018 0.053094
0.225751 0.053541
0.226432 0.053829
0.227054 0.053986
0.227615 0.054041
0.228120 0.054023
0.228578 0.053963
0.229007 0.053893
0.229425 0.053848
0.229853 0.053866
0.230309 0.053986
0.230808 0.054242
0.231359 0.054655
0.231957 0.055224
0.232588 0.055924
0.233228 0.056713
0.233849 0.057536
0.234423 0.058343
0.234927 0.059088
0.235342 0.059735
0.235653 0.060259
0.235853 0.060646
0.235939 0.060886
0.235914 0.060979
0.235787 0.060929
0.235570 0.060745
0.235281 0.060446
0.234938 0.060056
0.234564 0.059606
0.234179 0.059140
0.233805 0.058703
0.233465 0.058347
0.233176 0.058117
0.232951 0.058045
0.232792 0.058138
0.232687 0.058377
0.232616 0.058719
0.232551 0.059111
0.232465 0.059497
0.232333 0.059828
0.232137 0.060064
0.231866 0.060171
0.231519 0.060119
0.231099 0.059887
0.230615 0.059459
0.230077 0.058826
0.229498 0.057991
0.228888 0.056969
0.228258 0.055783
0.227618 0.054474
0.226977 0.053093
0.226349 0.051704
0.225751 0.050382
0.225201 0.049204
0.224718 0.048248
0.224316 0.047571
0.224000 0.047202
0.223765 0.047135
0.223595 0.047332
0.223474 0.047735
0.223382 0.048281
0.247433 0.027403
0.246729 0.026901
0.245956 0.026338
0.245120 0.025750
0.244228 0.025176
0.243286 0.024657
0.242302 0.024234
0.241282 0.023941
0.240233 0.023806
0.239161 0.023845
0.238076 0.024056
0.236982 0.024424
0.235891 0.024917
0.234810 0.025495
0.233750 0.026116
0.232722 0.026738
0.231734 0.027324
0.230797 0.027846
0.229919 0.028284
0.229110 0.028625
0.228375 0.028865
0.227720 0.029007
0.227147 0.029061
0.226656 0.029045
0.226242 0.028983
0.225898 0.028906
0.225618 0.028853
0.225390 0.028864
0.225206 0.028977
0.225058 0.029223
0.224942 0.029621
0.224857 0.030169
0.224803 0.030846
0.224785 0.031616
0.224806 0.032429
0.224869 0.033234
0.224977 0.033983
0.225130 0.034633
0.225329 0.035156
0.225570 0.035531
0.225853 0.035751
0.226172 0.035819
0.226526 0.035744
0.226912 0.035547
0.227329 0.035253
0.227777 0.034894
0.228253 0.034507
0.228755 0.034135
0.229277 0.033821
0.229811 0.033608
0.230346 0.033535
0.230871 0.033626
0.231375 0.033889
0.231849 0.034311
0.232286 0.034861
0.232680 0.035495
0.233030 0.036161
0.233334 0.036810
0.233595 0.037392
0.233812 0.037870
0.233991 0.038210
0.234136 0.038392
0.234250 0.038403
0.234340 0.038242
0.234409 0.037917
0.234459 0.037448
0.234490 0.036865
0.234498 0.036207
0.234473 0.035521
0.234404 0.034859
0.234278 0.034274
0.234082 0.033811
0.233808 0.033502
0.233453 0.033358
0.233019 0.033369
0.232513 0.033499
0.231948 0.033701
0.231332 0.033919
0.230679 0.034098
0.229997 0.034189
0.229295 0.034152
0.228581 0.033956
0.227859 0.033582
0.227135 0.033021
0.226412 0.032275
0.225695 0.031357
0.224983 0.030290
0.224279 0.029107
0.223581 0.027855
0.222889 0.026590
0.222201 0.025376
0.221516 0.024281
0.220834 0.023373
0.220154 0.022708
0.219479 0.022327
0.218813 0.022247
0.218163 0.022461
0.217538 0.022938
0.216951 0.023630
0.216413 0.024480
0.215937 0.025429
0.247038 0.025648
0.246343 0.025224
0.245612 0.024875
0.244849 0.024617
0.244061 0.024453
0.243250 0.024377
0.242424 0.024374
0.241589 0.024421
0.240752 0.024495
0.239920 0.024570
0.239098 0.024625
0.238293 0.024640
0.237507 0.024605
0.236745 0.024513
0.236009 0.024365
0.235301 0.024169
0.234623 0.023937
0.233977 0.023692
0.233364 0.023459
0.232787 0.023269
0.232246 0.023156
0.231740 0.023152
0.231270 0.023286
0.230833 0.023581
0.230427 0.024049
0.230052 0.024691
0.229707 0.025495
0.229393 0.026439
0.229111 0.027490
0.228863 0.028605
0.228652 0.029742
0.228478 0.030856
0.228343 0.031908
0.228246 0.032864
0.228184 0.033700
0.228156 0.034400
0.228155 0.034957
0.228179 0.035378
0.228221 0.035676
0.228277 0.035875
0.228342 0.036005
0.228413 0.036099
0.228489 0.036193
0.228571 0.036316
0.228662 0.036491
0.228767 0.036733
0.228895 0.037045
0.229053 0.037419
0.229249 0.037839
0.229488 0.038278
0.229772 0.038706
0.230098 0.039091
0.230462 0.039401
0.230854 0.039608
0.231263 0.039690
0.231679 0.039632
0.232089 0.039425
0.232481 0.039070
0.232846 0.038576
0.233172 0.037961
0.233453 0.037254
0.233680 0.036490
0.233847 0.035712
0.233951 0.034964
0.233990 0.034290
0.233965 0.033727
0.233881 0.033300
0.233744 0.033021
0.233564 0.032886
0.233350 0.032876
0.233113 0.032959
0.232859 0.033095
0.232594 0.033237
0.232318 0.033338
0.232032 0.033355
0.231732 0.033252
0.231415 0.032999
0.231075 0.032580
0.230708 0.031989
0.230309 0.031235
0.229875 0.030336
0.229401 0.029325
0.228888 0.028242
0.228334 0.027136
0.227742 0.026059
0.227112 0.025061
0.226450 0.024187
0.225762 0.023475
0.225054 0.022950
0.224335 0.022626
0.223616 0.022501
0.222907 0.022565
0.222220 0.022796
0.221564 0.023164
0.220948 0.023637
0.220377 0.024180
0.219858 0.024759
0.219395 0.025344
0.218992 0.025909
0.218650 0.026436
0.218373 0.026912
0.231100 0.021412
0.230434 0.021003
0.229764 0.020520
0.229095 0.019989
0.228430 0.019439
0.227774 0.018905
0.227128 0.018431
0.226492 0.018065
0.225867 0.017857
0.225255 0.017854
0.224661 0.018083
0.224096 0.018546
0.223569 0.019213
0.223091 0.020030
0.222672 0.020928
0.222320 0.021838
0.222042 0.022696
0.221844 0.023452
0.221730 0.024071
0.221704 0.024529
0.221770 0.024816
0.221929 0.024932
0.222182 0.024883
0.222528 0.024685
0.222963 0.024359
0.223481 0.023935
0.224073 0.023452
0.224726 0.022957
0.225429 0.022504
0.226167 0.022150
0.226929 0.021954
0.227702 0.021964
0.228480 0.022206
0.229259 0.022678
0.230042 0.023346
0.230834 0.024154
0.231638 0.025036
0.232459 0.025929
0.233298 0.026777
0.234155 0.027534
0.235025 0.028172
0.235904 0.028669
0.236783 0.029017
0.237653 0.029214
0.238502 0.029262
0.239324 0.029167
0.240109 0.028943
0.240849 0.028613
0.241540 0.028210
0.242172 0.027784
0.242742 0.027395
0.243245 0.027113
0.243681 0.027003
0.244056 0.027113
0.244375 0.027460
0.244648 0.028030
0.244884 0.028783
0.245091 0.029661
0.245270 0.030607
0.245423 0.031565
0.245545 0.032490
0.245629 0.033342
0.245670 0.034093
0.245661 0.034719
0.245598 0.035202
0.245479 0.035531
0.245300 0.035709
0.245062 0.035745
0.244760 0.035667
0.244392 0.035515
0.243953 0.035344
0.243441 0.035220
0.242855 0.035214
0.242200 0.035390
0.241485 0.035791
0.240719 0.036433
0.239916 0.037300
0.239089 0.038351
0.238247 0.039528
0.237400 0.040768
0.236559 0.042010
0.235733 0.043193
0.234935 0.044262
0.234178 0.045170
0.233474 0.045874
0.232837 0.046343
0.232276 0.046556
0.231795 0.046506
0.231397 0.046203
0.231079 0.045671
0.230835 0.044953
0.230654 0.044108
0.230527 0.043210
0.230439 0.042341
0.230382 0.041585
0.230349 0.041012
0.230338 0.040669
0.230353 0.040572
0.230402 0.040706
0.230493 0.041035
0.230635 0.041508
0.250255 0.013417
0.249556 0.013142
0.248782 0.012923
0.247935 0.012779
0.247016 0.012726
0.246027 0.012783
0.244972 0.012968
0.243854 0.013301
0.242676 0.013793
0.241447 0.014450
0.240177 0.015266
0.238881 0.016224
0.237577 0.017300
0.236283 0.018467
0.235018 0.019698
0.233800 0.020970
0.232647 0.022266
0.231572 0.023573
0.230589 0.024885
0.229706 0.026199
0.228928 0.027513
0.228258 0.028828
0.227691 0.030147
0.227219 0.031470
0.226833 0.032801
0.226517 0.034142
0.226259 0.035494
0.226043 0.036858
0.225862 0.038231
0.225713 0.039603
0.225600 0.040958
0.225537 0.042270
0.225543 0.043510
0.225638 0.044646
0.225841 0.045647
0.226168 0.046487
0.226630 0.047151
0.227232 0.047630
0.227972 0.047928
0.228846 0.048058
0.229840 0.048043
0.230938 0.047908
0.232120 0.047684
0.233363 0.047401
0.234643 0.047088
0.235938 0.046771
0.237225 0.046477
0.238484 0.046231
0.239699 0.046058
0.240859 0.045982
0.241955 0.046020
0.242983 0.046180
0.243941 0.046458
0.244830 0.046838
0.245649 0.047296
0.246400 0.047799
0.247084 0.048319
0.247701 0.048826
0.248251 0.049299
0.248734 0.049724
0.249149 0.050091
0.249497 0.050397
0.249776 0.050643
0.249991 0.050832
0.250142 0.050969
0.250236 0.051061
0.250281 0.051118
0.250284 0.051154
0.250255 0.051182
0.250206 0.051220
0.250145 0.051280
0.250078 0.051367
0.250008 0.051475
0.249935 0.051584
0.249858 0.051662
0.249771 0.051673
0.249672 0.051578
0.249558 0.051344
0.249429 0.050946
0.249286 0.050368
0.249130 0.049604
0.248965 0.048657
0.248794 0.047538
0.248619 0.046270
0.248441 0.044878
0.248259 0.043396
0.248074 0.041863
0.247884 0.040318
0.247685 0.038807
0.247474 0.037375
0.247247 0.036067
0.246999 0.034922
0.246728 0.033971
0.246434 0.033232
0.246119 0.032704
0.245791 0.032375
0.245460 0.032216
0.245138 0.032197
0.244837 0.032284
0.244568 0.032451
0.244339 0.032676
0.251522 0.014656
0.250831 0.014329
0.250082 0.013955
0.249277 0.013562
0.248413 0.013190
0.247483 0.012893
0.246477 0.012733
0.245385 0.012775
0.244200 0.013085
0.242921 0.013712
0.241561 0.014681
0.240144 0.015979
0.238697 0.017564
0.237250 0.019370
0.235830 0.021323
0.234460 0.023352
0.233156 0.025395
0.231931 0.027404
0.230795 0.029343
0.229753 0.031186
0.228812 0.032914
0.227979 0.034512
0.227259 0.035968
0.226657 0.037271
0.226177 0.038420
0.225817 0.039420
0.225574 0.040290
0.225441 0.041061
0.225412 0.041774
0.225481 0.042471
0.225646 0.043189
0.225908 0.043945
0.226271 0.044736
0.226742 0.045536
0.227323 0.046310
0.228015 0.047016
0.228815 0.047618
0.229715 0.048083
0.230707 0.048388
0.231781 0.048517
0.232925 0.048461
0.234125 0.048222
0.235366 0.047807
0.236634 0.047236
0.237910 0.046534
0.239178 0.045739
0.240424 0.044897
0.241632 0.044061
0.242791 0.043295
0.243891 0.042662
0.244923 0.042223
0.245883 0.042028
0.246766 0.042103
0.247571 0.042444
0.248297 0.043021
0.248945 0.043780
0.249519 0.044661
0.250018 0.045601
0.250443 0.046549
0.250792 0.047458
0.251065 0.048293
0.251262 0.049026
0.251384 0.049638
0.251434 0.050115
0.251420 0.050450
0.251349 0.050647
0.251231 0.050721
0.251078 0.050696
0.250897 0.050609
0.250696 0.050509
0.250477 0.050446
0.250242 0.050473
0.249988 0.050627
0.249715 0.050921
0.249425 0.051338
0.249123 0.051831
0.248814 0.052332
0.248507 0.052770
0.248210 0.053073
0.247929 0.053185
0.247669 0.053061
0.247432 0.052672
0.247221 0.052004
0.247035 0.051058
0.246875 0.049846
0.246739 0.048394
0.246625 0.046740
0.246529 0.044930
0.246448 0.043020
0.246373 0.041076
0.246299 0.039167
0.246216 0.037371
0.246117 0.035762
0.245992 0.034412
0.245840 0.033374
0.245659 0.032678
0.245455 0.032322
0.245235 0.032280
0.245010 0.032504
0.244791 0.032937
0.244587 0.033523
0.238497 0.091033
0.237963 0.090829
0.237419 0.090778
0.236860 0.090907
0.236285 0.091236
0.235702 0.091764
0.235126 0.092479
0.234576 0.093356
0.234073 0.094359
0.233638 0.095446
0.233290 0.096573
0.233046 0.097696
0.232918 0.098770
0.232914 0.099758
0.233040 0.100628
0.233294 0.101360
0.233672 0.101941
0.234164 0.102369
0.234756 0.102652
0.235432 0.102808
0.236176 0.102863
0.236970 0.102845
0.237802 0.102788
0.238663 0.102724
0.239549 0.102683
0.240459 0.102688
0.241398 0.102760
0.242371 0.102911
0.243387 0.103146
0.244450 0.103462
0.245560 0.103849
0.246707 0.104285
0.247875 0.104744
0.249038 0.105196
0.250167 0.105612
0.251235 0.105967
0.252211 0.106242
0.253071 0.106430
0.253793 0.106528
0.254363 0.106542
0.254770 0.106484
0.255012 0.106369
0.255094 0.106213
0.255026 0.106041
0.254826 0.105874
0.254514 0.105742
0.254118 0.105672
0.253668 0.105691
0.253195 0.105823
0.252727 0.106085
0.252291 0.106484
0.251901 0.107014
0.251564 0.107652
0.251273 0.108365
0.251014 0.109108
0.250772 0.109833
0.250526 0.110493
0.250265 0.111041
0.249975 0.111438
0.249653 0.111646
0.249295 0.111641
0.248902 0.111407
0.248476 0.110943
0.248019 0.110265
0.247537 0.109401
0.247033 0.108394
0.246514 0.107293
0.245988 0.106153
0.245463 0.105030
0.244949 0.103972
0.244452 0.103016
0.243980 0.102186
0.243536 0.101489
0.243121 0.100915
0.242737 0.100439
0.242382 0.100022
0.242058 0.099618
0.241766 0.099179
0.241507 0.098661
0.241285 0.098028
0.241102 0.097253
0.240961 0.096324
0.240865 0.095240
0.240813 0.094015
0.240807 0.092676
0.240847 0.091263
0.240931 0.089822
0.241056 0.088411
0.241217 0.087089
0.241410 0.085916
0.241628 0.084950
0.241865 0.084242
0.242117 0.083830
0.242380 0.083740
0.242651 0.083978
0.242930 0.084529
0.243216 0.085354
0.243510 0.086401
0.243812 0.087609
0.244122 0.088910
0.244439 0.090243
0.240834 0.067068
0.240247 0.067023
0.239638 0.067340
0.239004 0.067996
0.238338 0.068942
0.237635 0.070110
0.236892 0.071426
0.236110 0.072812
0.235294 0.074198
0.234453 0.075516
0.233595 0.076709
0.232735 0.077730
0.231884 0.078543
0.231055 0.079127
0.230259 0.079481
0.229505 0.079623
0.228801 0.079592
0.228151 0.079443
0.227555 0.079248
0.227011 0.079090
0.226512 0.079048
0.226050 0.079195
0.225613 0.079583
0.225193 0.080235
0.224787 0.081149
0.224400 0.082292
0.224043 0.083610
0.223735 0.085031
0.223495 0.086477
0.223341 0.087867
0.223288 0.089124
0.223350 0.090178
0.223536 0.090974
0.223849 0.091469
0.224291 0.091641
0.224858 0.091489
0.225540 0.091034
0.226325 0.090319
0.227199 0.089402
0.228144 0.088360
0.229140 0.087272
0.230170 0.086223
0.231217 0.085289
0.232263 0.084535
0.233294 0.084007
0.234298 0.083731
0.235261 0.083710
0.236172 0.083924
0.237022 0.084334
0.237801 0.084886
0.238504 0.085517
0.239129 0.086164
0.239673 0.086761
0.240138 0.087253
0.240525 0.087592
0.240837 0.087744
0.241080 0.087689
0.241257 0.087426
0.241375 0.086970
0.241441 0.086353
0.241464 0.085626
0.241453 0.084854
0.241420 0.084112
0.241373 0.083482
0.241323 0.083041
0.241273 0.082857
0.241222 0.082977
0.241162 0.083421
0.241084 0.084178
0.240978 0.085210
0.240840 0.086453
0.240667 0.087827
0.240463 0.089243
0.240232 0.090609
0.239981 0.091838
0.239720 0.092856
0.239454 0.093603
0.239193 0.094038
0.238944 0.094138
0.238717 0.093902
0.238518 0.093344
0.238355 0.092502
0.238232 0.091428
0.238151 0.090189
0.238108 0.088864
0.238095 0.087536
0.238097 0.086290
0.238097 0.085201
0.238075 0.084334
0.238012 0.083730
0.237894 0.083410
0.237713 0.083368
0.237466 0.083574
0.237159 0.083981
0.236803 0.084527
0.236413 0.085146
0.236009 0.085771
0.235612 0.086347
0.235239 0.086830
0.234909 0.087190
0.234634 0.087414
0.222342 0.071249
0.221832 0.070986
0.221433 0.070635
0.221137 0.070215
0.220934 0.069744
0.220811 0.069238
0.220755 0.068707
0.220752 0.068163
0.220790 0.067620
0.220859 0.067091
0.220952 0.066591
0.221068 0.066133
0.221208 0.065723
0.221379 0.065364
0.221588 0.065050
0.221846 0.064775
0.222160 0.064531
0.222532 0.064312
0.222964 0.064118
0.223454 0.063953
0.223996 0.063828
0.224585 0.063760
0.225211 0.063766
0.225867 0.063864
0.226545 0.064072
0.227237 0.064402
0.227936 0.064867
0.228634 0.065474
0.229323 0.066232
0.229991 0.067146
0.230631 0.068218
0.231231 0.069445
0.231786 0.070813
0.232295 0.072298
0.232758 0.073865
0.233180 0.075471
0.233567 0.077068
0.233924 0.078611
0.234254 0.080060
0.234560 0.081385
0.234840 0.082569
0.235094 0.083606
0.235320 0.084501
0.235518 0.085263
0.235691 0.085905
0.235845 0.086437
0.235989 0.086867
0.236134 0.087200
0.236289 0.087446
0.236459 0.087616
0.236648 0.087727
0.236853 0.087802
0.237070 0.087864
0.237293 0.087931
0.237514 0.088014
0.237726 0.088113
0.237921 0.088220
0.238092 0.088319
0.238232 0.088393
0.238334 0.088424
0.238393 0.088396
0.238409 0.088297
0.238382 0.088117
0.238315 0.087847
0.238216 0.087484
0.238091 0.087028
0.237945 0.086479
0.237784 0.085842
0.237611 0.085130
0.237428 0.084358
0.237235 0.083552
0.237028 0.082744
0.236803 0.081969
0.236556 0.081266
0.236281 0.080666
0.235977 0.080195
0.235646 0.079866
0.235290 0.079684
0.234918 0.079640
0.234539 0.079718
0.234167 0.079894
0.233814 0.080143
0.233492 0.080439
0.233213 0.080759
0.232985 0.081085
0.232814 0.081402
0.232705 0.081696
0.232658 0.081962
0.232673 0.082195
0.232746 0.082397
0.232869 0.082578
0.233032 0.082756
0.233219 0.082958
0.233416 0.083216
0.233608 0.083568
0.233787 0.084046
0.233948 0.084678
0.234094 0.085478
0.234231 0.086447
0.234369 0.087573
0.234519 0.088828
0.232503 0.058754
0.231907 0.058595
0.231250 0.058565
0.230541 0.058662
0.229790 0.058873
0.229013 0.059175
0.228224 0.059538
0.227437 0.059929
0.226668 0.060314
0.225926 0.060665
0.225221 0.060955
0.224562 0.061167
0.223955 0.061290
0.223407 0.061318
0.222928 0.061258
0.222525 0.061119
0.222208 0.060918
0.221983 0.060680
0.221858 0.060434
0.221836 0.060212
0.221919 0.060050
0.222105 0.059981
0.222390 0.060034
0.222769 0.060228
0.223233 0.060572
0.223771 0.061062
0.224371 0.061685
0.225019 0.062423
0.225699 0.063253
0.226396 0.064151
0.227101 0.065089
0.227806 0.066040
0.228511 0.066975
0.229217 0.067871
0.229930 0.068708
0.230652 0.069472
0.231384 0.070159
0.232126 0.070770
0.232874 0.071318
0.233619 0.071823
0.234351 0.072313
0.235056 0.072825
0.235719 0.073398
0.236324 0.074071
0.236860 0.074875
0.237319 0.075825
0.237699 0.076920
0.238008 0.078142
0.238256 0.079460
0.238457 0.080834
0.238627 0.082223
0.238781 0.083584
0.238928 0.084877
0.239080 0.086065
0.239242 0.087119
0.239418 0.088017
0.239605 0.088743
0.239801 0.089295
0.239997 0.089679
0.240182 0.089911
0.240341 0.090016
0.240459 0.090026
0.240524 0.089979
0.240523 0.089911
0.240454 0.089860
0.240314 0.089857
0.240108 0.089924
0.239840 0.090075
0.239517 0.090310
0.239144 0.090624
0.238727 0.091004
0.238272 0.091429
0.237790 0.091873
0.237290 0.092306
0.236786 0.092695
0.236287 0.093011
0.235802 0.093228
0.235336 0.093328
0.234888 0.093301
0.234458 0.093143
0.234045 0.092859
0.233651 0.092454
0.233284 0.091940
0.232952 0.091330
0.232667 0.090641
0.232439 0.089895
0.232275 0.089113
0.232180 0.088318
0.232157 0.087528
0.232204 0.086763
0.232318 0.086035
0.232494 0.085361
0.232724 0.084753
0.233000 0.084222
0.233311 0.083778
0.233646 0.083423
0.233996 0.083160
0.234351 0.082984
0.234707 0.082887
0.235063 0.082858
0.235420 0.082883
0.237814 0.072821
0.237241 0.072471
0.236719 0.071844
0.236243 0.070980
0.235806 0.069931
0.235400 0.068764
0.235018 0.067558
0.234652 0.066395
0.234300 0.065356
0.233961 0.064506
0.233639 0.063882
0.233340 0.063488
0.233074 0.063298
0.232848 0.063267
0.232673 0.063338
0.232556 0.063456
0.232503 0.063566
0.232515 0.063621
0.232592 0.063584
0.232729 0.063426
0.232919 0.063134
0.233153 0.062700
0.233420 0.062129
0.233710 0.061434
0.234016 0.060639
0.234336 0.059780
0.234666 0.058909
0.235006 0.058090
0.235356 0.057393
0.235715 0.056892
0.236081 0.056646
0.236452 0.056693
0.236828 0.057039
0.237209 0.057660
0.237598 0.058505
0.237997 0.059510
0.238407 0.060606
0.238828 0.061723
0.239260 0.062798
0.239698 0.063781
0.240137 0.064635
0.240573 0.065337
0.241000 0.065879
0.241414 0.066258
0.241813 0.066485
0.242193 0.066572
0.242551 0.066539
0.242880 0.066417
0.243174 0.066243
0.243421 0.066065
0.243612 0.065935
0.243733 0.065901
0.243778 0.065998
0.243739 0.066234
0.243614 0.066599
0.243403 0.067060
0.243108 0.067578
0.242735 0.068111
0.242290 0.068617
0.241785 0.069059
0.241230 0.069407
0.240642 0.069636
0.240036 0.069730
0.239427 0.069684
0.238832 0.069497
0.238259 0.069178
0.237718 0.068747
0.237209 0.068230
0.236731 0.067668
0.236275 0.067110
0.235831 0.066617
0.235388 0.066250
0.234934 0.066065
0.234461 0.066098
0.233961 0.066355
0.233433 0.066817
0.232876 0.067440
0.232294 0.068170
0.231690 0.068950
0.231072 0.069726
0.230444 0.070449
0.229813 0.071083
0.229184 0.071600
0.228561 0.071984
0.227946 0.072225
0.227342 0.072324
0.226748 0.072288
0.226164 0.072132
0.225591 0.071882
0.225028 0.071577
0.224473 0.071269
0.223920 0.071022
0.223365 0.070910
0.222800 0.071003
0.222219 0.071357
0.221622 0.072006
0.221012 0.072948
0.220400 0.074154
0.219801 0.075571
0.219235 0.077129
0.218720 0.078750
0.240618 0.059207
0.240018 0.059039
0.239427 0.058900
0.238851 0.058795
0.238297 0.058722
0.237770 0.058669
0.237277 0.058618
0.236819 0.058553
0.236396 0.058461
0.236006 0.058340
0.235645 0.058191
0.235310 0.058025
0.235000 0.057854
0.234716 0.057691
0.234460 0.057549
0.234235 0.057435
0.234045 0.057353
0.233891 0.057308
0.233774 0.057306
0.233692 0.057361
0.233640 0.057490
0.233613 0.057718
0.233603 0.058070
0.233604 0.058567
0.233610 0.059221
0.233616 0.060032
0.233621 0.060991
0.233625 0.062077
0.233627 0.063269
0.233631 0.064544
0.233639 0.065884
0.233655 0.067273
0.233684 0.068698
0.233732 0.070145
0.233802 0.071600
0.233898 0.073045
0.234021 0.074455
0.234169 0.075806
0.234342 0.077071
0.234536 0.078233
0.234744 0.079284
0.234959 0.080227
0.235175 0.081078
0.235383 0.081859
0.235578 0.082595
0.235756 0.083304
0.235917 0.083997
0.236061 0.084676
0.236191 0.085335
0.236308 0.085967
0.236413 0.086566
0.236503 0.087128
0.236575 0.087650
0.236622 0.088133
0.236640 0.088575
0.236624 0.088971
0.236572 0.089314
0.236484 0.089590
0.236361 0.089782
0.236205 0.089871
0.236021 0.089845
0.235809 0.089696
0.235573 0.089426
0.235317 0.089046
0.235042 0.088573
0.234753 0.088025
0.234455 0.087422
0.234154 0.086779
0.233857 0.086107
0.233568 0.085414
0.233290 0.084708
0.233025 0.083996
0.232771 0.083288
0.232525 0.082597
0.232282 0.081935
0.232039 0.081314
0.231792 0.080739
0.231543 0.080206
0.231291 0.079701
0.231042 0.079198
0.230801 0.078669
0.230574 0.078085
0.230368 0.077421
0.230188 0.076666
0.230037 0.075817
0.229920 0.074882
0.229836 0.073876
0.229788 0.072817
0.229776 0.071726
0.229799 0.070623
0.229857 0.069528
0.229945 0.068462
0.230058 0.067444
0.230190 0.066497
0.230336 0.065641
0.230490 0.064895
0.230649 0.064275
0.230813 0.063795
0.230981 0.063462
0.231155 0.063276
0.231340 0.063229
0.232204 0.079355
0.231635 0.079140
0.231083 0.078865
0.230552 0.078546
0.230044 0.078200
0.229565 0.077847
0.229119 0.077503
0.228712 0.077186
0.228350 0.076910
0.228041 0.076680
0.227792 0.076496
0.227613 0.076353
0.227511 0.076237
0.227492 0.076137
0.227561 0.076036
0.227718 0.075921
0.227961 0.075780
0.228281 0.075605
0.228668 0.075392
0.229109 0.075146
0.229588 0.074876
0.230088 0.074597
0.230595 0.074325
0.231094 0.074083
0.231575 0.073894
0.232031 0.073787
0.232458 0.073789
0.232854 0.073931
0.233221 0.074240
0.233560 0.074734
0.233874 0.075423
0.234165 0.076307
0.234438 0.077371
0.234693 0.078593
0.234932 0.079940
0.235155 0.081372
0.235357 0.082846
0.235537 0.084320
0.235689 0.085752
0.235808 0.087111
0.235891 0.088369
0.235937 0.089510
0.235946 0.090521
0.235923 0.091397
0.235875 0.092139
0.235811 0.092752
0.235737 0.093249
0.235661 0.093649
0.235584 0.093978
0.235509 0.094262
0.235432 0.094530
0.235351 0.094800
0.235263 0.095082
0.235166 0.095376
0.235056 0.095674
0.234932 0.095961
0.234793 0.096219
0.234638 0.096426
0.234471 0.096561
0.234293 0.096604
0.234112 0.096542
0.233935 0.096364
0.233772 0.096063
0.233634 0.095638
0.233530 0.095092
0.233464 0.094433
0.233439 0.093671
0.233446 0.092825
0.233476 0.091923
0.233515 0.090994
0.233548 0.090076
0.233563 0.089204
0.233551 0.088411
0.233503 0.087719
0.233418 0.087146
0.233295 0.086698
0.233139 0.086370
0.232953 0.086151
0.232748 0.086019
0.232533 0.085949
0.232319 0.085913
0.232117 0.085883
0.231942 0.085835
0.231806 0.085745
0.231722 0.085595
0.231701 0.085371
0.231751 0.085063
0.231878 0.084670
0.232081 0.084201
0.232361 0.083673
0.232713 0.083115
0.233131 0.082559
0.233608 0.082044
0.234135 0.081602
0.234703 0.081263
0.235304 0.081047
0.235928 0.080969
0.236564 0.081033
0.237204 0.081237
0.237837 0.081571
0.238455 0.082018
0.276649 0.101365
0.276094 0.101150
0.275565 0.101042
0.275070 0.101058
0.274610 0.101206
0.274185 0.101482
0.273793 0.101869
0.273433 0.102342
0.273105 0.102869
0.272807 0.103417
0.272539 0.103948
0.272295 0.104430
0.272069 0.104832
0.271849 0.105132
0.271625 0.105314
0.271384 0.105371
0.271114 0.105306
0.270807 0.105132
0.270456 0.104872
0.270056 0.104562
0.269608 0.104242
0.269110 0.103960
0.268567 0.103766
0.267986 0.103702
0.267374 0.103804
0.266742 0.104090
0.266103 0.104567
0.265467 0.105222
0.264843 0.106035
0.264238 0.106970
0.263656 0.107986
0.263099 0.109038
0.262567 0.110076
0.262058 0.111051
0.261571 0.111917
0.261102 0.112635
0.260649 0.113175
0.260210 0.113518
0.259782 0.113662
0.259363 0.113618
0.258953 0.113416
0.258551 0.113101
0.258153 0.112731
0.257757 0.112369
0.257361 0.112082
0.256961 0.111925
0.256557 0.111940
0.256150 0.112145
0.255741 0.112536
0.255334 0.113089
0.254935 0.113768
0.254547 0.114526
0.254170 0.115315
0.253806 0.116086
0.253452 0.116795
0.253106 0.117403
0.252762 0.117880
0.252413 0.118209
0.252054 0.118385
0.251676 0.118419
0.251272 0.118335
0.250834 0.118169
0.250359 0.117965
0.249849 0.117769
0.249312 0.117625
0.248757 0.117567
0.248202 0.117623
0.247659 0.117809
0.247141 0.118129
0.246659 0.118578
0.246219 0.119140
0.245825 0.119789
0.245479 0.120490
0.245178 0.121202
0.244917 0.121880
0.244686 0.122476
0.244471 0.122949
0.244259 0.123263
0.244032 0.123393
0.243774 0.123325
0.243476 0.123056
0.243134 0.122590
0.242751 0.121942
0.242338 0.121131
0.241909 0.120184
0.241476 0.119135
0.241054 0.118022
0.240651 0.116890
0.240274 0.115784
0.239929 0.114748
0.239619 0.113824
0.239347 0.113047
0.239113 0.112445
0.238915 0.112033
0.238751 0.111816
0.238612 0.111785
0.238494 0.111919
0.238388 0.112189
0.238290 0.112555
0.238200 0.112973
0.238121 0.113399
0.184690 0.054811
0.184098 0.054745
0.183551 0.054657
0.183050 0.054553
0.182587 0.054445
0.182157 0.054351
0.181750 0.054292
0.181364 0.054283
0.181002 0.054327
0.180681 0.054416
0.180419 0.054529
0.180242 0.054644
0.180170 0.054739
0.180218 0.054803
0.180394 0.054831
0.180697 0.054831
0.181119 0.054822
0.181649 0.054829
0.182266 0.054883
0.182952 0.055014
0.183686 0.055247
0.184452 0.055599
0.185240 0.056076
0.186041 0.056681
0.186852 0.057416
0.187672 0.058283
0.188504 0.059280
0.189352 0.060405
0.190219 0.061642
0.191110 0.062966
0.192030 0.064342
0.192981 0.065726
0.193965 0.067075
0.194981 0.068349
0.196026 0.069515
0.197095 0.070553
0.198178 0.071456
0.199263 0.072232
0.200334 0.072906
0.201373 0.073511
0.202362 0.074092
0.203284 0.074690
0.204125 0.075342
0.204877 0.076073
0.205536 0.076886
0.206109 0.077767
0.206604 0.078690
0.207034 0.079620
0.207411 0.080522
0.207747 0.081363
0.208049 0.082114
0.208328 0.082746
0.208590 0.083233
0.208842 0.083552
0.209088 0.083689
0.209332 0.083638
0.209572 0.083407
0.209802 0.083022
0.210014 0.082521
0.210193 0.081955
0.210323 0.081380
0.210389 0.080845
0.210382 0.080382
0.210302 0.080009
0.210156 0.079719
0.209956 0.079500
0.209717 0.079333
0.209452 0.079202
0.209176 0.079093
0.208898 0.078997
0.208630 0.078901
0.208382 0.078788
0.208165 0.078639
0.207989 0.078430
0.207863 0.078138
0.207790 0.077745
0.207771 0.077243
0.207799 0.076634
0.207866 0.075931
0.207961 0.075156
0.208077 0.074335
0.208211 0.073499
0.208366 0.072676
0.208545 0.071893
0.208754 0.071171
0.208997 0.070527
0.209279 0.069969
0.209600 0.069503
0.209960 0.069134
0.210357 0.068863
0.210784 0.068690
0.211236 0.068612
0.211705 0.068619
0.212180 0.068699
0.212650 0.068834
0.213102 0.069008
0.213526 0.069205
0.213914 0.069412
0.214264 0.069618
0.214582 0.069819
0.214874 0.070015
0.192023 0.049831
0.191411 0.049766
0.190780 0.049712
0.190132 0.049687
0.189472 0.049704
0.188813 0.049778
0.188165 0.049916
0.187539 0.050126
0.186945 0.050410
0.186387 0.050768
0.185867 0.051199
0.185386 0.051699
0.184944 0.052263
0.184542 0.052882
0.184184 0.053543
0.183880 0.054222
0.183641 0.054895
0.183480 0.055537
0.183409 0.056126
0.183438 0.056650
0.183573 0.057105
0.183821 0.057494
0.184183 0.057826
0.184662 0.058114
0.185254 0.058372
0.185954 0.058618
0.186752 0.058865
0.187635 0.059129
0.188590 0.059417
0.189600 0.059738
0.190647 0.060097
0.191714 0.060502
0.192784 0.060960
0.193840 0.061482
0.194870 0.062074
0.195864 0.062739
0.196819 0.063469
0.197735 0.064245
0.198616 0.065040
0.199467 0.065822
0.200294 0.066556
0.201101 0.067211
0.201893 0.067763
0.202669 0.068195
0.203428 0.068497
0.204167 0.068670
0.204883 0.068720
0.205574 0.068659
0.206236 0.068502
0.206870 0.068268
0.207471 0.067978
0.208039 0.067657
0.208566 0.067330
0.209045 0.067024
0.209467 0.066762
0.209822 0.066561
0.210105 0.066428
0.210314 0.066352
0.210453 0.066312
0.210534 0.066281
0.210566 0.066229
0.210562 0.066131
0.210532 0.065971
0.210483 0.065743
0.210421 0.065450
0.210350 0.065103
0.210273 0.064719
0.210193 0.064320
0.210112 0.063930
0.210032 0.063570
0.209952 0.063263
0.209870 0.063024
0.209783 0.062869
0.209683 0.062807
0.209564 0.062842
0.209421 0.062976
0.209250 0.063199
0.209056 0.063493
0.208848 0.063829
0.208641 0.064169
0.208450 0.064469
0.208292 0.064689
0.208178 0.064797
0.208118 0.064771
0.208115 0.064599
0.208169 0.064284
0.208274 0.063836
0.208422 0.063278
0.208602 0.062635
0.208802 0.061938
0.209011 0.061218
0.209219 0.060504
0.209417 0.059824
0.209600 0.059201
0.209763 0.058656
0.209902 0.058208
0.210015 0.057874
0.210099 0.057664
0.210154 0.057584
0.210184 0.057627
0.210200 0.057777
0.221247 0.031760
0.220656 0.031678
0.220080 0.031590
0.219525 0.031508
0.218998 0.031448
0.218501 0.031428
0.218038 0.031462
0.217609 0.031565
0.217210 0.031748
0.216834 0.032021
0.216471 0.032394
0.216111 0.032877
0.215743 0.033478
0.215364 0.034200
0.214975 0.035034
0.214585 0.035956
0.214209 0.036935
0.213864 0.037932
0.213566 0.038911
0.213329 0.039838
0.213162 0.040693
0.213071 0.041462
0.213054 0.042139
0.213108 0.042729
0.213224 0.043240
0.213389 0.043685
0.213586 0.044080
0.213798 0.044441
0.214005 0.044782
0.214188 0.045116
0.214329 0.045454
0.214411 0.045808
0.214418 0.046185
0.214339 0.046593
0.214166 0.047029
0.213896 0.047486
0.213539 0.047945
0.213110 0.048380
0.212630 0.048766
0.212120 0.049080
0.211602 0.049306
0.211092 0.049439
0.210602 0.049479
0.210139 0.049435
0.209705 0.049319
0.209301 0.049146
0.208923 0.048935
0.208567 0.048702
0.208228 0.048461
0.207900 0.048226
0.207571 0.048007
0.207229 0.047813
0.206857 0.047654
0.206432 0.047540
0.205932 0.047482
0.205339 0.047489
0.204641 0.047564
0.203837 0.047705
0.202935 0.047899
0.201955 0.048127
0.200917 0.048369
0.199842 0.048605
0.198753 0.048816
0.197669 0.048988
0.196607 0.049111
0.195585 0.049177
0.194618 0.049181
0.193718 0.049123
0.192898 0.049002
0.192164 0.048819
0.191521 0.048575
0.190967 0.048274
0.190494 0.047920
0.190092 0.047525
0.189741 0.047103
0.189420 0.046674
0.189109 0.046259
0.188790 0.045876
0.188453 0.045537
0.188101 0.045245
0.187746 0.044992
0.187407 0.044767
0.187106 0.044558
0.186864 0.044354
0.186700 0.044150
0.186627 0.043947
0.186655 0.043750
0.186787 0.043568
0.187022 0.043411
0.187356 0.043290
0.187782 0.043215
0.188289 0.043195
0.188869 0.043237
0.189505 0.043350
0.190184 0.043543
0.190886 0.043828
0.191592 0.044221
0.192284 0.044738
0.192948 0.045394
0.193575 0.046191
0.194168 0.047124
0.211898 -0.002675
0.211153 -0.002680
0.210412 -0.002611
0.209686 -0.002471
0.208993 -0.002271
0.208347 -0.002022
0.207764 -0.001738
0.207257 -0.001429
0.206839 -0.001103
0.206521 -0.000768
0.206312 -0.000428
0.206218 -0.000090
0.206241 0.000244
0.206378 0.000573
0.206622 0.000900
0.206963 0.001231
0.207387 0.001572
0.207883 0.001935
0.208438 0.002328
0.209041 0.002757
0.209685 0.003227
0.210363 0.003735
0.211071 0.004279
0.211806 0.004854
0.212566 0.005451
0.213347 0.006067
0.214144 0.006696
0.214950 0.007338
0.215755 0.007990
0.216550 0.008654
0.217322 0.009326
0.218061 0.010004
0.218756 0.010684
0.219397 0.011363
0.219975 0.012038
0.220481 0.012710
0.220907 0.013378
0.221252 0.014045
0.221517 0.014708
0.221712 0.015363
0.221849 0.015999
0.221949 0.016607
0.222034 0.017173
0.222122 0.017683
0.222232 0.018125
0.222376 0.018489
0.222561 0.018764
0.222787 0.018948
0.223052 0.019038
0.223348 0.019038
0.223664 0.018956
0.223988 0.018803
0.224304 0.018591
0.224598 0.018335
0.224855 0.018047
0.225062 0.017739
0.225208 0.017416
0.225289 0.017083
0.225305 0.016740
0.225264 0.016387
0.225174 0.016023
0.225048 0.015651
0.224898 0.015270
0.224736 0.014883
0.224566 0.014490
0.224392 0.014093
0.224213 0.013693
0.224027 0.013294
0.223827 0.012899
0.223606 0.012515
0.223356 0.012149
0.223068 0.011804
0.222734 0.011483
0.222347 0.011181
0.221903 0.010888
0.221402 0.010586
0.220846 0.010257
0.220244 0.009880
0.219604 0.009436
0.218941 0.008910
0.218269 0.008293
0.217608 0.007579
0.216980 0.006771
0.216404 0.005874
0.215901 0.004898
0.215489 0.003855
0.215182 0.002762
0.214992 0.001635
0.214925 0.000494
0.214982 -0.000641
0.215164 -0.001755
0.215465 -0.002830
0.215879 -0.003857
0.216399 -0.004827
0.217013 -0.005737
0.217709 -0.006584
0.218469 -0.007369
0.219277 -0.008091
0.220115 -0.008749
0.220966 -0.009342
0.221816 -0.009868
0.244180 -0.048714
0.243452 -0.048861
0.242652 -0.049049
0.241795 -0.049255
0.240903 -0.049460
0.239994 -0.049647
0.239093 -0.049806
0.238223 -0.049932
0.237404 -0.050025
0.236659 -0.050088
0.236004 -0.050124
0.235453 -0.050135
0.235013 -0.050123
0.234686 -0.050086
0.234469 -0.050026
0.234350 -0.049942
0.234314 -0.049834
0.234345 -0.049705
0.234421 -0.049553
0.234525 -0.049377
0.234639 -0.049172
0.234751 -0.048932
0.234853 -0.048646
0.234940 -0.048305
0.235013 -0.047898
0.235077 -0.047415
0.235140 -0.046847
0.235214 -0.046187
0.235313 -0.045427
0.235446 -0.044561
0.235624 -0.043584
0.235851 -0.042494
0.236125 -0.041293
0.236440 -0.039988
0.236783 -0.038590
0.237138 -0.037118
0.237483 -0.035593
0.237796 -0.034038
0.238057 -0.032474
0.238249 -0.030922
0.238359 -0.029396
0.238383 -0.027909
0.238324 -0.026471
0.238191 -0.025091
0.238002 -0.023780
0.237780 -0.022551
0.237551 -0.021419
0.237340 -0.020398
0.237173 -0.019501
0.237071 -0.018738
0.237050 -0.018112
0.237117 -0.017624
0.237273 -0.017267
0.237514 -0.017031
0.237825 -0.016903
0.238188 -0.016869
0.238581 -0.016912
0.238980 -0.017019
0.239362 -0.017178
0.239708 -0.017382
0.240006 -0.017625
0.240249 -0.017905
0.240440 -0.018217
0.240587 -0.018557
0.240701 -0.018918
0.240795 -0.019295
0.240882 -0.019683
0.240971 -0.020077
0.241070 -0.020477
0.241179 -0.020878
0.241299 -0.021280
0.241424 -0.021678
0.241549 -0.022068
0.241665 -0.022445
0.241764 -0.022808
0.241837 -0.023156
0.241872 -0.023492
0.241861 -0.023825
0.241793 -0.024161
0.241660 -0.024508
0.241460 -0.024873
0.241192 -0.025258
0.240863 -0.025661
0.240484 -0.026081
0.240069 -0.026512
0.239636 -0.026952
0.239201 -0.027399
0.238779 -0.027852
0.238386 -0.028311
0.238033 -0.028774
0.237732 -0.029239
0.237490 -0.029696
0.237312 -0.030137
0.237201 -0.030549
0.237154 -0.030917
0.237165 -0.031230
0.237225 -0.031475
0.237320 -0.031643
0.237434 -0.031731
0.237552 -0.031736
0.237659 -0.031658
0.225532 0.069181
0.225029 0.068844
0.224630 0.068322
0.224324 0.067649
0.224092 0.066870
0.223911 0.066042
0.223760 0.065229
0.223614 0.064493
0.223457 0.063886
0.223276 0.063446
0.223066 0.063186
0.222829 0.063105
0.222573 0.063182
0.222308 0.063388
0.222046 0.063689
0.221799 0.064049
0.221579 0.064436
0.221394 0.064817
0.221252 0.065161
0.221157 0.065442
0.221115 0.065640
0.221125 0.065742
0.221186 0.065746
0.221293 0.065664
0.221440 0.065521
0.221615 0.065359
0.221804 0.065226
0.221993 0.065180
0.222163 0.065276
0.222299 0.065559
0.222392 0.066060
0.222434 0.066788
0.222428 0.067728
0.222381 0.068850
0.222303 0.070111
0.222207 0.071460
0.222107 0.072847
0.222012 0.074221
0.221931 0.075539
0.221868 0.076762
0.221825 0.077857
0.221804 0.078802
0.221803 0.079584
0.221823 0.080197
0.221867 0.080644
0.221936 0.080937
0.222033 0.081097
0.222155 0.081154
0.222297 0.081143
0.222452 0.081103
0.222609 0.081069
0.222756 0.081070
0.222880 0.081122
0.222972 0.081231
0.223024 0.081392
0.223028 0.081593
0.222979 0.081823
0.222871 0.082064
0.222704 0.082300
0.222479 0.082507
0.222207 0.082657
0.221903 0.082715
0.221589 0.082646
0.221287 0.082423
0.221020 0.082025
0.220804 0.081449
0.220650 0.080707
0.220562 0.079824
0.220538 0.078838
0.220569 0.077798
0.220641 0.076754
0.220737 0.075751
0.220839 0.074828
0.220932 0.074009
0.221000 0.073304
0.221036 0.072710
0.221035 0.072216
0.220996 0.071803
0.220925 0.071453
0.220827 0.071145
0.220716 0.070855
0.220604 0.070560
0.220506 0.070234
0.220438 0.069855
0.220410 0.069405
0.220433 0.068876
0.220510 0.068272
0.220640 0.067608
0.220817 0.066913
0.221031 0.066223
0.221264 0.065579
0.221502 0.065027
0.221725 0.064604
0.221920 0.064340
0.222076 0.064253
0.222190 0.064347
0.222268 0.064613
0.222321 0.065033
0.222364 0.065580
0.222416 0.066225
0.222498 0.066931
0.228230 0.055251
0.227638 0.054889
0.227073 0.054586
0.226534 0.054370
0.226016 0.054264
0.225512 0.054290
0.225015 0.054462
0.224520 0.054787
0.224023 0.055260
0.223524 0.055867
0.223027 0.056584
0.222538 0.057378
0.222067 0.058212
0.221623 0.059046
0.221218 0.059843
0.220858 0.060571
0.220553 0.061205
0.220306 0.061729
0.220119 0.062136
0.219993 0.062430
0.219924 0.062623
0.219906 0.062739
0.219932 0.062807
0.219991 0.062860
0.220073 0.062935
0.220170 0.063067
0.220279 0.063285
0.220397 0.063612
0.220529 0.064060
0.220685 0.064630
0.220876 0.065312
0.221112 0.066087
0.221407 0.066927
0.221767 0.067804
0.222199 0.068683
0.222704 0.069535
0.223279 0.070334
0.223916 0.071060
0.224605 0.071705
0.225331 0.072269
0.226075 0.072762
0.226817 0.073202
0.227539 0.073615
0.228221 0.074024
0.228852 0.074453
0.229424 0.074921
0.229937 0.075439
0.230396 0.076014
0.230808 0.076647
0.231183 0.077338
0.231529 0.078080
0.231854 0.078863
0.232163 0.079672
0.232459 0.080486
0.232742 0.081282
0.233011 0.082035
0.233262 0.082723
0.233487 0.083327
0.233677 0.083838
0.233822 0.084253
0.233915 0.084577
0.233946 0.084821
0.233914 0.085003
0.233819 0.085140
0.233668 0.085256
0.233469 0.085370
0.233233 0.085505
0.232970 0.085681
0.232688 0.085917
0.232397 0.086227
0.232101 0.086620
0.231805 0.087097
0.231512 0.087648
0.231224 0.088255
0.230942 0.088891
0.230665 0.089525
0.230388 0.090122
0.230106 0.090652
0.229815 0.091089
0.229510 0.091417
0.229192 0.091624
0.228863 0.091706
0.228532 0.091665
0.228209 0.091512
0.227905 0.091259
0.227631 0.090928
0.227398 0.090538
0.227214 0.090116
0.227089 0.089687
0.227030 0.089278
0.227042 0.088916
0.227128 0.088624
0.227288 0.088425
0.227518 0.088332
0.227814 0.088353
0.228167 0.088484
0.228568 0.088717
0.229010 0.089030
0.229487 0.089397
0.229999 0.089789
0.230547 0.090174
0.283417 0.030566
0.282822 0.030203
0.282219 0.029750
0.281613 0.029234
0.281012 0.028687
0.280421 0.028146
0.279851 0.027650
0.279309 0.027232
0.278808 0.026920
0.278357 0.026734
0.277964 0.026682
0.277636 0.026766
0.277375 0.026979
0.277180 0.027306
0.277047 0.027725
0.276971 0.028210
0.276943 0.028735
0.276955 0.029272
0.277000 0.029796
0.277071 0.030290
0.277163 0.030737
0.277273 0.031133
0.277400 0.031474
0.277544 0.031768
0.277710 0.032027
0.277902 0.032268
0.278126 0.032511
0.278389 0.032781
0.278696 0.033101
0.279053 0.033493
0.279463 0.033975
0.279928 0.034561
0.280445 0.035256
0.281009 0.036053
0.281612 0.036936
0.282242 0.037877
0.282888 0.038841
0.283534 0.039790
0.284165 0.040689
0.284767 0.041509
0.285326 0.042232
0.285831 0.042849
0.286275 0.043359
0.286656 0.043768
0.286980 0.044086
0.287259 0.044324
0.287510 0.044493
0.287753 0.044607
0.288010 0.044684
0.288298 0.044742
0.288631 0.044802
0.289014 0.044886
0.289448 0.045014
0.289927 0.045200
0.290441 0.045454
0.290972 0.045776
0.291500 0.046158
0.292003 0.046585
0.292458 0.047038
0.292841 0.047494
0.293135 0.047927
0.293326 0.048313
0.293408 0.048626
0.293381 0.048846
0.293252 0.048953
0.293032 0.048938
0.292734 0.048798
0.292375 0.048537
0.291968 0.048168
0.291527 0.047709
0.291065 0.047183
0.290592 0.046618
0.290116 0.046042
0.289640 0.045481
0.289167 0.044958
0.288699 0.044490
0.288232 0.044082
0.287764 0.043730
0.287293 0.043418
0.286815 0.043124
0.286329 0.042822
0.285835 0.042488
0.285336 0.042101
0.284833 0.041645
0.284331 0.041116
0.283834 0.040514
0.283348 0.039850
0.282876 0.039139
0.282424 0.038407
0.281998 0.037683
0.281602 0.037002
0.281241 0.036405
0.280918 0.035934
0.280636 0.035634
0.280395 0.035546
0.280195 0.035708
0.280034 0.036143
0.279908 0.036863
0.279816 0.037858
0.279752 0.039099
0.279714 0.040540
0.288685 0.033441
0.288043 0.033018
0.287287 0.032372
0.286428 0.031538
0.285485 0.030562
0.284479 0.029500
0.283437 0.028417
0.282391 0.027381
0.281375 0.026461
0.280421 0.025716
0.279554 0.025193
0.278791 0.024914
0.278137 0.024878
0.277582 0.025062
0.277112 0.025424
0.276704 0.025915
0.276337 0.026485
0.275988 0.027085
0.275642 0.027675
0.275285 0.028224
0.274908 0.028709
0.274507 0.029118
0.274084 0.029447
0.273642 0.029705
0.273193 0.029909
0.272749 0.030087
0.272330 0.030277
0.271962 0.030523
0.271674 0.030876
0.271498 0.031388
0.271461 0.032105
0.271587 0.033062
0.271887 0.034273
0.272356 0.035731
0.272981 0.037403
0.273735 0.039239
0.274587 0.041175
0.275501 0.043144
0.276445 0.045079
0.277385 0.046924
0.278295 0.048633
0.279151 0.050173
0.279937 0.051522
0.280642 0.052672
0.281264 0.053619
0.281811 0.054371
0.282296 0.054943
0.282741 0.055359
0.283168 0.055655
0.283605 0.055872
0.284073 0.056063
0.284590 0.056276
0.285165 0.056557
0.285797 0.056940
0.286474 0.057440
0.287176 0.058050
0.287875 0.058748
0.288542 0.059497
0.289145 0.060253
0.289661 0.060971
0.290069 0.061608
0.290358 0.062125
0.290523 0.062491
0.290569 0.062681
0.290505 0.062683
0.290347 0.062493
0.290114 0.062122
0.289825 0.061591
0.289504 0.060932
0.289172 0.060187
0.288847 0.059403
0.288549 0.058636
0.288292 0.057937
0.288083 0.057355
0.287926 0.056923
0.287815 0.056660
0.287737 0.056561
0.287675 0.056602
0.287609 0.056743
0.287519 0.056929
0.287390 0.057103
0.287210 0.057208
0.286972 0.057192
0.286672 0.057017
0.286311 0.056655
0.285893 0.056095
0.285422 0.055336
0.284904 0.054393
0.284347 0.053294
0.283761 0.052076
0.283161 0.050790
0.282563 0.049496
0.281985 0.048263
0.281446 0.047160
0.280962 0.046254
0.280543 0.045603
0.280195 0.045246
0.279916 0.045204
0.279702 0.045472
0.279545 0.046022
0.279435 0.046804
0.285565 0.026460
0.285016 0.026152
0.284493 0.025897
0.284003 0.025703
0.283551 0.025570
0.283137 0.025494
0.282762 0.025463
0.282424 0.025458
0.282122 0.025459
0.281854 0.025440
0.281619 0.025382
0.281411 0.025265
0.281224 0.025084
0.281052 0.024838
0.280887 0.024539
0.280722 0.024203
0.280555 0.023856
0.280383 0.023527
0.280210 0.023247
0.280038 0.023051
0.279874 0.022970
0.279728 0.023033
0.279608 0.023259
0.279526 0.023660
0.279494 0.024237
0.279519 0.024985
0.279606 0.025891
0.279752 0.026940
0.279945 0.028110
0.280170 0.029379
0.280410 0.030721
0.280646 0.032108
0.280863 0.033514
0.281046 0.034913
0.281185 0.036286
0.281271 0.037617
0.281301 0.038897
0.281274 0.040121
0.281191 0.041292
0.281060 0.042421
0.280889 0.043523
0.280692 0.044621
0.280481 0.045742
0.280268 0.046915
0.280066 0.048164
0.279886 0.049505
0.279740 0.050935
0.279639 0.052432
0.279592 0.053955
0.279603 0.055455
0.279672 0.056877
0.279793 0.058170
0.279958 0.059290
0.280154 0.060205
0.280371 0.060893
0.280594 0.061345
0.280810 0.061566
0.281007 0.061573
0.281172 0.061394
0.281293 0.061072
0.281360 0.060655
0.281369 0.060198
0.281316 0.059752
0.281208 0.059363
0.281057 0.059066
0.280876 0.058885
0.280682 0.058834
0.280485 0.058916
0.280293 0.059125
0.280106 0.059443
0.279923 0.059844
0.279736 0.060295
0.279540 0.060759
0.279325 0.061200
0.279085 0.061587
0.278812 0.061893
0.278501 0.062100
0.278149 0.062199
0.277754 0.062190
0.277318 0.062081
0.276847 0.061890
0.276356 0.061639
0.275861 0.061355
0.275385 0.061068
0.274953 0.060810
0.274588 0.060608
0.274310 0.060486
0.274138 0.060462
0.274085 0.060545
0.274159 0.060738
0.274363 0.061030
0.274693 0.061406
0.275142 0.061841
0.275694 0.062311
0.276330 0.062791
0.277030 0.063263
0.277771 0.063713
0.278532 0.064133
0.279293 0.064518
0.280042 0.064868
0.280769 0.065183
0.245911 0.067832
0.245302 0.067556
0.244663 0.067328
0.243999 0.067164
0.243314 0.067069
0.242617 0.067038
0.241916 0.067061
0.241219 0.067124
0.240538 0.067208
0.239884 0.067291
0.239269 0.067350
0.238704 0.067364
0.238199 0.067312
0.237761 0.067179
0.237396 0.066956
0.237107 0.066644
0.236896 0.066249
0.236764 0.065791
0.236709 0.065296
0.236728 0.064802
0.236818 0.064349
0.236976 0.063981
0.237197 0.063739
0.237477 0.063657
0.237814 0.063759
0.238204 0.064061
0.238643 0.064565
0.239126 0.065265
0.239649 0.066146
0.240206 0.067182
0.240792 0.068344
0.241402 0.069598
0.242030 0.070907
0.242671 0.072238
0.243318 0.073557
0.243962 0.074836
0.244597 0.076055
0.245212 0.077199
0.245798 0.078267
0.246348 0.079267
0.246852 0.080218
0.247302 0.081150
0.247693 0.082095
0.248021 0.083086
0.248285 0.084145
0.248490 0.085282
0.248646 0.086487
0.248765 0.087739
0.248865 0.089004
0.248964 0.090245
0.249079 0.091422
0.249224 0.092503
0.249412 0.093456
0.249649 0.094256
0.249938 0.094883
0.250277 0.095322
0.250657 0.095566
0.251067 0.095618
0.251490 0.095488
0.251909 0.095200
0.252305 0.094784
0.252659 0.094278
0.252957 0.093720
0.253190 0.093149
0.253353 0.092596
0.253447 0.092088
0.253479 0.091642
0.253455 0.091267
0.253388 0.090966
0.253290 0.090734
0.253172 0.090561
0.253047 0.090434
0.252926 0.090337
0.252815 0.090251
0.252717 0.090157
0.252631 0.090033
0.252552 0.089862
0.252471 0.089628
0.252379 0.089319
0.252268 0.088930
0.252134 0.088460
0.251977 0.087915
0.251804 0.087308
0.251622 0.086657
0.251442 0.085983
0.251274 0.085313
0.251129 0.084672
0.251014 0.084085
0.250937 0.083572
0.250902 0.083148
0.250910 0.082826
0.250960 0.082613
0.251048 0.082512
0.251164 0.082524
0.251297 0.082645
0.251434 0.082867
0.251563 0.083178
0.251672 0.083563
0.251755 0.084000
0.251810 0.084470
0.251838 0.084952
0.232210 0.070808
0.231624 0.070452
0.231055 0.069939
0.230505 0.069308
0.229976 0.068606
0.229469 0.067892
0.228988 0.067232
0.228538 0.066695
0.228128 0.066345
0.227766 0.066234
0.227462 0.066392
0.227225 0.066821
0.227063 0.067492
0.226984 0.068358
0.226994 0.069354
0.227095 0.070415
0.227289 0.071476
0.227573 0.072480
0.227942 0.073381
0.228391 0.074143
0.228911 0.074740
0.229492 0.075159
0.230125 0.075401
0.230800 0.075477
0.231508 0.075413
0.232238 0.075250
0.232983 0.075040
0.233732 0.074847
0.234475 0.074743
0.235201 0.074802
0.235900 0.075088
0.236564 0.075650
0.237185 0.076509
0.237762 0.077652
0.238293 0.079039
0.238780 0.080604
0.239225 0.082271
0.239630 0.083963
0.239996 0.085606
0.240323 0.087137
0.240610 0.088507
0.240856 0.089680
0.241061 0.090636
0.241223 0.091365
0.241343 0.091871
0.241423 0.092166
0.241468 0.092274
0.241482 0.092226
0.241467 0.092067
0.241428 0.091848
0.241368 0.091628
0.241286 0.091468
0.241183 0.091424
0.241060 0.091535
0.240917 0.091821
0.240754 0.092276
0.240571 0.092873
0.240366 0.093570
0.240139 0.094320
0.239887 0.095073
0.239606 0.095782
0.239296 0.096407
0.238957 0.096911
0.238590 0.097266
0.238200 0.097450
0.237793 0.097451
0.237375 0.097268
0.236950 0.096910
0.236523 0.096402
0.236096 0.095781
0.235672 0.095097
0.235251 0.094411
0.234831 0.093791
0.234410 0.093299
0.233987 0.092991
0.233558 0.092901
0.233123 0.093041
0.232683 0.093398
0.232241 0.093935
0.231803 0.094600
0.231379 0.095329
0.230979 0.096059
0.230615 0.096727
0.230297 0.097278
0.230035 0.097667
0.229837 0.097864
0.229707 0.097852
0.229646 0.097628
0.229653 0.097205
0.229725 0.096611
0.229855 0.095889
0.230035 0.095095
0.230254 0.094298
0.230499 0.093570
0.230759 0.092982
0.231023 0.092595
0.231284 0.092450
0.231539 0.092563
0.231789 0.092920
0.232039 0.093484
0.232298 0.094198
0.197489 0.073524
0.196950 0.073425
0.196451 0.073224
0.195979 0.072939
0.195518 0.072595
0.195049 0.072217
0.194556 0.071833
0.194026 0.071470
0.193453 0.071152
0.192838 0.070899
0.192186 0.070729
0.191507 0.070654
0.190813 0.070679
0.190120 0.070801
0.189443 0.071007
0.188801 0.071275
0.188214 0.071578
0.187702 0.071886
0.187280 0.072177
0.186961 0.072434
0.186750 0.072650
0.186648 0.072828
0.186651 0.072981
0.186751 0.073124
0.186941 0.073279
0.187214 0.073462
0.187563 0.073681
0.187985 0.073938
0.188477 0.074225
0.189036 0.074531
0.189657 0.074844
0.190334 0.075150
0.191063 0.075443
0.191838 0.075714
0.192653 0.075956
0.193506 0.076162
0.194395 0.076319
0.195317 0.076415
0.196269 0.076443
0.197244 0.076400
0.198234 0.076292
0.199231 0.076131
0.200224 0.075933
0.201208 0.075714
0.202174 0.075489
0.203119 0.075267
0.204034 0.075058
0.204911 0.074869
0.205740 0.074710
0.206508 0.074590
0.207203 0.074519
0.207812 0.074508
0.208325 0.074567
0.208732 0.074708
0.209029 0.074935
0.209211 0.075254
0.209283 0.075659
0.209252 0.076139
0.209129 0.076677
0.208932 0.077255
0.208679 0.077853
0.208389 0.078457
0.208082 0.079052
0.207774 0.079629
0.207481 0.080177
0.207215 0.080688
0.206984 0.081152
0.206794 0.081559
0.206650 0.081897
0.206551 0.082153
0.206498 0.082316
0.206486 0.082376
0.206510 0.082331
0.206563 0.082185
0.206634 0.081949
0.206712 0.081643
0.206786 0.081286
0.206850 0.080898
0.206902 0.080491
0.206944 0.080063
0.206988 0.079605
0.207046 0.079098
0.207134 0.078527
0.207262 0.077878
0.207439 0.077145
0.207667 0.076331
0.207946 0.075447
0.208271 0.074511
0.208632 0.073545
0.209018 0.072577
0.209414 0.071638
0.209802 0.070760
0.210165 0.069981
0.210481 0.069337
0.210732 0.068861
0.210902 0.068583
0.210981 0.068522
0.210970 0.068684
0.210877 0.069060
0.210723 0.069623
0.210535 0.070336
0.212542 0.042284
0.211947 0.042271
0.211307 0.042318
0.210632 0.042435
0.209926 0.042629
0.209194 0.042905
0.208445 0.043260
0.207686 0.043687
0.206930 0.044173
0.206186 0.044702
0.205465 0.045258
0.204775 0.045826
0.204124 0.046394
0.203519 0.046955
0.202964 0.047507
0.202463 0.048051
0.202020 0.048593
0.201638 0.049142
0.201317 0.049706
0.201059 0.050292
0.200865 0.050905
0.200734 0.051547
0.200666 0.052218
0.200659 0.052917
0.200712 0.053640
0.200825 0.054379
0.200998 0.055123
0.201230 0.055862
0.201521 0.056581
0.201864 0.057270
0.202251 0.057923
0.202669 0.058543
0.203102 0.059139
0.203528 0.059728
0.203927 0.060330
0.204278 0.060961
0.204567 0.061632
0.204784 0.062343
0.204925 0.063084
0.204993 0.063839
0.204997 0.064589
0.204946 0.065316
0.204851 0.066006
0.204725 0.066651
0.204579 0.067247
0.204425 0.067795
0.204273 0.068298
0.204132 0.068762
0.204008 0.069195
0.203905 0.069606
0.203822 0.070002
0.203752 0.070390
0.203687 0.070774
0.203619 0.071153
0.203537 0.071523
0.203439 0.071875
0.203322 0.072198
0.203189 0.072479
0.203044 0.072707
0.202894 0.072874
0.202745 0.072972
0.202606 0.073001
0.202483 0.072963
0.202383 0.072864
0.202309 0.072716
0.202264 0.072531
0.202246 0.072325
0.202252 0.072110
0.202277 0.071898
0.202312 0.071697
0.202351 0.071507
0.202390 0.071321
0.202433 0.071127
0.202484 0.070903
0.202555 0.070625
0.202657 0.070272
0.202801 0.069821
0.202996 0.069261
0.203250 0.068582
0.203568 0.067784
0.203950 0.066874
0.204395 0.065863
0.204899 0.064772
0.205453 0.063626
0.206045 0.062453
0.206661 0.061288
0.207289 0.060161
0.207918 0.059100
0.208541 0.058125
0.209158 0.057245
0.209777 0.056461
0.210407 0.055763
0.211056 0.055141
0.211733 0.054583
0.212441 0.054079
0.213179 0.053622
0.213941 0.053208
0.214721 0.052837
0.215506 0.052513
0.216285 0.052238
0.217046 0.052018
0.264568 -0.013875
0.263950 -0.013946
0.263412 -0.014073
0.262964 -0.014260
0.262608 -0.014508
0.262342 -0.014815
0.262154 -0.015177
0.262028 -0.015591
0.261940 -0.016053
0.261862 -0.016561
0.261767 -0.017115
0.261629 -0.017714
0.261430 -0.018349
0.261168 -0.019006
0.260851 -0.019662
0.260499 -0.020290
0.260141 -0.020862
0.259803 -0.021353
0.259510 -0.021740
0.259281 -0.022005
0.259127 -0.022130
0.259050 -0.022101
0.259049 -0.021900
0.259114 -0.021516
0.259235 -0.020940
0.259399 -0.020169
0.259594 -0.019206
0.259805 -0.018063
0.260010 -0.016763
0.260186 -0.015336
0.260303 -0.013826
0.260327 -0.012284
0.260230 -0.010757
0.259994 -0.009288
0.259611 -0.007903
0.259090 -0.006612
0.258448 -0.005413
0.257708 -0.004296
0.256896 -0.003251
0.256035 -0.002271
0.255145 -0.001351
0.254247 -0.000490
0.253360 0.000313
0.252502 0.001059
0.251691 0.001754
0.250942 0.002407
0.250269 0.003029
0.249677 0.003633
0.249164 0.004230
0.248719 0.004826
0.248314 0.005421
0.247916 0.006010
0.247484 0.006579
0.246978 0.007111
0.246369 0.007589
0.245640 0.007999
0.244793 0.008334
0.243842 0.008593
0.242813 0.008780
0.241734 0.008900
0.240634 0.008963
0.239541 0.008976
0.238477 0.008949
0.237462 0.008895
0.236513 0.008827
0.235642 0.008761
0.234855 0.008712
0.234151 0.008699
0.233524 0.008732
0.232958 0.008819
0.232431 0.008956
0.231914 0.009129
0.231376 0.009310
0.230788 0.009461
0.230124 0.009539
0.229372 0.009504
0.228533 0.009329
0.227620 0.008999
0.226658 0.008515
0.225676 0.007888
0.224702 0.007134
0.223764 0.006275
0.222883 0.005333
0.222078 0.004335
0.221358 0.003312
0.220732 0.002297
0.220201 0.001325
0.219763 0.000428
0.219411 -0.000365
0.219136 -0.001035
0.218924 -0.001572
0.218760 -0.001980
0.218625 -0.002273
0.218496 -0.002478
0.218349 -0.002627
0.218161 -0.002756
0.217916 -0.002896
0.217609 -0.003073
0.217246 -0.003302
0.216845 -0.003590
0.216431 -0.003935
0.267864 -0.033520
0.267164 -0.033576
0.266411 -0.033630
0.265623 -0.033674
0.264816 -0.033693
0.264008 -0.033667
0.263213 -0.033572
0.262446 -0.033385
0.261718 -0.033085
0.261039 -0.032659
0.260418 -0.032102
0.259861 -0.031415
0.259372 -0.030608
0.258954 -0.029699
0.258606 -0.028709
0.258328 -0.027666
0.258119 -0.026604
0.257977 -0.025555
0.257902 -0.024555
0.257892 -0.023637
0.257946 -0.022831
0.258065 -0.022159
0.258247 -0.021633
0.258495 -0.021255
0.258807 -0.021014
0.259183 -0.020891
0.259620 -0.020856
0.260111 -0.020873
0.260647 -0.020908
0.261215 -0.020923
0.261796 -0.020890
0.262375 -0.020784
0.262932 -0.020588
0.263451 -0.020294
0.263914 -0.019899
0.264309 -0.019409
0.264622 -0.018836
0.264841 -0.018197
0.264957 -0.017515
0.264965 -0.016816
0.264861 -0.016129
0.264647 -0.015482
0.264328 -0.014899
0.263915 -0.014399
0.263422 -0.013992
0.262861 -0.013677
0.262249 -0.013446
0.261599 -0.013281
0.260921 -0.013154
0.260223 -0.013035
0.259513 -0.012893
0.258791 -0.012694
0.258059 -0.012411
0.257315 -0.012019
0.256555 -0.011501
0.255773 -0.010851
0.254965 -0.010071
0.254126 -0.009174
0.253252 -0.008184
0.252341 -0.007132
0.251395 -0.006056
0.250414 -0.004995
0.249403 -0.003990
0.248369 -0.003078
0.247317 -0.002289
0.246255 -0.001642
0.245191 -0.001147
0.244130 -0.000799
0.243079 -0.000582
0.242044 -0.000470
0.241027 -0.000432
0.240031 -0.000432
0.239057 -0.000441
0.238103 -0.000434
0.237171 -0.000395
0.236259 -0.000318
0.235366 -0.000205
0.234494 -0.000066
0.233642 0.000085
0.232812 0.000227
0.232004 0.000337
0.231221 0.000392
0.230464 0.000366
0.229734 0.000236
0.229032 -0.000020
0.228360 -0.000415
0.227716 -0.000957
0.227100 -0.001643
0.226511 -0.002460
0.225947 -0.003383
0.225405 -0.004379
0.224885 -0.005409
0.224387 -0.006428
0.223910 -0.007395
0.223455 -0.008269
0.223023 -0.009017
0.222615 -0.009610
0.222232 -0.010026
0.221872 -0.010252
0.221536 -0.010280
0.221222 -0.010113
0.283674 -0.002760
0.282961 -0.002981
0.282188 -0.003210
0.281374 -0.003439
0.280540 -0.003668
0.279706 -0.003900
0.278889 -0.004142
0.278103 -0.004403
0.277358 -0.004697
0.276660 -0.005038
0.276013 -0.005442
0.275419 -0.005921
0.274878 -0.006480
0.274389 -0.007122
0.273949 -0.007841
0.273556 -0.008622
0.273207 -0.009446
0.272901 -0.010288
0.272636 -0.011123
0.272414 -0.011928
0.272237 -0.012683
0.272107 -0.013377
0.272032 -0.014002
0.272021 -0.014559
0.272086 -0.015052
0.272240 -0.015486
0.272495 -0.015864
0.272860 -0.016187
0.273335 -0.016450
0.273914 -0.016646
0.274582 -0.016763
0.275322 -0.016791
0.276115 -0.016722
0.276936 -0.016548
0.277764 -0.016258
0.278577 -0.015845
0.279353 -0.015301
0.280074 -0.014618
0.280727 -0.013792
0.281302 -0.012820
0.281797 -0.011706
0.282213 -0.010456
0.282556 -0.009079
0.282836 -0.007588
0.283064 -0.005995
0.283256 -0.004316
0.283423 -0.002571
0.283578 -0.000782
0.283731 0.001024
0.283887 0.002818
0.284047 0.004573
0.284207 0.006261
0.284360 0.007861
0.284494 0.009356
0.284597 0.010734
0.284655 0.011993
0.284657 0.013134
0.284590 0.014165
0.284447 0.015101
0.284226 0.015955
0.283925 0.016747
0.283550 0.017493
0.283109 0.018211
0.282615 0.018913
0.282081 0.019611
0.281525 0.020309
0.280964 0.021006
0.280413 0.021692
0.279885 0.022354
0.279387 0.022975
0.278921 0.023538
0.278482 0.024026
0.278063 0.024424
0.277652 0.024722
0.277236 0.024913
0.276798 0.024997
0.276324 0.024978
0.275799 0.024868
0.275213 0.024684
0.274558 0.024448
0.273834 0.024181
0.273044 0.023906
0.272201 0.023641
0.271320 0.023404
0.270420 0.023205
0.269523 0.023054
0.268652 0.022955
0.267831 0.022907
0.267084 0.022904
0.266431 0.022936
0.265888 0.022993
0.265463 0.023060
0.265158 0.023129
0.264971 0.023191
0.264892 0.023246
0.264909 0.023295
0.265006 0.023347
0.265169 0.023412
0.265383 0.023500
0.265634 0.023620
0.265912 0.023780
0.233611 0.061884
0.233010 0.061632
0.232545 0.061326
0.232210 0.060974
0.231989 0.060586
0.231861 0.060167
0.231801 0.059722
0.231787 0.059258
0.231802 0.058782
0.231837 0.058305
0.231892 0.057834
0.231967 0.057378
0.232070 0.056938
0.232205 0.056514
0.232380 0.056105
0.232602 0.055709
0.232880 0.055332
0.233223 0.054979
0.233639 0.054663
0.234137 0.054400
0.234724 0.054202
0.235403 0.054082
0.236175 0.054045
0.237038 0.054087
0.237985 0.054200
0.239008 0.054373
0.240096 0.054597
0.241235 0.054872
0.242408 0.055214
0.243595 0.055647
0.244776 0.056204
0.245928 0.056913
0.247033 0.057794
0.248076 0.058848
0.249049 0.060064
0.249950 0.061415
0.250783 0.062871
0.251556 0.064397
0.252277 0.065960
0.252961 0.067532
0.253620 0.069086
0.254268 0.070601
0.254917 0.072059
0.255573 0.073446
0.256241 0.074751
0.256917 0.075970
0.257596 0.077102
0.258268 0.078150
0.258924 0.079122
0.259554 0.080032
0.260145 0.080894
0.260686 0.081723
0.261167 0.082530
0.261579 0.083323
0.261916 0.084099
0.262174 0.084848
0.262352 0.085555
0.262454 0.086202
0.262484 0.086777
0.262447 0.087275
0.262352 0.087696
0.262207 0.088050
0.262019 0.088349
0.261797 0.088607
0.261545 0.088839
0.261266 0.089053
0.260957 0.089257
0.260614 0.089457
0.260229 0.089659
0.259793 0.089869
0.259298 0.090098
0.258739 0.090357
0.258117 0.090661
0.257436 0.091020
0.256707 0.091440
0.255945 0.091915
0.255163 0.092433
0.254379 0.092971
0.253608 0.093508
0.252868 0.094024
0.252175 0.094502
0.251549 0.094929
0.251008 0.095296
0.250571 0.095598
0.250252 0.095830
0.250062 0.095989
0.250006 0.096074
0.250077 0.096086
0.250266 0.096028
0.250557 0.095910
0.250934 0.095748
0.251379 0.095561
0.251878 0.095379
0.252419 0.095232
0.252990 0.095151
0.253584 0.095162
0.254198 0.095280
0.254831 0.095509
0.255489 0.095839
0.256178 0.096252
0.256908 0.096724
0.239213 0.076778
0.238481 0.076597
0.237720 0.076441
0.236933 0.076325
0.236129 0.076261
0.235315 0.076259
0.234504 0.076318
0.233709 0.076434
0.232947 0.076592
0.232232 0.076770
0.231580 0.076943
0.231004 0.077089
0.230513 0.077187
0.230114 0.077226
0.229811 0.077199
0.229602 0.077110
0.229485 0.076963
0.229452 0.076771
0.229494 0.076548
0.229596 0.076310
0.229744 0.076078
0.229922 0.075874
0.230115 0.075723
0.230313 0.075653
0.230509 0.075687
0.230699 0.075849
0.230885 0.076155
0.231070 0.076614
0.231257 0.077224
0.231450 0.077972
0.231654 0.078838
0.231871 0.079796
0.232103 0.080821
0.232348 0.081886
0.232607 0.082973
0.232874 0.084064
0.233145 0.085147
0.233415 0.086212
0.233675 0.087252
0.233919 0.088261
0.234140 0.089239
0.234332 0.090186
0.234489 0.091108
0.234608 0.092015
0.234687 0.092918
0.234727 0.093830
0.234727 0.094759
0.234691 0.095708
0.234623 0.096674
0.234528 0.097641
0.234414 0.098584
0.234287 0.099472
0.234157 0.100270
0.234029 0.100950
0.233909 0.101488
0.233802 0.101874
0.233708 0.102105
0.233628 0.102186
0.233562 0.102132
0.233508 0.101964
0.233461 0.101703
0.233417 0.101379
0.233369 0.101019
0.233308 0.100656
0.233222 0.100320
0.233101 0.100043
0.232931 0.099851
0.232705 0.099766
0.232415 0.099801
0.232059 0.099955
0.231639 0.100218
0.231163 0.100567
0.230641 0.100972
0.230085 0.101401
0.229506 0.101822
0.228917 0.102210
0.228328 0.102546
0.227747 0.102819
0.227181 0.103022
0.226634 0.103156
0.226110 0.103225
0.225610 0.103234
0.225132 0.103196
0.224672 0.103124
0.224226 0.103036
0.223788 0.102954
0.223351 0.102899
0.222913 0.102893
0.222470 0.102955
0.222023 0.103098
0.221577 0.103324
0.221140 0.103626
0.220722 0.103985
0.220336 0.104374
0.219993 0.104761
0.219702 0.105117
0.219473 0.105416
0.219311 0.105640
0.219220 0.105775
0.219198 0.105817
0.219245 0.105768
0.250371 -0.086897
0.249563 -0.087096
0.248686 -0.087299
0.247747 -0.087497
0.246757 -0.087673
0.245722 -0.087808
0.244652 -0.087883
0.243556 -0.087879
0.242439 -0.087782
0.241307 -0.087579
0.240167 -0.087259
0.239028 -0.086820
0.237898 -0.086260
0.236790 -0.085586
0.235720 -0.084810
0.234701 -0.083947
0.233749 -0.083021
0.232877 -0.082057
0.232096 -0.081085
0.231413 -0.080135
0.230832 -0.079235
0.230352 -0.078406
0.229968 -0.077658
0.229671 -0.076992
0.229447 -0.076393
0.229282 -0.075838
0.229161 -0.075299
0.229074 -0.074751
0.229011 -0.074175
0.228971 -0.073563
0.228955 -0.072916
0.228967 -0.072241
0.229015 -0.071549
0.229103 -0.070854
0.229235 -0.070166
0.229411 -0.069499
0.229629 -0.068861
0.229884 -0.068264
0.230167 -0.067716
0.230466 -0.067226
0.230770 -0.066802
0.231065 -0.066448
0.231337 -0.066166
0.231576 -0.065950
0.231773 -0.065793
0.231927 -0.065680
0.232039 -0.065593
0.232116 -0.065511
0.232166 -0.065410
0.232197 -0.065266
0.232215 -0.065059
0.232223 -0.064771
0.232222 -0.064388
0.232210 -0.063904
0.232182 -0.063316
0.232134 -0.062628
0.232062 -0.061849
0.231963 -0.060992
0.231832 -0.060078
0.231668 -0.059131
0.231466 -0.058177
0.231224 -0.057246
0.230939 -0.056362
0.230608 -0.055551
0.230231 -0.054827
0.229811 -0.054200
0.229352 -0.053668
0.228859 -0.053224
0.228341 -0.052856
0.227804 -0.052549
0.227254 -0.052289
0.226695 -0.052063
0.226128 -0.051864
0.225555 -0.051684
0.224974 -0.051518
0.224384 -0.051364
0.223784 -0.051215
0.223174 -0.051068
0.222551 -0.050921
0.221916 -0.050771
0.221268 -0.050624
0.220610 -0.050489
0.219946 -0.050379
0.219279 -0.050309
0.218613 -0.050293
0.217952 -0.050339
0.217301 -0.050445
0.216662 -0.050603
0.216039 -0.050797
0.215436 -0.051004
0.214856 -0.051200
0.214303 -0.051358
0.213779 -0.051452
0.213288 -0.051457
0.212830 -0.051354
0.212409 -0.051124
0.212028 -0.050754
0.211690 -0.050237
0.211397 -0.049570
0.211150 -0.048756
0.210948 -0.047803
0.256605 -0.089010
0.255875 -0.089318
0.255070 -0.089429
0.254215 -0.089371
0.253334 -0.089181
0.252453 -0.088910
0.251596 -0.088615
0.250784 -0.088354
0.250033 -0.088185
0.249357 -0.088155
0.248767 -0.088301
0.248267 -0.088640
0.247862 -0.089170
0.247551 -0.089871
0.247333 -0.090705
0.247203 -0.091621
0.247154 -0.092560
0.247179 -0.093462
0.247273 -0.094275
0.247428 -0.094952
0.247639 -0.095458
0.247903 -0.095770
0.248217 -0.095880
0.248578 -0.095791
0.248986 -0.095518
0.249443 -0.095089
0.249952 -0.094545
0.250519 -0.093936
0.251153 -0.093325
0.251860 -0.092777
0.252648 -0.092356
0.253519 -0.092115
0.254469 -0.092089
0.255492 -0.092288
0.256574 -0.092697
0.257696 -0.093275
0.258840 -0.093965
0.259982 -0.094694
0.261100 -0.095388
0.262174 -0.095974
0.263187 -0.096389
0.264126 -0.096583
0.264984 -0.096519
0.265759 -0.096180
0.266459 -0.095566
0.267094 -0.094698
0.267683 -0.093611
0.268247 -0.092361
0.268806 -0.091010
0.269377 -0.089630
0.269973 -0.088291
0.270601 -0.087060
0.271264 -0.085993
0.271957 -0.085129
0.272673 -0.084486
0.273398 -0.084055
0.274117 -0.083807
0.274810 -0.083689
0.275461 -0.083638
0.276051 -0.083586
0.276567 -0.083473
0.277001 -0.083245
0.277348 -0.082866
0.277610 -0.082314
0.277794 -0.081584
0.277910 -0.080686
0.277971 -0.079643
0.277992 -0.078492
0.277988 -0.077278
0.277971 -0.076056
0.277951 -0.074891
0.277936 -0.073849
0.277931 -0.073000
0.277936 -0.072406
0.277951 -0.072116
0.277970 -0.072161
0.277987 -0.072544
0.277989 -0.073242
0.277966 -0.074208
0.277906 -0.075377
0.277798 -0.076680
0.277638 -0.078046
0.277424 -0.079418
0.277162 -0.080747
0.276861 -0.082000
0.276533 -0.083155
0.276192 -0.084201
0.275853 -0.085138
0.275528 -0.085974
0.275231 -0.086725
0.274971 -0.087416
0.274755 -0.088076
0.274588 -0.088737
0.274472 -0.089435
0.274407 -0.090199
0.274390 -0.091048
0.274414 -0.091990
0.274473 -0.093014
0.274560 -0.094093
0.274666 -0.095180
0.274784 -0.096221
0.276981 0.004633
0.276375 0.003966
0.275826 0.003159
0.275361 0.002241
0.274997 0.001245
0.274740 0.000206
0.274590 -0.000843
0.274532 -0.001877
0.274546 -0.002877
0.274607 -0.003835
0.274689 -0.004748
0.274766 -0.005617
0.274817 -0.006443
0.274825 -0.007223
0.274777 -0.007950
0.274662 -0.008615
0.274479 -0.009205
0.274228 -0.009706
0.273916 -0.010105
0.273557 -0.010388
0.273169 -0.010544
0.272776 -0.010565
0.272404 -0.010448
0.272081 -0.010189
0.271832 -0.009790
0.271676 -0.009253
0.271625 -0.008580
0.271681 -0.007778
0.271837 -0.006857
0.272075 -0.005832
0.272374 -0.004725
0.272708 -0.003562
0.273053 -0.002369
0.273385 -0.001174
0.273684 0.000001
0.273936 0.001132
0.274129 0.002204
0.274256 0.003201
0.274317 0.004111
0.274313 0.004927
0.274253 0.005644
0.274148 0.006258
0.274016 0.006772
0.273878 0.007188
0.273760 0.007507
0.273690 0.007730
0.273698 0.007851
0.273809 0.007863
0.274039 0.007757
0.274391 0.007528
0.274855 0.007171
0.275405 0.006687
0.276006 0.006082
0.276620 0.005362
0.277207 0.004540
0.277732 0.003627
0.278162 0.002640
0.278474 0.001595
0.278649 0.000511
0.278680 -0.000595
0.278564 -0.001706
0.278310 -0.002807
0.277936 -0.003887
0.277468 -0.004938
0.276938 -0.005954
0.276381 -0.006927
0.275832 -0.007851
0.275322 -0.008719
0.274877 -0.009527
0.274510 -0.010272
0.274226 -0.010955
0.274015 -0.011582
0.273857 -0.012158
0.273728 -0.012694
0.273598 -0.013198
0.273439 -0.013676
0.273224 -0.014133
0.272932 -0.014570
0.272546 -0.014984
0.272053 -0.015369
0.271445 -0.015715
0.270722 -0.016011
0.269889 -0.016248
0.268960 -0.016420
0.267956 -0.016529
0.266906 -0.016581
0.265844 -0.016588
0.264805 -0.016565
0.263824 -0.016532
0.262933 -0.016509
0.262157 -0.016519
0.261515 -0.016584
0.261014 -0.016723
0.260652 -0.016951
0.260415 -0.017273
0.260281 -0.017683
0.260223 -0.018168
0.260208 -0.018703
0.260209 -0.019262
0.260202 -0.019817
0.260169 -0.020349
0.180034 0.053675
0.179489 0.053316
0.179013 0.052943
0.178602 0.052578
0.178255 0.052239
0.177970 0.051940
0.177746 0.051686
0.177587 0.051474
0.177496 0.051297
0.177474 0.051141
0.177523 0.050992
0.177639 0.050840
0.177817 0.050677
0.178053 0.050496
0.178345 0.050292
0.178694 0.050062
0.179104 0.049800
0.179579 0.049505
0.180119 0.049178
0.180722 0.048824
0.181383 0.048451
0.182095 0.048071
0.182855 0.047692
0.183659 0.047323
0.184511 0.046968
0.185415 0.046629
0.186378 0.046306
0.187404 0.045995
0.188493 0.045695
0.189638 0.045401
0.190827 0.045111
0.192041 0.044820
0.193260 0.044524
0.194465 0.044217
0.195639 0.043895
0.196771 0.043552
0.197859 0.043184
0.198904 0.042787
0.199913 0.042358
0.200893 0.041899
0.201850 0.041412
0.202791 0.040901
0.203718 0.040374
0.204637 0.039840
0.205549 0.039312
0.206455 0.038802
0.207354 0.038326
0.208242 0.037894
0.209112 0.037515
0.209951 0.037194
0.210744 0.036933
0.211473 0.036736
0.212118 0.036605
0.212660 0.036543
0.213084 0.036554
0.213376 0.036638
0.213533 0.036793
0.213561 0.037009
0.213471 0.037272
0.213281 0.037565
0.213011 0.037871
0.212678 0.038186
0.212296 0.038510
0.211876 0.038855
0.211424 0.039237
0.210941 0.039672
0.210431 0.040171
0.209894 0.040740
0.209330 0.041377
0.208742 0.042071
0.208129 0.042812
0.207493 0.043583
0.206832 0.044368
0.206144 0.045151
0.205425 0.045917
0.204671 0.046653
0.203880 0.047344
0.203057 0.047981
0.202209 0.048555
0.201349 0.049067
0.200492 0.049522
0.199655 0.049930
0.198853 0.050311
0.198097 0.050682
0.197396 0.051065
0.196757 0.051476
0.196186 0.051926
0.195691 0.052417
0.195280 0.052943
0.194962 0.053489
0.194745 0.054032
0.194633 0.054551
0.194625 0.055024
0.194714 0.055437
0.194886 0.055781
0.195126 0.056055
0.195418 0.056262
0.195752 0.056404
0.196128 0.056481
0.196551 0.056492
0.197032 0.056429
0.185248 0.046727
0.184653 0.046364
0.184017 0.045998
0.183352 0.045643
0.182672 0.045307
0.181998 0.044990
0.181350 0.044685
0.180752 0.044378
0.180226 0.044050
0.179790 0.043680
0.179461 0.043250
0.179251 0.042743
0.179164 0.042150
0.179200 0.041467
0.179353 0.040697
0.179613 0.039851
0.179963 0.038944
0.180385 0.037997
0.180861 0.037036
0.181373 0.036088
0.181906 0.035184
0.182448 0.034353
0.182996 0.033620
0.183549 0.033007
0.184113 0.032525
0.184701 0.032178
0.185326 0.031961
0.186006 0.031862
0.186753 0.031863
0.187577 0.031946
0.188484 0.032088
0.189472 0.032272
0.190534 0.032479
0.191658 0.032698
0.192828 0.032917
0.194024 0.033129
0.195224 0.033331
0.196407 0.033521
0.197551 0.033699
0.198637 0.033870
0.199650 0.034036
0.200580 0.034202
0.201423 0.034373
0.202179 0.034553
0.202860 0.034742
0.203479 0.034941
0.204062 0.035147
0.204632 0.035352
0.205217 0.035547
0.205840 0.035722
0.206518 0.035864
0.207260 0.035961
0.208068 0.036004
0.208935 0.035981
0.209850 0.035888
0.210794 0.035719
0.211750 0.035473
0.212694 0.035153
0.213603 0.034765
0.214456 0.034317
0.215233 0.033824
0.215914 0.033304
0.216485 0.032781
0.216937 0.032280
0.217261 0.031829
0.217458 0.031456
0.217531 0.031182
0.217491 0.031025
0.217352 0.030989
0.217131 0.031072
0.216846 0.031262
0.216515 0.031537
0.216153 0.031873
0.215770 0.032248
0.215374 0.032636
0.214970 0.033019
0.214558 0.033383
0.214137 0.033719
0.213702 0.034023
0.213250 0.034297
0.212776 0.034546
0.212274 0.034777
0.211742 0.035000
0.211177 0.035226
0.210576 0.035464
0.209940 0.035726
0.209271 0.036020
0.208574 0.036350
0.207862 0.036719
0.207150 0.037121
0.206457 0.037546
0.205805 0.037983
0.205213 0.038417
0.204699 0.038836
0.204275 0.039225
0.203949 0.039576
0.203725 0.039877
0.203603 0.040120
0.203582 0.040298
0.203659 0.040404
0.203827 0.040433
0.247307 -0.043220
0.246568 -0.043499
0.245747 -0.043602
0.244874 -0.043517
0.243981 -0.043240
0.243095 -0.042773
0.242235 -0.042128
0.241413 -0.041329
0.240627 -0.040406
0.239870 -0.039395
0.239129 -0.038333
0.238390 -0.037252
0.237645 -0.036176
0.236889 -0.035123
0.236119 -0.034104
0.235337 -0.033123
0.234544 -0.032181
0.233745 -0.031276
0.232949 -0.030402
0.232167 -0.029553
0.231415 -0.028724
0.230710 -0.027908
0.230070 -0.027102
0.229510 -0.026303
0.229042 -0.025511
0.228673 -0.024730
0.228401 -0.023966
0.228224 -0.023231
0.228130 -0.022536
0.228104 -0.021898
0.228130 -0.021330
0.228188 -0.020842
0.228261 -0.020444
0.228331 -0.020135
0.228382 -0.019916
0.228402 -0.019785
0.228380 -0.019738
0.228312 -0.019776
0.228198 -0.019896
0.228043 -0.020095
0.227859 -0.020363
0.227656 -0.020685
0.227449 -0.021042
0.227252 -0.021411
0.227080 -0.021772
0.226945 -0.022105
0.226862 -0.022395
0.226840 -0.022634
0.226889 -0.022818
0.227012 -0.022953
0.227203 -0.023049
0.227450 -0.023125
0.227733 -0.023203
0.228026 -0.023306
0.228306 -0.023454
0.228550 -0.023662
0.228740 -0.023937
0.228859 -0.024280
0.228895 -0.024685
0.228840 -0.025138
0.228692 -0.025622
0.228455 -0.026117
0.228143 -0.026601
0.227771 -0.027051
0.227362 -0.027448
0.226940 -0.027780
0.226531 -0.028035
0.226160 -0.028210
0.225846 -0.028307
0.225604 -0.028335
0.225432 -0.028308
0.225320 -0.028242
0.225244 -0.028156
0.225172 -0.028068
0.225073 -0.027990
0.224917 -0.027933
0.224677 -0.027905
0.224335 -0.027910
0.223877 -0.027956
0.223298 -0.028047
0.222597 -0.028184
0.221784 -0.028367
0.220875 -0.028589
0.219894 -0.028837
0.218868 -0.029094
0.217825 -0.029341
0.216792 -0.029557
0.215795 -0.029720
0.214852 -0.029812
0.213975 -0.029817
0.213167 -0.029723
0.212424 -0.029524
0.211734 -0.029221
0.211083 -0.028819
0.210451 -0.028328
0.209823 -0.027762
0.209181 -0.027134
0.208514 -0.026461
0.207814 -0.025755
0.207074 -0.025029
0.206294 -0.024290
0.235305 -0.066144
0.234458 -0.066415
0.233620 -0.066674
0.232816 -0.066940
0.232072 -0.067234
0.231407 -0.067574
0.230837 -0.067977
0.230373 -0.068451
0.230023 -0.068999
0.229786 -0.069611
0.229650 -0.070269
0.229600 -0.070942
0.229612 -0.071599
0.229660 -0.072203
0.229721 -0.072723
0.229777 -0.073129
0.229813 -0.073398
0.229819 -0.073515
0.229794 -0.073467
0.229739 -0.073252
0.229659 -0.072873
0.229567 -0.072343
0.229473 -0.071682
0.229393 -0.070913
0.229340 -0.070068
0.229328 -0.069179
0.229372 -0.068279
0.229484 -0.067402
0.229680 -0.066577
0.229970 -0.065828
0.230361 -0.065172
0.230854 -0.064614
0.231437 -0.064146
0.232095 -0.063753
0.232806 -0.063414
0.233547 -0.063106
0.234296 -0.062807
0.235036 -0.062498
0.235751 -0.062164
0.236432 -0.061797
0.237071 -0.061395
0.237667 -0.060962
0.238223 -0.060509
0.238745 -0.060051
0.239243 -0.059605
0.239726 -0.059192
0.240205 -0.058829
0.240695 -0.058536
0.241209 -0.058328
0.241762 -0.058217
0.242369 -0.058211
0.243035 -0.058309
0.243757 -0.058500
0.244517 -0.058761
0.245289 -0.059061
0.246035 -0.059364
0.246720 -0.059632
0.247308 -0.059832
0.247769 -0.059935
0.248082 -0.059921
0.248233 -0.059779
0.248220 -0.059508
0.248050 -0.059116
0.247735 -0.058620
0.247297 -0.058044
0.246760 -0.057418
0.246151 -0.056776
0.245498 -0.056153
0.244834 -0.055587
0.244190 -0.055115
0.243600 -0.054772
0.243095 -0.054590
0.242697 -0.054588
0.242415 -0.054774
0.242243 -0.055138
0.242161 -0.055658
0.242145 -0.056302
0.242164 -0.057033
0.242195 -0.057815
0.242218 -0.058614
0.242221 -0.059400
0.242196 -0.060150
0.242144 -0.060847
0.242068 -0.061481
0.241974 -0.062046
0.241868 -0.062546
0.241761 -0.062988
0.241661 -0.063387
0.241580 -0.063759
0.241535 -0.064126
0.241544 -0.064514
0.241635 -0.064946
0.241835 -0.065449
0.242167 -0.066042
0.242646 -0.066735
0.243271 -0.067521
0.244026 -0.068379
0.244882 -0.069273
0.245803 -0.070159
0.246752 -0.070992
0.247692 -0.071728
0.252848 -0.010414
0.252064 -0.010696
0.251337 -0.010965
0.250688 -0.011216
0.250133 -0.011447
0.249680 -0.011661
0.249330 -0.011863
0.249076 -0.012062
0.248908 -0.012268
0.248810 -0.012493
0.248764 -0.012742
0.248750 -0.013014
0.248746 -0.013298
0.248732 -0.013581
0.248688 -0.013841
0.248601 -0.014059
0.248460 -0.014215
0.248263 -0.014291
0.248014 -0.014272
0.247725 -0.014148
0.247413 -0.013913
0.247105 -0.013570
0.246831 -0.013125
0.246623 -0.012594
0.246512 -0.012001
0.246525 -0.011370
0.246676 -0.010728
0.246971 -0.010092
0.247399 -0.009469
0.247938 -0.008850
0.248558 -0.008217
0.249223 -0.007550
0.249899 -0.006825
0.250557 -0.006026
0.251169 -0.005139
0.251719 -0.004157
0.252193 -0.003081
0.252586 -0.001914
0.252901 -0.000667
0.253148 0.000646
0.253343 0.002008
0.253508 0.003398
0.253669 0.004801
0.253851 0.006201
0.254080 0.007589
0.254377 0.008963
0.254755 0.010322
0.255220 0.011669
0.255771 0.013004
0.256396 0.014323
0.257074 0.015622
0.257781 0.016895
0.258483 0.018136
0.259147 0.019339
0.259742 0.020499
0.260237 0.021611
0.260611 0.022670
0.260844 0.023671
0.260925 0.024614
0.260850 0.025498
0.260621 0.026329
0.260245 0.027116
0.259737 0.027871
0.259120 0.028604
0.258423 0.029322
0.257680 0.030025
0.256928 0.030706
0.256202 0.031349
0.255530 0.031934
0.254932 0.032436
0.254417 0.032831
0.253986 0.033097
0.253628 0.033219
0.253326 0.033185
0.253059 0.032993
0.252803 0.032646
0.252535 0.032159
0.252233 0.031548
0.251881 0.030840
0.251467 0.030059
0.250988 0.029233
0.250451 0.028382
0.249869 0.027519
0.249267 0.026651
0.248672 0.025782
0.248113 0.024914
0.247615 0.024047
0.247204 0.023184
0.246900 0.022327
0.246718 0.021476
0.246672 0.020634
0.246770 0.019803
0.247012 0.018986
0.247397 0.018192
0.247912 0.017427
0.248540 0.016703
0.249260 0.016033
0.250049 0.015426
0.250883 0.014892
0.251741 0.014436
0.252606 0.014064
0.259433 0.038180
0.258649 0.037851
0.257847 0.037399
0.257042 0.036849
0.256250 0.036238
0.255493 0.035613
0.254792 0.035025
0.254170 0.034527
0.253649 0.034167
0.253244 0.033982
0.252956 0.033989
0.252778 0.034184
0.252695 0.034547
0.252685 0.035042
0.252730 0.035630
0.252814 0.036268
0.252922 0.036919
0.253044 0.037553
0.253170 0.038149
0.253292 0.038695
0.253397 0.039191
0.253478 0.039645
0.253527 0.040076
0.253543 0.040508
0.253531 0.040970
0.253501 0.041497
0.253474 0.042123
0.253473 0.042885
0.253526 0.043812
0.253658 0.044923
0.253889 0.046223
0.254224 0.047696
0.254657 0.049310
0.255171 0.051023
0.255741 0.052784
0.256341 0.054549
0.256942 0.056274
0.257520 0.057927
0.258048 0.059483
0.258506 0.060923
0.258875 0.062236
0.259140 0.063418
0.259293 0.064468
0.259329 0.065395
0.259251 0.066211
0.259068 0.066939
0.258797 0.067605
0.258462 0.068243
0.258093 0.068891
0.257721 0.069586
0.257378 0.070361
0.257086 0.071242
0.256855 0.072238
0.256680 0.073345
0.256545 0.074543
0.256426 0.075805
0.256293 0.077098
0.256124 0.078387
0.255896 0.079634
0.255594 0.080805
0.255205 0.081866
0.254726 0.082790
0.254156 0.083554
0.253498 0.084144
0.252759 0.084554
0.251952 0.084790
0.251092 0.084869
0.250197 0.084820
0.249291 0.084680
0.248398 0.084493
0.247545 0.084307
0.246758 0.084166
0.246055 0.084103
0.245448 0.084132
0.244939 0.084253
0.244522 0.084445
0.244182 0.084679
0.243906 0.084920
0.243678 0.085136
0.243483 0.085293
0.243309 0.085365
0.243144 0.085328
0.242979 0.085166
0.242805 0.084870
0.242618 0.084437
0.242413 0.083873
0.242191 0.083192
0.241956 0.082412
0.241716 0.081561
0.241489 0.080670
0.241295 0.079777
0.241160 0.078925
0.241110 0.078158
0.241164 0.077513
0.241332 0.077022
0.241611 0.076702
0.241986 0.076560
0.242433 0.076588
0.242927 0.076772
0.243440 0.077088
0.243947 0.077507
0.227550 0.089250
0.226838 0.089084
0.226159 0.088837
0.225513 0.088519
0.224897 0.088150
0.224303 0.087757
0.223721 0.087382
0.223136 0.087069
0.222537 0.086863
0.221914 0.086805
0.221259 0.086922
0.220577 0.087223
0.219874 0.087694
0.219168 0.088306
0.218480 0.089015
0.217834 0.089774
0.217252 0.090536
0.216755 0.091264
0.216359 0.091925
0.216075 0.092495
0.215911 0.092954
0.215869 0.093288
0.215946 0.093487
0.216137 0.093553
0.216430 0.093492
0.216810 0.093326
0.217261 0.093083
0.217766 0.092803
0.218305 0.092529
0.218859 0.092309
0.219412 0.092183
0.219950 0.092183
0.220465 0.092324
0.220958 0.092605
0.221434 0.093008
0.221905 0.093503
0.222383 0.094057
0.222881 0.094640
0.223408 0.095226
0.223972 0.095794
0.224574 0.096332
0.225214 0.096827
0.225886 0.097270
0.226582 0.097658
0.227295 0.097992
0.228011 0.098279
0.228720 0.098536
0.229408 0.098788
0.230059 0.099066
0.230658 0.099403
0.231188 0.099834
0.231635 0.100386
0.231987 0.101078
0.232240 0.101916
0.232393 0.102893
0.232454 0.103986
0.232432 0.105166
0.232341 0.106398
0.232194 0.107651
0.232004 0.108897
0.231783 0.110113
0.231543 0.111276
0.231294 0.112369
0.231045 0.113374
0.230807 0.114275
0.230586 0.115064
0.230388 0.115739
0.230213 0.116302
0.230058 0.116767
0.229917 0.117151
0.229778 0.117473
0.229628 0.117757
0.229453 0.118022
0.229241 0.118285
0.228986 0.118552
0.228685 0.118820
0.228344 0.119076
0.227973 0.119298
0.227586 0.119466
0.227199 0.119563
0.226826 0.119579
0.226479 0.119507
0.226172 0.119349
0.225913 0.119104
0.225710 0.118776
0.225570 0.118369
0.225494 0.117891
0.225484 0.117353
0.225536 0.116774
0.225644 0.116177
0.225798 0.115591
0.225987 0.115049
0.226198 0.114582
0.226417 0.114222
0.226634 0.113990
0.226845 0.113896
0.227049 0.113938
0.227252 0.114098
0.227467 0.114351
0.227705 0.114670
0.227978 0.115029
0.232824 0.001926
0.232112 0.001855
0.231457 0.001728
0.230872 0.001554
0.230371 0.001348
0.229965 0.001132
0.229663 0.000924
0.229469 0.000745
0.229379 0.000611
0.229386 0.000536
0.229476 0.000529
0.229631 0.000596
0.229834 0.000739
0.230074 0.000957
0.230344 0.001247
0.230645 0.001603
0.230979 0.002021
0.231353 0.002497
0.231766 0.003027
0.232214 0.003611
0.232683 0.004252
0.233156 0.004956
0.233618 0.005731
0.234057 0.006585
0.234469 0.007526
0.234855 0.008558
0.235222 0.009678
0.235574 0.010881
0.235915 0.012154
0.236244 0.013478
0.236551 0.014833
0.236827 0.016194
0.237057 0.017541
0.237227 0.018856
0.237327 0.020126
0.237354 0.021346
0.237311 0.022511
0.237207 0.023620
0.237054 0.024666
0.236865 0.025639
0.236652 0.026526
0.236423 0.027313
0.236185 0.027985
0.235944 0.028534
0.235705 0.028956
0.235475 0.029252
0.235259 0.029431
0.235061 0.029505
0.234879 0.029491
0.234708 0.029406
0.234532 0.029271
0.234331 0.029103
0.234081 0.028924
0.233759 0.028748
0.233345 0.028588
0.232832 0.028450
0.232224 0.028332
0.231539 0.028228
0.230802 0.028126
0.230044 0.028013
0.229291 0.027875
0.228566 0.027698
0.227885 0.027469
0.227259 0.027178
0.226696 0.026819
0.226198 0.026391
0.225767 0.025897
0.225402 0.025347
0.225096 0.024753
0.224840 0.024129
0.224618 0.023491
0.224413 0.022847
0.224203 0.022206
0.223970 0.021565
0.223697 0.020921
0.223371 0.020266
0.222991 0.019596
0.222564 0.018910
0.222106 0.018213
0.221639 0.017512
0.221185 0.016817
0.220763 0.016134
0.220388 0.015470
0.220068 0.014830
0.219805 0.014218
0.219600 0.013638
0.219453 0.013097
0.219366 0.012606
0.219342 0.012174
0.219386 0.011813
0.219500 0.011529
0.219684 0.011330
0.219932 0.011216
0.220230 0.011187
0.220561 0.011240
0.220907 0.011370
0.221250 0.011571
0.221583 0.011838
0.221904 0.012167
0.222221 0.012554
0.222544 0.012993
0.242906 -0.018671
0.242130 -0.018711
0.241278 -0.018681
0.240377 -0.018585
0.239453 -0.018434
0.238532 -0.018249
0.237638 -0.018059
0.236789 -0.017894
0.236000 -0.017784
0.235281 -0.017752
0.234640 -0.017812
0.234080 -0.017967
0.233604 -0.018208
0.233211 -0.018521
0.232897 -0.018887
0.232655 -0.019288
0.232478 -0.019706
0.232354 -0.020125
0.232275 -0.020531
0.232233 -0.020909
0.232227 -0.021244
0.232255 -0.021523
0.232321 -0.021733
0.232428 -0.021863
0.232578 -0.021907
0.232771 -0.021864
0.233004 -0.021736
0.233276 -0.021534
0.233580 -0.021273
0.233913 -0.020970
0.234270 -0.020644
0.234646 -0.020311
0.235037 -0.019978
0.235437 -0.019646
0.235838 -0.019305
0.236229 -0.018943
0.236597 -0.018547
0.236931 -0.018107
0.237216 -0.017616
0.237443 -0.017074
0.237609 -0.016479
0.237719 -0.015832
0.237781 -0.015130
0.237814 -0.014371
0.237835 -0.013554
0.237863 -0.012681
0.237916 -0.011756
0.238008 -0.010794
0.238149 -0.009812
0.238343 -0.008835
0.238589 -0.007890
0.238878 -0.007001
0.239199 -0.006189
0.239536 -0.005462
0.239871 -0.004822
0.240188 -0.004263
0.240470 -0.003775
0.240701 -0.003347
0.240870 -0.002971
0.240967 -0.002635
0.240990 -0.002331
0.240942 -0.002044
0.240831 -0.001758
0.240671 -0.001454
0.240475 -0.001112
0.240259 -0.000715
0.240032 -0.000247
0.239803 0.000299
0.239573 0.000925
0.239338 0.001625
0.239091 0.002381
0.238817 0.003170
0.238505 0.003964
0.238143 0.004731
0.237720 0.005439
0.237232 0.006061
0.236676 0.006575
0.236050 0.006967
0.235356 0.007227
0.234595 0.007348
0.233770 0.007333
0.232891 0.007187
0.231971 0.006926
0.231029 0.006569
0.230088 0.006143
0.229172 0.005679
0.228302 0.005206
0.227500 0.004751
0.226779 0.004336
0.226153 0.003973
0.225629 0.003664
0.225212 0.003400
0.224904 0.003164
0.224699 0.002937
0.224591 0.002697
0.224568 0.002432
0.224615 0.002136
0.224717 0.001811
0.224857 0.001465
0.225017 0.001107
0.225183 0.000748
0.258014 -0.051967
0.257343 -0.052200
0.256599 -0.052399
0.255796 -0.052575
0.254950 -0.052741
0.254079 -0.052912
0.253202 -0.053107
0.252341 -0.053348
0.251515 -0.053655
0.250741 -0.054049
0.250032 -0.054541
0.249390 -0.055128
0.248812 -0.055797
0.248287 -0.056520
0.247803 -0.057260
0.247344 -0.057978
0.246895 -0.058632
0.246445 -0.059185
0.245984 -0.059608
0.245505 -0.059883
0.245005 -0.060003
0.244487 -0.059976
0.243953 -0.059815
0.243410 -0.059541
0.242868 -0.059177
0.242338 -0.058747
0.241834 -0.058279
0.241376 -0.057803
0.240980 -0.057354
0.240665 -0.056968
0.240442 -0.056675
0.240315 -0.056497
0.240278 -0.056437
0.240315 -0.056481
0.240404 -0.056602
0.240521 -0.056761
0.240641 -0.056915
0.240746 -0.057026
0.240823 -0.057071
0.240871 -0.057037
0.240890 -0.056929
0.240890 -0.056758
0.240877 -0.056539
0.240862 -0.056286
0.240852 -0.056009
0.240855 -0.055710
0.240879 -0.055392
0.240933 -0.055055
0.241026 -0.054706
0.241164 -0.054357
0.241351 -0.054020
0.241586 -0.053707
0.241859 -0.053422
0.242157 -0.053158
0.242459 -0.052902
0.242747 -0.052637
0.243004 -0.052346
0.243218 -0.052015
0.243381 -0.051638
0.243489 -0.051212
0.243542 -0.050741
0.243543 -0.050233
0.243496 -0.049699
0.243406 -0.049150
0.243280 -0.048594
0.243127 -0.048038
0.242954 -0.047485
0.242769 -0.046939
0.242578 -0.046409
0.242386 -0.045910
0.242196 -0.045462
0.242009 -0.045091
0.241825 -0.044820
0.241646 -0.044672
0.241471 -0.044666
0.241303 -0.044816
0.241146 -0.045128
0.241001 -0.045601
0.240871 -0.046228
0.240756 -0.046994
0.240657 -0.047879
0.240571 -0.048863
0.240496 -0.049924
0.240427 -0.051040
0.240359 -0.052188
0.240282 -0.053343
0.240188 -0.054476
0.240069 -0.055560
0.239918 -0.056570
0.239736 -0.057495
0.239533 -0.058340
0.239326 -0.059125
0.239139 -0.059885
0.238994 -0.060656
0.238912 -0.061465
0.238903 -0.062330
0.238972 -0.063249
0.239115 -0.064211
0.239327 -0.065191
0.239595 -0.066159
0.239908 -0.067082
0.196763 0.086886
0.195925 0.086806
0.195008 0.086837
0.194011 0.086994
0.192941 0.087277
0.191816 0.087663
0.190667 0.088115
0.189527 0.088586
0.188437 0.089029
0.187431 0.089402
0.186539 0.089672
0.185784 0.089819
0.185179 0.089832
0.184730 0.089706
0.184437 0.089443
0.184294 0.089049
0.184287 0.088533
0.184401 0.087913
0.184607 0.087213
0.184877 0.086465
0.185177 0.085706
0.185473 0.084971
0.185736 0.084290
0.185949 0.083684
0.186105 0.083156
0.186212 0.082701
0.186291 0.082297
0.186367 0.081921
0.186471 0.081542
0.186627 0.081137
0.186852 0.080685
0.187156 0.080171
0.187539 0.079589
0.187997 0.078934
0.188521 0.078206
0.189099 0.077406
0.189720 0.076536
0.190367 0.075605
0.191023 0.074626
0.191668 0.073620
0.192280 0.072614
0.192835 0.071644
0.193313 0.070748
0.193692 0.069962
0.193962 0.069318
0.194116 0.068834
0.194157 0.068517
0.194092 0.068357
0.193934 0.068333
0.193696 0.068418
0.193390 0.068580
0.193030 0.068791
0.192622 0.069027
0.192177 0.069268
0.191700 0.069499
0.191197 0.069707
0.190676 0.069882
0.190141 0.070016
0.189599 0.070106
0.189052 0.070156
0.188502 0.070176
0.187947 0.070187
0.187382 0.070213
0.186802 0.070283
0.186197 0.070424
0.185562 0.070654
0.184889 0.070979
0.184175 0.071390
0.183420 0.071863
0.182628 0.072367
0.181807 0.072866
0.180968 0.073327
0.180124 0.073721
0.179288 0.074027
0.178477 0.074229
0.177704 0.074312
0.176986 0.074261
0.176339 0.074061
0.175778 0.073703
0.175317 0.073184
0.174962 0.072509
0.174716 0.071698
0.174574 0.070780
0.174526 0.069796
0.174556 0.068789
0.174644 0.067807
0.174769 0.066890
0.174913 0.066071
0.175057 0.065371
0.175191 0.064798
0.175308 0.064350
0.175408 0.064017
0.175494 0.063787
0.175570 0.063643
0.175643 0.063572
0.175719 0.063560
0.175805 0.063591
0.175909 0.063651
0.176039 0.063725
0.176202 0.063799
0.176405 0.063859
0.181192 0.086575
0.180375 0.086472
0.179549 0.086363
0.178718 0.086259
0.177895 0.086156
0.177098 0.086034
0.176351 0.085868
0.175675 0.085627
0.175089 0.085283
0.174608 0.084816
0.174239 0.084217
0.173982 0.083482
0.173833 0.082620
0.173784 0.081643
0.173824 0.080569
0.173941 0.079420
0.174123 0.078219
0.174360 0.076989
0.174639 0.075758
0.174953 0.074548
0.175295 0.073382
0.175661 0.072278
0.176052 0.071250
0.176466 0.070306
0.176905 0.069455
0.177367 0.068700
0.177851 0.068042
0.178354 0.067479
0.178873 0.067009
0.179401 0.066628
0.179930 0.066336
0.180453 0.066133
0.180960 0.066022
0.181442 0.066005
0.181895 0.066080
0.182313 0.066242
0.182698 0.066478
0.183052 0.066770
0.183381 0.067096
0.183691 0.067433
0.183988 0.067764
0.184278 0.068075
0.184564 0.068358
0.184848 0.068612
0.185130 0.068836
0.185407 0.069035
0.185679 0.069207
0.185941 0.069350
0.186190 0.069461
0.186421 0.069533
0.186630 0.069563
0.186812 0.069550
0.186962 0.069496
0.187072 0.069406
0.187140 0.069286
0.187160 0.069142
0.187130 0.068979
0.187050 0.068803
0.186921 0.068621
0.186745 0.068439
0.186526 0.068268
0.186268 0.068120
0.185972 0.068007
0.185642 0.067942
0.185279 0.067936
0.184882 0.067998
0.184453 0.068132
0.183990 0.068337
0.183494 0.068607
0.182963 0.068933
0.182395 0.069304
0.181790 0.069710
0.181142 0.070145
0.180449 0.070606
0.179709 0.071091
0.178921 0.071597
0.178092 0.072115
0.177234 0.072630
0.176364 0.073123
0.175502 0.073569
0.174672 0.073943
0.173894 0.074222
0.173191 0.074387
0.172579 0.074427
0.172073 0.074333
0.171681 0.074107
0.171408 0.073754
0.171252 0.073283
0.171209 0.072708
0.171270 0.072044
0.171425 0.071309
0.171663 0.070521
0.171973 0.069699
0.172345 0.068860
0.172769 0.068022
0.173235 0.067204
0.173735 0.066424
0.174260 0.065696
0.174805 0.065034
0.175367 0.064445
0.175947 0.063933
0.166021 0.034784
0.165259 0.034645
0.164561 0.034384
0.163916 0.034030
0.163306 0.033618
0.162720 0.033191
0.162148 0.032791
0.161587 0.032461
0.161037 0.032233
0.160498 0.032137
0.159975 0.032191
0.159470 0.032403
0.158993 0.032773
0.158555 0.033285
0.158172 0.033912
0.157864 0.034618
0.157651 0.035363
0.157549 0.036109
0.157564 0.036830
0.157694 0.037510
0.157926 0.038150
0.158240 0.038760
0.158611 0.039360
0.159016 0.039974
0.159433 0.040629
0.159847 0.041354
0.160248 0.042175
0.160631 0.043113
0.160995 0.044188
0.161339 0.045409
0.161661 0.046782
0.161958 0.048309
0.162227 0.049986
0.162467 0.051802
0.162678 0.053742
0.162865 0.055779
0.163039 0.057877
0.163216 0.059991
0.163413 0.062072
0.163649 0.064072
0.163939 0.065948
0.164297 0.067669
0.164732 0.069211
0.165248 0.070566
0.165847 0.071734
0.166526 0.072724
0.167278 0.073553
0.168091 0.074246
0.168944 0.074831
0.169814 0.075343
0.170669 0.075820
0.171477 0.076299
0.172205 0.076817
0.172829 0.077402
0.173329 0.078069
0.173701 0.078814
0.173954 0.079618
0.174111 0.080443
0.174205 0.081242
0.174273 0.081966
0.174353 0.082572
0.174478 0.083027
0.174675 0.083311
0.174959 0.083416
0.175339 0.083347
0.175810 0.083119
0.176360 0.082757
0.176970 0.082291
0.177612 0.081755
0.178260 0.081183
0.178884 0.080607
0.179460 0.080050
0.179969 0.079529
0.180395 0.079053
0.180729 0.078622
0.180964 0.078237
0.181102 0.077889
0.181152 0.077567
0.181131 0.077253
0.181061 0.076927
0.180971 0.076567
0.180888 0.076157
0.180833 0.075683
0.180825 0.075143
0.180873 0.074538
0.180983 0.073878
0.181159 0.073171
0.181403 0.072430
0.181718 0.071664
0.182108 0.070881
0.182575 0.070087
0.183120 0.069288
0.183737 0.068494
0.184415 0.067715
0.185132 0.066971
0.185867 0.066282
0.186594 0.065670
0.187288 0.065154
0.187937 0.064743
0.188536 0.064434
0.189094 0.064214
0.158480 0.036070
0.157715 0.035977
0.157012 0.035853
0.156374 0.035705
0.155792 0.035553
0.155258 0.035421
0.154757 0.035336
0.154273 0.035325
0.153791 0.035408
0.153299 0.035595
0.152791 0.035886
0.152270 0.036269
0.151752 0.036719
0.151260 0.037206
0.150825 0.037696
0.150477 0.038159
0.150243 0.038576
0.150141 0.038940
0.150182 0.039256
0.150369 0.039535
0.150698 0.039792
0.151163 0.040043
0.151751 0.040298
0.152449 0.040570
0.153237 0.040873
0.154094 0.041224
0.154993 0.041640
0.155909 0.042141
0.156813 0.042743
0.157682 0.043459
0.158498 0.044294
0.159249 0.045249
0.159934 0.046318
0.160556 0.047492
0.161128 0.048758
0.161664 0.050104
0.162177 0.051520
0.162679 0.052999
0.163181 0.054531
0.163691 0.056106
0.164216 0.057709
0.164768 0.059317
0.165354 0.060906
0.165984 0.062454
0.166663 0.063942
0.167394 0.065361
0.168171 0.066710
0.168986 0.067997
0.169823 0.069236
0.170660 0.070449
0.171473 0.071657
0.172235 0.072882
0.172924 0.074142
0.173519 0.075445
0.174011 0.076786
0.174401 0.078150
0.174698 0.079506
0.174919 0.080822
0.175083 0.082066
0.175208 0.083206
0.175312 0.084219
0.175412 0.085085
0.175524 0.085789
0.175665 0.086323
0.175849 0.086685
0.176084 0.086883
0.176374 0.086938
0.176713 0.086876
0.177091 0.086734
0.177492 0.086544
0.177896 0.086337
0.178287 0.086131
0.178651 0.085931
0.178981 0.085730
0.179275 0.085510
0.179540 0.085245
0.179788 0.084909
0.180032 0.084481
0.180286 0.083945
0.180562 0.083293
0.180870 0.082527
0.181216 0.081656
0.181605 0.080693
0.182041 0.079656
0.182526 0.078565
0.183060 0.077440
0.183642 0.076304
0.184266 0.075179
0.184930 0.074086
0.185628 0.073039
0.186356 0.072051
0.187106 0.071128
0.187871 0.070278
0.188643 0.069504
0.189410 0.068811
0.190164 0.068205
0.190900 0.067688
0.191615 0.067263
0.192310 0.066929
0.192988 0.066688
0.193654 0.066539
0.246286 -0.073729
0.245527 -0.073998
0.244792 -0.074442
0.244094 -0.075022
0.243446 -0.075692
0.242858 -0.076405
0.242338 -0.077119
0.241892 -0.077804
0.241528 -0.078437
0.241257 -0.079010
0.241093 -0.079523
0.241050 -0.079982
0.241138 -0.080389
0.241363 -0.080744
0.241722 -0.081041
0.242204 -0.081276
0.242791 -0.081445
0.243461 -0.081554
0.244185 -0.081615
0.244934 -0.081651
0.245680 -0.081681
0.246403 -0.081722
0.247091 -0.081776
0.247743 -0.081832
0.248368 -0.081869
0.248978 -0.081867
0.249591 -0.081810
0.250219 -0.081690
0.250877 -0.081504
0.251569 -0.081252
0.252300 -0.080930
0.253066 -0.080537
0.253864 -0.080066
0.254684 -0.079510
0.255517 -0.078864
0.256349 -0.078125
0.257168 -0.077297
0.257957 -0.076392
0.258700 -0.075433
0.259379 -0.074450
0.259977 -0.073479
0.260478 -0.072553
0.260873 -0.071698
0.261158 -0.070926
0.261341 -0.070236
0.261440 -0.069620
0.261478 -0.069068
0.261484 -0.068577
0.261482 -0.068149
0.261491 -0.067786
0.261524 -0.067489
0.261587 -0.067256
0.261679 -0.067076
0.261796 -0.066937
0.261929 -0.066818
0.262068 -0.066697
0.262197 -0.066554
0.262303 -0.066369
0.262367 -0.066130
0.262369 -0.065830
0.262291 -0.065475
0.262114 -0.065079
0.261827 -0.064667
0.261426 -0.064268
0.260920 -0.063910
0.260330 -0.063615
0.259686 -0.063401
0.259018 -0.063276
0.258356 -0.063247
0.257722 -0.063318
0.257132 -0.063486
0.256593 -0.063741
0.256108 -0.064070
0.255673 -0.064452
0.255285 -0.064863
0.254937 -0.065278
0.254621 -0.065673
0.254328 -0.066026
0.254050 -0.066324
0.253774 -0.066561
0.253489 -0.066742
0.253178 -0.066882
0.252826 -0.067005
0.252417 -0.067137
0.251936 -0.067301
0.251378 -0.067514
0.250746 -0.067778
0.250055 -0.068088
0.249323 -0.068431
0.248576 -0.068791
0.247839 -0.069152
0.247135 -0.069495
0.246486 -0.069802
0.245908 -0.070050
0.245413 -0.070217
0.245012 -0.070278
0.244710 -0.070209
0.244505 -0.069987
0.244393 -0.069591
0.244364 -0.069010
0.244401 -0.068241
0.302352 -0.087433
0.301560 -0.087646
0.300705 -0.087781
0.299808 -0.087857
0.298893 -0.087897
0.297981 -0.087927
0.297093 -0.087977
0.296250 -0.088077
0.295470 -0.088254
0.294762 -0.088526
0.294129 -0.088900
0.293565 -0.089370
0.293055 -0.089917
0.292579 -0.090512
0.292116 -0.091117
0.291646 -0.091693
0.291155 -0.092201
0.290629 -0.092605
0.290062 -0.092878
0.289455 -0.093003
0.288808 -0.092975
0.288128 -0.092800
0.287420 -0.092494
0.286693 -0.092080
0.285955 -0.091582
0.285220 -0.091029
0.284504 -0.090447
0.283830 -0.089863
0.283220 -0.089302
0.282697 -0.088789
0.282278 -0.088345
0.281973 -0.087983
0.281782 -0.087707
0.281701 -0.087510
0.281718 -0.087375
0.281820 -0.087277
0.281992 -0.087184
0.282218 -0.087066
0.282484 -0.086894
0.282780 -0.086647
0.283096 -0.086315
0.283423 -0.085894
0.283756 -0.085391
0.284091 -0.084817
0.284426 -0.084189
0.284763 -0.083524
0.285108 -0.082841
0.285473 -0.082160
0.285872 -0.081503
0.286316 -0.080894
0.286817 -0.080353
0.287377 -0.079893
0.287989 -0.079520
0.288640 -0.079229
0.289305 -0.079001
0.289959 -0.078812
0.290573 -0.078631
0.291122 -0.078422
0.291583 -0.078151
0.291939 -0.077791
0.292181 -0.077316
0.292308 -0.076715
0.292325 -0.075980
0.292246 -0.075116
0.292092 -0.074134
0.291884 -0.073053
0.291649 -0.071897
0.291406 -0.070700
0.291175 -0.069502
0.290970 -0.068349
0.290800 -0.067287
0.290669 -0.066361
0.290571 -0.065609
0.290495 -0.065054
0.290421 -0.064706
0.290328 -0.064559
0.290190 -0.064594
0.289982 -0.064779
0.289686 -0.065074
0.289283 -0.065436
0.288768 -0.065822
0.288139 -0.066197
0.287406 -0.066535
0.286583 -0.066818
0.285691 -0.067040
0.284753 -0.067202
0.283789 -0.067315
0.282820 -0.067394
0.281868 -0.067465
0.280951 -0.067556
0.280090 -0.067701
0.279306 -0.067938
0.278618 -0.068298
0.278040 -0.068807
0.277579 -0.069475
0.277231 -0.070298
0.276985 -0.071254
0.276824 -0.072305
0.276725 -0.073403
0.276668 -0.074496
0.276633 -0.075531
0.278119 -0.029741
0.277337 -0.030076
0.276488 -0.030482
0.275610 -0.030955
0.274744 -0.031497
0.273926 -0.032111
0.273183 -0.032800
0.272534 -0.033566
0.271986 -0.034406
0.271533 -0.035317
0.271158 -0.036291
0.270838 -0.037319
0.270543 -0.038390
0.270249 -0.039488
0.269933 -0.040596
0.269581 -0.041693
0.269185 -0.042761
0.268744 -0.043779
0.268266 -0.044734
0.267760 -0.045613
0.267242 -0.046412
0.266728 -0.047127
0.266232 -0.047758
0.265768 -0.048307
0.265346 -0.048775
0.264979 -0.049164
0.264679 -0.049476
0.264465 -0.049710
0.264357 -0.049865
0.264376 -0.049937
0.264535 -0.049924
0.264836 -0.049825
0.265271 -0.049642
0.265821 -0.049383
0.266464 -0.049053
0.267175 -0.048660
0.267933 -0.048207
0.268714 -0.047696
0.269500 -0.047128
0.270273 -0.046505
0.271020 -0.045829
0.271731 -0.045108
0.272401 -0.044353
0.273030 -0.043573
0.273624 -0.042781
0.274198 -0.041986
0.274773 -0.041192
0.275376 -0.040402
0.276038 -0.039614
0.276787 -0.038824
0.277641 -0.038029
0.278606 -0.037228
0.279669 -0.036420
0.280807 -0.035605
0.281982 -0.034786
0.283158 -0.033960
0.284295 -0.033126
0.285363 -0.032283
0.286335 -0.031427
0.287194 -0.030558
0.287927 -0.029676
0.288533 -0.028780
0.289016 -0.027872
0.289387 -0.026954
0.289664 -0.026025
0.289871 -0.025089
0.290036 -0.024147
0.290191 -0.023205
0.290366 -0.022269
0.290591 -0.021351
0.290887 -0.020462
0.291267 -0.019617
0.291730 -0.018831
0.292261 -0.018119
0.292835 -0.017500
0.293415 -0.016987
0.293965 -0.016596
0.294449 -0.016336
0.294837 -0.016209
0.295107 -0.016212
0.295244 -0.016336
0.295241 -0.016568
0.295100 -0.016888
0.294827 -0.017279
0.294438 -0.017718
0.293949 -0.018184
0.293382 -0.018658
0.292762 -0.019120
0.292116 -0.019553
0.291475 -0.019943
0.290868 -0.020281
0.290321 -0.020563
0.289857 -0.020792
0.289487 -0.020980
0.289213 -0.021144
0.289023 -0.021308
0.288899 -0.021489
0.288820 -0.021704
0.288764 -0.021958
0.288712 -0.022246
0.288649 -0.022560
0.264422 -0.030211
0.263678 -0.030443
0.262924 -0.030538
0.262182 -0.030494
0.261468 -0.030315
0.260793 -0.030008
0.260165 -0.029586
0.259594 -0.029061
0.259084 -0.028447
0.258644 -0.027758
0.258274 -0.027007
0.257970 -0.026206
0.257722 -0.025368
0.257514 -0.024503
0.257331 -0.023621
0.257158 -0.022730
0.256987 -0.021836
0.256813 -0.020944
0.256638 -0.020052
0.256469 -0.019156
0.256315 -0.018247
0.256189 -0.017312
0.256108 -0.016333
0.256083 -0.015298
0.256126 -0.014195
0.256246 -0.013019
0.256446 -0.011771
0.256731 -0.010459
0.257102 -0.009094
0.257562 -0.007691
0.258108 -0.006270
0.258734 -0.004850
0.259426 -0.003449
0.260163 -0.002078
0.260918 -0.000746
0.261662 0.000545
0.262369 0.001796
0.263018 0.003010
0.263599 0.004186
0.264109 0.005324
0.264555 0.006418
0.264951 0.007465
0.265315 0.008457
0.265669 0.009390
0.266029 0.010255
0.266410 0.011044
0.266819 0.011745
0.267261 0.012349
0.267734 0.012844
0.268239 0.013225
0.268774 0.013490
0.269335 0.013646
0.269916 0.013705
0.270506 0.013687
0.271088 0.013611
0.271644 0.013491
0.272157 0.013339
0.272615 0.013155
0.273014 0.012941
0.273355 0.012691
0.273645 0.012406
0.273896 0.012085
0.274122 0.011730
0.274335 0.011346
0.274546 0.010940
0.274757 0.010515
0.274965 0.010077
0.275162 0.009629
0.275338 0.009174
0.275483 0.008713
0.275594 0.008249
0.275675 0.007782
0.275737 0.007308
0.275793 0.006819
0.275852 0.006306
0.275921 0.005754
0.276000 0.005153
0.276087 0.004493
0.276179 0.003770
0.276274 0.002985
0.276375 0.002144
0.276486 0.001258
0.276617 0.000342
0.276776 -0.000585
0.276971 -0.001503
0.277207 -0.002394
0.277483 -0.003240
0.277796 -0.004033
0.278138 -0.004767
0.278505 -0.005444
0.278895 -0.006070
0.279315 -0.006654
0.279777 -0.007206
0.280292 -0.007733
0.280872 -0.008240
0.281523 -0.008727
0.282238 -0.009189
0.283002 -0.009618
0.283795 -0.010001
0.284592 -0.010323
0.285374 -0.010570
0.228634 0.050106
0.227929 0.049977
0.227127 0.049946
0.226241 0.050020
0.225289 0.050201
0.224290 0.050481
0.223267 0.050845
0.222241 0.051270
0.221231 0.051731
0.220248 0.052200
0.219304 0.052657
0.218404 0.053083
0.217552 0.053468
0.216748 0.053805
0.215990 0.054095
0.215279 0.054340
0.214612 0.054550
0.213989 0.054739
0.213410 0.054925
0.212873 0.055131
0.212380 0.055378
0.211931 0.055688
0.211527 0.056078
0.211171 0.056557
0.210868 0.057127
0.210621 0.057780
0.210434 0.058498
0.210311 0.059255
0.210254 0.060020
0.210266 0.060763
0.210342 0.061457
0.210478 0.062086
0.210663 0.062641
0.210883 0.063123
0.211125 0.063541
0.211371 0.063904
0.211611 0.064223
0.211835 0.064505
0.212039 0.064751
0.212222 0.064957
0.212389 0.065113
0.212546 0.065211
0.212701 0.065241
0.212863 0.065198
0.213041 0.065078
0.213244 0.064877
0.213483 0.064592
0.213766 0.064218
0.214101 0.063752
0.214488 0.063189
0.214924 0.062529
0.215395 0.061773
0.215887 0.060926
0.216382 0.059993
0.216861 0.058982
0.217311 0.057898
0.217722 0.056743
0.218091 0.055519
0.218418 0.054227
0.218707 0.052873
0.218963 0.051465
0.219190 0.050018
0.219393 0.048551
0.219575 0.047087
0.219741 0.045650
0.219897 0.044260
0.220047 0.042935
0.220199 0.041686
0.220355 0.040516
0.220515 0.039420
0.220673 0.038387
0.220817 0.037403
0.220935 0.036450
0.221015 0.035513
0.221047 0.034578
0.221028 0.033633
0.220956 0.032668
0.220835 0.031677
0.220672 0.030653
0.220476 0.029594
0.220255 0.028501
0.220019 0.027378
0.219772 0.026232
0.219521 0.025076
0.219267 0.023922
0.219013 0.022786
0.218760 0.021683
0.218508 0.020627
0.218261 0.019626
0.218019 0.018686
0.217785 0.017810
0.217562 0.016995
0.217352 0.016236
0.217157 0.015525
0.216980 0.014858
0.216822 0.014228
0.216683 0.013631
0.216564 0.013068
0.216468 0.012536
0.216398 0.012039
0.216357 0.011582
0.225384 0.052624
0.224735 0.052447
0.224080 0.052265
0.223420 0.052103
0.222751 0.051984
0.222066 0.051933
0.221359 0.051970
0.220624 0.052112
0.219863 0.052364
0.219078 0.052723
0.218280 0.053170
0.217480 0.053682
0.216690 0.054231
0.215919 0.054789
0.215177 0.055330
0.214474 0.055830
0.213823 0.056264
0.213237 0.056616
0.212725 0.056870
0.212294 0.057025
0.211945 0.057087
0.211669 0.057076
0.211456 0.057022
0.211288 0.056963
0.211148 0.056942
0.211023 0.057001
0.210905 0.057168
0.210798 0.057455
0.210715 0.057854
0.210672 0.058338
0.210683 0.058870
0.210755 0.059411
0.210888 0.059926
0.211075 0.060388
0.211306 0.060776
0.211570 0.061075
0.211860 0.061272
0.212168 0.061363
0.212489 0.061349
0.212812 0.061238
0.213125 0.061055
0.213411 0.060832
0.213651 0.060609
0.213832 0.060425
0.213949 0.060312
0.214007 0.060281
0.214027 0.060327
0.214035 0.060430
0.214058 0.060556
0.214119 0.060671
0.214233 0.060738
0.214404 0.060725
0.214629 0.060608
0.214898 0.060372
0.215198 0.060009
0.215513 0.059519
0.215829 0.058908
0.216132 0.058186
0.216412 0.057365
0.216659 0.056459
0.216866 0.055484
0.217029 0.054456
0.217152 0.053389
0.217244 0.052291
0.217321 0.051172
0.217402 0.050036
0.217504 0.048888
0.217639 0.047733
0.217813 0.046569
0.218030 0.045392
0.218285 0.044196
0.218571 0.042975
0.218879 0.041723
0.219196 0.040440
0.219505 0.039127
0.219791 0.037792
0.220038 0.036441
0.220233 0.035078
0.220370 0.033708
0.220449 0.032333
0.220474 0.030953
0.220457 0.029570
0.220411 0.028193
0.220347 0.026830
0.220277 0.025498
0.220207 0.024214
0.220142 0.022996
0.220085 0.021860
0.220038 0.020821
0.220003 0.019887
0.219981 0.019063
0.219972 0.018353
0.219974 0.017757
0.219980 0.017273
0.219980 0.016901
0.219961 0.016642
0.219908 0.016495
0.219810 0.016460
0.219661 0.016536
0.219465 0.016718
0.219228 0.016997
0.290157 -0.054098
0.289464 -0.054480
0.288733 -0.055083
0.287981 -0.055852
0.287219 -0.056714
0.286456 -0.057592
0.285695 -0.058417
0.284938 -0.059135
0.284185 -0.059706
0.283434 -0.060104
0.282689 -0.060316
0.281953 -0.060334
0.281230 -0.060159
0.280525 -0.059797
0.279843 -0.059262
0.279183 -0.058576
0.278548 -0.057771
0.277933 -0.056890
0.277336 -0.055988
0.276754 -0.055128
0.276187 -0.054378
0.275639 -0.053793
0.275117 -0.053408
0.274628 -0.053226
0.274180 -0.053221
0.273774 -0.053342
0.273410 -0.053530
0.273084 -0.053726
0.272787 -0.053878
0.272510 -0.053941
0.272242 -0.053881
0.271968 -0.053668
0.271672 -0.053279
0.271338 -0.052695
0.270949 -0.051906
0.270492 -0.050915
0.269955 -0.049742
0.269335 -0.048429
0.268633 -0.047044
0.267860 -0.045669
0.267030 -0.044400
0.266161 -0.043331
0.265278 -0.042543
0.264400 -0.042090
0.263550 -0.041989
0.262744 -0.042222
0.261996 -0.042740
0.261312 -0.043474
0.260694 -0.044355
0.260136 -0.045315
0.259630 -0.046296
0.259160 -0.047245
0.258712 -0.048121
0.258275 -0.048886
0.257835 -0.049516
0.257387 -0.049993
0.256924 -0.050311
0.256442 -0.050478
0.255940 -0.050512
0.255412 -0.050445
0.254856 -0.050321
0.254267 -0.050194
0.253646 -0.050120
0.252992 -0.050153
0.252310 -0.050329
0.251606 -0.050663
0.250886 -0.051141
0.250156 -0.051727
0.249421 -0.052374
0.248680 -0.053032
0.247934 -0.053654
0.247180 -0.054201
0.246416 -0.054643
0.245645 -0.054954
0.244868 -0.055117
0.244091 -0.055123
0.243319 -0.054972
0.242557 -0.054675
0.241809 -0.054251
0.241079 -0.053731
0.240369 -0.053158
0.239678 -0.052581
0.239007 -0.052055
0.238355 -0.051635
0.237718 -0.051368
0.237097 -0.051289
0.236488 -0.051409
0.235889 -0.051715
0.235298 -0.052175
0.234716 -0.052744
0.234148 -0.053376
0.233599 -0.054032
0.233077 -0.054684
0.232589 -0.055307
0.232142 -0.055884
0.231738 -0.056396
0.231376 -0.056825
0.231053 -0.057153
0.230761 -0.057367
0.230492 -0.057457
0.230233 -0.057421
0.242583 -0.102725
0.241774 -0.103026
0.240886 -0.103507
0.239923 -0.104132
0.238893 -0.104850
0.237803 -0.105606
0.236666 -0.106351
0.235495 -0.107040
0.234307 -0.107642
0.233121 -0.108136
0.231962 -0.108511
0.230852 -0.108759
0.229813 -0.108877
0.228862 -0.108866
0.228014 -0.108728
0.227278 -0.108473
0.226660 -0.108115
0.226160 -0.107681
0.225774 -0.107207
0.225494 -0.106737
0.225309 -0.106316
0.225204 -0.105982
0.225166 -0.105755
0.225181 -0.105630
0.225240 -0.105581
0.225337 -0.105568
0.225470 -0.105549
0.225639 -0.105493
0.225848 -0.105376
0.226101 -0.105185
0.226405 -0.104908
0.226764 -0.104536
0.227184 -0.104057
0.227669 -0.103461
0.228222 -0.102739
0.228842 -0.101884
0.229526 -0.100899
0.230265 -0.099793
0.231048 -0.098583
0.231859 -0.097300
0.232679 -0.095979
0.233488 -0.094662
0.234267 -0.093393
0.235005 -0.092212
0.235699 -0.091153
0.236353 -0.090243
0.236981 -0.089499
0.237596 -0.088929
0.238212 -0.088531
0.238838 -0.088298
0.239477 -0.088209
0.240133 -0.088239
0.240806 -0.088355
0.241495 -0.088519
0.242196 -0.088691
0.242901 -0.088835
0.243601 -0.088914
0.244283 -0.088904
0.244934 -0.088788
0.245537 -0.088567
0.246081 -0.088258
0.246553 -0.087898
0.246948 -0.087538
0.247263 -0.087242
0.247502 -0.087070
0.247672 -0.087067
0.247786 -0.087260
0.247859 -0.087655
0.247905 -0.088242
0.247935 -0.088996
0.247957 -0.089884
0.247972 -0.090866
0.247977 -0.091899
0.247965 -0.092935
0.247926 -0.093933
0.247848 -0.094848
0.247720 -0.095646
0.247531 -0.096299
0.247271 -0.096791
0.246935 -0.097120
0.246519 -0.097303
0.246023 -0.097374
0.245450 -0.097383
0.244802 -0.097394
0.244084 -0.097475
0.243302 -0.097690
0.242466 -0.098087
0.241589 -0.098695
0.240689 -0.099520
0.239784 -0.100546
0.238895 -0.101742
0.238034 -0.103061
0.237216 -0.104448
0.236446 -0.105838
0.235730 -0.107164
0.235073 -0.108361
0.234479 -0.109369
0.233953 -0.110137
0.233499 -0.110624
0.233121 -0.110805
0.232819 -0.110670
0.238521 -0.113145
0.237759 -0.113257
0.237017 -0.113206
0.236292 -0.112998
0.235580 -0.112648
0.234878 -0.112178
0.234184 -0.111624
0.233500 -0.111029
0.232834 -0.110446
0.232193 -0.109929
0.231591 -0.109524
0.231038 -0.109257
0.230546 -0.109128
0.230122 -0.109111
0.229773 -0.109155
0.229500 -0.109200
0.229304 -0.109183
0.229182 -0.109049
0.229128 -0.108758
0.229134 -0.108279
0.229191 -0.107598
0.229283 -0.106712
0.229396 -0.105629
0.229511 -0.104366
0.229611 -0.102949
0.229680 -0.101411
0.229706 -0.099799
0.229685 -0.098164
0.229620 -0.096570
0.229519 -0.095085
0.229399 -0.093777
0.229274 -0.092710
0.229162 -0.091928
0.229077 -0.091449
0.229027 -0.091258
0.229019 -0.091310
0.229058 -0.091538
0.229143 -0.091863
0.229277 -0.092213
0.229463 -0.092527
0.229702 -0.092762
0.229998 -0.092889
0.230351 -0.092896
0.230760 -0.092776
0.231220 -0.092530
0.231726 -0.092160
0.232269 -0.091674
0.232845 -0.091086
0.233448 -0.090424
0.234076 -0.089725
0.234728 -0.089040
0.235403 -0.088429
0.236100 -0.087954
0.236819 -0.087666
0.237559 -0.087600
0.238318 -0.087762
0.239093 -0.088128
0.239882 -0.088655
0.240680 -0.089285
0.241486 -0.089962
0.242295 -0.090632
0.243103 -0.091252
0.243900 -0.091783
0.244676 -0.092194
0.245419 -0.092455
0.246112 -0.092546
0.246741 -0.092453
0.247290 -0.092175
0.247745 -0.091723
0.248095 -0.091131
0.248332 -0.090445
0.248450 -0.089731
0.248449 -0.089068
0.248330 -0.088536
0.248098 -0.088215
0.247764 -0.088168
0.247338 -0.088435
0.246839 -0.089022
0.246283 -0.089911
0.245693 -0.091057
0.245089 -0.092406
0.244492 -0.093896
0.243918 -0.095468
0.243382 -0.097062
0.242890 -0.098620
0.242445 -0.100087
0.242044 -0.101414
0.241681 -0.102558
0.241348 -0.103485
0.241037 -0.104180
0.240740 -0.104640
0.240453 -0.104884
0.240175 -0.104947
0.239905 -0.104882
0.239647 -0.104752
0.239405 -0.104622
0.239187 -0.104553
0.239002 -0.104590
0.238860 -0.104756
0.238771 -0.105045
0.238745 -0.105428
0.279134 -0.087633
0.278444 -0.088083
0.277836 -0.088860
0.277317 -0.089915
0.276886 -0.091175
0.276539 -0.092563
0.276271 -0.094000
0.276073 -0.095416
0.275935 -0.096747
0.275845 -0.097939
0.275792 -0.098945
0.275762 -0.099726
0.275740 -0.100253
0.275715 -0.100510
0.275676 -0.100497
0.275619 -0.100232
0.275543 -0.099759
0.275454 -0.099141
0.275363 -0.098465
0.275284 -0.097826
0.275232 -0.097319
0.275217 -0.097015
0.275244 -0.096954
0.275313 -0.097132
0.275414 -0.097510
0.275539 -0.098023
0.275674 -0.098597
0.275812 -0.099155
0.275944 -0.099631
0.276066 -0.099963
0.276173 -0.100104
0.276260 -0.100014
0.276320 -0.099664
0.276347 -0.099036
0.276333 -0.098119
0.276270 -0.096918
0.276156 -0.095453
0.275989 -0.093764
0.275778 -0.091917
0.275537 -0.089999
0.275288 -0.088113
0.275055 -0.086369
0.274867 -0.084868
0.274749 -0.083688
0.274723 -0.082874
0.274805 -0.082435
0.275010 -0.082347
0.275344 -0.082563
0.275810 -0.083024
0.276400 -0.083659
0.277100 -0.084392
0.277885 -0.085147
0.278723 -0.085848
0.279577 -0.086425
0.280414 -0.086822
0.281204 -0.087004
0.281926 -0.086960
0.282566 -0.086702
0.283118 -0.086265
0.283582 -0.085699
0.283961 -0.085065
0.284264 -0.084431
0.284503 -0.083864
0.284690 -0.083422
0.284842 -0.083147
0.284974 -0.083057
0.285098 -0.083151
0.285225 -0.083410
0.285358 -0.083800
0.285496 -0.084280
0.285632 -0.084810
0.285754 -0.085345
0.285846 -0.085846
0.285890 -0.086274
0.285868 -0.086596
0.285763 -0.086783
0.285559 -0.086816
0.285246 -0.086688
0.284820 -0.086405
0.284284 -0.085989
0.283644 -0.085479
0.282916 -0.084926
0.282121 -0.084390
0.281282 -0.083936
0.280426 -0.083617
0.279578 -0.083475
0.278761 -0.083535
0.277997 -0.083801
0.277304 -0.084256
0.276696 -0.084869
0.276186 -0.085598
0.275785 -0.086391
0.275498 -0.087195
0.275323 -0.087957
0.275255 -0.088628
0.275278 -0.089161
0.275377 -0.089519
0.275532 -0.089672
0.275725 -0.089607
0.275941 -0.089326
0.276166 -0.088848
0.323118 0.001298
0.322406 0.000848
0.321641 0.000291
0.320873 -0.000352
0.320146 -0.001057
0.319492 -0.001807
0.318934 -0.002581
0.318485 -0.003363
0.318147 -0.004135
0.317911 -0.004884
0.317751 -0.005606
0.317629 -0.006303
0.317495 -0.006983
0.317300 -0.007657
0.316997 -0.008332
0.316551 -0.009011
0.315941 -0.009693
0.315157 -0.010378
0.314205 -0.011061
0.313097 -0.011739
0.311857 -0.012402
0.310506 -0.013038
0.309070 -0.013626
0.307571 -0.014139
0.306030 -0.014551
0.304468 -0.014832
0.302910 -0.014959
0.301384 -0.014911
0.299922 -0.014676
0.298556 -0.014253
0.297309 -0.013652
0.296192 -0.012897
0.295201 -0.012016
0.294318 -0.011042
0.293519 -0.009999
0.292776 -0.008904
0.292065 -0.007767
0.291368 -0.006596
0.290678 -0.005400
0.289995 -0.004198
0.289334 -0.003011
0.288711 -0.001868
0.288150 -0.000799
0.287675 0.000170
0.287312 0.001016
0.287083 0.001723
0.287013 0.002283
0.287123 0.002692
0.287432 0.002955
0.287952 0.003080
0.288687 0.003079
0.289627 0.002964
0.290748 0.002748
0.292010 0.002442
0.293364 0.002059
0.294756 0.001606
0.296139 0.001089
0.297473 0.000512
0.298732 -0.000126
0.299898 -0.000824
0.300965 -0.001580
0.301934 -0.002387
0.302813 -0.003234
0.303613 -0.004103
0.304350 -0.004972
0.305044 -0.005813
0.305713 -0.006596
0.306374 -0.007294
0.307039 -0.007888
0.307718 -0.008369
0.308412 -0.008741
0.309123 -0.009021
0.309846 -0.009238
0.310569 -0.009426
0.311271 -0.009627
0.311924 -0.009874
0.312494 -0.010189
0.312946 -0.010584
0.313249 -0.011055
0.313383 -0.011595
0.313334 -0.012193
0.313102 -0.012836
0.312695 -0.013514
0.312128 -0.014212
0.311426 -0.014916
0.310617 -0.015610
0.309733 -0.016278
0.308805 -0.016903
0.307864 -0.017474
0.306934 -0.017984
0.306036 -0.018432
0.305186 -0.018826
0.304400 -0.019184
0.303687 -0.019530
0.303052 -0.019895
0.302489 -0.020311
0.301985 -0.020805
0.301521 -0.021392
0.301077 -0.022072
0.300631 -0.022833
0.300167 -0.023656
0.246264 0.075619
0.245597 0.075251
0.244886 0.074832
0.244137 0.074389
0.243363 0.073945
0.242575 0.073523
0.241785 0.073147
0.241003 0.072844
0.240238 0.072643
0.239496 0.072563
0.238783 0.072613
0.238101 0.072784
0.237456 0.073045
0.236849 0.073354
0.236283 0.073661
0.235758 0.073922
0.235274 0.074101
0.234828 0.074181
0.234421 0.074160
0.234049 0.074053
0.233714 0.073883
0.233418 0.073675
0.233165 0.073453
0.232960 0.073238
0.232808 0.073042
0.232714 0.072883
0.232682 0.072782
0.232714 0.072768
0.232812 0.072878
0.232974 0.073153
0.233197 0.073630
0.233476 0.074330
0.233802 0.075257
0.234168 0.076388
0.234562 0.077680
0.234974 0.079073
0.235395 0.080506
0.235817 0.081919
0.236235 0.083265
0.236648 0.084505
0.237058 0.085615
0.237470 0.086578
0.237890 0.087387
0.238328 0.088039
0.238793 0.088533
0.239296 0.088875
0.239849 0.089076
0.240459 0.089162
0.241133 0.089170
0.241869 0.089149
0.242660 0.089150
0.243497 0.089227
0.244362 0.089419
0.245241 0.089750
0.246118 0.090216
0.246979 0.090794
0.247814 0.091435
0.248615 0.092087
0.249379 0.092696
0.250105 0.093217
0.250792 0.093620
0.251443 0.093893
0.252058 0.094032
0.252642 0.094044
0.253199 0.093940
0.253733 0.093731
0.254247 0.093433
0.254740 0.093068
0.255207 0.092669
0.255641 0.092274
0.256027 0.091931
0.256350 0.091688
0.256597 0.091592
0.256754 0.091675
0.256815 0.091948
0.256777 0.092399
0.256647 0.092985
0.256433 0.093648
0.256149 0.094322
0.255808 0.094943
0.255424 0.095457
0.255009 0.095829
0.254571 0.096036
0.254119 0.096067
0.253656 0.095923
0.253186 0.095604
0.252713 0.095116
0.252235 0.094472
0.251753 0.093691
0.251264 0.092802
0.250766 0.091846
0.250260 0.090870
0.249745 0.089923
0.249225 0.089053
0.248705 0.088297
0.248191 0.087677
0.247690 0.087195
0.247209 0.086835
0.246756 0.086568
0.246336 0.086358
0.245953 0.086172
0.253568 0.082429
0.252910 0.082045
0.252229 0.081571
0.251529 0.081048
0.250818 0.080516
0.250106 0.080014
0.249408 0.079579
0.248739 0.079243
0.248115 0.079033
0.247552 0.078969
0.247062 0.079057
0.246655 0.079283
0.246337 0.079620
0.246112 0.080025
0.245980 0.080447
0.245938 0.080836
0.245978 0.081147
0.246093 0.081344
0.246270 0.081405
0.246496 0.081318
0.246757 0.081083
0.247038 0.080711
0.247328 0.080220
0.247614 0.079635
0.247889 0.078987
0.248150 0.078311
0.248394 0.077650
0.248626 0.077051
0.248847 0.076560
0.249062 0.076225
0.249272 0.076082
0.249479 0.076150
0.249681 0.076430
0.249878 0.076899
0.250064 0.077519
0.250235 0.078241
0.250381 0.079015
0.250494 0.079794
0.250565 0.080536
0.250588 0.081209
0.250560 0.081788
0.250480 0.082251
0.250356 0.082588
0.250195 0.082791
0.250011 0.082861
0.249817 0.082806
0.249626 0.082645
0.249446 0.082402
0.249282 0.082114
0.249132 0.081822
0.248989 0.081574
0.248844 0.081416
0.248686 0.081384
0.248506 0.081502
0.248299 0.081774
0.248058 0.082184
0.247782 0.082699
0.247469 0.083278
0.247120 0.083876
0.246735 0.084448
0.246317 0.084955
0.245869 0.085364
0.245396 0.085654
0.244903 0.085810
0.244394 0.085827
0.243875 0.085708
0.243347 0.085463
0.242810 0.085112
0.242259 0.084685
0.241685 0.084222
0.241078 0.083773
0.240424 0.083390
0.239714 0.083128
0.238943 0.083030
0.238113 0.083121
0.237231 0.083407
0.236311 0.083869
0.235369 0.084471
0.234423 0.085166
0.233490 0.085900
0.232587 0.086621
0.231729 0.087280
0.230930 0.087837
0.230199 0.088258
0.229545 0.088521
0.228976 0.088614
0.228494 0.088534
0.228099 0.088294
0.227787 0.087919
0.227547 0.087446
0.227369 0.086929
0.227235 0.086427
0.227129 0.086007
0.227038 0.085729
0.226953 0.085640
0.226872 0.085769
0.226799 0.086124
0.226742 0.086690
0.226709 0.087434
0.226708 0.088316
0.226747 0.089287
0.230901 0.081139
0.230239 0.080853
0.229511 0.080368
0.228718 0.079713
0.227865 0.078931
0.226952 0.078072
0.225985 0.077202
0.224968 0.076396
0.223909 0.075733
0.222815 0.075288
0.221698 0.075113
0.220571 0.075234
0.219447 0.075635
0.218340 0.076267
0.217263 0.077055
0.216224 0.077912
0.215230 0.078758
0.214283 0.079525
0.213380 0.080169
0.212515 0.080660
0.211684 0.080989
0.210880 0.081152
0.210098 0.081158
0.209337 0.081017
0.208599 0.080749
0.207890 0.080379
0.207218 0.079947
0.206594 0.079500
0.206026 0.079101
0.205527 0.078817
0.205103 0.078713
0.204761 0.078844
0.204508 0.079242
0.204345 0.079910
0.204275 0.080819
0.204293 0.081911
0.204395 0.083117
0.204570 0.084363
0.204805 0.085583
0.205086 0.086727
0.205401 0.087753
0.205741 0.088631
0.206101 0.089334
0.206483 0.089843
0.206892 0.090145
0.207335 0.090237
0.207820 0.090129
0.208354 0.089850
0.208939 0.089443
0.209574 0.088966
0.210252 0.088487
0.210964 0.088076
0.211698 0.087795
0.212438 0.087690
0.213172 0.087783
0.213886 0.088067
0.214569 0.088512
0.215211 0.089064
0.215808 0.089666
0.216356 0.090257
0.216855 0.090785
0.217310 0.091208
0.217731 0.091490
0.218131 0.091606
0.218528 0.091536
0.218939 0.091270
0.219382 0.090809
0.219867 0.090166
0.220398 0.089367
0.220973 0.088451
0.221578 0.087468
0.222197 0.086476
0.222807 0.085536
0.223388 0.084704
0.223919 0.084025
0.224384 0.083525
0.224774 0.083208
0.225081 0.083055
0.225304 0.083027
0.225446 0.083071
0.225510 0.083138
0.225504 0.083179
0.225435 0.083155
0.225317 0.083034
0.225165 0.082788
0.224996 0.082399
0.224826 0.081857
0.224669 0.081165
0.224535 0.080339
0.224426 0.079409
0.224343 0.078420
0.224281 0.077427
0.224234 0.076491
0.224194 0.075673
0.224158 0.075030
0.224121 0.074606
0.224083 0.074433
0.224044 0.074522
0.224005 0.074866
0.223970 0.075440
0.223941 0.076205
0.241315 0.070987
0.240646 0.070875
0.239880 0.070935
0.239028 0.071166
0.238106 0.071554
0.237130 0.072076
0.236115 0.072702
0.235078 0.073399
0.234033 0.074136
0.232998 0.074882
0.231985 0.075609
0.231010 0.076294
0.230082 0.076917
0.229210 0.077463
0.228398 0.077925
0.227648 0.078301
0.226958 0.078601
0.226321 0.078844
0.225725 0.079063
0.225157 0.079302
0.224600 0.079608
0.224037 0.080029
0.223458 0.080601
0.222859 0.081343
0.222243 0.082258
0.221623 0.083331
0.221018 0.084536
0.220451 0.085838
0.219947 0.087197
0.219526 0.088567
0.219208 0.089903
0.219006 0.091164
0.218929 0.092311
0.218982 0.093313
0.219163 0.094142
0.219470 0.094784
0.219892 0.095234
0.220414 0.095502
0.221017 0.095615
0.221676 0.095616
0.222363 0.095562
0.223053 0.095518
0.223721 0.095544
0.224357 0.095688
0.224958 0.095976
0.225533 0.096414
0.226102 0.096988
0.226683 0.097669
0.227297 0.098422
0.227956 0.099205
0.228668 0.099976
0.229435 0.100691
0.230255 0.101315
0.231121 0.101815
0.232024 0.102166
0.232953 0.102352
0.233892 0.102367
0.234825 0.102216
0.235732 0.101917
0.236592 0.101498
0.237387 0.100998
0.238102 0.100464
0.238726 0.099942
0.239261 0.099475
0.239713 0.099100
0.240101 0.098840
0.240445 0.098707
0.240768 0.098700
0.241087 0.098805
0.241414 0.098999
0.241751 0.099247
0.242097 0.099510
0.242449 0.099746
0.242800 0.099911
0.243143 0.099967
0.243473 0.099878
0.243782 0.099618
0.244062 0.099167
0.244307 0.098511
0.244511 0.097652
0.244669 0.096601
0.244777 0.095382
0.244834 0.094030
0.244840 0.092592
0.244797 0.091115
0.244712 0.089647
0.244594 0.088230
0.244452 0.086901
0.244298 0.085690
0.244137 0.084623
0.243973 0.083717
0.243809 0.082981
0.243642 0.082412
0.243469 0.082001
0.243288 0.081727
0.243094 0.081565
0.242886 0.081486
0.242664 0.081457
0.242431 0.081452
0.242190 0.081448
0.241944 0.081435
0.296873 0.081077
0.296238 0.080888
0.295568 0.080960
0.294879 0.081297
0.294181 0.081873
0.293484 0.082648
0.292792 0.083569
0.292105 0.084574
0.291422 0.085603
0.290739 0.086598
0.290054 0.087509
0.289364 0.088294
0.288665 0.088920
0.287954 0.089369
0.287229 0.089632
0.286486 0.089716
0.285725 0.089641
0.284944 0.089442
0.284143 0.089169
0.283324 0.088885
0.282489 0.088662
0.281642 0.088569
0.280789 0.088667
0.279936 0.088995
0.279094 0.089565
0.278272 0.090362
0.277478 0.091353
0.276716 0.092489
0.275986 0.093714
0.275283 0.094968
0.274601 0.096189
0.273931 0.097319
0.273263 0.098304
0.272591 0.099097
0.271905 0.099665
0.271203 0.099984
0.270482 0.100047
0.269739 0.099865
0.268977 0.099467
0.268196 0.098901
0.267398 0.098232
0.266584 0.097538
0.265757 0.096901
0.264920 0.096399
0.264079 0.096088
0.263244 0.096003
0.262427 0.096149
0.261639 0.096508
0.260892 0.097042
0.260192 0.097700
0.259544 0.098418
0.258950 0.099133
0.258409 0.099779
0.257921 0.100299
0.257483 0.100642
0.257094 0.100769
0.256753 0.100656
0.256457 0.100294
0.256203 0.099690
0.255988 0.098874
0.255804 0.097893
0.255644 0.096812
0.255498 0.095710
0.255356 0.094672
0.255210 0.093778
0.255057 0.093092
0.254897 0.092652
0.254739 0.092468
0.254588 0.092523
0.254454 0.092778
0.254340 0.093179
0.254252 0.093661
0.254187 0.094156
0.254146 0.094595
0.254123 0.094916
0.254114 0.095066
0.254112 0.095002
0.254111 0.094699
0.254100 0.094147
0.254073 0.093354
0.254020 0.092349
0.253932 0.091178
0.253802 0.089908
0.253622 0.088617
0.253387 0.087392
0.253095 0.086321
0.252747 0.085481
0.252348 0.084933
0.251905 0.084716
0.251426 0.084845
0.250918 0.085308
0.250387 0.086075
0.249835 0.087091
0.249264 0.088291
0.248674 0.089601
0.248064 0.090946
0.247434 0.092255
0.246783 0.093470
0.246114 0.094540
0.245427 0.095433
0.244726 0.096131
0.230275 0.088514
0.229652 0.088312
0.229009 0.088164
0.228337 0.088091
0.227632 0.088103
0.226896 0.088201
0.226136 0.088379
0.225365 0.088625
0.224596 0.088925
0.223843 0.089264
0.223118 0.089626
0.222428 0.089990
0.221784 0.090333
0.221188 0.090632
0.220647 0.090868
0.220160 0.091028
0.219727 0.091111
0.219345 0.091125
0.219009 0.091089
0.218711 0.091030
0.218443 0.090976
0.218199 0.090957
0.217974 0.090996
0.217768 0.091113
0.217585 0.091318
0.217430 0.091620
0.217313 0.092020
0.217239 0.092518
0.217215 0.093114
0.217242 0.093804
0.217322 0.094578
0.217453 0.095423
0.217635 0.096316
0.217864 0.097230
0.218138 0.098139
0.218452 0.099020
0.218802 0.099860
0.219182 0.100655
0.219588 0.101407
0.220017 0.102126
0.220472 0.102817
0.220956 0.103485
0.221480 0.104126
0.222052 0.104734
0.222680 0.105300
0.223368 0.105810
0.224117 0.106252
0.224918 0.106615
0.225762 0.106894
0.226634 0.107085
0.227517 0.107192
0.228396 0.107218
0.229253 0.107169
0.230074 0.107047
0.230844 0.106853
0.231551 0.106587
0.232187 0.106247
0.232749 0.105835
0.233240 0.105355
0.233667 0.104812
0.234043 0.104215
0.234382 0.103576
0.234700 0.102912
0.235011 0.102237
0.235322 0.101565
0.235639 0.100909
0.235958 0.100277
0.236270 0.099676
0.236562 0.099113
0.236817 0.098595
0.237019 0.098130
0.237152 0.097725
0.237205 0.097381
0.237167 0.097092
0.237037 0.096840
0.236820 0.096600
0.236526 0.096339
0.236174 0.096026
0.235784 0.095635
0.235378 0.095147
0.234978 0.094554
0.234602 0.093857
0.234262 0.093063
0.233970 0.092185
0.233728 0.091241
0.233536 0.090248
0.233389 0.089225
0.233277 0.088194
0.233190 0.087178
0.233113 0.086203
0.233034 0.085294
0.232941 0.084479
0.232828 0.083780
0.232691 0.083211
0.232536 0.082774
0.232371 0.082463
0.232211 0.082259
0.232073 0.082142
0.231973 0.082090
0.231925 0.082088
0.231942 0.082126
0.244507 0.079203
0.243840 0.078944
0.243175 0.078585
0.242519 0.078155
0.241877 0.077693
0.241259 0.077246
0.240669 0.076866
0.240114 0.076608
0.239600 0.076527
0.239134 0.076667
0.238725 0.077059
0.238382 0.077708
0.238113 0.078594
0.237922 0.079671
0.237815 0.080876
0.237788 0.082141
0.237841 0.083397
0.237965 0.084588
0.238153 0.085668
0.238395 0.086608
0.238679 0.087392
0.238996 0.088014
0.239335 0.088482
0.239687 0.088808
0.240046 0.089014
0.240405 0.089132
0.240761 0.089200
0.241111 0.089265
0.241454 0.089378
0.241792 0.089591
0.242124 0.089952
0.242454 0.090493
0.242779 0.091227
0.243097 0.092142
0.243402 0.093202
0.243683 0.094355
0.243931 0.095540
0.244134 0.096696
0.244285 0.097768
0.244373 0.098711
0.244397 0.099489
0.244353 0.100080
0.244244 0.100470
0.244077 0.100657
0.243859 0.100651
0.243603 0.100473
0.243321 0.100158
0.243025 0.099749
0.242729 0.099303
0.242441 0.098880
0.242167 0.098542
0.241906 0.098341
0.241653 0.098318
0.241401 0.098493
0.241141 0.098859
0.240865 0.099388
0.240565 0.100032
0.240237 0.100732
0.239879 0.101426
0.239490 0.102057
0.239072 0.102578
0.238629 0.102953
0.238166 0.103158
0.237693 0.103182
0.237217 0.103023
0.236749 0.102689
0.236301 0.102199
0.235880 0.101582
0.235494 0.100873
0.235144 0.100116
0.234830 0.099358
0.234549 0.098650
0.234294 0.098034
0.234061 0.097547
0.233848 0.097210
0.233655 0.097022
0.233485 0.096966
0.233344 0.097004
0.233237 0.097089
0.233171 0.097169
0.233152 0.097194
0.233183 0.097122
0.233270 0.096920
0.233415 0.096568
0.233620 0.096053
0.233885 0.095379
0.234208 0.094558
0.234585 0.093617
0.235009 0.092593
0.235470 0.091536
0.235960 0.090504
0.236468 0.089563
0.236988 0.088777
0.237515 0.088209
0.238046 0.087907
0.238578 0.087904
0.239110 0.088210
0.239639 0.088812
0.240160 0.089674
0.240666 0.090745
0.241153 0.091968
0.275220 0.070737
0.274556 0.070622
0.273897 0.070771
0.273245 0.071183
0.272600 0.071837
0.271961 0.072700
0.271325 0.073729
0.270693 0.074874
0.270064 0.076085
0.269442 0.077312
0.268831 0.078508
0.268238 0.079629
0.267668 0.080640
0.267128 0.081512
0.266622 0.082228
0.266155 0.082785
0.265732 0.083189
0.265358 0.083464
0.265037 0.083644
0.264775 0.083774
0.264577 0.083903
0.264446 0.084082
0.264384 0.084352
0.264390 0.084746
0.264460 0.085282
0.264586 0.085966
0.264761 0.086792
0.264972 0.087741
0.265210 0.088785
0.265460 0.089890
0.265713 0.091012
0.265957 0.092107
0.266180 0.093128
0.266372 0.094035
0.266523 0.094793
0.266626 0.095379
0.266676 0.095787
0.266672 0.096023
0.266614 0.096113
0.266510 0.096093
0.266368 0.096014
0.266198 0.095931
0.266013 0.095899
0.265824 0.095969
0.265642 0.096179
0.265474 0.096552
0.265326 0.097099
0.265199 0.097818
0.265093 0.098691
0.265002 0.099692
0.264919 0.100779
0.264837 0.101904
0.264747 0.103012
0.264641 0.104048
0.264515 0.104963
0.264362 0.105717
0.264182 0.106281
0.263974 0.106643
0.263739 0.106805
0.263482 0.106786
0.263207 0.106613
0.262922 0.106325
0.262637 0.105966
0.262357 0.105578
0.262090 0.105200
0.261838 0.104864
0.261601 0.104594
0.261375 0.104404
0.261151 0.104299
0.260919 0.104275
0.260670 0.104319
0.260395 0.104407
0.260089 0.104504
0.259750 0.104568
0.259380 0.104555
0.258982 0.104419
0.258565 0.104123
0.258136 0.103641
0.257706 0.102957
0.257286 0.102069
0.256887 0.100989
0.256522 0.099741
0.256202 0.098358
0.255938 0.096886
0.255736 0.095370
0.255598 0.093862
0.255522 0.092410
0.255503 0.091060
0.255529 0.089854
0.255588 0.088828
0.255666 0.088011
0.255749 0.087422
0.255826 0.087068
0.255889 0.086940
0.255934 0.087017
0.255961 0.087266
0.255971 0.087646
0.255966 0.088115
0.255951 0.088636
0.255929 0.089178
0.255904 0.089721
0.267540 0.067844
0.266878 0.067636
0.266221 0.067508
0.265580 0.067473
0.264967 0.067539
0.264396 0.067710
0.263876 0.067983
0.263417 0.068352
0.263023 0.068806
0.262698 0.069328
0.262440 0.069894
0.262247 0.070477
0.262113 0.071049
0.262030 0.071585
0.261988 0.072066
0.261981 0.072479
0.262002 0.072818
0.262042 0.073086
0.262100 0.073296
0.262170 0.073463
0.262253 0.073610
0.262347 0.073761
0.262453 0.073941
0.262574 0.074168
0.262712 0.074461
0.262870 0.074831
0.263052 0.075285
0.263263 0.075826
0.263505 0.076449
0.263778 0.077142
0.264080 0.077881
0.264406 0.078635
0.264747 0.079368
0.265091 0.080044
0.265425 0.080632
0.265738 0.081107
0.266019 0.081457
0.266257 0.081678
0.266446 0.081778
0.266578 0.081772
0.266651 0.081685
0.266663 0.081545
0.266615 0.081387
0.266510 0.081245
0.266356 0.081153
0.266161 0.081145
0.265934 0.081249
0.265686 0.081491
0.265428 0.081893
0.265166 0.082462
0.264903 0.083198
0.264639 0.084080
0.264368 0.085079
0.264078 0.086154
0.263757 0.087261
0.263394 0.088358
0.262976 0.089408
0.262496 0.090385
0.261945 0.091267
0.261321 0.092045
0.260624 0.092719
0.259856 0.093297
0.259024 0.093796
0.258138 0.094238
0.257211 0.094650
0.256258 0.095059
0.255295 0.095493
0.254343 0.095977
0.253417 0.096531
0.252533 0.097169
0.251704 0.097893
0.250938 0.098692
0.250238 0.099539
0.249604 0.100394
0.249032 0.101209
0.248516 0.101931
0.248050 0.102513
0.247631 0.102916
0.247252 0.103111
0.246911 0.103080
0.246606 0.102823
0.246335 0.102349
0.246097 0.101685
0.245891 0.100866
0.245717 0.099937
0.245578 0.098948
0.245473 0.097954
0.245406 0.097009
0.245380 0.096169
0.245394 0.095482
0.245449 0.094993
0.245544 0.094732
0.245677 0.094714
0.245842 0.094934
0.246037 0.095367
0.246254 0.095975
0.246491 0.096711
0.246740 0.097524
0.246997 0.098370
0.247256 0.099209
0.247515 0.100013
0.251502 0.069214
0.250844 0.069023
0.250186 0.068938
0.249528 0.068963
0.248868 0.069081
0.248208 0.069270
0.247551 0.069497
0.246900 0.069724
0.246260 0.069912
0.245639 0.070020
0.245039 0.070009
0.244465 0.069850
0.243919 0.069523
0.243401 0.069020
0.242913 0.068349
0.242453 0.067535
0.242020 0.066615
0.241612 0.065642
0.241227 0.064676
0.240859 0.063783
0.240502 0.063028
0.240150 0.062470
0.239796 0.062152
0.239437 0.062106
0.239073 0.062342
0.238708 0.062855
0.238351 0.063623
0.238009 0.064612
0.237690 0.065778
0.237402 0.067073
0.237145 0.068444
0.236921 0.069844
0.236730 0.071227
0.236567 0.072556
0.236432 0.073801
0.236321 0.074945
0.236230 0.075984
0.236158 0.076929
0.236099 0.077808
0.236049 0.078660
0.236004 0.079533
0.235960 0.080481
0.235917 0.081550
0.235877 0.082772
0.235849 0.084159
0.235848 0.085698
0.235890 0.087357
0.235991 0.089085
0.236167 0.090824
0.236425 0.092510
0.236771 0.094081
0.237201 0.095477
0.237709 0.096649
0.238282 0.097555
0.238905 0.098170
0.239560 0.098486
0.240225 0.098510
0.240879 0.098271
0.241505 0.097812
0.242085 0.097190
0.242611 0.096467
0.243079 0.095707
0.243492 0.094966
0.243856 0.094296
0.244180 0.093733
0.244470 0.093303
0.244730 0.093014
0.244960 0.092863
0.245158 0.092832
0.245320 0.092894
0.245441 0.093014
0.245513 0.093152
0.245530 0.093266
0.245483 0.093318
0.245365 0.093271
0.245170 0.093098
0.244894 0.092782
0.244537 0.092315
0.244104 0.091702
0.243605 0.090957
0.243053 0.090105
0.242466 0.089182
0.241859 0.088228
0.241249 0.087287
0.240652 0.086404
0.240081 0.085615
0.239550 0.084951
0.239073 0.084428
0.238662 0.084053
0.238330 0.083823
0.238086 0.083722
0.237938 0.083728
0.237888 0.083810
0.237935 0.083933
0.238074 0.084059
0.238300 0.084153
0.238604 0.084183
0.238980 0.084125
0.239420 0.083964
0.239915 0.083697
0.240457 0.083334
0.242304 0.081045
0.241691 0.080836
0.241115 0.080725
0.240575 0.080727
0.240071 0.080844
0.239606 0.081066
0.239180 0.081371
0.238798 0.081734
0.238462 0.082124
0.238176 0.082512
0.237946 0.082867
0.237778 0.083159
0.237677 0.083361
0.237649 0.083450
0.237696 0.083408
0.237816 0.083230
0.238006 0.082918
0.238259 0.082489
0.238566 0.081966
0.238914 0.081384
0.239292 0.080778
0.239689 0.080185
0.240092 0.079636
0.240494 0.079155
0.240887 0.078755
0.241265 0.078440
0.241626 0.078210
0.241967 0.078057
0.242288 0.077973
0.242592 0.077946
0.242881 0.077963
0.243161 0.078006
0.243436 0.078057
0.243707 0.078093
0.243979 0.078098
0.244249 0.078061
0.244517 0.077979
0.244780 0.077859
0.245034 0.077712
0.245276 0.077559
0.245502 0.077419
0.245710 0.077316
0.245899 0.077270
0.246067 0.077303
0.246213 0.077428
0.246337 0.077661
0.246437 0.078011
0.246511 0.078484
0.246557 0.079083
0.246570 0.079807
0.246543 0.080648
0.246470 0.081589
0.246343 0.082610
0.246158 0.083680
0.245914 0.084768
0.245612 0.085843
0.245255 0.086876
0.244848 0.087847
0.244396 0.088742
0.243907 0.089556
0.243385 0.090291
0.242837 0.090954
0.242272 0.091557
0.241696 0.092114
0.241117 0.092640
0.240542 0.093150
0.239979 0.093655
0.239432 0.094166
0.238904 0.094688
0.238391 0.095227
0.237890 0.095784
0.237394 0.096354
0.236896 0.096926
0.236394 0.097481
0.235888 0.097990
0.235386 0.098421
0.234898 0.098740
0.234436 0.098914
0.234012 0.098922
0.233639 0.098748
0.233326 0.098388
0.233080 0.097848
0.232908 0.097145
0.232810 0.096305
0.232786 0.095357
0.232833 0.094338
0.232943 0.093288
0.233107 0.092245
0.233313 0.091250
0.233548 0.090340
0.233796 0.089548
0.234044 0.088902
0.234282 0.088419
0.234506 0.088103
0.234714 0.087947
0.234911 0.087931
0.235103 0.088027
0.235297 0.088206
0.235498 0.088439
0.235712 0.088706
0.235937 0.088987
0.258634 0.088048
0.258012 0.087646
0.257393 0.087004
0.256789 0.086162
0.256210 0.085179
0.255658 0.084127
0.255130 0.083092
0.254615 0.082165
0.254099 0.081439
0.253564 0.080989
0.252997 0.080864
0.252391 0.081076
0.251746 0.081596
0.251071 0.082363
0.250380 0.083296
0.249686 0.084311
0.249008 0.085325
0.248361 0.086266
0.247757 0.087071
0.247211 0.087695
0.246731 0.088105
0.246324 0.088282
0.245995 0.088226
0.245746 0.087951
0.245573 0.087486
0.245470 0.086878
0.245425 0.086191
0.245425 0.085502
0.245452 0.084897
0.245486 0.084468
0.245511 0.084294
0.245510 0.084433
0.245476 0.084908
0.245404 0.085706
0.245297 0.086780
0.245162 0.088059
0.245006 0.089462
0.244840 0.090904
0.244670 0.092303
0.244505 0.093584
0.244352 0.094682
0.244218 0.095544
0.244108 0.096131
0.244027 0.096422
0.243981 0.096413
0.243970 0.096120
0.243997 0.095581
0.244056 0.094850
0.244139 0.094001
0.244230 0.093122
0.244303 0.092308
0.244333 0.091651
0.244294 0.091228
0.244165 0.091087
0.243935 0.091240
0.243601 0.091663
0.243170 0.092302
0.242655 0.093086
0.242072 0.093935
0.241443 0.094772
0.240787 0.095526
0.240126 0.096134
0.239477 0.096548
0.238860 0.096734
0.238289 0.096677
0.237779 0.096374
0.237337 0.095842
0.236968 0.095115
0.236670 0.094241
0.236433 0.093281
0.236238 0.092309
0.236063 0.091401
0.235884 0.090633
0.235678 0.090065
0.235430 0.089739
0.235132 0.089664
0.234787 0.089820
0.234403 0.090165
0.233995 0.090636
0.233578 0.091165
0.233169 0.091680
0.232783 0.092113
0.232432 0.092403
0.232125 0.092500
0.231869 0.092369
0.231667 0.091989
0.231518 0.091360
0.231419 0.090495
0.231362 0.089429
0.231336 0.088212
0.231329 0.086907
0.231326 0.085593
0.231311 0.084351
0.231270 0.083267
0.231192 0.082414
0.231070 0.081844
0.230905 0.081580
0.230703 0.081615
0.230474 0.081916
0.230233 0.082431
0.229995 0.083099
0.249578 0.100237
0.248976 0.099874
0.248407 0.099348
0.247873 0.098696
0.247375 0.097958
0.246916 0.097187
0.246498 0.096442
0.246124 0.095784
0.245797 0.095268
0.245519 0.094940
0.245293 0.094819
0.245122 0.094901
0.245008 0.095152
0.244956 0.095519
0.244965 0.095937
0.245037 0.096339
0.245171 0.096663
0.245361 0.096860
0.245603 0.096893
0.245889 0.096743
0.246211 0.096405
0.246563 0.095886
0.246939 0.095205
0.247335 0.094388
0.247747 0.093468
0.248170 0.092489
0.248599 0.091500
0.249025 0.090559
0.249437 0.089729
0.249820 0.089067
0.250164 0.088625
0.250457 0.088430
0.250695 0.088486
0.250875 0.088771
0.250997 0.089242
0.251063 0.089839
0.251078 0.090502
0.251042 0.091170
0.250959 0.091790
0.250832 0.092320
0.250664 0.092733
0.250461 0.093010
0.250231 0.093146
0.249985 0.093141
0.249734 0.093003
0.249489 0.092747
0.249257 0.092397
0.249042 0.091984
0.248842 0.091551
0.248651 0.091147
0.248463 0.090828
0.248269 0.090645
0.248061 0.090637
0.247834 0.090821
0.247584 0.091193
0.247307 0.091722
0.247004 0.092364
0.246673 0.093064
0.246315 0.093768
0.245930 0.094425
0.245522 0.094990
0.245092 0.095431
0.244647 0.095723
0.244191 0.095853
0.243729 0.095814
0.243267 0.095609
0.242807 0.095249
0.242349 0.094753
0.241891 0.094156
0.241430 0.093504
0.240961 0.092853
0.240476 0.092265
0.239971 0.091799
0.239438 0.091502
0.238875 0.091399
0.238283 0.091489
0.237663 0.091747
0.237021 0.092130
0.236365 0.092583
0.235703 0.093045
0.235043 0.093454
0.234394 0.093758
0.233765 0.093912
0.233160 0.093886
0.232588 0.093658
0.232052 0.093223
0.231557 0.092589
0.231105 0.091775
0.230698 0.090818
0.230334 0.089769
0.230009 0.088690
0.229713 0.087658
0.229438 0.086752
0.229173 0.086049
0.228908 0.085612
0.228639 0.085482
0.228364 0.085668
0.228087 0.086151
0.227814 0.086884
0.227555 0.087801
0.227318 0.088829
0.243012 0.088919
0.242383 0.088846
0.241678 0.089160
0.240908 0.089817
0.240090 0.090733
0.239240 0.091805
0.238373 0.092933
0.237498 0.094029
0.236624 0.095017
0.235757 0.095839
0.234903 0.096447
0.234067 0.096808
0.233257 0.096898
0.232480 0.096708
0.231740 0.096243
0.231045 0.095522
0.230397 0.094585
0.229797 0.093495
0.229244 0.092335
0.228732 0.091210
0.228254 0.090235
0.227798 0.089524
0.227357 0.089167
0.226925 0.089209
0.226503 0.089643
0.226095 0.090414
0.225712 0.091436
0.225365 0.092612
0.225066 0.093850
0.224826 0.095062
0.224653 0.096175
0.224557 0.097127
0.224541 0.097870
0.224611 0.098366
0.224769 0.098592
0.225012 0.098539
0.225336 0.098219
0.225733 0.097661
0.226188 0.096919
0.226684 0.096070
0.227199 0.095212
0.227710 0.094457
0.228195 0.093916
0.228638 0.093686
0.229032 0.093820
0.229381 0.094321
0.229696 0.095141
0.229998 0.096194
0.230302 0.097380
0.230625 0.098599
0.230972 0.099760
0.231348 0.100784
0.231751 0.101607
0.232177 0.102179
0.232623 0.102465
0.233082 0.102445
0.233546 0.102118
0.234007 0.101499
0.234450 0.100625
0.234864 0.099551
0.235236 0.098357
0.235556 0.097134
0.235816 0.095989
0.236014 0.095029
0.236151 0.094349
0.236233 0.094015
0.236271 0.094048
0.236278 0.094419
0.236270 0.095061
0.236257 0.095886
0.236245 0.096798
0.236239 0.097705
0.236237 0.098529
0.236240 0.099202
0.236244 0.099670
0.236249 0.099897
0.236250 0.099854
0.236246 0.099531
0.236234 0.098927
0.236213 0.098058
0.236188 0.096959
0.236160 0.095681
0.236131 0.094296
0.236101 0.092895
0.236068 0.091577
0.236025 0.090440
0.235965 0.089564
0.235887 0.088993
0.235786 0.088727
0.235665 0.088730
0.235523 0.088942
0.235361 0.089291
0.235179 0.089710
0.234979 0.090136
0.234766 0.090509
0.234545 0.090782
0.234327 0.090912
0.234125 0.090866
0.233955 0.090622
0.233830 0.090168
0.233767 0.089511
0.248249 0.075233
0.247633 0.074935
0.247024 0.074581
0.246416 0.074205
0.245804 0.073840
0.245184 0.073517
0.244556 0.073265
0.243923 0.073108
0.243290 0.073063
0.242663 0.073140
0.242049 0.073336
0.241454 0.073634
0.240883 0.074007
0.240340 0.074419
0.239827 0.074830
0.239346 0.075206
0.238894 0.075521
0.238470 0.075759
0.238068 0.075918
0.237681 0.076010
0.237302 0.076053
0.236922 0.076072
0.236537 0.076095
0.236142 0.076145
0.235735 0.076248
0.235318 0.076428
0.234895 0.076710
0.234470 0.077120
0.234047 0.077685
0.233630 0.078427
0.233221 0.079357
0.232824 0.080475
0.232443 0.081759
0.232084 0.083173
0.231752 0.084669
0.231451 0.086193
0.231184 0.087698
0.230950 0.089147
0.230748 0.090515
0.230573 0.091793
0.230420 0.092982
0.230286 0.094091
0.230170 0.095128
0.230078 0.096101
0.230019 0.097008
0.230003 0.097846
0.230043 0.098609
0.230148 0.099294
0.230322 0.099902
0.230567 0.100442
0.230880 0.100925
0.231256 0.101361
0.231687 0.101756
0.232164 0.102108
0.232675 0.102404
0.233209 0.102627
0.233752 0.102757
0.234292 0.102776
0.234820 0.102669
0.235328 0.102430
0.235813 0.102054
0.236277 0.101544
0.236725 0.100907
0.237161 0.100155
0.237592 0.099302
0.238023 0.098362
0.238453 0.097354
0.238881 0.096302
0.239298 0.095232
0.239694 0.094179
0.240057 0.093177
0.240375 0.092262
0.240637 0.091461
0.240835 0.090785
0.240962 0.090229
0.241016 0.089773
0.240999 0.089380
0.240913 0.089011
0.240762 0.088630
0.240552 0.088208
0.240287 0.087727
0.239973 0.087181
0.239615 0.086573
0.239217 0.085913
0.238786 0.085216
0.238328 0.084498
0.237851 0.083777
0.237360 0.083073
0.236860 0.082413
0.236354 0.081826
0.235841 0.081348
0.235320 0.081018
0.234788 0.080875
0.234242 0.080949
0.233682 0.081258
0.233111 0.081800
0.232536 0.082552
0.231968 0.083474
0.231423 0.084514
0.230913 0.085621
0.230454 0.086746
0.239362 0.043383
0.238691 0.043009
0.238050 0.042488
0.237443 0.041860
0.236873 0.041175
0.236349 0.040489
0.235882 0.039862
0.235486 0.039353
0.235175 0.039021
0.234963 0.038913
0.234857 0.039062
0.234864 0.039478
0.234982 0.040141
0.235205 0.041010
0.235524 0.042025
0.235928 0.043118
0.236402 0.044223
0.236933 0.045282
0.237508 0.046248
0.238115 0.047083
0.238740 0.047764
0.239373 0.048282
0.240006 0.048636
0.240633 0.048838
0.241251 0.048912
0.241864 0.048891
0.242480 0.048815
0.243108 0.048737
0.243762 0.048712
0.244453 0.048800
0.245190 0.049056
0.245977 0.049523
0.246810 0.050221
0.247680 0.051146
0.248572 0.052266
0.249469 0.053529
0.250350 0.054871
0.251197 0.056224
0.251991 0.057527
0.252717 0.058726
0.253365 0.059778
0.253927 0.060650
0.254400 0.061320
0.254789 0.061775
0.255101 0.062014
0.255351 0.062048
0.255555 0.061902
0.255734 0.061615
0.255906 0.061238
0.256089 0.060833
0.256292 0.060471
0.256522 0.060224
0.256773 0.060155
0.257034 0.060315
0.257289 0.060727
0.257518 0.061386
0.257701 0.062260
0.257819 0.063295
0.257856 0.064424
0.257803 0.065576
0.257651 0.066683
0.257399 0.067682
0.257046 0.068523
0.256599 0.069166
0.256064 0.069585
0.255453 0.069768
0.254777 0.069715
0.254054 0.069440
0.253297 0.068972
0.252523 0.068352
0.251745 0.067637
0.250975 0.066899
0.250221 0.066214
0.249489 0.065660
0.248782 0.065303
0.248105 0.065186
0.247459 0.065319
0.246852 0.065680
0.246289 0.066218
0.245782 0.066860
0.245341 0.067522
0.244978 0.068119
0.244704 0.068574
0.244529 0.068824
0.244459 0.068821
0.244500 0.068536
0.244654 0.067957
0.244922 0.067091
0.245302 0.065962
0.245791 0.064614
0.246384 0.063106
0.247073 0.061515
0.247849 0.059933
0.248701 0.058455
0.249619 0.057177
0.250595 0.056178
0.251618 0.055517
0.252682 0.055220
0.253779 0.055278
0.254900 0.055651
0.256037 0.056275
0.232958 0.002933
0.232138 0.002543
0.231248 0.002053
0.230304 0.001492
0.229322 0.000897
0.228318 0.000307
0.227309 -0.000235
0.226308 -0.000691
0.225328 -0.001025
0.224379 -0.001215
0.223470 -0.001251
0.222606 -0.001144
0.221788 -0.000916
0.221015 -0.000601
0.220281 -0.000238
0.219578 0.000137
0.218900 0.000487
0.218239 0.000784
0.217587 0.001004
0.216938 0.001128
0.216289 0.001145
0.215635 0.001055
0.214975 0.000861
0.214308 0.000580
0.213634 0.000236
0.212955 -0.000136
0.212276 -0.000496
0.211603 -0.000796
0.210942 -0.000989
0.210302 -0.001029
0.209691 -0.000881
0.209119 -0.000523
0.208597 0.000047
0.208132 0.000815
0.207730 0.001749
0.207392 0.002813
0.207115 0.003961
0.206895 0.005152
0.206725 0.006344
0.206601 0.007500
0.206516 0.008590
0.206465 0.009589
0.206447 0.010479
0.206459 0.011252
0.206501 0.011906
0.206574 0.012454
0.206678 0.012916
0.206816 0.013326
0.206987 0.013722
0.207191 0.014152
0.207424 0.014661
0.207682 0.015291
0.207960 0.016070
0.208250 0.017011
0.208545 0.018105
0.208832 0.019328
0.209100 0.020641
0.209337 0.021997
0.209534 0.023348
0.209682 0.024643
0.209775 0.025836
0.209811 0.026885
0.209789 0.027755
0.209712 0.028423
0.209586 0.028874
0.209415 0.029110
0.209206 0.029142
0.208966 0.028998
0.208698 0.028716
0.208407 0.028346
0.208094 0.027943
0.207760 0.027565
0.207406 0.027263
0.207032 0.027077
0.206641 0.027026
0.206234 0.027110
0.205813 0.027306
0.205380 0.027579
0.204939 0.027878
0.204492 0.028150
0.204045 0.028340
0.203604 0.028397
0.203173 0.028277
0.202759 0.027948
0.202369 0.027389
0.202008 0.026593
0.201682 0.025567
0.201392 0.024335
0.201143 0.022933
0.200934 0.021408
0.200766 0.019818
0.200640 0.018227
0.200556 0.016701
0.200514 0.015302
0.200517 0.014084
0.200565 0.013086
0.200662 0.012330
0.200809 0.011819
0.201005 0.011536
0.201250 0.011453
0.201540 0.011528
0.300717 0.036705
0.300087 0.036380
0.299466 0.036132
0.298867 0.035976
0.298295 0.035920
0.297750 0.035962
0.297226 0.036090
0.296719 0.036287
0.296218 0.036529
0.295714 0.036787
0.295199 0.037031
0.294664 0.037231
0.294102 0.037360
0.293509 0.037399
0.292885 0.037334
0.292232 0.037162
0.291562 0.036886
0.290888 0.036518
0.290231 0.036079
0.289615 0.035597
0.289066 0.035103
0.288609 0.034632
0.288267 0.034217
0.288053 0.033887
0.287970 0.033660
0.288013 0.033550
0.288170 0.033557
0.288421 0.033677
0.288746 0.033895
0.289120 0.034193
0.289520 0.034548
0.289920 0.034934
0.290298 0.035325
0.290632 0.035698
0.290907 0.036036
0.291113 0.036325
0.291246 0.036556
0.291310 0.036727
0.291315 0.036840
0.291277 0.036903
0.291221 0.036929
0.291173 0.036934
0.291162 0.036936
0.291217 0.036958
0.291362 0.037019
0.291613 0.037133
0.291977 0.037312
0.292453 0.037559
0.293030 0.037866
0.293690 0.038221
0.294403 0.038601
0.295136 0.038976
0.295853 0.039318
0.296518 0.039597
0.297103 0.039793
0.297582 0.039888
0.297939 0.039873
0.298167 0.039743
0.298264 0.039503
0.298236 0.039160
0.298098 0.038732
0.297871 0.038242
0.297582 0.037718
0.297259 0.037194
0.296930 0.036704
0.296620 0.036281
0.296345 0.035952
0.296111 0.035733
0.295913 0.035631
0.295737 0.035639
0.295564 0.035741
0.295366 0.035910
0.295119 0.036115
0.294797 0.036322
0.294378 0.036499
0.293850 0.036618
0.293202 0.036652
0.292433 0.036583
0.291550 0.036398
0.290564 0.036089
0.289497 0.035659
0.288374 0.035116
0.287225 0.034477
0.286086 0.033768
0.284990 0.033020
0.283970 0.032265
0.283052 0.031538
0.282254 0.030866
0.281583 0.030271
0.281038 0.029764
0.280609 0.029346
0.280279 0.029011
0.280031 0.028745
0.279844 0.028529
0.279697 0.028344
0.279571 0.028169
0.279450 0.027990
0.279323 0.027792
0.279182 0.027566
0.279022 0.027311
0.278846 0.027027
0.255931 -0.077297
0.255202 -0.077566
0.254460 -0.077896
0.253707 -0.078278
0.252944 -0.078695
0.252171 -0.079126
0.251392 -0.079543
0.250610 -0.079919
0.249828 -0.080224
0.249052 -0.080434
0.248286 -0.080527
0.247538 -0.080489
0.246817 -0.080311
0.246134 -0.079992
0.245500 -0.079541
0.244925 -0.078973
0.244416 -0.078309
0.243980 -0.077577
0.243620 -0.076808
0.243335 -0.076032
0.243124 -0.075276
0.242981 -0.074563
0.242899 -0.073905
0.242870 -0.073306
0.242890 -0.072761
0.242956 -0.072258
0.243070 -0.071780
0.243234 -0.071310
0.243453 -0.070829
0.243726 -0.070321
0.244054 -0.069770
0.244435 -0.069167
0.244866 -0.068506
0.245345 -0.067785
0.245867 -0.067011
0.246430 -0.066195
0.247028 -0.065353
0.247656 -0.064505
0.248307 -0.063672
0.248973 -0.062874
0.249648 -0.062132
0.250324 -0.061462
0.250997 -0.060878
0.251667 -0.060393
0.252336 -0.060016
0.253010 -0.059749
0.253693 -0.059593
0.254389 -0.059538
0.255098 -0.059570
0.255819 -0.059666
0.256546 -0.059798
0.257271 -0.059937
0.257985 -0.060054
0.258679 -0.060121
0.259343 -0.060118
0.259965 -0.060031
0.260535 -0.059853
0.261045 -0.059584
0.261488 -0.059234
0.261860 -0.058819
0.262162 -0.058365
0.262399 -0.057903
0.262579 -0.057465
0.262712 -0.057084
0.262812 -0.056791
0.262888 -0.056607
0.262950 -0.056549
0.263002 -0.056622
0.263046 -0.056825
0.263082 -0.057143
0.263106 -0.057557
0.263111 -0.058040
0.263091 -0.058561
0.263036 -0.059091
0.262937 -0.059602
0.262786 -0.060072
0.262576 -0.060485
0.262303 -0.060835
0.261967 -0.061125
0.261573 -0.061370
0.261129 -0.061593
0.260648 -0.061827
0.260145 -0.062106
0.259634 -0.062465
0.259128 -0.062934
0.258638 -0.063537
0.258172 -0.064285
0.257736 -0.065181
0.257333 -0.066211
0.256966 -0.067350
0.256632 -0.068561
0.256325 -0.069797
0.256039 -0.071007
0.255763 -0.072140
0.255489 -0.073147
0.255211 -0.073988
0.254925 -0.074634
0.254634 -0.075065
0.254342 -0.075277
0.254056 -0.075278
0.253784 -0.075087
0.270051 -0.015867
0.269384 -0.015926
0.268741 -0.015970
0.268142 -0.016000
0.267601 -0.016024
0.267131 -0.016052
0.266737 -0.016104
0.266416 -0.016203
0.266159 -0.016377
0.265943 -0.016655
0.265743 -0.017061
0.265529 -0.017603
0.265275 -0.018279
0.264958 -0.019070
0.264566 -0.019945
0.264092 -0.020866
0.263543 -0.021790
0.262928 -0.022675
0.262265 -0.023482
0.261572 -0.024177
0.260869 -0.024735
0.260174 -0.025137
0.259504 -0.025370
0.258874 -0.025430
0.258294 -0.025319
0.257772 -0.025042
0.257311 -0.024611
0.256909 -0.024045
0.256562 -0.023367
0.256261 -0.022610
0.255993 -0.021811
0.255738 -0.021010
0.255475 -0.020241
0.255180 -0.019532
0.254835 -0.018898
0.254427 -0.018340
0.253957 -0.017852
0.253435 -0.017414
0.252876 -0.017007
0.252302 -0.016607
0.251736 -0.016191
0.251196 -0.015740
0.250700 -0.015238
0.250262 -0.014674
0.249892 -0.014039
0.249599 -0.013331
0.249388 -0.012553
0.249263 -0.011711
0.249224 -0.010823
0.249265 -0.009913
0.249371 -0.009016
0.249517 -0.008173
0.249672 -0.007427
0.249799 -0.006816
0.249865 -0.006366
0.249841 -0.006091
0.249710 -0.005987
0.249465 -0.006035
0.249109 -0.006203
0.248656 -0.006449
0.248125 -0.006730
0.247536 -0.007001
0.246912 -0.007222
0.246275 -0.007360
0.245648 -0.007389
0.245050 -0.007289
0.244498 -0.007052
0.244011 -0.006674
0.243598 -0.006165
0.243266 -0.005546
0.243007 -0.004850
0.242806 -0.004123
0.242633 -0.003422
0.242454 -0.002805
0.242230 -0.002325
0.241924 -0.002022
0.241507 -0.001924
0.240958 -0.002037
0.240268 -0.002351
0.239440 -0.002840
0.238487 -0.003468
0.237430 -0.004192
0.236296 -0.004968
0.235110 -0.005752
0.233900 -0.006506
0.232692 -0.007192
0.231508 -0.007782
0.230370 -0.008250
0.229294 -0.008581
0.228291 -0.008764
0.227368 -0.008802
0.226522 -0.008709
0.225742 -0.008508
0.225010 -0.008237
0.224303 -0.007935
0.223595 -0.007644
0.222867 -0.007401
0.222103 -0.007232
0.221299 -0.007151
0.220461 -0.007157
0.219607 -0.007237
0.241877 -0.013631
0.241154 -0.013649
0.240345 -0.013531
0.239488 -0.013285
0.238616 -0.012925
0.237757 -0.012477
0.236928 -0.011974
0.236139 -0.011455
0.235389 -0.010959
0.234674 -0.010521
0.233986 -0.010166
0.233320 -0.009905
0.232675 -0.009731
0.232049 -0.009628
0.231444 -0.009574
0.230857 -0.009545
0.230281 -0.009524
0.229708 -0.009493
0.229133 -0.009439
0.228556 -0.009349
0.227988 -0.009210
0.227445 -0.009008
0.226953 -0.008730
0.226537 -0.008367
0.226222 -0.007918
0.226024 -0.007388
0.225953 -0.006786
0.226011 -0.006131
0.226193 -0.005441
0.226488 -0.004744
0.226878 -0.004066
0.227345 -0.003433
0.227868 -0.002865
0.228429 -0.002376
0.229012 -0.001968
0.229600 -0.001637
0.230176 -0.001374
0.230723 -0.001169
0.231223 -0.001007
0.231667 -0.000874
0.232055 -0.000748
0.232396 -0.000605
0.232710 -0.000423
0.233020 -0.000180
0.233349 0.000139
0.233717 0.000542
0.234137 0.001029
0.234617 0.001593
0.235156 0.002220
0.235748 0.002890
0.236378 0.003578
0.237028 0.004256
0.237679 0.004900
0.238310 0.005490
0.238902 0.006018
0.239437 0.006488
0.239900 0.006916
0.240274 0.007322
0.240545 0.007733
0.240699 0.008174
0.240729 0.008670
0.240639 0.009244
0.240443 0.009917
0.240168 0.010702
0.239846 0.011607
0.239510 0.012631
0.239194 0.013762
0.238921 0.014984
0.238709 0.016270
0.238565 0.017591
0.238489 0.018909
0.238471 0.020184
0.238497 0.021375
0.238548 0.022442
0.238604 0.023352
0.238647 0.024085
0.238656 0.024637
0.238612 0.025017
0.238495 0.025243
0.238290 0.025339
0.237983 0.025326
0.237570 0.025227
0.237059 0.025058
0.236472 0.024838
0.235842 0.024581
0.235208 0.024298
0.234609 0.023998
0.234080 0.023684
0.233647 0.023356
0.233326 0.023010
0.233121 0.022639
0.233028 0.022233
0.233033 0.021781
0.233117 0.021272
0.233257 0.020697
0.233426 0.020052
0.233601 0.019339
0.233761 0.018567
0.233889 0.017753
0.233972 0.016915
0.234000 0.016078
0.228846 0.002745
0.228177 0.002684
0.227510 0.002611
0.226860 0.002531
0.226243 0.002446
0.225669 0.002356
0.225151 0.002261
0.224699 0.002163
0.224325 0.002060
0.224037 0.001953
0.223840 0.001846
0.223736 0.001740
0.223721 0.001643
0.223785 0.001559
0.223917 0.001496
0.224103 0.001461
0.224332 0.001458
0.224594 0.001495
0.224885 0.001576
0.225203 0.001703
0.225553 0.001878
0.225940 0.002100
0.226374 0.002369
0.226858 0.002681
0.227400 0.003034
0.228001 0.003426
0.228662 0.003858
0.229383 0.004331
0.230161 0.004846
0.230988 0.005407
0.231853 0.006015
0.232737 0.006671
0.233619 0.007370
0.234470 0.008110
0.235263 0.008882
0.235971 0.009679
0.236568 0.010494
0.237037 0.011317
0.237364 0.012142
0.237548 0.012964
0.237592 0.013775
0.237509 0.014571
0.237316 0.015344
0.237033 0.016087
0.236681 0.016789
0.236281 0.017439
0.235853 0.018027
0.235416 0.018545
0.234984 0.018985
0.234570 0.019344
0.234177 0.019625
0.233805 0.019829
0.233445 0.019962
0.233084 0.020033
0.232707 0.020049
0.232297 0.020020
0.231838 0.019956
0.231316 0.019864
0.230725 0.019753
0.230060 0.019627
0.229328 0.019490
0.228538 0.019339
0.227707 0.019174
0.226850 0.018988
0.225988 0.018777
0.225135 0.018533
0.224307 0.018252
0.223515 0.017927
0.222768 0.017555
0.222072 0.017134
0.221432 0.016666
0.220849 0.016151
0.220324 0.015597
0.219854 0.015010
0.219434 0.014399
0.219057 0.013771
0.218712 0.013136
0.218388 0.012503
0.218076 0.011879
0.217767 0.011274
0.217459 0.010695
0.217155 0.010152
0.216864 0.009653
0.216597 0.009208
0.216368 0.008822
0.216187 0.008499
0.216064 0.008240
0.216003 0.008040
0.216008 0.007896
0.216074 0.007801
0.216200 0.007750
0.216376 0.007741
0.216592 0.007776
0.216837 0.007862
0.217095 0.008010
0.217351 0.008232
0.217589 0.008538
0.217795 0.008937
0.217956 0.009432
0.218065 0.010024
0.218119 0.010708
0.237369 0.029900
0.236727 0.029782
0.236106 0.029572
0.235521 0.029273
0.234979 0.028887
0.234480 0.028417
0.234018 0.027864
0.233584 0.027232
0.233165 0.026523
0.232749 0.025744
0.232324 0.024905
0.231882 0.024019
0.231414 0.023103
0.230915 0.022173
0.230386 0.021247
0.229831 0.020341
0.229261 0.019467
0.228695 0.018634
0.228151 0.017853
0.227653 0.017128
0.227221 0.016468
0.226870 0.015876
0.226613 0.015359
0.226454 0.014920
0.226395 0.014561
0.226427 0.014285
0.226540 0.014093
0.226714 0.013986
0.226925 0.013968
0.227146 0.014045
0.227347 0.014221
0.227498 0.014504
0.227572 0.014901
0.227544 0.015417
0.227393 0.016054
0.227108 0.016813
0.226684 0.017688
0.226130 0.018669
0.225461 0.019742
0.224701 0.020889
0.223878 0.022093
0.223018 0.023337
0.222146 0.024607
0.221281 0.025891
0.220441 0.027179
0.219634 0.028456
0.218869 0.029709
0.218147 0.030916
0.217462 0.032056
0.216807 0.033107
0.216169 0.034048
0.215532 0.034864
0.214880 0.035544
0.214195 0.036083
0.213464 0.036480
0.212672 0.036740
0.211813 0.036871
0.210885 0.036881
0.209897 0.036782
0.208867 0.036587
0.207818 0.036309
0.206778 0.035960
0.205775 0.035556
0.204835 0.035107
0.203982 0.034624
0.203231 0.034114
0.202592 0.033584
0.202067 0.033034
0.201650 0.032463
0.201324 0.031870
0.201069 0.031249
0.200858 0.030597
0.200663 0.029911
0.200458 0.029190
0.200215 0.028435
0.199912 0.027650
0.199528 0.026841
0.199049 0.026015
0.198471 0.025182
0.197799 0.024351
0.197056 0.023535
0.196269 0.022744
0.195473 0.021990
0.194703 0.021283
0.193989 0.020631
0.193355 0.020042
0.192819 0.019521
0.192388 0.019070
0.192061 0.018688
0.191830 0.018369
0.191680 0.018106
0.191593 0.017893
0.191548 0.017722
0.191524 0.017587
0.191500 0.017487
0.191454 0.017422
0.191369 0.017393
0.191231 0.017401
0.191034 0.017448
0.190780 0.017532
0.190481 0.017649
0.210286 0.050555
0.209644 0.050453
0.209010 0.050246
0.208384 0.049946
0.207767 0.049567
0.207163 0.049121
0.206579 0.048614
0.206021 0.048047
0.205498 0.047422
0.205014 0.046740
0.204572 0.046004
0.204170 0.045223
0.203801 0.044411
0.203457 0.043583
0.203129 0.042759
0.202812 0.041955
0.202502 0.041186
0.202198 0.040463
0.201904 0.039797
0.201621 0.039196
0.201355 0.038665
0.201107 0.038213
0.200883 0.037844
0.200686 0.037564
0.200522 0.037378
0.200399 0.037291
0.200322 0.037307
0.200297 0.037430
0.200325 0.037662
0.200404 0.038002
0.200527 0.038447
0.200685 0.038994
0.200864 0.039635
0.201049 0.040361
0.201228 0.041164
0.201388 0.042030
0.201522 0.042944
0.201627 0.043889
0.201704 0.044845
0.201755 0.045795
0.201785 0.046726
0.201796 0.047628
0.201790 0.048494
0.201769 0.049320
0.201734 0.050098
0.201691 0.050821
0.201644 0.051477
0.201602 0.052053
0.201573 0.052536
0.201564 0.052916
0.201578 0.053183
0.201614 0.053331
0.201665 0.053361
0.201718 0.053277
0.201757 0.053087
0.201763 0.052806
0.201721 0.052450
0.201615 0.052038
0.201438 0.051586
0.201186 0.051105
0.200863 0.050604
0.200476 0.050087
0.200035 0.049554
0.199554 0.049004
0.199044 0.048437
0.198520 0.047854
0.197994 0.047256
0.197482 0.046647
0.196995 0.046030
0.196545 0.045407
0.196138 0.044782
0.195777 0.044158
0.195456 0.043538
0.195166 0.042926
0.194892 0.042324
0.194620 0.041738
0.194332 0.041168
0.194017 0.040616
0.193667 0.040082
0.193278 0.039565
0.192855 0.039063
0.192401 0.038579
0.191924 0.038117
0.191430 0.037685
0.190921 0.037292
0.190403 0.036950
0.189880 0.036669
0.189355 0.036457
0.188835 0.036319
0.188325 0.036256
0.187828 0.036268
0.187347 0.036352
0.186881 0.036504
0.186428 0.036722
0.185985 0.037003
0.185548 0.037347
0.185114 0.037752
0.184685 0.038218
0.184266 0.038741
0.183863 0.039316
0.183487 0.039934
0.219701 0.067637
0.218969 0.067653
0.218120 0.067795
0.217183 0.068047
0.216189 0.068384
0.215174 0.068778
0.214172 0.069200
0.213214 0.069623
0.212324 0.070019
0.211520 0.070365
0.210814 0.070640
0.210213 0.070827
0.209717 0.070917
0.209319 0.070910
0.209010 0.070812
0.208775 0.070641
0.208597 0.070418
0.208457 0.070171
0.208338 0.069931
0.208220 0.069726
0.208091 0.069583
0.207940 0.069522
0.207769 0.069555
0.207583 0.069685
0.207398 0.069906
0.207233 0.070207
0.207106 0.070577
0.207034 0.071003
0.207032 0.071471
0.207106 0.071967
0.207262 0.072478
0.207497 0.072989
0.207809 0.073492
0.208186 0.073981
0.208618 0.074457
0.209090 0.074924
0.209582 0.075394
0.210076 0.075881
0.210551 0.076401
0.210986 0.076973
0.211364 0.077614
0.211668 0.078339
0.211888 0.079157
0.212024 0.080071
0.212080 0.081073
0.212071 0.082146
0.212018 0.083267
0.211944 0.084409
0.211872 0.085543
0.211824 0.086640
0.211816 0.087672
0.211861 0.088614
0.211968 0.089441
0.212136 0.090136
0.212361 0.090689
0.212630 0.091098
0.212926 0.091368
0.213229 0.091515
0.213515 0.091558
0.213762 0.091522
0.213945 0.091436
0.214046 0.091328
0.214050 0.091222
0.213949 0.091140
0.213746 0.091094
0.213453 0.091086
0.213093 0.091107
0.212695 0.091142
0.212293 0.091170
0.211917 0.091165
0.211593 0.091101
0.211344 0.090951
0.211181 0.090688
0.211111 0.090290
0.211133 0.089741
0.211241 0.089033
0.211424 0.088167
0.211670 0.087152
0.211963 0.086002
0.212289 0.084741
0.212634 0.083397
0.212983 0.082002
0.213323 0.080592
0.213641 0.079203
0.213931 0.077872
0.214188 0.076633
0.214415 0.075513
0.214619 0.074532
0.214812 0.073702
0.215006 0.073030
0.215214 0.072512
0.215446 0.072140
0.215710 0.071900
0.216012 0.071772
0.216353 0.071738
0.216734 0.071783
0.217152 0.071892
0.217603 0.072059
0.218079 0.072283
0.218572 0.072568
0.219069 0.072923
0.247790 0.040924
0.247130 0.040805
0.246405 0.040805
0.245632 0.040929
0.244827 0.041182
0.244005 0.041567
0.243177 0.042083
0.242354 0.042725
0.241546 0.043479
0.240765 0.044321
0.240022 0.045222
0.239333 0.046146
0.238709 0.047060
0.238162 0.047935
0.237697 0.048751
0.237320 0.049497
0.237031 0.050171
0.236828 0.050780
0.236709 0.051334
0.236672 0.051843
0.236712 0.052319
0.236826 0.052767
0.237012 0.053193
0.237265 0.053602
0.237579 0.053998
0.237951 0.054389
0.238377 0.054781
0.238856 0.055181
0.239389 0.055592
0.239979 0.056007
0.240629 0.056414
0.241342 0.056790
0.242117 0.057112
0.242947 0.057354
0.243824 0.057500
0.244737 0.057542
0.245671 0.057481
0.246612 0.057330
0.247544 0.057105
0.248454 0.056827
0.249329 0.056516
0.250162 0.056192
0.250945 0.055870
0.251676 0.055568
0.252356 0.055303
0.252986 0.055098
0.253574 0.054976
0.254124 0.054961
0.254641 0.055072
0.255126 0.055319
0.255580 0.055696
0.255995 0.056187
0.256369 0.056762
0.256694 0.057387
0.256966 0.058028
0.257181 0.058656
0.257335 0.059252
0.257426 0.059801
0.257449 0.060300
0.257404 0.060749
0.257288 0.061155
0.257102 0.061523
0.256851 0.061862
0.256542 0.062181
0.256184 0.062490
0.255791 0.062802
0.255373 0.063129
0.254943 0.063485
0.254510 0.063880
0.254078 0.064318
0.253652 0.064793
0.253232 0.065283
0.252820 0.065760
0.252418 0.066184
0.252031 0.066514
0.251664 0.066713
0.251323 0.066748
0.251011 0.066597
0.250732 0.066250
0.250487 0.065708
0.250278 0.064981
0.250102 0.064088
0.249960 0.063056
0.249848 0.061913
0.249765 0.060695
0.249706 0.059440
0.249667 0.058189
0.249643 0.056987
0.249629 0.055879
0.249619 0.054908
0.249609 0.054110
0.249596 0.053510
0.249577 0.053112
0.249551 0.052909
0.249517 0.052874
0.249472 0.052976
0.249415 0.053182
0.249341 0.053462
0.249246 0.053794
0.249124 0.054162
0.248968 0.054560
0.266627 0.049092
0.265971 0.049003
0.265218 0.049200
0.264378 0.049671
0.263467 0.050379
0.262504 0.051266
0.261510 0.052263
0.260506 0.053295
0.259514 0.054292
0.258551 0.055191
0.257631 0.055946
0.256767 0.056523
0.255966 0.056904
0.255234 0.057086
0.254574 0.057079
0.253986 0.056909
0.253467 0.056614
0.253013 0.056242
0.252615 0.055854
0.252260 0.055510
0.251936 0.055276
0.251628 0.055211
0.251324 0.055361
0.251017 0.055752
0.250709 0.056383
0.250406 0.057222
0.250119 0.058208
0.249859 0.059265
0.249636 0.060315
0.249456 0.061280
0.249323 0.062097
0.249236 0.062716
0.249193 0.063104
0.249188 0.063245
0.249215 0.063137
0.249265 0.062793
0.249327 0.062243
0.249391 0.061528
0.249444 0.060700
0.249472 0.059822
0.249462 0.058963
0.249403 0.058194
0.249284 0.057581
0.249101 0.057180
0.248852 0.057028
0.248544 0.057136
0.248185 0.057485
0.247787 0.058029
0.247363 0.058702
0.246925 0.059432
0.246484 0.060146
0.246047 0.060781
0.245620 0.061287
0.245204 0.061629
0.244799 0.061786
0.244400 0.061751
0.244003 0.061533
0.243600 0.061150
0.243181 0.060638
0.242737 0.060042
0.242255 0.059418
0.241723 0.058829
0.241130 0.058343
0.240464 0.058025
0.239715 0.057932
0.238881 0.058102
0.237966 0.058547
0.236984 0.059247
0.235957 0.060150
0.234910 0.061183
0.233868 0.062260
0.232855 0.063298
0.231892 0.064222
0.230991 0.064971
0.230165 0.065500
0.229418 0.065776
0.228755 0.065786
0.228177 0.065527
0.227681 0.065013
0.227263 0.064271
0.226915 0.063344
0.226627 0.062285
0.226384 0.061161
0.226170 0.060046
0.225966 0.059017
0.225755 0.058150
0.225525 0.057509
0.225268 0.057136
0.224986 0.057051
0.224690 0.057240
0.224392 0.057667
0.224110 0.058273
0.223858 0.058995
0.223649 0.059766
0.223494 0.060530
0.223399 0.061238
0.223368 0.061855
0.223405 0.062355
0.223508 0.062725
0.223678 0.062963
0.223910 0.063078
0.265578 0.058523
0.264957 0.058256
0.264310 0.057898
0.263643 0.057468
0.262959 0.056994
0.262258 0.056510
0.261538 0.056055
0.260795 0.055668
0.260027 0.055385
0.259237 0.055231
0.258427 0.055213
0.257603 0.055324
0.256776 0.055544
0.255954 0.055844
0.255146 0.056197
0.254363 0.056576
0.253612 0.056960
0.252901 0.057331
0.252236 0.057674
0.251624 0.057981
0.251067 0.058245
0.250565 0.058467
0.250116 0.058655
0.249715 0.058821
0.249354 0.058985
0.249023 0.059174
0.248712 0.059419
0.248410 0.059752
0.248108 0.060203
0.247798 0.060797
0.247475 0.061544
0.247135 0.062441
0.246778 0.063473
0.246404 0.064616
0.246015 0.065840
0.245612 0.067117
0.245196 0.068422
0.244770 0.069730
0.244334 0.071019
0.243892 0.072269
0.243447 0.073459
0.243004 0.074570
0.242570 0.075587
0.242151 0.076497
0.241757 0.077294
0.241392 0.077981
0.241063 0.078566
0.240769 0.079063
0.240507 0.079496
0.240272 0.079887
0.240054 0.080260
0.239844 0.080633
0.239636 0.081011
0.239421 0.081393
0.239194 0.081768
0.238950 0.082119
0.238684 0.082431
0.238392 0.082687
0.238074 0.082875
0.237730 0.082979
0.237366 0.082987
0.236991 0.082887
0.236614 0.082670
0.236250 0.082329
0.235910 0.081863
0.235603 0.081280
0.235331 0.080589
0.235092 0.079811
0.234875 0.078968
0.234667 0.078088
0.234451 0.077198
0.234213 0.076319
0.233942 0.075466
0.233628 0.074640
0.233268 0.073834
0.232859 0.073032
0.232405 0.072218
0.231910 0.071376
0.231384 0.070494
0.230835 0.069560
0.230280 0.068567
0.229734 0.067508
0.229213 0.066377
0.228733 0.065173
0.228309 0.063895
0.227948 0.062551
0.227655 0.061151
0.227425 0.059714
0.227249 0.058264
0.227115 0.056832
0.227007 0.055451
0.226912 0.054156
0.226818 0.052977
0.226715 0.051939
0.226596 0.051054
0.226460 0.050323
0.226304 0.049742
0.226131 0.049301
0.225942 0.048991
0.225739 0.048802
0.225524 0.048727
0.243745 0.023011
0.243092 0.022606
0.242489 0.022366
0.241948 0.022299
0.241476 0.022400
0.241074 0.022649
0.240736 0.023018
0.240452 0.023472
0.240209 0.023972
0.239992 0.024479
0.239787 0.024957
0.239578 0.025378
0.239356 0.025719
0.239112 0.025969
0.238841 0.026128
0.238543 0.026203
0.238218 0.026215
0.237873 0.026191
0.237515 0.026171
0.237157 0.026196
0.236811 0.026312
0.236494 0.026562
0.236221 0.026983
0.236006 0.027599
0.235861 0.028423
0.235793 0.029451
0.235804 0.030669
0.235890 0.032047
0.236044 0.033547
0.236255 0.035125
0.236509 0.036736
0.236793 0.038338
0.237092 0.039892
0.237396 0.041367
0.237693 0.042743
0.237976 0.044007
0.238240 0.045155
0.238482 0.046194
0.238705 0.047138
0.238913 0.048008
0.239115 0.048832
0.239323 0.049636
0.239551 0.050448
0.239815 0.051292
0.240129 0.052186
0.240506 0.053139
0.240956 0.054151
0.241482 0.055213
0.242085 0.056306
0.242759 0.057401
0.243493 0.058468
0.244273 0.059471
0.245085 0.060380
0.245910 0.061165
0.246734 0.061803
0.247542 0.062279
0.248319 0.062586
0.249057 0.062725
0.249748 0.062705
0.250386 0.062546
0.250970 0.062275
0.251501 0.061926
0.251981 0.061538
0.252416 0.061148
0.252812 0.060796
0.253177 0.060511
0.253517 0.060316
0.253837 0.060223
0.254137 0.060232
0.254416 0.060330
0.254669 0.060497
0.254887 0.060703
0.255060 0.060916
0.255178 0.061103
0.255231 0.061235
0.255210 0.061289
0.255109 0.061250
0.254924 0.061110
0.254652 0.060870
0.254296 0.060538
0.253861 0.060134
0.253354 0.059682
0.252787 0.059210
0.252174 0.058751
0.251532 0.058338
0.250876 0.058002
0.250223 0.057771
0.249588 0.057665
0.248982 0.057698
0.248414 0.057875
0.247888 0.058189
0.247406 0.058624
0.246969 0.059153
0.246573 0.059748
0.246218 0.060376
0.245899 0.061006
0.245613 0.061611
0.245359 0.062171
0.245131 0.062672
0.244928 0.063111
0.244746 0.063491
0.195970 0.034407
0.195330 0.033960
0.194710 0.033420
0.194103 0.032810
0.193503 0.032158
0.192903 0.031492
0.192297 0.030840
0.191681 0.030232
0.191060 0.029693
0.190439 0.029248
0.189831 0.028914
0.189250 0.028704
0.188709 0.028618
0.188223 0.028646
0.187801 0.028771
0.187451 0.028965
0.187178 0.029199
0.186985 0.029441
0.186874 0.029664
0.186842 0.029845
0.186886 0.029968
0.187001 0.030026
0.187179 0.030020
0.187413 0.029965
0.187691 0.029880
0.188007 0.029796
0.188353 0.029745
0.188727 0.029764
0.189132 0.029887
0.189572 0.030144
0.190054 0.030558
0.190586 0.031140
0.191171 0.031891
0.191814 0.032797
0.192514 0.033831
0.193272 0.034957
0.194083 0.036133
0.194943 0.037311
0.195846 0.038451
0.196785 0.039513
0.197750 0.040471
0.198735 0.041306
0.199733 0.042009
0.200737 0.042580
0.201743 0.043029
0.202748 0.043373
0.203751 0.043635
0.204749 0.043841
0.205741 0.044020
0.206723 0.044201
0.207694 0.044413
0.208649 0.044681
0.209583 0.045028
0.210490 0.045471
0.211367 0.046017
0.212209 0.046667
0.213013 0.047406
0.213777 0.048210
0.214500 0.049048
0.215180 0.049883
0.215817 0.050678
0.216410 0.051399
0.216958 0.052018
0.217463 0.052517
0.217922 0.052885
0.218335 0.053125
0.218697 0.053245
0.219005 0.053261
0.219255 0.053194
0.219443 0.053069
0.219565 0.052911
0.219620 0.052748
0.219611 0.052608
0.219543 0.052518
0.219423 0.052501
0.219262 0.052573
0.219069 0.052735
0.218855 0.052979
0.218631 0.053278
0.218405 0.053600
0.218185 0.053902
0.217981 0.054145
0.217797 0.054292
0.217641 0.054316
0.217517 0.054200
0.217428 0.053938
0.217376 0.053536
0.217363 0.053008
0.217392 0.052376
0.217464 0.051668
0.217581 0.050916
0.217748 0.050155
0.217966 0.049424
0.218239 0.048759
0.218566 0.048198
0.218947 0.047772
0.219381 0.047506
0.219864 0.047413
0.220395 0.047493
0.220973 0.047732
0.221595 0.048103
0.232573 0.052421
0.231917 0.051864
0.231259 0.051099
0.230602 0.050161
0.229947 0.049097
0.229295 0.047968
0.228647 0.046844
0.228004 0.045803
0.227367 0.044918
0.226735 0.044251
0.226110 0.043836
0.225497 0.043680
0.224901 0.043754
0.224331 0.044006
0.223795 0.044370
0.223305 0.044778
0.222870 0.045166
0.222497 0.045478
0.222191 0.045667
0.221955 0.045698
0.221789 0.045544
0.221690 0.045193
0.221651 0.044643
0.221663 0.043909
0.221718 0.043020
0.221801 0.042021
0.221903 0.040970
0.222010 0.039936
0.222113 0.038994
0.222201 0.038221
0.222269 0.037682
0.222314 0.037427
0.222339 0.037477
0.222350 0.037821
0.222359 0.038422
0.222378 0.039223
0.222417 0.040161
0.222487 0.041168
0.222594 0.042186
0.222741 0.043160
0.222932 0.044046
0.223167 0.044806
0.223444 0.045414
0.223763 0.045856
0.224119 0.046129
0.224507 0.046245
0.224919 0.046232
0.225344 0.046128
0.225771 0.045989
0.226185 0.045877
0.226569 0.045859
0.226911 0.046002
0.227198 0.046355
0.227426 0.046945
0.227592 0.047767
0.227700 0.048787
0.227757 0.049954
0.227771 0.051203
0.227751 0.052468
0.227705 0.053688
0.227638 0.054806
0.227558 0.055771
0.227466 0.056546
0.227364 0.057101
0.227252 0.057423
0.227127 0.057511
0.226985 0.057380
0.226818 0.057062
0.226619 0.056603
0.226376 0.056061
0.226077 0.055504
0.225711 0.055005
0.225268 0.054633
0.224740 0.054442
0.224127 0.054463
0.223435 0.054698
0.222675 0.055119
0.221863 0.055679
0.221015 0.056317
0.220150 0.056970
0.219283 0.057573
0.218430 0.058064
0.217604 0.058391
0.216816 0.058510
0.216074 0.058390
0.215384 0.058018
0.214750 0.057395
0.214172 0.056541
0.213649 0.055492
0.213175 0.054303
0.212745 0.053040
0.212351 0.051781
0.211982 0.050607
0.211631 0.049596
0.211290 0.048812
0.210956 0.048297
0.210633 0.048063
0.210325 0.048096
0.210043 0.048358
0.209798 0.048798
0.209601 0.049357
0.255179 0.036512
0.254493 0.036074
0.253784 0.035670
0.253051 0.035319
0.252295 0.035041
0.251513 0.034865
0.250706 0.034831
0.249875 0.034984
0.249019 0.035369
0.248142 0.036019
0.247246 0.036942
0.246340 0.038119
0.245432 0.039498
0.244535 0.041016
0.243660 0.042602
0.242821 0.044192
0.242028 0.045735
0.241291 0.047190
0.240618 0.048528
0.240014 0.049730
0.239481 0.050785
0.239018 0.051689
0.238620 0.052445
0.238282 0.053067
0.237994 0.053580
0.237747 0.054022
0.237533 0.054445
0.237339 0.054910
0.237157 0.055481
0.236974 0.056218
0.236783 0.057161
0.236578 0.058322
0.236358 0.059681
0.236129 0.061186
0.235898 0.062768
0.235672 0.064350
0.235460 0.065864
0.235268 0.067256
0.235098 0.068484
0.234952 0.069523
0.234829 0.070360
0.234731 0.070994
0.234656 0.071430
0.234605 0.071682
0.234580 0.071768
0.234584 0.071713
0.234615 0.071548
0.234670 0.071312
0.234740 0.071052
0.234811 0.070821
0.234868 0.070671
0.234895 0.070648
0.234879 0.070772
0.234811 0.071039
0.234691 0.071410
0.234523 0.071827
0.234314 0.072221
0.234075 0.072530
0.233818 0.072698
0.233556 0.072683
0.233301 0.072455
0.233065 0.071994
0.232859 0.071289
0.232693 0.070336
0.232570 0.069137
0.232491 0.067705
0.232447 0.066060
0.232426 0.064240
0.232410 0.062296
0.232380 0.060295
0.232314 0.058316
0.232198 0.056444
0.232020 0.054756
0.231778 0.053302
0.231477 0.052103
0.231131 0.051142
0.230756 0.050373
0.230373 0.049737
0.229998 0.049169
0.229646 0.048614
0.229327 0.048024
0.229047 0.047361
0.228808 0.046600
0.228609 0.045720
0.228445 0.044714
0.228311 0.043578
0.228198 0.042321
0.228099 0.040962
0.228007 0.039535
0.227914 0.038089
0.227815 0.036688
0.227705 0.035408
0.227581 0.034331
0.227440 0.033536
0.227281 0.033083
0.227104 0.033006
0.226915 0.033301
0.226720 0.033933
0.226528 0.034844
0.226349 0.035963
0.226192 0.037216
0.225033 0.065675
0.224430 0.065255
0.223881 0.064707
0.223383 0.064063
0.222933 0.063360
0.222529 0.062630
0.222172 0.061906
0.221865 0.061213
0.221613 0.060574
0.221422 0.060002
0.221295 0.059504
0.221234 0.059082
0.221239 0.058727
0.221309 0.058426
0.221442 0.058164
0.221633 0.057922
0.221879 0.057684
0.222173 0.057435
0.222509 0.057166
0.222881 0.056876
0.223281 0.056567
0.223704 0.056249
0.224145 0.055939
0.224600 0.055658
0.225069 0.055429
0.225554 0.055280
0.226055 0.055239
0.226575 0.055334
0.227114 0.055588
0.227669 0.056020
0.228236 0.056641
0.228809 0.057451
0.229383 0.058441
0.229951 0.059590
0.230510 0.060870
0.231055 0.062244
0.231584 0.063675
0.232095 0.065123
0.232588 0.066553
0.233063 0.067933
0.233524 0.069237
0.233975 0.070441
0.234427 0.071530
0.234890 0.072490
0.235375 0.073316
0.235893 0.074006
0.236454 0.074569
0.237062 0.075019
0.237717 0.075375
0.238416 0.075662
0.239150 0.075905
0.239906 0.076131
0.240672 0.076361
0.241433 0.076613
0.242176 0.076898
0.242890 0.077214
0.243564 0.077553
0.244192 0.077900
0.244769 0.078231
0.245296 0.078520
0.245775 0.078740
0.246208 0.078868
0.246600 0.078885
0.246955 0.078779
0.247275 0.078549
0.247561 0.078201
0.247812 0.077752
0.248026 0.077224
0.248198 0.076646
0.248323 0.076054
0.248395 0.075484
0.248408 0.074972
0.248358 0.074554
0.248242 0.074255
0.248059 0.074093
0.247809 0.074075
0.247497 0.074193
0.247130 0.074428
0.246719 0.074753
0.246276 0.075133
0.245816 0.075531
0.245355 0.075912
0.244907 0.076244
0.244487 0.076501
0.244107 0.076668
0.243778 0.076736
0.243508 0.076706
0.243302 0.076590
0.243164 0.076407
0.243093 0.076183
0.243084 0.075953
0.243131 0.075754
0.243226 0.075624
0.243360 0.075598
0.243525 0.075702
0.243716 0.075955
0.243934 0.076359
0.244181 0.076907
0.244463 0.077576
[truncated: 1,529,934 more chars]
