# Supplementary material for: Enhancing geometric representations for molecules with equivariant vector-scalar interactive message passing
Source: Nat Commun. 2024 Jan 5;15:313. doi: 10.1038/s41467-023-43720-2 (PMC10770089; doi:10.1038/s41467-023-43720-2)
Supplement: Supplementary file 4 — Source Data [file 41467_2023_43720_MOESM4_ESM.zip › Source Data/Figure s3a(right).txt]

0.301589 0.004733
0.301048 0.004380
0.300494 0.004025
0.299941 0.003683
0.299394 0.003357
0.298851 0.003048
0.298302 0.002755
0.297734 0.002476
0.297132 0.002204
0.296479 0.001933
0.295763 0.001656
0.294975 0.001369
0.294110 0.001068
0.293169 0.000750
0.292160 0.000416
0.291093 0.000067
0.289987 -0.000290
0.288859 -0.000649
0.287729 -0.000999
0.286618 -0.001328
0.285545 -0.001621
0.284524 -0.001867
0.283571 -0.002052
0.282697 -0.002167
0.281911 -0.002205
0.281221 -0.002159
0.280631 -0.002028
0.280144 -0.001814
0.279758 -0.001523
0.279469 -0.001165
0.279268 -0.000752
0.279146 -0.000296
0.279090 0.000193
0.279086 0.000709
0.279118 0.001248
0.279174 0.001813
0.279239 0.002408
0.279305 0.003037
0.279367 0.003695
0.279429 0.004373
0.279502 0.005057
0.279601 0.005731
0.279744 0.006382
0.279947 0.007004
0.280227 0.007595
0.280597 0.008157
0.281068 0.008696
0.281642 0.009221
0.282316 0.009738
0.283078 0.010253
0.283906 0.010773
0.284770 0.011305
0.285633 0.011855
0.286455 0.012433
0.287194 0.013050
0.287816 0.013712
0.288295 0.014421
0.288619 0.015167
0.288791 0.015930
0.288827 0.016687
0.288748 0.017415
0.288580 0.018097
0.288354 0.018721
0.288096 0.019286
0.287835 0.019797
0.287599 0.020266
0.287412 0.020707
0.287293 0.021140
0.287252 0.021582
0.287289 0.022046
0.287386 0.022545
0.287515 0.023082
0.287637 0.023660
0.287712 0.024269
0.287708 0.024891
0.287604 0.025495
0.287398 0.026038
0.287097 0.026477
0.286714 0.026770
0.286264 0.026884
0.285762 0.026796
0.285221 0.026493
0.284656 0.025974
0.284080 0.025249
0.283512 0.024335
0.282967 0.023263
0.282461 0.022068
0.282011 0.020788
0.281625 0.019465
0.281309 0.018139
0.281062 0.016841
0.280879 0.015597
0.280751 0.014420
0.280670 0.013315
0.280629 0.012277
0.280619 0.011299
0.280629 0.010373
0.280648 0.009492
0.280662 0.008650
0.280659 0.007843
0.280629 0.007069
0.272973 -0.047170
0.272407 -0.047449
0.271778 -0.047678
0.271111 -0.047854
0.270440 -0.047981
0.269805 -0.048066
0.269242 -0.048116
0.268781 -0.048137
0.268443 -0.048139
0.268243 -0.048130
0.268185 -0.048122
0.268266 -0.048126
0.268475 -0.048152
0.268796 -0.048210
0.269210 -0.048302
0.269694 -0.048429
0.270226 -0.048588
0.270783 -0.048770
0.271344 -0.048965
0.271894 -0.049159
0.272422 -0.049335
0.272924 -0.049472
0.273401 -0.049550
0.273859 -0.049549
0.274306 -0.049453
0.274754 -0.049249
0.275216 -0.048931
0.275705 -0.048495
0.276238 -0.047948
0.276828 -0.047297
0.277489 -0.046558
0.278228 -0.045750
0.279050 -0.044895
0.279953 -0.044014
0.280926 -0.043127
0.281956 -0.042249
0.283023 -0.041385
0.284103 -0.040538
0.285174 -0.039702
0.286214 -0.038875
0.287205 -0.038057
0.288133 -0.037252
0.288988 -0.036466
0.289766 -0.035708
0.290465 -0.034984
0.291089 -0.034300
0.291648 -0.033658
0.292152 -0.033061
0.292620 -0.032512
0.293069 -0.032010
0.293521 -0.031556
0.293994 -0.031148
0.294506 -0.030784
0.295064 -0.030461
0.295671 -0.030174
0.296317 -0.029918
0.296988 -0.029695
0.297661 -0.029508
0.298311 -0.029366
0.298910 -0.029279
0.299431 -0.029255
0.299848 -0.029293
0.300139 -0.029389
0.300287 -0.029529
0.300281 -0.029698
0.300115 -0.029877
0.299790 -0.030045
0.299315 -0.030183
0.298704 -0.030271
0.297978 -0.030291
0.297160 -0.030228
0.296280 -0.030069
0.295365 -0.029807
0.294443 -0.029441
0.293536 -0.028979
0.292660 -0.028438
0.291825 -0.027842
0.291034 -0.027224
0.290287 -0.026616
0.289576 -0.026048
0.288892 -0.025543
0.288227 -0.025114
0.287571 -0.024768
0.286917 -0.024503
0.286258 -0.024315
0.285594 -0.024195
0.284926 -0.024131
0.284259 -0.024112
0.283599 -0.024125
0.282953 -0.024154
0.282329 -0.024183
0.281732 -0.024197
0.281171 -0.024184
0.280655 -0.024137
0.280198 -0.024061
0.279819 -0.023969
0.279540 -0.023884
0.279383 -0.023826
0.279362 -0.023815
0.279489 -0.023864
0.279765 -0.023978
0.213949 -0.001314
0.213396 -0.001416
0.212898 -0.001520
0.212461 -0.001621
0.212091 -0.001714
0.211790 -0.001793
0.211562 -0.001851
0.211408 -0.001880
0.211328 -0.001875
0.211319 -0.001829
0.211379 -0.001738
0.211500 -0.001601
0.211676 -0.001418
0.211899 -0.001192
0.212161 -0.000926
0.212454 -0.000627
0.212773 -0.000300
0.213117 0.000049
0.213485 0.000413
0.213883 0.000784
0.214316 0.001154
0.214795 0.001518
0.215326 0.001871
0.215919 0.002209
0.216582 0.002532
0.217321 0.002841
0.218140 0.003140
0.219039 0.003432
0.220015 0.003726
0.221061 0.004027
0.222163 0.004342
0.223306 0.004677
0.224468 0.005035
0.225630 0.005414
0.226771 0.005813
0.227873 0.006227
0.228918 0.006651
0.229895 0.007080
0.230800 0.007507
0.231634 0.007925
0.232405 0.008327
0.233127 0.008702
0.233818 0.009041
0.234494 0.009338
0.235171 0.009586
0.235862 0.009784
0.236573 0.009931
0.237305 0.010029
0.238057 0.010085
0.238819 0.010105
0.239581 0.010098
0.240329 0.010074
0.241044 0.010043
0.241709 0.010018
0.242304 0.010009
0.242812 0.010026
0.243214 0.010079
0.243499 0.010176
0.243658 0.010322
0.243688 0.010519
0.243598 0.010766
0.243402 0.011059
0.243120 0.011391
0.242781 0.011754
0.242410 0.012138
0.242033 0.012536
0.241670 0.012938
0.241337 0.013336
0.241044 0.013724
0.240796 0.014095
0.240596 0.014444
0.240441 0.014767
0.240328 0.015062
0.240249 0.015325
0.240198 0.015557
0.240164 0.015753
0.240139 0.015908
0.240112 0.016018
0.240073 0.016074
0.240012 0.016069
0.239924 0.015996
0.239804 0.015850
0.239652 0.015629
0.239477 0.015333
0.239290 0.014962
0.239106 0.014521
0.238940 0.014012
0.238806 0.013443
0.238716 0.012820
0.238677 0.012151
0.238694 0.011447
0.238770 0.010719
0.238905 0.009975
0.239096 0.009229
0.239337 0.008490
0.239621 0.007769
0.239935 0.007077
0.240268 0.006425
0.240603 0.005823
0.240924 0.005284
0.241214 0.004820
0.233092 0.073306
0.232521 0.073096
0.231961 0.072788
0.231417 0.072393
0.230895 0.071933
0.230398 0.071432
0.229931 0.070914
0.229494 0.070401
0.229090 0.069910
0.228715 0.069451
0.228369 0.069030
0.228046 0.068651
0.227746 0.068315
0.227469 0.068027
0.227215 0.067789
0.226990 0.067604
0.226799 0.067473
0.226651 0.067394
0.226556 0.067360
0.226523 0.067364
0.226561 0.067396
0.226677 0.067449
0.226876 0.067521
0.227157 0.067617
0.227520 0.067745
0.227955 0.067922
0.228451 0.068167
0.228991 0.068501
0.229555 0.068942
0.230122 0.069502
0.230672 0.070189
0.231190 0.071001
0.231665 0.071934
0.232090 0.072977
0.232463 0.074118
0.232785 0.075343
0.233060 0.076636
0.233293 0.077981
0.233492 0.079358
0.233664 0.080744
0.233821 0.082114
0.233972 0.083446
0.234127 0.084716
0.234294 0.085909
0.234483 0.087015
0.234699 0.088029
0.234948 0.088952
0.235232 0.089786
0.235554 0.090532
0.235914 0.091190
0.236311 0.091757
0.236745 0.092231
0.237210 0.092605
0.237701 0.092877
0.238208 0.093044
0.238719 0.093106
0.239217 0.093070
0.239690 0.092944
0.240122 0.092742
0.240502 0.092477
0.240824 0.092164
0.241081 0.091815
0.241273 0.091437
0.241400 0.091034
0.241469 0.090608
0.241485 0.090160
0.241456 0.089690
0.241389 0.089202
0.241293 0.088701
0.241171 0.088196
0.241028 0.087696
0.240863 0.087212
0.240676 0.086752
0.240465 0.086323
0.240221 0.085931
0.239938 0.085580
0.239603 0.085272
0.239208 0.085013
0.238743 0.084810
0.238199 0.084671
0.237573 0.084605
0.236865 0.084618
0.236081 0.084711
0.235229 0.084878
0.234327 0.085103
0.233395 0.085363
0.232455 0.085631
0.231531 0.085878
0.230646 0.086080
0.229819 0.086216
0.229068 0.086273
0.228405 0.086243
0.227840 0.086121
0.227378 0.085909
0.227020 0.085609
0.226763 0.085226
0.226600 0.084769
0.226525 0.084249
0.226525 0.083679
0.226590 0.083076
0.226710 0.082458
0.242221 0.099073
0.241571 0.098927
0.240812 0.098918
0.239963 0.099031
0.239063 0.099215
0.238155 0.099409
0.237285 0.099554
0.236489 0.099598
0.235797 0.099500
0.235227 0.099234
0.234789 0.098781
0.234482 0.098136
0.234298 0.097306
0.234223 0.096307
0.234239 0.095169
0.234323 0.093929
0.234449 0.092637
0.234589 0.091344
0.234713 0.090108
0.234797 0.088979
0.234821 0.087999
0.234777 0.087193
0.234666 0.086575
0.234498 0.086151
0.234284 0.085917
0.234043 0.085868
0.233792 0.085994
0.233552 0.086276
0.233345 0.086692
0.233191 0.087213
0.233104 0.087807
0.233095 0.088441
0.233167 0.089090
0.233320 0.089731
0.233547 0.090353
0.233839 0.090956
0.234183 0.091547
0.234568 0.092142
0.234979 0.092757
0.235409 0.093401
0.235856 0.094068
0.236320 0.094744
0.236809 0.095411
0.237327 0.096054
0.237880 0.096664
0.238472 0.097238
0.239107 0.097773
0.239784 0.098266
0.240503 0.098707
0.241261 0.099082
0.242054 0.099371
0.242875 0.099556
0.243716 0.099624
0.244565 0.099573
0.245410 0.099412
0.246238 0.099161
0.247037 0.098848
0.247797 0.098496
0.248516 0.098125
0.249192 0.097746
0.249829 0.097364
0.250434 0.096988
0.251010 0.096628
0.251564 0.096300
0.252098 0.096024
0.252614 0.095821
0.253111 0.095708
0.253585 0.095701
0.254028 0.095804
0.254433 0.096015
0.254790 0.096320
0.255093 0.096702
0.255333 0.097137
0.255504 0.097608
0.255596 0.098096
0.255601 0.098587
0.255518 0.099063
0.255348 0.099501
0.255100 0.099875
0.254791 0.100162
0.254434 0.100344
0.254045 0.100413
0.253635 0.100370
0.253216 0.100223
0.252796 0.099985
0.252379 0.099675
0.251970 0.099313
0.251570 0.098917
0.251178 0.098507
0.250791 0.098099
0.250406 0.097706
0.250017 0.097339
0.249619 0.097001
0.249209 0.096691
0.248789 0.096397
0.248365 0.096097
0.247950 0.095757
0.247560 0.095345
0.247209 0.094833
0.246907 0.094206
0.246659 0.093459
0.299201 -0.004943
0.298548 -0.005259
0.297922 -0.005554
0.297355 -0.005824
0.296875 -0.006068
0.296505 -0.006281
0.296257 -0.006463
0.296133 -0.006609
0.296123 -0.006720
0.296208 -0.006796
0.296361 -0.006839
0.296555 -0.006852
0.296767 -0.006836
0.296975 -0.006791
0.297167 -0.006717
0.297333 -0.006612
0.297469 -0.006473
0.297576 -0.006297
0.297657 -0.006081
0.297720 -0.005818
0.297776 -0.005505
0.297839 -0.005135
0.297927 -0.004700
0.298058 -0.004194
0.298254 -0.003610
0.298534 -0.002941
0.298913 -0.002185
0.299400 -0.001340
0.299995 -0.000408
0.300689 0.000605
0.301464 0.001692
0.302299 0.002841
0.303169 0.004040
0.304048 0.005278
0.304912 0.006543
0.305737 0.007825
0.306504 0.009112
0.307192 0.010396
0.307789 0.011667
0.308283 0.012914
0.308671 0.014128
0.308953 0.015297
0.309137 0.016413
0.309236 0.017470
0.309268 0.018465
0.309252 0.019397
0.309213 0.020270
0.309172 0.021089
0.309150 0.021861
0.309163 0.022596
0.309223 0.023304
0.309335 0.023997
0.309497 0.024687
0.309702 0.025386
0.309933 0.026100
0.310166 0.026829
0.310369 0.027568
0.310513 0.028307
0.310566 0.029030
0.310505 0.029724
0.310311 0.030376
0.309975 0.030978
0.309492 0.031524
0.308868 0.032012
0.308113 0.032442
0.307244 0.032817
0.306284 0.033142
0.305258 0.033425
0.304196 0.033676
0.303127 0.033905
0.302077 0.034126
0.301070 0.034351
0.300125 0.034593
0.299252 0.034864
0.298455 0.035167
0.297732 0.035498
0.297072 0.035845
0.296463 0.036187
0.295887 0.036500
0.295331 0.036757
0.294781 0.036934
0.294229 0.037010
0.293669 0.036970
0.293100 0.036802
0.292523 0.036501
0.291945 0.036068
0.291373 0.035509
0.290819 0.034838
0.290293 0.034074
0.289807 0.033241
0.289375 0.032366
0.289006 0.031477
0.288711 0.030596
0.288498 0.029742
0.288372 0.028923
0.288333 0.028140
0.288377 0.027391
0.288496 0.026671
0.288674 0.025976
0.288896 0.025304
0.289145 0.024655
0.302624 -0.025756
0.301996 -0.026035
0.301425 -0.026255
0.300932 -0.026413
0.300533 -0.026506
0.300236 -0.026527
0.300038 -0.026471
0.299927 -0.026336
0.299885 -0.026120
0.299886 -0.025825
0.299908 -0.025453
0.299927 -0.025008
0.299926 -0.024493
0.299894 -0.023912
0.299825 -0.023267
0.299719 -0.022560
0.299580 -0.021791
0.299415 -0.020959
0.299237 -0.020063
0.299062 -0.019102
0.298909 -0.018074
0.298801 -0.016975
0.298763 -0.015806
0.298821 -0.014566
0.298995 -0.013260
0.299301 -0.011893
0.299745 -0.010477
0.300321 -0.009026
0.301013 -0.007560
0.301796 -0.006097
0.302643 -0.004652
0.303525 -0.003239
0.304415 -0.001865
0.305286 -0.000535
0.306117 0.000751
0.306891 0.001993
0.307591 0.003193
0.308208 0.004352
0.308736 0.005468
0.309176 0.006540
0.309534 0.007566
0.309824 0.008543
0.310064 0.009467
0.310277 0.010340
0.310486 0.011160
0.310716 0.011931
0.310985 0.012654
0.311305 0.013332
0.311682 0.013967
0.312111 0.014562
0.312582 0.015123
0.313079 0.015657
0.313585 0.016171
0.314075 0.016676
0.314527 0.017178
0.314913 0.017681
0.315206 0.018184
0.315382 0.018685
0.315423 0.019179
0.315315 0.019661
0.315052 0.020124
0.314637 0.020565
0.314080 0.020981
0.313398 0.021370
0.312612 0.021734
0.311749 0.022073
0.310835 0.022392
0.309897 0.022693
0.308958 0.022979
0.308036 0.023251
0.307148 0.023509
0.306301 0.023750
0.305499 0.023968
0.304739 0.024155
0.304015 0.024298
0.303314 0.024386
0.302624 0.024403
0.301930 0.024334
0.301220 0.024168
0.300485 0.023893
0.299718 0.023504
0.298921 0.022998
0.298095 0.022377
0.297249 0.021648
0.296395 0.020823
0.295548 0.019915
0.294726 0.018943
0.293946 0.017926
0.293227 0.016883
0.292583 0.015834
0.292027 0.014794
0.291569 0.013778
0.291212 0.012792
0.290955 0.011841
0.290793 0.010927
0.290715 0.010050
0.290709 0.009213
0.290759 0.008418
0.290848 0.007673
0.290959 0.006984
0.291077 0.006360
0.290774 -0.053938
0.290095 -0.054213
0.289390 -0.054451
0.288681 -0.054664
0.287996 -0.054863
0.287363 -0.055066
0.286813 -0.055293
0.286371 -0.055562
0.286062 -0.055887
0.285901 -0.056275
0.285892 -0.056724
0.286031 -0.057225
0.286300 -0.057761
0.286678 -0.058316
0.287137 -0.058870
0.287650 -0.059401
0.288190 -0.059892
0.288733 -0.060321
0.289257 -0.060672
0.289744 -0.060928
0.290182 -0.061073
0.290563 -0.061100
0.290889 -0.061000
0.291167 -0.060773
0.291411 -0.060421
0.291643 -0.059954
0.291889 -0.059382
0.292179 -0.058722
0.292543 -0.057989
0.293006 -0.057203
0.293587 -0.056378
0.294290 -0.055533
0.295107 -0.054681
0.296018 -0.053831
0.296993 -0.052991
0.298000 -0.052160
0.299006 -0.051335
0.299979 -0.050508
0.300892 -0.049670
0.301720 -0.048807
0.302444 -0.047906
0.303051 -0.046956
0.303531 -0.045947
0.303883 -0.044876
0.304113 -0.043741
0.304233 -0.042550
0.304260 -0.041314
0.304218 -0.040052
0.304135 -0.038784
0.304037 -0.037536
0.303952 -0.036338
0.303898 -0.035217
0.303888 -0.034203
0.303925 -0.033319
0.304002 -0.032585
0.304103 -0.032008
0.304210 -0.031590
0.304302 -0.031321
0.304358 -0.031188
0.304359 -0.031168
0.304287 -0.031234
0.304129 -0.031358
0.303876 -0.031507
0.303523 -0.031653
0.303068 -0.031767
0.302515 -0.031830
0.301870 -0.031825
0.301144 -0.031747
0.300348 -0.031595
0.299498 -0.031379
0.298610 -0.031113
0.297702 -0.030817
0.296792 -0.030518
0.295898 -0.030243
0.295038 -0.030017
0.294226 -0.029865
0.293472 -0.029805
0.292778 -0.029850
0.292142 -0.030009
0.291559 -0.030281
0.291019 -0.030664
0.290512 -0.031145
0.290030 -0.031708
0.289566 -0.032334
0.289116 -0.033001
0.288677 -0.033688
0.288250 -0.034376
0.287840 -0.035047
0.287452 -0.035691
0.287097 -0.036301
0.286786 -0.036877
0.286536 -0.037423
0.286363 -0.037950
0.286287 -0.038472
0.286327 -0.039008
0.286502 -0.039573
0.286828 -0.040184
0.287310 -0.040854
0.287951 -0.041590
0.288740 -0.042394
0.289663 -0.043259
0.260646 -0.077397
0.259967 -0.077602
0.259232 -0.077749
0.258460 -0.077848
0.257679 -0.077921
0.256920 -0.077994
0.256220 -0.078099
0.255612 -0.078263
0.255127 -0.078512
0.254792 -0.078865
0.254622 -0.079332
0.254627 -0.079918
0.254808 -0.080621
0.255158 -0.081430
0.255666 -0.082331
0.256314 -0.083304
0.257081 -0.084326
0.257942 -0.085370
0.258868 -0.086407
0.259833 -0.087412
0.260808 -0.088360
0.261770 -0.089233
0.262706 -0.090015
0.263610 -0.090696
0.264491 -0.091270
0.265365 -0.091734
0.266256 -0.092092
0.267187 -0.092352
0.268179 -0.092528
0.269250 -0.092635
0.270409 -0.092688
0.271657 -0.092700
0.272989 -0.092682
0.274392 -0.092639
0.275849 -0.092569
0.277342 -0.092468
0.278848 -0.092328
0.280344 -0.092137
0.281807 -0.091881
0.283216 -0.091546
0.284550 -0.091118
0.285795 -0.090585
0.286940 -0.089936
0.287980 -0.089167
0.288920 -0.088274
0.289766 -0.087265
0.290531 -0.086153
0.291229 -0.084959
0.291874 -0.083712
0.292478 -0.082443
0.293053 -0.081185
0.293604 -0.079970
0.294137 -0.078822
0.294650 -0.077760
0.295141 -0.076793
0.295601 -0.075925
0.296022 -0.075152
0.296394 -0.074467
0.296707 -0.073861
0.296953 -0.073320
0.297128 -0.072827
0.297229 -0.072360
0.297256 -0.071894
0.297212 -0.071403
0.297102 -0.070862
0.296930 -0.070251
0.296700 -0.069558
0.296415 -0.068779
0.296075 -0.067921
0.295680 -0.067001
0.295232 -0.066036
0.294735 -0.065049
0.294194 -0.064064
0.293617 -0.063104
0.293013 -0.062190
0.292390 -0.061350
0.291759 -0.060606
0.291127 -0.059986
0.290504 -0.059510
0.289896 -0.059195
0.289306 -0.059047
0.288738 -0.059062
0.288195 -0.059225
0.287677 -0.059512
0.287187 -0.059893
0.286723 -0.060336
0.286288 -0.060809
0.285881 -0.061284
0.285503 -0.061741
0.285157 -0.062162
0.284846 -0.062539
0.284581 -0.062869
0.284372 -0.063156
0.284233 -0.063414
0.284179 -0.063662
0.284224 -0.063925
0.284379 -0.064229
0.284650 -0.064595
0.285038 -0.065040
0.285539 -0.065575
0.286144 -0.066200
0.250537 -0.103657
0.249890 -0.103846
0.249287 -0.103999
0.248738 -0.104125
0.248256 -0.104232
0.247853 -0.104328
0.247543 -0.104419
0.247336 -0.104511
0.247241 -0.104608
0.247264 -0.104711
0.247407 -0.104823
0.247671 -0.104944
0.248052 -0.105072
0.248544 -0.105204
0.249138 -0.105330
0.249823 -0.105441
0.250585 -0.105521
0.251411 -0.105552
0.252286 -0.105514
0.253195 -0.105391
0.254127 -0.105168
0.255071 -0.104835
0.256021 -0.104389
0.256977 -0.103832
0.257938 -0.103170
0.258909 -0.102414
0.259896 -0.101576
0.260903 -0.100671
0.261934 -0.099717
0.262992 -0.098732
0.264075 -0.097734
0.265184 -0.096743
0.266313 -0.095778
0.267458 -0.094854
0.268613 -0.093988
0.269769 -0.093191
0.270917 -0.092470
0.272049 -0.091825
0.273152 -0.091249
0.274216 -0.090726
0.275232 -0.090238
0.276189 -0.089762
0.277083 -0.089274
0.277907 -0.088756
0.278662 -0.088194
0.279349 -0.087584
0.279975 -0.086931
0.280548 -0.086250
0.281075 -0.085562
0.281565 -0.084894
0.282024 -0.084271
0.282455 -0.083714
0.282859 -0.083241
0.283234 -0.082863
0.283577 -0.082588
0.283885 -0.082417
0.284153 -0.082346
0.284376 -0.082365
0.284547 -0.082457
0.284660 -0.082594
0.284709 -0.082745
0.284689 -0.082872
0.284595 -0.082940
0.284426 -0.082918
0.284186 -0.082782
0.283880 -0.082524
0.283515 -0.082141
0.283103 -0.081647
0.282654 -0.081057
0.282176 -0.080398
0.281680 -0.079694
0.281173 -0.078975
0.280663 -0.078266
0.280154 -0.077591
0.279653 -0.076973
0.279161 -0.076431
0.278679 -0.075978
0.278208 -0.075629
0.277743 -0.075387
0.277281 -0.075255
0.276818 -0.075225
0.276353 -0.075286
0.275886 -0.075423
0.275422 -0.075621
0.274971 -0.075868
0.274543 -0.076158
0.274152 -0.076487
0.273809 -0.076857
0.273526 -0.077271
0.273312 -0.077735
0.273177 -0.078252
0.273133 -0.078827
0.273188 -0.079460
0.273349 -0.080149
0.273620 -0.080890
0.274000 -0.081678
0.274486 -0.082506
0.275070 -0.083367
0.275743 -0.084254
0.276499 -0.085164
0.277329 -0.086093
0.245035 -0.110867
0.244396 -0.111082
0.243788 -0.111385
0.243216 -0.111766
0.242688 -0.112212
0.242212 -0.112703
0.241796 -0.113216
0.241449 -0.113727
0.241178 -0.114210
0.240992 -0.114642
0.240898 -0.115002
0.240901 -0.115276
0.241005 -0.115453
0.241210 -0.115528
0.241513 -0.115501
0.241910 -0.115377
0.242395 -0.115168
0.242959 -0.114889
0.243590 -0.114559
0.244277 -0.114196
0.245006 -0.113819
0.245763 -0.113445
0.246536 -0.113086
0.247317 -0.112749
0.248102 -0.112440
0.248892 -0.112157
0.249686 -0.111892
0.250487 -0.111636
0.251294 -0.111371
0.252105 -0.111079
0.252917 -0.110741
0.253725 -0.110338
0.254525 -0.109855
0.255316 -0.109281
0.256093 -0.108610
0.256855 -0.107844
0.257601 -0.106992
0.258327 -0.106069
0.259031 -0.105099
0.259710 -0.104106
0.260360 -0.103119
0.260979 -0.102162
0.261565 -0.101252
0.262114 -0.100400
0.262627 -0.099610
0.263103 -0.098883
0.263548 -0.098222
0.263969 -0.097631
0.264374 -0.097119
0.264773 -0.096692
0.265173 -0.096351
0.265582 -0.096093
0.266005 -0.095903
0.266443 -0.095766
0.266897 -0.095659
0.267367 -0.095563
0.267849 -0.095461
0.268338 -0.095340
0.268829 -0.095191
0.269314 -0.095010
0.269786 -0.094795
0.270236 -0.094548
0.270656 -0.094271
0.271041 -0.093970
0.271385 -0.093650
0.271686 -0.093321
0.271945 -0.092991
0.272162 -0.092671
0.272338 -0.092367
0.272474 -0.092083
0.272569 -0.091820
0.272620 -0.091572
0.272624 -0.091332
0.272576 -0.091085
0.272470 -0.090819
0.272299 -0.090521
0.272060 -0.090178
0.271746 -0.089785
0.271356 -0.089341
0.270885 -0.088849
0.270334 -0.088319
0.269703 -0.087764
0.268997 -0.087205
0.268225 -0.086666
0.267404 -0.086176
0.266552 -0.085767
0.265690 -0.085468
0.264841 -0.085306
0.264024 -0.085298
0.263256 -0.085457
0.262555 -0.085785
0.261935 -0.086279
0.261406 -0.086925
0.260977 -0.087702
0.260653 -0.088580
0.260434 -0.089522
0.260316 -0.090486
0.260292 -0.091429
0.260352 -0.092309
0.260487 -0.093093
0.260687 -0.093758
0.233321 -0.060690
0.232718 -0.060828
0.232107 -0.061006
0.231499 -0.061222
0.230906 -0.061474
0.230336 -0.061757
0.229799 -0.062065
0.229305 -0.062390
0.228864 -0.062723
0.228486 -0.063057
0.228181 -0.063383
0.227959 -0.063696
0.227823 -0.063989
0.227773 -0.064257
0.227804 -0.064495
0.227908 -0.064698
0.228072 -0.064864
0.228283 -0.064992
0.228527 -0.065081
0.228791 -0.065133
0.229065 -0.065150
0.229344 -0.065135
0.229622 -0.065091
0.229903 -0.065020
0.230189 -0.064925
0.230488 -0.064805
0.230810 -0.064658
0.231164 -0.064479
0.231558 -0.064262
0.232000 -0.064004
0.232497 -0.063701
0.233052 -0.063353
0.233664 -0.062961
0.234331 -0.062527
0.235047 -0.062056
0.235802 -0.061553
0.236583 -0.061028
0.237378 -0.060490
0.238172 -0.059950
0.238951 -0.059417
0.239704 -0.058898
0.240421 -0.058395
0.241099 -0.057904
0.241732 -0.057417
0.242324 -0.056923
0.242877 -0.056417
0.243400 -0.055899
0.243909 -0.055382
0.244420 -0.054888
0.244951 -0.054439
0.245516 -0.054055
0.246127 -0.053750
0.246790 -0.053527
0.247503 -0.053385
0.248263 -0.053316
0.249059 -0.053312
0.249878 -0.053359
0.250703 -0.053445
0.251516 -0.053556
0.252296 -0.053679
0.253023 -0.053798
0.253679 -0.053898
0.254252 -0.053964
0.254737 -0.053988
0.255134 -0.053965
0.255455 -0.053899
0.255714 -0.053801
0.255928 -0.053684
0.256113 -0.053564
0.256281 -0.053455
0.256438 -0.053366
0.256588 -0.053305
0.256730 -0.053272
0.256861 -0.053265
0.256974 -0.053278
0.257060 -0.053304
0.257109 -0.053337
0.257110 -0.053374
0.257051 -0.053415
0.256920 -0.053464
0.256704 -0.053527
0.256395 -0.053611
0.255986 -0.053724
0.255482 -0.053872
0.254895 -0.054060
0.254246 -0.054291
0.253557 -0.054568
0.252854 -0.054893
0.252160 -0.055270
0.251494 -0.055703
0.250875 -0.056199
0.250318 -0.056759
0.249833 -0.057385
0.249431 -0.058069
0.249115 -0.058800
0.248888 -0.059562
0.248746 -0.060332
0.248683 -0.061090
0.248688 -0.061815
0.248747 -0.062487
0.248848 -0.063094
0.227425 -0.014856
0.226866 -0.014969
0.226307 -0.015065
0.225764 -0.015159
0.225262 -0.015274
0.224824 -0.015437
0.224473 -0.015669
0.224226 -0.015985
0.224097 -0.016390
0.224095 -0.016882
0.224220 -0.017455
0.224468 -0.018097
0.224830 -0.018792
0.225292 -0.019521
0.225835 -0.020264
0.226438 -0.020999
0.227083 -0.021704
0.227748 -0.022361
0.228419 -0.022953
0.229083 -0.023470
0.229733 -0.023904
0.230363 -0.024249
0.230972 -0.024502
0.231557 -0.024657
0.232121 -0.024710
0.232672 -0.024658
0.233220 -0.024503
0.233775 -0.024247
0.234352 -0.023898
0.234961 -0.023463
0.235607 -0.022953
0.236292 -0.022378
0.237012 -0.021748
0.237758 -0.021073
0.238517 -0.020356
0.239274 -0.019598
0.240008 -0.018795
0.240702 -0.017942
0.241338 -0.017035
0.241910 -0.016079
0.242417 -0.015091
0.242869 -0.014094
0.243284 -0.013115
0.243681 -0.012183
0.244080 -0.011323
0.244498 -0.010556
0.244948 -0.009900
0.245441 -0.009371
0.245981 -0.008982
0.246565 -0.008739
0.247188 -0.008644
0.247837 -0.008689
0.248494 -0.008857
0.249138 -0.009125
0.249739 -0.009457
0.250271 -0.009820
0.250708 -0.010183
0.251031 -0.010527
0.251230 -0.010847
0.251307 -0.011148
0.251271 -0.011443
0.251136 -0.011742
0.250921 -0.012050
0.250649 -0.012371
0.250341 -0.012699
0.250017 -0.013030
0.249694 -0.013358
0.249384 -0.013678
0.249090 -0.013987
0.248813 -0.014283
0.248546 -0.014564
0.248280 -0.014830
0.248005 -0.015077
0.247706 -0.015300
0.247372 -0.015500
0.246993 -0.015676
0.246565 -0.015835
0.246086 -0.015985
0.245556 -0.016140
0.244979 -0.016310
0.244359 -0.016504
0.243699 -0.016730
0.243007 -0.016988
0.242291 -0.017279
0.241565 -0.017596
0.240841 -0.017933
0.240134 -0.018282
0.239456 -0.018637
0.238818 -0.018991
0.238224 -0.019343
0.237676 -0.019689
0.237175 -0.020029
0.236719 -0.020361
0.236307 -0.020686
0.235942 -0.021006
0.235631 -0.021325
0.235386 -0.021651
0.235217 -0.021989
0.235131 -0.022344
0.235133 -0.022716
0.235222 -0.023105
0.242283 0.017872
0.241746 0.017695
0.241226 0.017478
0.240732 0.017230
0.240271 0.016963
0.239848 0.016687
0.239466 0.016410
0.239128 0.016139
0.238833 0.015875
0.238582 0.015617
0.238375 0.015362
0.238210 0.015105
0.238083 0.014842
0.237990 0.014571
0.237927 0.014292
0.237886 0.014008
0.237864 0.013723
0.237858 0.013440
0.237867 0.013162
0.237893 0.012893
0.237941 0.012638
0.238014 0.012401
0.238116 0.012189
0.238248 0.012011
0.238414 0.011875
0.238610 0.011791
0.238836 0.011766
0.239088 0.011808
0.239363 0.011920
0.239658 0.012103
0.239969 0.012353
0.240293 0.012662
0.240628 0.013019
0.240971 0.013410
0.241315 0.013822
0.241655 0.014241
0.241983 0.014658
0.242292 0.015065
0.242576 0.015456
0.242829 0.015828
0.243051 0.016176
0.243243 0.016499
0.243409 0.016794
0.243556 0.017058
0.243691 0.017289
0.243823 0.017483
0.243962 0.017636
0.244117 0.017745
0.244296 0.017803
0.244507 0.017809
0.244756 0.017760
0.245045 0.017655
0.245374 0.017493
0.245740 0.017276
0.246134 0.017006
0.246547 0.016685
0.246964 0.016319
0.247370 0.015917
0.247750 0.015486
0.248089 0.015038
0.248377 0.014583
0.248608 0.014129
0.248779 0.013684
0.248895 0.013254
0.248961 0.012845
0.248987 0.012464
0.248980 0.012119
0.248950 0.011817
0.248903 0.011568
0.248847 0.011379
0.248784 0.011256
0.248716 0.011202
0.248642 0.011216
0.248558 0.011294
0.248459 0.011430
0.248335 0.011612
0.248177 0.011832
0.247974 0.012076
0.247715 0.012335
0.247390 0.012601
0.246991 0.012867
0.246516 0.013127
0.245967 0.013376
0.245351 0.013609
0.244680 0.013823
0.243970 0.014013
0.243238 0.014177
0.242502 0.014316
0.241775 0.014430
0.241070 0.014521
0.240397 0.014591
0.239762 0.014641
0.239169 0.014674
0.238619 0.014689
0.238113 0.014687
0.237647 0.014665
0.237219 0.014624
0.236827 0.014558
0.236469 0.014466
0.236142 0.014343
0.235846 0.014185
0.263081 0.049414
0.262563 0.049028
0.262108 0.048715
0.261724 0.048493
0.261415 0.048364
0.261186 0.048313
0.261039 0.048313
0.260970 0.048335
0.260972 0.048346
0.261036 0.048319
0.261146 0.048232
0.261291 0.048070
0.261454 0.047823
0.261625 0.047489
0.261792 0.047073
0.261949 0.046586
0.262091 0.046043
0.262215 0.045465
0.262323 0.044880
0.262421 0.044315
0.262519 0.043798
0.262631 0.043357
0.262772 0.043011
0.262962 0.042776
0.263216 0.042659
0.263549 0.042659
0.263969 0.042768
0.264479 0.042976
0.265074 0.043266
0.265744 0.043624
0.266474 0.044032
0.267247 0.044475
0.268041 0.044940
0.268839 0.045417
0.269620 0.045897
0.270369 0.046374
0.271073 0.046849
0.271719 0.047320
0.272302 0.047793
0.272821 0.048271
0.273279 0.048760
0.273688 0.049262
0.274063 0.049781
0.274424 0.050324
0.274791 0.050896
0.275180 0.051506
0.275606 0.052161
0.276079 0.052865
0.276599 0.053616
0.277164 0.054411
0.277763 0.055238
0.278379 0.056089
0.278993 0.056953
0.279581 0.057821
0.280121 0.058690
0.280593 0.059556
0.280978 0.060418
0.281266 0.061273
0.281449 0.062114
0.281527 0.062932
0.281510 0.063714
0.281409 0.064448
0.281242 0.065128
0.281028 0.065754
0.280789 0.066333
0.280543 0.066880
0.280309 0.067413
0.280099 0.067946
0.279925 0.068494
0.279788 0.069061
0.279688 0.069647
0.279615 0.070244
0.279554 0.070842
0.279488 0.071431
0.279399 0.071995
0.279268 0.072522
0.279082 0.072992
0.278835 0.073384
0.278525 0.073671
0.278155 0.073829
0.277733 0.073835
0.277270 0.073672
0.276777 0.073331
0.276269 0.072815
0.275760 0.072136
0.275262 0.071316
0.274790 0.070386
0.274354 0.069381
0.273964 0.068341
0.273624 0.067304
0.273335 0.066303
0.273093 0.065368
0.272889 0.064519
0.272712 0.063770
0.272548 0.063127
0.272385 0.062587
0.272212 0.062141
0.272023 0.061776
0.271814 0.061474
0.271584 0.061216
0.271334 0.060982
0.241857 0.028909
0.241298 0.028659
0.240767 0.028429
0.240268 0.028226
0.239806 0.028050
0.239388 0.027894
0.239019 0.027745
0.238707 0.027585
0.238456 0.027394
0.238269 0.027153
0.238150 0.026846
0.238099 0.026468
0.238115 0.026019
0.238195 0.025504
0.238336 0.024939
0.238533 0.024339
0.238777 0.023725
0.239064 0.023115
0.239383 0.022531
0.239729 0.021988
0.240093 0.021506
0.240470 0.021103
0.240857 0.020796
0.241250 0.020605
0.241650 0.020547
0.242058 0.020635
0.242476 0.020876
0.242908 0.021268
0.243357 0.021801
0.243828 0.022455
0.244324 0.023209
0.244851 0.024034
0.245412 0.024908
0.246011 0.025807
0.246651 0.026715
0.247332 0.027620
0.248054 0.028516
0.248813 0.029399
0.249607 0.030269
0.250430 0.031127
0.251276 0.031974
0.252141 0.032812
0.253019 0.033642
0.253904 0.034466
0.254791 0.035284
0.255676 0.036097
0.256554 0.036905
0.257419 0.037703
0.258266 0.038483
0.259090 0.039235
0.259886 0.039941
0.260652 0.040587
0.261383 0.041155
0.262077 0.041631
0.262733 0.042007
0.263347 0.042280
0.263918 0.042452
0.264443 0.042532
0.264922 0.042535
0.265353 0.042478
0.265735 0.042382
0.266068 0.042269
0.266351 0.042162
0.266585 0.042085
0.266768 0.042058
0.266897 0.042103
0.266967 0.042235
0.266974 0.042466
0.266912 0.042800
0.266775 0.043235
0.266559 0.043757
0.266265 0.044348
0.265894 0.044982
0.265451 0.045633
0.264940 0.046273
0.264369 0.046880
0.263747 0.047433
0.263081 0.047920
0.262383 0.048333
0.261661 0.048668
0.260926 0.048927
0.260191 0.049112
0.259466 0.049230
0.258762 0.049287
0.258088 0.049292
0.257452 0.049256
0.256857 0.049190
0.256304 0.049107
0.255794 0.049018
0.255323 0.048934
0.254888 0.048860
0.254487 0.048796
0.254120 0.048734
0.253786 0.048661
0.253486 0.048561
0.253225 0.048417
0.253004 0.048213
0.252829 0.047936
0.252704 0.047582
0.252632 0.047150
0.252616 0.046648
0.283999 0.027574
0.283400 0.027284
0.282755 0.027142
0.282067 0.027163
0.281339 0.027349
0.280572 0.027694
0.279772 0.028182
0.278945 0.028790
0.278099 0.029486
0.277245 0.030240
0.276395 0.031020
0.275559 0.031796
0.274746 0.032545
0.273961 0.033247
0.273210 0.033887
0.272498 0.034456
0.271827 0.034947
0.271201 0.035359
0.270623 0.035694
0.270095 0.035959
0.269622 0.036165
0.269203 0.036326
0.268839 0.036459
0.268531 0.036584
0.268278 0.036719
0.268079 0.036886
0.267933 0.037102
0.267839 0.037381
0.267799 0.037730
0.267813 0.038147
0.267884 0.038619
0.268015 0.039124
0.268206 0.039635
0.268459 0.040123
0.268771 0.040562
0.269139 0.040929
0.269560 0.041208
0.270028 0.041386
0.270535 0.041460
0.271073 0.041434
0.271633 0.041318
0.272204 0.041132
0.272774 0.040906
0.273329 0.040674
0.273858 0.040475
0.274348 0.040349
0.274793 0.040328
0.275187 0.040436
0.275531 0.040682
0.275826 0.041062
0.276076 0.041562
0.276283 0.042159
0.276447 0.042824
0.276568 0.043523
0.276641 0.044223
0.276664 0.044893
0.276634 0.045504
0.276546 0.046034
0.276400 0.046467
0.276192 0.046795
0.275919 0.047017
0.275581 0.047143
0.275176 0.047191
0.274704 0.047185
0.274169 0.047156
0.273577 0.047132
0.272941 0.047142
0.272273 0.047207
0.271587 0.047345
0.270895 0.047566
0.270205 0.047874
0.269525 0.048264
0.268857 0.048721
0.268206 0.049225
0.267571 0.049744
0.266954 0.050245
0.266356 0.050693
0.265777 0.051057
0.265217 0.051308
0.264673 0.051424
0.264143 0.051391
0.263623 0.051199
0.263111 0.050846
0.262607 0.050332
0.262113 0.049663
0.261636 0.048851
0.261181 0.047915
0.260754 0.046882
0.260354 0.045785
0.259982 0.044664
0.259631 0.043557
0.259295 0.042501
0.258967 0.041531
0.258640 0.040671
0.258310 0.039940
0.257974 0.039348
0.257631 0.038895
0.257283 0.038576
0.256931 0.038376
0.256577 0.038279
0.256224 0.038265
0.280690 -0.009235
0.280140 -0.009627
0.279678 -0.009977
0.279311 -0.010268
0.279038 -0.010486
0.278849 -0.010624
0.278727 -0.010681
0.278650 -0.010661
0.278596 -0.010575
0.278543 -0.010441
0.278475 -0.010276
0.278378 -0.010099
0.278244 -0.009926
0.278069 -0.009768
0.277854 -0.009630
0.277602 -0.009509
0.277320 -0.009399
0.277019 -0.009287
0.276712 -0.009157
0.276416 -0.008989
0.276150 -0.008761
0.275929 -0.008449
0.275774 -0.008031
0.275696 -0.007482
0.275708 -0.006784
0.275813 -0.005921
0.276007 -0.004887
0.276281 -0.003682
0.276621 -0.002321
0.277011 -0.000825
0.277432 0.000777
0.277874 0.002451
0.278324 0.004163
0.278776 0.005883
0.279223 0.007581
0.279662 0.009231
0.280091 0.010810
0.280508 0.012300
0.280912 0.013689
0.281305 0.014968
0.281689 0.016142
0.282066 0.017219
0.282438 0.018222
0.282808 0.019179
0.283181 0.020122
0.283561 0.021082
0.283954 0.022081
0.284372 0.023124
0.284825 0.024200
0.285325 0.025283
0.285882 0.026339
0.286501 0.027332
0.287183 0.028229
0.287926 0.029003
0.288722 0.029629
0.289561 0.030090
0.290426 0.030373
0.291300 0.030471
0.292160 0.030382
0.292987 0.030116
0.293759 0.029689
0.294460 0.029127
0.295079 0.028462
0.295610 0.027729
0.296055 0.026964
0.296421 0.026197
0.296724 0.025454
0.296979 0.024756
0.297201 0.024121
0.297403 0.023560
0.297592 0.023078
0.297770 0.022676
0.297938 0.022348
0.298090 0.022081
0.298217 0.021861
0.298311 0.021671
0.298362 0.021494
0.298356 0.021310
0.298286 0.021102
0.298143 0.020857
0.297923 0.020564
0.297625 0.020217
0.297252 0.019816
0.296810 0.019366
0.296311 0.018878
0.295767 0.018365
0.295194 0.017845
0.294610 0.017336
0.294033 0.016855
0.293477 0.016421
0.292957 0.016044
0.292484 0.015733
0.292065 0.015489
0.291702 0.015309
0.291393 0.015182
0.291134 0.015097
0.290916 0.015040
0.290730 0.015000
0.290564 0.014968
0.290409 0.014939
0.290258 0.014910
0.287974 -0.076539
0.287333 -0.076956
0.286727 -0.077415
0.286181 -0.077917
0.285718 -0.078455
0.285349 -0.079019
0.285079 -0.079588
0.284899 -0.080141
0.284794 -0.080651
0.284740 -0.081095
0.284711 -0.081452
0.284681 -0.081702
0.284628 -0.081831
0.284537 -0.081829
0.284398 -0.081690
0.284204 -0.081413
0.283960 -0.080998
0.283671 -0.080451
0.283350 -0.079781
0.283013 -0.078998
0.282684 -0.078113
0.282385 -0.077139
0.282143 -0.076087
0.281985 -0.074968
0.281936 -0.073791
0.282013 -0.072565
0.282226 -0.071298
0.282575 -0.069997
0.283045 -0.068669
0.283614 -0.067318
0.284255 -0.065946
0.284937 -0.064555
0.285633 -0.063143
0.286321 -0.061708
0.286980 -0.060250
0.287598 -0.058770
0.288166 -0.057273
0.288677 -0.055764
0.289133 -0.054255
0.289537 -0.052757
0.289898 -0.051283
0.290231 -0.049849
0.290556 -0.048469
0.290898 -0.047155
0.291285 -0.045920
0.291744 -0.044772
0.292303 -0.043721
0.292982 -0.042771
0.293792 -0.041925
0.294733 -0.041182
0.295791 -0.040537
0.296943 -0.039980
0.298157 -0.039498
0.299398 -0.039079
0.300628 -0.038709
0.301810 -0.038378
0.302911 -0.038080
0.303902 -0.037811
0.304763 -0.037570
0.305477 -0.037359
0.306039 -0.037180
0.306445 -0.037037
0.306704 -0.036931
0.306830 -0.036862
0.306843 -0.036830
0.306770 -0.036831
0.306643 -0.036863
0.306496 -0.036919
0.306360 -0.036996
0.306265 -0.037088
0.306230 -0.037193
0.306266 -0.037307
0.306370 -0.037428
0.306528 -0.037558
0.306717 -0.037700
0.306907 -0.037858
0.307067 -0.038040
0.307166 -0.038254
0.307181 -0.038506
0.307091 -0.038805
0.306885 -0.039155
0.306557 -0.039560
0.306110 -0.040021
0.305550 -0.040538
0.304893 -0.041106
0.304159 -0.041722
0.303374 -0.042380
0.302568 -0.043076
0.301774 -0.043805
0.301024 -0.044565
0.300349 -0.045357
0.299773 -0.046180
0.299313 -0.047036
0.298974 -0.047924
0.298751 -0.048842
0.298630 -0.049782
0.298589 -0.050734
0.298606 -0.051684
0.298654 -0.052615
0.298712 -0.053511
0.298759 -0.054353
0.230208 -0.029219
0.229592 -0.029384
0.228933 -0.029507
0.228245 -0.029581
0.227541 -0.029602
0.226838 -0.029564
0.226154 -0.029462
0.225506 -0.029291
0.224912 -0.029049
0.224385 -0.028736
0.223936 -0.028351
0.223571 -0.027897
0.223293 -0.027378
0.223098 -0.026797
0.222983 -0.026160
0.222938 -0.025472
0.222953 -0.024739
0.223018 -0.023967
0.223120 -0.023163
0.223250 -0.022331
0.223396 -0.021475
0.223553 -0.020596
0.223715 -0.019696
0.223882 -0.018771
0.224055 -0.017820
0.224238 -0.016841
0.224441 -0.015832
0.224672 -0.014794
0.224943 -0.013729
0.225263 -0.012643
0.225641 -0.011543
0.226083 -0.010438
0.226590 -0.009338
0.227161 -0.008253
0.227790 -0.007195
0.228468 -0.006171
0.229183 -0.005191
0.229921 -0.004263
0.230667 -0.003392
0.231406 -0.002583
0.232122 -0.001838
0.232805 -0.001159
0.233444 -0.000546
0.234032 -0.000001
0.234565 0.000477
0.235040 0.000886
0.235458 0.001226
0.235821 0.001494
0.236131 0.001691
0.236395 0.001816
0.236619 0.001869
0.236807 0.001854
0.236965 0.001774
0.237097 0.001633
0.237202 0.001436
0.237278 0.001190
0.237323 0.000902
0.237329 0.000575
0.237291 0.000217
0.237200 -0.000167
0.237052 -0.000573
0.236844 -0.000995
0.236576 -0.001426
0.236251 -0.001860
0.235873 -0.002292
0.235449 -0.002715
0.234987 -0.003122
0.234494 -0.003512
0.233980 -0.003879
0.233453 -0.004222
0.232926 -0.004541
0.232407 -0.004834
0.231908 -0.005104
0.231435 -0.005352
0.230992 -0.005580
0.230579 -0.005793
0.230195 -0.005997
0.229836 -0.006199
0.229495 -0.006408
0.229168 -0.006634
0.228847 -0.006888
0.228531 -0.007179
0.228216 -0.007516
0.227903 -0.007904
0.227595 -0.008348
0.227294 -0.008849
0.227004 -0.009410
0.226730 -0.010030
0.226476 -0.010711
0.226245 -0.011451
0.226040 -0.012253
0.225863 -0.013113
0.225720 -0.014030
0.225610 -0.014997
0.225536 -0.016006
0.225498 -0.017048
0.225496 -0.018112
0.225527 -0.019188
0.225587 -0.020264
0.225673 -0.021331
0.225780 -0.022381
0.254702 0.056749
0.254255 0.056461
0.253788 0.056212
0.253307 0.056016
0.252821 0.055885
0.252338 0.055821
0.251869 0.055819
0.251420 0.055864
0.251000 0.055930
0.250614 0.055990
0.250267 0.056013
0.249960 0.055978
0.249692 0.055871
0.249459 0.055692
0.249255 0.055449
0.249075 0.055158
0.248913 0.054842
0.248763 0.054526
0.248622 0.054235
0.248488 0.053993
0.248358 0.053823
0.248233 0.053743
0.248114 0.053771
0.248002 0.053918
0.247899 0.054197
0.247803 0.054613
0.247713 0.055171
0.247626 0.055864
0.247539 0.056681
0.247448 0.057600
0.247357 0.058589
0.247272 0.059611
0.247199 0.060629
0.247149 0.061610
0.247127 0.062527
0.247140 0.063360
0.247188 0.064098
0.247271 0.064734
0.247386 0.065269
0.247527 0.065709
0.247689 0.066062
0.247860 0.066344
0.248031 0.066573
0.248188 0.066774
0.248317 0.066978
0.248403 0.067216
0.248439 0.067512
0.248424 0.067881
0.248370 0.068317
0.248296 0.068803
0.248228 0.069305
0.248192 0.069790
0.248209 0.070219
0.248295 0.070557
0.248457 0.070776
0.248697 0.070851
0.249010 0.070767
0.249385 0.070515
0.249810 0.070099
0.250265 0.069528
0.250729 0.068822
0.251179 0.068010
0.251592 0.067121
0.251944 0.066189
0.252218 0.065243
0.252406 0.064310
0.252508 0.063411
0.252535 0.062566
0.252503 0.061789
0.252432 0.061092
0.252342 0.060483
0.252250 0.059961
0.252173 0.059515
0.252122 0.059125
0.252103 0.058768
0.252119 0.058415
0.252166 0.058036
0.252236 0.057608
0.252320 0.057109
0.252404 0.056527
0.252474 0.055853
0.252516 0.055087
0.252514 0.054232
0.252460 0.053301
0.252348 0.052311
0.252179 0.051286
0.251959 0.050254
0.251698 0.049247
0.251407 0.048295
0.251094 0.047430
0.250771 0.046674
0.250444 0.046046
0.250123 0.045552
0.249813 0.045187
0.249521 0.044935
0.249253 0.044771
0.249011 0.044667
0.248794 0.044593
0.248600 0.044522
0.248423 0.044436
0.248254 0.044324
0.262676 0.052650
0.262214 0.052345
0.261737 0.052021
0.261249 0.051702
0.260752 0.051418
0.260244 0.051200
0.259726 0.051079
0.259196 0.051073
0.258655 0.051194
0.258104 0.051439
0.257548 0.051795
0.256992 0.052241
0.256442 0.052754
0.255905 0.053306
0.255390 0.053870
0.254904 0.054425
0.254452 0.054950
0.254039 0.055431
0.253669 0.055860
0.253342 0.056237
0.253058 0.056566
0.252817 0.056856
0.252620 0.057122
0.252467 0.057376
0.252359 0.057635
0.252295 0.057917
0.252275 0.058238
0.252298 0.058615
0.252361 0.059058
0.252463 0.059573
0.252598 0.060156
0.252764 0.060800
0.252955 0.061493
0.253164 0.062223
0.253383 0.062983
0.253601 0.063767
0.253809 0.064574
0.253999 0.065402
0.254167 0.066245
0.254314 0.067088
0.254447 0.067910
0.254572 0.068686
0.254700 0.069393
0.254837 0.070012
0.254992 0.070533
0.255167 0.070954
0.255366 0.071282
0.255588 0.071532
0.255830 0.071724
0.256088 0.071880
0.256354 0.072023
0.256619 0.072172
0.256870 0.072342
0.257098 0.072540
0.257292 0.072767
0.257444 0.073017
0.257550 0.073274
0.257611 0.073522
0.257626 0.073740
0.257599 0.073911
0.257532 0.074020
0.257428 0.074058
0.257287 0.074021
0.257111 0.073909
0.256901 0.073725
0.256660 0.073477
0.256389 0.073179
0.256090 0.072847
0.255764 0.072502
0.255410 0.072163
0.255027 0.071854
0.254613 0.071593
0.254165 0.071392
0.253680 0.071257
0.253159 0.071183
0.252604 0.071155
0.252023 0.071151
0.251427 0.071143
0.250828 0.071102
0.250238 0.071002
0.249671 0.070820
0.249139 0.070536
0.248653 0.070136
0.248223 0.069609
0.247856 0.068947
0.247560 0.068150
0.247336 0.067220
0.247183 0.066169
0.247095 0.065015
0.247064 0.063783
0.247076 0.062503
0.247118 0.061207
0.247177 0.059924
0.247246 0.058677
0.247324 0.057478
0.247414 0.056330
0.247526 0.055227
0.247667 0.054160
0.247846 0.053117
0.248069 0.052086
0.248337 0.051061
0.273715 0.038620
0.273200 0.038169
0.272715 0.037522
0.272263 0.036708
0.271850 0.035763
0.271479 0.034733
0.271154 0.033661
0.270877 0.032594
0.270652 0.031570
0.270483 0.030622
0.270375 0.029770
0.270331 0.029028
0.270352 0.028401
0.270435 0.027887
0.270576 0.027478
0.270767 0.027161
0.270997 0.026919
0.271259 0.026736
0.271543 0.026594
0.271842 0.026477
0.272148 0.026373
0.272458 0.026273
0.272768 0.026171
0.273077 0.026064
0.273388 0.025954
0.273700 0.025848
0.274014 0.025762
0.274331 0.025719
0.274646 0.025751
0.274955 0.025894
0.275257 0.026185
0.275552 0.026652
0.275841 0.027314
0.276130 0.028178
0.276422 0.029236
0.276720 0.030469
0.277026 0.031845
0.277340 0.033327
0.277659 0.034869
0.277980 0.036427
0.278298 0.037958
0.278608 0.039427
0.278900 0.040809
0.279167 0.042088
0.279400 0.043260
0.279594 0.044327
0.279746 0.045294
0.279861 0.046166
0.279949 0.046948
0.280025 0.047645
0.280105 0.048267
0.280207 0.048829
0.280344 0.049350
0.280529 0.049850
0.280767 0.050343
0.281062 0.050843
0.281410 0.051351
0.281804 0.051865
0.282232 0.052376
0.282676 0.052869
0.283119 0.053331
0.283538 0.053747
0.283915 0.054106
0.284232 0.054397
0.284477 0.054609
0.284646 0.054733
0.284739 0.054761
0.284762 0.054691
0.284724 0.054530
0.284635 0.054293
0.284504 0.054004
0.284341 0.053691
0.284154 0.053387
0.283950 0.053126
0.283733 0.052937
0.283505 0.052846
0.283267 0.052869
0.283017 0.053010
0.282749 0.053264
0.282459 0.053614
0.282138 0.054033
0.281779 0.054488
0.281377 0.054945
0.280929 0.055368
0.280438 0.055724
0.279908 0.055985
0.279348 0.056131
0.278766 0.056152
0.278172 0.056044
0.277574 0.055812
0.276981 0.055470
0.276402 0.055038
0.275841 0.054542
0.275305 0.054014
0.274796 0.053489
0.274319 0.053003
0.273872 0.052593
0.273454 0.052293
0.273060 0.052129
0.272685 0.052123
0.272325 0.052283
0.251330 -0.009064
0.250742 -0.009415
0.250241 -0.009785
0.249837 -0.010155
0.249541 -0.010502
0.249358 -0.010801
0.249291 -0.011023
0.249337 -0.011147
0.249491 -0.011157
0.249745 -0.011047
0.250089 -0.010827
0.250512 -0.010511
0.250999 -0.010119
0.251533 -0.009668
0.252095 -0.009168
0.252667 -0.008629
0.253233 -0.008052
0.253782 -0.007436
0.254306 -0.006779
0.254802 -0.006076
0.255274 -0.005321
0.255726 -0.004507
0.256168 -0.003628
0.256611 -0.002677
0.257068 -0.001649
0.257551 -0.000536
0.258069 0.000671
0.258631 0.001980
0.259238 0.003400
0.259888 0.004936
0.260576 0.006588
0.261296 0.008347
0.262039 0.010200
0.262799 0.012130
0.263565 0.014116
0.264331 0.016137
0.265088 0.018168
0.265832 0.020189
0.266555 0.022178
0.267255 0.024115
0.267929 0.025984
0.268573 0.027777
0.269182 0.029491
0.269753 0.031135
0.270278 0.032727
0.270753 0.034286
0.271177 0.035832
0.271557 0.037372
0.271905 0.038901
0.272239 0.040400
0.272577 0.041846
0.272936 0.043216
0.273326 0.044486
0.273754 0.045638
0.274218 0.046656
0.274717 0.047527
0.275240 0.048240
0.275779 0.048789
0.276320 0.049172
0.276847 0.049391
0.277343 0.049459
0.277789 0.049395
0.278165 0.049224
0.278453 0.048978
0.278641 0.048686
0.278726 0.048368
0.278713 0.048032
0.278621 0.047676
0.278471 0.047292
0.278288 0.046874
0.278094 0.046421
0.277907 0.045936
0.277742 0.045427
0.277608 0.044899
0.277508 0.044360
0.277445 0.043814
0.277412 0.043263
0.277402 0.042709
0.277405 0.042152
0.277410 0.041592
0.277402 0.041032
0.277370 0.040472
0.277305 0.039912
0.277199 0.039349
0.277053 0.038778
0.276870 0.038189
0.276658 0.037576
0.276427 0.036935
0.276188 0.036266
0.275952 0.035576
0.275731 0.034877
0.275538 0.034185
0.275384 0.033517
0.275281 0.032894
0.275239 0.032333
0.275265 0.031849
0.275362 0.031454
0.275530 0.031156
0.275767 0.030959
0.276066 0.030862
0.276420 0.030864
0.251132 -0.015198
0.250369 -0.015512
0.249553 -0.015731
0.248707 -0.015844
0.247858 -0.015848
0.247035 -0.015748
0.246267 -0.015560
0.245583 -0.015310
0.245004 -0.015037
0.244549 -0.014784
0.244228 -0.014596
0.244039 -0.014504
0.243970 -0.014518
0.243995 -0.014622
0.244081 -0.014782
0.244194 -0.014958
0.244300 -0.015107
0.244374 -0.015196
0.244394 -0.015196
0.244350 -0.015087
0.244237 -0.014855
0.244061 -0.014491
0.243833 -0.013992
0.243577 -0.013358
0.243319 -0.012597
0.243093 -0.011719
0.242932 -0.010739
0.242866 -0.009674
0.242915 -0.008536
0.243090 -0.007332
0.243386 -0.006058
0.243786 -0.004705
0.244266 -0.003265
0.244799 -0.001732
0.245360 -0.000110
0.245924 0.001592
0.246473 0.003358
0.246992 0.005169
0.247470 0.007005
0.247902 0.008846
0.248283 0.010676
0.248615 0.012478
0.248903 0.014242
0.249151 0.015963
0.249367 0.017645
0.249554 0.019297
0.249718 0.020940
0.249860 0.022594
0.249982 0.024283
0.250087 0.026022
0.250180 0.027812
0.250263 0.029646
0.250342 0.031503
0.250414 0.033361
0.250477 0.035194
0.250525 0.036977
0.250551 0.038684
0.250548 0.040295
0.250510 0.041789
0.250433 0.043154
0.250315 0.044383
0.250152 0.045479
0.249942 0.046456
0.249681 0.047340
0.249362 0.048166
0.248980 0.048977
0.248531 0.049809
0.248015 0.050688
0.247444 0.051621
0.246834 0.052598
0.246203 0.053599
0.245571 0.054603
0.244953 0.055590
0.244360 0.056544
0.243797 0.057450
0.243264 0.058296
0.242759 0.059071
0.242273 0.059762
0.241799 0.060359
0.241324 0.060858
0.240836 0.061259
0.240317 0.061575
0.239751 0.061828
0.239122 0.062044
0.238419 0.062244
0.237641 0.062438
0.236799 0.062617
0.235915 0.062758
0.235017 0.062836
0.234134 0.062829
0.233293 0.062725
0.232519 0.062526
0.231833 0.062241
0.231254 0.061890
0.230793 0.061499
0.230458 0.061097
0.230246 0.060714
0.230147 0.060379
0.230145 0.060115
0.230216 0.059945
0.230329 0.059885
0.190666 0.016696
0.189973 0.016454
0.189342 0.016258
0.188790 0.016123
0.188330 0.016063
0.187973 0.016083
0.187723 0.016185
0.187586 0.016362
0.187564 0.016602
0.187661 0.016891
0.187874 0.017209
0.188199 0.017542
0.188619 0.017882
0.189113 0.018229
0.189652 0.018589
0.190205 0.018969
0.190745 0.019376
0.191254 0.019815
0.191720 0.020289
0.192139 0.020799
0.192517 0.021348
0.192864 0.021936
0.193192 0.022561
0.193516 0.023218
0.193851 0.023898
0.194210 0.024589
0.194608 0.025276
0.195057 0.025947
0.195565 0.026602
0.196137 0.027252
0.196765 0.027930
0.197435 0.028678
0.198128 0.029543
0.198822 0.030563
0.199498 0.031761
0.200140 0.033139
0.200738 0.034686
0.201285 0.036375
0.201779 0.038172
0.202219 0.040039
0.202606 0.041936
0.202941 0.043826
0.203226 0.045670
0.203462 0.047437
0.203652 0.049099
0.203798 0.050638
0.203904 0.052048
0.203975 0.053335
0.204019 0.054520
0.204044 0.055636
0.204059 0.056718
0.204073 0.057807
0.204095 0.058939
0.204133 0.060140
0.204193 0.061431
0.204277 0.062817
0.204388 0.064292
0.204526 0.065839
0.204688 0.067429
0.204868 0.069030
0.205057 0.070606
0.205243 0.072124
0.205412 0.073555
0.205547 0.074880
0.205631 0.076085
0.205651 0.077168
0.205597 0.078129
0.205466 0.078972
0.205261 0.079702
0.204991 0.080328
0.204667 0.080862
0.204299 0.081322
0.203898 0.081732
0.203472 0.082117
0.203030 0.082503
0.202578 0.082911
0.202121 0.083354
0.201663 0.083837
0.201209 0.084354
0.200758 0.084890
0.200310 0.085428
0.199862 0.085948
0.199411 0.086431
0.198955 0.086859
0.198497 0.087212
0.198044 0.087470
0.197604 0.087612
0.197192 0.087620
0.196818 0.087481
0.196492 0.087194
0.196217 0.086767
0.195994 0.086221
0.195820 0.085588
0.195689 0.084907
0.195596 0.084228
0.195532 0.083598
0.195493 0.083066
0.195472 0.082672
0.195463 0.082444
0.195462 0.082395
0.195463 0.082524
0.251257 0.020798
0.250549 0.020456
0.249766 0.020072
0.248912 0.019664
0.247995 0.019250
0.247023 0.018843
0.246003 0.018456
0.244949 0.018095
0.243874 0.017765
0.242795 0.017470
0.241730 0.017210
0.240698 0.016982
0.239713 0.016783
0.238790 0.016606
0.237938 0.016444
0.237162 0.016292
0.236466 0.016143
0.235851 0.015995
0.235315 0.015846
0.234854 0.015698
0.234465 0.015556
0.234141 0.015426
0.233875 0.015317
0.233661 0.015236
0.233492 0.015196
0.233360 0.015205
0.233260 0.015277
0.233187 0.015429
0.233139 0.015683
0.233116 0.016065
0.233120 0.016600
0.233157 0.017311
0.233234 0.018213
0.233362 0.019310
0.233550 0.020592
0.233804 0.022041
0.234129 0.023633
0.234527 0.025334
0.234994 0.027113
0.235525 0.028935
0.236112 0.030771
0.236744 0.032593
0.237408 0.034383
0.238090 0.036127
0.238776 0.037820
0.239452 0.039463
0.240107 0.041061
0.240738 0.042618
0.241343 0.044140
0.241930 0.045629
0.242510 0.047086
0.243094 0.048510
0.243697 0.049897
0.244328 0.051241
0.244994 0.052534
0.245699 0.053763
0.246441 0.054913
0.247215 0.055967
0.248014 0.056911
0.248828 0.057731
0.249643 0.058420
0.250445 0.058975
0.251221 0.059399
0.251958 0.059698
0.252646 0.059880
0.253278 0.059956
0.253852 0.059935
0.254370 0.059828
0.254836 0.059648
0.255253 0.059410
0.255627 0.059133
0.255959 0.058839
0.256251 0.058550
0.256503 0.058291
0.256714 0.058081
0.256885 0.057935
0.257014 0.057861
0.257104 0.057857
0.257155 0.057913
0.257170 0.058012
0.257146 0.058131
0.257084 0.058244
0.256983 0.058327
0.256840 0.058352
0.256655 0.058299
0.256426 0.058149
0.256153 0.057894
0.255833 0.057532
0.255464 0.057066
0.255044 0.056507
0.254569 0.055871
0.254036 0.055175
0.253443 0.054441
0.252788 0.053691
0.252077 0.052953
0.251315 0.052251
0.250514 0.051612
0.249687 0.051056
0.248851 0.050595
0.248019 0.050235
0.247207 0.049971
0.240193 0.094562
0.239768 0.094294
0.239321 0.094188
0.238856 0.094245
0.238380 0.094456
0.237894 0.094802
0.237401 0.095258
0.236902 0.095797
0.236394 0.096389
0.235879 0.097008
0.235355 0.097631
0.234823 0.098234
0.234288 0.098801
0.233756 0.099314
0.233234 0.099762
0.232732 0.100138
0.232261 0.100442
0.231830 0.100683
0.231450 0.100878
0.231130 0.101045
0.230877 0.101205
0.230701 0.101377
0.230607 0.101573
0.230604 0.101800
0.230696 0.102059
0.230887 0.102343
0.231178 0.102636
0.231568 0.102918
0.232052 0.103165
0.232627 0.103354
0.233285 0.103466
0.234021 0.103484
0.234829 0.103397
0.235702 0.103198
0.236633 0.102884
0.237617 0.102457
0.238645 0.101926
0.239710 0.101305
0.240806 0.100618
0.241925 0.099894
0.243063 0.099166
0.244214 0.098468
0.245375 0.097831
0.246540 0.097281
0.247708 0.096838
0.248873 0.096516
0.250034 0.096320
0.251185 0.096249
0.252321 0.096293
0.253435 0.096435
0.254521 0.096655
0.255568 0.096931
0.256569 0.097237
0.257515 0.097548
0.258398 0.097841
0.259213 0.098092
0.259953 0.098280
0.260616 0.098390
0.261200 0.098415
0.261705 0.098362
0.262133 0.098244
0.262486 0.098088
0.262767 0.097925
0.262981 0.097788
0.263134 0.097710
0.263229 0.097717
0.263274 0.097831
0.263273 0.098063
0.263231 0.098418
0.263151 0.098888
0.263033 0.099460
0.262879 0.100112
0.262685 0.100816
0.262449 0.101545
0.262169 0.102268
0.261845 0.102954
0.261480 0.103574
0.261081 0.104096
0.260657 0.104494
0.260221 0.104748
0.259785 0.104848
0.259360 0.104792
0.258959 0.104589
0.258590 0.104255
0.258262 0.103809
0.257980 0.103274
0.257748 0.102671
0.257568 0.102018
0.257438 0.101333
0.257357 0.100628
0.257322 0.099916
0.257327 0.099205
0.257369 0.098498
0.257443 0.097795
0.257546 0.097091
0.257677 0.096378
0.257833 0.095646
0.258017 0.094883
0.258229 0.094078
0.258470 0.093222
0.258739 0.092313
0.223329 0.017510
0.222691 0.017201
0.221989 0.016932
0.221224 0.016714
0.220397 0.016553
0.219512 0.016455
0.218576 0.016426
0.217600 0.016468
0.216597 0.016586
0.215588 0.016778
0.214594 0.017041
0.213641 0.017368
0.212753 0.017747
0.211951 0.018161
0.211252 0.018593
0.210666 0.019025
0.210197 0.019440
0.209844 0.019826
0.209603 0.020175
0.209465 0.020485
0.209421 0.020759
0.209460 0.021006
0.209573 0.021241
0.209753 0.021480
0.209994 0.021743
0.210293 0.022052
0.210647 0.022428
0.211055 0.022890
0.211520 0.023449
0.212044 0.024112
0.212635 0.024874
0.213301 0.025724
0.214049 0.026644
0.214885 0.027613
0.215810 0.028605
0.216823 0.029595
0.217917 0.030558
0.219082 0.031474
0.220304 0.032325
0.221569 0.033104
0.222860 0.033810
0.224159 0.034452
0.225449 0.035048
0.226713 0.035621
0.227935 0.036201
0.229102 0.036813
0.230207 0.037475
0.231246 0.038198
0.232223 0.038980
0.233147 0.039813
0.234026 0.040683
0.234874 0.041576
0.235701 0.042477
0.236518 0.043369
0.237334 0.044236
0.238157 0.045062
0.238991 0.045829
0.239840 0.046523
0.240700 0.047135
0.241568 0.047657
0.242434 0.048093
0.243289 0.048450
0.244122 0.048746
0.244921 0.048998
0.245675 0.049226
0.246377 0.049444
0.247022 0.049660
0.247607 0.049875
0.248133 0.050087
0.248602 0.050295
0.249020 0.050494
0.249389 0.050686
0.249715 0.050870
0.250004 0.051050
0.250261 0.051227
0.250494 0.051400
0.250707 0.051568
0.250906 0.051726
0.251094 0.051866
0.251269 0.051981
0.251429 0.052063
0.251570 0.052102
0.251689 0.052087
0.251784 0.052009
0.251858 0.051854
0.251914 0.051610
0.251958 0.051268
0.251995 0.050821
0.252033 0.050271
0.252076 0.049625
0.252128 0.048893
0.252193 0.048095
0.252274 0.047250
0.252372 0.046382
0.252489 0.045515
0.252627 0.044672
0.252788 0.043876
0.252974 0.043146
0.253187 0.042497
0.253428 0.041936
0.253700 0.041467
0.281211 0.015485
0.280568 0.015185
0.279946 0.015026
0.279349 0.015017
0.278777 0.015154
0.278227 0.015418
0.277696 0.015781
0.277177 0.016210
0.276667 0.016670
0.276161 0.017124
0.275659 0.017539
0.275158 0.017887
0.274659 0.018145
0.274163 0.018297
0.273672 0.018336
0.273189 0.018263
0.272718 0.018088
0.272264 0.017835
0.271830 0.017531
0.271424 0.017216
0.271048 0.016930
0.270707 0.016717
0.270402 0.016619
0.270136 0.016669
0.269906 0.016891
0.269712 0.017296
0.269552 0.017880
0.269423 0.018629
0.269320 0.019519
0.269239 0.020519
0.269173 0.021596
0.269117 0.022713
0.269065 0.023838
0.269013 0.024938
0.268955 0.025983
0.268891 0.026949
0.268821 0.027816
0.268746 0.028573
0.268670 0.029216
0.268599 0.029752
0.268540 0.030194
0.268502 0.030566
0.268493 0.030897
0.268522 0.031219
0.268596 0.031565
0.268719 0.031964
0.268896 0.032438
0.269126 0.032997
0.269406 0.033642
0.269730 0.034362
0.270088 0.035138
0.270471 0.035947
0.270869 0.036759
0.271271 0.037545
0.271671 0.038273
0.272060 0.038913
0.272432 0.039440
0.272783 0.039836
0.273106 0.040088
0.273397 0.040194
0.273652 0.040164
0.273868 0.040015
0.274042 0.039777
0.274172 0.039486
0.274259 0.039184
0.274299 0.038914
0.274291 0.038718
0.274232 0.038635
0.274115 0.038693
0.273933 0.038910
0.273677 0.039294
0.273336 0.039838
0.272901 0.040527
0.272363 0.041337
0.271715 0.042234
0.270956 0.043181
0.270084 0.044135
0.269104 0.045052
0.268024 0.045889
0.266853 0.046610
0.265607 0.047182
0.264302 0.047586
0.262955 0.047813
0.261587 0.047862
0.260216 0.047747
0.258863 0.047487
0.257546 0.047109
0.256279 0.046643
0.255077 0.046122
0.253947 0.045575
0.252898 0.045029
0.251930 0.044507
0.251045 0.044025
0.250238 0.043595
0.249505 0.043223
0.248844 0.042907
0.248249 0.042638
0.247720 0.042399
0.247257 0.042168
0.246862 0.041920
0.246537 0.041631
0.241516 0.083672
0.240908 0.083577
0.240292 0.083663
0.239668 0.083929
0.239039 0.084358
0.238414 0.084916
0.237804 0.085562
0.237219 0.086254
0.236674 0.086951
0.236181 0.087618
0.235751 0.088228
0.235392 0.088761
0.235110 0.089205
0.234907 0.089554
0.234782 0.089810
0.234730 0.089982
0.234744 0.090083
0.234816 0.090133
0.234934 0.090158
0.235089 0.090188
0.235268 0.090260
0.235462 0.090408
0.235663 0.090670
0.235867 0.091074
0.236075 0.091638
0.236289 0.092366
0.236517 0.093249
0.236766 0.094267
0.237045 0.095394
0.237358 0.096602
0.237710 0.097861
0.238101 0.099144
0.238531 0.100425
0.238998 0.101679
0.239499 0.102888
0.240032 0.104036
0.240592 0.105113
0.241174 0.106116
0.241773 0.107050
0.242381 0.107927
0.242988 0.108768
0.243587 0.109601
0.244166 0.110462
0.244717 0.111386
0.245230 0.112408
0.245697 0.113556
0.246113 0.114844
0.246474 0.116269
0.246776 0.117812
0.247020 0.119442
0.247205 0.121121
0.247332 0.122807
0.247401 0.124458
0.247415 0.126038
0.247377 0.127514
0.247292 0.128861
0.247163 0.130059
0.246996 0.131098
0.246794 0.131974
0.246560 0.132693
0.246293 0.133270
0.245993 0.133730
0.245656 0.134106
0.245277 0.134437
0.244851 0.134764
0.244372 0.135126
0.243840 0.135555
0.243253 0.136072
0.242614 0.136680
0.241932 0.137369
0.241215 0.138113
0.240476 0.138879
0.239727 0.139628
0.238980 0.140322
0.238250 0.140925
0.237548 0.141404
0.236887 0.141730
0.236276 0.141880
0.235722 0.141841
0.235229 0.141605
0.234797 0.141175
0.234423 0.140558
0.234103 0.139771
0.233833 0.138833
0.233610 0.137766
0.233431 0.136595
0.233296 0.135347
0.233202 0.134052
0.233148 0.132737
0.233134 0.131432
0.233158 0.130161
0.233217 0.128942
0.233312 0.127789
0.233439 0.126708
0.233598 0.125702
0.233787 0.124769
0.234003 0.123904
0.234247 0.123099
0.234518 0.122342
0.234817 0.121621
0.235147 0.120924
0.246548 0.109234
0.246115 0.109090
0.245724 0.108910
0.245372 0.108716
0.245055 0.108535
0.244766 0.108395
0.244500 0.108324
0.244250 0.108345
0.244012 0.108468
0.243787 0.108693
0.243576 0.109007
0.243384 0.109383
0.243216 0.109791
0.243078 0.110201
0.242972 0.110587
0.242900 0.110927
0.242863 0.111210
0.242860 0.111427
0.242889 0.111578
0.242946 0.111664
0.243029 0.111693
0.243135 0.111676
0.243259 0.111627
0.243403 0.111561
0.243565 0.111499
0.243747 0.111460
0.243948 0.111465
0.244169 0.111537
0.244405 0.111694
0.244651 0.111950
0.244901 0.112312
0.245147 0.112774
0.245383 0.113322
0.245605 0.113929
0.245810 0.114565
0.245997 0.115198
0.246161 0.115798
0.246304 0.116341
0.246420 0.116805
0.246510 0.117180
0.246570 0.117458
0.246599 0.117641
0.246595 0.117738
0.246558 0.117761
0.246489 0.117731
0.246388 0.117667
0.246254 0.117592
0.246087 0.117528
0.245884 0.117497
0.245639 0.117520
0.245346 0.117620
0.244999 0.117813
0.244590 0.118111
0.244114 0.118515
0.243570 0.119019
0.242957 0.119604
0.242277 0.120251
0.241531 0.120935
0.240724 0.121637
0.239858 0.122344
0.238934 0.123046
0.237954 0.123740
0.236920 0.124430
0.235831 0.125120
0.234693 0.125814
0.233513 0.126515
0.232300 0.127225
0.231065 0.127944
0.229822 0.128672
0.228581 0.129411
0.227353 0.130169
0.226145 0.130954
0.224965 0.131775
0.223816 0.132639
0.222703 0.133546
0.221632 0.134489
0.220606 0.135454
0.219625 0.136426
0.218690 0.137387
0.217796 0.138327
0.216937 0.139238
0.216104 0.140117
0.215294 0.140956
0.214506 0.141742
0.213745 0.142457
0.213020 0.143075
0.212343 0.143575
0.211723 0.143937
0.211170 0.144151
0.210693 0.144213
0.210294 0.144133
0.209975 0.143926
0.209733 0.143621
0.209564 0.143250
0.209457 0.142854
0.209400 0.142471
0.209381 0.142138
0.209383 0.141886
0.209395 0.141737
0.209403 0.141698
0.209400 0.141769
0.233703 0.107777
0.233229 0.107794
0.232700 0.107905
0.232124 0.108104
0.231513 0.108380
0.230880 0.108713
0.230239 0.109080
0.229603 0.109452
0.228985 0.109798
0.228396 0.110086
0.227847 0.110286
0.227346 0.110374
0.226897 0.110334
0.226502 0.110161
0.226157 0.109862
0.225858 0.109451
0.225597 0.108953
0.225363 0.108397
0.225148 0.107817
0.224942 0.107247
0.224738 0.106721
0.224529 0.106270
0.224313 0.105922
0.224090 0.105700
0.223862 0.105618
0.223636 0.105685
0.223418 0.105900
0.223215 0.106255
0.223033 0.106735
0.222873 0.107319
0.222736 0.107980
0.222618 0.108689
0.222514 0.109417
0.222416 0.110138
0.222316 0.110833
0.222202 0.111492
0.222065 0.112113
0.221892 0.112704
0.221674 0.113278
0.221399 0.113853
0.221059 0.114453
0.220645 0.115099
0.220154 0.115815
0.219584 0.116619
0.218937 0.117527
0.218219 0.118547
0.217440 0.119681
0.216613 0.120921
0.215754 0.122252
0.214877 0.123649
0.213995 0.125082
0.213119 0.126514
0.212259 0.127904
0.211422 0.129209
0.210613 0.130389
0.209834 0.131413
0.209085 0.132260
0.208364 0.132922
0.207663 0.133401
0.206975 0.133712
0.206290 0.133880
0.205597 0.133933
0.204887 0.133905
0.204151 0.133831
0.203385 0.133742
0.202586 0.133665
0.201760 0.133620
0.200916 0.133619
0.200067 0.133664
0.199228 0.133749
0.198412 0.133860
0.197633 0.133975
0.196899 0.134067
0.196216 0.134103
0.195590 0.134052
0.195021 0.133883
0.194512 0.133573
0.194062 0.133110
0.193665 0.132491
0.193318 0.131723
0.193011 0.130824
0.192735 0.129816
0.192483 0.128727
0.192247 0.127587
0.192020 0.126427
0.191801 0.125277
0.191589 0.124165
0.191387 0.123115
0.191200 0.122145
0.191037 0.121270
0.190906 0.120493
0.190817 0.119816
0.190778 0.119230
0.190794 0.118724
0.190869 0.118278
0.191007 0.117873
0.191209 0.117486
0.191476 0.117097
0.191806 0.116689
0.192199 0.116250
0.192651 0.115774
0.212657 0.090394
0.212153 0.090338
0.211704 0.090200
0.211299 0.090009
0.210929 0.089794
0.210584 0.089581
0.210259 0.089391
0.209949 0.089239
0.209652 0.089132
0.209365 0.089076
0.209088 0.089075
0.208821 0.089128
0.208570 0.089235
0.208343 0.089388
0.208151 0.089575
0.208010 0.089777
0.207936 0.089975
0.207939 0.090150
0.208024 0.090294
0.208185 0.090412
0.208412 0.090518
0.208688 0.090637
0.208999 0.090797
0.209330 0.091027
0.209669 0.091353
0.210007 0.091796
0.210340 0.092372
0.210662 0.093086
0.210971 0.093939
0.211263 0.094922
0.211539 0.096025
0.211796 0.097235
0.212034 0.098545
0.212249 0.099952
0.212439 0.101458
0.212595 0.103067
0.212712 0.104780
0.212780 0.106592
0.212793 0.108485
0.212745 0.110437
0.212634 0.112416
0.212461 0.114391
0.212227 0.116335
0.211936 0.118222
0.211595 0.120035
0.211210 0.121761
0.210790 0.123391
0.210343 0.124921
0.209878 0.126353
0.209402 0.127689
0.208920 0.128937
0.208436 0.130107
0.207947 0.131213
0.207453 0.132276
0.206951 0.133312
0.206438 0.134339
0.205914 0.135367
0.205382 0.136397
0.204847 0.137424
0.204317 0.138428
0.203799 0.139383
0.203304 0.140260
0.202841 0.141028
0.202419 0.141662
0.202046 0.142143
0.201724 0.142465
0.201453 0.142632
0.201228 0.142659
0.201042 0.142568
0.200880 0.142387
0.200729 0.142147
0.200574 0.141872
0.200404 0.141579
0.200216 0.141276
0.200012 0.140958
0.199802 0.140617
0.199597 0.140244
0.199407 0.139833
0.199241 0.139384
0.199108 0.138895
0.199011 0.138368
0.198955 0.137797
0.198943 0.137178
0.198976 0.136502
0.199054 0.135769
0.199171 0.134978
0.199321 0.134137
0.199497 0.133258
0.199690 0.132354
0.199895 0.131437
0.200110 0.130515
0.200336 0.129591
0.200582 0.128664
0.200854 0.127732
0.201160 0.126794
0.201503 0.125854
0.201886 0.124921
0.202304 0.124007
0.202751 0.123133
0.203216 0.122317
0.203689 0.121581
0.209117 0.132462
0.208550 0.132358
0.208006 0.132182
0.207484 0.131947
0.206984 0.131665
0.206511 0.131347
0.206067 0.131000
0.205660 0.130629
0.205299 0.130235
0.204991 0.129822
0.204748 0.129395
0.204574 0.128960
0.204476 0.128526
0.204454 0.128096
0.204507 0.127673
0.204631 0.127250
0.204817 0.126817
0.205058 0.126361
0.205341 0.125871
0.205655 0.125341
0.205990 0.124773
0.206336 0.124175
0.206688 0.123560
0.207042 0.122947
0.207400 0.122351
0.207765 0.121790
0.208143 0.121276
0.208541 0.120819
0.208968 0.120426
0.209429 0.120105
0.209930 0.119862
0.210473 0.119706
0.211060 0.119648
0.211690 0.119703
0.212361 0.119882
0.213068 0.120193
0.213806 0.120637
0.214567 0.121205
0.215340 0.121879
0.216114 0.122638
0.216878 0.123460
0.217620 0.124324
0.218327 0.125217
0.218991 0.126126
0.219605 0.127047
0.220164 0.127974
0.220667 0.128905
0.221113 0.129836
0.221505 0.130761
0.221845 0.131672
0.222134 0.132562
0.222374 0.133421
0.222568 0.134241
0.222716 0.135019
0.222820 0.135755
0.222880 0.136455
0.222897 0.137128
0.222870 0.137780
0.222799 0.138414
0.222685 0.139028
0.222526 0.139615
0.222323 0.140167
0.222077 0.140675
0.221789 0.141134
0.221460 0.141541
0.221093 0.141898
0.220691 0.142210
0.220257 0.142480
0.219796 0.142713
0.219314 0.142909
0.218814 0.143069
0.218302 0.143189
0.217786 0.143265
0.217273 0.143294
0.216771 0.143274
0.216286 0.143212
0.215823 0.143117
0.215386 0.143004
0.214976 0.142886
0.214592 0.142773
0.214234 0.142669
0.213901 0.142570
0.213589 0.142466
0.213296 0.142346
0.213019 0.142198
0.212754 0.142015
0.212499 0.141795
0.212251 0.141539
0.212007 0.141251
0.211766 0.140936
0.211528 0.140600
0.211296 0.140246
0.211070 0.139880
0.210856 0.139503
0.210659 0.139118
0.210485 0.138728
0.210339 0.138340
0.210227 0.137963
0.210151 0.137609
0.210113 0.137290
0.210116 0.137018
0.220956 0.104416
0.220410 0.104237
0.219907 0.103900
0.219444 0.103428
0.219024 0.102853
0.218649 0.102212
0.218324 0.101542
0.218055 0.100881
0.217849 0.100258
0.217714 0.099700
0.217656 0.099228
0.217679 0.098856
0.217783 0.098596
0.217963 0.098451
0.218212 0.098422
0.218522 0.098496
0.218879 0.098660
0.219273 0.098890
0.219693 0.099165
0.220130 0.099463
0.220579 0.099765
0.221040 0.100058
0.221517 0.100333
0.222018 0.100586
0.222556 0.100820
0.223142 0.101041
0.223786 0.101262
0.224494 0.101506
0.225264 0.101802
0.226086 0.102187
0.226944 0.102701
0.227822 0.103381
0.228702 0.104256
0.229568 0.105346
0.230410 0.106654
0.231220 0.108174
0.231992 0.109881
0.232724 0.111742
0.233417 0.113713
0.234073 0.115744
0.234699 0.117783
0.235304 0.119784
0.235897 0.121701
0.236490 0.123502
0.237088 0.125161
0.237696 0.126666
0.238309 0.128020
0.238913 0.129235
0.239491 0.130334
0.240019 0.131348
0.240477 0.132313
0.240845 0.133261
0.241108 0.134228
0.241258 0.135240
0.241292 0.136322
0.241213 0.137487
0.241029 0.138744
0.240751 0.140088
0.240394 0.141506
0.239976 0.142976
0.239514 0.144470
0.239024 0.145959
0.238521 0.147411
0.238012 0.148802
0.237502 0.150110
0.236992 0.151315
0.236480 0.152402
0.235966 0.153358
0.235447 0.154174
0.234924 0.154845
0.234397 0.155373
0.233869 0.155766
0.233344 0.156035
0.232823 0.156200
0.232313 0.156282
0.231818 0.156303
0.231342 0.156287
0.230888 0.156259
0.230458 0.156240
0.230052 0.156247
0.229665 0.156293
0.229294 0.156383
0.228932 0.156515
0.228577 0.156671
0.228229 0.156824
0.227896 0.156937
0.227588 0.156970
0.227316 0.156885
0.227091 0.156654
0.226922 0.156262
0.226816 0.155704
0.226774 0.154990
0.226796 0.154142
0.226877 0.153188
0.227010 0.152168
0.227183 0.151126
0.227384 0.150108
0.227597 0.149164
0.227806 0.148343
0.227998 0.147688
0.228160 0.147229
0.302823 0.098962
0.302228 0.098685
0.301622 0.098427
0.301014 0.098204
0.300409 0.098023
0.299812 0.097889
0.299227 0.097799
0.298656 0.097747
0.298101 0.097724
0.297564 0.097714
0.297046 0.097701
0.296546 0.097667
0.296060 0.097595
0.295586 0.097471
0.295118 0.097289
0.294653 0.097046
0.294188 0.096749
0.293721 0.096409
0.293254 0.096047
0.292790 0.095688
0.292333 0.095362
0.291891 0.095099
0.291471 0.094932
0.291082 0.094892
0.290735 0.095004
0.290440 0.095290
0.290206 0.095765
0.290039 0.096435
0.289941 0.097296
0.289908 0.098333
0.289932 0.099516
0.290004 0.100805
0.290110 0.102153
0.290236 0.103511
0.290370 0.104830
0.290499 0.106067
0.290611 0.107188
0.290700 0.108167
0.290761 0.108990
0.290788 0.109655
0.290784 0.110171
0.290751 0.110558
0.290693 0.110850
0.290615 0.111085
0.290527 0.111305
0.290434 0.111554
0.290345 0.111863
0.290266 0.112252
0.290201 0.112728
0.290149 0.113280
0.290110 0.113890
0.290075 0.114530
0.290036 0.115170
0.289981 0.115776
0.289897 0.116314
0.289771 0.116755
0.289589 0.117070
0.289340 0.117242
0.289013 0.117258
0.288601 0.117122
0.288099 0.116845
0.287506 0.116452
0.286824 0.115978
0.286059 0.115467
0.285221 0.114965
0.284323 0.114515
0.283379 0.114156
0.282406 0.113916
0.281416 0.113815
0.280419 0.113860
0.279422 0.114052
0.278428 0.114380
0.277438 0.114828
0.276452 0.115370
0.275467 0.115975
0.274480 0.116603
0.273486 0.117214
0.272477 0.117770
0.271445 0.118236
0.270381 0.118586
0.269278 0.118808
0.268128 0.118897
0.266928 0.118858
0.265681 0.118700
0.264396 0.118434
0.263087 0.118074
0.261770 0.117634
0.260464 0.117132
0.259187 0.116589
0.257952 0.116029
0.256774 0.115479
0.255664 0.114961
0.254630 0.114499
0.253679 0.114105
0.252814 0.113786
0.252037 0.113537
0.251343 0.113344
0.250728 0.113188
0.250182 0.113042
0.249694 0.112879
0.249257 0.112675
0.284407 0.003857
0.283860 0.003604
0.283281 0.003489
0.282685 0.003519
0.282090 0.003699
0.281508 0.004034
0.280947 0.004520
0.280410 0.005152
0.279897 0.005918
0.279403 0.006803
0.278921 0.007789
0.278441 0.008859
0.277954 0.009995
0.277452 0.011180
0.276929 0.012401
0.276380 0.013646
0.275807 0.014907
0.275212 0.016177
0.274603 0.017455
0.273993 0.018740
0.273396 0.020036
0.272831 0.021347
0.272320 0.022677
0.271883 0.024032
0.271544 0.025416
0.271318 0.026830
0.271221 0.028271
0.271260 0.029731
0.271437 0.031197
0.271745 0.032652
0.272174 0.034079
0.272708 0.035459
0.273328 0.036778
0.274013 0.038025
0.274740 0.039190
0.275487 0.040268
0.276234 0.041256
0.276964 0.042153
0.277664 0.042958
0.278326 0.043673
0.278948 0.044301
0.279529 0.044847
0.280077 0.045320
0.280600 0.045730
0.281109 0.046093
0.281615 0.046422
0.282130 0.046733
0.282664 0.047039
0.283221 0.047350
0.283805 0.047675
0.284413 0.048018
0.285040 0.048378
0.285677 0.048756
0.286312 0.049146
0.286932 0.049542
0.287521 0.049939
0.288064 0.050327
0.288545 0.050698
0.288952 0.051045
0.289274 0.051363
0.289503 0.051651
0.289636 0.051909
0.289673 0.052143
0.289618 0.052361
0.289481 0.052577
0.289271 0.052803
0.289003 0.053055
0.288691 0.053347
0.288349 0.053691
0.287988 0.054095
0.287619 0.054562
0.287249 0.055089
0.286882 0.055668
0.286519 0.056284
0.286160 0.056920
0.285804 0.057553
0.285448 0.058159
0.285087 0.058709
0.284718 0.059179
0.284339 0.059544
0.283947 0.059785
0.283543 0.059888
0.283128 0.059846
0.282709 0.059661
0.282292 0.059340
0.281886 0.058900
0.281500 0.058361
0.281146 0.057750
0.280833 0.057094
0.280571 0.056423
0.280370 0.055761
0.280238 0.055129
0.280180 0.054545
0.280203 0.054015
0.280309 0.053544
0.280502 0.053129
0.280781 0.052766
0.281141 0.052449
0.281577 0.052171
0.282076 0.051928
0.282627 0.051717
0.256243 0.018192
0.255753 0.017799
0.255312 0.017366
0.254921 0.016919
0.254574 0.016480
0.254258 0.016069
0.253958 0.015700
0.253658 0.015380
0.253347 0.015105
0.253023 0.014861
0.252687 0.014628
0.252347 0.014380
0.252011 0.014097
0.251685 0.013761
0.251377 0.013364
0.251089 0.012903
0.250825 0.012381
0.250591 0.011809
0.250390 0.011202
0.250227 0.010582
0.250110 0.009975
0.250043 0.009410
0.250030 0.008920
0.250071 0.008534
0.250165 0.008278
0.250307 0.008170
0.250493 0.008212
0.250721 0.008395
0.250992 0.008694
0.251313 0.009077
0.251693 0.009507
0.252145 0.009949
0.252678 0.010375
0.253304 0.010763
0.254027 0.011098
0.254848 0.011369
0.255763 0.011573
0.256764 0.011713
0.257837 0.011797
0.258968 0.011843
0.260140 0.011875
0.261334 0.011924
0.262535 0.012025
0.263730 0.012213
0.264913 0.012513
0.266081 0.012936
0.267240 0.013476
0.268399 0.014110
0.269569 0.014803
0.270758 0.015518
0.271971 0.016216
0.273210 0.016866
0.274475 0.017440
0.275757 0.017919
0.277045 0.018289
0.278325 0.018544
0.279574 0.018685
0.280769 0.018721
0.281884 0.018666
0.282893 0.018542
0.283773 0.018373
0.284509 0.018187
0.285092 0.018010
0.285526 0.017859
0.285824 0.017749
0.286009 0.017685
0.286108 0.017669
0.286150 0.017700
0.286164 0.017774
0.286173 0.017886
0.286196 0.018024
0.286248 0.018177
0.286337 0.018327
0.286468 0.018457
0.286638 0.018549
0.286839 0.018586
0.287057 0.018555
0.287275 0.018445
0.287473 0.018253
0.287631 0.017978
0.287729 0.017624
0.287757 0.017194
0.287708 0.016694
0.287586 0.016129
0.287402 0.015506
0.287173 0.014835
0.286918 0.014128
0.286657 0.013400
0.286409 0.012664
0.286189 0.011930
0.286010 0.011203
0.285876 0.010482
0.285792 0.009765
0.285756 0.009043
0.285765 0.008311
0.285810 0.007567
0.285885 0.006811
0.285978 0.006047
0.286079 0.005283
0.286179 0.004525
0.286272 0.003779
0.262657 -0.034703
0.262106 -0.035117
0.261574 -0.035529
0.261081 -0.035943
0.260654 -0.036364
0.260327 -0.036791
0.260134 -0.037220
0.260107 -0.037643
0.260272 -0.038047
0.260641 -0.038420
0.261211 -0.038753
0.261966 -0.039036
0.262878 -0.039264
0.263912 -0.039432
0.265030 -0.039538
0.266196 -0.039578
0.267380 -0.039553
0.268555 -0.039463
0.269701 -0.039312
0.270802 -0.039101
0.271849 -0.038835
0.272835 -0.038514
0.273761 -0.038140
0.274631 -0.037709
0.275454 -0.037220
0.276246 -0.036671
0.277023 -0.036062
0.277808 -0.035392
0.278621 -0.034668
0.279483 -0.033898
0.280406 -0.033093
0.281398 -0.032267
0.282453 -0.031436
0.283558 -0.030616
0.284688 -0.029822
0.285817 -0.029065
0.286915 -0.028351
0.287957 -0.027682
0.288922 -0.027059
0.289795 -0.026482
0.290569 -0.025956
0.291244 -0.025485
0.291828 -0.025076
0.292329 -0.024737
0.292760 -0.024471
0.293135 -0.024281
0.293467 -0.024170
0.293767 -0.024137
0.294046 -0.024183
0.294314 -0.024306
0.294580 -0.024504
0.294852 -0.024772
0.295131 -0.025102
0.295414 -0.025485
0.295688 -0.025910
0.295934 -0.026366
0.296129 -0.026844
0.296250 -0.027337
0.296280 -0.027841
0.296207 -0.028351
0.296023 -0.028864
0.295730 -0.029373
0.295331 -0.029870
0.294834 -0.030345
0.294249 -0.030788
0.293586 -0.031189
0.292857 -0.031542
0.292074 -0.031842
0.291253 -0.032088
0.290408 -0.032282
0.289558 -0.032428
0.288723 -0.032533
0.287926 -0.032606
0.287186 -0.032658
0.286523 -0.032702
0.285948 -0.032749
0.285468 -0.032815
0.285081 -0.032910
0.284779 -0.033043
0.284550 -0.033219
0.284379 -0.033439
0.284253 -0.033698
0.284160 -0.033989
0.284089 -0.034302
0.284032 -0.034628
0.283982 -0.034955
0.283933 -0.035272
0.283882 -0.035569
0.283825 -0.035837
0.283762 -0.036064
0.283695 -0.036241
0.283629 -0.036360
0.283572 -0.036412
0.283538 -0.036397
0.283547 -0.036318
0.283619 -0.036186
0.283776 -0.036013
0.284031 -0.035818
0.284391 -0.035616
0.284851 -0.035419
0.285399 -0.035236
0.266563 -0.090159
0.265987 -0.090612
0.265499 -0.091162
0.265105 -0.091800
0.264800 -0.092513
0.264574 -0.093279
0.264413 -0.094075
0.264301 -0.094875
0.264223 -0.095655
0.264168 -0.096393
0.264127 -0.097070
0.264097 -0.097671
0.264075 -0.098184
0.264063 -0.098602
0.264063 -0.098919
0.264079 -0.099137
0.264116 -0.099258
0.264180 -0.099290
0.264278 -0.099241
0.264414 -0.099124
0.264597 -0.098950
0.264832 -0.098733
0.265123 -0.098484
0.265472 -0.098211
0.265879 -0.097918
0.266340 -0.097603
0.266850 -0.097259
0.267398 -0.096876
0.267972 -0.096440
0.268561 -0.095940
0.269151 -0.095364
0.269735 -0.094701
0.270305 -0.093946
0.270854 -0.093095
0.271380 -0.092148
0.271883 -0.091110
0.272362 -0.089992
0.272822 -0.088808
0.273266 -0.087579
0.273703 -0.086324
0.274141 -0.085068
0.274591 -0.083835
0.275065 -0.082646
0.275574 -0.081523
0.276129 -0.080483
0.276738 -0.079541
0.277405 -0.078707
0.278129 -0.077989
0.278904 -0.077391
0.279720 -0.076919
0.280562 -0.076572
0.281418 -0.076351
0.282271 -0.076254
0.283108 -0.076275
0.283918 -0.076405
0.284688 -0.076633
0.285411 -0.076946
0.286076 -0.077328
0.286678 -0.077766
0.287213 -0.078245
0.287680 -0.078753
0.288084 -0.079281
0.288433 -0.079823
0.288740 -0.080375
0.289021 -0.080937
0.289290 -0.081511
0.289560 -0.082097
0.289837 -0.082697
0.290115 -0.083307
0.290382 -0.083924
0.290616 -0.084541
0.290793 -0.085152
0.290888 -0.085752
0.290877 -0.086336
0.290744 -0.086900
0.290473 -0.087440
0.290057 -0.087948
0.289492 -0.088420
0.288780 -0.088848
0.287928 -0.089228
0.286946 -0.089552
0.285852 -0.089819
0.284665 -0.090025
0.283408 -0.090169
0.282109 -0.090255
0.280794 -0.090289
0.279493 -0.090280
0.278227 -0.090244
0.277018 -0.090193
0.275878 -0.090141
0.274813 -0.090101
0.273825 -0.090081
0.272911 -0.090088
0.272067 -0.090128
0.271288 -0.090205
0.270571 -0.090321
0.269913 -0.090473
0.269311 -0.090655
0.268767 -0.090858
0.268282 -0.091067
0.267858 -0.091271
0.261140 -0.100795
0.260519 -0.101210
0.259955 -0.101674
0.259459 -0.102179
0.259033 -0.102713
0.258673 -0.103264
0.258367 -0.103816
0.258098 -0.104353
0.257851 -0.104862
0.257613 -0.105327
0.257374 -0.105736
0.257128 -0.106073
0.256870 -0.106324
0.256599 -0.106475
0.256315 -0.106513
0.256019 -0.106432
0.255715 -0.106230
0.255411 -0.105911
0.255117 -0.105481
0.254846 -0.104955
0.254614 -0.104347
0.254441 -0.103676
0.254344 -0.102961
0.254340 -0.102223
0.254439 -0.101480
0.254643 -0.100746
0.254947 -0.100029
0.255338 -0.099333
0.255799 -0.098657
0.256313 -0.097996
0.256867 -0.097346
0.257450 -0.096700
0.258055 -0.096050
0.258678 -0.095389
0.259317 -0.094710
0.259973 -0.094007
0.260645 -0.093279
0.261335 -0.092531
0.262046 -0.091769
0.262779 -0.091004
0.263537 -0.090245
0.264323 -0.089500
0.265134 -0.088774
0.265966 -0.088068
0.266811 -0.087378
0.267659 -0.086700
0.268498 -0.086035
0.269319 -0.085386
0.270114 -0.084765
0.270880 -0.084190
0.271614 -0.083674
0.272315 -0.083227
0.272979 -0.082852
0.273605 -0.082542
0.274190 -0.082286
0.274730 -0.082064
0.275225 -0.081857
0.275674 -0.081644
0.276078 -0.081407
0.276440 -0.081129
0.276763 -0.080793
0.277049 -0.080386
0.277302 -0.079900
0.277525 -0.079330
0.277723 -0.078683
0.277903 -0.077977
0.278072 -0.077240
0.278237 -0.076505
0.278405 -0.075807
0.278573 -0.075176
0.278740 -0.074635
0.278896 -0.074203
0.279032 -0.073892
0.279137 -0.073712
0.279200 -0.073664
0.279212 -0.073741
0.279168 -0.073934
0.279062 -0.074224
0.278891 -0.074592
0.278654 -0.075017
0.278351 -0.075483
0.277985 -0.075972
0.277562 -0.076476
0.277092 -0.076989
0.276587 -0.077517
0.276064 -0.078068
0.275540 -0.078658
0.275029 -0.079302
0.274544 -0.080014
0.274088 -0.080808
0.273663 -0.081691
0.273262 -0.082669
0.272877 -0.083745
0.272497 -0.084917
0.272111 -0.086180
0.271710 -0.087519
0.271287 -0.088913
0.270837 -0.090331
0.270360 -0.091733
0.269858 -0.093078
0.269337 -0.094324
0.253741 -0.106491
0.253070 -0.106855
0.252381 -0.107253
0.251691 -0.107690
0.251017 -0.108167
0.250376 -0.108677
0.249783 -0.109206
0.249250 -0.109735
0.248786 -0.110241
0.248391 -0.110704
0.248065 -0.111102
0.247800 -0.111413
0.247589 -0.111620
0.247423 -0.111707
0.247294 -0.111659
0.247195 -0.111469
0.247122 -0.111128
0.247074 -0.110634
0.247052 -0.109993
0.247057 -0.109213
0.247096 -0.108311
0.247175 -0.107311
0.247302 -0.106239
0.247485 -0.105125
0.247734 -0.103995
0.248053 -0.102870
0.248448 -0.101764
0.248918 -0.100680
0.249459 -0.099616
0.250065 -0.098567
0.250726 -0.097526
0.251433 -0.096492
0.252178 -0.095464
0.252952 -0.094445
0.253749 -0.093439
0.254565 -0.092452
0.255396 -0.091490
0.256236 -0.090554
0.257082 -0.089649
0.257927 -0.088775
0.258768 -0.087932
0.259596 -0.087122
0.260405 -0.086347
0.261189 -0.085610
0.261943 -0.084918
0.262664 -0.084276
0.263350 -0.083693
0.264004 -0.083177
0.264630 -0.082732
0.265232 -0.082359
0.265817 -0.082055
0.266389 -0.081808
0.266952 -0.081604
0.267509 -0.081427
0.268059 -0.081260
0.268602 -0.081087
0.269138 -0.080893
0.269662 -0.080666
0.270172 -0.080394
0.270663 -0.080066
0.271132 -0.079670
0.271572 -0.079202
0.271979 -0.078658
0.272348 -0.078044
0.272679 -0.077372
0.272972 -0.076665
0.273230 -0.075949
0.273459 -0.075256
0.273665 -0.074616
0.273856 -0.074049
0.274038 -0.073569
0.274216 -0.073181
0.274388 -0.072878
0.274551 -0.072649
0.274698 -0.072481
0.274820 -0.072357
0.274907 -0.072264
0.274949 -0.072192
0.274938 -0.072132
0.274867 -0.072076
0.274732 -0.072021
0.274528 -0.071965
0.274256 -0.071910
0.273920 -0.071865
0.273527 -0.071847
0.273089 -0.071883
0.272621 -0.072004
0.272139 -0.072249
0.271662 -0.072657
0.271207 -0.073262
0.270791 -0.074092
0.270427 -0.075162
0.270125 -0.076473
0.269890 -0.078008
0.269723 -0.079738
0.269622 -0.081621
0.269582 -0.083606
0.269594 -0.085643
0.269651 -0.087678
0.269745 -0.089665
0.269871 -0.091563
0.216792 -0.116110
0.216056 -0.116430
0.215306 -0.116713
0.214552 -0.116986
0.213804 -0.117277
0.213077 -0.117611
0.212385 -0.118010
0.211745 -0.118486
0.211172 -0.119037
0.210678 -0.119653
0.210274 -0.120309
0.209965 -0.120974
0.209752 -0.121612
0.209637 -0.122184
0.209616 -0.122654
0.209685 -0.122990
0.209837 -0.123166
0.210065 -0.123165
0.210360 -0.122973
0.210714 -0.122590
0.211116 -0.122017
0.211559 -0.121268
0.212037 -0.120360
0.212546 -0.119318
0.213089 -0.118170
0.213667 -0.116951
0.214289 -0.115698
0.214964 -0.114448
0.215701 -0.113239
0.216510 -0.112101
0.217396 -0.111057
0.218362 -0.110116
0.219408 -0.109279
0.220529 -0.108536
0.221716 -0.107869
0.222958 -0.107259
0.224242 -0.106684
0.225555 -0.106124
0.226881 -0.105563
0.228206 -0.104986
0.229515 -0.104383
0.230796 -0.103748
0.232039 -0.103080
0.233235 -0.102383
0.234380 -0.101667
0.235473 -0.100946
0.236516 -0.100242
0.237513 -0.099583
0.238470 -0.099000
0.239396 -0.098526
0.240295 -0.098192
0.241173 -0.098020
0.242034 -0.098023
0.242879 -0.098200
0.243708 -0.098538
0.244518 -0.099013
0.245305 -0.099595
0.246066 -0.100249
0.246795 -0.100938
0.247490 -0.101626
0.248148 -0.102281
0.248767 -0.102874
0.249347 -0.103383
0.249887 -0.103792
0.250388 -0.104096
0.250852 -0.104295
0.251279 -0.104403
0.251671 -0.104441
0.252032 -0.104440
0.252365 -0.104436
0.252674 -0.104470
0.252968 -0.104585
0.253251 -0.104815
0.253532 -0.105189
0.253815 -0.105720
0.254101 -0.106409
0.254391 -0.107241
0.254682 -0.108190
0.254969 -0.109224
0.255246 -0.110303
0.255507 -0.111388
0.255747 -0.112439
0.255960 -0.113420
0.256141 -0.114299
0.256284 -0.115050
0.256386 -0.115655
0.256442 -0.116107
0.256451 -0.116406
0.256413 -0.116565
0.256330 -0.116607
0.256208 -0.116564
0.256058 -0.116474
0.255894 -0.116381
0.255733 -0.116328
0.255593 -0.116353
0.255490 -0.116484
0.255435 -0.116735
0.255436 -0.117102
0.255495 -0.117568
0.255611 -0.118103
0.255777 -0.118669
0.261118 -0.117613
0.260319 -0.117946
0.259429 -0.118135
0.258473 -0.118202
0.257482 -0.118181
0.256495 -0.118107
0.255553 -0.118016
0.254692 -0.117944
0.253943 -0.117920
0.253326 -0.117965
0.252846 -0.118089
0.252498 -0.118284
0.252265 -0.118533
0.252126 -0.118803
0.252053 -0.119053
0.252018 -0.119238
0.251995 -0.119312
0.251959 -0.119231
0.251888 -0.118963
0.251763 -0.118485
0.251572 -0.117784
0.251312 -0.116859
0.250987 -0.115721
0.250612 -0.114387
0.250209 -0.112878
0.249807 -0.111223
0.249434 -0.109451
0.249117 -0.107595
0.248878 -0.105692
0.248736 -0.103784
0.248705 -0.101919
0.248792 -0.100141
0.249003 -0.098491
0.249332 -0.097002
0.249772 -0.095689
0.250310 -0.094557
0.250928 -0.093593
0.251606 -0.092773
0.252321 -0.092062
0.253051 -0.091422
0.253776 -0.090812
0.254475 -0.090191
0.255132 -0.089520
0.255733 -0.088763
0.256266 -0.087888
0.256727 -0.086878
0.257116 -0.085733
0.257447 -0.084482
0.257739 -0.083176
0.258020 -0.081885
0.258319 -0.080685
0.258660 -0.079648
0.259065 -0.078832
0.259542 -0.078280
0.260096 -0.078016
0.260722 -0.078045
0.261407 -0.078350
0.262136 -0.078899
0.262885 -0.079640
0.263633 -0.080509
0.264354 -0.081434
0.265027 -0.082340
0.265631 -0.083159
0.266150 -0.083831
0.266573 -0.084315
0.266894 -0.084591
0.267115 -0.084666
0.267244 -0.084568
0.267296 -0.084343
0.267287 -0.084047
0.267239 -0.083737
0.267171 -0.083472
0.267105 -0.083305
0.267059 -0.083283
0.267048 -0.083443
0.267079 -0.083812
0.267156 -0.084405
0.267275 -0.085220
0.267427 -0.086241
0.267599 -0.087436
0.267774 -0.088760
0.267936 -0.090160
0.268069 -0.091581
0.268162 -0.092973
0.268204 -0.094298
0.268193 -0.095533
0.268127 -0.096668
0.268011 -0.097705
0.267848 -0.098655
0.267649 -0.099536
0.267423 -0.100371
0.267187 -0.101186
0.266959 -0.102009
0.266758 -0.102870
0.266603 -0.103798
0.266511 -0.104820
0.266495 -0.105958
0.266562 -0.107226
0.266712 -0.108625
0.266940 -0.110143
0.267237 -0.111749
0.263697 -0.117009
0.262892 -0.117331
0.261985 -0.117473
0.261001 -0.117462
0.259976 -0.117334
0.258947 -0.117130
0.257955 -0.116894
0.257036 -0.116669
0.256217 -0.116496
0.255514 -0.116407
0.254934 -0.116422
0.254470 -0.116550
0.254109 -0.116776
0.253829 -0.117072
0.253608 -0.117391
0.253420 -0.117677
0.253241 -0.117867
0.253049 -0.117910
0.252826 -0.117759
0.252557 -0.117383
0.252234 -0.116765
0.251856 -0.115899
0.251431 -0.114793
0.250974 -0.113463
0.250507 -0.111932
0.250056 -0.110232
0.249649 -0.108397
0.249311 -0.106472
0.249064 -0.104504
0.248925 -0.102546
0.248906 -0.100653
0.249012 -0.098878
0.249245 -0.097270
0.249599 -0.095864
0.250064 -0.094679
0.250623 -0.093710
0.251257 -0.092935
0.251942 -0.092311
0.252656 -0.091787
0.253376 -0.091309
0.254081 -0.090824
0.254753 -0.090286
0.255378 -0.089653
0.255948 -0.088894
0.256457 -0.087988
0.256904 -0.086930
0.257297 -0.085735
0.257648 -0.084438
0.257977 -0.083093
0.258305 -0.081767
0.258656 -0.080534
0.259050 -0.079464
0.259502 -0.078618
0.260022 -0.078044
0.260611 -0.077771
0.261264 -0.077809
0.261969 -0.078144
0.262708 -0.078736
0.263459 -0.079526
0.264201 -0.080440
0.264911 -0.081395
0.265569 -0.082315
0.266159 -0.083128
0.266670 -0.083782
0.267094 -0.084240
0.267428 -0.084489
0.267673 -0.084536
0.267835 -0.084407
0.267924 -0.084147
0.267953 -0.083805
0.267939 -0.083439
0.267903 -0.083107
0.267864 -0.082864
0.267840 -0.082763
0.267848 -0.082847
0.267897 -0.083152
0.267991 -0.083700
0.268127 -0.084498
0.268300 -0.085533
0.268494 -0.086771
0.268694 -0.088162
0.268884 -0.089648
0.269047 -0.091165
0.269168 -0.092658
0.269237 -0.094085
0.269246 -0.095415
0.269192 -0.096632
0.269075 -0.097732
0.268897 -0.098720
0.268667 -0.099609
0.268396 -0.100419
0.268099 -0.101172
0.267797 -0.101897
0.267509 -0.102626
0.267257 -0.103394
0.267059 -0.104238
0.266929 -0.105193
0.266878 -0.106291
0.266909 -0.107549
0.267022 -0.108970
0.267208 -0.110532
0.257766 -0.069633
0.257113 -0.070147
0.256585 -0.070777
0.256200 -0.071520
0.255971 -0.072367
0.255899 -0.073298
0.255980 -0.074288
0.256199 -0.075306
0.256535 -0.076316
0.256965 -0.077286
0.257466 -0.078188
0.258015 -0.078999
0.258594 -0.079709
0.259188 -0.080310
0.259785 -0.080802
0.260379 -0.081190
0.260965 -0.081483
0.261546 -0.081693
0.262127 -0.081838
0.262714 -0.081935
0.263322 -0.082005
0.263965 -0.082067
0.264663 -0.082140
0.265436 -0.082241
0.266308 -0.082384
0.267296 -0.082578
0.268417 -0.082826
0.269677 -0.083124
0.271070 -0.083463
0.272581 -0.083826
0.274182 -0.084193
0.275837 -0.084540
0.277510 -0.084847
0.279163 -0.085096
0.280766 -0.085272
0.282289 -0.085370
0.283713 -0.085386
0.285021 -0.085327
0.286204 -0.085200
0.287256 -0.085018
0.288176 -0.084798
0.288970 -0.084555
0.289645 -0.084306
0.290218 -0.084067
0.290708 -0.083852
0.291141 -0.083676
0.291544 -0.083550
0.291946 -0.083489
0.292368 -0.083501
0.292827 -0.083591
0.293324 -0.083756
0.293849 -0.083983
0.294380 -0.084254
0.294888 -0.084545
0.295341 -0.084830
0.295705 -0.085086
0.295951 -0.085293
0.296056 -0.085435
0.295999 -0.085504
0.295769 -0.085494
0.295358 -0.085408
0.294767 -0.085251
0.294005 -0.085033
0.293086 -0.084768
0.292032 -0.084473
0.290869 -0.084168
0.289631 -0.083874
0.288350 -0.083613
0.287061 -0.083407
0.285796 -0.083275
0.284583 -0.083235
0.283441 -0.083293
0.282384 -0.083450
0.281411 -0.083694
0.280514 -0.084006
0.279673 -0.084359
0.278865 -0.084727
0.278067 -0.085084
0.277255 -0.085409
0.276411 -0.085685
0.275519 -0.085900
0.274571 -0.086048
0.273563 -0.086128
0.272496 -0.086142
0.271380 -0.086100
0.270226 -0.086012
0.269056 -0.085894
0.267890 -0.085765
0.266756 -0.085645
0.265683 -0.085557
0.264701 -0.085525
0.263840 -0.085573
0.263125 -0.085719
0.262575 -0.085976
0.262198 -0.086346
0.261990 -0.086819
0.261932 -0.087371
0.262000 -0.087968
0.262160 -0.088574
0.262377 -0.089148
0.262620 -0.089657
0.273276 -0.075109
0.272591 -0.075532
0.271868 -0.075946
0.271131 -0.076351
0.270406 -0.076744
0.269719 -0.077126
0.269094 -0.077498
0.268552 -0.077860
0.268107 -0.078214
0.267765 -0.078563
0.267525 -0.078910
0.267377 -0.079256
0.267305 -0.079594
0.267293 -0.079912
0.267321 -0.080188
0.267373 -0.080398
0.267434 -0.080516
0.267492 -0.080515
0.267536 -0.080374
0.267560 -0.080075
0.267558 -0.079602
0.267528 -0.078947
0.267469 -0.078104
0.267382 -0.077074
0.267273 -0.075867
0.267150 -0.074495
0.267022 -0.072981
0.266904 -0.071351
0.266807 -0.069636
0.266746 -0.067872
0.266735 -0.066097
0.266785 -0.064345
0.266906 -0.062647
0.267104 -0.061024
0.267382 -0.059485
0.267735 -0.058028
0.268155 -0.056643
0.268631 -0.055316
0.269149 -0.054034
0.269698 -0.052788
0.270266 -0.051573
0.270845 -0.050388
0.271430 -0.049240
0.272019 -0.048137
0.272610 -0.047089
0.273206 -0.046106
0.273814 -0.045198
0.274439 -0.044374
0.275092 -0.043639
0.275783 -0.042996
0.276522 -0.042446
0.277318 -0.041990
0.278173 -0.041623
0.279086 -0.041344
0.280049 -0.041151
0.281046 -0.041040
0.282054 -0.041010
0.283049 -0.041054
0.284004 -0.041163
0.284893 -0.041328
0.285692 -0.041534
0.286382 -0.041770
0.286949 -0.042024
0.287383 -0.042285
0.287679 -0.042544
0.287836 -0.042794
0.287862 -0.043028
0.287766 -0.043239
0.287567 -0.043423
0.287287 -0.043577
0.286954 -0.043698
0.286598 -0.043789
0.286251 -0.043857
0.285942 -0.043918
0.285698 -0.043995
0.285535 -0.044117
0.285464 -0.044320
0.285487 -0.044634
0.285596 -0.045084
0.285781 -0.045679
0.286024 -0.046418
0.286307 -0.047287
0.286609 -0.048269
0.286911 -0.049341
0.287196 -0.050483
0.287449 -0.051673
0.287658 -0.052890
0.287813 -0.054117
0.287910 -0.055337
0.287947 -0.056538
0.287927 -0.057710
0.287859 -0.058847
0.287753 -0.059949
0.287625 -0.061020
0.287494 -0.062072
0.287377 -0.063119
0.287295 -0.064182
0.287266 -0.065282
0.287304 -0.066440
0.287419 -0.067670
0.287615 -0.068974
0.266387 -0.043681
0.265821 -0.044059
0.265284 -0.044373
0.264779 -0.044610
0.264311 -0.044763
0.263884 -0.044827
0.263501 -0.044807
0.263162 -0.044707
0.262868 -0.044537
0.262618 -0.044304
0.262410 -0.044015
0.262241 -0.043671
0.262109 -0.043274
0.262012 -0.042824
0.261948 -0.042321
0.261916 -0.041767
0.261917 -0.041165
0.261950 -0.040519
0.262017 -0.039834
0.262118 -0.039114
0.262255 -0.038362
0.262430 -0.037578
0.262647 -0.036761
0.262907 -0.035907
0.263214 -0.035013
0.263567 -0.034074
0.263968 -0.033090
0.264414 -0.032062
0.264904 -0.031000
0.265440 -0.029913
0.266022 -0.028819
0.266655 -0.027734
0.267342 -0.026677
0.268088 -0.025665
0.268896 -0.024712
0.269768 -0.023830
0.270702 -0.023027
0.271696 -0.022306
0.272747 -0.021666
0.273847 -0.021099
0.274991 -0.020592
0.276169 -0.020127
0.277376 -0.019680
0.278602 -0.019227
0.279841 -0.018741
0.281085 -0.018206
0.282326 -0.017609
0.283557 -0.016951
0.284769 -0.016242
0.285955 -0.015499
0.287104 -0.014743
0.288205 -0.013995
0.289249 -0.013275
0.290224 -0.012599
0.291120 -0.011980
0.291926 -0.011426
0.292634 -0.010940
0.293235 -0.010523
0.293722 -0.010169
0.294090 -0.009869
0.294339 -0.009607
0.294471 -0.009367
0.294493 -0.009131
0.294418 -0.008881
0.294262 -0.008604
0.294044 -0.008291
0.293787 -0.007941
0.293510 -0.007561
0.293232 -0.007160
0.292966 -0.006758
0.292718 -0.006378
0.292490 -0.006046
0.292279 -0.005791
0.292080 -0.005639
0.291885 -0.005615
0.291689 -0.005736
0.291486 -0.006017
0.291271 -0.006463
0.291041 -0.007074
0.290792 -0.007843
0.290523 -0.008760
0.290237 -0.009809
0.289938 -0.010974
0.289635 -0.012241
0.289342 -0.013595
0.289074 -0.015021
0.288852 -0.016506
0.288690 -0.018032
0.288604 -0.019585
0.288605 -0.021149
0.288698 -0.022708
0.288881 -0.024251
0.289149 -0.025770
0.289492 -0.027256
0.289897 -0.028706
0.290350 -0.030113
0.290836 -0.031473
0.291344 -0.032779
0.291860 -0.034026
0.292375 -0.035206
0.292879 -0.036315
0.286066 -0.022779
0.285570 -0.023237
0.285058 -0.023752
0.284547 -0.024311
0.284051 -0.024896
0.283592 -0.025495
0.283187 -0.026094
0.282855 -0.026684
0.282609 -0.027262
0.282463 -0.027825
0.282421 -0.028373
0.282482 -0.028908
0.282639 -0.029432
0.282877 -0.029949
0.283179 -0.030457
0.283525 -0.030960
0.283894 -0.031457
0.284271 -0.031946
0.284639 -0.032423
0.284988 -0.032880
0.285312 -0.033305
0.285604 -0.033678
0.285866 -0.033978
0.286100 -0.034179
0.286313 -0.034254
0.286516 -0.034181
0.286722 -0.033941
0.286946 -0.033524
0.287203 -0.032928
0.287510 -0.032162
0.287880 -0.031240
0.288326 -0.030182
0.288856 -0.029014
0.289472 -0.027760
0.290170 -0.026444
0.290937 -0.025087
0.291756 -0.023707
0.292604 -0.022318
0.293459 -0.020931
0.294302 -0.019554
0.295116 -0.018193
0.295890 -0.016851
0.296619 -0.015530
0.297303 -0.014233
0.297945 -0.012957
0.298552 -0.011702
0.299132 -0.010466
0.299693 -0.009250
0.300245 -0.008056
0.300794 -0.006891
0.301349 -0.005760
0.301914 -0.004672
0.302496 -0.003637
0.303096 -0.002661
0.303715 -0.001752
0.304346 -0.000917
0.304983 -0.000161
0.305613 0.000511
0.306221 0.001096
0.306791 0.001592
0.307308 0.002001
0.307762 0.002325
0.308142 0.002573
0.308443 0.002756
0.308664 0.002888
0.308804 0.002985
0.308868 0.003063
0.308858 0.003138
0.308782 0.003223
0.308646 0.003330
0.308458 0.003462
0.308229 0.003620
0.307970 0.003800
0.307693 0.003993
0.307413 0.004188
0.307141 0.004373
0.306888 0.004536
0.306663 0.004665
0.306468 0.004748
0.306301 0.004777
0.306155 0.004747
0.306021 0.004655
0.305887 0.004504
0.305743 0.004298
0.305580 0.004048
0.305393 0.003766
0.305179 0.003467
0.304937 0.003168
0.304670 0.002887
0.304382 0.002641
0.304077 0.002444
0.303762 0.002309
0.303445 0.002244
0.303136 0.002251
0.302847 0.002325
0.302592 0.002459
0.302389 0.002640
0.302255 0.002855
0.302207 0.003089
0.302259 0.003330
0.302417 0.003568
0.274054 -0.055269
0.273350 -0.055464
0.272562 -0.055636
0.271720 -0.055800
0.270851 -0.055968
0.269980 -0.056158
0.269129 -0.056380
0.268316 -0.056647
0.267554 -0.056967
0.266849 -0.057341
0.266206 -0.057767
0.265618 -0.058235
0.265078 -0.058727
0.264572 -0.059225
0.264085 -0.059704
0.263603 -0.060143
0.263110 -0.060520
0.262596 -0.060816
0.262053 -0.061016
0.261477 -0.061113
0.260871 -0.061101
0.260244 -0.060984
0.259607 -0.060770
0.258979 -0.060472
0.258381 -0.060106
0.257833 -0.059690
0.257356 -0.059241
0.256971 -0.058779
0.256695 -0.058319
0.256543 -0.057878
0.256522 -0.057469
0.256637 -0.057100
0.256882 -0.056775
0.257243 -0.056489
0.257702 -0.056228
0.258233 -0.055978
0.258812 -0.055717
0.259413 -0.055424
0.260015 -0.055080
0.260599 -0.054664
0.261151 -0.054160
0.261663 -0.053559
0.262130 -0.052855
0.262554 -0.052052
0.262936 -0.051164
0.263284 -0.050211
0.263607 -0.049222
0.263916 -0.048229
0.264226 -0.047267
0.264550 -0.046368
0.264905 -0.045563
0.265301 -0.044875
0.265746 -0.044321
0.266242 -0.043906
0.266780 -0.043622
0.267346 -0.043452
0.267919 -0.043368
0.268475 -0.043335
0.268989 -0.043313
0.269441 -0.043265
0.269811 -0.043152
0.270086 -0.042942
0.270259 -0.042611
0.270330 -0.042146
0.270301 -0.041545
0.270181 -0.040818
0.269985 -0.039991
0.269729 -0.039096
0.269435 -0.038173
0.269125 -0.037265
0.268822 -0.036414
0.268548 -0.035661
0.268323 -0.035041
0.268159 -0.034586
0.268062 -0.034314
0.268030 -0.034236
0.268051 -0.034348
0.268103 -0.034636
0.268163 -0.035074
0.268204 -0.035632
0.268202 -0.036273
0.268137 -0.036961
0.267995 -0.037660
0.267768 -0.038340
0.267454 -0.038975
0.267057 -0.039546
0.266586 -0.040042
0.266056 -0.040461
0.265486 -0.040809
0.264898 -0.041100
0.264317 -0.041351
0.263763 -0.041585
0.263259 -0.041828
0.262823 -0.042103
0.262469 -0.042435
0.262207 -0.042840
0.262039 -0.043329
0.261962 -0.043901
0.261965 -0.044548
0.262032 -0.045247
0.262144 -0.045970
0.235099 0.037476
0.234648 0.037347
0.234348 0.037311
0.234206 0.037365
0.234209 0.037500
0.234333 0.037703
0.234540 0.037957
0.234792 0.038243
0.235048 0.038546
0.235273 0.038848
0.235439 0.039137
0.235526 0.039401
0.235524 0.039633
0.235431 0.039827
0.235253 0.039984
0.235001 0.040104
0.234693 0.040195
0.234352 0.040266
0.234003 0.040331
0.233680 0.040406
0.233414 0.040509
0.233240 0.040659
0.233189 0.040874
0.233286 0.041169
0.233544 0.041554
0.233961 0.042029
0.234519 0.042590
0.235185 0.043224
0.235920 0.043916
0.236681 0.044648
0.237427 0.045406
0.238124 0.046176
0.238742 0.046951
0.239259 0.047725
0.239658 0.048498
0.239927 0.049271
0.240059 0.050046
0.240051 0.050825
0.239908 0.051608
0.239640 0.052392
0.239266 0.053169
0.238813 0.053933
0.238315 0.054679
0.237809 0.055405
0.237335 0.056112
0.236926 0.056802
0.236607 0.057477
0.236388 0.058136
0.236264 0.058778
0.236216 0.059398
0.236214 0.059994
0.236222 0.060569
0.236205 0.061126
0.236126 0.061673
0.235952 0.062218
0.235658 0.062762
0.235227 0.063305
0.234652 0.063835
0.233936 0.064335
0.233090 0.064784
0.232132 0.065163
0.231087 0.065457
0.229983 0.065655
0.228853 0.065757
0.227736 0.065766
0.226669 0.065697
0.225691 0.065567
0.224839 0.065401
0.224138 0.065225
0.223599 0.065066
0.223220 0.064952
0.222981 0.064905
0.222847 0.064944
0.222782 0.065075
0.222748 0.065295
0.222716 0.065584
0.222668 0.065912
0.222594 0.066241
0.222495 0.066532
0.222374 0.066747
0.222237 0.066855
0.222093 0.066830
0.221947 0.066658
0.221811 0.066328
0.221693 0.065844
0.221606 0.065213
0.221564 0.064457
0.221582 0.063603
0.221675 0.062686
0.221859 0.061746
0.222147 0.060821
0.222547 0.059945
0.223064 0.059140
0.223693 0.058413
0.224427 0.057758
0.225248 0.057156
0.226136 0.056584
0.227071 0.056019
0.228028 0.055441
0.228987 0.054834
0.229926 0.054189
0.293164 -0.028957
0.292657 -0.029292
0.292242 -0.029635
0.291938 -0.029978
0.291755 -0.030310
0.291691 -0.030624
0.291735 -0.030913
0.291869 -0.031173
0.292066 -0.031403
0.292297 -0.031600
0.292534 -0.031766
0.292751 -0.031904
0.292927 -0.032014
0.293046 -0.032098
0.293098 -0.032158
0.293080 -0.032194
0.292995 -0.032207
0.292850 -0.032198
0.292658 -0.032167
0.292437 -0.032113
0.292210 -0.032035
0.292001 -0.031930
0.291834 -0.031795
0.291735 -0.031627
0.291724 -0.031420
0.291817 -0.031171
0.292023 -0.030873
0.292347 -0.030521
0.292780 -0.030111
0.293307 -0.029639
0.293909 -0.029104
0.294558 -0.028508
0.295228 -0.027853
0.295893 -0.027143
0.296531 -0.026384
0.297123 -0.025582
0.297657 -0.024745
0.298123 -0.023880
0.298520 -0.022995
0.298850 -0.022097
0.299119 -0.021193
0.299340 -0.020285
0.299530 -0.019374
0.299706 -0.018458
0.299890 -0.017536
0.300103 -0.016603
0.300365 -0.015659
0.300694 -0.014702
0.301103 -0.013736
0.301597 -0.012764
0.302173 -0.011795
0.302821 -0.010838
0.303519 -0.009904
0.304241 -0.009004
0.304957 -0.008147
0.305636 -0.007337
0.306248 -0.006581
0.306768 -0.005878
0.307177 -0.005227
0.307459 -0.004627
0.307609 -0.004073
0.307625 -0.003559
0.307516 -0.003081
0.307297 -0.002632
0.306990 -0.002207
0.306619 -0.001802
0.306216 -0.001412
0.305814 -0.001034
0.305443 -0.000666
0.305135 -0.000305
0.304914 0.000051
0.304794 0.000402
0.304782 0.000748
0.304870 0.001086
0.305039 0.001410
0.305260 0.001715
0.305503 0.001992
0.305733 0.002234
0.305922 0.002431
0.306043 0.002576
0.306077 0.002662
0.306013 0.002684
0.305847 0.002639
0.305582 0.002525
0.305227 0.002345
0.304798 0.002105
0.304317 0.001814
0.303809 0.001484
0.303301 0.001130
0.302822 0.000770
0.302400 0.000419
0.302062 0.000097
0.301824 -0.000183
0.301699 -0.000412
0.301685 -0.000583
0.301772 -0.000699
0.301942 -0.000762
0.302170 -0.000781
0.302430 -0.000763
0.302697 -0.000716
0.302948 -0.000645
0.259943 -0.027142
0.259239 -0.027574
0.258489 -0.028028
0.257708 -0.028489
0.256914 -0.028941
0.256125 -0.029369
0.255359 -0.029761
0.254629 -0.030108
0.253945 -0.030405
0.253314 -0.030651
0.252735 -0.030851
0.252205 -0.031011
0.251717 -0.031136
0.251262 -0.031233
0.250831 -0.031306
0.250416 -0.031357
0.250010 -0.031385
0.249610 -0.031389
0.249215 -0.031364
0.248826 -0.031307
0.248449 -0.031211
0.248091 -0.031070
0.247762 -0.030877
0.247473 -0.030626
0.247237 -0.030309
0.247064 -0.029921
0.246967 -0.029456
0.246956 -0.028912
0.247039 -0.028290
0.247222 -0.027599
0.247510 -0.026849
0.247902 -0.026057
0.248397 -0.025241
0.248990 -0.024417
0.249675 -0.023602
0.250445 -0.022809
0.251291 -0.022049
0.252203 -0.021329
0.253170 -0.020653
0.254184 -0.020019
0.255233 -0.019421
0.256307 -0.018848
0.257398 -0.018287
0.258496 -0.017720
0.259597 -0.017131
0.260696 -0.016505
0.261793 -0.015831
0.262891 -0.015105
0.263993 -0.014326
0.265104 -0.013497
0.266226 -0.012624
0.267360 -0.011714
0.268501 -0.010774
0.269639 -0.009814
0.270760 -0.008844
0.271849 -0.007875
0.272883 -0.006916
0.273843 -0.005977
0.274708 -0.005064
0.275456 -0.004181
0.276072 -0.003328
0.276542 -0.002502
0.276855 -0.001698
0.277009 -0.000910
0.277005 -0.000132
0.276852 0.000641
0.276565 0.001413
0.276165 0.002187
0.275676 0.002969
0.275128 0.003762
0.274549 0.004571
0.273969 0.005398
0.273415 0.006242
0.272903 0.007095
0.272446 0.007945
0.272043 0.008773
0.271689 0.009560
0.271370 0.010282
0.271070 0.010920
0.270770 0.011458
0.270451 0.011882
0.270097 0.012186
0.269696 0.012360
0.269240 0.012402
0.268728 0.012305
0.268161 0.012071
0.267547 0.011702
0.266893 0.011206
0.266211 0.010598
0.265513 0.009896
0.264813 0.009126
0.264127 0.008315
0.263474 0.007494
0.262866 0.006693
0.262317 0.005938
0.261829 0.005249
0.261403 0.004643
0.261029 0.004127
0.260698 0.003708
0.260395 0.003384
0.260107 0.003154
0.156484 0.001452
0.155765 0.001148
0.155042 0.000979
0.154332 0.000942
0.153651 0.001025
0.153015 0.001204
0.152436 0.001453
0.151919 0.001739
0.151468 0.002031
0.151078 0.002302
0.150744 0.002528
0.150455 0.002697
0.150202 0.002800
0.149975 0.002838
0.149766 0.002816
0.149567 0.002748
0.149369 0.002648
0.149169 0.002538
0.148965 0.002438
0.148759 0.002371
0.148560 0.002358
0.148378 0.002416
0.148227 0.002559
0.148121 0.002793
0.148069 0.003117
0.148079 0.003520
0.148152 0.003985
0.148284 0.004490
0.148466 0.005011
0.148686 0.005524
0.148930 0.006007
0.149190 0.006440
0.149460 0.006806
0.149739 0.007091
0.150031 0.007285
0.150340 0.007382
0.150674 0.007383
0.151037 0.007296
0.151433 0.007134
0.151866 0.006915
0.152335 0.006663
0.152841 0.006403
0.153380 0.006164
0.153947 0.005973
0.154533 0.005851
0.155127 0.005812
0.155719 0.005857
0.156295 0.005976
0.156843 0.006146
0.157352 0.006337
0.157811 0.006519
0.158212 0.006666
0.158550 0.006758
0.158823 0.006779
0.159030 0.006721
0.159177 0.006581
0.159270 0.006361
0.159318 0.006065
0.159331 0.005705
0.159318 0.005296
0.159285 0.004857
0.159240 0.004411
0.159184 0.003979
0.159121 0.003586
0.159049 0.003250
0.158968 0.002989
0.158876 0.002814
0.158769 0.002726
0.158646 0.002718
0.158505 0.002774
0.158345 0.002870
0.158165 0.002982
0.157962 0.003083
0.157735 0.003150
0.157478 0.003160
0.157190 0.003095
0.156873 0.002941
0.156531 0.002686
0.156170 0.002324
0.155799 0.001854
0.155423 0.001281
0.155049 0.000616
0.154680 -0.000125
0.154319 -0.000921
0.153965 -0.001748
0.153618 -0.002577
0.153275 -0.003380
0.152935 -0.004128
0.152593 -0.004799
0.152247 -0.005378
0.151892 -0.005862
0.151525 -0.006258
0.151144 -0.006580
0.150745 -0.006847
0.150325 -0.007081
0.149882 -0.007301
0.149418 -0.007522
0.148936 -0.007758
0.148445 -0.008020
0.147956 -0.008313
0.147482 -0.008640
0.159953 0.002539
0.159225 0.002124
0.158468 0.001624
0.157690 0.001051
0.156900 0.000425
0.156104 -0.000228
0.155308 -0.000877
0.154515 -0.001494
0.153726 -0.002051
0.152941 -0.002529
0.152163 -0.002919
0.151396 -0.003220
0.150646 -0.003440
0.149920 -0.003594
0.149228 -0.003699
0.148579 -0.003776
0.147979 -0.003841
0.147438 -0.003912
0.146961 -0.004003
0.146557 -0.004124
0.146229 -0.004280
0.145983 -0.004473
0.145818 -0.004696
0.145732 -0.004939
0.145718 -0.005188
0.145766 -0.005424
0.145862 -0.005627
0.145988 -0.005774
0.146129 -0.005845
0.146271 -0.005823
0.146404 -0.005694
0.146528 -0.005453
0.146648 -0.005104
0.146769 -0.004656
0.146902 -0.004127
0.147051 -0.003538
0.147222 -0.002909
0.147416 -0.002259
0.147634 -0.001607
0.147878 -0.000970
0.148150 -0.000365
0.148454 0.000189
0.148794 0.000678
0.149175 0.001087
0.149598 0.001407
0.150061 0.001635
0.150561 0.001771
0.151089 0.001823
0.151638 0.001803
0.152200 0.001727
0.152765 0.001617
0.153327 0.001493
0.153881 0.001373
0.154421 0.001269
0.154939 0.001187
0.155427 0.001123
0.155877 0.001072
0.156277 0.001022
0.156619 0.000962
0.156893 0.000880
0.157092 0.000766
0.157211 0.000612
0.157248 0.000409
0.157208 0.000152
0.157094 -0.000165
0.156915 -0.000540
0.156681 -0.000970
0.156404 -0.001448
0.156097 -0.001958
0.155775 -0.002487
0.155452 -0.003013
0.155139 -0.003518
0.154843 -0.003986
0.154565 -0.004405
0.154299 -0.004772
0.154034 -0.005088
0.153756 -0.005364
0.153450 -0.005613
0.153101 -0.005850
0.152697 -0.006090
0.152228 -0.006347
0.151688 -0.006632
0.151076 -0.006956
0.150395 -0.007326
0.149653 -0.007750
0.148860 -0.008233
0.148028 -0.008776
0.147170 -0.009379
0.146297 -0.010038
0.145422 -0.010744
0.144552 -0.011487
0.143694 -0.012253
0.142853 -0.013025
0.142031 -0.013787
0.141232 -0.014522
0.140455 -0.015217
0.139702 -0.015863
0.138977 -0.016452
0.138281 -0.016986
0.137617 -0.017467
0.136989 -0.017901
0.194451 -0.069770
0.193736 -0.070243
0.193056 -0.070701
0.192416 -0.071149
0.191816 -0.071583
0.191254 -0.071996
0.190727 -0.072379
0.190230 -0.072725
0.189759 -0.073030
0.189315 -0.073294
0.188900 -0.073520
0.188517 -0.073708
0.188173 -0.073857
0.187872 -0.073956
0.187618 -0.073989
0.187414 -0.073938
0.187259 -0.073782
0.187153 -0.073509
0.187096 -0.073113
0.187087 -0.072599
0.187127 -0.071983
0.187219 -0.071289
0.187366 -0.070545
0.187571 -0.069780
0.187835 -0.069018
0.188157 -0.068279
0.188534 -0.067575
0.188957 -0.066913
0.189417 -0.066298
0.189901 -0.065735
0.190399 -0.065227
0.190900 -0.064778
0.191396 -0.064393
0.191878 -0.064071
0.192338 -0.063807
0.192768 -0.063589
0.193161 -0.063400
0.193511 -0.063223
0.193815 -0.063038
0.194071 -0.062834
0.194282 -0.062605
0.194454 -0.062351
0.194596 -0.062080
0.194717 -0.061806
0.194825 -0.061540
0.194928 -0.061296
0.195025 -0.061081
0.195112 -0.060894
0.195180 -0.060734
0.195219 -0.060591
0.195219 -0.060459
0.195169 -0.060334
0.195064 -0.060212
0.194901 -0.060097
0.194679 -0.059990
0.194400 -0.059890
0.194068 -0.059790
0.193686 -0.059676
0.193262 -0.059530
0.192801 -0.059328
0.192314 -0.059050
0.191809 -0.058682
0.191295 -0.058217
0.190782 -0.057657
0.190276 -0.057012
0.189783 -0.056300
0.189303 -0.055538
0.188834 -0.054745
0.188369 -0.053938
0.187900 -0.053131
0.187417 -0.052338
0.186911 -0.051572
0.186371 -0.050849
0.185790 -0.050187
0.185161 -0.049605
0.184479 -0.049117
0.183741 -0.048735
0.182945 -0.048463
0.182092 -0.048294
0.181182 -0.048219
0.180218 -0.048221
0.179204 -0.048287
0.178147 -0.048404
0.177054 -0.048567
0.175935 -0.048778
0.174802 -0.049046
0.173668 -0.049382
0.172545 -0.049797
0.171444 -0.050302
0.170376 -0.050900
0.169348 -0.051586
0.168363 -0.052352
0.167422 -0.053186
0.166524 -0.054072
0.165668 -0.054998
0.164853 -0.055951
0.164079 -0.056922
0.163345 -0.057899
0.162653 -0.058872
0.162005 -0.059824
0.161400 -0.060739
0.190279 -0.044563
0.189569 -0.045094
0.188789 -0.045551
0.187970 -0.045939
0.187149 -0.046275
0.186370 -0.046582
0.185679 -0.046894
0.185121 -0.047246
0.184736 -0.047669
0.184549 -0.048183
0.184569 -0.048796
0.184784 -0.049497
0.185169 -0.050261
0.185688 -0.051055
0.186302 -0.051844
0.186972 -0.052597
0.187664 -0.053285
0.188350 -0.053886
0.189008 -0.054379
0.189621 -0.054748
0.190177 -0.054974
0.190669 -0.055044
0.191093 -0.054947
0.191454 -0.054677
0.191761 -0.054240
0.192029 -0.053652
0.192282 -0.052938
0.192551 -0.052137
0.192872 -0.051292
0.193282 -0.050449
0.193815 -0.049651
0.194498 -0.048927
0.195341 -0.048294
0.196337 -0.047748
0.197467 -0.047272
0.198697 -0.046837
0.199992 -0.046411
0.201315 -0.045960
0.202634 -0.045455
0.203921 -0.044868
0.205156 -0.044176
0.206321 -0.043359
0.207404 -0.042402
0.208398 -0.041298
0.209299 -0.040049
0.210106 -0.038665
0.210827 -0.037170
0.211474 -0.035594
0.212067 -0.033978
0.212635 -0.032370
0.213213 -0.030819
0.213835 -0.029374
0.214533 -0.028079
0.215330 -0.026964
0.216235 -0.026045
0.217238 -0.025322
0.218316 -0.024780
0.219433 -0.024394
0.220547 -0.024134
0.221618 -0.023966
0.222608 -0.023862
0.223486 -0.023790
0.224228 -0.023722
0.224817 -0.023631
0.225241 -0.023489
0.225498 -0.023273
0.225590 -0.022965
0.225529 -0.022553
0.225336 -0.022037
0.225036 -0.021423
0.224665 -0.020734
0.224262 -0.020000
0.223868 -0.019263
0.223522 -0.018566
0.223258 -0.017955
0.223100 -0.017469
0.223058 -0.017132
0.223127 -0.016959
0.223288 -0.016950
0.223514 -0.017093
0.223772 -0.017371
0.224031 -0.017760
0.224263 -0.018234
0.224445 -0.018760
0.224561 -0.019306
0.224599 -0.019838
0.224557 -0.020323
0.224437 -0.020735
0.224247 -0.021055
0.224000 -0.021275
0.223716 -0.021398
0.223419 -0.021442
0.223136 -0.021433
0.222902 -0.021411
0.222754 -0.021423
0.222728 -0.021518
0.222862 -0.021745
0.223183 -0.022144
0.223707 -0.022743
0.224435 -0.023552
0.225349 -0.024563
0.273866 -0.032278
0.273290 -0.032419
0.272726 -0.032618
0.272183 -0.032869
0.271668 -0.033169
0.271181 -0.033507
0.270721 -0.033873
0.270283 -0.034253
0.269861 -0.034633
0.269445 -0.034996
0.269026 -0.035332
0.268597 -0.035629
0.268153 -0.035882
0.267695 -0.036093
0.267228 -0.036264
0.266760 -0.036401
0.266305 -0.036512
0.265873 -0.036599
0.265479 -0.036656
0.265132 -0.036672
0.264839 -0.036626
0.264605 -0.036494
0.264431 -0.036254
0.264315 -0.035885
0.264251 -0.035378
0.264232 -0.034728
0.264247 -0.033936
0.264284 -0.033009
0.264331 -0.031955
0.264374 -0.030785
0.264401 -0.029512
0.264400 -0.028147
0.264361 -0.026706
0.264274 -0.025203
0.264132 -0.023653
0.263928 -0.022067
0.263657 -0.020454
0.263315 -0.018822
0.262898 -0.017174
0.262408 -0.015514
0.261851 -0.013845
0.261236 -0.012171
0.260576 -0.010501
0.259887 -0.008847
0.259183 -0.007226
0.258479 -0.005662
0.257786 -0.004178
0.257116 -0.002800
0.256476 -0.001545
0.255871 -0.000425
0.255303 0.000557
0.254766 0.001408
0.254253 0.002143
0.253753 0.002778
0.253251 0.003331
0.252734 0.003815
0.252191 0.004238
0.251615 0.004602
0.251001 0.004906
0.250349 0.005146
0.249662 0.005322
0.248944 0.005435
0.248200 0.005491
0.247438 0.005496
0.246663 0.005460
0.245886 0.005388
0.245114 0.005286
0.244357 0.005159
0.243624 0.005008
0.242921 0.004841
0.242249 0.004665
0.241604 0.004488
0.240979 0.004320
0.240364 0.004165
0.239749 0.004021
0.239124 0.003881
0.238486 0.003726
0.237830 0.003539
0.237156 0.003299
0.236464 0.002991
0.235755 0.002606
0.235032 0.002143
0.234294 0.001611
0.233547 0.001028
0.232793 0.000419
0.232037 -0.000192
0.231286 -0.000775
0.230550 -0.001310
0.229838 -0.001779
0.229161 -0.002173
0.228532 -0.002493
0.227962 -0.002745
0.227462 -0.002947
0.227044 -0.003116
0.226717 -0.003272
0.226485 -0.003436
0.226350 -0.003621
0.226310 -0.003840
0.226361 -0.004101
0.226494 -0.004410
0.226701 -0.004768
0.244746 0.029637
0.244114 0.029551
0.243423 0.029510
0.242689 0.029521
0.241936 0.029574
0.241189 0.029652
0.240474 0.029727
0.239815 0.029771
0.239233 0.029759
0.238744 0.029674
0.238356 0.029505
0.238070 0.029257
0.237879 0.028940
0.237771 0.028570
0.237729 0.028164
0.237738 0.027734
0.237780 0.027289
0.237842 0.026838
0.237913 0.026384
0.237986 0.025930
0.238060 0.025478
0.238138 0.025023
0.238228 0.024562
0.238339 0.024092
0.238482 0.023613
0.238666 0.023128
0.238897 0.022644
0.239182 0.022172
0.239524 0.021720
0.239931 0.021296
0.240409 0.020905
0.240961 0.020550
0.241586 0.020233
0.242273 0.019960
0.243004 0.019733
0.243752 0.019560
0.244492 0.019440
0.245201 0.019373
0.245858 0.019351
0.246452 0.019365
0.246974 0.019403
0.247418 0.019456
0.247783 0.019522
0.248068 0.019601
0.248273 0.019702
0.248401 0.019836
0.248453 0.020018
0.248434 0.020261
0.248348 0.020576
0.248202 0.020970
0.248005 0.021439
0.247769 0.021973
0.247507 0.022553
0.247231 0.023160
0.246949 0.023774
0.246666 0.024382
0.246383 0.024978
0.246097 0.025558
0.245801 0.026122
0.245491 0.026666
0.245161 0.027184
0.244808 0.027671
0.244432 0.028119
0.244032 0.028524
0.243609 0.028885
0.243165 0.029202
0.242698 0.029481
0.242208 0.029727
0.241692 0.029947
0.241147 0.030146
0.240571 0.030327
0.239964 0.030490
0.239328 0.030629
0.238668 0.030737
0.237992 0.030799
0.237311 0.030803
0.236631 0.030735
0.235956 0.030585
0.235286 0.030349
0.234617 0.030023
0.233945 0.029609
0.233262 0.029107
0.232567 0.028517
0.231855 0.027841
0.231128 0.027084
0.230386 0.026254
0.229629 0.025367
0.228858 0.024446
0.228073 0.023519
0.227272 0.022619
0.226456 0.021781
0.225625 0.021037
0.224781 0.020415
0.223932 0.019933
0.223086 0.019599
0.222256 0.019404
0.221460 0.019331
0.220711 0.019351
0.220024 0.019434
0.219406 0.019551
0.218859 0.019682
0.197010 0.079068
0.196461 0.078969
0.195960 0.078809
0.195520 0.078585
0.195145 0.078296
0.194834 0.077947
0.194579 0.077542
0.194373 0.077088
0.194206 0.076592
0.194071 0.076062
0.193960 0.075506
0.193866 0.074936
0.193780 0.074363
0.193693 0.073801
0.193596 0.073265
0.193484 0.072771
0.193352 0.072334
0.193199 0.071970
0.193031 0.071690
0.192860 0.071503
0.192704 0.071412
0.192587 0.071414
0.192540 0.071502
0.192590 0.071666
0.192762 0.071889
0.193072 0.072158
0.193523 0.072458
0.194106 0.072779
0.194806 0.073114
0.195599 0.073462
0.196456 0.073828
0.197345 0.074222
0.198233 0.074658
0.199088 0.075151
0.199882 0.075714
0.200591 0.076362
0.201197 0.077103
0.201690 0.077942
0.202064 0.078879
0.202327 0.079908
0.202491 0.081020
0.202580 0.082197
0.202623 0.083420
0.202654 0.084665
0.202710 0.085907
0.202822 0.087123
0.203010 0.088294
0.203283 0.089405
0.203636 0.090450
0.204052 0.091428
0.204507 0.092343
0.204972 0.093203
0.205416 0.094019
0.205811 0.094803
0.206128 0.095568
0.206345 0.096325
0.206444 0.097088
0.206410 0.097867
0.206237 0.098672
0.205922 0.099511
0.205469 0.100392
0.204889 0.101318
0.204197 0.102296
0.203413 0.103328
0.202565 0.104411
0.201681 0.105542
0.200795 0.106709
0.199939 0.107895
0.199142 0.109079
0.198424 0.110239
0.197795 0.111356
0.197253 0.112412
0.196787 0.113392
0.196384 0.114285
0.196022 0.115086
0.195682 0.115795
0.195340 0.116418
0.194976 0.116966
0.194568 0.117457
0.194099 0.117914
0.193550 0.118363
0.192911 0.118832
0.192175 0.119343
0.191342 0.119913
0.190423 0.120550
0.189438 0.121250
0.188418 0.121997
0.187401 0.122767
0.186431 0.123528
0.185553 0.124244
0.184805 0.124883
0.184216 0.125412
0.183805 0.125806
0.183575 0.126051
0.183522 0.126139
0.183629 0.126077
0.183875 0.125881
0.184232 0.125580
0.184668 0.125208
0.185152 0.124806
0.185656 0.124411
0.189861 0.084403
0.189373 0.084272
0.189020 0.084050
0.188801 0.083762
0.188707 0.083444
0.188717 0.083134
0.188802 0.082873
0.188931 0.082695
0.189072 0.082629
0.189198 0.082693
0.189287 0.082894
0.189324 0.083230
0.189303 0.083689
0.189225 0.084252
0.189098 0.084895
0.188933 0.085588
0.188746 0.086300
0.188557 0.087002
0.188382 0.087668
0.188243 0.088277
0.188157 0.088818
0.188144 0.089284
0.188223 0.089678
0.188408 0.090011
0.188709 0.090300
0.189125 0.090568
0.189648 0.090842
0.190258 0.091148
0.190931 0.091512
0.191637 0.091955
0.192347 0.092492
0.193035 0.093133
0.193679 0.093879
0.194261 0.094729
0.194768 0.095674
0.195193 0.096706
0.195530 0.097816
0.195778 0.098994
0.195939 0.100230
0.196022 0.101512
0.196040 0.102827
0.196012 0.104158
0.195961 0.105488
0.195915 0.106799
0.195898 0.108076
0.195933 0.109306
0.196033 0.110483
0.196205 0.111608
0.196445 0.112688
0.196740 0.113737
0.197072 0.114772
0.197414 0.115812
0.197738 0.116876
0.198017 0.117981
0.198222 0.119139
0.198334 0.120355
0.198338 0.121629
0.198226 0.122953
0.197998 0.124312
0.197663 0.125688
0.197236 0.127059
0.196739 0.128401
0.196197 0.129686
0.195640 0.130890
0.195100 0.131988
0.194607 0.132957
0.194189 0.133784
0.193867 0.134462
0.193654 0.134996
0.193551 0.135402
0.193552 0.135703
0.193640 0.135930
0.193788 0.136111
0.193968 0.136270
0.194148 0.136424
0.194300 0.136578
0.194402 0.136729
0.194437 0.136866
0.194396 0.136975
0.194277 0.137042
0.194084 0.137051
0.193826 0.136992
0.193520 0.136855
0.193187 0.136634
0.192850 0.136325
0.192539 0.135927
0.192286 0.135444
0.192119 0.134882
0.192066 0.134251
0.192149 0.133568
0.192380 0.132849
0.192764 0.132115
0.193297 0.131384
0.193967 0.130673
0.194754 0.129997
0.195633 0.129365
0.196572 0.128785
0.197541 0.128263
0.198509 0.127802
0.199451 0.127403
0.200344 0.127065
0.207691 0.148872
0.207137 0.148788
0.206541 0.148716
0.205917 0.148663
0.205279 0.148636
0.204639 0.148635
0.204004 0.148659
0.203383 0.148705
0.202778 0.148767
0.202194 0.148839
0.201629 0.148916
0.201081 0.148989
0.200540 0.149054
0.200000 0.149106
0.199449 0.149140
0.198876 0.149155
0.198274 0.149150
0.197637 0.149126
0.196962 0.149087
0.196251 0.149039
0.195509 0.148988
0.194743 0.148945
0.193961 0.148917
0.193176 0.148913
0.192396 0.148943
0.191634 0.149014
0.190902 0.149133
0.190214 0.149309
0.189583 0.149545
0.189022 0.149847
0.188541 0.150218
0.188148 0.150657
0.187844 0.151161
0.187628 0.151726
0.187493 0.152343
0.187428 0.153003
0.187417 0.153692
0.187445 0.154398
0.187495 0.155110
0.187551 0.155818
0.187601 0.156513
0.187636 0.157192
0.187649 0.157852
0.187637 0.158494
0.187603 0.159121
0.187548 0.159737
0.187479 0.160347
0.187404 0.160953
0.187328 0.161558
0.187260 0.162164
0.187204 0.162767
0.187163 0.163365
0.187140 0.163951
0.187134 0.164519
0.187145 0.165060
0.187167 0.165566
0.187191 0.166030
0.187204 0.166443
0.187193 0.166798
0.187144 0.167092
0.187043 0.167320
0.186879 0.167485
0.186648 0.167591
0.186349 0.167645
0.185984 0.167655
0.185561 0.167633
0.185092 0.167589
0.184589 0.167529
0.184063 0.167462
0.183527 0.167389
0.182988 0.167311
0.182455 0.167224
0.181935 0.167125
0.181435 0.167007
0.180965 0.166867
0.180529 0.166697
0.180134 0.166494
0.179780 0.166253
0.179463 0.165968
0.179176 0.165635
0.178909 0.165248
0.178649 0.164805
0.178385 0.164304
0.178106 0.163745
0.177805 0.163129
0.177478 0.162459
0.177122 0.161740
0.176741 0.160979
0.176340 0.160179
0.175924 0.159348
0.175503 0.158489
0.175085 0.157605
0.174682 0.156700
0.174306 0.155775
0.173969 0.154834
0.173685 0.153878
0.173469 0.152909
0.173332 0.151931
0.173284 0.150943
0.173330 0.149949
0.173470 0.148949
0.267470 -0.009584
0.267006 -0.009843
0.266680 -0.010214
0.266489 -0.010677
0.266421 -0.011206
0.266456 -0.011773
0.266569 -0.012353
0.266735 -0.012928
0.266928 -0.013484
0.267121 -0.014013
0.267289 -0.014508
0.267409 -0.014965
0.267459 -0.015378
0.267422 -0.015739
0.267286 -0.016040
0.267046 -0.016272
0.266706 -0.016430
0.266280 -0.016513
0.265791 -0.016525
0.265272 -0.016473
0.264760 -0.016373
0.264298 -0.016236
0.263922 -0.016073
0.263661 -0.015888
0.263532 -0.015674
0.263536 -0.015419
0.263663 -0.015105
0.263889 -0.014710
0.264183 -0.014216
0.264509 -0.013606
0.264825 -0.012865
0.265096 -0.011983
0.265290 -0.010957
0.265381 -0.009785
0.265353 -0.008472
0.265195 -0.007026
0.264906 -0.005462
0.264492 -0.003798
0.263968 -0.002058
0.263357 -0.000273
0.262690 0.001526
0.262004 0.003303
0.261340 0.005028
0.260736 0.006675
0.260223 0.008226
0.259820 0.009677
0.259529 0.011031
0.259344 0.012296
0.259249 0.013479
0.259222 0.014586
0.259240 0.015616
0.259282 0.016573
0.259324 0.017455
0.259344 0.018264
0.259324 0.019004
0.259245 0.019676
0.259093 0.020286
0.258857 0.020838
0.258530 0.021338
0.258111 0.021792
0.257604 0.022206
0.257017 0.022587
0.256367 0.022939
0.255675 0.023265
0.254967 0.023564
0.254271 0.023834
0.253614 0.024070
0.253018 0.024267
0.252500 0.024426
0.252068 0.024548
0.251725 0.024639
0.251465 0.024705
0.251277 0.024751
0.251141 0.024784
0.251034 0.024808
0.250929 0.024827
0.250799 0.024848
0.250617 0.024877
0.250360 0.024922
0.250008 0.024994
0.249548 0.025104
0.248973 0.025259
0.248290 0.025460
0.247515 0.025700
0.246682 0.025958
0.245834 0.026204
0.245021 0.026406
0.244293 0.026528
0.243693 0.026544
0.243251 0.026438
0.242983 0.026202
0.242893 0.025840
0.242972 0.025359
0.243204 0.024771
0.243562 0.024093
0.244013 0.023347
0.244522 0.022556
0.245051 0.021750
0.245565 0.020959
0.246034 0.020213
0.246436 0.019535
0.279996 -0.067951
0.279425 -0.068445
0.278930 -0.069030
0.278527 -0.069697
0.278222 -0.070431
0.278019 -0.071208
0.277913 -0.071999
0.277896 -0.072771
0.277954 -0.073490
0.278073 -0.074128
0.278236 -0.074658
0.278426 -0.075058
0.278629 -0.075312
0.278831 -0.075413
0.279023 -0.075355
0.279196 -0.075147
0.279349 -0.074799
0.279479 -0.074332
0.279591 -0.073772
0.279693 -0.073147
0.279792 -0.072487
0.279903 -0.071818
0.280040 -0.071161
0.280218 -0.070531
0.280450 -0.069936
0.280746 -0.069377
0.281112 -0.068850
0.281545 -0.068345
0.282034 -0.067849
0.282564 -0.067345
0.283119 -0.066819
0.283677 -0.066254
0.284221 -0.065638
0.284733 -0.064962
0.285200 -0.064220
0.285609 -0.063411
0.285953 -0.062541
0.286227 -0.061620
0.286430 -0.060663
0.286565 -0.059690
0.286640 -0.058725
0.286668 -0.057789
0.286665 -0.056910
0.286650 -0.056108
0.286646 -0.055408
0.286678 -0.054829
0.286764 -0.054387
0.286924 -0.054095
0.287166 -0.053958
0.287493 -0.053972
0.287898 -0.054126
0.288369 -0.054399
0.288890 -0.054766
0.289438 -0.055198
0.289992 -0.055666
0.290530 -0.056140
0.291030 -0.056597
0.291474 -0.057019
0.291847 -0.057393
0.292138 -0.057713
0.292341 -0.057980
0.292457 -0.058200
0.292492 -0.058384
0.292458 -0.058545
0.292371 -0.058695
0.292253 -0.058851
0.292125 -0.059026
0.292011 -0.059234
0.291930 -0.059491
0.291896 -0.059807
0.291915 -0.060189
0.291984 -0.060638
0.292093 -0.061149
0.292224 -0.061711
0.292357 -0.062312
0.292468 -0.062936
0.292534 -0.063571
0.292536 -0.064206
0.292458 -0.064835
0.292286 -0.065456
0.292016 -0.066069
0.291646 -0.066678
0.291180 -0.067287
0.290630 -0.067901
0.290011 -0.068525
0.289342 -0.069166
0.288646 -0.069829
0.287950 -0.070524
0.287281 -0.071265
0.286667 -0.072068
0.286132 -0.072948
0.285697 -0.073919
0.285377 -0.074989
0.285180 -0.076154
0.285105 -0.077401
0.285144 -0.078707
0.285281 -0.080040
0.285499 -0.081366
0.285776 -0.082648
0.286090 -0.083855
0.286419 -0.084958
0.170898 -0.095946
0.170127 -0.096360
0.169311 -0.096637
0.168467 -0.096800
0.167617 -0.096887
0.166786 -0.096952
0.166005 -0.097056
0.165305 -0.097264
0.164713 -0.097635
0.164255 -0.098211
0.163947 -0.099011
0.163795 -0.100021
0.163793 -0.101202
0.163927 -0.102490
0.164176 -0.103816
0.164519 -0.105109
0.164937 -0.106306
0.165414 -0.107354
0.165936 -0.108212
0.166495 -0.108847
0.167080 -0.109235
0.167684 -0.109359
0.168298 -0.109211
0.168912 -0.108792
0.169517 -0.108114
0.170107 -0.107201
0.170679 -0.106090
0.171235 -0.104833
0.171786 -0.103494
0.172350 -0.102143
0.172947 -0.100853
0.173600 -0.099684
0.174327 -0.098681
0.175140 -0.097861
0.176039 -0.097217
0.177013 -0.096721
0.178050 -0.096335
0.179128 -0.096014
0.180230 -0.095719
0.181336 -0.095411
0.182426 -0.095062
0.183484 -0.094646
0.184492 -0.094145
0.185435 -0.093547
0.186300 -0.092844
0.187076 -0.092038
0.187759 -0.091141
0.188347 -0.090174
0.188846 -0.089169
0.189271 -0.088169
0.189640 -0.087229
0.189982 -0.086406
0.190324 -0.085759
0.190695 -0.085337
0.191116 -0.085171
0.191599 -0.085271
0.192147 -0.085624
0.192751 -0.086200
0.193395 -0.086959
0.194059 -0.087856
0.194722 -0.088849
0.195360 -0.089893
0.195953 -0.090945
0.196482 -0.091960
0.196929 -0.092892
0.197281 -0.093699
0.197528 -0.094347
0.197666 -0.094810
0.197696 -0.095077
0.197623 -0.095152
0.197461 -0.095055
0.197226 -0.094826
0.196942 -0.094520
0.196635 -0.094203
0.196332 -0.093945
0.196055 -0.093812
0.195821 -0.093855
0.195636 -0.094103
0.195497 -0.094563
0.195392 -0.095221
0.195304 -0.096047
0.195214 -0.097005
0.195107 -0.098051
0.194966 -0.099136
0.194780 -0.100207
0.194539 -0.101210
0.194238 -0.102089
0.193873 -0.102797
0.193445 -0.103297
0.192957 -0.103565
0.192414 -0.103593
0.191828 -0.103387
0.191213 -0.102972
0.190588 -0.102383
0.189976 -0.101672
0.189403 -0.100897
0.188894 -0.100122
0.188475 -0.099404
0.188163 -0.098791
0.187973 -0.098314
0.187910 -0.097983
-0.016631 -0.209680
-0.017348 -0.209981
-0.018047 -0.210199
-0.018715 -0.210350
-0.019343 -0.210459
-0.019918 -0.210555
-0.020430 -0.210666
-0.020871 -0.210819
-0.021235 -0.211031
-0.021525 -0.211315
-0.021746 -0.211672
-0.021911 -0.212096
-0.022033 -0.212572
-0.022128 -0.213082
-0.022210 -0.213601
-0.022289 -0.214102
-0.022366 -0.214552
-0.022440 -0.214919
-0.022502 -0.215170
-0.022542 -0.215278
-0.022547 -0.215220
-0.022510 -0.214984
-0.022423 -0.214569
-0.022283 -0.213984
-0.022090 -0.213251
-0.021846 -0.212401
-0.021554 -0.211474
-0.021217 -0.210514
-0.020837 -0.209567
-0.020416 -0.208678
-0.019958 -0.207885
-0.019466 -0.207215
-0.018945 -0.206687
-0.018402 -0.206306
-0.017843 -0.206070
-0.017272 -0.205965
-0.016692 -0.205973
-0.016102 -0.206069
-0.015499 -0.206222
-0.014881 -0.206403
-0.014246 -0.206582
-0.013594 -0.206734
-0.012929 -0.206838
-0.012258 -0.206883
-0.011589 -0.206865
-0.010934 -0.206788
-0.010304 -0.206665
-0.009708 -0.206518
-0.009155 -0.206369
-0.008649 -0.206248
-0.008191 -0.206181
-0.007781 -0.206194
-0.007419 -0.206306
-0.007104 -0.206528
-0.006836 -0.206864
-0.006618 -0.207306
-0.006449 -0.207844
-0.006332 -0.208457
-0.006267 -0.209121
-0.006257 -0.209808
-0.006303 -0.210483
-0.006408 -0.211110
-0.006575 -0.211652
-0.006809 -0.212075
-0.007112 -0.212349
-0.007491 -0.212451
-0.007946 -0.212369
-0.008480 -0.212099
-0.009091 -0.211650
-0.009775 -0.211041
-0.010525 -0.210303
-0.011329 -0.209472
-0.012179 -0.208591
-0.013065 -0.207703
-0.013981 -0.206848
-0.014921 -0.206058
-0.015884 -0.205356
-0.016868 -0.204754
-0.017871 -0.204252
-0.018891 -0.203843
-0.019922 -0.203509
-0.020960 -0.203227
-0.021997 -0.202973
-0.023029 -0.202717
-0.024048 -0.202437
-0.025052 -0.202115
-0.026037 -0.201739
-0.027005 -0.201306
-0.027954 -0.200823
-0.028887 -0.200304
-0.029804 -0.199771
-0.030707 -0.199250
-0.031592 -0.198771
-0.032458 -0.198367
-0.033300 -0.198067
-0.034115 -0.197900
-0.034901 -0.197883
-0.035655 -0.198029
-0.036374 -0.198337
-0.037054 -0.198798
-0.037688 -0.199390
-0.044826 -0.231907
-0.045230 -0.232285
-0.045582 -0.232799
-0.045871 -0.233422
-0.046098 -0.234105
-0.046268 -0.234792
-0.046393 -0.235426
-0.046485 -0.235954
-0.046562 -0.236333
-0.046637 -0.236533
-0.046726 -0.236535
-0.046840 -0.236334
-0.046989 -0.235934
-0.047177 -0.235348
-0.047404 -0.234598
-0.047666 -0.233713
-0.047955 -0.232727
-0.048255 -0.231676
-0.048551 -0.230600
-0.048822 -0.229538
-0.049045 -0.228530
-0.049197 -0.227614
-0.049256 -0.226820
-0.049201 -0.226169
-0.049016 -0.225668
-0.048693 -0.225305
-0.048232 -0.225052
-0.047639 -0.224871
-0.046930 -0.224721
-0.046123 -0.224561
-0.045244 -0.224357
-0.044317 -0.224080
-0.043367 -0.223710
-0.042415 -0.223231
-0.041480 -0.222635
-0.040575 -0.221918
-0.039708 -0.221085
-0.038882 -0.220143
-0.038096 -0.219113
-0.037342 -0.218018
-0.036610 -0.216893
-0.035881 -0.215778
-0.035138 -0.214714
-0.034358 -0.213746
-0.033519 -0.212913
-0.032599 -0.212244
-0.031586 -0.211753
-0.030474 -0.211434
-0.029267 -0.211262
-0.027980 -0.211204
-0.026636 -0.211214
-0.025261 -0.211250
-0.023885 -0.211272
-0.022539 -0.211246
-0.021250 -0.211149
-0.020039 -0.210963
-0.018925 -0.210682
-0.017921 -0.210305
-0.017035 -0.209837
-0.016275 -0.209287
-0.015643 -0.208671
-0.015141 -0.208002
-0.014766 -0.207300
-0.014507 -0.206585
-0.014350 -0.205879
-0.014271 -0.205206
-0.014245 -0.204591
-0.014244 -0.204054
-0.014241 -0.203610
-0.014220 -0.203262
-0.014173 -0.203002
-0.014106 -0.202809
-0.014033 -0.202657
-0.013975 -0.202519
-0.013957 -0.202369
-0.014001 -0.202188
-0.014128 -0.201962
-0.014355 -0.201687
-0.014696 -0.201362
-0.015158 -0.200994
-0.015745 -0.200592
-0.016459 -0.200167
-0.017292 -0.199734
-0.018233 -0.199309
-0.019265 -0.198910
-0.020364 -0.198558
-0.021501 -0.198275
-0.022642 -0.198088
-0.023752 -0.198022
-0.024797 -0.198103
-0.025746 -0.198351
-0.026577 -0.198776
-0.027279 -0.199377
-0.027849 -0.200141
-0.028298 -0.201045
-0.028642 -0.202063
-0.028904 -0.203165
-0.029112 -0.204322
-0.029290 -0.205504
-0.029466 -0.206688
-0.029660 -0.207846
-0.140722 -0.142080
-0.141034 -0.141993
-0.141353 -0.141899
-0.141665 -0.141792
-0.141955 -0.141665
-0.142212 -0.141510
-0.142427 -0.141317
-0.142595 -0.141077
-0.142716 -0.140783
-0.142789 -0.140429
-0.142813 -0.140008
-0.142785 -0.139518
-0.142704 -0.138957
-0.142569 -0.138324
-0.142382 -0.137623
-0.142148 -0.136855
-0.141876 -0.136027
-0.141574 -0.135142
-0.141252 -0.134207
-0.140919 -0.133224
-0.140580 -0.132197
-0.140236 -0.131124
-0.139886 -0.130004
-0.139523 -0.128834
-0.139143 -0.127612
-0.138742 -0.126338
-0.138317 -0.125013
-0.137869 -0.123642
-0.137400 -0.122228
-0.136909 -0.120778
-0.136395 -0.119302
-0.135854 -0.117811
-0.135284 -0.116321
-0.134677 -0.114847
-0.134030 -0.113409
-0.133339 -0.112027
-0.132603 -0.110718
-0.131824 -0.109496
-0.131002 -0.108368
-0.130141 -0.107332
-0.129244 -0.106381
-0.128312 -0.105495
-0.127345 -0.104653
-0.126347 -0.103829
-0.125318 -0.103001
-0.124264 -0.102155
-0.123192 -0.101290
-0.122112 -0.100412
-0.121033 -0.099538
-0.119963 -0.098683
-0.118910 -0.097860
-0.117885 -0.097074
-0.116895 -0.096329
-0.115948 -0.095624
-0.115050 -0.094956
-0.114204 -0.094326
-0.113412 -0.093732
-0.112677 -0.093173
-0.112001 -0.092646
-0.111390 -0.092144
-0.110847 -0.091655
-0.110378 -0.091165
-0.109986 -0.090658
-0.109671 -0.090116
-0.109428 -0.089527
-0.109246 -0.088884
-0.109111 -0.088190
-0.109011 -0.087456
-0.108930 -0.086698
-0.108856 -0.085939
-0.108778 -0.085198
-0.108689 -0.084493
-0.108582 -0.083835
-0.108454 -0.083233
-0.108299 -0.082695
-0.108114 -0.082226
-0.107895 -0.081831
-0.107637 -0.081515
-0.107340 -0.081280
-0.107003 -0.081124
-0.106631 -0.081040
-0.106233 -0.081016
-0.105816 -0.081036
-0.105389 -0.081081
-0.104960 -0.081133
-0.104536 -0.081176
-0.104123 -0.081201
-0.103727 -0.081204
-0.103349 -0.081187
-0.102989 -0.081157
-0.102640 -0.081127
-0.102296 -0.081106
-0.101951 -0.081101
-0.101599 -0.081114
-0.101242 -0.081141
-0.100880 -0.081175
-0.100517 -0.081206
-0.100158 -0.081224
-0.099806 -0.081218
-0.099462 -0.081179
-0.099126 -0.081099
-0.087663 -0.087741
-0.087875 -0.087745
-0.088110 -0.087790
-0.088365 -0.087884
-0.088636 -0.088027
-0.088918 -0.088216
-0.089208 -0.088441
-0.089502 -0.088688
-0.089797 -0.088940
-0.090091 -0.089177
-0.090383 -0.089384
-0.090671 -0.089548
-0.090953 -0.089662
-0.091229 -0.089721
-0.091497 -0.089721
-0.091756 -0.089660
-0.092009 -0.089536
-0.092257 -0.089352
-0.092502 -0.089113
-0.092746 -0.088829
-0.092992 -0.088513
-0.093237 -0.088180
-0.093482 -0.087845
-0.093721 -0.087524
-0.093946 -0.087227
-0.094151 -0.086962
-0.094325 -0.086732
-0.094460 -0.086535
-0.094548 -0.086362
-0.094583 -0.086200
-0.094561 -0.086028
-0.094481 -0.085825
-0.094341 -0.085570
-0.094146 -0.085245
-0.093897 -0.084836
-0.093602 -0.084332
-0.093269 -0.083728
-0.092905 -0.083021
-0.092520 -0.082213
-0.092121 -0.081314
-0.091713 -0.080341
-0.091298 -0.079315
-0.090874 -0.078264
-0.090436 -0.077218
-0.089975 -0.076207
-0.089485 -0.075259
-0.088956 -0.074396
-0.088383 -0.073638
-0.087759 -0.072995
-0.087083 -0.072473
-0.086356 -0.072065
-0.085581 -0.071762
-0.084764 -0.071546
-0.083915 -0.071399
-0.083045 -0.071299
-0.082167 -0.071228
-0.081296 -0.071166
-0.080448 -0.071093
-0.079640 -0.070988
-0.078884 -0.070830
-0.078191 -0.070604
-0.077568 -0.070301
-0.077018 -0.069922
-0.076538 -0.069478
-0.076124 -0.068989
-0.075770 -0.068480
-0.075470 -0.067979
-0.075218 -0.067510
-0.075007 -0.067097
-0.074834 -0.066752
-0.074696 -0.066482
-0.074591 -0.066285
-0.074520 -0.066149
-0.074486 -0.066055
-0.074489 -0.065984
-0.074533 -0.065915
-0.074620 -0.065830
-0.074750 -0.065719
-0.074925 -0.065570
-0.075146 -0.065375
-0.075411 -0.065128
-0.075719 -0.064823
-0.076065 -0.064463
-0.076443 -0.064062
-0.076842 -0.063640
-0.077248 -0.063231
-0.077649 -0.062872
-0.078029 -0.062604
-0.078374 -0.062463
-0.078673 -0.062479
-0.078916 -0.062672
-0.079099 -0.063050
-0.079218 -0.063608
-0.079273 -0.064333
-0.079266 -0.065200
-0.079203 -0.066182
-0.079088 -0.067252
-0.078928 -0.068383
-0.078729 -0.069550
-0.078498 -0.070728
-0.078245 -0.071886
-0.086439 -0.078461
-0.086611 -0.078351
-0.086778 -0.078098
-0.086924 -0.077743
-0.087033 -0.077336
-0.087090 -0.076928
-0.087079 -0.076568
-0.086987 -0.076303
-0.086803 -0.076170
-0.086520 -0.076200
-0.086133 -0.076412
-0.085640 -0.076812
-0.085047 -0.077394
-0.084362 -0.078138
-0.083601 -0.079008
-0.082784 -0.079957
-0.081936 -0.080923
-0.081083 -0.081837
-0.080251 -0.082623
-0.079463 -0.083210
-0.078737 -0.083538
-0.078083 -0.083565
-0.077503 -0.083279
-0.076996 -0.082691
-0.076552 -0.081840
-0.076156 -0.080781
-0.075793 -0.079579
-0.075443 -0.078301
-0.075090 -0.077015
-0.074716 -0.075782
-0.074307 -0.074656
-0.073853 -0.073682
-0.073344 -0.072894
-0.072776 -0.072314
-0.072147 -0.071953
-0.071461 -0.071805
-0.070723 -0.071851
-0.069944 -0.072054
-0.069137 -0.072365
-0.068320 -0.072720
-0.067512 -0.073048
-0.066737 -0.073277
-0.066018 -0.073344
-0.065377 -0.073201
-0.064831 -0.072825
-0.064391 -0.072221
-0.064060 -0.071416
-0.063830 -0.070458
-0.063691 -0.069405
-0.063628 -0.068321
-0.063628 -0.067270
-0.063675 -0.066309
-0.063759 -0.065490
-0.063869 -0.064852
-0.064001 -0.064423
-0.064148 -0.064220
-0.064307 -0.064242
-0.064479 -0.064477
-0.064663 -0.064894
-0.064864 -0.065451
-0.065092 -0.066088
-0.065358 -0.066737
-0.065683 -0.067323
-0.066088 -0.067772
-0.066594 -0.068014
-0.067216 -0.067994
-0.067961 -0.067682
-0.068822 -0.067072
-0.069783 -0.066185
-0.070818 -0.065069
-0.071899 -0.063791
-0.072994 -0.062427
-0.074075 -0.061062
-0.075117 -0.059778
-0.076095 -0.058651
-0.076995 -0.057745
-0.077801 -0.057113
-0.078508 -0.056791
-0.079109 -0.056799
-0.079606 -0.057141
-0.080003 -0.057802
-0.080309 -0.058752
-0.080537 -0.059940
-0.080704 -0.061303
-0.080825 -0.062765
-0.080920 -0.064243
-0.081001 -0.065655
-0.081080 -0.066927
-0.081163 -0.068002
-0.081252 -0.068847
-0.081346 -0.069456
-0.081442 -0.069847
-0.081534 -0.070060
-0.081618 -0.070152
-0.081687 -0.070186
-0.081739 -0.070227
-0.081769 -0.070334
-0.081778 -0.070557
-0.081766 -0.070934
-0.081734 -0.071488
-0.081689 -0.072228
-0.102903 -0.100352
-0.103153 -0.100326
-0.103372 -0.100003
-0.103553 -0.099431
-0.103692 -0.098678
-0.103787 -0.097819
-0.103835 -0.096932
-0.103842 -0.096088
-0.103814 -0.095349
-0.103759 -0.094762
-0.103691 -0.094361
-0.103621 -0.094167
-0.103564 -0.094182
-0.103530 -0.094395
-0.103523 -0.094776
-0.103543 -0.095277
-0.103579 -0.095838
-0.103618 -0.096382
-0.103644 -0.096834
-0.103644 -0.097119
-0.103607 -0.097176
-0.103527 -0.096961
-0.103400 -0.096452
-0.103224 -0.095650
-0.103000 -0.094576
-0.102726 -0.093271
-0.102403 -0.091790
-0.102033 -0.090197
-0.101617 -0.088555
-0.101160 -0.086926
-0.100668 -0.085362
-0.100145 -0.083905
-0.099598 -0.082585
-0.099030 -0.081420
-0.098444 -0.080416
-0.097839 -0.079562
-0.097213 -0.078838
-0.096561 -0.078212
-0.095880 -0.077639
-0.095170 -0.077072
-0.094432 -0.076459
-0.093673 -0.075754
-0.092901 -0.074914
-0.092124 -0.073913
-0.091352 -0.072738
-0.090593 -0.071394
-0.089854 -0.069904
-0.089140 -0.068312
-0.088455 -0.066672
-0.087801 -0.065051
-0.087177 -0.063516
-0.086581 -0.062130
-0.086010 -0.060949
-0.085455 -0.060016
-0.084909 -0.059359
-0.084356 -0.058994
-0.083784 -0.058922
-0.083179 -0.059129
-0.082533 -0.059591
-0.081845 -0.060270
-0.081125 -0.061118
-0.080390 -0.062077
-0.079663 -0.063083
-0.078966 -0.064068
-0.078322 -0.064967
-0.077751 -0.065721
-0.077268 -0.066287
-0.076885 -0.066640
-0.076607 -0.066777
-0.076435 -0.066720
-0.076364 -0.066513
-0.076382 -0.066215
-0.076476 -0.065890
-0.076630 -0.065603
-0.076825 -0.065410
-0.077043 -0.065354
-0.077264 -0.065469
-0.077467 -0.065773
-0.077638 -0.066271
-0.077763 -0.066957
-0.077838 -0.067814
-0.077862 -0.068816
-0.077842 -0.069924
-0.077785 -0.071094
-0.077700 -0.072274
-0.077599 -0.073411
-0.077492 -0.074452
-0.077387 -0.075349
-0.077294 -0.076067
-0.077217 -0.076580
-0.077162 -0.076882
-0.077127 -0.076987
-0.077110 -0.076928
-0.077107 -0.076754
-0.077111 -0.076522
-0.077115 -0.076290
-0.077114 -0.076110
-0.077103 -0.076026
-0.077081 -0.076068
-0.077045 -0.076258
-0.077000 -0.076603
-0.094715 -0.095360
-0.095058 -0.095553
-0.095526 -0.095823
-0.096110 -0.096164
-0.096795 -0.096563
-0.097563 -0.096998
-0.098395 -0.097443
-0.099272 -0.097867
-0.100175 -0.098240
-0.101088 -0.098530
-0.101997 -0.098705
-0.102890 -0.098732
-0.103763 -0.098583
-0.104611 -0.098238
-0.105432 -0.097686
-0.106226 -0.096934
-0.106990 -0.096005
-0.107722 -0.094938
-0.108415 -0.093785
-0.109064 -0.092604
-0.109657 -0.091449
-0.110184 -0.090373
-0.110632 -0.089414
-0.110992 -0.088598
-0.111251 -0.087937
-0.111405 -0.087425
-0.111450 -0.087047
-0.111387 -0.086771
-0.111221 -0.086560
-0.110959 -0.086372
-0.110609 -0.086164
-0.110177 -0.085897
-0.109671 -0.085539
-0.109099 -0.085063
-0.108468 -0.084451
-0.107782 -0.083694
-0.107049 -0.082793
-0.106269 -0.081766
-0.105446 -0.080643
-0.104577 -0.079468
-0.103663 -0.078293
-0.102702 -0.077172
-0.101694 -0.076155
-0.100642 -0.075281
-0.099549 -0.074578
-0.098424 -0.074061
-0.097272 -0.073732
-0.096100 -0.073583
-0.094914 -0.073598
-0.093720 -0.073752
-0.092523 -0.074013
-0.091328 -0.074343
-0.090144 -0.074699
-0.088978 -0.075035
-0.087841 -0.075303
-0.086741 -0.075459
-0.085685 -0.075465
-0.084679 -0.075294
-0.083723 -0.074931
-0.082818 -0.074381
-0.081959 -0.073668
-0.081144 -0.072832
-0.080367 -0.071931
-0.079628 -0.071026
-0.078929 -0.070179
-0.078272 -0.069443
-0.077662 -0.068862
-0.077106 -0.068461
-0.076610 -0.068250
-0.076180 -0.068226
-0.075824 -0.068372
-0.075548 -0.068660
-0.075356 -0.069056
-0.075254 -0.069516
-0.075244 -0.069995
-0.075329 -0.070445
-0.075509 -0.070818
-0.075780 -0.071069
-0.076139 -0.071160
-0.076578 -0.071064
-0.077090 -0.070769
-0.077663 -0.070284
-0.078286 -0.069638
-0.078947 -0.068882
-0.079632 -0.068077
-0.080328 -0.067294
-0.081019 -0.066605
-0.081690 -0.066072
-0.082323 -0.065749
-0.082902 -0.065676
-0.083413 -0.065877
-0.083844 -0.066360
-0.084189 -0.067117
-0.084445 -0.068129
-0.084612 -0.069360
-0.084694 -0.070761
-0.084701 -0.072274
-0.084646 -0.073832
-0.084544 -0.075363
-0.084416 -0.076797
-0.084280 -0.078069
-0.019511 -0.099156
-0.020079 -0.099625
-0.020611 -0.100063
-0.021102 -0.100454
-0.021549 -0.100784
-0.021949 -0.101036
-0.022302 -0.101192
-0.022607 -0.101239
-0.022868 -0.101165
-0.023089 -0.100965
-0.023276 -0.100641
-0.023440 -0.100201
-0.023588 -0.099655
-0.023730 -0.099016
-0.023874 -0.098298
-0.024022 -0.097512
-0.024177 -0.096669
-0.024334 -0.095774
-0.024485 -0.094833
-0.024623 -0.093848
-0.024735 -0.092818
-0.024812 -0.091741
-0.024844 -0.090615
-0.024826 -0.089435
-0.024754 -0.088197
-0.024625 -0.086896
-0.024441 -0.085526
-0.024207 -0.084085
-0.023926 -0.082569
-0.023605 -0.080982
-0.023249 -0.079330
-0.022865 -0.077627
-0.022455 -0.075895
-0.022022 -0.074158
-0.021569 -0.072445
-0.021096 -0.070787
-0.020603 -0.069209
-0.020089 -0.067735
-0.019556 -0.066384
-0.019005 -0.065169
-0.018439 -0.064097
-0.017862 -0.063168
-0.017282 -0.062376
-0.016706 -0.061710
-0.016143 -0.061154
-0.015600 -0.060690
-0.015086 -0.060302
-0.014606 -0.059972
-0.014166 -0.059684
-0.013768 -0.059424
-0.013413 -0.059177
-0.013101 -0.058929
-0.012831 -0.058671
-0.012601 -0.058395
-0.012406 -0.058101
-0.012245 -0.057794
-0.012115 -0.057481
-0.012016 -0.057175
-0.011951 -0.056889
-0.011921 -0.056637
-0.011934 -0.056432
-0.011993 -0.056286
-0.012106 -0.056207
-0.012278 -0.056199
-0.012512 -0.056261
-0.012810 -0.056392
-0.013174 -0.056582
-0.013603 -0.056822
-0.014093 -0.057096
-0.014640 -0.057387
-0.015236 -0.057675
-0.015872 -0.057942
-0.016539 -0.058166
-0.017225 -0.058334
-0.017921 -0.058437
-0.018617 -0.058475
-0.019307 -0.058459
-0.019984 -0.058406
-0.020644 -0.058338
-0.021286 -0.058280
-0.021909 -0.058259
-0.022515 -0.058296
-0.023106 -0.058411
-0.023687 -0.058617
-0.024261 -0.058923
-0.024831 -0.059332
-0.025404 -0.059842
-0.025983 -0.060447
-0.026574 -0.061133
-0.027181 -0.061884
-0.027807 -0.062677
-0.028450 -0.063485
-0.029109 -0.064277
-0.029780 -0.065021
-0.030460 -0.065686
-0.031147 -0.066247
-0.031836 -0.066686
-0.032526 -0.066993
-0.033214 -0.067170
-0.033897 -0.067226
-0.034572 -0.067177
-0.003037 -0.133495
-0.003661 -0.133960
-0.004399 -0.134463
-0.005237 -0.134992
-0.006155 -0.135531
-0.007125 -0.136061
-0.008114 -0.136563
-0.009089 -0.137013
-0.010017 -0.137387
-0.010867 -0.137656
-0.011619 -0.137796
-0.012262 -0.137784
-0.012796 -0.137607
-0.013233 -0.137264
-0.013594 -0.136765
-0.013906 -0.136129
-0.014196 -0.135382
-0.014487 -0.134549
-0.014799 -0.133654
-0.015145 -0.132715
-0.015531 -0.131748
-0.015961 -0.130766
-0.016435 -0.129778
-0.016948 -0.128789
-0.017493 -0.127806
-0.018056 -0.126831
-0.018623 -0.125863
-0.019176 -0.124897
-0.019695 -0.123923
-0.020164 -0.122925
-0.020565 -0.121888
-0.020885 -0.120793
-0.021112 -0.119624
-0.021239 -0.118367
-0.021265 -0.117019
-0.021196 -0.115586
-0.021043 -0.114090
-0.020821 -0.112568
-0.020548 -0.111063
-0.020237 -0.109620
-0.019904 -0.108277
-0.019559 -0.107066
-0.019214 -0.106007
-0.018878 -0.105111
-0.018562 -0.104385
-0.018271 -0.103830
-0.018011 -0.103443
-0.017783 -0.103221
-0.017587 -0.103157
-0.017419 -0.103237
-0.017275 -0.103438
-0.017151 -0.103725
-0.017044 -0.104056
-0.016950 -0.104380
-0.016872 -0.104642
-0.016812 -0.104786
-0.016773 -0.104766
-0.016760 -0.104552
-0.016779 -0.104138
-0.016833 -0.103546
-0.016926 -0.102817
-0.017062 -0.102003
-0.017245 -0.101158
-0.017483 -0.100331
-0.017783 -0.099561
-0.018152 -0.098882
-0.018598 -0.098318
-0.019125 -0.097886
-0.019738 -0.097597
-0.020434 -0.097455
-0.021207 -0.097457
-0.022049 -0.097589
-0.022949 -0.097831
-0.023892 -0.098153
-0.024865 -0.098515
-0.025853 -0.098873
-0.026844 -0.099176
-0.027829 -0.099376
-0.028800 -0.099429
-0.029753 -0.099303
-0.030687 -0.098986
-0.031601 -0.098490
-0.032497 -0.097850
-0.033377 -0.097114
-0.034242 -0.096338
-0.035096 -0.095577
-0.035940 -0.094881
-0.036775 -0.094291
-0.037601 -0.093842
-0.038414 -0.093560
-0.039210 -0.093464
-0.039982 -0.093563
-0.040721 -0.093855
-0.041417 -0.094326
-0.042062 -0.094953
-0.042648 -0.095699
-0.043173 -0.096519
-0.043636 -0.097359
-0.044043 -0.098158
-0.044403 -0.098852
-0.044732 -0.099381
-0.028742 -0.144631
-0.029283 -0.144953
-0.029757 -0.145126
-0.030165 -0.145164
-0.030516 -0.145089
-0.030820 -0.144926
-0.031090 -0.144704
-0.031337 -0.144449
-0.031572 -0.144182
-0.031805 -0.143924
-0.032041 -0.143690
-0.032287 -0.143490
-0.032545 -0.143331
-0.032817 -0.143215
-0.033106 -0.143138
-0.033413 -0.143094
-0.033739 -0.143069
-0.034080 -0.143045
-0.034428 -0.142995
-0.034769 -0.142886
-0.035080 -0.142682
-0.035337 -0.142346
-0.035515 -0.141850
-0.035593 -0.141180
-0.035560 -0.140339
-0.035415 -0.139348
-0.035167 -0.138238
-0.034830 -0.137046
-0.034425 -0.135808
-0.033971 -0.134559
-0.033486 -0.133326
-0.032984 -0.132132
-0.032474 -0.130999
-0.031964 -0.129944
-0.031455 -0.128981
-0.030948 -0.128120
-0.030442 -0.127367
-0.029935 -0.126719
-0.029422 -0.126167
-0.028899 -0.125688
-0.028356 -0.125253
-0.027785 -0.124819
-0.027178 -0.124339
-0.026530 -0.123762
-0.025842 -0.123046
-0.025119 -0.122163
-0.024373 -0.121107
-0.023619 -0.119898
-0.022873 -0.118574
-0.022149 -0.117184
-0.021461 -0.115782
-0.020820 -0.114415
-0.020234 -0.113128
-0.019707 -0.111957
-0.019244 -0.110934
-0.018846 -0.110084
-0.018514 -0.109425
-0.018245 -0.108965
-0.018035 -0.108704
-0.017878 -0.108626
-0.017768 -0.108709
-0.017700 -0.108913
-0.017669 -0.109194
-0.017673 -0.109494
-0.017712 -0.109751
-0.017789 -0.109903
-0.017909 -0.109892
-0.018078 -0.109673
-0.018302 -0.109223
-0.018588 -0.108541
-0.018943 -0.107649
-0.019375 -0.106585
-0.019887 -0.105395
-0.020484 -0.104131
-0.021166 -0.102844
-0.021931 -0.101585
-0.022774 -0.100397
-0.023685 -0.099319
-0.024654 -0.098381
-0.025666 -0.097603
-0.026710 -0.096996
-0.027773 -0.096561
-0.028844 -0.096287
-0.029912 -0.096157
-0.030971 -0.096142
-0.032011 -0.096203
-0.033029 -0.096290
-0.034023 -0.096350
-0.034995 -0.096330
-0.035950 -0.096186
-0.036893 -0.095890
-0.037829 -0.095439
-0.038759 -0.094852
-0.039681 -0.094171
-0.040591 -0.093449
-0.041480 -0.092744
-0.042341 -0.092113
-0.043166 -0.091611
-0.043944 -0.091282
-0.044669 -0.091162
-0.045334 -0.091277
-0.113655 -0.081678
-0.114085 -0.081637
-0.114561 -0.081433
-0.115051 -0.081113
-0.115523 -0.080730
-0.115944 -0.080336
-0.116290 -0.079982
-0.116538 -0.079712
-0.116673 -0.079561
-0.116682 -0.079557
-0.116560 -0.079720
-0.116307 -0.080057
-0.115928 -0.080565
-0.115432 -0.081230
-0.114835 -0.082026
-0.114153 -0.082917
-0.113408 -0.083858
-0.112620 -0.084798
-0.111813 -0.085682
-0.111007 -0.086456
-0.110222 -0.087071
-0.109467 -0.087494
-0.108744 -0.087709
-0.108043 -0.087724
-0.107348 -0.087565
-0.106634 -0.087270
-0.105881 -0.086887
-0.105068 -0.086461
-0.104178 -0.086040
-0.103202 -0.085667
-0.102133 -0.085378
-0.100973 -0.085204
-0.099726 -0.085164
-0.098400 -0.085267
-0.097007 -0.085509
-0.095557 -0.085874
-0.094068 -0.086335
-0.092555 -0.086857
-0.091040 -0.087396
-0.089547 -0.087904
-0.088104 -0.088327
-0.086737 -0.088614
-0.085472 -0.088721
-0.084327 -0.088618
-0.083311 -0.088292
-0.082420 -0.087752
-0.081641 -0.087026
-0.080957 -0.086150
-0.080347 -0.085167
-0.079790 -0.084121
-0.079269 -0.083053
-0.078770 -0.082001
-0.078284 -0.080996
-0.077802 -0.080067
-0.077319 -0.079232
-0.076835 -0.078499
-0.076351 -0.077871
-0.075873 -0.077339
-0.075411 -0.076887
-0.074979 -0.076494
-0.074598 -0.076129
-0.074290 -0.075757
-0.074081 -0.075339
-0.073994 -0.074837
-0.074048 -0.074217
-0.074251 -0.073459
-0.074603 -0.072557
-0.075090 -0.071523
-0.075691 -0.070382
-0.076379 -0.069164
-0.077128 -0.067905
-0.077912 -0.066642
-0.078705 -0.065416
-0.079484 -0.064267
-0.080229 -0.063235
-0.080921 -0.062355
-0.081549 -0.061655
-0.082103 -0.061151
-0.082580 -0.060851
-0.082982 -0.060753
-0.083314 -0.060844
-0.083587 -0.061105
-0.083814 -0.061507
-0.084013 -0.062011
-0.084203 -0.062576
-0.084401 -0.063156
-0.084621 -0.063709
-0.084870 -0.064204
-0.085144 -0.064621
-0.085432 -0.064958
-0.085716 -0.065220
-0.085977 -0.065423
-0.086198 -0.065590
-0.086362 -0.065744
-0.086460 -0.065909
-0.086484 -0.066110
-0.086431 -0.066367
-0.086304 -0.066694
-0.086104 -0.067099
-0.085841 -0.067583
-0.085521 -0.068140
-0.072173 -0.168093
-0.072745 -0.168148
-0.073453 -0.168138
-0.074272 -0.168059
-0.075174 -0.167912
-0.076122 -0.167698
-0.077081 -0.167422
-0.078017 -0.167092
-0.078901 -0.166716
-0.079709 -0.166302
-0.080426 -0.165860
-0.081040 -0.165401
-0.081547 -0.164936
-0.081947 -0.164477
-0.082246 -0.164032
-0.082456 -0.163606
-0.082591 -0.163202
-0.082671 -0.162815
-0.082720 -0.162438
-0.082759 -0.162057
-0.082811 -0.161656
-0.082890 -0.161218
-0.083006 -0.160723
-0.083158 -0.160159
-0.083337 -0.159518
-0.083526 -0.158804
-0.083700 -0.158027
-0.083835 -0.157207
-0.083906 -0.156364
-0.083895 -0.155522
-0.083787 -0.154700
-0.083575 -0.153915
-0.083254 -0.153180
-0.082828 -0.152505
-0.082303 -0.151898
-0.081689 -0.151360
-0.080997 -0.150887
-0.080244 -0.150473
-0.079442 -0.150106
-0.078608 -0.149777
-0.077755 -0.149470
-0.076899 -0.149171
-0.076053 -0.148861
-0.075232 -0.148524
-0.074449 -0.148143
-0.073715 -0.147708
-0.073039 -0.147210
-0.072426 -0.146651
-0.071876 -0.146035
-0.071384 -0.145371
-0.070942 -0.144669
-0.070540 -0.143938
-0.070169 -0.143185
-0.069819 -0.142416
-0.069483 -0.141638
-0.069156 -0.140858
-0.068835 -0.140087
-0.068520 -0.139330
-0.068213 -0.138591
-0.067919 -0.137870
-0.067643 -0.137162
-0.067393 -0.136457
-0.067180 -0.135740
-0.067017 -0.134996
-0.066919 -0.134207
-0.066906 -0.133354
-0.066995 -0.132423
-0.067200 -0.131402
-0.067528 -0.130288
-0.067976 -0.129089
-0.068528 -0.127821
-0.069162 -0.126507
-0.069848 -0.125178
-0.070555 -0.123864
-0.071254 -0.122597
-0.071922 -0.121408
-0.072539 -0.120330
-0.073091 -0.119391
-0.073570 -0.118615
-0.073972 -0.118020
-0.074297 -0.117614
-0.074548 -0.117399
-0.074733 -0.117368
-0.074860 -0.117510
-0.074943 -0.117806
-0.075001 -0.118232
-0.075053 -0.118760
-0.075122 -0.119360
-0.075232 -0.119999
-0.075401 -0.120650
-0.075643 -0.121290
-0.075961 -0.121904
-0.076352 -0.122491
-0.076802 -0.123056
-0.077296 -0.123611
-0.077819 -0.124170
-0.078357 -0.124750
-0.078897 -0.125360
-0.079430 -0.126009
-0.079947 -0.126700
-0.080443 -0.127431
-0.069499 -0.147255
-0.070081 -0.147348
-0.070696 -0.147400
-0.071321 -0.147413
-0.071928 -0.147393
-0.072486 -0.147355
-0.072967 -0.147309
-0.073349 -0.147270
-0.073619 -0.147248
-0.073769 -0.147251
-0.073801 -0.147284
-0.073723 -0.147350
-0.073549 -0.147447
-0.073295 -0.147573
-0.072979 -0.147722
-0.072617 -0.147883
-0.072228 -0.148045
-0.071829 -0.148195
-0.071435 -0.148313
-0.071065 -0.148384
-0.070732 -0.148385
-0.070451 -0.148299
-0.070228 -0.148111
-0.070066 -0.147813
-0.069958 -0.147404
-0.069887 -0.146892
-0.069837 -0.146294
-0.069786 -0.145627
-0.069717 -0.144913
-0.069614 -0.144173
-0.069466 -0.143426
-0.069266 -0.142692
-0.069012 -0.141989
-0.068703 -0.141334
-0.068341 -0.140740
-0.067932 -0.140216
-0.067480 -0.139768
-0.066994 -0.139396
-0.066482 -0.139096
-0.065954 -0.138856
-0.065424 -0.138661
-0.064906 -0.138489
-0.064416 -0.138318
-0.063969 -0.138124
-0.063574 -0.137889
-0.063235 -0.137607
-0.062946 -0.137280
-0.062694 -0.136920
-0.062459 -0.136548
-0.062222 -0.136186
-0.061963 -0.135856
-0.061669 -0.135578
-0.061330 -0.135364
-0.060943 -0.135226
-0.060510 -0.135167
-0.060039 -0.135189
-0.059543 -0.135287
-0.059037 -0.135450
-0.058538 -0.135667
-0.058066 -0.135918
-0.057640 -0.136183
-0.057283 -0.136437
-0.057019 -0.136652
-0.056871 -0.136799
-0.056862 -0.136848
-0.057009 -0.136773
-0.057324 -0.136557
-0.057805 -0.136189
-0.058443 -0.135675
-0.059220 -0.135026
-0.060109 -0.134265
-0.061087 -0.133420
-0.062128 -0.132518
-0.063212 -0.131588
-0.064322 -0.130656
-0.065449 -0.129748
-0.066582 -0.128882
-0.067717 -0.128077
-0.068849 -0.127344
-0.069975 -0.126691
-0.071093 -0.126123
-0.072201 -0.125638
-0.073299 -0.125229
-0.074389 -0.124886
-0.075476 -0.124590
-0.076567 -0.124321
-0.077670 -0.124056
-0.078790 -0.123774
-0.079927 -0.123466
-0.081073 -0.123131
-0.082213 -0.122782
-0.083327 -0.122445
-0.084393 -0.122150
-0.085391 -0.121927
-0.086306 -0.121804
-0.087125 -0.121802
-0.087840 -0.121938
-0.088447 -0.122218
-0.088942 -0.122646
-0.089327 -0.123218
-0.089604 -0.123924
-0.013223 -0.180770
-0.014047 -0.181156
-0.014968 -0.181711
-0.015962 -0.182399
-0.016999 -0.183172
-0.018046 -0.183983
-0.019077 -0.184789
-0.020068 -0.185556
-0.021001 -0.186254
-0.021864 -0.186860
-0.022648 -0.187354
-0.023345 -0.187719
-0.023952 -0.187944
-0.024463 -0.188021
-0.024877 -0.187948
-0.025193 -0.187734
-0.025413 -0.187395
-0.025544 -0.186957
-0.025598 -0.186456
-0.025589 -0.185934
-0.025535 -0.185436
-0.025452 -0.185004
-0.025355 -0.184665
-0.025253 -0.184433
-0.025149 -0.184302
-0.025041 -0.184254
-0.024926 -0.184261
-0.024800 -0.184295
-0.024660 -0.184333
-0.024501 -0.184355
-0.024316 -0.184350
-0.024100 -0.184307
-0.023841 -0.184221
-0.023529 -0.184087
-0.023152 -0.183900
-0.022701 -0.183659
-0.022167 -0.183363
-0.021548 -0.183017
-0.020847 -0.182631
-0.020072 -0.182223
-0.019241 -0.181817
-0.018376 -0.181441
-0.017505 -0.181130
-0.016659 -0.180913
-0.015864 -0.180815
-0.015144 -0.180845
-0.014513 -0.180998
-0.013972 -0.181254
-0.013519 -0.181585
-0.013142 -0.181959
-0.012828 -0.182347
-0.012563 -0.182721
-0.012334 -0.183058
-0.012128 -0.183338
-0.011936 -0.183543
-0.011748 -0.183657
-0.011559 -0.183668
-0.011363 -0.183564
-0.011160 -0.183341
-0.010952 -0.182999
-0.010747 -0.182546
-0.010556 -0.181999
-0.010397 -0.181380
-0.010290 -0.180722
-0.010256 -0.180060
-0.010316 -0.179427
-0.010486 -0.178853
-0.010773 -0.178356
-0.011176 -0.177938
-0.011685 -0.177589
-0.012286 -0.177287
-0.012960 -0.177011
-0.013692 -0.176739
-0.014467 -0.176455
-0.015271 -0.176148
-0.016094 -0.175809
-0.016927 -0.175435
-0.017761 -0.175023
-0.018588 -0.174572
-0.019402 -0.174084
-0.020201 -0.173564
-0.020985 -0.173020
-0.021757 -0.172466
-0.022527 -0.171920
-0.023310 -0.171406
-0.024124 -0.170951
-0.024991 -0.170580
-0.025932 -0.170316
-0.026962 -0.170173
-0.028088 -0.170152
-0.029307 -0.170244
-0.030607 -0.170433
-0.031971 -0.170696
-0.033378 -0.171012
-0.034807 -0.171360
-0.036239 -0.171724
-0.037657 -0.172085
-0.039048 -0.172428
-0.040397 -0.172734
-0.041693 -0.172987
-0.042925 -0.173173
-0.003955 -0.197412
-0.004778 -0.197721
-0.005574 -0.197968
-0.006340 -0.198160
-0.007070 -0.198305
-0.007765 -0.198415
-0.008427 -0.198513
-0.009061 -0.198631
-0.009673 -0.198807
-0.010275 -0.199082
-0.010875 -0.199484
-0.011478 -0.200021
-0.012084 -0.200670
-0.012685 -0.201386
-0.013268 -0.202104
-0.013821 -0.202762
-0.014332 -0.203301
-0.014792 -0.203676
-0.015196 -0.203858
-0.015538 -0.203828
-0.015817 -0.203580
-0.016031 -0.203118
-0.016178 -0.202453
-0.016256 -0.201598
-0.016266 -0.200570
-0.016214 -0.199388
-0.016106 -0.198073
-0.015955 -0.196650
-0.015777 -0.195152
-0.015590 -0.193619
-0.015412 -0.192101
-0.015260 -0.190651
-0.015144 -0.189312
-0.015069 -0.188111
-0.015028 -0.187050
-0.015011 -0.186106
-0.015001 -0.185244
-0.014983 -0.184422
-0.014944 -0.183605
-0.014876 -0.182766
-0.014771 -0.181885
-0.014628 -0.180956
-0.014446 -0.179976
-0.014226 -0.178951
-0.013972 -0.177889
-0.013690 -0.176801
-0.013388 -0.175700
-0.013073 -0.174600
-0.012752 -0.173519
-0.012434 -0.172478
-0.012126 -0.171503
-0.011836 -0.170629
-0.011575 -0.169892
-0.011355 -0.169330
-0.011188 -0.168973
-0.011081 -0.168831
-0.011037 -0.168894
-0.011049 -0.169127
-0.011105 -0.169480
-0.011189 -0.169901
-0.011288 -0.170336
-0.011386 -0.170745
-0.011474 -0.171095
-0.011546 -0.171366
-0.011597 -0.171547
-0.011628 -0.171634
-0.011640 -0.171628
-0.011635 -0.171533
-0.011619 -0.171356
-0.011599 -0.171102
-0.011582 -0.170782
-0.011580 -0.170411
-0.011608 -0.170012
-0.011688 -0.169617
-0.011841 -0.169265
-0.012093 -0.169001
-0.012460 -0.168861
-0.012951 -0.168867
-0.013558 -0.169019
-0.014262 -0.169294
-0.015036 -0.169654
-0.015852 -0.170051
-0.016685 -0.170445
-0.017514 -0.170800
-0.018325 -0.171089
-0.019111 -0.171296
-0.019868 -0.171411
-0.020597 -0.171430
-0.021300 -0.171355
-0.021984 -0.171190
-0.022653 -0.170944
-0.023313 -0.170627
-0.023969 -0.170255
-0.024627 -0.169850
-0.025295 -0.169439
-0.025983 -0.169059
-0.026706 -0.168746
-0.027478 -0.168539
-0.028308 -0.168464
-0.029198 -0.168531
-0.030141 -0.168727
-0.007868 -0.191781
-0.008649 -0.192145
-0.009386 -0.192548
-0.010089 -0.192993
-0.010771 -0.193475
-0.011448 -0.193991
-0.012135 -0.194539
-0.012843 -0.195121
-0.013574 -0.195740
-0.014327 -0.196393
-0.015091 -0.197073
-0.015853 -0.197759
-0.016596 -0.198420
-0.017302 -0.199020
-0.017954 -0.199519
-0.018535 -0.199880
-0.019031 -0.200076
-0.019430 -0.200090
-0.019722 -0.199919
-0.019897 -0.199573
-0.019947 -0.199074
-0.019866 -0.198454
-0.019649 -0.197753
-0.019297 -0.197006
-0.018820 -0.196244
-0.018232 -0.195489
-0.017560 -0.194757
-0.016829 -0.194061
-0.016070 -0.193417
-0.015306 -0.192846
-0.014559 -0.192368
-0.013839 -0.191998
-0.013149 -0.191737
-0.012486 -0.191570
-0.011841 -0.191467
-0.011202 -0.191390
-0.010558 -0.191300
-0.009898 -0.191165
-0.009216 -0.190957
-0.008506 -0.190663
-0.007766 -0.190279
-0.006995 -0.189809
-0.006192 -0.189268
-0.005362 -0.188677
-0.004510 -0.188061
-0.003643 -0.187448
-0.002773 -0.186860
-0.001914 -0.186322
-0.001083 -0.185851
-0.000300 -0.185468
0.000417 -0.185191
0.001047 -0.185035
0.001576 -0.185013
0.001991 -0.185124
0.002286 -0.185353
0.002461 -0.185670
0.002521 -0.186030
0.002478 -0.186385
0.002345 -0.186685
0.002139 -0.186888
0.001873 -0.186965
0.001564 -0.186895
0.001223 -0.186673
0.000860 -0.186304
0.000481 -0.185802
0.000087 -0.185191
-0.000324 -0.184498
-0.000759 -0.183753
-0.001230 -0.182984
-0.001750 -0.182216
-0.002338 -0.181474
-0.003014 -0.180780
-0.003796 -0.180161
-0.004704 -0.179647
-0.005749 -0.179263
-0.006936 -0.179030
-0.008258 -0.178948
-0.009695 -0.178999
-0.011219 -0.179148
-0.012799 -0.179350
-0.014403 -0.179557
-0.016003 -0.179728
-0.017578 -0.179830
-0.019112 -0.179840
-0.020593 -0.179745
-0.022013 -0.179541
-0.023368 -0.179234
-0.024659 -0.178839
-0.025890 -0.178376
-0.027067 -0.177867
-0.028203 -0.177341
-0.029309 -0.176827
-0.030400 -0.176354
-0.031491 -0.175957
-0.032596 -0.175666
-0.033728 -0.175512
-0.034896 -0.175517
-0.036104 -0.175684
-0.037350 -0.175999
-0.038623 -0.176425
-0.039904 -0.176914
-0.005238 -0.203571
-0.006039 -0.203901
-0.006776 -0.204195
-0.007453 -0.204449
-0.008079 -0.204654
-0.008668 -0.204801
-0.009238 -0.204884
-0.009801 -0.204904
-0.010370 -0.204867
-0.010950 -0.204781
-0.011542 -0.204648
-0.012145 -0.204464
-0.012752 -0.204216
-0.013352 -0.203884
-0.013935 -0.203447
-0.014494 -0.202889
-0.015018 -0.202195
-0.015502 -0.201362
-0.015936 -0.200394
-0.016312 -0.199304
-0.016618 -0.198111
-0.016842 -0.196845
-0.016975 -0.195534
-0.017010 -0.194210
-0.016950 -0.192898
-0.016806 -0.191619
-0.016594 -0.190392
-0.016334 -0.189237
-0.016043 -0.188175
-0.015736 -0.187232
-0.015424 -0.186431
-0.015110 -0.185785
-0.014793 -0.185294
-0.014471 -0.184940
-0.014141 -0.184691
-0.013797 -0.184507
-0.013438 -0.184349
-0.013062 -0.184182
-0.012668 -0.183982
-0.012255 -0.183740
-0.011823 -0.183453
-0.011373 -0.183131
-0.010905 -0.182788
-0.010424 -0.182444
-0.009937 -0.182121
-0.009455 -0.181838
-0.008992 -0.181612
-0.008564 -0.181455
-0.008188 -0.181374
-0.007881 -0.181371
-0.007655 -0.181447
-0.007522 -0.181603
-0.007487 -0.181833
-0.007554 -0.182129
-0.007719 -0.182475
-0.007977 -0.182844
-0.008319 -0.183206
-0.008732 -0.183526
-0.009206 -0.183771
-0.009729 -0.183908
-0.010293 -0.183914
-0.010891 -0.183770
-0.011518 -0.183470
-0.012171 -0.183014
-0.012845 -0.182414
-0.013538 -0.181693
-0.014249 -0.180876
-0.014979 -0.179995
-0.015731 -0.179077
-0.016512 -0.178153
-0.017335 -0.177248
-0.018215 -0.176389
-0.019171 -0.175604
-0.020217 -0.174922
-0.021366 -0.174370
-0.022622 -0.173964
-0.023978 -0.173706
-0.025418 -0.173583
-0.026918 -0.173571
-0.028454 -0.173639
-0.029999 -0.173757
-0.031529 -0.173896
-0.033022 -0.174037
-0.034459 -0.174165
-0.035819 -0.174273
-0.037090 -0.174357
-0.038260 -0.174420
-0.039326 -0.174468
-0.040294 -0.174508
-0.041174 -0.174548
-0.041983 -0.174599
-0.042742 -0.174676
-0.043471 -0.174795
-0.044188 -0.174980
-0.044905 -0.175254
-0.045633 -0.175640
-0.046373 -0.176152
-0.047124 -0.176789
-0.047877 -0.177535
-0.048620 -0.178359
-0.049336 -0.179218
-0.027917 -0.205030
-0.028673 -0.205418
-0.029355 -0.205904
-0.029966 -0.206486
-0.030511 -0.207148
-0.030998 -0.207863
-0.031437 -0.208608
-0.031834 -0.209358
-0.032198 -0.210100
-0.032535 -0.210818
-0.032849 -0.211498
-0.033145 -0.212118
-0.033426 -0.212651
-0.033695 -0.213066
-0.033954 -0.213335
-0.034206 -0.213432
-0.034454 -0.213343
-0.034698 -0.213064
-0.034936 -0.212603
-0.035161 -0.211979
-0.035366 -0.211222
-0.035538 -0.210367
-0.035668 -0.209453
-0.035744 -0.208518
-0.035762 -0.207590
-0.035717 -0.206691
-0.035609 -0.205833
-0.035442 -0.205021
-0.035222 -0.204258
-0.034959 -0.203545
-0.034659 -0.202884
-0.034332 -0.202273
-0.033983 -0.201709
-0.033615 -0.201176
-0.033232 -0.200659
-0.032832 -0.200134
-0.032413 -0.199581
-0.031972 -0.198982
-0.031505 -0.198325
-0.031004 -0.197605
-0.030463 -0.196824
-0.029875 -0.195993
-0.029233 -0.195130
-0.028531 -0.194259
-0.027767 -0.193409
-0.026938 -0.192608
-0.026051 -0.191885
-0.025115 -0.191259
-0.024146 -0.190744
-0.023164 -0.190348
-0.022193 -0.190074
-0.021256 -0.189927
-0.020372 -0.189908
-0.019559 -0.190013
-0.018825 -0.190229
-0.018176 -0.190528
-0.017607 -0.190872
-0.017114 -0.191214
-0.016687 -0.191506
-0.016316 -0.191702
-0.015993 -0.191764
-0.015710 -0.191670
-0.015465 -0.191406
-0.015256 -0.190975
-0.015088 -0.190391
-0.014965 -0.189679
-0.014897 -0.188870
-0.014895 -0.187994
-0.014970 -0.187085
-0.015131 -0.186170
-0.015387 -0.185274
-0.015745 -0.184421
-0.016211 -0.183636
-0.016787 -0.182942
-0.017476 -0.182362
-0.018273 -0.181906
-0.019170 -0.181576
-0.020153 -0.181354
-0.021204 -0.181213
-0.022302 -0.181115
-0.023427 -0.181020
-0.024560 -0.180896
-0.025686 -0.180716
-0.026794 -0.180464
-0.027874 -0.180138
-0.028924 -0.179746
-0.029939 -0.179306
-0.030921 -0.178845
-0.031871 -0.178397
-0.032790 -0.177998
-0.033677 -0.177680
-0.034528 -0.177470
-0.035342 -0.177388
-0.036120 -0.177447
-0.036866 -0.177653
-0.037589 -0.178016
-0.038300 -0.178538
-0.039010 -0.179221
-0.039723 -0.180053
-0.040442 -0.181014
-0.041161 -0.182071
-0.023563 -0.212351
-0.024303 -0.212588
-0.025096 -0.212671
-0.025938 -0.212608
-0.026816 -0.212420
-0.027717 -0.212138
-0.028623 -0.211808
-0.029516 -0.211486
-0.030381 -0.211237
-0.031207 -0.211121
-0.031990 -0.211182
-0.032729 -0.211435
-0.033427 -0.211859
-0.034088 -0.212407
-0.034714 -0.213012
-0.035306 -0.213602
-0.035864 -0.214111
-0.036386 -0.214482
-0.036869 -0.214667
-0.037311 -0.214628
-0.037711 -0.214338
-0.038068 -0.213778
-0.038382 -0.212937
-0.038652 -0.211812
-0.038881 -0.210410
-0.039070 -0.208749
-0.039223 -0.206861
-0.039344 -0.204789
-0.039441 -0.202594
-0.039520 -0.200349
-0.039591 -0.198135
-0.039663 -0.196032
-0.039741 -0.194112
-0.039832 -0.192423
-0.039938 -0.190988
-0.040058 -0.189801
-0.040187 -0.188837
-0.040315 -0.188058
-0.040432 -0.187421
-0.040526 -0.186886
-0.040587 -0.186411
-0.040605 -0.185958
-0.040574 -0.185495
-0.040491 -0.184990
-0.040353 -0.184415
-0.040164 -0.183751
-0.039925 -0.182986
-0.039646 -0.182119
-0.039335 -0.181163
-0.039004 -0.180144
-0.038668 -0.179106
-0.038341 -0.178100
-0.038040 -0.177186
-0.037783 -0.176425
-0.037586 -0.175870
-0.037464 -0.175557
-0.037424 -0.175504
-0.037468 -0.175703
-0.037586 -0.176126
-0.037766 -0.176728
-0.037992 -0.177456
-0.038250 -0.178253
-0.038525 -0.179057
-0.038808 -0.179813
-0.039089 -0.180467
-0.039362 -0.180976
-0.039622 -0.181304
-0.039865 -0.181427
-0.040091 -0.181331
-0.040298 -0.181016
-0.040488 -0.180493
-0.040666 -0.179789
-0.040842 -0.178944
-0.041028 -0.178011
-0.041243 -0.177052
-0.041507 -0.176137
-0.041839 -0.175331
-0.042254 -0.174694
-0.042761 -0.174264
-0.043359 -0.174059
-0.044040 -0.174074
-0.044792 -0.174285
-0.045598 -0.174657
-0.046442 -0.175150
-0.047308 -0.175722
-0.048180 -0.176332
-0.049048 -0.176944
-0.049903 -0.177523
-0.050742 -0.178043
-0.051563 -0.178483
-0.052366 -0.178826
-0.053150 -0.179064
-0.053917 -0.179198
-0.054667 -0.179236
-0.055404 -0.179198
-0.056134 -0.179118
-0.056868 -0.179033
-0.057616 -0.178989
-0.058394 -0.179032
-0.059213 -0.179200
-0.060083 -0.179519
-0.096449 -0.168149
-0.097090 -0.168399
-0.097772 -0.168740
-0.098481 -0.169139
-0.099197 -0.169553
-0.099898 -0.169940
-0.100564 -0.170261
-0.101176 -0.170485
-0.101721 -0.170588
-0.102191 -0.170557
-0.102577 -0.170381
-0.102874 -0.170054
-0.103077 -0.169579
-0.103180 -0.168959
-0.103183 -0.168205
-0.103087 -0.167332
-0.102903 -0.166359
-0.102647 -0.165308
-0.102343 -0.164205
-0.102018 -0.163072
-0.101702 -0.161929
-0.101420 -0.160791
-0.101192 -0.159664
-0.101024 -0.158550
-0.100916 -0.157445
-0.100854 -0.156343
-0.100824 -0.155240
-0.100808 -0.154131
-0.100793 -0.153014
-0.100767 -0.151886
-0.100719 -0.150746
-0.100641 -0.149594
-0.100522 -0.148435
-0.100347 -0.147276
-0.100105 -0.146130
-0.099783 -0.145011
-0.099371 -0.143936
-0.098867 -0.142923
-0.098272 -0.141986
-0.097596 -0.141135
-0.096852 -0.140379
-0.096056 -0.139717
-0.095225 -0.139145
-0.094374 -0.138654
-0.093513 -0.138235
-0.092651 -0.137873
-0.091793 -0.137557
-0.090945 -0.137274
-0.090115 -0.137007
-0.089311 -0.136739
-0.088544 -0.136450
-0.087826 -0.136120
-0.087167 -0.135730
-0.086575 -0.135268
-0.086050 -0.134729
-0.085588 -0.134117
-0.085177 -0.133447
-0.084802 -0.132737
-0.084448 -0.132009
-0.084103 -0.131282
-0.083755 -0.130573
-0.083401 -0.129892
-0.083039 -0.129244
-0.082676 -0.128626
-0.082320 -0.128033
-0.081986 -0.127455
-0.081694 -0.126884
-0.081463 -0.126312
-0.081316 -0.125736
-0.081270 -0.125159
-0.081341 -0.124582
-0.081541 -0.124008
-0.081882 -0.123439
-0.082369 -0.122877
-0.083004 -0.122327
-0.083782 -0.121797
-0.084684 -0.121299
-0.085685 -0.120852
-0.086749 -0.120477
-0.087840 -0.120194
-0.088921 -0.120018
-0.089964 -0.119957
-0.090944 -0.120012
-0.091849 -0.120171
-0.092672 -0.120418
-0.093416 -0.120727
-0.094087 -0.121077
-0.094694 -0.121444
-0.095246 -0.121816
-0.095749 -0.122182
-0.096206 -0.122539
-0.096618 -0.122883
-0.096988 -0.123204
-0.097319 -0.123494
-0.097618 -0.123735
-0.097893 -0.123914
-0.098151 -0.124016
-0.098392 -0.124036
-0.098609 -0.123977
-0.098791 -0.123852
-0.098919 -0.123680
-0.113025 -0.138664
-0.113587 -0.138840
-0.114156 -0.139030
-0.114699 -0.139227
-0.115182 -0.139433
-0.115576 -0.139647
-0.115861 -0.139864
-0.116032 -0.140074
-0.116097 -0.140257
-0.116069 -0.140393
-0.115969 -0.140459
-0.115811 -0.140439
-0.115606 -0.140328
-0.115356 -0.140131
-0.115057 -0.139863
-0.114704 -0.139545
-0.114300 -0.139194
-0.113850 -0.138829
-0.113367 -0.138459
-0.112865 -0.138091
-0.112357 -0.137725
-0.111851 -0.137356
-0.111346 -0.136979
-0.110839 -0.136590
-0.110321 -0.136187
-0.109787 -0.135771
-0.109232 -0.135345
-0.108660 -0.134909
-0.108077 -0.134457
-0.107499 -0.133983
-0.106943 -0.133474
-0.106426 -0.132922
-0.105958 -0.132323
-0.105540 -0.131685
-0.105163 -0.131025
-0.104809 -0.130371
-0.104456 -0.129753
-0.104087 -0.129199
-0.103685 -0.128728
-0.103240 -0.128349
-0.102751 -0.128059
-0.102215 -0.127845
-0.101636 -0.127690
-0.101017 -0.127576
-0.100362 -0.127485
-0.099675 -0.127409
-0.098960 -0.127339
-0.098223 -0.127273
-0.097472 -0.127202
-0.096717 -0.127114
-0.095976 -0.126993
-0.095267 -0.126817
-0.094613 -0.126566
-0.094032 -0.126220
-0.093536 -0.125773
-0.093127 -0.125231
-0.092794 -0.124610
-0.092517 -0.123938
-0.092273 -0.123243
-0.092037 -0.122548
-0.091793 -0.121865
-0.091529 -0.121195
-0.091244 -0.120529
-0.090939 -0.119852
-0.090623 -0.119144
-0.090304 -0.118387
-0.089990 -0.117571
-0.089686 -0.116698
-0.089395 -0.115783
-0.089120 -0.114849
-0.088866 -0.113925
-0.088645 -0.113037
-0.088471 -0.112206
-0.088364 -0.111445
-0.088342 -0.110760
-0.088423 -0.110157
-0.088612 -0.109639
-0.088904 -0.109215
-0.089283 -0.108895
-0.089724 -0.108689
-0.090203 -0.108604
-0.090697 -0.108637
-0.091190 -0.108778
-0.091675 -0.109006
-0.092145 -0.109292
-0.092603 -0.109604
-0.093048 -0.109914
-0.093482 -0.110199
-0.093906 -0.110452
-0.094317 -0.110680
-0.094710 -0.110897
-0.095082 -0.111119
-0.095434 -0.111356
-0.095768 -0.111606
-0.096098 -0.111853
-0.096438 -0.112071
-0.096807 -0.112230
-0.097219 -0.112303
-0.097678 -0.112277
-0.098179 -0.112152
-0.098701 -0.111946
-0.128396 -0.054468
-0.128634 -0.054571
-0.128853 -0.054965
-0.129043 -0.055669
-0.129196 -0.056683
-0.129304 -0.057986
-0.129360 -0.059526
-0.129361 -0.061223
-0.129307 -0.062973
-0.129198 -0.064656
-0.129038 -0.066159
-0.128824 -0.067393
-0.128555 -0.068313
-0.128228 -0.068918
-0.127840 -0.069235
-0.127395 -0.069311
-0.126901 -0.069193
-0.126370 -0.068927
-0.125814 -0.068558
-0.125244 -0.068128
-0.124666 -0.067683
-0.124083 -0.067273
-0.123492 -0.066950
-0.122888 -0.066763
-0.122263 -0.066756
-0.121609 -0.066957
-0.120919 -0.067378
-0.120187 -0.068003
-0.119408 -0.068790
-0.118581 -0.069669
-0.117705 -0.070543
-0.116781 -0.071301
-0.115810 -0.071827
-0.114796 -0.072025
-0.113744 -0.071839
-0.112666 -0.071255
-0.111576 -0.070298
-0.110493 -0.069012
-0.109433 -0.067452
-0.108415 -0.065674
-0.107452 -0.063742
-0.106552 -0.061730
-0.105714 -0.059718
-0.104931 -0.057797
-0.104193 -0.056055
-0.103482 -0.054573
-0.102786 -0.053417
-0.102089 -0.052634
-0.101381 -0.052245
-0.100654 -0.052240
-0.099905 -0.052577
-0.099133 -0.053182
-0.098341 -0.053951
-0.097534 -0.054757
-0.096722 -0.055470
-0.095914 -0.055972
-0.095124 -0.056180
-0.094364 -0.056051
-0.093649 -0.055576
-0.092995 -0.054772
-0.092418 -0.053673
-0.091932 -0.052324
-0.091549 -0.050786
-0.091270 -0.049133
-0.091092 -0.047456
-0.091003 -0.045847
-0.090991 -0.044399
-0.091041 -0.043191
-0.091144 -0.042286
-0.091292 -0.041729
-0.091484 -0.041535
-0.091721 -0.041694
-0.092005 -0.042166
-0.092344 -0.042880
-0.092742 -0.043744
-0.093207 -0.044643
-0.093741 -0.045460
-0.094343 -0.046085
-0.095005 -0.046435
-0.095718 -0.046458
-0.096471 -0.046136
-0.097253 -0.045474
-0.098058 -0.044500
-0.098883 -0.043259
-0.099719 -0.041820
-0.100556 -0.040276
-0.101379 -0.038737
-0.102170 -0.037321
-0.102913 -0.036140
-0.103597 -0.035287
-0.104212 -0.034834
-0.104753 -0.034823
-0.105218 -0.035269
-0.105607 -0.036152
-0.105925 -0.037428
-0.106178 -0.039025
-0.106372 -0.040847
-0.106511 -0.042783
-0.106595 -0.044715
-0.106623 -0.046532
-0.106595 -0.048136
-0.095392 -0.074977
-0.095720 -0.074980
-0.096090 -0.074800
-0.096499 -0.074466
-0.096939 -0.074028
-0.097406 -0.073544
-0.097892 -0.073077
-0.098389 -0.072680
-0.098890 -0.072400
-0.099390 -0.072266
-0.099883 -0.072297
-0.100367 -0.072499
-0.100842 -0.072869
-0.101308 -0.073394
-0.101768 -0.074056
-0.102224 -0.074827
-0.102676 -0.075677
-0.103121 -0.076570
-0.103552 -0.077462
-0.103962 -0.078310
-0.104342 -0.079068
-0.104681 -0.079692
-0.104973 -0.080149
-0.105212 -0.080414
-0.105394 -0.080480
-0.105516 -0.080358
-0.105579 -0.080077
-0.105582 -0.079677
-0.105527 -0.079203
-0.105415 -0.078698
-0.105248 -0.078201
-0.105031 -0.077738
-0.104769 -0.077326
-0.104471 -0.076974
-0.104144 -0.076680
-0.103797 -0.076437
-0.103438 -0.076232
-0.103070 -0.076051
-0.102696 -0.075878
-0.102313 -0.075693
-0.101917 -0.075477
-0.101504 -0.075205
-0.101071 -0.074849
-0.100617 -0.074378
-0.100141 -0.073758
-0.099648 -0.072964
-0.099142 -0.071986
-0.098631 -0.070833
-0.098121 -0.069538
-0.097620 -0.068152
-0.097136 -0.066731
-0.096678 -0.065334
-0.096256 -0.064007
-0.095878 -0.062788
-0.095551 -0.061704
-0.095280 -0.060773
-0.095064 -0.060002
-0.094900 -0.059396
-0.094782 -0.058953
-0.094701 -0.058666
-0.094647 -0.058522
-0.094614 -0.058499
-0.094595 -0.058570
-0.094587 -0.058698
-0.094589 -0.058837
-0.094605 -0.058940
-0.094638 -0.058958
-0.094694 -0.058848
-0.094781 -0.058586
-0.094906 -0.058163
-0.095075 -0.057592
-0.095293 -0.056904
-0.095561 -0.056141
-0.095880 -0.055351
-0.096242 -0.054579
-0.096636 -0.053869
-0.097049 -0.053259
-0.097463 -0.052781
-0.097861 -0.052460
-0.098226 -0.052316
-0.098544 -0.052362
-0.098803 -0.052604
-0.098994 -0.053039
-0.099112 -0.053654
-0.099159 -0.054423
-0.099137 -0.055312
-0.099054 -0.056272
-0.098922 -0.057249
-0.098753 -0.058186
-0.098560 -0.059031
-0.098356 -0.059746
-0.098151 -0.060313
-0.097951 -0.060735
-0.097758 -0.061039
-0.097569 -0.061260
-0.097381 -0.061440
-0.097187 -0.061617
-0.096981 -0.061827
-0.096761 -0.062096
-0.096522 -0.062447
-0.096262 -0.062894
-0.041964 -0.162914
-0.042401 -0.163208
-0.042887 -0.163490
-0.043414 -0.163751
-0.043970 -0.163984
-0.044536 -0.164181
-0.045092 -0.164336
-0.045618 -0.164447
-0.046095 -0.164514
-0.046511 -0.164545
-0.046856 -0.164546
-0.047124 -0.164524
-0.047315 -0.164484
-0.047431 -0.164426
-0.047476 -0.164347
-0.047458 -0.164241
-0.047387 -0.164101
-0.047273 -0.163917
-0.047127 -0.163683
-0.046957 -0.163393
-0.046772 -0.163041
-0.046577 -0.162625
-0.046376 -0.162140
-0.046168 -0.161581
-0.045949 -0.160945
-0.045714 -0.160225
-0.045455 -0.159418
-0.045165 -0.158524
-0.044838 -0.157543
-0.044469 -0.156482
-0.044055 -0.155345
-0.043594 -0.154141
-0.043083 -0.152878
-0.042523 -0.151562
-0.041916 -0.150202
-0.041266 -0.148807
-0.040578 -0.147387
-0.039861 -0.145954
-0.039123 -0.144522
-0.038372 -0.143105
-0.037614 -0.141713
-0.036853 -0.140358
-0.036089 -0.139046
-0.035323 -0.137782
-0.034550 -0.136565
-0.033767 -0.135394
-0.032973 -0.134264
-0.032167 -0.133173
-0.031353 -0.132121
-0.030537 -0.131106
-0.029724 -0.130127
-0.028919 -0.129184
-0.028126 -0.128273
-0.027349 -0.127389
-0.026591 -0.126529
-0.025858 -0.125685
-0.025157 -0.124857
-0.024496 -0.124042
-0.023886 -0.123242
-0.023336 -0.122461
-0.022857 -0.121705
-0.022457 -0.120978
-0.022145 -0.120285
-0.021928 -0.119629
-0.021812 -0.119009
-0.021800 -0.118424
-0.021897 -0.117868
-0.022106 -0.117335
-0.022428 -0.116817
-0.022862 -0.116303
-0.023403 -0.115785
-0.024042 -0.115249
-0.024769 -0.114684
-0.025572 -0.114077
-0.026440 -0.113415
-0.027363 -0.112687
-0.028331 -0.111884
-0.029336 -0.111001
-0.030369 -0.110041
-0.031424 -0.109018
-0.032492 -0.107951
-0.033568 -0.106872
-0.034645 -0.105810
-0.035721 -0.104800
-0.036796 -0.103871
-0.037870 -0.103048
-0.038946 -0.102349
-0.040030 -0.101787
-0.041123 -0.101368
-0.042230 -0.101091
-0.043348 -0.100951
-0.044473 -0.100934
-0.045599 -0.101026
-0.046714 -0.101208
-0.047811 -0.101460
-0.048878 -0.101762
-0.049909 -0.102091
-0.050895 -0.102424
-0.051832 -0.102740
-0.052715 -0.103019
-0.053541 -0.103244
-0.088046 -0.208976
-0.088410 -0.209244
-0.088674 -0.209536
-0.088832 -0.209832
-0.088887 -0.210112
-0.088848 -0.210358
-0.088732 -0.210555
-0.088561 -0.210696
-0.088362 -0.210774
-0.088157 -0.210783
-0.087963 -0.210716
-0.087790 -0.210563
-0.087639 -0.210316
-0.087508 -0.209968
-0.087395 -0.209522
-0.087298 -0.208985
-0.087213 -0.208368
-0.087135 -0.207683
-0.087049 -0.206944
-0.086937 -0.206159
-0.086778 -0.205335
-0.086547 -0.204471
-0.086222 -0.203567
-0.085786 -0.202618
-0.085228 -0.201618
-0.084544 -0.200563
-0.083740 -0.199448
-0.082827 -0.198271
-0.081824 -0.197032
-0.080752 -0.195732
-0.079634 -0.194375
-0.078493 -0.192965
-0.077349 -0.191507
-0.076218 -0.190007
-0.075115 -0.188470
-0.074053 -0.186903
-0.073040 -0.185315
-0.072081 -0.183714
-0.071177 -0.182113
-0.070322 -0.180524
-0.069503 -0.178962
-0.068703 -0.177443
-0.067905 -0.175979
-0.067091 -0.174584
-0.066244 -0.173265
-0.065353 -0.172025
-0.064412 -0.170861
-0.063419 -0.169767
-0.062376 -0.168734
-0.061291 -0.167750
-0.060177 -0.166804
-0.059049 -0.165887
-0.057928 -0.164991
-0.056836 -0.164111
-0.055799 -0.163248
-0.054839 -0.162405
-0.053975 -0.161586
-0.053220 -0.160800
-0.052580 -0.160055
-0.052055 -0.159361
-0.051642 -0.158724
-0.051333 -0.158151
-0.051120 -0.157644
-0.050992 -0.157201
-0.050938 -0.156818
-0.050947 -0.156490
-0.051005 -0.156206
-0.051099 -0.155955
-0.051219 -0.155728
-0.051354 -0.155512
-0.051499 -0.155299
-0.051652 -0.155084
-0.051816 -0.154864
-0.052001 -0.154644
-0.052214 -0.154431
-0.052467 -0.154234
-0.052765 -0.154065
-0.053111 -0.153929
-0.053508 -0.153833
-0.053953 -0.153779
-0.054445 -0.153769
-0.054980 -0.153800
-0.055552 -0.153871
-0.056154 -0.153976
-0.056776 -0.154109
-0.057404 -0.154259
-0.058025 -0.154417
-0.058625 -0.154570
-0.059191 -0.154703
-0.059712 -0.154800
-0.060180 -0.154842
-0.060590 -0.154816
-0.060942 -0.154707
-0.061239 -0.154505
-0.061489 -0.154207
-0.061703 -0.153813
-0.061893 -0.153331
-0.062072 -0.152770
-0.062252 -0.152142
-0.062445 -0.151461
-0.062660 -0.150738
-0.059762 -0.221025
-0.060158 -0.221328
-0.060507 -0.221867
-0.060794 -0.222645
-0.061002 -0.223644
-0.061118 -0.224823
-0.061132 -0.226126
-0.061039 -0.227494
-0.060844 -0.228866
-0.060556 -0.230188
-0.060188 -0.231412
-0.059759 -0.232500
-0.059286 -0.233423
-0.058789 -0.234156
-0.058285 -0.234683
-0.057793 -0.234987
-0.057328 -0.235060
-0.056905 -0.234896
-0.056531 -0.234502
-0.056212 -0.233896
-0.055946 -0.233115
-0.055725 -0.232210
-0.055537 -0.231243
-0.055366 -0.230278
-0.055191 -0.229369
-0.054990 -0.228552
-0.054744 -0.227835
-0.054434 -0.227208
-0.054052 -0.226643
-0.053596 -0.226107
-0.053070 -0.225568
-0.052483 -0.224999
-0.051849 -0.224382
-0.051178 -0.223703
-0.050482 -0.222957
-0.049771 -0.222140
-0.049053 -0.221245
-0.048335 -0.220268
-0.047626 -0.219205
-0.046930 -0.218056
-0.046251 -0.216834
-0.045589 -0.215563
-0.044944 -0.214283
-0.044310 -0.213051
-0.043679 -0.211932
-0.043042 -0.210993
-0.042387 -0.210291
-0.041703 -0.209866
-0.040981 -0.209731
-0.040220 -0.209876
-0.039425 -0.210274
-0.038608 -0.210882
-0.037789 -0.211652
-0.036988 -0.212539
-0.036227 -0.213497
-0.035525 -0.214487
-0.034901 -0.215473
-0.034367 -0.216419
-0.033937 -0.217286
-0.033621 -0.218038
-0.033427 -0.218638
-0.033362 -0.219057
-0.033428 -0.219281
-0.033623 -0.219314
-0.033940 -0.219179
-0.034366 -0.218920
-0.034882 -0.218599
-0.035464 -0.218285
-0.036081 -0.218046
-0.036704 -0.217940
-0.037302 -0.218004
-0.037851 -0.218250
-0.038338 -0.218670
-0.038760 -0.219237
-0.039125 -0.219911
-0.039451 -0.220655
-0.039755 -0.221432
-0.040059 -0.222209
-0.040383 -0.222952
-0.040743 -0.223626
-0.041156 -0.224193
-0.041634 -0.224613
-0.042185 -0.224850
-0.042815 -0.224879
-0.043522 -0.224690
-0.044300 -0.224295
-0.045138 -0.223724
-0.046018 -0.223028
-0.046922 -0.222272
-0.047826 -0.221532
-0.048705 -0.220881
-0.049535 -0.220381
-0.050295 -0.220077
-0.050967 -0.219994
-0.051544 -0.220138
-0.052026 -0.220500
-0.052421 -0.221059
-0.052745 -0.221789
-0.053020 -0.222657
-0.053265 -0.223622
-0.053501 -0.224638
-0.082792 -0.223943
-0.083179 -0.224083
-0.083505 -0.224286
-0.083763 -0.224577
-0.083953 -0.224967
-0.084077 -0.225456
-0.084146 -0.226027
-0.084170 -0.226651
-0.084160 -0.227296
-0.084125 -0.227927
-0.084074 -0.228516
-0.084015 -0.229040
-0.083953 -0.229482
-0.083896 -0.229831
-0.083847 -0.230078
-0.083811 -0.230215
-0.083789 -0.230234
-0.083778 -0.230125
-0.083775 -0.229885
-0.083773 -0.229513
-0.083760 -0.229020
-0.083725 -0.228425
-0.083654 -0.227758
-0.083535 -0.227057
-0.083358 -0.226356
-0.083118 -0.225688
-0.082814 -0.225075
-0.082453 -0.224524
-0.082044 -0.224034
-0.081601 -0.223592
-0.081135 -0.223182
-0.080660 -0.222786
-0.080184 -0.222388
-0.079714 -0.221974
-0.079254 -0.221529
-0.078807 -0.221038
-0.078371 -0.220486
-0.077941 -0.219856
-0.077511 -0.219136
-0.077069 -0.218318
-0.076601 -0.217407
-0.076091 -0.216417
-0.075525 -0.215375
-0.074887 -0.214316
-0.074165 -0.213282
-0.073354 -0.212316
-0.072451 -0.211456
-0.071466 -0.210731
-0.070413 -0.210155
-0.069316 -0.209730
-0.068201 -0.209443
-0.067092 -0.209277
-0.066015 -0.209208
-0.064989 -0.209214
-0.064025 -0.209277
-0.063134 -0.209381
-0.062316 -0.209514
-0.061572 -0.209667
-0.060896 -0.209829
-0.060287 -0.209986
-0.059740 -0.210122
-0.059255 -0.210219
-0.058831 -0.210267
-0.058466 -0.210258
-0.058160 -0.210196
-0.057910 -0.210095
-0.057715 -0.209976
-0.057577 -0.209863
-0.057499 -0.209777
-0.057489 -0.209734
-0.057557 -0.209742
-0.057713 -0.209800
-0.057963 -0.209903
-0.058313 -0.210046
-0.058759 -0.210227
-0.059294 -0.210448
-0.059904 -0.210717
-0.060573 -0.211045
-0.061283 -0.211441
-0.062017 -0.211908
-0.062761 -0.212441
-0.063501 -0.213023
-0.064224 -0.213630
-0.064917 -0.214238
-0.065569 -0.214825
-0.066169 -0.215377
-0.066705 -0.215891
-0.067171 -0.216373
-0.067562 -0.216833
-0.067878 -0.217282
-0.068126 -0.217728
-0.068315 -0.218170
-0.068458 -0.218606
-0.068568 -0.219031
-0.068657 -0.219443
-0.068729 -0.219844
-0.068789 -0.220242
-0.068834 -0.220650
-0.068859 -0.221082
-0.068857 -0.221552
-0.068821 -0.222067
-0.098298 -0.217822
-0.098654 -0.218140
-0.098941 -0.218432
-0.099144 -0.218708
-0.099257 -0.218962
-0.099275 -0.219185
-0.099201 -0.219359
-0.099039 -0.219468
-0.098793 -0.219498
-0.098466 -0.219445
-0.098064 -0.219309
-0.097588 -0.219099
-0.097045 -0.218824
-0.096443 -0.218492
-0.095795 -0.218104
-0.095117 -0.217655
-0.094428 -0.217134
-0.093749 -0.216530
-0.093096 -0.215838
-0.092480 -0.215058
-0.091904 -0.214201
-0.091356 -0.213284
-0.090819 -0.212331
-0.090268 -0.211369
-0.089678 -0.210425
-0.089028 -0.209521
-0.088305 -0.208674
-0.087506 -0.207891
-0.086634 -0.207176
-0.085699 -0.206524
-0.084711 -0.205931
-0.083680 -0.205397
-0.082615 -0.204922
-0.081524 -0.204507
-0.080418 -0.204150
-0.079306 -0.203842
-0.078202 -0.203564
-0.077120 -0.203291
-0.076072 -0.202996
-0.075070 -0.202651
-0.074121 -0.202238
-0.073226 -0.201744
-0.072382 -0.201169
-0.071581 -0.200522
-0.070815 -0.199817
-0.070075 -0.199079
-0.069355 -0.198334
-0.068653 -0.197610
-0.067973 -0.196931
-0.067319 -0.196317
-0.066700 -0.195779
-0.066124 -0.195327
-0.065600 -0.194963
-0.065136 -0.194692
-0.064737 -0.194514
-0.064410 -0.194427
-0.064161 -0.194420
-0.063994 -0.194473
-0.063918 -0.194554
-0.063936 -0.194623
-0.064053 -0.194639
-0.064269 -0.194565
-0.064581 -0.194370
-0.064983 -0.194037
-0.065469 -0.193559
-0.066028 -0.192941
-0.066649 -0.192199
-0.067322 -0.191355
-0.068034 -0.190438
-0.068773 -0.189478
-0.069531 -0.188508
-0.070297 -0.187561
-0.071064 -0.186669
-0.071824 -0.185868
-0.072570 -0.185190
-0.073298 -0.184669
-0.074003 -0.184333
-0.074682 -0.184198
-0.075335 -0.184264
-0.075963 -0.184510
-0.076572 -0.184897
-0.077164 -0.185380
-0.077744 -0.185911
-0.078309 -0.186450
-0.078857 -0.186965
-0.079377 -0.187441
-0.079859 -0.187869
-0.080289 -0.188253
-0.080654 -0.188600
-0.080942 -0.188920
-0.081146 -0.189228
-0.081262 -0.189533
-0.081289 -0.189847
-0.081230 -0.190180
-0.081090 -0.190542
-0.080875 -0.190944
-0.080592 -0.191398
-0.080249 -0.191917
-0.079855 -0.192506
-0.079421 -0.193163
-0.078958 -0.193875
-0.093766 -0.192047
-0.094283 -0.192383
-0.094849 -0.192539
-0.095446 -0.192542
-0.096054 -0.192422
-0.096649 -0.192209
-0.097206 -0.191940
-0.097701 -0.191650
-0.098114 -0.191381
-0.098426 -0.191184
-0.098621 -0.191113
-0.098686 -0.191228
-0.098615 -0.191575
-0.098405 -0.192174
-0.098068 -0.193003
-0.097621 -0.194000
-0.097091 -0.195080
-0.096509 -0.196149
-0.095901 -0.197123
-0.095291 -0.197942
-0.094697 -0.198563
-0.094128 -0.198967
-0.093586 -0.199149
-0.093065 -0.199116
-0.092552 -0.198886
-0.092028 -0.198483
-0.091473 -0.197937
-0.090863 -0.197281
-0.090180 -0.196550
-0.089409 -0.195782
-0.088538 -0.195019
-0.087563 -0.194308
-0.086480 -0.193703
-0.085291 -0.193260
-0.083997 -0.193030
-0.082609 -0.193041
-0.081146 -0.193285
-0.079636 -0.193714
-0.078113 -0.194251
-0.076611 -0.194807
-0.075157 -0.195304
-0.073770 -0.195679
-0.072459 -0.195890
-0.071224 -0.195916
-0.070062 -0.195751
-0.068964 -0.195402
-0.067920 -0.194883
-0.066923 -0.194215
-0.065967 -0.193423
-0.065049 -0.192532
-0.064170 -0.191572
-0.063330 -0.190571
-0.062532 -0.189568
-0.061778 -0.188607
-0.061066 -0.187741
-0.060394 -0.187028
-0.059757 -0.186523
-0.059155 -0.186262
-0.058590 -0.186245
-0.058072 -0.186433
-0.057612 -0.186755
-0.057224 -0.187129
-0.056914 -0.187473
-0.056689 -0.187725
-0.056555 -0.187838
-0.056514 -0.187785
-0.056573 -0.187554
-0.056734 -0.187143
-0.057001 -0.186561
-0.057372 -0.185824
-0.057843 -0.184954
-0.058406 -0.183975
-0.059053 -0.182917
-0.059771 -0.181814
-0.060549 -0.180707
-0.061372 -0.179648
-0.062227 -0.178699
-0.063095 -0.177935
-0.063962 -0.177430
-0.064815 -0.177239
-0.065647 -0.177383
-0.066461 -0.177831
-0.067266 -0.178509
-0.068076 -0.179322
-0.068904 -0.180176
-0.069762 -0.180996
-0.070657 -0.181729
-0.071587 -0.182344
-0.072548 -0.182828
-0.073531 -0.183174
-0.074521 -0.183387
-0.075501 -0.183470
-0.076456 -0.183429
-0.077371 -0.183273
-0.078235 -0.183010
-0.079041 -0.182653
-0.079783 -0.182224
-0.080461 -0.181757
-0.081071 -0.181301
-0.081610 -0.180922
-0.082075 -0.180694
-0.039782 -0.233183
-0.040409 -0.233624
-0.040944 -0.234205
-0.041385 -0.234933
-0.041732 -0.235802
-0.041988 -0.236788
-0.042163 -0.237853
-0.042263 -0.238953
-0.042296 -0.240037
-0.042266 -0.241052
-0.042176 -0.241952
-0.042026 -0.242697
-0.041819 -0.243257
-0.041558 -0.243617
-0.041248 -0.243766
-0.040896 -0.243706
-0.040515 -0.243444
-0.040116 -0.242994
-0.039719 -0.242376
-0.039340 -0.241615
-0.039001 -0.240741
-0.038718 -0.239787
-0.038503 -0.238788
-0.038359 -0.237772
-0.038281 -0.236763
-0.038257 -0.235773
-0.038270 -0.234806
-0.038300 -0.233855
-0.038328 -0.232906
-0.038340 -0.231945
-0.038324 -0.230955
-0.038273 -0.229921
-0.038186 -0.228834
-0.038067 -0.227685
-0.037922 -0.226469
-0.037761 -0.225180
-0.037594 -0.223816
-0.037433 -0.222376
-0.037290 -0.220862
-0.037173 -0.219286
-0.037089 -0.217666
-0.037041 -0.216030
-0.037024 -0.214415
-0.037030 -0.212863
-0.037044 -0.211419
-0.037046 -0.210123
-0.037016 -0.209012
-0.036932 -0.208109
-0.036775 -0.207428
-0.036530 -0.206972
-0.036193 -0.206733
-0.035764 -0.206694
-0.035257 -0.206831
-0.034691 -0.207115
-0.034089 -0.207515
-0.033475 -0.207999
-0.032871 -0.208537
-0.032298 -0.209099
-0.031769 -0.209656
-0.031298 -0.210181
-0.030892 -0.210649
-0.030557 -0.211041
-0.030295 -0.211344
-0.030105 -0.211557
-0.029985 -0.211691
-0.029932 -0.211767
-0.029943 -0.211818
-0.030014 -0.211876
-0.030141 -0.211977
-0.030320 -0.212153
-0.030547 -0.212428
-0.030817 -0.212822
-0.031129 -0.213350
-0.031479 -0.214019
-0.031867 -0.214832
-0.032290 -0.215787
-0.032747 -0.216872
-0.033239 -0.218070
-0.033764 -0.219354
-0.034324 -0.220690
-0.034922 -0.222035
-0.035559 -0.223342
-0.036238 -0.224566
-0.036961 -0.225673
-0.037731 -0.226635
-0.038546 -0.227441
-0.039406 -0.228092
-0.040303 -0.228603
-0.041229 -0.228992
-0.042170 -0.229286
-0.043109 -0.229514
-0.044028 -0.229703
-0.044906 -0.229882
-0.045725 -0.230076
-0.046465 -0.230305
-0.047110 -0.230588
-0.047647 -0.230937
-0.048068 -0.231359
-0.048367 -0.231861
-0.048547 -0.232443
-0.048616 -0.233101
-0.029185 -0.239431
-0.029915 -0.239785
-0.030705 -0.240084
-0.031531 -0.240353
-0.032373 -0.240611
-0.033217 -0.240869
-0.034052 -0.241133
-0.034869 -0.241400
-0.035660 -0.241664
-0.036415 -0.241913
-0.037130 -0.242133
-0.037799 -0.242307
-0.038420 -0.242416
-0.038994 -0.242440
-0.039525 -0.242356
-0.040018 -0.242143
-0.040480 -0.241783
-0.040922 -0.241266
-0.041354 -0.240588
-0.041789 -0.239760
-0.042235 -0.238807
-0.042695 -0.237762
-0.043161 -0.236669
-0.043613 -0.235573
-0.044023 -0.234516
-0.044363 -0.233536
-0.044605 -0.232656
-0.044732 -0.231890
-0.044732 -0.231238
-0.044599 -0.230689
-0.044335 -0.230229
-0.043944 -0.229842
-0.043431 -0.229511
-0.042804 -0.229224
-0.042074 -0.228967
-0.041253 -0.228726
-0.040357 -0.228485
-0.039406 -0.228224
-0.038423 -0.227925
-0.037432 -0.227571
-0.036456 -0.227150
-0.035517 -0.226660
-0.034629 -0.226106
-0.033797 -0.225503
-0.033020 -0.224871
-0.032288 -0.224241
-0.031589 -0.223643
-0.030910 -0.223112
-0.030240 -0.222680
-0.029576 -0.222369
-0.028917 -0.222195
-0.028269 -0.222160
-0.027637 -0.222257
-0.027030 -0.222470
-0.026455 -0.222781
-0.025920 -0.223166
-0.025431 -0.223599
-0.024993 -0.224048
-0.024614 -0.224475
-0.024300 -0.224842
-0.024055 -0.225107
-0.023883 -0.225232
-0.023784 -0.225187
-0.023752 -0.224956
-0.023780 -0.224534
-0.023853 -0.223937
-0.023956 -0.223191
-0.024070 -0.222341
-0.024178 -0.221439
-0.024268 -0.220539
-0.024333 -0.219698
-0.024373 -0.218964
-0.024393 -0.218374
-0.024403 -0.217950
-0.024413 -0.217706
-0.024435 -0.217640
-0.024478 -0.217746
-0.024552 -0.218008
-0.024666 -0.218402
-0.024829 -0.218895
-0.025049 -0.219449
-0.025334 -0.220017
-0.025688 -0.220558
-0.026111 -0.221038
-0.026597 -0.221434
-0.027136 -0.221743
-0.027712 -0.221975
-0.028304 -0.222156
-0.028892 -0.222324
-0.029456 -0.222524
-0.029980 -0.222804
-0.030450 -0.223211
-0.030862 -0.223785
-0.031213 -0.224553
-0.031507 -0.225532
-0.031748 -0.226721
-0.031944 -0.228108
-0.032103 -0.229673
-0.032232 -0.231387
-0.032337 -0.233215
-0.032426 -0.235113
-0.022618 -0.257928
-0.023277 -0.258320
-0.023918 -0.258874
-0.024533 -0.259573
-0.025113 -0.260394
-0.025649 -0.261313
-0.026130 -0.262307
-0.026549 -0.263346
-0.026901 -0.264393
-0.027189 -0.265403
-0.027423 -0.266323
-0.027618 -0.267100
-0.027794 -0.267686
-0.027968 -0.268042
-0.028155 -0.268144
-0.028360 -0.267984
-0.028586 -0.267573
-0.028824 -0.266941
-0.029062 -0.266130
-0.029287 -0.265198
-0.029483 -0.264203
-0.029636 -0.263202
-0.029734 -0.262241
-0.029768 -0.261351
-0.029733 -0.260550
-0.029625 -0.259847
-0.029439 -0.259241
-0.029174 -0.258730
-0.028828 -0.258306
-0.028403 -0.257955
-0.027909 -0.257654
-0.027362 -0.257371
-0.026781 -0.257067
-0.026188 -0.256703
-0.025601 -0.256244
-0.025030 -0.255666
-0.024478 -0.254955
-0.023939 -0.254115
-0.023404 -0.253163
-0.022861 -0.252128
-0.022296 -0.251055
-0.021696 -0.249990
-0.021051 -0.248985
-0.020355 -0.248083
-0.019602 -0.247322
-0.018790 -0.246725
-0.017918 -0.246311
-0.016982 -0.246090
-0.015979 -0.246068
-0.014902 -0.246247
-0.013750 -0.246621
-0.012523 -0.247171
-0.011235 -0.247864
-0.009907 -0.248650
-0.008569 -0.249469
-0.007255 -0.250259
-0.005996 -0.250966
-0.004822 -0.251546
-0.003757 -0.251970
-0.002818 -0.252229
-0.002020 -0.252330
-0.001370 -0.252297
-0.000873 -0.252164
-0.000530 -0.251976
-0.000338 -0.251778
-0.000294 -0.251610
-0.000393 -0.251501
-0.000626 -0.251471
-0.000982 -0.251534
-0.001443 -0.251695
-0.001990 -0.251962
-0.002596 -0.252341
-0.003236 -0.252833
-0.003887 -0.253429
-0.004537 -0.254106
-0.005185 -0.254826
-0.005837 -0.255544
-0.006511 -0.256211
-0.007222 -0.256787
-0.007985 -0.257243
-0.008810 -0.257564
-0.009703 -0.257750
-0.010662 -0.257817
-0.011684 -0.257788
-0.012760 -0.257697
-0.013878 -0.257578
-0.015026 -0.257465
-0.016190 -0.257386
-0.017355 -0.257358
-0.018506 -0.257397
-0.019628 -0.257514
-0.020703 -0.257722
-0.021711 -0.258033
-0.022628 -0.258461
-0.023434 -0.259013
-0.024113 -0.259684
-0.024659 -0.260450
-0.025080 -0.261275
-0.025393 -0.262108
-0.025621 -0.262902
-0.025786 -0.263609
-0.136750 -0.011319
-0.137105 -0.011200
-0.137393 -0.011094
-0.137610 -0.011033
-0.137752 -0.011062
-0.137814 -0.011228
-0.137799 -0.011571
-0.137713 -0.012110
-0.137572 -0.012836
-0.137400 -0.013711
-0.137225 -0.014671
-0.137079 -0.015644
-0.136989 -0.016563
-0.136968 -0.017389
-0.137012 -0.018117
-0.137105 -0.018770
-0.137217 -0.019381
-0.137321 -0.019982
-0.137386 -0.020587
-0.137389 -0.021198
-0.137313 -0.021803
-0.137143 -0.022384
-0.136874 -0.022918
-0.136503 -0.023389
-0.136030 -0.023784
-0.135455 -0.024099
-0.134783 -0.024338
-0.134022 -0.024511
-0.133183 -0.024623
-0.132284 -0.024668
-0.131350 -0.024626
-0.130410 -0.024457
-0.129498 -0.024108
-0.128646 -0.023523
-0.127879 -0.022665
-0.127210 -0.021524
-0.126635 -0.020131
-0.126140 -0.018538
-0.125699 -0.016810
-0.125288 -0.015004
-0.124883 -0.013165
-0.124465 -0.011322
-0.124020 -0.009500
-0.123538 -0.007716
-0.123014 -0.005985
-0.122442 -0.004328
-0.121823 -0.002767
-0.121158 -0.001335
-0.120449 -0.000064
-0.119706 0.001012
-0.118940 0.001872
-0.118170 0.002515
-0.117420 0.002964
-0.116721 0.003266
-0.116104 0.003485
-0.115597 0.003685
-0.115217 0.003916
-0.114963 0.004194
-0.114814 0.004505
-0.114739 0.004817
-0.114700 0.005094
-0.114663 0.005312
-0.114604 0.005459
-0.114508 0.005537
-0.114370 0.005556
-0.114191 0.005526
-0.113980 0.005451
-0.113748 0.005330
-0.113508 0.005149
-0.113270 0.004889
-0.113046 0.004526
-0.112847 0.004044
-0.112686 0.003439
-0.112577 0.002727
-0.112539 0.001940
-0.112592 0.001130
-0.112755 0.000356
-0.113042 -0.000324
-0.113455 -0.000867
-0.113981 -0.001254
-0.114596 -0.001489
-0.115265 -0.001590
-0.115952 -0.001578
-0.116625 -0.001471
-0.117261 -0.001279
-0.117844 -0.001010
-0.118367 -0.000669
-0.118828 -0.000264
-0.119230 0.000194
-0.119576 0.000685
-0.119870 0.001179
-0.120112 0.001636
-0.120300 0.002007
-0.120432 0.002244
-0.120512 0.002307
-0.120543 0.002177
-0.120540 0.001860
-0.120519 0.001384
-0.120502 0.000797
-0.120513 0.000154
-0.120568 -0.000494
-0.132050 -0.059947
-0.132611 -0.059772
-0.133263 -0.059527
-0.133970 -0.059253
-0.134696 -0.058983
-0.135412 -0.058742
-0.136096 -0.058538
-0.136735 -0.058363
-0.137322 -0.058199
-0.137847 -0.058027
-0.138299 -0.057831
-0.138665 -0.057610
-0.138932 -0.057370
-0.139093 -0.057130
-0.139146 -0.056907
-0.139099 -0.056716
-0.138969 -0.056559
-0.138779 -0.056430
-0.138559 -0.056303
-0.138339 -0.056144
-0.138150 -0.055912
-0.138008 -0.055576
-0.137918 -0.055118
-0.137869 -0.054548
-0.137835 -0.053892
-0.137787 -0.053186
-0.137693 -0.052462
-0.137527 -0.051742
-0.137270 -0.051033
-0.136909 -0.050329
-0.136434 -0.049620
-0.135843 -0.048896
-0.135135 -0.048150
-0.134318 -0.047381
-0.133404 -0.046592
-0.132412 -0.045783
-0.131363 -0.044951
-0.130283 -0.044090
-0.129200 -0.043191
-0.128141 -0.042243
-0.127136 -0.041231
-0.126210 -0.040142
-0.125387 -0.038963
-0.124679 -0.037695
-0.124085 -0.036356
-0.123589 -0.034983
-0.123165 -0.033624
-0.122780 -0.032330
-0.122400 -0.031141
-0.121997 -0.030081
-0.121552 -0.029155
-0.121053 -0.028355
-0.120498 -0.027664
-0.119892 -0.027061
-0.119246 -0.026533
-0.118574 -0.026073
-0.117889 -0.025681
-0.117204 -0.025361
-0.116533 -0.025121
-0.115887 -0.024963
-0.115282 -0.024881
-0.114736 -0.024864
-0.114270 -0.024890
-0.113902 -0.024933
-0.113650 -0.024973
-0.113518 -0.025001
-0.113496 -0.025023
-0.113564 -0.025063
-0.113691 -0.025150
-0.113848 -0.025306
-0.114011 -0.025543
-0.114163 -0.025856
-0.114296 -0.026228
-0.114407 -0.026638
-0.114494 -0.027070
-0.114554 -0.027516
-0.114583 -0.027984
-0.114575 -0.028487
-0.114528 -0.029043
-0.114442 -0.029664
-0.114322 -0.030357
-0.114180 -0.031119
-0.114030 -0.031939
-0.113897 -0.032796
-0.113804 -0.033662
-0.113780 -0.034505
-0.113843 -0.035299
-0.114005 -0.036026
-0.114260 -0.036690
-0.114591 -0.037309
-0.114973 -0.037910
-0.115377 -0.038522
-0.115777 -0.039166
-0.116152 -0.039855
-0.116485 -0.040591
-0.116763 -0.041369
-0.116976 -0.042179
-0.117118 -0.043009
-0.117185 -0.043847
-0.117178 -0.044684
-0.117105 -0.045510
-0.100954 -0.219122
-0.101492 -0.219390
-0.101982 -0.219688
-0.102421 -0.220010
-0.102814 -0.220329
-0.103166 -0.220601
-0.103487 -0.220782
-0.103781 -0.220834
-0.104052 -0.220741
-0.104300 -0.220502
-0.104521 -0.220135
-0.104712 -0.219668
-0.104868 -0.219129
-0.104983 -0.218537
-0.105056 -0.217898
-0.105086 -0.217203
-0.105074 -0.216434
-0.105025 -0.215573
-0.104940 -0.214604
-0.104823 -0.213522
-0.104673 -0.212331
-0.104491 -0.211049
-0.104277 -0.209699
-0.104029 -0.208308
-0.103747 -0.206896
-0.103431 -0.205480
-0.103080 -0.204064
-0.102696 -0.202649
-0.102281 -0.201236
-0.101836 -0.199829
-0.101365 -0.198443
-0.100870 -0.197100
-0.100357 -0.195824
-0.099831 -0.194642
-0.099300 -0.193564
-0.098773 -0.192591
-0.098262 -0.191703
-0.097776 -0.190873
-0.097322 -0.190071
-0.096901 -0.189277
-0.096511 -0.188482
-0.096146 -0.187691
-0.095797 -0.186920
-0.095456 -0.186195
-0.095112 -0.185542
-0.094759 -0.184985
-0.094392 -0.184541
-0.094010 -0.184212
-0.093619 -0.183989
-0.093229 -0.183852
-0.092851 -0.183778
-0.092497 -0.183748
-0.092179 -0.183750
-0.091905 -0.183782
-0.091680 -0.183852
-0.091505 -0.183972
-0.091375 -0.184153
-0.091286 -0.184395
-0.091231 -0.184689
-0.091202 -0.185011
-0.091193 -0.185333
-0.091202 -0.185630
-0.091224 -0.185884
-0.091260 -0.186089
-0.091309 -0.186253
-0.091374 -0.186390
-0.091456 -0.186519
-0.091560 -0.186657
-0.091691 -0.186811
-0.091855 -0.186977
-0.092060 -0.187142
-0.092311 -0.187290
-0.092612 -0.187408
-0.092966 -0.187493
-0.093371 -0.187559
-0.093821 -0.187632
-0.094309 -0.187748
-0.094825 -0.187943
-0.095358 -0.188244
-0.095900 -0.188664
-0.096443 -0.189196
-0.096982 -0.189821
-0.097512 -0.190512
-0.098032 -0.191244
-0.098539 -0.192002
-0.099033 -0.192777
-0.099513 -0.193571
-0.099981 -0.194391
-0.100437 -0.195246
-0.100883 -0.196140
-0.101319 -0.197067
-0.101742 -0.198015
-0.102148 -0.198960
-0.102531 -0.199882
-0.102885 -0.200763
-0.103202 -0.201598
-0.103476 -0.202396
-0.103701 -0.203175
-0.103875 -0.203960
-0.103996 -0.204778
-0.104064 -0.205647
-0.071316 -0.218291
-0.071889 -0.218553
-0.072634 -0.218615
-0.073521 -0.218488
-0.074506 -0.218201
-0.075542 -0.217798
-0.076575 -0.217335
-0.077552 -0.216873
-0.078425 -0.216469
-0.079160 -0.216168
-0.079738 -0.215995
-0.080166 -0.215948
-0.080467 -0.216005
-0.080679 -0.216129
-0.080844 -0.216277
-0.081000 -0.216405
-0.081181 -0.216469
-0.081411 -0.216430
-0.081705 -0.216252
-0.082068 -0.215902
-0.082497 -0.215354
-0.082984 -0.214591
-0.083515 -0.213604
-0.084074 -0.212397
-0.084640 -0.210984
-0.085192 -0.209392
-0.085703 -0.207661
-0.086144 -0.205840
-0.086485 -0.203987
-0.086690 -0.202165
-0.086724 -0.200438
-0.086561 -0.198863
-0.086185 -0.197481
-0.085597 -0.196313
-0.084815 -0.195359
-0.083870 -0.194603
-0.082798 -0.194018
-0.081634 -0.193570
-0.080415 -0.193219
-0.079172 -0.192924
-0.077934 -0.192639
-0.076726 -0.192320
-0.075575 -0.191922
-0.074500 -0.191408
-0.073519 -0.190751
-0.072643 -0.189933
-0.071877 -0.188957
-0.071213 -0.187841
-0.070636 -0.186624
-0.070120 -0.185361
-0.069630 -0.184113
-0.069130 -0.182948
-0.068585 -0.181925
-0.067967 -0.181090
-0.067260 -0.180472
-0.066466 -0.180082
-0.065601 -0.179908
-0.064690 -0.179928
-0.063765 -0.180102
-0.062862 -0.180384
-0.062015 -0.180717
-0.061258 -0.181044
-0.060620 -0.181307
-0.060127 -0.181453
-0.059800 -0.181442
-0.059650 -0.181244
-0.059682 -0.180847
-0.059890 -0.180255
-0.060259 -0.179488
-0.060767 -0.178581
-0.061379 -0.177583
-0.062058 -0.176553
-0.062758 -0.175556
-0.063431 -0.174661
-0.064033 -0.173932
-0.064525 -0.173423
-0.064887 -0.173169
-0.065113 -0.173183
-0.065218 -0.173461
-0.065227 -0.173980
-0.065175 -0.174702
-0.065097 -0.175580
-0.065031 -0.176558
-0.065009 -0.177581
-0.065056 -0.178595
-0.065187 -0.179558
-0.065411 -0.180439
-0.065727 -0.181219
-0.066127 -0.181892
-0.066598 -0.182464
-0.067120 -0.182954
-0.067669 -0.183389
-0.068217 -0.183810
-0.068732 -0.184263
-0.069178 -0.184801
-0.069518 -0.185476
-0.069719 -0.186334
-0.069756 -0.187411
-0.069618 -0.188723
-0.069310 -0.190275
-0.068850 -0.192052
-0.075303 -0.041791
-0.075454 -0.041846
-0.075610 -0.041927
-0.075770 -0.042065
-0.075937 -0.042284
-0.076110 -0.042594
-0.076289 -0.042995
-0.076473 -0.043473
-0.076659 -0.044012
-0.076842 -0.044593
-0.077017 -0.045205
-0.077179 -0.045845
-0.077322 -0.046514
-0.077443 -0.047214
-0.077542 -0.047943
-0.077618 -0.048683
-0.077674 -0.049409
-0.077711 -0.050085
-0.077731 -0.050671
-0.077736 -0.051131
-0.077728 -0.051443
-0.077706 -0.051601
-0.077670 -0.051618
-0.077621 -0.051524
-0.077557 -0.051356
-0.077478 -0.051152
-0.077384 -0.050943
-0.077276 -0.050747
-0.077154 -0.050572
-0.077020 -0.050417
-0.076874 -0.050278
-0.076718 -0.050151
-0.076553 -0.050042
-0.076382 -0.049960
-0.076206 -0.049918
-0.076026 -0.049926
-0.075845 -0.049983
-0.075666 -0.050077
-0.075492 -0.050181
-0.075328 -0.050264
-0.075182 -0.050287
-0.075063 -0.050222
-0.074980 -0.050049
-0.074941 -0.049766
-0.074955 -0.049388
-0.075024 -0.048942
-0.075149 -0.048462
-0.075323 -0.047985
-0.075537 -0.047541
-0.075779 -0.047150
-0.076034 -0.046824
-0.076291 -0.046569
-0.076540 -0.046384
-0.076773 -0.046277
-0.076983 -0.046255
-0.077168 -0.046331
-0.077327 -0.046514
-0.077464 -0.046805
-0.077589 -0.047191
-0.077717 -0.047644
-0.077868 -0.048126
-0.078064 -0.048591
-0.078330 -0.048996
-0.078684 -0.049311
-0.079139 -0.049521
-0.079695 -0.049635
-0.080341 -0.049679
-0.081060 -0.049690
-0.081831 -0.049708
-0.082629 -0.049764
-0.083438 -0.049876
-0.084241 -0.050047
-0.085026 -0.050270
-0.085784 -0.050530
-0.086507 -0.050815
-0.087187 -0.051121
-0.087821 -0.051454
-0.088408 -0.051831
-0.088953 -0.052264
-0.089465 -0.052762
-0.089955 -0.053318
-0.090437 -0.053914
-0.090922 -0.054524
-0.091418 -0.055115
-0.091926 -0.055661
-0.092440 -0.056143
-0.092952 -0.056561
-0.093445 -0.056929
-0.093907 -0.057270
-0.094320 -0.057617
-0.094674 -0.057996
-0.094959 -0.058429
-0.095170 -0.058920
-0.095305 -0.059466
-0.095367 -0.060049
-0.095362 -0.060648
-0.095297 -0.061243
-0.095186 -0.061819
-0.095040 -0.062373
-0.094873 -0.062905
-0.094699 -0.063417
-0.128575 -0.087309
-0.128856 -0.087326
-0.129060 -0.087390
-0.129182 -0.087510
-0.129218 -0.087690
-0.129170 -0.087931
-0.129044 -0.088227
-0.128850 -0.088566
-0.128600 -0.088936
-0.128306 -0.089317
-0.127979 -0.089692
-0.127625 -0.090045
-0.127250 -0.090363
-0.126855 -0.090637
-0.126440 -0.090861
-0.126003 -0.091036
-0.125543 -0.091162
-0.125058 -0.091244
-0.124542 -0.091289
-0.123991 -0.091304
-0.123397 -0.091299
-0.122748 -0.091282
-0.122036 -0.091260
-0.121254 -0.091241
-0.120397 -0.091231
-0.119465 -0.091234
-0.118466 -0.091253
-0.117407 -0.091287
-0.116302 -0.091331
-0.115166 -0.091377
-0.114014 -0.091415
-0.112858 -0.091434
-0.111711 -0.091427
-0.110583 -0.091389
-0.109478 -0.091321
-0.108399 -0.091227
-0.107343 -0.091111
-0.106308 -0.090979
-0.105289 -0.090831
-0.104282 -0.090667
-0.103283 -0.090483
-0.102290 -0.090275
-0.101303 -0.090035
-0.100324 -0.089759
-0.099359 -0.089447
-0.098414 -0.089102
-0.097493 -0.088733
-0.096603 -0.088355
-0.095748 -0.087982
-0.094932 -0.087623
-0.094164 -0.087281
-0.093454 -0.086949
-0.092811 -0.086617
-0.092249 -0.086266
-0.091777 -0.085882
-0.091403 -0.085449
-0.091129 -0.084957
-0.090954 -0.084398
-0.090873 -0.083768
-0.090877 -0.083064
-0.090961 -0.082282
-0.091114 -0.081422
-0.091329 -0.080487
-0.091599 -0.079481
-0.091915 -0.078415
-0.092268 -0.077301
-0.092648 -0.076155
-0.093044 -0.074992
-0.093445 -0.073833
-0.093846 -0.072698
-0.094243 -0.071607
-0.094638 -0.070575
-0.095036 -0.069613
-0.095448 -0.068727
-0.095882 -0.067917
-0.096345 -0.067185
-0.096841 -0.066531
-0.097369 -0.065958
-0.097923 -0.065465
-0.098498 -0.065049
-0.099085 -0.064706
-0.099675 -0.064427
-0.100257 -0.064208
-0.100816 -0.064045
-0.101334 -0.063941
-0.101791 -0.063903
-0.102167 -0.063939
-0.102443 -0.064061
-0.102607 -0.064279
-0.102649 -0.064602
-0.102567 -0.065037
-0.102365 -0.065585
-0.102052 -0.066240
-0.101645 -0.066988
-0.101161 -0.067807
-0.100623 -0.068669
-0.100052 -0.069542
-0.099470 -0.070392
-0.098894 -0.071190
-0.098339 -0.071911
-0.097813 -0.072538
-0.029776 -0.256999
-0.030534 -0.257252
-0.031332 -0.257302
-0.032142 -0.257179
-0.032939 -0.256926
-0.033699 -0.256597
-0.034402 -0.256246
-0.035037 -0.255924
-0.035596 -0.255670
-0.036079 -0.255510
-0.036488 -0.255452
-0.036832 -0.255490
-0.037122 -0.255606
-0.037372 -0.255771
-0.037595 -0.255950
-0.037805 -0.256102
-0.038014 -0.256182
-0.038228 -0.256146
-0.038452 -0.255952
-0.038684 -0.255565
-0.038920 -0.254959
-0.039152 -0.254121
-0.039372 -0.253053
-0.039567 -0.251772
-0.039724 -0.250313
-0.039829 -0.248722
-0.039869 -0.247058
-0.039831 -0.245386
-0.039709 -0.243770
-0.039497 -0.242270
-0.039194 -0.240935
-0.038799 -0.239799
-0.038315 -0.238882
-0.037747 -0.238190
-0.037099 -0.237711
-0.036378 -0.237428
-0.035593 -0.237310
-0.034752 -0.237320
-0.033866 -0.237414
-0.032947 -0.237542
-0.032005 -0.237656
-0.031053 -0.237709
-0.030102 -0.237664
-0.029161 -0.237494
-0.028236 -0.237187
-0.027332 -0.236748
-0.026448 -0.236196
-0.025583 -0.235567
-0.024735 -0.234908
-0.023901 -0.234273
-0.023081 -0.233715
-0.022272 -0.233281
-0.021475 -0.233004
-0.020689 -0.232906
-0.019916 -0.232993
-0.019158 -0.233260
-0.018417 -0.233688
-0.017699 -0.234251
-0.017015 -0.234910
-0.016373 -0.235614
-0.015787 -0.236305
-0.015271 -0.236922
-0.014834 -0.237407
-0.014486 -0.237713
-0.014231 -0.237802
-0.014069 -0.237655
-0.013998 -0.237270
-0.014010 -0.236665
-0.014100 -0.235872
-0.014260 -0.234941
-0.014484 -0.233932
-0.014766 -0.232909
-0.015100 -0.231935
-0.015479 -0.231066
-0.015899 -0.230349
-0.016353 -0.229818
-0.016838 -0.229496
-0.017350 -0.229396
-0.017889 -0.229520
-0.018454 -0.229864
-0.019048 -0.230411
-0.019671 -0.231128
-0.020326 -0.231974
-0.021014 -0.232896
-0.021738 -0.233836
-0.022495 -0.234744
-0.023285 -0.235576
-0.024103 -0.236305
-0.024942 -0.236916
-0.025796 -0.237415
-0.026656 -0.237821
-0.027512 -0.238164
-0.028354 -0.238485
-0.029175 -0.238828
-0.029965 -0.239235
-0.030714 -0.239739
-0.031415 -0.240366
-0.032059 -0.241131
-0.032639 -0.242041
-0.033152 -0.243099
-0.033594 -0.244301
0.255066 0.121125
0.254506 0.121005
0.254004 0.120938
0.253564 0.120930
0.253185 0.120981
0.252862 0.121085
0.252590 0.121235
0.252361 0.121424
0.252168 0.121640
0.252004 0.121876
0.251861 0.122118
0.251734 0.122354
0.251615 0.122568
0.251502 0.122746
0.251390 0.122873
0.251280 0.122938
0.251173 0.122934
0.251075 0.122859
0.250991 0.122719
0.250930 0.122527
0.250897 0.122303
0.250900 0.122072
0.250939 0.121864
0.251012 0.121709
0.251116 0.121636
0.251242 0.121669
0.251383 0.121828
0.251530 0.122131
0.251677 0.122588
0.251815 0.123204
0.251939 0.123976
0.252038 0.124890
0.252101 0.125925
0.252119 0.127050
0.252081 0.128231
0.251980 0.129431
0.251812 0.130618
0.251572 0.131763
0.251260 0.132848
0.250876 0.133860
0.250422 0.134799
0.249903 0.135671
0.249327 0.136489
0.248702 0.137272
0.248041 0.138039
0.247356 0.138812
0.246660 0.139606
0.245968 0.140435
0.245289 0.141310
0.244635 0.142235
0.244007 0.143214
0.243404 0.144245
0.242821 0.145323
0.242245 0.146438
0.241662 0.147576
0.241059 0.148721
0.240424 0.149849
0.239747 0.150935
0.239022 0.151949
0.238249 0.152865
0.237433 0.153656
0.236580 0.154303
0.235703 0.154797
0.234817 0.155136
0.233938 0.155328
0.233082 0.155390
0.232261 0.155343
0.231488 0.155213
0.230765 0.155027
0.230094 0.154810
0.229466 0.154589
0.228870 0.154387
0.228293 0.154227
0.227719 0.154124
0.227135 0.154085
0.226533 0.154106
0.225908 0.154169
0.225261 0.154240
0.224598 0.154280
0.223928 0.154245
0.223261 0.154095
0.222609 0.153796
0.221983 0.153326
0.221393 0.152677
0.220849 0.151853
0.220357 0.150874
0.219923 0.149771
0.219549 0.148582
0.219234 0.147352
0.218975 0.146127
0.218769 0.144952
0.218611 0.143863
0.218497 0.142892
0.218425 0.142059
0.218396 0.141377
0.218410 0.140846
0.218470 0.140461
0.218573 0.140206
0.218719 0.140058
0.218902 0.139989
0.219117 0.139971
0.254551 0.121049
0.254005 0.120957
0.253546 0.120965
0.253172 0.121075
0.252875 0.121277
0.252640 0.121553
0.252450 0.121887
0.252287 0.122260
0.252137 0.122655
0.251987 0.123059
0.251829 0.123455
0.251660 0.123827
0.251476 0.124155
0.251277 0.124422
0.251065 0.124611
0.250844 0.124709
0.250621 0.124710
0.250405 0.124615
0.250207 0.124437
0.250040 0.124199
0.249917 0.123932
0.249849 0.123677
0.249844 0.123474
0.249904 0.123363
0.250023 0.123372
0.250190 0.123521
0.250390 0.123818
0.250606 0.124268
0.250827 0.124868
0.251040 0.125618
0.251240 0.126510
0.251416 0.127530
0.251560 0.128656
0.251657 0.129853
0.251695 0.131081
0.251663 0.132300
0.251550 0.133471
0.251352 0.134564
0.251066 0.135559
0.250692 0.136446
0.250234 0.137229
0.249700 0.137926
0.249097 0.138561
0.248440 0.139171
0.247742 0.139792
0.247016 0.140456
0.246279 0.141189
0.245543 0.142004
0.244823 0.142905
0.244130 0.143889
0.243471 0.144952
0.242849 0.146084
0.242262 0.147277
0.241700 0.148514
0.241150 0.149771
0.240596 0.151020
0.240025 0.152228
0.239424 0.153358
0.238787 0.154376
0.238108 0.155251
0.237389 0.155959
0.236635 0.156484
0.235853 0.156822
0.235057 0.156983
0.234261 0.156990
0.233483 0.156876
0.232739 0.156681
0.232041 0.156445
0.231399 0.156203
0.230812 0.155981
0.230275 0.155798
0.229774 0.155666
0.229292 0.155592
0.228811 0.155582
0.228312 0.155633
0.227784 0.155735
0.227217 0.155865
0.226611 0.155988
0.225969 0.156064
0.225296 0.156045
0.224604 0.155888
0.223903 0.155558
0.223206 0.155034
0.222524 0.154306
0.221872 0.153385
0.221263 0.152296
0.220709 0.151080
0.220222 0.149791
0.219808 0.148487
0.219471 0.147226
0.219213 0.146059
0.219028 0.145024
0.218911 0.144146
0.218855 0.143439
0.218856 0.142906
0.218909 0.142543
0.219010 0.142337
0.219154 0.142269
0.219335 0.142309
0.219547 0.142423
0.219780 0.142570
0.250630 0.134330
0.250020 0.134223
0.249373 0.134187
0.248704 0.134239
0.248023 0.134388
0.247342 0.134635
0.246669 0.134973
0.246011 0.135390
0.245372 0.135866
0.244754 0.136380
0.244158 0.136906
0.243579 0.137421
0.243014 0.137900
0.242458 0.138324
0.241904 0.138676
0.241349 0.138946
0.240789 0.139132
0.240224 0.139235
0.239654 0.139268
0.239083 0.139249
0.238518 0.139201
0.237966 0.139153
0.237437 0.139136
0.236941 0.139180
0.236485 0.139313
0.236078 0.139557
0.235727 0.139929
0.235434 0.140440
0.235203 0.141091
0.235033 0.141877
0.234921 0.142784
0.234862 0.143794
0.234849 0.144880
0.234872 0.146012
0.234922 0.147157
0.234989 0.148284
0.235062 0.149363
0.235132 0.150370
0.235192 0.151291
0.235234 0.152118
0.235256 0.152857
0.235253 0.153518
0.235227 0.154124
0.235177 0.154702
0.235107 0.155283
0.235020 0.155897
0.234920 0.156573
0.234811 0.157333
0.234696 0.158192
0.234576 0.159154
0.234450 0.160216
0.234315 0.161365
0.234164 0.162583
0.233990 0.163844
0.233782 0.165118
0.233532 0.166373
0.233229 0.167578
0.232866 0.168701
0.232436 0.169719
0.231936 0.170616
0.231365 0.171384
0.230724 0.172027
0.230021 0.172558
0.229263 0.172997
0.228463 0.173374
0.227635 0.173720
0.226795 0.174069
0.225962 0.174451
0.225149 0.174893
0.224372 0.175414
0.223639 0.176023
0.222954 0.176723
0.222317 0.177504
0.221722 0.178354
0.221158 0.179250
0.220616 0.180168
0.220084 0.181076
0.219551 0.181941
0.219009 0.182727
0.218449 0.183401
0.217866 0.183935
0.217256 0.184307
0.216618 0.184502
0.215953 0.184515
0.215266 0.184350
0.214564 0.184018
0.213854 0.183542
0.213146 0.182948
0.212449 0.182270
0.211771 0.181544
0.211119 0.180804
0.210499 0.180083
0.209915 0.179409
0.209366 0.178806
0.208850 0.178291
0.208363 0.177878
0.207901 0.177568
0.207457 0.177356
0.207028 0.177225
0.206613 0.177149
0.206210 0.177095
0.211030 0.159181
0.210436 0.159181
0.209886 0.159345
0.209383 0.159664
0.208929 0.160117
0.208520 0.160676
0.208154 0.161311
0.207827 0.161997
0.207535 0.162706
0.207276 0.163415
0.207046 0.164096
0.206844 0.164719
0.206667 0.165258
0.206514 0.165683
0.206386 0.165975
0.206284 0.166120
0.206211 0.166118
0.206172 0.165980
0.206169 0.165735
0.206206 0.165427
0.206284 0.165110
0.206404 0.164849
0.206564 0.164703
0.206759 0.164723
0.206987 0.164939
0.207246 0.165360
0.207537 0.165979
0.207862 0.166778
0.208226 0.167734
0.208634 0.168824
0.209090 0.170019
0.209595 0.171282
0.210144 0.172572
0.210730 0.173840
0.211346 0.175036
0.211987 0.176116
0.212645 0.177045
0.213317 0.177798
0.213996 0.178367
0.214679 0.178761
0.215356 0.179004
0.216021 0.179137
0.216665 0.179212
0.217283 0.179290
0.217869 0.179428
0.218422 0.179678
0.218944 0.180071
0.219439 0.180623
0.219912 0.181333
0.220368 0.182194
0.220809 0.183190
0.221233 0.184305
0.221636 0.185517
0.222009 0.186799
0.222340 0.188120
0.222617 0.189440
0.222829 0.190719
0.222969 0.191916
0.223031 0.192998
0.223013 0.193935
0.222917 0.194710
0.222746 0.195317
0.222510 0.195764
0.222218 0.196074
0.221884 0.196285
0.221521 0.196443
0.221141 0.196600
0.220757 0.196804
0.220376 0.197095
0.220000 0.197503
0.219627 0.198047
0.219251 0.198736
0.218861 0.199574
0.218446 0.200553
0.217999 0.201656
0.217513 0.202847
0.216988 0.204074
0.216429 0.205273
0.215843 0.206374
0.215238 0.207310
0.214626 0.208022
0.214016 0.208466
0.213418 0.208616
0.212841 0.208466
0.212294 0.208031
0.211784 0.207345
0.211315 0.206465
0.210889 0.205458
0.210505 0.204402
0.210162 0.203369
0.209856 0.202423
0.209587 0.201607
0.209352 0.200948
0.209154 0.200457
0.208994 0.200129
0.208875 0.199950
0.208803 0.199889
0.208780 0.199907
0.208809 0.199953
0.208893 0.199969
0.209032 0.199900
0.202160 0.180508
0.201543 0.180374
0.200924 0.180082
0.200308 0.179653
0.199701 0.179119
0.199107 0.178524
0.198531 0.177918
0.197975 0.177356
0.197446 0.176893
0.196946 0.176573
0.196482 0.176427
0.196060 0.176462
0.195684 0.176665
0.195360 0.177003
0.195093 0.177436
0.194887 0.177918
0.194745 0.178406
0.194669 0.178864
0.194659 0.179261
0.194713 0.179576
0.194827 0.179796
0.194997 0.179917
0.195214 0.179940
0.195473 0.179877
0.195766 0.179745
0.196087 0.179570
0.196433 0.179385
0.196799 0.179229
0.197185 0.179148
0.197588 0.179191
0.198006 0.179402
0.198435 0.179819
0.198871 0.180463
0.199310 0.181339
0.199747 0.182431
0.200180 0.183710
0.200605 0.185137
0.201018 0.186670
0.201415 0.188268
0.201790 0.189893
0.202136 0.191508
0.202451 0.193082
0.202728 0.194589
0.202966 0.196005
0.203165 0.197316
0.203324 0.198509
0.203447 0.199584
0.203535 0.200545
0.203590 0.201411
0.203615 0.202205
0.203610 0.202962
0.203576 0.203720
0.203511 0.204519
0.203415 0.205393
0.203286 0.206364
0.203127 0.207439
0.202938 0.208608
0.202725 0.209847
0.202493 0.211120
0.202248 0.212388
0.201999 0.213610
0.201755 0.214747
0.201526 0.215765
0.201321 0.216634
0.201152 0.217332
0.201027 0.217842
0.200957 0.218157
0.200946 0.218279
0.200999 0.218221
0.201117 0.218006
0.201297 0.217667
0.201536 0.217247
0.201827 0.216795
0.202161 0.216360
0.202529 0.215988
0.202922 0.215712
0.203330 0.215549
0.203747 0.215493
0.204168 0.215520
0.204588 0.215594
0.205002 0.215670
0.205407 0.215703
0.205800 0.215651
0.206175 0.215478
0.206527 0.215158
0.206850 0.214671
0.207140 0.214010
0.207392 0.213174
0.207602 0.212172
0.207766 0.211022
0.207886 0.209750
0.207962 0.208391
0.207997 0.206983
0.207994 0.205572
0.207958 0.204208
0.207890 0.202942
0.207794 0.201828
0.207672 0.200908
0.207525 0.200217
0.207356 0.199768
0.207170 0.199557
0.163630 0.195196
0.162974 0.195284
0.162317 0.195345
0.161673 0.195373
0.161054 0.195366
0.160472 0.195324
0.159940 0.195251
0.159464 0.195152
0.159051 0.195032
0.158704 0.194896
0.158421 0.194747
0.158200 0.194590
0.158032 0.194428
0.157909 0.194269
0.157822 0.194121
0.157762 0.193990
0.157721 0.193881
0.157695 0.193796
0.157680 0.193733
0.157675 0.193688
0.157684 0.193653
0.157710 0.193619
0.157761 0.193579
0.157844 0.193524
0.157967 0.193451
0.158139 0.193362
0.158365 0.193262
0.158651 0.193162
0.159000 0.193074
0.159414 0.193011
0.159894 0.192987
0.160436 0.193012
0.161036 0.193099
0.161689 0.193255
0.162388 0.193493
0.163126 0.193823
0.163896 0.194255
0.164689 0.194793
0.165500 0.195439
0.166320 0.196186
0.167145 0.197023
0.167969 0.197932
0.168786 0.198893
0.169595 0.199885
0.170394 0.200886
0.171181 0.201879
0.171956 0.202851
0.172718 0.203793
0.173467 0.204702
0.174199 0.205579
0.174913 0.206428
0.175604 0.207253
0.176269 0.208055
0.176899 0.208836
0.177489 0.209596
0.178030 0.210339
0.178511 0.211068
0.178923 0.211791
0.179257 0.212517
0.179503 0.213252
0.179656 0.213998
0.179713 0.214753
0.179677 0.215505
0.179553 0.216241
0.179355 0.216940
0.179096 0.217584
0.178795 0.218156
0.178469 0.218642
0.178138 0.219036
0.177816 0.219335
0.177515 0.219543
0.177242 0.219665
0.177002 0.219708
0.176792 0.219678
0.176609 0.219579
0.176443 0.219419
0.176282 0.219204
0.176114 0.218945
0.175925 0.218655
0.175702 0.218348
0.175432 0.218032
0.175108 0.217716
0.174724 0.217398
0.174278 0.217074
0.173774 0.216734
0.173218 0.216366
0.172620 0.215956
0.171993 0.215493
0.171351 0.214968
0.170710 0.214377
0.170084 0.213721
0.169484 0.213003
0.168922 0.212232
0.168403 0.211415
0.167932 0.210561
0.167511 0.209679
0.167140 0.208778
0.166819 0.207867
0.166543 0.206958
0.166308 0.206067
0.166111 0.205210
0.166684 0.184007
0.166056 0.184130
0.165454 0.184305
0.164885 0.184525
0.164356 0.184775
0.163875 0.185035
0.163450 0.185280
0.163089 0.185485
0.162798 0.185626
0.162583 0.185684
0.162450 0.185646
0.162397 0.185505
0.162424 0.185267
0.162524 0.184943
0.162689 0.184549
0.162910 0.184107
0.163178 0.183636
0.163483 0.183157
0.163815 0.182690
0.164167 0.182251
0.164530 0.181862
0.164894 0.181542
0.165254 0.181310
0.165603 0.181182
0.165938 0.181169
0.166259 0.181275
0.166570 0.181497
0.166877 0.181821
0.167187 0.182233
0.167508 0.182713
0.167847 0.183240
0.168205 0.183797
0.168582 0.184370
0.168976 0.184951
0.169379 0.185535
0.169786 0.186127
0.170188 0.186729
0.170576 0.187350
0.170944 0.187995
0.171282 0.188669
0.171583 0.189380
0.171839 0.190132
0.172044 0.190932
0.172195 0.191787
0.172290 0.192703
0.172332 0.193683
0.172329 0.194722
0.172289 0.195812
0.172226 0.196938
0.172152 0.198078
0.172079 0.199207
0.172015 0.200298
0.171965 0.201325
0.171925 0.202266
0.171890 0.203106
0.171850 0.203841
0.171793 0.204473
0.171707 0.205013
0.171581 0.205472
0.171408 0.205861
0.171184 0.206189
0.170908 0.206465
0.170582 0.206694
0.170212 0.206885
0.169804 0.207049
0.169369 0.207197
0.168916 0.207341
0.168457 0.207494
0.168006 0.207662
0.167575 0.207849
0.167176 0.208051
0.166817 0.208261
0.166503 0.208473
0.166233 0.208675
0.166006 0.208860
0.165814 0.209022
0.165652 0.209152
0.165513 0.209247
0.165389 0.209300
0.165274 0.209308
0.165164 0.209267
0.165054 0.209175
0.164941 0.209032
0.164822 0.208841
0.164693 0.208608
0.164554 0.208343
0.164402 0.208060
0.164237 0.207774
0.164061 0.207497
0.163879 0.207242
0.163696 0.207011
0.163520 0.206804
0.163360 0.206611
0.163227 0.206416
0.163130 0.206202
0.163080 0.205947
0.163087 0.205632
0.163160 0.205241
0.163305 0.204764
0.163525 0.204201
0.163820 0.203555
0.181358 0.172098
0.180723 0.172183
0.180076 0.172299
0.179422 0.172440
0.178766 0.172594
0.178108 0.172746
0.177449 0.172880
0.176785 0.172985
0.176112 0.173052
0.175426 0.173078
0.174724 0.173063
0.174006 0.173007
0.173277 0.172908
0.172545 0.172764
0.171821 0.172575
0.171117 0.172343
0.170445 0.172072
0.169816 0.171771
0.169239 0.171449
0.168724 0.171116
0.168276 0.170784
0.167899 0.170466
0.167594 0.170177
0.167358 0.169932
0.167187 0.169744
0.167074 0.169626
0.167012 0.169584
0.166994 0.169625
0.167013 0.169753
0.167060 0.169973
0.167128 0.170290
0.167213 0.170704
0.167311 0.171214
0.167428 0.171811
0.167568 0.172483
0.167739 0.173216
0.167947 0.173999
0.168197 0.174821
0.168490 0.175678
0.168827 0.176565
0.169206 0.177482
0.169624 0.178428
0.170081 0.179401
0.170574 0.180402
0.171100 0.181428
0.171655 0.182477
0.172237 0.183543
0.172837 0.184619
0.173446 0.185696
0.174053 0.186769
0.174641 0.187832
0.175191 0.188887
0.175684 0.189936
0.176106 0.190980
0.176443 0.192019
0.176691 0.193045
0.176848 0.194047
0.176918 0.195013
0.176908 0.195929
0.176825 0.196786
0.176679 0.197578
0.176481 0.198303
0.176242 0.198960
0.175976 0.199552
0.175697 0.200080
0.175420 0.200548
0.175158 0.200960
0.174921 0.201318
0.174715 0.201626
0.174539 0.201889
0.174387 0.202114
0.174244 0.202313
0.174089 0.202501
0.173903 0.202695
0.173665 0.202908
0.173364 0.203143
0.172995 0.203395
0.172564 0.203650
0.172083 0.203887
0.171568 0.204086
0.171031 0.204231
0.170486 0.204313
0.169944 0.204327
0.169416 0.204276
0.168911 0.204165
0.168438 0.204004
0.168007 0.203802
0.167624 0.203572
0.167296 0.203323
0.167022 0.203065
0.166800 0.202806
0.166623 0.202552
0.166480 0.202310
0.166355 0.202087
0.166234 0.201889
0.166103 0.201722
0.165952 0.201586
0.165780 0.201474
0.165592 0.201373
0.165399 0.201263
0.165217 0.201124
0.185310 0.165104
0.184678 0.165119
0.184076 0.165000
0.183511 0.164751
0.182987 0.164385
0.182503 0.163923
0.182053 0.163391
0.181630 0.162818
0.181224 0.162233
0.180825 0.161663
0.180426 0.161126
0.180019 0.160634
0.179605 0.160191
0.179183 0.159796
0.178759 0.159444
0.178338 0.159129
0.177928 0.158844
0.177539 0.158582
0.177181 0.158334
0.176867 0.158090
0.176613 0.157839
0.176432 0.157570
0.176339 0.157275
0.176348 0.156949
0.176465 0.156596
0.176696 0.156227
0.177035 0.155860
0.177475 0.155521
0.177998 0.155239
0.178588 0.155048
0.179224 0.154975
0.179887 0.155044
0.180560 0.155270
0.181227 0.155658
0.181878 0.156206
0.182503 0.156905
0.183097 0.157742
0.183655 0.158702
0.184176 0.159766
0.184665 0.160913
0.185126 0.162119
0.185570 0.163356
0.186010 0.164596
0.186459 0.165814
0.186932 0.166986
0.187437 0.168097
0.187981 0.169138
0.188564 0.170107
0.189181 0.171008
0.189821 0.171852
0.190470 0.172653
0.191114 0.173429
0.191737 0.174196
0.192325 0.174966
0.192864 0.175749
0.193344 0.176549
0.193758 0.177367
0.194100 0.178200
0.194366 0.179047
0.194558 0.179904
0.194675 0.180767
0.194721 0.181631
0.194704 0.182485
0.194635 0.183315
0.194527 0.184102
0.194392 0.184826
0.194246 0.185472
0.194097 0.186026
0.193954 0.186480
0.193821 0.186831
0.193697 0.187084
0.193578 0.187250
0.193457 0.187345
0.193325 0.187386
0.193169 0.187389
0.192981 0.187367
0.192750 0.187333
0.192467 0.187295
0.192125 0.187259
0.191720 0.187232
0.191247 0.187222
0.190707 0.187235
0.190101 0.187274
0.189436 0.187338
0.188722 0.187418
0.187976 0.187496
0.187216 0.187554
0.186459 0.187569
0.185725 0.187523
0.185029 0.187402
0.184383 0.187199
0.183797 0.186916
0.183276 0.186558
0.182819 0.186139
0.182424 0.185673
0.182083 0.185178
0.181789 0.184669
0.181531 0.184160
0.181302 0.183663
0.181093 0.183187
0.180897 0.182742
0.232415 0.103414
0.231815 0.103423
0.231285 0.103431
0.230834 0.103449
0.230464 0.103491
0.230169 0.103569
0.229942 0.103693
0.229767 0.103870
0.229630 0.104110
0.229513 0.104415
0.229401 0.104787
0.229283 0.105226
0.229152 0.105724
0.229006 0.106270
0.228847 0.106853
0.228683 0.107458
0.228523 0.108071
0.228377 0.108681
0.228255 0.109277
0.228166 0.109854
0.228116 0.110411
0.228108 0.110955
0.228140 0.111491
0.228212 0.112030
0.228319 0.112577
0.228457 0.113136
0.228622 0.113707
0.228810 0.114286
0.229018 0.114869
0.229243 0.115453
0.229478 0.116038
0.229713 0.116623
0.229936 0.117210
0.230133 0.117803
0.230290 0.118408
0.230397 0.119027
0.230443 0.119665
0.230426 0.120321
0.230341 0.120992
0.230191 0.121671
0.229979 0.122348
0.229712 0.123014
0.229398 0.123664
0.229047 0.124295
0.228667 0.124907
0.228270 0.125503
0.227867 0.126087
0.227466 0.126659
0.227078 0.127224
0.226706 0.127785
0.226349 0.128348
0.225998 0.128919
0.225640 0.129507
0.225254 0.130121
0.224820 0.130769
0.224319 0.131456
0.223736 0.132183
0.223065 0.132949
0.222302 0.133748
0.221451 0.134572
0.220522 0.135409
0.219529 0.136247
0.218490 0.137075
0.217429 0.137882
0.216368 0.138662
0.215332 0.139413
0.214344 0.140138
0.213422 0.140840
0.212582 0.141522
0.211831 0.142189
0.211170 0.142843
0.210589 0.143486
0.210074 0.144118
0.209602 0.144738
0.209152 0.145341
0.208702 0.145918
0.208238 0.146458
0.207749 0.146947
0.207231 0.147370
0.206683 0.147714
0.206109 0.147968
0.205515 0.148123
0.204911 0.148175
0.204306 0.148123
0.203714 0.147972
0.203147 0.147728
0.202621 0.147404
0.202149 0.147016
0.201743 0.146575
0.201414 0.146093
0.201170 0.145575
0.201014 0.145022
0.200945 0.144432
0.200954 0.143803
0.201031 0.143135
0.201160 0.142432
0.201324 0.141701
0.201508 0.140952
0.201701 0.140197
0.201894 0.139443
0.202083 0.138700
0.235263 0.099979
0.234663 0.099981
0.234086 0.100037
0.233544 0.100142
0.233047 0.100285
0.232601 0.100450
0.232210 0.100618
0.231871 0.100777
0.231574 0.100917
0.231310 0.101038
0.231063 0.101143
0.230822 0.101237
0.230579 0.101321
0.230331 0.101392
0.230079 0.101445
0.229829 0.101471
0.229588 0.101467
0.229365 0.101430
0.229169 0.101363
0.229008 0.101273
0.228891 0.101172
0.228824 0.101073
0.228811 0.100989
0.228853 0.100931
0.228952 0.100900
0.229106 0.100891
0.229314 0.100892
0.229573 0.100888
0.229880 0.100868
0.230228 0.100825
0.230608 0.100759
0.231009 0.100678
0.231418 0.100591
0.231824 0.100509
0.232219 0.100439
0.232600 0.100385
0.232966 0.100351
0.233322 0.100340
0.233671 0.100357
0.234017 0.100409
0.234365 0.100506
0.234716 0.100659
0.235073 0.100881
0.235434 0.101183
0.235798 0.101574
0.236165 0.102057
0.236532 0.102627
0.236897 0.103272
0.237258 0.103973
0.237609 0.104709
0.237942 0.105462
0.238245 0.106220
0.238505 0.106976
0.238706 0.107729
0.238837 0.108479
0.238889 0.109224
0.238858 0.109961
0.238747 0.110682
0.238560 0.111382
0.238304 0.112054
0.237984 0.112699
0.237609 0.113319
0.237188 0.113920
0.236729 0.114512
0.236244 0.115108
0.235746 0.115718
0.235249 0.116349
0.234769 0.117004
0.234320 0.117674
0.233915 0.118347
0.233561 0.119007
0.233257 0.119640
0.232993 0.120236
0.232753 0.120791
0.232517 0.121306
0.232265 0.121782
0.231977 0.122219
0.231642 0.122609
0.231251 0.122940
0.230805 0.123201
0.230306 0.123378
0.229760 0.123464
0.229175 0.123455
0.228561 0.123354
0.227928 0.123168
0.227288 0.122909
0.226653 0.122588
0.226033 0.122216
0.225442 0.121799
0.224889 0.121339
0.224383 0.120830
0.223927 0.120266
0.223520 0.119643
0.223158 0.118957
0.222828 0.118213
0.222516 0.117420
0.222206 0.116595
0.221886 0.115754
0.221546 0.114914
0.221183 0.114091
0.220800 0.113297
0.229017 0.074183
0.228457 0.073930
0.227855 0.073689
0.227217 0.073469
0.226558 0.073274
0.225889 0.073104
0.225223 0.072960
0.224571 0.072839
0.223943 0.072741
0.223348 0.072658
0.222796 0.072584
0.222294 0.072506
0.221851 0.072409
0.221475 0.072273
0.221170 0.072082
0.220940 0.071816
0.220786 0.071464
0.220705 0.071022
0.220692 0.070496
0.220740 0.069907
0.220838 0.069283
0.220978 0.068659
0.221150 0.068069
0.221347 0.067541
0.221562 0.067092
0.221791 0.066734
0.222029 0.066470
0.222275 0.066302
0.222527 0.066228
0.222789 0.066244
0.223066 0.066345
0.223366 0.066521
0.223695 0.066759
0.224063 0.067043
0.224475 0.067356
0.224937 0.067677
0.225451 0.067987
0.226015 0.068270
0.226623 0.068515
0.227269 0.068717
0.227940 0.068884
0.228624 0.069031
0.229307 0.069180
0.229979 0.069355
0.230630 0.069578
0.231259 0.069860
0.231868 0.070204
0.232463 0.070606
0.233053 0.071056
0.233647 0.071545
0.234256 0.072063
0.234885 0.072604
0.235542 0.073157
0.236228 0.073713
0.236946 0.074257
0.237696 0.074776
0.238475 0.075249
0.239276 0.075660
0.240092 0.075989
0.240911 0.076223
0.241723 0.076353
0.242513 0.076382
0.243270 0.076323
0.243982 0.076200
0.244642 0.076043
0.245248 0.075886
0.245802 0.075760
0.246311 0.075689
0.246779 0.075692
0.247214 0.075780
0.247616 0.075961
0.247985 0.076238
0.248319 0.076613
0.248615 0.077080
0.248871 0.077630
0.249083 0.078246
0.249251 0.078907
0.249373 0.079586
0.249449 0.080254
0.249480 0.080880
0.249465 0.081436
0.249407 0.081897
0.249310 0.082248
0.249176 0.082480
0.249014 0.082599
0.248828 0.082615
0.248627 0.082549
0.248421 0.082420
0.248220 0.082246
0.248034 0.082043
0.247870 0.081825
0.247734 0.081605
0.247626 0.081397
0.247543 0.081216
0.247484 0.081074
0.247445 0.080980
0.247423 0.080935
0.247417 0.080931
0.247427 0.080953
0.247456 0.080978
0.247507 0.080981
0.262283 0.071059
0.261621 0.070624
0.260860 0.070212
0.260012 0.069850
0.259088 0.069566
0.258098 0.069388
0.257050 0.069338
0.255954 0.069434
0.254816 0.069684
0.253646 0.070088
0.252453 0.070631
0.251247 0.071294
0.250039 0.072048
0.248838 0.072862
0.247653 0.073702
0.246492 0.074540
0.245360 0.075349
0.244261 0.076112
0.243201 0.076817
0.242185 0.077460
0.241218 0.078042
0.240309 0.078567
0.239468 0.079043
0.238704 0.079477
0.238027 0.079878
0.237445 0.080258
0.236966 0.080625
0.236595 0.080993
0.236336 0.081372
0.236194 0.081777
0.236171 0.082216
0.236264 0.082697
0.236471 0.083223
0.236784 0.083791
0.237190 0.084395
0.237676 0.085026
0.238224 0.085669
0.238822 0.086305
0.239458 0.086913
0.240126 0.087467
0.240826 0.087944
0.241557 0.088323
0.242324 0.088591
0.243130 0.088747
0.243977 0.088796
0.244864 0.088756
0.245790 0.088650
0.246750 0.088510
0.247739 0.088373
0.248749 0.088280
0.249769 0.088272
0.250788 0.088385
0.251793 0.088646
0.252768 0.089070
0.253702 0.089653
0.254582 0.090376
0.255402 0.091208
0.256157 0.092103
0.256844 0.093012
0.257463 0.093886
0.258016 0.094677
0.258504 0.095350
0.258928 0.095879
0.259290 0.096252
0.259594 0.096465
0.259841 0.096531
0.260037 0.096465
0.260187 0.096295
0.260297 0.096050
0.260372 0.095762
0.260415 0.095468
0.260427 0.095202
0.260405 0.094995
0.260346 0.094869
0.260246 0.094836
0.260105 0.094893
0.259923 0.095018
0.259704 0.095177
0.259455 0.095322
0.259181 0.095401
0.258890 0.095361
0.258587 0.095153
0.258277 0.094741
0.257965 0.094098
0.257654 0.093211
0.257349 0.092082
0.257051 0.090728
0.256764 0.089175
0.256488 0.087461
0.256221 0.085632
0.255959 0.083738
0.255696 0.081834
0.255426 0.079974
0.255146 0.078208
0.254853 0.076576
0.254549 0.075107
0.254240 0.073817
0.253930 0.072704
0.253626 0.071753
0.253331 0.070938
0.253049 0.070226
0.244914 0.035074
0.244257 0.034591
0.243591 0.034185
0.242931 0.033872
0.242289 0.033662
0.241673 0.033560
0.241088 0.033565
0.240534 0.033671
0.240007 0.033867
0.239501 0.034141
0.239008 0.034476
0.238519 0.034855
0.238030 0.035261
0.237533 0.035678
0.237027 0.036092
0.236512 0.036494
0.235987 0.036879
0.235457 0.037245
0.234927 0.037597
0.234405 0.037942
0.233899 0.038290
0.233422 0.038655
0.232985 0.039049
0.232602 0.039486
0.232284 0.039980
0.232042 0.040545
0.231882 0.041191
0.231811 0.041926
0.231829 0.042752
0.231936 0.043666
0.232125 0.044659
0.232386 0.045717
0.232707 0.046824
0.233074 0.047963
0.233472 0.049118
0.233889 0.050271
0.234312 0.051410
0.234731 0.052520
0.235141 0.053587
0.235540 0.054594
0.235932 0.055528
0.236324 0.056376
0.236725 0.057132
0.237148 0.057798
0.237601 0.058380
0.238096 0.058894
0.238640 0.059359
0.239239 0.059795
0.239893 0.060225
0.240602 0.060666
0.241357 0.061134
0.242144 0.061640
0.242946 0.062194
0.243744 0.062800
0.244516 0.063458
0.245246 0.064162
0.245918 0.064898
0.246525 0.065646
0.247061 0.066383
0.247527 0.067082
0.247928 0.067720
0.248270 0.068278
0.248560 0.068742
0.248809 0.069109
0.249027 0.069381
0.249225 0.069569
0.249415 0.069688
0.249605 0.069756
0.249805 0.069796
0.250022 0.069827
0.250258 0.069867
0.250514 0.069931
0.250784 0.070032
0.251062 0.070175
0.251339 0.070362
0.251605 0.070590
0.251852 0.070850
0.252076 0.071126
0.252274 0.071400
0.252445 0.071650
0.252590 0.071855
0.252712 0.071992
0.252814 0.072044
0.252901 0.071998
0.252978 0.071849
0.253048 0.071600
0.253115 0.071259
0.253181 0.070847
0.253247 0.070386
0.253311 0.069904
0.253370 0.069432
0.253418 0.068995
0.253449 0.068614
0.253459 0.068304
0.253442 0.068070
0.253396 0.067913
0.253319 0.067825
0.253211 0.067795
0.253070 0.067809
0.252898 0.067851
0.252694 0.067903
0.237750 0.022003
0.237035 0.021492
0.236243 0.020969
0.235389 0.020450
0.234493 0.019958
0.233574 0.019519
0.232652 0.019166
0.231752 0.018933
0.230896 0.018857
0.230106 0.018969
0.229396 0.019287
0.228772 0.019811
0.228230 0.020517
0.227754 0.021368
0.227325 0.022313
0.226923 0.023304
0.226531 0.024299
0.226136 0.025265
0.225731 0.026176
0.225313 0.027017
0.224883 0.027782
0.224446 0.028469
0.224009 0.029086
0.223580 0.029644
0.223168 0.030164
0.222785 0.030669
0.222442 0.031187
0.222153 0.031749
0.221936 0.032386
0.221811 0.033127
0.221798 0.033996
0.221920 0.035004
0.222187 0.036145
0.222604 0.037393
0.223158 0.038702
0.223829 0.040020
0.224592 0.041290
0.225419 0.042465
0.226285 0.043507
0.227169 0.044394
0.228051 0.045113
0.228916 0.045666
0.229749 0.046062
0.230540 0.046320
0.231282 0.046462
0.231972 0.046515
0.232613 0.046506
0.233212 0.046460
0.233779 0.046405
0.234328 0.046368
0.234876 0.046379
0.235436 0.046472
0.236024 0.046680
0.236649 0.047028
0.237313 0.047529
0.238007 0.048177
0.238716 0.048944
0.239415 0.049791
0.240079 0.050671
0.240682 0.051537
0.241205 0.052351
0.241630 0.053082
0.241947 0.053708
0.242151 0.054218
0.242243 0.054603
0.242226 0.054863
0.242111 0.055001
0.241911 0.055027
0.241643 0.054955
0.241323 0.054806
0.240974 0.054607
0.240616 0.054391
0.240271 0.054197
0.239961 0.054069
0.239706 0.054048
0.239521 0.054167
0.239415 0.054442
0.239382 0.054864
0.239410 0.055401
0.239474 0.056004
0.239548 0.056619
0.239609 0.057197
0.239634 0.057694
0.239609 0.058074
0.239528 0.058307
0.239387 0.058372
0.239190 0.058248
0.238945 0.057924
0.238660 0.057392
0.238343 0.056655
0.238006 0.055723
0.237655 0.054617
0.237300 0.053371
0.236950 0.052032
0.236615 0.050658
0.236311 0.049318
0.236051 0.048086
0.235853 0.047036
0.235727 0.046224
0.235677 0.045685
0.235696 0.045418
0.246107 0.022564
0.245400 0.022105
0.244648 0.021615
0.243856 0.021122
0.243029 0.020656
0.242172 0.020248
0.241290 0.019927
0.240387 0.019718
0.239467 0.019640
0.238534 0.019702
0.237594 0.019902
0.236651 0.020228
0.235711 0.020656
0.234780 0.021154
0.233866 0.021689
0.232977 0.022226
0.232122 0.022737
0.231309 0.023198
0.230547 0.023593
0.229842 0.023911
0.229203 0.024151
0.228634 0.024315
0.228138 0.024411
0.227717 0.024452
0.227367 0.024456
0.227084 0.024444
0.226862 0.024442
0.226694 0.024479
0.226570 0.024586
0.226483 0.024788
0.226429 0.025106
0.226404 0.025548
0.226408 0.026108
0.226444 0.026762
0.226515 0.027478
0.226625 0.028212
0.226778 0.028923
0.226975 0.029569
0.227219 0.030119
0.227508 0.030548
0.227841 0.030841
0.228217 0.030994
0.228633 0.031009
0.229087 0.030896
0.229577 0.030672
0.230102 0.030358
0.230660 0.029981
0.231249 0.029572
0.231866 0.029169
0.232503 0.028809
0.233151 0.028535
0.233797 0.028383
0.234428 0.028384
0.235032 0.028553
0.235597 0.028893
0.236113 0.029386
0.236575 0.030002
0.236980 0.030699
0.237327 0.031432
0.237618 0.032155
0.237856 0.032829
0.238046 0.033420
0.238194 0.033904
0.238307 0.034264
0.238393 0.034492
0.238459 0.034590
0.238511 0.034565
0.238554 0.034435
0.238589 0.034222
0.238614 0.033956
0.238621 0.033673
0.238598 0.033416
0.238530 0.033227
0.238403 0.033145
0.238204 0.033203
0.237924 0.033414
0.237563 0.033775
0.237125 0.034260
0.236618 0.034826
0.236054 0.035423
0.235446 0.035995
0.234807 0.036492
0.234147 0.036868
0.233476 0.037088
0.232804 0.037124
0.232139 0.036959
0.231487 0.036584
0.230852 0.036001
0.230238 0.035218
0.229646 0.034255
0.229074 0.033141
0.228519 0.031917
0.227976 0.030632
0.227439 0.029348
0.226903 0.028127
0.226362 0.027034
0.225812 0.026127
0.225251 0.025449
0.224681 0.025025
0.224107 0.024859
0.223536 0.024931
0.245603 0.020977
0.244902 0.020593
0.244185 0.020306
0.243455 0.020125
0.242716 0.020050
0.241971 0.020067
0.241225 0.020154
0.240483 0.020284
0.239749 0.020428
0.239028 0.020558
0.238325 0.020648
0.237643 0.020680
0.236985 0.020641
0.236353 0.020525
0.235749 0.020332
0.235175 0.020070
0.234632 0.019753
0.234121 0.019405
0.233645 0.019052
0.233203 0.018728
0.232795 0.018471
0.232422 0.018319
0.232081 0.018307
0.231770 0.018463
0.231488 0.018808
0.231232 0.019346
0.231002 0.020070
0.230798 0.020959
0.230622 0.021979
0.230477 0.023087
0.230365 0.024237
0.230288 0.025380
0.230248 0.026472
0.230246 0.027475
0.230280 0.028357
0.230350 0.029099
0.230451 0.029688
0.230581 0.030125
0.230736 0.030417
0.230910 0.030583
0.231099 0.030650
0.231299 0.030651
0.231508 0.030625
0.231724 0.030609
0.231947 0.030639
0.232178 0.030744
0.232422 0.030943
0.232683 0.031245
0.232965 0.031645
0.233273 0.032128
0.233611 0.032669
0.233977 0.033234
0.234371 0.033789
0.234785 0.034296
0.235214 0.034725
0.235648 0.035047
0.236077 0.035241
0.236492 0.035295
0.236883 0.035201
0.237243 0.034962
0.237565 0.034589
0.237841 0.034101
0.238067 0.033531
0.238238 0.032917
0.238350 0.032306
0.238400 0.031748
0.238387 0.031291
0.238313 0.030976
0.238183 0.030834
0.238003 0.030878
0.237783 0.031104
0.237533 0.031489
0.237263 0.031997
0.236980 0.032579
0.236691 0.033181
0.236399 0.033748
0.236103 0.034229
0.235802 0.034579
0.235493 0.034763
0.235172 0.034755
0.234836 0.034541
0.234481 0.034119
0.234105 0.033499
0.233703 0.032704
0.233275 0.031768
0.232819 0.030735
0.232335 0.029656
0.231823 0.028586
0.231284 0.027578
0.230721 0.026682
0.230137 0.025935
0.229536 0.025367
0.228925 0.024989
0.228310 0.024800
0.227698 0.024785
0.227098 0.024921
0.226518 0.025174
0.225964 0.025508
0.225442 0.025887
0.224958 0.026276
0.224516 0.026645
0.229220 0.017828
0.228551 0.017456
0.227898 0.017029
0.227265 0.016567
0.226655 0.016095
0.226071 0.015639
0.225513 0.015234
0.224981 0.014916
0.224474 0.014726
0.223994 0.014702
0.223543 0.014869
0.223127 0.015232
0.222752 0.015773
0.222426 0.016452
0.222155 0.017214
0.221944 0.018001
0.221796 0.018758
0.221716 0.019439
0.221705 0.020011
0.221767 0.020450
0.221903 0.020745
0.222116 0.020893
0.222405 0.020900
0.222772 0.020775
0.223214 0.020535
0.223728 0.020200
0.224309 0.019796
0.224950 0.019356
0.225643 0.018917
0.226378 0.018524
0.227148 0.018222
0.227942 0.018057
0.228753 0.018065
0.229574 0.018267
0.230405 0.018658
0.231245 0.019211
0.232098 0.019881
0.232966 0.020615
0.233853 0.021360
0.234760 0.022069
0.235685 0.022706
0.236626 0.023246
0.237577 0.023674
0.238531 0.023982
0.239479 0.024168
0.240412 0.024234
0.241322 0.024182
0.242200 0.024019
0.243040 0.023758
0.243833 0.023421
0.244574 0.023042
0.245255 0.022665
0.245871 0.022349
0.246421 0.022153
0.246905 0.022131
0.247329 0.022319
0.247699 0.022726
0.248026 0.023335
0.248319 0.024108
0.248586 0.024996
0.248831 0.025947
0.249055 0.026915
0.249255 0.027859
0.249429 0.028748
0.249570 0.029555
0.249673 0.030259
0.249733 0.030844
0.249746 0.031300
0.249709 0.031623
0.249619 0.031820
0.249474 0.031908
0.249270 0.031920
0.249003 0.031899
0.248671 0.031901
0.248271 0.031991
0.247806 0.032232
0.247281 0.032674
0.246704 0.033347
0.246086 0.034255
0.245437 0.035374
0.244766 0.036665
0.244081 0.038075
0.243391 0.039548
0.242702 0.041028
0.242025 0.042458
0.241370 0.043786
0.240749 0.044965
0.240172 0.045952
0.239648 0.046712
0.239184 0.047222
0.238783 0.047470
0.238447 0.047457
0.238170 0.047202
0.237946 0.046739
0.237765 0.046117
0.237615 0.045400
0.237483 0.044660
0.237357 0.043969
0.237228 0.043389
0.237092 0.042966
0.236951 0.042719
0.248252 0.010442
0.247556 0.010200
0.246813 0.010028
0.246024 0.009938
0.245189 0.009943
0.244309 0.010054
0.243386 0.010281
0.242421 0.010635
0.241417 0.011121
0.240379 0.011738
0.239314 0.012478
0.238234 0.013326
0.237150 0.014261
0.236078 0.015259
0.235033 0.016300
0.234029 0.017365
0.233079 0.018443
0.232196 0.019527
0.231390 0.020619
0.230669 0.021721
0.230037 0.022840
0.229496 0.023984
0.229044 0.025161
0.228675 0.026375
0.228378 0.027631
0.228144 0.028929
0.227958 0.030267
0.227808 0.031643
0.227682 0.033050
0.227575 0.034476
0.227486 0.035907
0.227422 0.037320
0.227395 0.038688
0.227425 0.039980
0.227531 0.041164
0.227730 0.042212
0.228040 0.043099
0.228472 0.043810
0.229033 0.044338
0.229728 0.044687
0.230553 0.044868
0.231501 0.044901
0.232562 0.044811
0.233719 0.044625
0.234954 0.044372
0.236246 0.044079
0.237573 0.043771
0.238911 0.043473
0.240241 0.043206
0.241543 0.042992
0.242802 0.042853
0.244007 0.042803
0.245150 0.042855
0.246226 0.043008
0.247235 0.043254
0.248177 0.043576
0.249053 0.043950
0.249863 0.044348
0.250611 0.044747
0.251296 0.045127
0.251920 0.045474
0.252483 0.045782
0.252985 0.046050
0.253426 0.046285
0.253804 0.046496
0.254119 0.046695
0.254373 0.046894
0.254567 0.047104
0.254708 0.047338
0.254802 0.047608
0.254858 0.047926
0.254887 0.048302
0.254898 0.048743
0.254899 0.049251
0.254897 0.049817
0.254894 0.050417
0.254892 0.051019
0.254887 0.051583
0.254878 0.052065
0.254862 0.052425
0.254838 0.052627
0.254803 0.052646
0.254760 0.052463
0.254709 0.052070
0.254654 0.051466
0.254596 0.050660
0.254538 0.049666
0.254481 0.048505
0.254424 0.047202
0.254368 0.045790
0.254309 0.044304
0.254244 0.042783
0.254168 0.041269
0.254076 0.039806
0.253959 0.038434
0.253812 0.037186
0.253630 0.036085
0.253410 0.035142
0.253152 0.034350
0.252862 0.033696
0.252545 0.033155
0.249492 0.011741
0.248805 0.011445
0.248088 0.011111
0.247343 0.010762
0.246566 0.010433
0.245750 0.010169
0.244884 0.010020
0.243959 0.010043
0.242964 0.010291
0.241900 0.010806
0.240773 0.011612
0.239601 0.012704
0.238404 0.014052
0.237207 0.015606
0.236031 0.017304
0.234896 0.019088
0.233816 0.020903
0.232801 0.022709
0.231858 0.024476
0.230990 0.026181
0.230201 0.027813
0.229496 0.029358
0.228879 0.030805
0.228355 0.032145
0.227926 0.033370
0.227593 0.034476
0.227355 0.035470
0.227208 0.036368
0.227148 0.037196
0.227170 0.037988
0.227271 0.038779
0.227452 0.039597
0.227716 0.040452
0.228071 0.041336
0.228522 0.042223
0.229075 0.043079
0.229731 0.043866
0.230489 0.044550
0.231346 0.045100
0.232295 0.045493
0.233329 0.045714
0.234439 0.045753
0.235614 0.045607
0.236841 0.045282
0.238106 0.044790
0.239393 0.044155
0.240686 0.043403
0.241972 0.042574
0.243237 0.041712
0.244468 0.040869
0.245655 0.040104
0.246790 0.039474
0.247866 0.039031
0.248879 0.038814
0.249824 0.038840
0.250701 0.039098
0.251510 0.039557
0.252254 0.040168
0.252933 0.040877
0.253548 0.041634
0.254097 0.042397
0.254578 0.043132
0.254988 0.043816
0.255325 0.044431
0.255587 0.044966
0.255774 0.045415
0.255892 0.045775
0.255945 0.046051
0.255944 0.046254
0.255898 0.046405
0.255817 0.046533
0.255709 0.046678
0.255579 0.046885
0.255430 0.047202
0.255261 0.047670
0.255072 0.048313
0.254864 0.049129
0.254639 0.050084
0.254404 0.051119
0.254165 0.052163
0.253933 0.053137
0.253713 0.053971
0.253514 0.054602
0.253340 0.054985
0.253195 0.055083
0.253079 0.054874
0.252995 0.054349
0.252942 0.053510
0.252919 0.052375
0.252924 0.050970
0.252950 0.049336
0.252994 0.047524
0.253047 0.045593
0.253099 0.043613
0.253139 0.041657
0.253158 0.039803
0.253144 0.038120
0.253089 0.036669
0.252989 0.035486
0.252842 0.034588
0.252650 0.033965
0.239124 0.086619
0.238588 0.086451
0.238056 0.086459
0.237525 0.086666
0.236993 0.087080
0.236471 0.087693
0.235970 0.088483
0.235509 0.089416
0.235106 0.090452
0.234778 0.091546
0.234540 0.092655
0.234404 0.093735
0.234380 0.094748
0.234472 0.095662
0.234684 0.096451
0.235014 0.097100
0.235457 0.097603
0.236004 0.097964
0.236643 0.098195
0.237360 0.098317
0.238138 0.098356
0.238965 0.098345
0.239827 0.098313
0.240719 0.098288
0.241635 0.098297
0.242577 0.098356
0.243549 0.098479
0.244556 0.098669
0.245605 0.098928
0.246705 0.099248
0.247859 0.099615
0.249067 0.100011
0.250319 0.100414
0.251600 0.100798
0.252887 0.101137
0.254153 0.101410
0.255371 0.101602
0.256516 0.101703
0.257563 0.101712
0.258493 0.101635
0.259288 0.101480
0.259941 0.101262
0.260446 0.100996
0.260803 0.100700
0.261019 0.100396
0.261103 0.100108
0.261070 0.099861
0.260938 0.099683
0.260729 0.099598
0.260467 0.099629
0.260178 0.099791
0.259884 0.100093
0.259605 0.100534
0.259351 0.101104
0.259123 0.101779
0.258914 0.102529
0.258714 0.103315
0.258506 0.104098
0.258277 0.104836
0.258019 0.105490
0.257723 0.106022
0.257389 0.106401
0.257015 0.106601
0.256604 0.106610
0.256159 0.106427
0.255684 0.106062
0.255183 0.105541
0.254661 0.104898
0.254126 0.104174
0.253586 0.103416
0.253050 0.102669
0.252527 0.101975
0.252027 0.101367
0.251556 0.100868
0.251119 0.100488
0.250717 0.100222
0.250352 0.100051
0.250021 0.099944
0.249727 0.099860
0.249468 0.099755
0.249246 0.099583
0.249063 0.099304
0.248921 0.098888
0.248821 0.098311
0.248764 0.097563
0.248751 0.096646
0.248779 0.095574
0.248848 0.094372
0.248954 0.093075
0.249092 0.091726
0.249259 0.090372
0.249447 0.089066
0.249648 0.087857
0.249856 0.086792
0.250063 0.085910
0.250264 0.085242
0.250455 0.084806
0.250638 0.084606
0.250815 0.084634
0.250988 0.084868
0.251161 0.085277
0.240768 0.064023
0.240183 0.064011
0.239598 0.064379
0.239011 0.065101
0.238414 0.066125
0.237804 0.067379
0.237176 0.068783
0.236532 0.070258
0.235874 0.071729
0.235208 0.073128
0.234541 0.074395
0.233882 0.075482
0.233239 0.076351
0.232621 0.076978
0.232035 0.077356
0.231488 0.077494
0.230984 0.077423
0.230526 0.077191
0.230114 0.076866
0.229746 0.076527
0.229416 0.076261
0.229115 0.076150
0.228835 0.076263
0.228564 0.076646
0.228296 0.077314
0.228028 0.078255
0.227769 0.079426
0.227531 0.080763
0.227331 0.082191
0.227189 0.083625
0.227122 0.084984
0.227145 0.086193
0.227269 0.087185
0.227503 0.087908
0.227851 0.088323
0.228315 0.088409
0.228891 0.088168
0.229575 0.087617
0.230355 0.086796
0.231220 0.085760
0.232157 0.084580
0.233150 0.083333
0.234185 0.082100
0.235245 0.080961
0.236317 0.079985
0.237384 0.079225
0.238435 0.078719
0.239457 0.078481
0.240438 0.078502
0.241369 0.078754
0.242239 0.079188
0.243043 0.079749
0.243775 0.080372
0.244430 0.080995
0.245008 0.081560
0.245507 0.082013
0.245930 0.082315
0.246277 0.082435
0.246551 0.082357
0.246755 0.082080
0.246893 0.081620
0.246970 0.081009
0.246993 0.080295
0.246969 0.079543
0.246906 0.078828
0.246815 0.078230
0.246704 0.077829
0.246582 0.077697
0.246451 0.077885
0.246312 0.078421
0.246158 0.079303
0.245985 0.080500
0.245789 0.081953
0.245570 0.083588
0.245331 0.085321
0.245077 0.087059
0.244817 0.088715
0.244560 0.090208
0.244314 0.091468
0.244088 0.092440
0.243893 0.093084
0.243736 0.093380
0.243625 0.093326
0.243567 0.092939
0.243567 0.092254
0.243628 0.091325
0.243749 0.090220
0.243926 0.089017
0.244149 0.087798
0.244403 0.086645
0.244668 0.085631
0.244919 0.084814
0.245133 0.084233
0.245292 0.083901
0.245382 0.083809
0.245396 0.083925
0.245335 0.084198
0.245207 0.084567
0.245022 0.084968
0.244797 0.085339
0.244546 0.085626
0.222205 0.068973
0.221684 0.068753
0.221274 0.068479
0.220969 0.068166
0.220761 0.067822
0.220639 0.067454
0.220593 0.067063
0.220613 0.066650
0.220687 0.066217
0.220809 0.065770
0.220970 0.065317
0.221167 0.064867
0.221401 0.064426
0.221672 0.063999
0.221987 0.063585
0.222352 0.063184
0.222773 0.062792
0.223252 0.062410
0.223792 0.062040
0.224390 0.061691
0.225041 0.061378
0.225739 0.061120
0.226476 0.060939
0.227243 0.060858
0.228033 0.060897
0.228837 0.061071
0.229650 0.061388
0.230465 0.061852
0.231277 0.062464
0.232081 0.063223
0.232868 0.064124
0.233632 0.065163
0.234365 0.066330
0.235061 0.067611
0.235718 0.068983
0.236335 0.070418
0.236916 0.071881
0.237463 0.073336
0.237979 0.074745
0.238465 0.076077
0.238923 0.077308
0.239350 0.078423
0.239746 0.079418
0.240108 0.080295
0.240437 0.081062
0.240735 0.081730
0.241007 0.082305
0.241260 0.082795
0.241501 0.083202
0.241741 0.083528
0.241984 0.083777
0.242235 0.083959
0.242493 0.084087
0.242753 0.084181
0.243011 0.084260
0.243261 0.084341
0.243495 0.084433
0.243707 0.084541
0.243889 0.084661
0.244034 0.084782
0.244137 0.084895
0.244192 0.084984
0.244198 0.085040
0.244154 0.085052
0.244061 0.085014
0.243926 0.084921
0.243753 0.084770
0.243549 0.084556
0.243320 0.084278
0.243072 0.083934
0.242809 0.083523
0.242534 0.083052
0.242248 0.082533
0.241950 0.081986
0.241638 0.081436
0.241309 0.080914
0.240958 0.080448
0.240583 0.080064
0.240182 0.079782
0.239756 0.079615
0.239311 0.079568
0.238853 0.079637
0.238395 0.079812
0.237947 0.080076
0.237525 0.080410
0.237140 0.080793
0.236802 0.081206
0.236521 0.081628
0.236303 0.082043
0.236150 0.082433
0.236065 0.082780
0.236045 0.083073
0.236087 0.083302
0.236182 0.083466
0.236321 0.083574
0.236489 0.083641
0.236673 0.083692
0.236861 0.083753
0.237044 0.083853
0.237221 0.084014
0.237394 0.084256
0.232105 0.056441
0.231510 0.056319
0.230875 0.056343
0.230209 0.056510
0.229521 0.056801
0.228823 0.057189
0.228129 0.057639
0.227451 0.058113
0.226800 0.058574
0.226186 0.058987
0.225616 0.059325
0.225095 0.059567
0.224629 0.059699
0.224222 0.059716
0.223879 0.059619
0.223606 0.059420
0.223408 0.059136
0.223291 0.058791
0.223261 0.058416
0.223320 0.058046
0.223471 0.057720
0.223714 0.057478
0.224045 0.057353
0.224460 0.057375
0.224954 0.057559
0.225520 0.057906
0.226149 0.058407
0.226831 0.059041
0.227556 0.059780
0.228312 0.060594
0.229089 0.061449
0.229880 0.062313
0.230680 0.063156
0.231490 0.063948
0.232312 0.064668
0.233147 0.065299
0.234001 0.065833
0.234871 0.066270
0.235758 0.066619
0.236655 0.066899
0.237556 0.067135
0.238447 0.067362
0.239316 0.067621
0.240147 0.067956
0.240925 0.068408
0.241637 0.069013
0.242271 0.069793
0.242825 0.070752
0.243297 0.071876
0.243696 0.073137
0.244030 0.074497
0.244310 0.075911
0.244548 0.077335
0.244754 0.078727
0.244939 0.080047
0.245110 0.081261
0.245271 0.082341
0.245428 0.083271
0.245581 0.084039
0.245727 0.084648
0.245860 0.085107
0.245974 0.085436
0.246058 0.085661
0.246103 0.085814
0.246099 0.085932
0.246042 0.086051
0.245928 0.086205
0.245760 0.086423
0.245541 0.086728
0.245276 0.087130
0.244971 0.087630
0.244629 0.088217
0.244254 0.088877
0.243848 0.089588
0.243416 0.090321
0.242963 0.091047
0.242496 0.091734
0.242023 0.092351
0.241550 0.092873
0.241082 0.093280
0.240619 0.093561
0.240163 0.093712
0.239713 0.093736
0.239273 0.093636
0.238846 0.093419
0.238442 0.093094
0.238072 0.092671
0.237746 0.092164
0.237472 0.091588
0.237259 0.090959
0.237110 0.090290
0.237028 0.089593
0.237010 0.088873
0.237055 0.088139
0.237157 0.087396
0.237310 0.086653
0.237507 0.085920
0.237737 0.085209
0.237992 0.084528
0.238265 0.083885
0.238549 0.083283
0.238025 0.070142
0.237442 0.069845
0.236912 0.069326
0.236430 0.068614
0.235995 0.067750
0.235600 0.066786
0.235241 0.065782
0.234914 0.064803
0.234618 0.063912
0.234351 0.063165
0.234115 0.062594
0.233913 0.062207
0.233751 0.061990
0.233635 0.061905
0.233572 0.061911
0.233566 0.061959
0.233621 0.062007
0.233738 0.062013
0.233916 0.061944
0.234151 0.061775
0.234435 0.061490
0.234759 0.061080
0.235111 0.060547
0.235478 0.059901
0.235852 0.059157
0.236226 0.058341
0.236597 0.057489
0.236964 0.056646
0.237332 0.055868
0.237703 0.055212
0.238081 0.054737
0.238468 0.054488
0.238867 0.054493
0.239280 0.054750
0.239709 0.055239
0.240157 0.055915
0.240626 0.056725
0.241117 0.057612
0.241628 0.058519
0.242158 0.059394
0.242702 0.060193
0.243254 0.060884
0.243809 0.061444
0.244362 0.061861
0.244907 0.062131
0.245443 0.062257
0.245966 0.062248
0.246474 0.062118
0.246962 0.061890
0.247422 0.061595
0.247844 0.061271
0.248216 0.060967
0.248526 0.060729
0.248763 0.060599
0.248916 0.060605
0.248978 0.060752
0.248943 0.061029
0.248811 0.061409
0.248580 0.061860
0.248255 0.062344
0.247841 0.062826
0.247347 0.063275
0.246786 0.063662
0.246172 0.063965
0.245520 0.064172
0.244847 0.064274
0.244167 0.064272
0.243495 0.064173
0.242841 0.063989
0.242211 0.063740
0.241607 0.063453
0.241028 0.063165
0.240468 0.062924
0.239920 0.062781
0.239375 0.062787
0.238824 0.062980
0.238261 0.063381
0.237683 0.063984
0.237088 0.064761
0.236479 0.065672
0.235859 0.066668
0.235232 0.067697
0.234607 0.068711
0.233989 0.069664
0.233385 0.070521
0.232801 0.071250
0.232242 0.071831
0.231710 0.072250
0.231208 0.072502
0.230735 0.072586
0.230290 0.072513
0.229870 0.072302
0.229470 0.071984
0.229086 0.071607
0.228709 0.071226
0.228332 0.070907
0.227944 0.070713
0.227539 0.070694
0.227111 0.070883
0.226661 0.071287
0.226190 0.071894
0.240341 0.057158
0.239738 0.057027
0.239158 0.056944
0.238608 0.056914
0.238092 0.056929
0.237617 0.056970
0.237189 0.057016
0.236809 0.057043
0.236478 0.057031
0.236194 0.056969
0.235953 0.056854
0.235752 0.056690
0.235588 0.056487
0.235459 0.056257
0.235365 0.056015
0.235308 0.055772
0.235288 0.055539
0.235307 0.055325
0.235364 0.055140
0.235456 0.054998
0.235580 0.054919
0.235729 0.054927
0.235898 0.055050
0.236079 0.055311
0.236266 0.055732
0.236453 0.056318
0.236636 0.057065
0.236815 0.057955
0.236989 0.058965
0.237159 0.060066
0.237327 0.061235
0.237497 0.062450
0.237671 0.063695
0.237855 0.064959
0.238052 0.066233
0.238267 0.067508
0.238502 0.068772
0.238758 0.070011
0.239035 0.071207
0.239331 0.072342
0.239642 0.073401
0.239965 0.074374
0.240294 0.075263
0.240621 0.076076
0.240942 0.076834
0.241250 0.077556
0.241542 0.078263
0.241815 0.078968
0.242068 0.079674
0.242301 0.080377
0.242516 0.081068
0.242711 0.081736
0.242885 0.082372
0.243036 0.082972
0.243157 0.083535
0.243242 0.084059
0.243285 0.084547
0.243281 0.084996
0.243227 0.085402
0.243119 0.085757
0.242960 0.086049
0.242750 0.086265
0.242493 0.086393
0.242193 0.086428
0.241853 0.086371
0.241477 0.086232
0.241068 0.086024
0.240631 0.085764
0.240172 0.085465
0.239695 0.085140
0.239208 0.084793
0.238718 0.084427
0.238231 0.084043
0.237750 0.083643
0.237278 0.083228
0.236814 0.082805
0.236356 0.082382
0.235903 0.081968
0.235454 0.081570
0.235008 0.081192
0.234567 0.080829
0.234135 0.080468
0.233716 0.080090
0.233318 0.079670
0.232948 0.079186
0.232611 0.078619
0.232313 0.077962
0.232056 0.077211
0.231843 0.076371
0.231675 0.075454
0.231554 0.074470
0.231481 0.073429
0.231455 0.072342
0.231474 0.071218
0.231534 0.070069
0.231630 0.068907
0.231753 0.067749
0.231897 0.066610
0.232055 0.065509
0.232222 0.064461
0.232395 0.063481
0.232314 0.076772
0.231743 0.076599
0.231204 0.076398
0.230700 0.076182
0.230235 0.075960
0.229813 0.075742
0.229438 0.075535
0.229115 0.075347
0.228849 0.075181
0.228645 0.075035
0.228508 0.074904
0.228444 0.074780
0.228460 0.074651
0.228558 0.074508
0.228741 0.074340
0.229009 0.074139
0.229358 0.073902
0.229782 0.073627
0.230269 0.073317
0.230808 0.072980
0.231384 0.072626
0.231982 0.072272
0.232586 0.071934
0.233183 0.071629
0.233763 0.071376
0.234320 0.071197
0.234849 0.071111
0.235351 0.071139
0.235827 0.071304
0.236282 0.071619
0.236719 0.072096
0.237143 0.072736
0.237557 0.073536
0.237964 0.074480
0.238367 0.075550
0.238764 0.076719
0.239155 0.077959
0.239536 0.079236
0.239900 0.080520
0.240243 0.081780
0.240557 0.082991
0.240837 0.084132
0.241077 0.085189
0.241277 0.086153
0.241435 0.087018
0.241557 0.087782
0.241648 0.088449
0.241715 0.089024
0.241763 0.089520
0.241795 0.089953
0.241812 0.090345
0.241814 0.090718
0.241796 0.091092
0.241756 0.091477
0.241690 0.091878
0.241595 0.092289
0.241470 0.092699
0.241313 0.093095
0.241126 0.093458
0.240909 0.093771
0.240668 0.094019
0.240405 0.094188
0.240131 0.094268
0.239852 0.094255
0.239582 0.094146
0.239331 0.093942
0.239112 0.093648
0.238932 0.093270
0.238795 0.092815
0.238699 0.092297
0.238633 0.091733
0.238585 0.091146
0.238541 0.090560
0.238487 0.090001
0.238411 0.089490
0.238306 0.089046
0.238165 0.088678
0.237986 0.088392
0.237771 0.088185
0.237522 0.088053
0.237244 0.087984
0.236945 0.087963
0.236630 0.087974
0.236309 0.088000
0.235992 0.088024
0.235689 0.088030
0.235412 0.088004
0.235175 0.087929
0.234987 0.087794
0.234859 0.087586
0.234799 0.087301
0.234809 0.086938
0.234892 0.086506
0.235048 0.086020
0.235274 0.085500
0.235569 0.084967
0.235930 0.084443
0.236354 0.083944
0.236836 0.083486
0.237371 0.083077
0.237953 0.082727
0.277693 0.096343
0.277139 0.096169
0.276635 0.096132
0.276186 0.096243
0.275792 0.096503
0.275452 0.096900
0.275161 0.097407
0.274915 0.097993
0.274709 0.098620
0.274540 0.099249
0.274404 0.099844
0.274294 0.100371
0.274205 0.100803
0.274128 0.101118
0.274052 0.101302
0.273968 0.101351
0.273867 0.101267
0.273740 0.101065
0.273582 0.100765
0.273386 0.100401
0.273152 0.100014
0.272877 0.099650
0.272562 0.099360
0.272210 0.099192
0.271824 0.099187
0.271411 0.099372
0.270978 0.099759
0.270533 0.100344
0.270085 0.101105
0.269641 0.102009
0.269208 0.103014
0.268788 0.104072
0.268384 0.105134
0.267997 0.106152
0.267627 0.107081
0.267273 0.107879
0.266933 0.108516
0.266606 0.108965
0.266289 0.109216
0.265981 0.109268
0.265681 0.109137
0.265388 0.108853
0.265099 0.108458
0.264814 0.108007
0.264531 0.107560
0.264248 0.107178
0.263965 0.106917
0.263681 0.106816
0.263394 0.106899
0.263106 0.107169
0.262817 0.107610
0.262527 0.108192
0.262238 0.108874
0.261948 0.109612
0.261655 0.110362
0.261358 0.111082
0.261051 0.111734
0.260731 0.112289
0.260392 0.112726
0.260028 0.113035
0.259633 0.113217
0.259202 0.113287
0.258728 0.113271
0.258211 0.113205
0.257650 0.113131
0.257051 0.113096
0.256422 0.113142
0.255777 0.113304
0.255129 0.113609
0.254493 0.114074
0.253882 0.114700
0.253304 0.115478
0.252769 0.116387
0.252282 0.117395
0.251845 0.118463
0.251458 0.119548
0.251120 0.120603
0.250823 0.121583
0.250558 0.122447
0.250313 0.123158
0.250074 0.123690
0.249829 0.124025
0.249567 0.124155
0.249284 0.124081
0.248981 0.123809
0.248665 0.123353
0.248346 0.122732
0.248039 0.121969
0.247753 0.121097
0.247500 0.120149
0.247283 0.119163
0.247108 0.118174
0.246976 0.117220
0.246885 0.116330
0.246833 0.115532
0.246818 0.114844
0.246833 0.114279
0.246873 0.113838
0.246929 0.113516
0.246992 0.113300
0.247056 0.113168
0.185104 0.053933
0.184503 0.053908
0.183943 0.053891
0.183426 0.053881
0.182950 0.053883
0.182512 0.053905
0.182111 0.053958
0.181746 0.054046
0.181425 0.054168
0.181161 0.054310
0.180971 0.054450
0.180875 0.054565
0.180892 0.054632
0.181033 0.054637
0.181305 0.054574
0.181708 0.054450
0.182234 0.054279
0.182869 0.054089
0.183593 0.053914
0.184386 0.053790
0.185224 0.053755
0.186086 0.053837
0.186957 0.054055
0.187829 0.054421
0.188697 0.054939
0.189563 0.055608
0.190434 0.056427
0.191316 0.057388
0.192219 0.058476
0.193151 0.059667
0.194121 0.060927
0.195134 0.062215
0.196192 0.063486
0.197299 0.064699
0.198451 0.065814
0.199645 0.066804
0.200873 0.067650
0.202124 0.068351
0.203384 0.068918
0.204634 0.069377
0.205857 0.069770
0.207032 0.070144
0.208141 0.070547
0.209169 0.071023
0.210105 0.071600
0.210947 0.072285
0.211697 0.073067
0.212361 0.073920
0.212948 0.074810
0.213467 0.075702
0.213928 0.076562
0.214336 0.077359
0.214699 0.078063
0.215022 0.078647
0.215311 0.079088
0.215573 0.079365
0.215810 0.079469
0.216025 0.079398
0.216218 0.079166
0.216385 0.078800
0.216519 0.078340
0.216610 0.077838
0.216645 0.077348
0.216613 0.076920
0.216506 0.076591
0.216324 0.076379
0.216072 0.076288
0.215759 0.076307
0.215399 0.076418
0.215004 0.076603
0.214588 0.076841
0.214161 0.077116
0.213735 0.077406
0.213323 0.077689
0.212935 0.077936
0.212582 0.078118
0.212274 0.078208
0.212015 0.078182
0.211809 0.078026
0.211650 0.077735
0.211532 0.077317
0.211447 0.076787
0.211388 0.076164
0.211351 0.075471
0.211337 0.074730
0.211350 0.073965
0.211393 0.073196
0.211471 0.072443
0.211588 0.071719
0.211746 0.071034
0.211947 0.070395
0.212190 0.069805
0.212474 0.069265
0.212798 0.068772
0.213155 0.068323
0.213540 0.067908
0.213946 0.067518
0.214364 0.067140
0.214783 0.066763
0.215196 0.066375
0.215599 0.065969
0.192340 0.048882
0.191724 0.048850
0.191097 0.048840
0.190461 0.048867
0.189825 0.048941
0.189202 0.049070
0.188605 0.049257
0.188047 0.049503
0.187538 0.049805
0.187084 0.050159
0.186688 0.050561
0.186349 0.051007
0.186064 0.051495
0.185831 0.052019
0.185647 0.052573
0.185514 0.053146
0.185434 0.053721
0.185414 0.054281
0.185459 0.054808
0.185575 0.055292
0.185769 0.055725
0.186047 0.056107
0.186415 0.056441
0.186878 0.056733
0.187440 0.056993
0.188102 0.057228
0.188861 0.057450
0.189711 0.057666
0.190644 0.057883
0.191648 0.058103
0.192709 0.058331
0.193815 0.058567
0.194949 0.058819
0.196095 0.059094
0.197239 0.059406
0.198366 0.059768
0.199466 0.060190
0.200532 0.060675
0.201564 0.061213
0.202562 0.061788
0.203531 0.062373
0.204476 0.062937
0.205401 0.063451
0.206308 0.063891
0.207197 0.064240
0.208065 0.064488
0.208906 0.064634
0.209717 0.064680
0.210492 0.064634
0.211228 0.064506
0.211923 0.064309
0.212575 0.064057
0.213182 0.063767
0.213742 0.063458
0.214252 0.063153
0.214705 0.062876
0.215095 0.062648
0.215416 0.062484
0.215663 0.062389
0.215837 0.062355
0.215942 0.062362
0.215985 0.062386
0.215978 0.062398
0.215930 0.062378
0.215849 0.062308
0.215743 0.062183
0.215618 0.062003
0.215478 0.061778
0.215328 0.061520
0.215173 0.061249
0.215015 0.060984
0.214861 0.060746
0.214711 0.060553
0.214566 0.060425
0.214426 0.060376
0.214286 0.060417
0.214140 0.060557
0.213983 0.060796
0.213811 0.061131
0.213621 0.061550
0.213419 0.062030
0.213212 0.062541
0.213012 0.063044
0.212833 0.063500
0.212688 0.063869
0.212587 0.064121
0.212537 0.064233
0.212542 0.064192
0.212599 0.063998
0.212706 0.063658
0.212855 0.063187
0.213037 0.062604
0.213241 0.061932
0.213459 0.061195
0.213682 0.060411
0.213906 0.059597
0.214128 0.058766
0.214347 0.057932
0.214558 0.057107
0.214758 0.056309
0.214941 0.055551
0.221363 0.030665
0.220769 0.030612
0.220200 0.030554
0.219663 0.030503
0.219162 0.030472
0.218705 0.030474
0.218295 0.030522
0.217932 0.030625
0.217617 0.030790
0.217343 0.031023
0.217103 0.031332
0.216888 0.031725
0.216686 0.032210
0.216490 0.032794
0.216298 0.033475
0.216111 0.034243
0.215937 0.035074
0.215787 0.035940
0.215673 0.036807
0.215606 0.037647
0.215596 0.038434
0.215646 0.039155
0.215760 0.039800
0.215935 0.040369
0.216166 0.040868
0.216445 0.041305
0.216760 0.041693
0.217098 0.042042
0.217443 0.042363
0.217779 0.042665
0.218092 0.042956
0.218368 0.043243
0.218593 0.043534
0.218755 0.043837
0.218843 0.044160
0.218849 0.044505
0.218769 0.044870
0.218607 0.045243
0.218373 0.045605
0.218083 0.045936
0.217754 0.046214
0.217406 0.046424
0.217055 0.046556
0.216712 0.046608
0.216387 0.046583
0.216085 0.046490
0.215805 0.046339
0.215545 0.046143
0.215303 0.045916
0.215072 0.045670
0.214846 0.045416
0.214618 0.045165
0.214376 0.044924
0.214106 0.044703
0.213792 0.044510
0.213413 0.044359
0.212948 0.044261
0.212381 0.044227
0.211700 0.044263
0.210904 0.044369
0.209999 0.044537
0.209003 0.044754
0.207933 0.045001
0.206813 0.045264
0.205661 0.045526
0.204496 0.045776
0.203336 0.046005
0.202198 0.046207
0.201095 0.046378
0.200043 0.046515
0.199052 0.046617
0.198132 0.046681
0.197289 0.046705
0.196526 0.046685
0.195839 0.046620
0.195220 0.046511
0.194659 0.046362
0.194136 0.046184
0.193634 0.045989
0.193136 0.045791
0.192627 0.045600
0.192104 0.045421
0.191570 0.045251
0.191037 0.045080
0.190521 0.044896
0.190044 0.044688
0.189623 0.044446
0.189276 0.044167
0.189016 0.043852
0.188854 0.043506
0.188795 0.043139
0.188842 0.042760
0.188995 0.042380
0.189248 0.042008
0.189598 0.041654
0.190036 0.041323
0.190553 0.041026
0.191139 0.040770
0.191779 0.040566
0.192457 0.040430
0.193159 0.040375
0.212633 -0.004410
0.211884 -0.004384
0.211142 -0.004284
0.210421 -0.004116
0.209736 -0.003890
0.209107 -0.003621
0.208550 -0.003320
0.208079 -0.002999
0.207709 -0.002664
0.207452 -0.002323
0.207318 -0.001980
0.207311 -0.001640
0.207434 -0.001306
0.207682 -0.000979
0.208049 -0.000658
0.208520 -0.000336
0.209080 -0.000007
0.209713 0.000341
0.210402 0.000717
0.211131 0.001130
0.211888 0.001584
0.212665 0.002079
0.213455 0.002611
0.214258 0.003172
0.215074 0.003755
0.215905 0.004349
0.216752 0.004952
0.217614 0.005558
0.218490 0.006167
0.219374 0.006781
0.220261 0.007399
0.221142 0.008023
0.222008 0.008653
0.222850 0.009287
0.223658 0.009927
0.224421 0.010573
0.225128 0.011229
0.225769 0.011900
0.226335 0.012587
0.226824 0.013290
0.227237 0.014004
0.227580 0.014718
0.227865 0.015423
0.228108 0.016104
0.228325 0.016749
0.228531 0.017347
0.228739 0.017887
0.228957 0.018362
0.229188 0.018764
0.229434 0.019090
0.229690 0.019340
0.229951 0.019518
0.230210 0.019631
0.230456 0.019689
0.230682 0.019702
0.230877 0.019683
0.231029 0.019642
0.231131 0.019588
0.231175 0.019524
0.231159 0.019450
0.231085 0.019363
0.230958 0.019262
0.230787 0.019143
0.230586 0.019005
0.230364 0.018849
0.230134 0.018674
0.229902 0.018481
0.229670 0.018271
0.229439 0.018046
0.229204 0.017810
0.228960 0.017571
0.228700 0.017338
0.228413 0.017122
0.228091 0.016936
0.227724 0.016790
0.227304 0.016689
0.226826 0.016631
0.226290 0.016604
0.225696 0.016592
0.225050 0.016572
0.224359 0.016522
0.223631 0.016422
0.222875 0.016254
0.222102 0.016004
0.221327 0.015663
0.220562 0.015227
0.219823 0.014696
0.219126 0.014073
0.218483 0.013366
0.217908 0.012588
0.217412 0.011752
0.217003 0.010876
0.216688 0.009978
0.216474 0.009074
0.216365 0.008177
0.216369 0.007292
0.216491 0.006424
0.216734 0.005573
0.217099 0.004738
0.217579 0.003922
0.218166 0.003126
0.244378 -0.051921
0.243652 -0.052035
0.242872 -0.052187
0.242055 -0.052359
0.241218 -0.052532
0.240383 -0.052691
0.239570 -0.052826
0.238800 -0.052932
0.238094 -0.053009
0.237468 -0.053057
0.236937 -0.053077
0.236512 -0.053070
0.236200 -0.053036
0.236002 -0.052975
0.235913 -0.052888
0.235924 -0.052776
0.236021 -0.052641
0.236186 -0.052486
0.236398 -0.052314
0.236636 -0.052128
0.236882 -0.051926
0.237118 -0.051704
0.237335 -0.051456
0.237524 -0.051171
0.237683 -0.050838
0.237816 -0.050445
0.237931 -0.049980
0.238041 -0.049436
0.238160 -0.048805
0.238305 -0.048079
0.238491 -0.047253
0.238727 -0.046323
0.239022 -0.045288
0.239377 -0.044147
0.239788 -0.042907
0.240244 -0.041576
0.240731 -0.040170
0.241227 -0.038705
0.241712 -0.037201
0.242161 -0.035678
0.242554 -0.034155
0.242872 -0.032647
0.243106 -0.031167
0.243251 -0.029727
0.243310 -0.028334
0.243296 -0.027001
0.243223 -0.025736
0.243113 -0.024552
0.242989 -0.023461
0.242872 -0.022472
0.242783 -0.021594
0.242739 -0.020833
0.242752 -0.020187
0.242827 -0.019654
0.242966 -0.019225
0.243162 -0.018889
0.243406 -0.018635
0.243683 -0.018448
0.243976 -0.018316
0.244265 -0.018231
0.244532 -0.018185
0.244763 -0.018175
0.244948 -0.018201
0.245083 -0.018262
0.245173 -0.018357
0.245226 -0.018482
0.245255 -0.018634
0.245273 -0.018806
0.245296 -0.018992
0.245335 -0.019189
0.245396 -0.019392
0.245484 -0.019599
0.245598 -0.019806
0.245732 -0.020008
0.245880 -0.020196
0.246033 -0.020363
0.246180 -0.020503
0.246311 -0.020610
0.246414 -0.020684
0.246477 -0.020729
0.246491 -0.020752
0.246445 -0.020766
0.246331 -0.020782
0.246147 -0.020811
0.245892 -0.020864
0.245575 -0.020945
0.245206 -0.021059
0.244801 -0.021208
0.244376 -0.021393
0.243948 -0.021618
0.243533 -0.021886
0.243145 -0.022201
0.242797 -0.022564
0.242499 -0.022975
0.242259 -0.023426
0.242084 -0.023911
0.241978 -0.024417
0.241944 -0.024930
0.241979 -0.025438
0.242080 -0.025928
0.242237 -0.026388
0.226351 0.066916
0.225834 0.066620
0.225417 0.066170
0.225091 0.065593
0.224842 0.064926
0.224652 0.064216
0.224503 0.063513
0.224379 0.062869
0.224264 0.062326
0.224149 0.061914
0.224029 0.061646
0.223904 0.061521
0.223776 0.061523
0.223654 0.061629
0.223544 0.061811
0.223455 0.062042
0.223393 0.062296
0.223364 0.062549
0.223372 0.062778
0.223421 0.062963
0.223512 0.063086
0.223644 0.063136
0.223816 0.063107
0.224024 0.063004
0.224263 0.062844
0.224527 0.062652
0.224807 0.062465
0.225091 0.062327
0.225369 0.062284
0.225627 0.062379
0.225856 0.062644
0.226048 0.063099
0.226201 0.063745
0.226316 0.064567
0.226401 0.065537
0.226464 0.066617
0.226515 0.067766
0.226564 0.068945
0.226619 0.070114
0.226684 0.071239
0.226763 0.072290
0.226858 0.073240
0.226969 0.074068
0.227097 0.074760
0.227244 0.075304
0.227414 0.075698
0.227608 0.075948
0.227828 0.076068
0.228072 0.076080
0.228334 0.076016
0.228605 0.075909
0.228873 0.075793
0.229126 0.075697
0.229349 0.075642
0.229532 0.075640
0.229663 0.075693
0.229733 0.075797
0.229735 0.075945
0.229662 0.076127
0.229510 0.076334
0.229277 0.076551
0.228968 0.076762
0.228591 0.076941
0.228163 0.077058
0.227706 0.077083
0.227243 0.076991
0.226795 0.076762
0.226380 0.076391
0.226013 0.075885
0.225700 0.075262
0.225444 0.074552
0.225241 0.073793
0.225084 0.073024
0.224961 0.072283
0.224859 0.071604
0.224766 0.071008
0.224668 0.070506
0.224559 0.070095
0.224432 0.069766
0.224287 0.069501
0.224126 0.069282
0.223954 0.069087
0.223782 0.068894
0.223620 0.068680
0.223481 0.068420
0.223380 0.068093
0.223328 0.067678
0.223335 0.067158
0.223409 0.066527
0.223552 0.065787
0.223760 0.064954
0.224028 0.064053
0.224341 0.063117
0.224683 0.062187
0.225035 0.061301
0.225377 0.060498
0.225691 0.059805
0.225965 0.059239
0.226194 0.058807
0.226378 0.058503
0.226524 0.058317
0.227547 0.051078
0.226951 0.050751
0.226401 0.050500
0.225895 0.050348
0.225427 0.050311
0.224991 0.050404
0.224580 0.050632
0.224188 0.050996
0.223810 0.051486
0.223444 0.052086
0.223091 0.052770
0.222755 0.053511
0.222440 0.054274
0.222153 0.055027
0.221903 0.055739
0.221695 0.056384
0.221536 0.056940
0.221429 0.057394
0.221376 0.057742
0.221378 0.057988
0.221431 0.058143
0.221529 0.058230
0.221666 0.058274
0.221832 0.058307
0.222018 0.058361
0.222217 0.058466
0.222421 0.058650
0.222630 0.058930
0.222844 0.059317
0.223070 0.059811
0.223318 0.060404
0.223597 0.061077
0.223921 0.061807
0.224298 0.062568
0.224737 0.063330
0.225242 0.064066
0.225816 0.064752
0.226456 0.065369
0.227158 0.065907
0.227911 0.066362
0.228702 0.066741
0.229517 0.067059
0.230339 0.067339
0.231149 0.067608
0.231932 0.067893
0.232675 0.068221
0.233371 0.068609
0.234015 0.069072
0.234609 0.069616
0.235156 0.070242
0.235662 0.070943
0.236133 0.071712
0.236574 0.072535
0.236989 0.073394
0.237381 0.074268
0.237751 0.075132
0.238098 0.075961
0.238419 0.076730
0.238711 0.077421
0.238966 0.078020
0.239178 0.078519
0.239341 0.078922
0.239449 0.079238
0.239498 0.079482
0.239488 0.079677
0.239422 0.079844
0.239307 0.080011
0.239151 0.080200
0.238962 0.080436
0.238749 0.080739
0.238520 0.081123
0.238282 0.081599
0.238039 0.082171
0.237795 0.082834
0.237553 0.083575
0.237314 0.084374
0.237078 0.085203
0.236843 0.086029
0.236608 0.086821
0.236367 0.087546
0.236119 0.088180
0.235860 0.088701
0.235590 0.089098
0.235313 0.089362
0.235036 0.089496
0.234767 0.089506
0.234516 0.089406
0.234292 0.089215
0.234102 0.088956
0.233954 0.088654
0.233855 0.088332
0.233811 0.088015
0.233825 0.087722
0.233901 0.087471
0.234040 0.087276
0.234242 0.087144
0.234503 0.087077
0.234819 0.087070
0.235183 0.087114
0.235590 0.087192
0.236034 0.087282
0.282726 0.024261
0.282131 0.023936
0.281550 0.023543
0.280987 0.023102
0.280446 0.022640
0.279933 0.022184
0.279453 0.021762
0.279011 0.021399
0.278615 0.021115
0.278269 0.020924
0.277980 0.020832
0.277751 0.020842
0.277584 0.020950
0.277479 0.021146
0.277434 0.021419
0.277445 0.021751
0.277505 0.022126
0.277611 0.022522
0.277754 0.022924
0.277930 0.023315
0.278134 0.023684
0.278361 0.024025
0.278609 0.024334
0.278877 0.024616
0.279165 0.024876
0.279476 0.025127
0.279812 0.025380
0.280178 0.025651
0.280578 0.025954
0.281016 0.026302
0.281494 0.026708
0.282015 0.027182
0.282579 0.027731
0.283185 0.028358
0.283827 0.029059
0.284502 0.029822
0.285202 0.030627
0.285916 0.031451
0.286634 0.032265
0.287346 0.033045
0.288039 0.033767
0.288702 0.034416
0.289326 0.034983
0.289904 0.035466
0.290434 0.035867
0.290918 0.036190
0.291362 0.036443
0.291779 0.036633
0.292181 0.036769
0.292583 0.036863
0.292997 0.036928
0.293432 0.036982
0.293895 0.037041
0.294386 0.037123
0.294902 0.037243
0.295437 0.037414
0.295979 0.037645
0.296519 0.037936
0.297040 0.038287
0.297526 0.038688
0.297961 0.039129
0.298331 0.039593
0.298621 0.040065
0.298825 0.040526
0.298937 0.040956
0.298961 0.041339
0.298901 0.041659
0.298769 0.041906
0.298575 0.042075
0.298333 0.042165
0.298054 0.042181
0.297748 0.042131
0.297423 0.042026
0.297086 0.041883
0.296739 0.041719
0.296385 0.041552
0.296022 0.041401
0.295649 0.041279
0.295263 0.041196
0.294860 0.041153
0.294437 0.041144
0.293994 0.041150
0.293530 0.041149
0.293050 0.041112
0.292557 0.041013
0.292057 0.040826
0.291556 0.040534
0.291059 0.040126
0.290572 0.039600
0.290098 0.038960
0.289642 0.038218
0.289205 0.037395
0.288789 0.036514
0.288396 0.035609
0.288025 0.034714
0.287676 0.033872
0.287348 0.033124
0.287041 0.032512
0.286756 0.032073
0.286494 0.031836
0.286256 0.031820
0.287836 0.027063
0.287202 0.026682
0.286486 0.026113
0.285701 0.025383
0.284858 0.024528
0.283976 0.023595
0.283075 0.022634
0.282180 0.021700
0.281315 0.020849
0.280507 0.020129
0.279777 0.019580
0.279138 0.019228
0.278597 0.019077
0.278150 0.019117
0.277785 0.019320
0.277486 0.019653
0.277234 0.020074
0.277011 0.020544
0.276800 0.021029
0.276587 0.021500
0.276362 0.021933
0.276117 0.022315
0.275849 0.022640
0.275559 0.022908
0.275251 0.023129
0.274933 0.023319
0.274617 0.023503
0.274321 0.023712
0.274068 0.023980
0.273883 0.024347
0.273795 0.024852
0.273830 0.025531
0.274008 0.026408
0.274340 0.027495
0.274827 0.028787
0.275460 0.030262
0.276219 0.031882
0.277080 0.033599
0.278014 0.035360
0.278993 0.037112
0.279989 0.038808
0.280977 0.040407
0.281935 0.041879
0.282847 0.043202
0.283701 0.044362
0.284492 0.045353
0.285222 0.046175
0.285899 0.046837
0.286533 0.047355
0.287141 0.047754
0.287741 0.048066
0.288350 0.048331
0.288982 0.048591
0.289648 0.048889
0.290350 0.049260
0.291084 0.049731
0.291839 0.050312
0.292594 0.050998
0.293327 0.051768
0.294011 0.052591
0.294623 0.053431
0.295142 0.054248
0.295552 0.055004
0.295844 0.055666
0.296017 0.056204
0.296075 0.056598
0.296030 0.056837
0.295897 0.056918
0.295694 0.056849
0.295442 0.056647
0.295162 0.056336
0.294875 0.055947
0.294599 0.055519
0.294350 0.055094
0.294142 0.054715
0.293982 0.054424
0.293875 0.054255
0.293816 0.054230
0.293797 0.054356
0.293803 0.054620
0.293818 0.054994
0.293824 0.055434
0.293806 0.055886
0.293753 0.056291
0.293657 0.056593
0.293513 0.056743
0.293320 0.056701
0.293081 0.056441
0.292798 0.055951
0.292477 0.055230
0.292121 0.054291
0.291734 0.053155
0.291324 0.051860
0.290896 0.050449
0.290460 0.048977
0.290027 0.047506
0.289607 0.046100
0.289211 0.044820
0.288849 0.043721
0.288525 0.042846
0.288240 0.042221
0.284523 0.020161
0.283973 0.019887
0.283471 0.019679
0.283022 0.019542
0.282629 0.019472
0.282291 0.019460
0.282005 0.019492
0.281768 0.019546
0.281576 0.019601
0.281423 0.019631
0.281306 0.019614
0.281218 0.019533
0.281153 0.019377
0.281103 0.019145
0.281060 0.018844
0.281021 0.018485
0.280980 0.018091
0.280938 0.017687
0.280894 0.017304
0.280853 0.016975
0.280819 0.016737
0.280802 0.016620
0.280809 0.016653
0.280849 0.016856
0.280932 0.017238
0.281068 0.017803
0.281260 0.018543
0.281511 0.019443
0.281813 0.020485
0.282155 0.021642
0.282524 0.022886
0.282901 0.024186
0.283271 0.025511
0.283619 0.026834
0.283934 0.028130
0.284207 0.029380
0.284429 0.030573
0.284598 0.031702
0.284710 0.032768
0.284769 0.033779
0.284777 0.034750
0.284744 0.035703
0.284678 0.036664
0.284591 0.037666
0.284496 0.038741
0.284405 0.039915
0.284332 0.041206
0.284289 0.042618
0.284285 0.044133
0.284327 0.045719
0.284417 0.047330
0.284553 0.048911
0.284727 0.050409
0.284929 0.051773
0.285148 0.052965
0.285371 0.053952
0.285587 0.054717
0.285784 0.055252
0.285953 0.055563
0.286083 0.055667
0.286168 0.055595
0.286200 0.055387
0.286175 0.055092
0.286094 0.054762
0.285960 0.054451
0.285784 0.054204
0.285580 0.054059
0.285364 0.054044
0.285154 0.054174
0.284959 0.054454
0.284787 0.054880
0.284637 0.055432
0.284505 0.056084
0.284382 0.056799
0.284260 0.057537
0.284126 0.058258
0.283970 0.058926
0.283781 0.059512
0.283550 0.059995
0.283266 0.060364
0.282925 0.060617
0.282522 0.060762
0.282059 0.060813
0.281544 0.060791
0.280995 0.060718
0.280434 0.060619
0.279885 0.060519
0.279377 0.060441
0.278932 0.060406
0.278573 0.060429
0.278318 0.060520
0.278178 0.060682
0.278161 0.060907
0.278270 0.061181
0.278500 0.061482
0.278845 0.061785
0.279289 0.062066
0.279818 0.062302
0.280413 0.062480
0.281057 0.062588
0.281735 0.062623
0.245169 0.063537
0.244560 0.063301
0.243940 0.063142
0.243314 0.063069
0.242686 0.063080
0.242062 0.063165
0.241450 0.063306
0.240855 0.063479
0.240286 0.063660
0.239750 0.063823
0.239257 0.063944
0.238814 0.064000
0.238427 0.063972
0.238103 0.063845
0.237847 0.063612
0.237659 0.063271
0.237544 0.062830
0.237501 0.062306
0.237530 0.061725
0.237630 0.061120
0.237798 0.060535
0.238031 0.060013
0.238327 0.059600
0.238684 0.059336
0.239099 0.059250
0.239570 0.059362
0.240095 0.059678
0.240672 0.060193
0.241297 0.060890
0.241967 0.061745
0.242676 0.062725
0.243421 0.063797
0.244196 0.064925
0.244996 0.066073
0.245814 0.067211
0.246643 0.068312
0.247476 0.069354
0.248304 0.070323
0.249117 0.071214
0.249906 0.072030
0.250661 0.072787
0.251373 0.073510
0.252032 0.074232
0.252631 0.074992
0.253164 0.075826
0.253629 0.076763
0.254027 0.077819
0.254362 0.078992
0.254643 0.080265
0.254881 0.081604
0.255089 0.082970
0.255279 0.084321
0.255464 0.085614
0.255654 0.086812
0.255859 0.087882
0.256084 0.088798
0.256332 0.089541
0.256603 0.090096
0.256892 0.090459
0.257193 0.090634
0.257495 0.090635
0.257785 0.090485
0.258053 0.090216
0.258285 0.089866
0.258473 0.089475
0.258610 0.089084
0.258696 0.088726
0.258731 0.088432
0.258718 0.088219
0.258664 0.088098
0.258577 0.088068
0.258466 0.088120
0.258341 0.088238
0.258212 0.088402
0.258086 0.088590
0.257970 0.088777
0.257866 0.088942
0.257773 0.089062
0.257688 0.089119
0.257602 0.089099
0.257508 0.088991
0.257399 0.088790
0.257271 0.088495
0.257122 0.088113
0.256957 0.087654
0.256783 0.087134
0.256610 0.086574
0.256446 0.085999
0.256303 0.085435
0.256190 0.084906
0.256116 0.084431
0.256088 0.084024
0.256111 0.083695
0.256187 0.083444
0.256315 0.083271
0.256491 0.083172
0.256705 0.083140
0.256947 0.083166
0.257205 0.083238
0.257465 0.083342
0.257719 0.083461
0.231573 0.067150
0.230984 0.066837
0.230426 0.066403
0.229902 0.065876
0.229412 0.065298
0.228957 0.064715
0.228541 0.064179
0.228169 0.063745
0.227847 0.063463
0.227581 0.063376
0.227379 0.063509
0.227248 0.063867
0.227194 0.064430
0.227223 0.065163
0.227339 0.066017
0.227544 0.066937
0.227839 0.067871
0.228221 0.068770
0.228688 0.069592
0.229233 0.070305
0.229847 0.070886
0.230523 0.071318
0.231250 0.071598
0.232017 0.071730
0.232817 0.071731
0.233640 0.071627
0.234478 0.071454
0.235326 0.071259
0.236177 0.071097
0.237023 0.071026
0.237857 0.071105
0.238671 0.071385
0.239459 0.071901
0.240216 0.072666
0.240941 0.073671
0.241631 0.074882
0.242286 0.076246
0.242906 0.077705
0.243492 0.079194
0.244042 0.080656
0.244554 0.082038
0.245027 0.083298
0.245458 0.084405
0.245846 0.085338
0.246189 0.086084
0.246487 0.086643
0.246742 0.087019
0.246955 0.087228
0.247130 0.087293
0.247268 0.087246
0.247371 0.087126
0.247441 0.086980
0.247478 0.086860
0.247480 0.086814
0.247449 0.086886
0.247384 0.087102
0.247286 0.087472
0.247154 0.087989
0.246991 0.088627
0.246796 0.089352
0.246571 0.090125
0.246315 0.090905
0.246029 0.091654
0.245716 0.092337
0.245378 0.092925
0.245018 0.093392
0.244642 0.093720
0.244254 0.093897
0.243859 0.093922
0.243459 0.093800
0.243056 0.093549
0.242652 0.093197
0.242248 0.092784
0.241841 0.092359
0.241431 0.091976
0.241015 0.091692
0.240591 0.091556
0.240157 0.091606
0.239712 0.091861
0.239256 0.092319
0.238793 0.092958
0.238329 0.093739
0.237871 0.094613
0.237430 0.095520
0.237016 0.096401
0.236639 0.097201
0.236309 0.097871
0.236032 0.098369
0.235814 0.098667
0.235656 0.098749
0.235559 0.098610
0.235524 0.098260
0.235545 0.097721
0.235619 0.097029
0.235740 0.096233
0.235901 0.095393
0.236094 0.094570
0.236313 0.093829
0.236550 0.093223
0.236802 0.092792
0.237068 0.092556
0.198540 0.072355
0.197998 0.072291
0.197501 0.072144
0.197037 0.071931
0.196595 0.071668
0.196159 0.071375
0.195717 0.071072
0.195260 0.070777
0.194784 0.070505
0.194290 0.070272
0.193784 0.070089
0.193274 0.069966
0.192766 0.069912
0.192272 0.069927
0.191800 0.070007
0.191362 0.070140
0.190971 0.070308
0.190639 0.070490
0.190378 0.070667
0.190197 0.070823
0.190100 0.070952
0.190088 0.071054
0.190160 0.071138
0.190308 0.071218
0.190528 0.071310
0.190813 0.071429
0.191160 0.071584
0.191568 0.071776
0.192035 0.071997
0.192562 0.072237
0.193146 0.072478
0.193784 0.072708
0.194473 0.072915
0.195206 0.073092
0.195979 0.073234
0.196786 0.073338
0.197623 0.073400
0.198486 0.073414
0.199373 0.073374
0.200280 0.073273
0.201203 0.073112
0.202137 0.072894
0.203075 0.072629
0.204012 0.072329
0.204943 0.072007
0.205865 0.071673
0.206774 0.071333
0.207668 0.070993
0.208539 0.070658
0.209380 0.070331
0.210180 0.070021
0.210927 0.069735
0.211609 0.069483
0.212214 0.069277
0.212732 0.069128
0.213154 0.069048
0.213475 0.069049
0.213690 0.069138
0.213800 0.069316
0.213810 0.069580
0.213729 0.069921
0.213571 0.070327
0.213351 0.070786
0.213088 0.071287
0.212797 0.071825
0.212495 0.072394
0.212194 0.072992
0.211906 0.073612
0.211637 0.074250
0.211393 0.074893
0.211177 0.075530
0.210991 0.076144
0.210834 0.076718
0.210706 0.077236
0.210606 0.077684
0.210529 0.078055
0.210470 0.078347
0.210423 0.078563
0.210381 0.078714
0.210338 0.078811
0.210294 0.078862
0.210254 0.078866
0.210227 0.078813
0.210229 0.078686
0.210276 0.078462
0.210383 0.078121
0.210560 0.077647
0.210814 0.077031
0.211147 0.076271
0.211554 0.075373
0.212029 0.074348
0.212562 0.073215
0.213138 0.071995
0.213741 0.070718
0.214353 0.069416
0.214953 0.068126
0.215520 0.066888
0.216032 0.065742
0.216472 0.064725
0.216825 0.063868
0.217085 0.063193
0.213396 0.041168
0.212804 0.041184
0.212188 0.041262
0.211556 0.041408
0.210913 0.041628
0.210264 0.041925
0.209615 0.042293
0.208974 0.042723
0.208352 0.043198
0.207757 0.043702
0.207198 0.044216
0.206682 0.044725
0.206215 0.045217
0.205800 0.045684
0.205439 0.046126
0.205134 0.046546
0.204885 0.046952
0.204690 0.047357
0.204547 0.047773
0.204452 0.048213
0.204404 0.048687
0.204398 0.049200
0.204434 0.049755
0.204512 0.050351
0.204631 0.050982
0.204794 0.051642
0.205003 0.052319
0.205264 0.052998
0.205580 0.053662
0.205952 0.054294
0.206382 0.054880
0.206863 0.055413
0.207387 0.055894
0.207940 0.056336
0.208504 0.056758
0.209060 0.057183
0.209587 0.057634
0.210069 0.058125
0.210494 0.058663
0.210854 0.059241
0.211147 0.059847
0.211378 0.060465
0.211551 0.061078
0.211673 0.061674
0.211752 0.062242
0.211796 0.062776
0.211814 0.063275
0.211814 0.063739
0.211804 0.064169
0.211791 0.064570
0.211779 0.064948
0.211769 0.065309
0.211757 0.065662
0.211737 0.066015
0.211701 0.066372
0.211642 0.066735
0.211555 0.067101
0.211440 0.067461
0.211299 0.067807
0.211138 0.068127
0.210963 0.068413
0.210781 0.068658
0.210599 0.068859
0.210424 0.069018
0.210260 0.069137
0.210114 0.069223
0.209989 0.069287
0.209886 0.069339
0.209804 0.069391
0.209740 0.069453
0.209687 0.069534
0.209638 0.069638
0.209584 0.069765
0.209522 0.069906
0.209451 0.070047
0.209379 0.070166
0.209317 0.070238
0.209278 0.070236
0.209277 0.070137
0.209322 0.069921
0.209423 0.069577
0.209583 0.069097
0.209804 0.068484
0.210085 0.067744
0.210422 0.066891
0.210806 0.065945
0.211226 0.064932
0.211669 0.063882
0.212118 0.062829
0.212558 0.061805
0.212976 0.060840
0.213367 0.059950
0.213734 0.059143
0.214089 0.058411
0.214447 0.057738
0.214829 0.057102
0.215251 0.056482
0.215726 0.055861
0.216261 0.055225
0.216861 0.054568
0.217521 0.053889
0.265784 -0.017400
0.265164 -0.017443
0.264632 -0.017551
0.264195 -0.017726
0.263857 -0.017967
0.263617 -0.018271
0.263464 -0.018630
0.263385 -0.019037
0.263360 -0.019484
0.263365 -0.019965
0.263375 -0.020477
0.263366 -0.021015
0.263319 -0.021575
0.263225 -0.022147
0.263084 -0.022715
0.262908 -0.023262
0.262718 -0.023768
0.262537 -0.024213
0.262387 -0.024581
0.262289 -0.024858
0.262255 -0.025032
0.262292 -0.025087
0.262399 -0.025012
0.262572 -0.024791
0.262800 -0.024413
0.263076 -0.023869
0.263387 -0.023152
0.263724 -0.022264
0.264073 -0.021210
0.264416 -0.020005
0.264732 -0.018675
0.264995 -0.017252
0.265176 -0.015774
0.265251 -0.014281
0.265202 -0.012807
0.265023 -0.011375
0.264718 -0.009996
0.264299 -0.008674
0.263785 -0.007406
0.263195 -0.006193
0.262549 -0.005035
0.261864 -0.003938
0.261156 -0.002909
0.260441 -0.001955
0.259733 -0.001079
0.259047 -0.000281
0.258396 0.000446
0.257792 0.001113
0.257243 0.001734
0.256753 0.002325
0.256314 0.002899
0.255911 0.003470
0.255520 0.004044
0.255108 0.004624
0.254642 0.005207
0.254087 0.005788
0.253422 0.006357
0.252635 0.006906
0.251728 0.007427
0.250716 0.007914
0.249620 0.008365
0.248466 0.008780
0.247278 0.009158
0.246082 0.009502
0.244898 0.009817
0.243748 0.010109
0.242648 0.010387
0.241612 0.010665
0.240649 0.010958
0.239763 0.011283
0.238950 0.011657
0.238198 0.012092
0.237491 0.012596
0.236802 0.013165
0.236104 0.013784
0.235371 0.014423
0.234578 0.015043
0.233711 0.015601
0.232765 0.016055
0.231750 0.016377
0.230682 0.016547
0.229587 0.016556
0.228491 0.016405
0.227420 0.016100
0.226398 0.015650
0.225442 0.015070
0.224568 0.014381
0.223783 0.013610
0.223092 0.012790
0.222494 0.011956
0.221984 0.011144
0.221554 0.010388
0.221194 0.009714
0.220894 0.009133
0.220642 0.008648
0.220423 0.008249
0.220222 0.007918
0.220019 0.007633
0.219797 0.007372
0.219540 0.007114
0.219241 0.006845
0.268510 -0.037492
0.267819 -0.037528
0.267102 -0.037585
0.266373 -0.037653
0.265649 -0.037715
0.264943 -0.037748
0.264266 -0.037725
0.263631 -0.037617
0.263045 -0.037400
0.262517 -0.037057
0.262052 -0.036578
0.261655 -0.035959
0.261327 -0.035205
0.261070 -0.034330
0.260883 -0.033350
0.260764 -0.032292
0.260709 -0.031185
0.260716 -0.030061
0.260781 -0.028958
0.260900 -0.027911
0.261071 -0.026956
0.261291 -0.026123
0.261558 -0.025434
0.261873 -0.024903
0.262237 -0.024529
0.262649 -0.024302
0.263110 -0.024198
0.263620 -0.024187
0.264173 -0.024232
0.264762 -0.024296
0.265378 -0.024343
0.266007 -0.024341
0.266636 -0.024266
0.267251 -0.024100
0.267839 -0.023830
0.268387 -0.023454
0.268882 -0.022972
0.269314 -0.022395
0.269670 -0.021737
0.269940 -0.021020
0.270117 -0.020269
0.270191 -0.019512
0.270163 -0.018780
0.270031 -0.018099
0.269803 -0.017491
0.269487 -0.016971
0.269095 -0.016543
0.268640 -0.016204
0.268133 -0.015939
0.267586 -0.015727
0.267007 -0.015539
0.266402 -0.015345
0.265776 -0.015114
0.265130 -0.014815
0.264466 -0.014423
0.263780 -0.013917
0.263071 -0.013282
0.262334 -0.012511
0.261563 -0.011606
0.260755 -0.010582
0.259906 -0.009460
0.259016 -0.008269
0.258083 -0.007047
0.257112 -0.005832
0.256105 -0.004663
0.255068 -0.003578
0.254007 -0.002608
0.252929 -0.001775
0.251841 -0.001090
0.250747 -0.000551
0.249654 -0.000142
0.248564 0.000164
0.247481 0.000403
0.246406 0.000613
0.245339 0.000831
0.244282 0.001087
0.243233 0.001401
0.242195 0.001782
0.241169 0.002228
0.240157 0.002729
0.239160 0.003271
0.238182 0.003832
0.237224 0.004388
0.236288 0.004911
0.235376 0.005373
0.234490 0.005745
0.233632 0.006000
0.232800 0.006113
0.231995 0.006067
0.231216 0.005852
0.230461 0.005467
0.229727 0.004920
0.229013 0.004231
0.228318 0.003425
0.227646 0.002535
0.226998 0.001595
0.226380 0.000639
0.225798 -0.000298
0.225256 -0.001185
0.224759 -0.001994
0.224310 -0.002700
0.283009 -0.010180
0.282307 -0.010373
0.281577 -0.010575
0.280837 -0.010782
0.280103 -0.010990
0.279389 -0.011203
0.278706 -0.011423
0.278063 -0.011658
0.277462 -0.011915
0.276906 -0.012204
0.276395 -0.012535
0.275927 -0.012918
0.275501 -0.013358
0.275116 -0.013859
0.274770 -0.014421
0.274461 -0.015037
0.274190 -0.015698
0.273956 -0.016387
0.273762 -0.017088
0.273608 -0.017783
0.273497 -0.018458
0.273434 -0.019101
0.273422 -0.019706
0.273469 -0.020270
0.273582 -0.020795
0.273773 -0.021284
0.274049 -0.021737
0.274420 -0.022154
0.274890 -0.022530
0.275456 -0.022857
0.276111 -0.023125
0.276845 -0.023322
0.277642 -0.023439
0.278485 -0.023466
0.279358 -0.023393
0.280243 -0.023213
0.281123 -0.022919
0.281981 -0.022503
0.282802 -0.021959
0.283574 -0.021282
0.284289 -0.020470
0.284944 -0.019523
0.285538 -0.018443
0.286075 -0.017236
0.286560 -0.015908
0.287001 -0.014468
0.287406 -0.012926
0.287783 -0.011293
0.288140 -0.009588
0.288481 -0.007829
0.288808 -0.006039
0.289119 -0.004240
0.289407 -0.002457
0.289665 -0.000710
0.289881 0.000984
0.290046 0.002609
0.290148 0.004155
0.290176 0.005617
0.290123 0.006994
0.289982 0.008287
0.289751 0.009505
0.289432 0.010658
0.289029 0.011757
0.288552 0.012817
0.288014 0.013849
0.287428 0.014868
0.286813 0.015880
0.286186 0.016892
0.285564 0.017902
0.284963 0.018903
0.284392 0.019882
0.283857 0.020825
0.283358 0.021714
0.282887 0.022533
0.282435 0.023272
0.281987 0.023918
0.281529 0.024468
0.281044 0.024919
0.280516 0.025274
0.279930 0.025542
0.279277 0.025734
0.278547 0.025866
0.277740 0.025956
0.276859 0.026021
0.275914 0.026076
0.274920 0.026137
0.273895 0.026214
0.272860 0.026316
0.271837 0.026450
0.270848 0.026617
0.269915 0.026812
0.269059 0.027028
0.268297 0.027253
0.267640 0.027474
0.267094 0.027680
0.266658 0.027861
0.266326 0.028013
0.266087 0.028136
0.265931 0.028232
0.265845 0.028309
0.265815 0.028377
0.232671 0.057551
0.232064 0.057338
0.231600 0.057091
0.231273 0.056815
0.231068 0.056516
0.230962 0.056192
0.230934 0.055845
0.230961 0.055474
0.231024 0.055082
0.231115 0.054674
0.231228 0.054255
0.231364 0.053831
0.231527 0.053402
0.231720 0.052971
0.231950 0.052535
0.232224 0.052095
0.232549 0.051654
0.232935 0.051219
0.233391 0.050803
0.233926 0.050421
0.234550 0.050091
0.235268 0.049830
0.236085 0.049650
0.236999 0.049556
0.238004 0.049547
0.239092 0.049615
0.240251 0.049751
0.241465 0.049946
0.242721 0.050200
0.244000 0.050524
0.245285 0.050935
0.246558 0.051455
0.247800 0.052103
0.248997 0.052892
0.250137 0.053822
0.251213 0.054883
0.252225 0.056056
0.253175 0.057317
0.254071 0.058642
0.254923 0.060005
0.255741 0.061387
0.256538 0.062770
0.257328 0.064140
0.258121 0.065485
0.258925 0.066797
0.259744 0.068069
0.260577 0.069295
0.261418 0.070474
0.262258 0.071606
0.263086 0.072694
0.263891 0.073745
0.264661 0.074767
0.265382 0.075770
0.266042 0.076761
0.266629 0.077744
0.267135 0.078716
0.267554 0.079669
0.267883 0.080588
0.268122 0.081454
0.268273 0.082251
0.268341 0.082966
0.268333 0.083594
0.268257 0.084139
0.268123 0.084609
0.267940 0.085020
0.267719 0.085390
0.267466 0.085735
0.267185 0.086070
0.266878 0.086405
0.266542 0.086746
0.266170 0.087101
0.265756 0.087475
0.265290 0.087876
0.264767 0.088311
0.264183 0.088792
0.263541 0.089326
0.262848 0.089918
0.262112 0.090564
0.261344 0.091254
0.260555 0.091971
0.259757 0.092695
0.258962 0.093408
0.258183 0.094092
0.257437 0.094736
0.256740 0.095327
0.256111 0.095860
0.255569 0.096325
0.255128 0.096717
0.254799 0.097029
0.254587 0.097256
0.254490 0.097395
0.254498 0.097446
0.254599 0.097414
0.254779 0.097310
0.255024 0.097150
0.255319 0.096958
0.255655 0.096762
0.256021 0.096592
0.256411 0.096471
0.256822 0.096418
0.257254 0.096439
0.239084 0.074383
0.238348 0.074244
0.237596 0.074155
0.236832 0.074128
0.236062 0.074168
0.235295 0.074278
0.234541 0.074452
0.233816 0.074678
0.233131 0.074935
0.232501 0.075198
0.231939 0.075439
0.231454 0.075633
0.231057 0.075759
0.230751 0.075801
0.230541 0.075754
0.230426 0.075619
0.230402 0.075405
0.230465 0.075125
0.230603 0.074797
0.230803 0.074443
0.231051 0.074087
0.231327 0.073755
0.231616 0.073476
0.231903 0.073278
0.232178 0.073189
0.232435 0.073233
0.232675 0.073428
0.232901 0.073785
0.233121 0.074302
0.233343 0.074965
0.233574 0.075754
0.233823 0.076638
0.234093 0.077584
0.234391 0.078562
0.234717 0.079547
0.235071 0.080518
0.235449 0.081463
0.235848 0.082375
0.236258 0.083252
0.236671 0.084096
0.237076 0.084914
0.237463 0.085712
0.237821 0.086502
0.238141 0.087296
0.238415 0.088110
0.238640 0.088958
0.238813 0.089854
0.238935 0.090807
0.239007 0.091818
0.239035 0.092884
0.239023 0.093987
0.238977 0.095101
0.238906 0.096193
0.238817 0.097223
0.238717 0.098155
0.238613 0.098958
0.238509 0.099609
0.238409 0.100096
0.238315 0.100418
0.238227 0.100582
0.238146 0.100606
0.238071 0.100512
0.238000 0.100326
0.237930 0.100081
0.237859 0.099809
0.237779 0.099547
0.237684 0.099327
0.237564 0.099183
0.237409 0.099142
0.237212 0.099227
0.236965 0.099449
0.236665 0.099808
0.236313 0.100293
0.235911 0.100880
0.235468 0.101535
0.234992 0.102222
0.234492 0.102904
0.233977 0.103551
0.233456 0.104139
0.232934 0.104652
0.232418 0.105081
0.231911 0.105424
0.231415 0.105685
0.230932 0.105873
0.230458 0.106001
0.229992 0.106085
0.229526 0.106143
0.229056 0.106197
0.228574 0.106269
0.228074 0.106380
0.227552 0.106548
0.227007 0.106787
0.226442 0.107101
0.225863 0.107486
0.225280 0.107924
0.224705 0.108389
0.224153 0.108848
0.223635 0.109263
0.223165 0.109600
0.222752 0.109832
0.222404 0.109936
0.250082 -0.090591
0.249280 -0.090770
0.248438 -0.090985
0.247561 -0.091225
0.246657 -0.091468
0.245732 -0.091692
0.244794 -0.091871
0.243846 -0.091981
0.242896 -0.091999
0.241946 -0.091907
0.241000 -0.091693
0.240064 -0.091347
0.239144 -0.090866
0.238248 -0.090253
0.237387 -0.089518
0.236572 -0.088678
0.235814 -0.087755
0.235125 -0.086777
0.234513 -0.085775
0.233985 -0.084784
0.233546 -0.083836
0.233196 -0.082962
0.232932 -0.082182
0.232748 -0.081506
0.232635 -0.080929
0.232582 -0.080436
0.232578 -0.079999
0.232611 -0.079589
0.232672 -0.079178
0.232758 -0.078744
0.232867 -0.078276
0.233003 -0.077768
0.233170 -0.077223
0.233375 -0.076647
0.233623 -0.076051
0.233920 -0.075443
0.234265 -0.074835
0.234657 -0.074238
0.235091 -0.073663
0.235558 -0.073123
0.236048 -0.072631
0.236548 -0.072199
0.237042 -0.071838
0.237518 -0.071555
0.237961 -0.071354
0.238362 -0.071233
0.238714 -0.071181
0.239016 -0.071184
0.239270 -0.071221
0.239481 -0.071268
0.239656 -0.071297
0.239802 -0.071282
0.239923 -0.071197
0.240023 -0.071022
0.240103 -0.070739
0.240160 -0.070338
0.240191 -0.069811
0.240195 -0.069160
0.240167 -0.068388
0.240104 -0.067509
0.240005 -0.066540
0.239867 -0.065508
0.239687 -0.064440
0.239463 -0.063369
0.239194 -0.062327
0.238878 -0.061342
0.238514 -0.060436
0.238103 -0.059622
0.237649 -0.058904
0.237157 -0.058276
0.236634 -0.057727
0.236087 -0.057239
0.235521 -0.056796
0.234943 -0.056381
0.234355 -0.055980
0.233759 -0.055584
0.233157 -0.055186
0.232548 -0.054779
0.231932 -0.054361
0.231310 -0.053930
0.230680 -0.053485
0.230043 -0.053031
0.229400 -0.052575
0.228750 -0.052129
0.228098 -0.051713
0.227444 -0.051348
0.226793 -0.051059
0.226148 -0.050867
0.225510 -0.050785
0.224883 -0.050822
0.224268 -0.050973
0.223668 -0.051228
0.223087 -0.051564
0.222527 -0.051958
0.221992 -0.052378
0.221484 -0.052795
0.221007 -0.053177
0.220564 -0.053495
0.220159 -0.053721
0.219799 -0.053835
0.219487 -0.053819
0.256037 -0.096035
0.255311 -0.096323
0.254542 -0.096445
0.253751 -0.096426
0.252959 -0.096300
0.252187 -0.096108
0.251452 -0.095898
0.250771 -0.095719
0.250156 -0.095614
0.249615 -0.095624
0.249154 -0.095777
0.248776 -0.096088
0.248483 -0.096559
0.248272 -0.097177
0.248143 -0.097917
0.248091 -0.098739
0.248111 -0.099599
0.248198 -0.100448
0.248347 -0.101240
0.248554 -0.101933
0.248812 -0.102493
0.249120 -0.102895
0.249474 -0.103128
0.249873 -0.103188
0.250317 -0.103084
0.250806 -0.102834
0.251343 -0.102466
0.251933 -0.102017
0.252582 -0.101534
0.253294 -0.101069
0.254077 -0.100676
0.254932 -0.100407
0.255862 -0.100302
0.256861 -0.100388
0.257924 -0.100671
0.259039 -0.101139
0.260193 -0.101761
0.261368 -0.102487
0.262547 -0.103259
0.263711 -0.104012
0.264843 -0.104682
0.265927 -0.105212
0.266952 -0.105553
0.267907 -0.105672
0.268792 -0.105546
0.269607 -0.105171
0.270361 -0.104559
0.271066 -0.103736
0.271735 -0.102744
0.272386 -0.101632
0.273031 -0.100459
0.273681 -0.099284
0.274342 -0.098165
0.275017 -0.097153
0.275705 -0.096290
0.276402 -0.095600
0.277101 -0.095092
0.277792 -0.094753
0.278464 -0.094553
0.279104 -0.094445
0.279699 -0.094374
0.280239 -0.094280
0.280716 -0.094111
0.281124 -0.093820
0.281462 -0.093374
0.281733 -0.092753
0.281944 -0.091953
0.282103 -0.090980
0.282221 -0.089855
0.282310 -0.088609
0.282380 -0.087280
0.282440 -0.085918
0.282495 -0.084575
0.282550 -0.083309
0.282605 -0.082179
0.282660 -0.081241
0.282712 -0.080540
0.282755 -0.080110
0.282785 -0.079964
0.282792 -0.080097
0.282767 -0.080483
0.282703 -0.081077
0.282590 -0.081825
0.282425 -0.082671
0.282206 -0.083561
0.281938 -0.084451
0.281628 -0.085306
0.281286 -0.086104
0.280926 -0.086836
0.280563 -0.087498
0.280211 -0.088099
0.279882 -0.088655
0.279589 -0.089185
0.279339 -0.089719
0.279139 -0.090285
0.278992 -0.090914
0.278898 -0.091637
0.278853 -0.092475
0.278854 -0.093444
0.278895 -0.094546
0.278968 -0.095769
0.276779 -0.003738
0.276169 -0.004369
0.275639 -0.005128
0.275212 -0.005992
0.274903 -0.006932
0.274714 -0.007919
0.274642 -0.008924
0.274671 -0.009921
0.274778 -0.010895
0.274936 -0.011833
0.275119 -0.012730
0.275301 -0.013585
0.275460 -0.014397
0.275579 -0.015164
0.275646 -0.015881
0.275652 -0.016542
0.275594 -0.017137
0.275474 -0.017657
0.275296 -0.018090
0.275073 -0.018425
0.274820 -0.018655
0.274559 -0.018771
0.274311 -0.018769
0.274104 -0.018646
0.273959 -0.018401
0.273899 -0.018035
0.273937 -0.017549
0.274079 -0.016946
0.274322 -0.016228
0.274654 -0.015406
0.275059 -0.014492
0.275512 -0.013503
0.275991 -0.012460
0.276473 -0.011382
0.276938 -0.010291
0.277368 -0.009207
0.277752 -0.008145
0.278079 -0.007120
0.278344 -0.006145
0.278546 -0.005228
0.278687 -0.004378
0.278772 -0.003599
0.278810 -0.002895
0.278817 -0.002265
0.278809 -0.001709
0.278809 -0.001229
0.278840 -0.000827
0.278930 -0.000508
0.279099 -0.000282
0.279365 -0.000156
0.279733 -0.000139
0.280196 -0.000234
0.280737 -0.000443
0.281326 -0.000761
0.281928 -0.001183
0.282509 -0.001699
0.283034 -0.002299
0.283473 -0.002970
0.283800 -0.003699
0.283996 -0.004472
0.284048 -0.005274
0.283950 -0.006092
0.283705 -0.006912
0.283322 -0.007723
0.282820 -0.008517
0.282225 -0.009288
0.281569 -0.010028
0.280885 -0.010734
0.280208 -0.011399
0.279570 -0.012015
0.278994 -0.012578
0.278497 -0.013082
0.278084 -0.013529
0.277747 -0.013919
0.277471 -0.014261
0.277234 -0.014561
0.277010 -0.014831
0.276774 -0.015077
0.276501 -0.015309
0.276172 -0.015531
0.275771 -0.015744
0.275284 -0.015945
0.274703 -0.016130
0.274024 -0.016289
0.273248 -0.016412
0.272384 -0.016492
0.271445 -0.016524
0.270451 -0.016509
0.269429 -0.016452
0.268409 -0.016360
0.267419 -0.016247
0.266490 -0.016127
0.265646 -0.016015
0.264907 -0.015931
0.264283 -0.015890
0.263777 -0.015910
0.263385 -0.016002
0.263093 -0.016170
0.262880 -0.016413
0.262724 -0.016719
0.262599 -0.017073
0.181505 0.051986
0.180944 0.051667
0.180449 0.051356
0.180019 0.051072
0.179655 0.050827
0.179357 0.050627
0.179131 0.050470
0.178980 0.050348
0.178910 0.050249
0.178926 0.050155
0.179028 0.050053
0.179214 0.049930
0.179479 0.049780
0.179816 0.049598
0.180219 0.049383
0.180686 0.049133
0.181214 0.048846
0.181803 0.048524
0.182452 0.048168
0.183157 0.047785
0.183910 0.047386
0.184703 0.046983
0.185529 0.046591
0.186381 0.046222
0.187258 0.045885
0.188164 0.045586
0.189107 0.045325
0.190096 0.045096
0.191138 0.044894
0.192238 0.044708
0.193393 0.044529
0.194597 0.044347
0.195838 0.044154
0.197100 0.043942
0.198368 0.043708
0.199626 0.043444
0.200864 0.043148
0.202075 0.042815
0.203258 0.042442
0.204411 0.042029
0.205539 0.041578
0.206643 0.041093
0.207725 0.040581
0.208786 0.040054
0.209827 0.039525
0.210848 0.039009
0.211850 0.038518
0.212832 0.038067
0.213792 0.037663
0.214725 0.037311
0.215623 0.037012
0.216475 0.036763
0.217267 0.036564
0.217983 0.036410
0.218606 0.036304
0.219122 0.036247
0.219517 0.036240
0.219783 0.036284
0.219919 0.036378
0.219930 0.036515
0.219825 0.036684
0.219619 0.036876
0.219329 0.037086
0.218969 0.037314
0.218550 0.037572
0.218084 0.037876
0.217575 0.038247
0.217027 0.038700
0.216445 0.039250
0.215830 0.039898
0.215184 0.040640
0.214510 0.041464
0.213810 0.042353
0.213087 0.043289
0.212343 0.044252
0.211576 0.045224
0.210786 0.046190
0.209970 0.047135
0.209126 0.048048
0.208254 0.048918
0.207359 0.049737
0.206450 0.050501
0.205539 0.051208
0.204640 0.051864
0.203767 0.052478
0.202933 0.053066
0.202146 0.053648
0.201411 0.054245
0.200732 0.054874
0.200112 0.055550
0.199555 0.056277
0.199067 0.057049
0.198657 0.057851
0.198331 0.058658
0.198096 0.059445
0.197953 0.060187
0.197898 0.060863
0.197923 0.061461
0.198016 0.061975
0.198168 0.062402
0.198371 0.062745
0.186676 0.044584
0.186068 0.044266
0.185426 0.043974
0.184760 0.043717
0.184089 0.043496
0.183432 0.043303
0.182812 0.043125
0.182252 0.042939
0.181773 0.042721
0.181394 0.042448
0.181130 0.042099
0.180991 0.041656
0.180981 0.041109
0.181101 0.040455
0.181343 0.039697
0.181697 0.038846
0.182148 0.037917
0.182677 0.036933
0.183263 0.035920
0.183884 0.034909
0.184523 0.033931
0.185162 0.033020
0.185792 0.032204
0.186409 0.031510
0.187015 0.030956
0.187618 0.030549
0.188233 0.030289
0.188876 0.030164
0.189566 0.030155
0.190317 0.030238
0.191143 0.030388
0.192049 0.030579
0.193038 0.030791
0.194105 0.031006
0.195242 0.031209
0.196436 0.031392
0.197670 0.031549
0.198925 0.031680
0.200180 0.031786
0.201413 0.031874
0.202603 0.031951
0.203733 0.032027
0.204787 0.032113
0.205755 0.032222
0.206633 0.032362
0.207423 0.032543
0.208136 0.032767
0.208787 0.033033
0.209398 0.033336
0.209992 0.033663
0.210593 0.034000
0.211220 0.034329
0.211888 0.034631
0.212603 0.034892
0.213368 0.035096
0.214178 0.035232
0.215023 0.035291
0.215890 0.035268
0.216762 0.035164
0.217622 0.034980
0.218451 0.034725
0.219227 0.034411
0.219934 0.034054
0.220556 0.033677
0.221077 0.033305
0.221489 0.032967
0.221785 0.032693
0.221965 0.032510
0.222032 0.032444
0.221998 0.032511
0.221876 0.032718
0.221684 0.033059
0.221441 0.033519
0.221164 0.034075
0.220869 0.034699
0.220569 0.035363
0.220269 0.036041
0.219975 0.036711
0.219687 0.037356
0.219401 0.037966
0.219113 0.038538
0.218816 0.039072
0.218504 0.039571
0.218168 0.040046
0.217803 0.040506
0.217402 0.040964
0.216962 0.041434
0.216477 0.041932
0.215946 0.042473
0.215369 0.043067
0.214751 0.043724
0.214100 0.044441
0.213432 0.045212
0.212766 0.046019
0.212121 0.046842
0.211520 0.047656
0.210980 0.048439
0.210516 0.049169
0.210139 0.049829
0.209855 0.050403
0.209667 0.050879
0.248061 -0.047219
0.247321 -0.047477
0.246525 -0.047588
0.245702 -0.047540
0.244881 -0.047326
0.244086 -0.046947
0.243337 -0.046411
0.242642 -0.045732
0.242002 -0.044935
0.241408 -0.044047
0.240848 -0.043099
0.240308 -0.042117
0.239777 -0.041125
0.239246 -0.040137
0.238710 -0.039166
0.238164 -0.038219
0.237605 -0.037298
0.237034 -0.036404
0.236450 -0.035534
0.235861 -0.034686
0.235276 -0.033855
0.234710 -0.033039
0.234179 -0.032237
0.233701 -0.031447
0.233289 -0.030668
0.232955 -0.029903
0.232704 -0.029153
0.232538 -0.028427
0.232452 -0.027733
0.232438 -0.027083
0.232485 -0.026487
0.232580 -0.025957
0.232709 -0.025500
0.232858 -0.025119
0.233015 -0.024814
0.233164 -0.024579
0.233295 -0.024413
0.233396 -0.024313
0.233460 -0.024280
0.233486 -0.024318
0.233474 -0.024428
0.233431 -0.024610
0.233364 -0.024854
0.233285 -0.025146
0.233203 -0.025465
0.233130 -0.025792
0.233078 -0.026105
0.233056 -0.026387
0.233075 -0.026626
0.233145 -0.026814
0.233271 -0.026950
0.233457 -0.027038
0.233697 -0.027088
0.233981 -0.027115
0.234292 -0.027140
0.234611 -0.027180
0.234917 -0.027255
0.235191 -0.027377
0.235416 -0.027555
0.235576 -0.027790
0.235656 -0.028079
0.235648 -0.028411
0.235546 -0.028772
0.235351 -0.029146
0.235072 -0.029513
0.234723 -0.029854
0.234322 -0.030152
0.233892 -0.030394
0.233459 -0.030569
0.233047 -0.030674
0.232682 -0.030709
0.232380 -0.030681
0.232150 -0.030600
0.231991 -0.030480
0.231886 -0.030338
0.231811 -0.030188
0.231737 -0.030041
0.231634 -0.029908
0.231476 -0.029796
0.231238 -0.029709
0.230902 -0.029653
0.230455 -0.029634
0.229889 -0.029657
0.229204 -0.029726
0.228404 -0.029841
0.227505 -0.029996
0.226526 -0.030183
0.225489 -0.030387
0.224422 -0.030590
0.223347 -0.030773
0.222289 -0.030918
0.221266 -0.031007
0.220292 -0.031025
0.219373 -0.030963
0.218510 -0.030815
0.217700 -0.030583
0.216933 -0.030275
0.216200 -0.029901
0.215488 -0.029476
0.214789 -0.029013
0.214094 -0.028529
0.233090 -0.072191
0.232250 -0.072437
0.231445 -0.072690
0.230698 -0.072968
0.230028 -0.073290
0.229451 -0.073672
0.228979 -0.074125
0.228619 -0.074655
0.228373 -0.075258
0.228239 -0.075924
0.228205 -0.076631
0.228256 -0.077352
0.228370 -0.078056
0.228525 -0.078709
0.228701 -0.079283
0.228877 -0.079751
0.229041 -0.080092
0.229182 -0.080291
0.229296 -0.080339
0.229382 -0.080234
0.229445 -0.079979
0.229491 -0.079582
0.229533 -0.079061
0.229583 -0.078437
0.229654 -0.077734
0.229760 -0.076981
0.229913 -0.076204
0.230124 -0.075432
0.230403 -0.074689
0.230762 -0.073997
0.231207 -0.073370
0.231739 -0.072816
0.232355 -0.072332
0.233043 -0.071908
0.233787 -0.071524
0.234568 -0.071162
0.235366 -0.070799
0.236163 -0.070417
0.236945 -0.070000
0.237700 -0.069540
0.238423 -0.069033
0.239110 -0.068482
0.239763 -0.067897
0.240389 -0.067293
0.240994 -0.066688
0.241590 -0.066104
0.242185 -0.065561
0.242790 -0.065079
0.243415 -0.064676
0.244069 -0.064365
0.244762 -0.064157
0.245502 -0.064058
0.246294 -0.064067
0.247136 -0.064175
0.248015 -0.064362
0.248911 -0.064601
0.249794 -0.064857
0.250632 -0.065096
0.251393 -0.065280
0.252047 -0.065381
0.252571 -0.065371
0.252947 -0.065233
0.253164 -0.064957
0.253220 -0.064541
0.253123 -0.063992
0.252883 -0.063324
0.252520 -0.062558
0.252056 -0.061721
0.251515 -0.060841
0.250923 -0.059950
0.250308 -0.059081
0.249697 -0.058270
0.249119 -0.057548
0.248599 -0.056945
0.248156 -0.056484
0.247799 -0.056176
0.247527 -0.056021
0.247324 -0.056007
0.247171 -0.056116
0.247044 -0.056324
0.246924 -0.056606
0.246793 -0.056940
0.246640 -0.057307
0.246460 -0.057689
0.246254 -0.058075
0.246026 -0.058455
0.245785 -0.058824
0.245539 -0.059182
0.245300 -0.059532
0.245077 -0.059880
0.244881 -0.060236
0.244723 -0.060613
0.244616 -0.061025
0.244579 -0.061487
0.244632 -0.062019
0.244799 -0.062638
0.245101 -0.063358
0.245550 -0.064185
0.246148 -0.065112
0.246886 -0.066122
0.247741 -0.067181
0.250875 -0.016334
0.250093 -0.016588
0.249388 -0.016836
0.248778 -0.017076
0.248276 -0.017308
0.247887 -0.017531
0.247609 -0.017751
0.247435 -0.017974
0.247351 -0.018205
0.247341 -0.018452
0.247387 -0.018718
0.247468 -0.019001
0.247565 -0.019294
0.247659 -0.019584
0.247733 -0.019855
0.247773 -0.020091
0.247769 -0.020274
0.247715 -0.020390
0.247613 -0.020425
0.247470 -0.020370
0.247301 -0.020218
0.247125 -0.019970
0.246969 -0.019627
0.246862 -0.019201
0.246832 -0.018707
0.246907 -0.018163
0.247107 -0.017593
0.247439 -0.017016
0.247904 -0.016442
0.248488 -0.015876
0.249168 -0.015308
0.249914 -0.014723
0.250697 -0.014099
0.251486 -0.013418
0.252254 -0.012663
0.252979 -0.011822
0.253645 -0.010887
0.254240 -0.009855
0.254760 -0.008731
0.255207 -0.007523
0.255587 -0.006242
0.255915 -0.004906
0.256210 -0.003532
0.256496 -0.002137
0.256799 -0.000736
0.257141 0.000659
0.257545 0.002043
0.258025 0.003415
0.258590 0.004775
0.259239 0.006125
0.259962 0.007464
0.260742 0.008791
0.261555 0.010102
0.262372 0.011397
0.263161 0.012674
0.263890 0.013930
0.264530 0.015165
0.265057 0.016376
0.265451 0.017560
0.265696 0.018716
0.265787 0.019842
0.265720 0.020939
0.265500 0.022009
0.265138 0.023060
0.264650 0.024100
0.264059 0.025138
0.263394 0.026178
0.262688 0.027222
0.261974 0.028260
0.261284 0.029281
0.260644 0.030262
0.260070 0.031182
0.259570 0.032012
0.259146 0.032730
0.258786 0.033314
0.258476 0.033749
0.258196 0.034027
0.257923 0.034149
0.257635 0.034120
0.257310 0.033955
0.256932 0.033673
0.256487 0.033299
0.255967 0.032857
0.255375 0.032366
0.254723 0.031840
0.254031 0.031284
0.253327 0.030699
0.252642 0.030082
0.252008 0.029431
0.251451 0.028743
0.250996 0.028018
0.250660 0.027256
0.250456 0.026456
0.250390 0.025621
0.250465 0.024754
0.250677 0.023862
0.251017 0.022954
0.251472 0.022044
0.252026 0.021149
0.252659 0.020286
0.253351 0.019470
0.257692 0.032859
0.256913 0.032567
0.256142 0.032166
0.255393 0.031680
0.254677 0.031140
0.254010 0.030586
0.253410 0.030062
0.252894 0.029613
0.252479 0.029280
0.252174 0.029093
0.251982 0.029069
0.251895 0.029208
0.251900 0.029495
0.251979 0.029902
0.252114 0.030398
0.252292 0.030944
0.252499 0.031507
0.252729 0.032056
0.252972 0.032569
0.253222 0.033032
0.253469 0.033443
0.253705 0.033809
0.253921 0.034146
0.254112 0.034477
0.254279 0.034827
0.254427 0.035227
0.254568 0.035708
0.254719 0.036300
0.254903 0.037034
0.255142 0.037930
0.255457 0.039002
0.255860 0.040245
0.256357 0.041642
0.256939 0.043162
0.257593 0.044765
0.258298 0.046409
0.259033 0.048052
0.259774 0.049659
0.260501 0.051204
0.261193 0.052666
0.261831 0.054031
0.262400 0.055294
0.262886 0.056450
0.263281 0.057502
0.263578 0.058456
0.263777 0.059320
0.263881 0.060112
0.263901 0.060849
0.263852 0.061558
0.263755 0.062265
0.263635 0.063000
0.263518 0.063789
0.263426 0.064655
0.263374 0.065610
0.263365 0.066656
0.263391 0.067784
0.263434 0.068979
0.263470 0.070220
0.263478 0.071483
0.263434 0.072745
0.263320 0.073983
0.263122 0.075175
0.262831 0.076299
0.262443 0.077334
0.261958 0.078263
0.261378 0.079073
0.260712 0.079759
0.259971 0.080322
0.259168 0.080771
0.258321 0.081126
0.257452 0.081412
0.256583 0.081661
0.255740 0.081911
0.254946 0.082192
0.254219 0.082532
0.253572 0.082943
0.253010 0.083419
0.252529 0.083944
0.252121 0.084488
0.251774 0.085020
0.251475 0.085504
0.251211 0.085911
0.250971 0.086214
0.250744 0.086390
0.250522 0.086426
0.250296 0.086311
0.250059 0.086044
0.249807 0.085631
0.249534 0.085082
0.249242 0.084418
0.248933 0.083661
0.248617 0.082838
0.248307 0.081979
0.248023 0.081113
0.247790 0.080272
0.247631 0.079485
0.247565 0.078777
0.247605 0.078170
0.247751 0.077677
0.247995 0.077302
0.248321 0.077046
0.227551 0.087355
0.226838 0.087229
0.226171 0.087049
0.225551 0.086818
0.224975 0.086549
0.224435 0.086263
0.223922 0.085989
0.223424 0.085759
0.222931 0.085609
0.222434 0.085569
0.221927 0.085662
0.221407 0.085896
0.220881 0.086265
0.220358 0.086751
0.219854 0.087320
0.219385 0.087938
0.218969 0.088568
0.218623 0.089180
0.218361 0.089748
0.218192 0.090255
0.218123 0.090687
0.218156 0.091034
0.218290 0.091287
0.218519 0.091443
0.218836 0.091504
0.219228 0.091476
0.219684 0.091376
0.220190 0.091226
0.220732 0.091055
0.221296 0.090898
0.221868 0.090787
0.222438 0.090753
0.222997 0.090818
0.223540 0.090990
0.224068 0.091268
0.224589 0.091636
0.225110 0.092071
0.225643 0.092546
0.226198 0.093040
0.226784 0.093533
0.227406 0.094016
0.228065 0.094482
0.228760 0.094928
0.229487 0.095352
0.230239 0.095752
0.231006 0.096128
0.231781 0.096485
0.232553 0.096828
0.233312 0.097173
0.234047 0.097537
0.234743 0.097944
0.235387 0.098415
0.235965 0.098973
0.236464 0.099633
0.236876 0.100405
0.237197 0.101288
0.237425 0.102271
0.237567 0.103335
0.237630 0.104455
0.237622 0.105608
0.237554 0.106775
0.237435 0.107940
0.237273 0.109093
0.237077 0.110227
0.236857 0.111332
0.236621 0.112400
0.236380 0.113422
0.236140 0.114390
0.235910 0.115299
0.235695 0.116149
0.235494 0.116942
0.235304 0.117688
0.235118 0.118396
0.234925 0.119077
0.234713 0.119743
0.234472 0.120401
0.234194 0.121054
0.233875 0.121695
0.233515 0.122312
0.233123 0.122884
0.232707 0.123389
0.232281 0.123807
0.231856 0.124126
0.231444 0.124339
0.231057 0.124443
0.230703 0.124444
0.230392 0.124345
0.230129 0.124151
0.229921 0.123867
0.229770 0.123501
0.229676 0.123060
0.229638 0.122561
0.229648 0.122021
0.229697 0.121464
0.229775 0.120917
0.229868 0.120407
0.229963 0.119962
0.230050 0.119602
0.230122 0.119342
0.230178 0.119183
0.230221 0.119118
0.233711 0.000097
0.232999 0.000058
0.232354 -0.000039
0.231788 -0.000185
0.231314 -0.000367
0.230943 -0.000565
0.230685 -0.000760
0.230543 -0.000933
0.230517 -0.001070
0.230599 -0.001156
0.230779 -0.001181
0.231040 -0.001139
0.231367 -0.001025
0.231745 -0.000841
0.232164 -0.000588
0.232619 -0.000270
0.233111 0.000106
0.233642 0.000534
0.234211 0.001011
0.234814 0.001534
0.235442 0.002104
0.236078 0.002726
0.236705 0.003409
0.237307 0.004161
0.237876 0.004990
0.238411 0.005905
0.238915 0.006908
0.239397 0.007997
0.239863 0.009166
0.240320 0.010403
0.240765 0.011693
0.241195 0.013017
0.241599 0.014356
0.241966 0.015694
0.242285 0.017016
0.242546 0.018314
0.242744 0.019584
0.242878 0.020822
0.242954 0.022026
0.242980 0.023189
0.242966 0.024299
0.242922 0.025340
0.242856 0.026296
0.242774 0.027152
0.242680 0.027894
0.242577 0.028516
0.242472 0.029014
0.242368 0.029390
0.242270 0.029653
0.242180 0.029815
0.242096 0.029891
0.242010 0.029901
0.241906 0.029864
0.241766 0.029804
0.241567 0.029742
0.241289 0.029697
0.240914 0.029685
0.240434 0.029711
0.239851 0.029776
0.239180 0.029872
0.238440 0.029988
0.237657 0.030109
0.236855 0.030221
0.236055 0.030310
0.235274 0.030362
0.234522 0.030369
0.233810 0.030323
0.233143 0.030222
0.232526 0.030070
0.231960 0.029876
0.231444 0.029651
0.230971 0.029412
0.230532 0.029174
0.230112 0.028950
0.229696 0.028750
0.229267 0.028573
0.228813 0.028413
0.228325 0.028257
0.227800 0.028090
0.227242 0.027897
0.226662 0.027666
0.226073 0.027390
0.225495 0.027066
0.224946 0.026694
0.224440 0.026278
0.223984 0.025820
0.223583 0.025327
0.223232 0.024809
0.222928 0.024277
0.222666 0.023747
0.222443 0.023235
0.222262 0.022758
0.222127 0.022331
0.222046 0.021964
0.222024 0.021661
0.222064 0.021422
0.222164 0.021245
0.222318 0.021128
0.222516 0.021068
0.222749 0.021064
0.223009 0.021117
0.243855 -0.022205
0.243084 -0.022218
0.242255 -0.022174
0.241394 -0.022075
0.240526 -0.021932
0.239675 -0.021763
0.238863 -0.021590
0.238107 -0.021440
0.237420 -0.021335
0.236812 -0.021295
0.236289 -0.021331
0.235853 -0.021445
0.235506 -0.021631
0.235247 -0.021877
0.235070 -0.022168
0.234968 -0.022487
0.234931 -0.022820
0.234948 -0.023154
0.235007 -0.023477
0.235098 -0.023780
0.235214 -0.024055
0.235353 -0.024293
0.235516 -0.024488
0.235708 -0.024633
0.235934 -0.024724
0.236195 -0.024756
0.236495 -0.024731
0.236832 -0.024651
0.237206 -0.024523
0.237614 -0.024358
0.238054 -0.024169
0.238522 -0.023967
0.239014 -0.023761
0.239528 -0.023552
0.240058 -0.023336
0.240597 -0.023101
0.241133 -0.022833
0.241656 -0.022519
0.242151 -0.022149
0.242604 -0.021721
0.243002 -0.021237
0.243338 -0.020702
0.243610 -0.020122
0.243822 -0.019497
0.243984 -0.018827
0.244112 -0.018107
0.244221 -0.017336
0.244328 -0.016513
0.244445 -0.015642
0.244585 -0.014734
0.244752 -0.013803
0.244951 -0.012871
0.245178 -0.011957
0.245427 -0.011080
0.245688 -0.010252
0.245950 -0.009480
0.246199 -0.008764
0.246421 -0.008098
0.246605 -0.007479
0.246735 -0.006902
0.246802 -0.006364
0.246795 -0.005860
0.246712 -0.005387
0.246556 -0.004938
0.246335 -0.004500
0.246065 -0.004058
0.245762 -0.003597
0.245443 -0.003098
0.245125 -0.002545
0.244818 -0.001926
0.244527 -0.001235
0.244253 -0.000470
0.243988 0.000363
0.243722 0.001253
0.243441 0.002184
0.243133 0.003135
0.242785 0.004083
0.242391 0.005005
0.241944 0.005879
0.241439 0.006686
0.240875 0.007410
0.240248 0.008040
0.239555 0.008565
0.238795 0.008980
0.237972 0.009286
0.237095 0.009489
0.236179 0.009602
0.235243 0.009644
0.234308 0.009641
0.233392 0.009617
0.232516 0.009596
0.231692 0.009598
0.230935 0.009633
0.230255 0.009702
0.229662 0.009792
0.229163 0.009881
0.228763 0.009942
0.228464 0.009951
0.228262 0.009888
0.228151 0.009743
0.228120 0.009516
0.257237 -0.058919
0.256576 -0.059136
0.255870 -0.059343
0.255132 -0.059550
0.254374 -0.059765
0.253612 -0.059996
0.252858 -0.060255
0.252130 -0.060553
0.251442 -0.060904
0.250807 -0.061320
0.250234 -0.061808
0.249724 -0.062367
0.249277 -0.062989
0.248884 -0.063652
0.248534 -0.064329
0.248214 -0.064987
0.247911 -0.065594
0.247614 -0.066117
0.247311 -0.066529
0.246996 -0.066811
0.246664 -0.066955
0.246313 -0.066966
0.245948 -0.066856
0.245571 -0.066648
0.245192 -0.066362
0.244818 -0.066021
0.244461 -0.065645
0.244135 -0.065256
0.243855 -0.064878
0.243639 -0.064538
0.243499 -0.064262
0.243444 -0.064073
0.243476 -0.063981
0.243587 -0.063986
0.243761 -0.064069
0.243978 -0.064200
0.244211 -0.064340
0.244438 -0.064450
0.244641 -0.064498
0.244808 -0.064467
0.244938 -0.064356
0.245034 -0.064180
0.245105 -0.063959
0.245162 -0.063720
0.245214 -0.063484
0.245268 -0.063264
0.245333 -0.063068
0.245413 -0.062895
0.245515 -0.062742
0.245646 -0.062604
0.245808 -0.062481
0.246006 -0.062376
0.246237 -0.062290
0.246494 -0.062221
0.246766 -0.062159
0.247037 -0.062090
0.247288 -0.061995
0.247505 -0.061856
0.247676 -0.061658
0.247792 -0.061390
0.247850 -0.061047
0.247848 -0.060628
0.247787 -0.060138
0.247672 -0.059583
0.247504 -0.058976
0.247291 -0.058328
0.247038 -0.057649
0.246754 -0.056943
0.246445 -0.056212
0.246118 -0.055457
0.245779 -0.054682
0.245431 -0.053892
0.245077 -0.053101
0.244716 -0.052326
0.244349 -0.051589
0.243978 -0.050911
0.243608 -0.050315
0.243244 -0.049822
0.242894 -0.049449
0.242565 -0.049209
0.242263 -0.049110
0.241993 -0.049154
0.241757 -0.049338
0.241557 -0.049658
0.241392 -0.050107
0.241259 -0.050675
0.241155 -0.051352
0.241071 -0.052121
0.240997 -0.052960
0.240921 -0.053837
0.240828 -0.054719
0.240709 -0.055571
0.240561 -0.056372
0.240390 -0.057117
0.240213 -0.057822
0.240056 -0.058517
0.239943 -0.059237
0.239897 -0.060011
0.239933 -0.060857
0.240060 -0.061779
0.240278 -0.062767
0.197792 0.085266
0.196951 0.085233
0.196042 0.085345
0.195062 0.085614
0.194022 0.086029
0.192941 0.086559
0.191848 0.087159
0.190778 0.087774
0.189769 0.088348
0.188852 0.088834
0.188057 0.089195
0.187403 0.089409
0.186901 0.089461
0.186557 0.089350
0.186369 0.089080
0.186330 0.088661
0.186429 0.088109
0.186647 0.087444
0.186960 0.086695
0.187340 0.085897
0.187753 0.085090
0.188165 0.084314
0.188545 0.083607
0.188869 0.082994
0.189124 0.082489
0.189310 0.082089
0.189441 0.081778
0.189541 0.081527
0.189642 0.081300
0.189773 0.081062
0.189961 0.080781
0.190224 0.080432
0.190572 0.079996
0.191008 0.079465
0.191528 0.078834
0.192124 0.078103
0.192786 0.077274
0.193502 0.076356
0.194257 0.075357
0.195034 0.074294
0.195813 0.073188
0.196572 0.072070
0.197287 0.070976
0.197934 0.069948
0.198491 0.069025
0.198943 0.068247
0.199279 0.067637
0.199498 0.067208
0.199605 0.066956
0.199611 0.066861
0.199530 0.066895
0.199375 0.067023
0.199158 0.067213
0.198889 0.067433
0.198577 0.067659
0.198229 0.067871
0.197852 0.068055
0.197450 0.068200
0.197029 0.068300
0.196592 0.068351
0.196142 0.068358
0.195681 0.068331
0.195207 0.068290
0.194716 0.068263
0.194204 0.068281
0.193663 0.068382
0.193086 0.068597
0.192464 0.068953
0.191791 0.069458
0.191065 0.070108
0.190284 0.070879
0.189451 0.071736
0.188574 0.072638
0.187662 0.073543
0.186727 0.074416
0.185782 0.075227
0.184841 0.075953
0.183918 0.076572
0.183029 0.077065
0.182189 0.077410
0.181417 0.077587
0.180728 0.077582
0.180134 0.077386
0.179647 0.077004
0.179267 0.076453
0.178994 0.075761
0.178818 0.074969
0.178726 0.074121
0.178702 0.073262
0.178727 0.072434
0.178784 0.071666
0.178857 0.070978
0.178938 0.070377
0.179019 0.069862
0.179101 0.069422
0.179188 0.069046
0.179285 0.068719
0.179398 0.068430
0.179535 0.068168
0.179702 0.067923
0.179905 0.067688
0.182159 0.085632
0.181334 0.085577
0.180498 0.085554
0.179657 0.085568
0.178825 0.085606
0.178024 0.085640
0.177279 0.085635
0.176613 0.085551
0.176048 0.085354
0.175599 0.085018
0.175275 0.084524
0.175077 0.083868
0.175003 0.083054
0.175042 0.082095
0.175183 0.081011
0.175411 0.079826
0.175710 0.078569
0.176062 0.077271
0.176453 0.075965
0.176868 0.074682
0.177297 0.073449
0.177734 0.072288
0.178177 0.071214
0.178629 0.070236
0.179094 0.069357
0.179576 0.068577
0.180078 0.067893
0.180606 0.067297
0.181161 0.066780
0.181745 0.066332
0.182355 0.065945
0.182987 0.065615
0.183636 0.065339
0.184294 0.065119
0.184952 0.064961
0.185603 0.064868
0.186241 0.064842
0.186861 0.064880
0.187462 0.064977
0.188043 0.065120
0.188605 0.065297
0.189149 0.065497
0.189677 0.065713
0.190185 0.065943
0.190674 0.066189
0.191139 0.066453
0.191579 0.066738
0.191990 0.067044
0.192369 0.067363
0.192715 0.067685
0.193024 0.067997
0.193297 0.068284
0.193532 0.068532
0.193729 0.068733
0.193886 0.068880
0.194003 0.068970
0.194080 0.069005
0.194116 0.068988
0.194108 0.068924
0.194056 0.068823
0.193959 0.068698
0.193815 0.068564
0.193625 0.068439
0.193391 0.068342
0.193114 0.068291
0.192797 0.068302
0.192440 0.068390
0.192045 0.068565
0.191614 0.068829
0.191147 0.069179
0.190646 0.069606
0.190113 0.070095
0.189546 0.070632
0.188947 0.071203
0.188312 0.071800
0.187637 0.072418
0.186920 0.073059
0.186156 0.073723
0.185347 0.074409
0.184498 0.075109
0.183619 0.075813
0.182723 0.076506
0.181827 0.077171
0.180947 0.077790
0.180101 0.078349
0.179307 0.078835
0.178580 0.079237
0.177931 0.079551
0.177371 0.079771
0.176907 0.079897
0.176541 0.079927
0.176275 0.079864
0.176103 0.079709
0.176022 0.079468
0.176026 0.079146
0.176109 0.078748
0.176269 0.078278
0.176500 0.077741
0.176801 0.077143
0.177165 0.076495
0.177588 0.075809
0.165527 0.035329
0.164758 0.035227
0.164054 0.035016
0.163402 0.034723
0.162790 0.034380
0.162207 0.034025
0.161648 0.033696
0.161113 0.033425
0.160604 0.033240
0.160126 0.033163
0.159684 0.033209
0.159281 0.033386
0.158924 0.033694
0.158619 0.034124
0.158379 0.034656
0.158217 0.035262
0.158148 0.035909
0.158183 0.036562
0.158329 0.037196
0.158583 0.037796
0.158933 0.038358
0.159360 0.038892
0.159840 0.039415
0.160349 0.039949
0.160865 0.040518
0.161371 0.041149
0.161858 0.041864
0.162323 0.042686
0.162767 0.043629
0.163195 0.044704
0.163611 0.045917
0.164017 0.047268
0.164414 0.048757
0.164801 0.050379
0.165176 0.052125
0.165539 0.053985
0.165893 0.055938
0.166240 0.057960
0.166592 0.060013
0.166958 0.062056
0.167353 0.064046
0.167788 0.065943
0.168273 0.067715
0.168816 0.069336
0.169420 0.070794
0.170088 0.072083
0.170821 0.073206
0.171614 0.074174
0.172462 0.075001
0.173353 0.075708
0.174269 0.076319
0.175188 0.076866
0.176082 0.077381
0.176923 0.077900
0.177683 0.078459
0.178340 0.079083
0.178877 0.079788
0.179292 0.080574
0.179591 0.081422
0.179793 0.082302
0.179926 0.083172
0.180021 0.083990
0.180112 0.084715
0.180228 0.085318
0.180394 0.085780
0.180630 0.086090
0.180945 0.086254
0.181341 0.086281
0.181809 0.086194
0.182334 0.086018
0.182892 0.085785
0.183458 0.085529
0.184004 0.085280
0.184507 0.085060
0.184951 0.084884
0.185322 0.084754
0.185615 0.084667
0.185827 0.084614
0.185960 0.084584
0.186019 0.084563
0.186017 0.084535
0.185968 0.084482
0.185893 0.084384
0.185812 0.084226
0.185747 0.083995
0.185713 0.083687
0.185720 0.083306
0.185775 0.082861
0.185879 0.082366
0.186031 0.081838
0.186233 0.081288
0.186487 0.080725
0.186801 0.080148
0.187183 0.079554
0.187642 0.078935
0.188181 0.078287
0.188798 0.077611
0.189487 0.076915
0.190232 0.076216
0.191015 0.075533
0.191816 0.074891
0.158152 0.036660
0.157380 0.036603
0.156669 0.036523
0.156023 0.036429
0.155437 0.036334
0.154903 0.036261
0.154411 0.036232
0.153951 0.036268
0.153511 0.036386
0.153082 0.036594
0.152659 0.036890
0.152245 0.037265
0.151848 0.037698
0.151485 0.038163
0.151180 0.038628
0.150956 0.039066
0.150836 0.039456
0.150835 0.039788
0.150962 0.040068
0.151218 0.040308
0.151599 0.040529
0.152096 0.040748
0.152700 0.040983
0.153399 0.041243
0.154180 0.041539
0.155029 0.041880
0.155926 0.042277
0.156854 0.042741
0.157793 0.043286
0.158722 0.043918
0.159626 0.044644
0.160492 0.045463
0.161315 0.046371
0.162094 0.047361
0.162836 0.048422
0.163549 0.049545
0.164245 0.050723
0.164932 0.051952
0.165618 0.053231
0.166308 0.054560
0.167008 0.055939
0.167719 0.057361
0.168446 0.058817
0.169194 0.060289
0.169969 0.061758
0.170776 0.063207
0.171616 0.064622
0.172488 0.065997
0.173387 0.067333
0.174303 0.068635
0.175219 0.069916
0.176119 0.071190
0.176981 0.072476
0.177784 0.073788
0.178510 0.075139
0.179145 0.076532
0.179684 0.077958
0.180131 0.079398
0.180496 0.080825
0.180793 0.082206
0.181039 0.083514
0.181246 0.084724
0.181429 0.085818
0.181597 0.086784
0.181764 0.087612
0.181940 0.088298
0.182136 0.088841
0.182362 0.089252
0.182619 0.089547
0.182905 0.089753
0.183213 0.089903
0.183527 0.090032
0.183832 0.090170
0.184113 0.090337
0.184359 0.090539
0.184566 0.090763
0.184737 0.090988
0.184878 0.091181
0.185004 0.091309
0.185129 0.091339
0.185267 0.091247
0.185430 0.091018
0.185627 0.090647
0.185864 0.090138
0.186142 0.089505
0.186463 0.088765
0.186827 0.087940
0.187233 0.087052
0.187680 0.086127
0.188164 0.085189
0.188683 0.084263
0.189233 0.083365
0.189815 0.082506
0.190429 0.081689
0.191074 0.080910
0.191751 0.080164
0.192455 0.079448
0.193183 0.078759
0.193930 0.078099
0.194693 0.077469
0.195471 0.076875
0.245763 -0.078594
0.245002 -0.078831
0.244274 -0.079245
0.243591 -0.079800
0.242966 -0.080451
0.242412 -0.081154
0.241938 -0.081870
0.241551 -0.082566
0.241257 -0.083218
0.241067 -0.083813
0.240988 -0.084344
0.241032 -0.084812
0.241206 -0.085215
0.241513 -0.085553
0.241953 -0.085822
0.242517 -0.086021
0.243192 -0.086148
0.243958 -0.086209
0.244790 -0.086219
0.245660 -0.086198
0.246541 -0.086173
0.247406 -0.086168
0.248238 -0.086198
0.249028 -0.086265
0.249777 -0.086356
0.250495 -0.086448
0.251194 -0.086516
0.251892 -0.086543
0.252601 -0.086514
0.253334 -0.086422
0.254097 -0.086258
0.254895 -0.086018
0.255726 -0.085693
0.256588 -0.085274
0.257474 -0.084754
0.258376 -0.084125
0.259286 -0.083386
0.260190 -0.082538
0.261076 -0.081595
0.261929 -0.080578
0.262733 -0.079515
0.263472 -0.078444
0.264131 -0.077405
0.264697 -0.076434
0.265166 -0.075557
0.265539 -0.074788
0.265826 -0.074127
0.266048 -0.073567
0.266226 -0.073101
0.266381 -0.072722
0.266532 -0.072423
0.266691 -0.072196
0.266863 -0.072032
0.267049 -0.071917
0.267246 -0.071832
0.267447 -0.071756
0.267643 -0.071666
0.267824 -0.071537
0.267979 -0.071347
0.268095 -0.071080
0.268158 -0.070725
0.268155 -0.070278
0.268071 -0.069747
0.267892 -0.069150
0.267608 -0.068515
0.267213 -0.067873
0.266712 -0.067258
0.266120 -0.066698
0.265460 -0.066217
0.264762 -0.065830
0.264056 -0.065548
0.263365 -0.065374
0.262708 -0.065308
0.262097 -0.065340
0.261535 -0.065456
0.261024 -0.065632
0.260558 -0.065843
0.260134 -0.066058
0.259743 -0.066249
0.259377 -0.066390
0.259029 -0.066459
0.258690 -0.066442
0.258348 -0.066337
0.257994 -0.066153
0.257617 -0.065912
0.257204 -0.065646
0.256743 -0.065394
0.256226 -0.065195
0.255650 -0.065080
0.255020 -0.065073
0.254349 -0.065181
0.253657 -0.065405
0.252967 -0.065734
0.252300 -0.066151
0.251677 -0.066634
0.251114 -0.067155
0.250624 -0.067683
0.250215 -0.068182
0.249893 -0.068618
0.249662 -0.068955
0.249523 -0.069160
0.300407 -0.094353
0.299631 -0.094551
0.298831 -0.094703
0.298026 -0.094825
0.297233 -0.094933
0.296467 -0.095046
0.295742 -0.095186
0.295071 -0.095370
0.294464 -0.095616
0.293927 -0.095934
0.293459 -0.096329
0.293054 -0.096794
0.292700 -0.097315
0.292378 -0.097871
0.292073 -0.098434
0.291767 -0.098974
0.291446 -0.099460
0.291100 -0.099863
0.290721 -0.100160
0.290308 -0.100335
0.289860 -0.100381
0.289382 -0.100303
0.288877 -0.100113
0.288350 -0.099828
0.287806 -0.099471
0.287250 -0.099063
0.286693 -0.098626
0.286149 -0.098180
0.285638 -0.097743
0.285180 -0.097332
0.284793 -0.096964
0.284491 -0.096653
0.284282 -0.096404
0.284168 -0.096220
0.284143 -0.096092
0.284200 -0.096005
0.284329 -0.095938
0.284517 -0.095867
0.284755 -0.095764
0.285031 -0.095608
0.285338 -0.095381
0.285669 -0.095073
0.286016 -0.094685
0.286376 -0.094225
0.286744 -0.093707
0.287117 -0.093146
0.287496 -0.092562
0.287883 -0.091970
0.288285 -0.091388
0.288711 -0.090831
0.289171 -0.090315
0.289675 -0.089856
0.290227 -0.089464
0.290824 -0.089144
0.291458 -0.088892
0.292112 -0.088694
0.292763 -0.088530
0.293389 -0.088372
0.293965 -0.088188
0.294471 -0.087948
0.294887 -0.087622
0.295201 -0.087184
0.295407 -0.086618
0.295504 -0.085914
0.295502 -0.085070
0.295413 -0.084092
0.295257 -0.082994
0.295058 -0.081792
0.294840 -0.080510
0.294623 -0.079177
0.294426 -0.077826
0.294261 -0.076498
0.294137 -0.075232
0.294055 -0.074068
0.294011 -0.073040
0.293993 -0.072170
0.293986 -0.071471
0.293967 -0.070941
0.293915 -0.070568
0.293805 -0.070328
0.293618 -0.070192
0.293337 -0.070124
0.292951 -0.070091
0.292455 -0.070062
0.291854 -0.070013
0.291160 -0.069930
0.290389 -0.069807
0.289565 -0.069647
0.288711 -0.069461
0.287849 -0.069266
0.287002 -0.069084
0.286187 -0.068942
0.285421 -0.068872
0.284718 -0.068907
0.284094 -0.069080
0.283558 -0.069420
0.283118 -0.069950
0.282776 -0.070675
0.282524 -0.071589
0.282350 -0.072669
0.282238 -0.073875
0.276527 -0.037034
0.275755 -0.037331
0.274949 -0.037681
0.274144 -0.038085
0.273374 -0.038548
0.272671 -0.039078
0.272055 -0.039680
0.271537 -0.040357
0.271120 -0.041107
0.270794 -0.041927
0.270542 -0.042811
0.270340 -0.043748
0.270164 -0.044729
0.269989 -0.045739
0.269795 -0.046762
0.269566 -0.047782
0.269294 -0.048778
0.268975 -0.049733
0.268613 -0.050632
0.268216 -0.051463
0.267798 -0.052219
0.267373 -0.052896
0.266957 -0.053497
0.266564 -0.054025
0.266205 -0.054482
0.265889 -0.054875
0.265628 -0.055207
0.265433 -0.055481
0.265319 -0.055697
0.265305 -0.055855
0.265406 -0.055950
0.265633 -0.055981
0.265985 -0.055945
0.266455 -0.055841
0.267028 -0.055673
0.267684 -0.055444
0.268404 -0.055158
0.269169 -0.054815
0.269961 -0.054416
0.270764 -0.053960
0.271564 -0.053448
0.272350 -0.052883
0.273111 -0.052270
0.273843 -0.051619
0.274542 -0.050939
0.275212 -0.050243
0.275859 -0.049538
0.276500 -0.048832
0.277153 -0.048128
0.277844 -0.047426
0.278597 -0.046721
0.279434 -0.046009
0.280366 -0.045286
0.281389 -0.044549
0.282490 -0.043795
0.283641 -0.043022
0.284810 -0.042229
0.285963 -0.041413
0.287069 -0.040570
0.288099 -0.039696
0.289032 -0.038789
0.289854 -0.037846
0.290557 -0.036866
0.291138 -0.035849
0.291605 -0.034796
0.291968 -0.033709
0.292246 -0.032589
0.292461 -0.031438
0.292639 -0.030258
0.292809 -0.029053
0.292999 -0.027831
0.293233 -0.026600
0.293533 -0.025370
0.293908 -0.024155
0.294360 -0.022966
0.294877 -0.021817
0.295439 -0.020724
0.296016 -0.019702
0.296578 -0.018770
0.297094 -0.017944
0.297538 -0.017237
0.297889 -0.016659
0.298135 -0.016214
0.298269 -0.015901
0.298292 -0.015714
0.298209 -0.015642
0.298031 -0.015671
0.297774 -0.015783
0.297453 -0.015959
0.297088 -0.016177
0.296697 -0.016415
0.296299 -0.016654
0.295914 -0.016877
0.295560 -0.017072
0.295257 -0.017232
0.295017 -0.017361
0.294849 -0.017467
0.294751 -0.017568
0.294713 -0.017683
0.294717 -0.017830
0.294742 -0.018023
0.262088 -0.036603
0.261353 -0.036811
0.260638 -0.036890
0.259961 -0.036842
0.259336 -0.036669
0.258769 -0.036381
0.258266 -0.035987
0.257830 -0.035502
0.257463 -0.034937
0.257168 -0.034306
0.256945 -0.033621
0.256788 -0.032892
0.256687 -0.032129
0.256629 -0.031340
0.256598 -0.030535
0.256581 -0.029719
0.256566 -0.028899
0.256547 -0.028079
0.256522 -0.027259
0.256495 -0.026438
0.256472 -0.025610
0.256465 -0.024763
0.256488 -0.023885
0.256556 -0.022961
0.256682 -0.021982
0.256879 -0.020938
0.257153 -0.019828
0.257510 -0.018655
0.257952 -0.017429
0.258480 -0.016160
0.259095 -0.014865
0.259791 -0.013561
0.260561 -0.012263
0.261391 -0.010987
0.262259 -0.009740
0.263141 -0.008525
0.264010 -0.007342
0.264843 -0.006186
0.265620 -0.005052
0.266330 -0.003938
0.266968 -0.002846
0.267542 -0.001776
0.268061 -0.000735
0.268544 0.000275
0.269007 0.001249
0.269468 0.002182
0.269942 0.003068
0.270436 0.003896
0.270953 0.004656
0.271494 0.005333
0.272054 0.005918
0.272630 0.006401
0.273217 0.006779
0.273809 0.007059
0.274397 0.007253
0.274967 0.007378
0.275503 0.007452
0.275988 0.007489
0.276409 0.007499
0.276760 0.007483
0.277040 0.007439
0.277256 0.007366
0.277418 0.007260
0.277544 0.007123
0.277650 0.006957
0.277755 0.006766
0.277873 0.006555
0.278010 0.006328
0.278169 0.006091
0.278340 0.005845
0.278514 0.005596
0.278675 0.005346
0.278815 0.005100
0.278927 0.004862
0.279012 0.004630
0.279078 0.004400
0.279131 0.004159
0.279178 0.003890
0.279222 0.003574
0.279265 0.003197
0.279307 0.002745
0.279347 0.002210
0.279388 0.001593
0.279435 0.000897
0.279498 0.000131
0.279587 -0.000689
0.279712 -0.001544
0.279882 -0.002414
0.280101 -0.003278
0.280368 -0.004117
0.280676 -0.004916
0.281017 -0.005668
0.281383 -0.006373
0.281771 -0.007038
0.282187 -0.007677
0.282640 -0.008303
0.283145 -0.008933
0.283713 -0.009576
0.284353 -0.010239
0.285063 -0.010919
0.285834 -0.011609
0.229815 0.048227
0.229114 0.048133
0.228339 0.048152
0.227502 0.048288
0.226620 0.048536
0.225713 0.048886
0.224802 0.049315
0.223906 0.049796
0.223040 0.050298
0.222217 0.050791
0.221445 0.051251
0.220730 0.051659
0.220073 0.052003
0.219472 0.052280
0.218925 0.052490
0.218427 0.052640
0.217973 0.052744
0.217557 0.052818
0.217175 0.052884
0.216822 0.052968
0.216496 0.053095
0.216194 0.053288
0.215920 0.053566
0.215676 0.053940
0.215466 0.054415
0.215296 0.054988
0.215173 0.055643
0.215102 0.056355
0.215088 0.057094
0.215138 0.057825
0.215253 0.058515
0.215433 0.059139
0.215674 0.059681
0.215967 0.060135
0.216300 0.060507
0.216658 0.060808
0.217025 0.061054
0.217387 0.061262
0.217735 0.061444
0.218062 0.061604
0.218368 0.061741
0.218655 0.061847
0.218930 0.061914
0.219197 0.061935
0.219464 0.061904
0.219736 0.061818
0.220020 0.061673
0.220324 0.061465
0.220656 0.061187
0.221022 0.060832
0.221424 0.060392
0.221863 0.059862
0.222330 0.059238
0.222814 0.058523
0.223298 0.057722
0.223767 0.056843
0.224205 0.055892
0.224600 0.054874
0.224947 0.053790
0.225244 0.052641
0.225494 0.051427
0.225702 0.050153
0.225874 0.048827
0.226015 0.047464
0.226129 0.046084
0.226222 0.044711
0.226297 0.043367
0.226361 0.042078
0.226421 0.040860
0.226483 0.039727
0.226554 0.038681
0.226634 0.037721
0.226722 0.036835
0.226807 0.036009
0.226880 0.035224
0.226929 0.034463
0.226943 0.033709
0.226918 0.032947
0.226850 0.032165
0.226742 0.031352
0.226598 0.030498
0.226423 0.029599
0.226225 0.028653
0.226011 0.027659
0.225785 0.026625
0.225552 0.025557
0.225313 0.024471
0.225068 0.023379
0.224817 0.022300
0.224560 0.021248
0.224296 0.020236
0.224028 0.019272
0.223756 0.018360
0.223485 0.017496
0.223220 0.016672
0.222967 0.015877
0.222731 0.015097
0.222518 0.014319
0.222334 0.013534
0.222181 0.012734
0.222062 0.011914
0.226751 0.050777
0.226100 0.050635
0.225455 0.050505
0.224818 0.050407
0.224184 0.050360
0.223552 0.050380
0.222918 0.050481
0.222277 0.050672
0.221631 0.050954
0.220986 0.051317
0.220349 0.051746
0.219728 0.052218
0.219131 0.052709
0.218565 0.053198
0.218033 0.053664
0.217541 0.054088
0.217094 0.054454
0.216698 0.054747
0.216362 0.054958
0.216089 0.055081
0.215879 0.055121
0.215727 0.055094
0.215623 0.055025
0.215552 0.054945
0.215499 0.054893
0.215451 0.054906
0.215401 0.055014
0.215350 0.055235
0.215309 0.055566
0.215297 0.055987
0.215333 0.056465
0.215434 0.056962
0.215608 0.057438
0.215854 0.057862
0.216165 0.058211
0.216530 0.058469
0.216939 0.058626
0.217379 0.058678
0.217843 0.058625
0.218319 0.058472
0.218796 0.058233
0.219259 0.057931
0.219690 0.057598
0.220072 0.057272
0.220389 0.056993
0.220632 0.056792
0.220803 0.056684
0.220918 0.056670
0.220998 0.056733
0.221068 0.056848
0.221153 0.056979
0.221270 0.057092
0.221428 0.057154
0.221629 0.057136
0.221868 0.057018
0.222134 0.056787
0.222414 0.056440
0.222693 0.055981
0.222957 0.055416
0.223194 0.054758
0.223393 0.054019
0.223546 0.053214
0.223647 0.052359
0.223694 0.051468
0.223692 0.050555
0.223652 0.049630
0.223591 0.048702
0.223527 0.047778
0.223478 0.046864
0.223460 0.045961
0.223481 0.045068
0.223548 0.044177
0.223660 0.043278
0.223815 0.042357
0.224005 0.041403
0.224222 0.040407
0.224453 0.039367
0.224683 0.038283
0.224897 0.037159
0.225080 0.036001
0.225222 0.034815
0.225315 0.033603
0.225361 0.032369
0.225365 0.031113
0.225339 0.029839
0.225293 0.028553
0.225240 0.027264
0.225189 0.025985
0.225145 0.024731
0.225114 0.023517
0.225098 0.022356
0.225099 0.021257
0.225120 0.020225
0.225162 0.019261
0.225225 0.018363
0.225307 0.017530
0.225403 0.016760
0.225502 0.016056
0.225591 0.015419
0.225656 0.014854
0.225687 0.014363
0.290325 -0.059895
0.289639 -0.060258
0.288945 -0.060863
0.288256 -0.061657
0.287583 -0.062567
0.286932 -0.063514
0.286303 -0.064428
0.285694 -0.065251
0.285103 -0.065940
0.284527 -0.066465
0.283965 -0.066808
0.283418 -0.066957
0.282887 -0.066909
0.282375 -0.066665
0.281884 -0.066235
0.281416 -0.065634
0.280971 -0.064888
0.280546 -0.064031
0.280136 -0.063111
0.279739 -0.062187
0.279352 -0.061329
0.278977 -0.060606
0.278622 -0.060077
0.278295 -0.059775
0.278004 -0.059703
0.277755 -0.059829
0.277550 -0.060101
0.277387 -0.060459
0.277259 -0.060839
0.277161 -0.061186
0.277081 -0.061454
0.277009 -0.061602
0.276931 -0.061595
0.276832 -0.061404
0.276697 -0.061003
0.276509 -0.060376
0.276252 -0.059514
0.275916 -0.058431
0.275493 -0.057162
0.274987 -0.055765
0.274403 -0.054322
0.273756 -0.052928
0.273061 -0.051681
0.272338 -0.050671
0.271607 -0.049972
0.270889 -0.049623
0.270198 -0.049630
0.269551 -0.049961
0.268953 -0.050560
0.268409 -0.051355
0.267915 -0.052274
0.267463 -0.053250
0.267039 -0.054223
0.266630 -0.055143
0.266221 -0.055966
0.265799 -0.056660
0.265355 -0.057202
0.264883 -0.057578
0.264382 -0.057787
0.263850 -0.057838
0.263289 -0.057750
0.262696 -0.057556
0.262072 -0.057297
0.261416 -0.057026
0.260730 -0.056804
0.260017 -0.056687
0.259284 -0.056722
0.258540 -0.056939
0.257794 -0.057335
0.257054 -0.057885
0.256324 -0.058542
0.255605 -0.059253
0.254894 -0.059961
0.254186 -0.060619
0.253477 -0.061184
0.252763 -0.061620
0.252043 -0.061901
0.251319 -0.062008
0.250595 -0.061931
0.249875 -0.061670
0.249161 -0.061235
0.248458 -0.060647
0.247768 -0.059940
0.247092 -0.059157
0.246431 -0.058353
0.245786 -0.057589
0.245156 -0.056927
0.244542 -0.056423
0.243944 -0.056121
0.243359 -0.056043
0.242783 -0.056185
0.242213 -0.056522
0.241646 -0.057010
0.241083 -0.057605
0.240531 -0.058265
0.239997 -0.058959
0.239494 -0.059665
0.239029 -0.060363
0.238612 -0.061039
0.238244 -0.061674
0.237927 -0.062255
0.241370 -0.107790
0.240571 -0.108071
0.239719 -0.108553
0.238820 -0.109199
0.237877 -0.109958
0.236897 -0.110771
0.235890 -0.111584
0.234866 -0.112351
0.233838 -0.113033
0.232822 -0.113605
0.231835 -0.114047
0.230896 -0.114350
0.230023 -0.114507
0.229230 -0.114517
0.228528 -0.114382
0.227928 -0.114110
0.227432 -0.113717
0.227044 -0.113228
0.226761 -0.112678
0.226575 -0.112110
0.226475 -0.111576
0.226448 -0.111124
0.226479 -0.110792
0.226553 -0.110598
0.226661 -0.110534
0.226796 -0.110570
0.226955 -0.110667
0.227142 -0.110784
0.227361 -0.110887
0.227619 -0.110949
0.227925 -0.110949
0.228284 -0.110870
0.228703 -0.110695
0.229187 -0.110409
0.229740 -0.109998
0.230365 -0.109449
0.231060 -0.108754
0.231822 -0.107912
0.232642 -0.106927
0.233509 -0.105814
0.234407 -0.104596
0.235319 -0.103308
0.236225 -0.101991
0.237107 -0.100695
0.237954 -0.099470
0.238760 -0.098362
0.239525 -0.097409
0.240258 -0.096632
0.240967 -0.096039
0.241662 -0.095626
0.242349 -0.095378
0.243031 -0.095272
0.243707 -0.095280
0.244379 -0.095369
0.245044 -0.095500
0.245702 -0.095633
0.246349 -0.095730
0.246982 -0.095755
0.247593 -0.095676
0.248176 -0.095471
0.248721 -0.095129
0.249220 -0.094654
0.249665 -0.094067
0.250053 -0.093408
0.250379 -0.092734
0.250646 -0.092109
0.250856 -0.091598
0.251017 -0.091255
0.251139 -0.091119
0.251236 -0.091203
0.251320 -0.091506
0.251403 -0.092008
0.251492 -0.092679
0.251590 -0.093478
0.251695 -0.094362
0.251799 -0.095282
0.251893 -0.096189
0.251965 -0.097036
0.252001 -0.097781
0.251988 -0.098386
0.251915 -0.098825
0.251773 -0.099083
0.251556 -0.099164
0.251262 -0.099086
0.250891 -0.098888
0.250444 -0.098624
0.249923 -0.098360
0.249333 -0.098170
0.248677 -0.098122
0.247964 -0.098278
0.247206 -0.098677
0.246418 -0.099337
0.245618 -0.100252
0.244821 -0.101397
0.244042 -0.102729
0.243288 -0.104194
0.242564 -0.105726
0.241870 -0.107256
0.241208 -0.108716
0.240579 -0.110041
0.239987 -0.111177
0.237094 -0.118051
0.236337 -0.118153
0.235618 -0.118129
0.234934 -0.117985
0.234282 -0.117729
0.233657 -0.117376
0.233058 -0.116949
0.232485 -0.116481
0.231944 -0.116011
0.231439 -0.115580
0.230981 -0.115228
0.230579 -0.114979
0.230240 -0.114841
0.229970 -0.114798
0.229773 -0.114816
0.229651 -0.114847
0.229602 -0.114840
0.229623 -0.114745
0.229707 -0.114523
0.229849 -0.114144
0.230039 -0.113594
0.230265 -0.112865
0.230516 -0.111965
0.230776 -0.110905
0.231031 -0.109707
0.231266 -0.108395
0.231467 -0.107001
0.231627 -0.105561
0.231742 -0.104117
0.231816 -0.102720
0.231859 -0.101423
0.231882 -0.100278
0.231899 -0.099332
0.231923 -0.098621
0.231965 -0.098155
0.232031 -0.097925
0.232126 -0.097893
0.232250 -0.098006
0.232405 -0.098201
0.232592 -0.098420
0.232813 -0.098613
0.233072 -0.098747
0.233375 -0.098801
0.233724 -0.098768
0.234120 -0.098645
0.234558 -0.098431
0.235033 -0.098127
0.235538 -0.097733
0.236066 -0.097254
0.236612 -0.096700
0.237171 -0.096091
0.237744 -0.095458
0.238328 -0.094842
0.238926 -0.094289
0.239537 -0.093846
0.240161 -0.093549
0.240799 -0.093422
0.241452 -0.093466
0.242118 -0.093663
0.242800 -0.093980
0.243496 -0.094375
0.244207 -0.094806
0.244933 -0.095235
0.245672 -0.095628
0.246417 -0.095956
0.247163 -0.096193
0.247897 -0.096313
0.248609 -0.096295
0.249283 -0.096123
0.249906 -0.095786
0.250464 -0.095288
0.250945 -0.094645
0.251339 -0.093889
0.251637 -0.093063
0.251833 -0.092226
0.251925 -0.091441
0.251913 -0.090774
0.251800 -0.090284
0.251594 -0.090018
0.251305 -0.090006
0.250948 -0.090255
0.250539 -0.090755
0.250098 -0.091481
0.249642 -0.092399
0.249190 -0.093473
0.248756 -0.094664
0.248352 -0.095930
0.247983 -0.097228
0.247651 -0.098511
0.247351 -0.099736
0.247073 -0.100861
0.246809 -0.101851
0.246546 -0.102682
0.246276 -0.103347
0.245994 -0.103850
0.245697 -0.104215
0.245387 -0.104477
0.245070 -0.104682
0.244752 -0.104881
0.244442 -0.105121
0.244152 -0.105443
0.277636 -0.094507
0.276946 -0.094933
0.276353 -0.095701
0.275861 -0.096765
0.275469 -0.098052
0.275174 -0.099483
0.274966 -0.100978
0.274836 -0.102464
0.274775 -0.103877
0.274770 -0.105161
0.274810 -0.106268
0.274881 -0.107157
0.274970 -0.107796
0.275064 -0.108165
0.275153 -0.108253
0.275229 -0.108070
0.275289 -0.107644
0.275334 -0.107026
0.275372 -0.106290
0.275414 -0.105528
0.275471 -0.104839
0.275556 -0.104316
0.275678 -0.104029
0.275838 -0.104011
0.276034 -0.104256
0.276258 -0.104719
0.276501 -0.105337
0.276752 -0.106032
0.277003 -0.106726
0.277247 -0.107351
0.277478 -0.107844
0.277692 -0.108153
0.277882 -0.108237
0.278044 -0.108062
0.278170 -0.107606
0.278252 -0.106853
0.278284 -0.105799
0.278261 -0.104458
0.278182 -0.102860
0.278052 -0.101062
0.277883 -0.099145
0.277694 -0.097209
0.277507 -0.095367
0.277348 -0.093730
0.277238 -0.092390
0.277201 -0.091413
0.277251 -0.090826
0.277403 -0.090620
0.277665 -0.090758
0.278040 -0.091181
0.278528 -0.091820
0.279121 -0.092597
0.279801 -0.093436
0.280544 -0.094257
0.281320 -0.094986
0.282098 -0.095555
0.282847 -0.095911
0.283545 -0.096023
0.284173 -0.095881
0.284723 -0.095501
0.285190 -0.094920
0.285575 -0.094190
0.285884 -0.093374
0.286125 -0.092548
0.286310 -0.091784
0.286453 -0.091153
0.286570 -0.090707
0.286677 -0.090479
0.286787 -0.090477
0.286912 -0.090686
0.287057 -0.091072
0.287221 -0.091590
0.287397 -0.092187
0.287570 -0.092806
0.287724 -0.093393
0.287838 -0.093897
0.287893 -0.094273
0.287872 -0.094484
0.287758 -0.094504
0.287542 -0.094317
0.287216 -0.093922
0.286780 -0.093333
0.286237 -0.092581
0.285598 -0.091714
0.284878 -0.090794
0.284096 -0.089894
0.283274 -0.089089
0.282436 -0.088448
0.281604 -0.088025
0.280799 -0.087855
0.280038 -0.087950
0.279335 -0.088299
0.278704 -0.088873
0.278157 -0.089627
0.277705 -0.090507
0.277357 -0.091459
0.277116 -0.092423
0.276980 -0.093347
0.276942 -0.094177
0.276989 -0.094869
0.277107 -0.095384
0.322408 -0.007414
0.321707 -0.007820
0.320990 -0.008307
0.320300 -0.008857
0.319676 -0.009456
0.319145 -0.010091
0.318723 -0.010752
0.318416 -0.011427
0.318220 -0.012106
0.318123 -0.012779
0.318100 -0.013442
0.318119 -0.014096
0.318135 -0.014744
0.318103 -0.015394
0.317983 -0.016050
0.317738 -0.016713
0.317346 -0.017381
0.316794 -0.018049
0.316081 -0.018715
0.315217 -0.019375
0.314218 -0.020022
0.313104 -0.020649
0.311898 -0.021239
0.310622 -0.021773
0.309293 -0.022228
0.307930 -0.022579
0.306553 -0.022804
0.305181 -0.022882
0.303839 -0.022799
0.302555 -0.022546
0.301355 -0.022125
0.300257 -0.021548
0.299269 -0.020835
0.298387 -0.020013
0.297593 -0.019108
0.296866 -0.018140
0.296182 -0.017120
0.295518 -0.016053
0.294858 -0.014941
0.294195 -0.013791
0.293529 -0.012616
0.292871 -0.011437
0.292237 -0.010279
0.291649 -0.009169
0.291126 -0.008135
0.290692 -0.007197
0.290365 -0.006373
0.290166 -0.005672
0.290115 -0.005101
0.290228 -0.004659
0.290521 -0.004342
0.291004 -0.004142
0.291677 -0.004050
0.292528 -0.004057
0.293532 -0.004151
0.294653 -0.004319
0.295846 -0.004551
0.297066 -0.004835
0.298272 -0.005165
0.299431 -0.005540
0.300522 -0.005961
0.301534 -0.006431
0.302464 -0.006953
0.303316 -0.007525
0.304099 -0.008142
0.304826 -0.008791
0.305515 -0.009455
0.306182 -0.010111
0.306846 -0.010733
0.307524 -0.011294
0.308224 -0.011771
0.308955 -0.012146
0.309715 -0.012414
0.310502 -0.012578
0.311308 -0.012652
0.312119 -0.012659
0.312919 -0.012631
0.313681 -0.012598
0.314379 -0.012592
0.314980 -0.012632
0.315458 -0.012731
0.315791 -0.012891
0.315964 -0.013112
0.315974 -0.013391
0.315823 -0.013723
0.315523 -0.014102
0.315091 -0.014520
0.314551 -0.014965
0.313929 -0.015422
0.313251 -0.015875
0.312544 -0.016305
0.311831 -0.016697
0.311132 -0.017042
0.310460 -0.017336
0.309828 -0.017587
0.309248 -0.017809
0.308727 -0.018028
0.308270 -0.018276
0.307873 -0.018586
0.307527 -0.018988
0.307213 -0.019502
0.245988 0.071158
0.245322 0.070833
0.244632 0.070491
0.243925 0.070154
0.243212 0.069838
0.242502 0.069553
0.241808 0.069311
0.241138 0.069129
0.240497 0.069022
0.239890 0.069004
0.239320 0.069078
0.238790 0.069237
0.238299 0.069460
0.237848 0.069712
0.237438 0.069954
0.237067 0.070149
0.236732 0.070266
0.236431 0.070291
0.236160 0.070221
0.235916 0.070070
0.235697 0.069859
0.235504 0.069616
0.235341 0.069367
0.235214 0.069130
0.235128 0.068917
0.235090 0.068738
0.235104 0.068601
0.235175 0.068520
0.235305 0.068517
0.235494 0.068621
0.235743 0.068863
0.236049 0.069271
0.236407 0.069862
0.236810 0.070638
0.237250 0.071581
0.237717 0.072659
0.238200 0.073827
0.238689 0.075034
0.239177 0.076234
0.239659 0.077383
0.240133 0.078449
0.240602 0.079406
0.241071 0.080240
0.241546 0.080947
0.242034 0.081526
0.242543 0.081979
0.243080 0.082311
0.243655 0.082531
0.244273 0.082655
0.244942 0.082709
0.245663 0.082730
0.246431 0.082761
0.247240 0.082846
0.248078 0.083026
0.248930 0.083328
0.249784 0.083762
0.250627 0.084315
0.251450 0.084955
0.252246 0.085637
0.253012 0.086309
0.253747 0.086924
0.254453 0.087444
0.255131 0.087850
0.255783 0.088135
0.256414 0.088305
0.257028 0.088375
0.257628 0.088359
0.258222 0.088276
0.258812 0.088142
0.259401 0.087977
0.259985 0.087809
0.260558 0.087670
0.261107 0.087602
0.261619 0.087646
0.262077 0.087843
0.262470 0.088221
0.262788 0.088792
0.263029 0.089543
0.263197 0.090436
0.263299 0.091414
0.263347 0.092411
0.263354 0.093358
0.263334 0.094198
0.263296 0.094884
0.263252 0.095388
0.263208 0.095698
0.263170 0.095812
0.263141 0.095736
0.263119 0.095482
0.263104 0.095060
0.263089 0.094490
0.263066 0.093793
0.263027 0.093001
0.262965 0.092153
0.262875 0.091291
0.262756 0.090457
0.262609 0.089684
0.262438 0.088998
0.262248 0.088408
0.262045 0.087904
0.261834 0.087464
0.253557 0.078147
0.252898 0.077808
0.252232 0.077417
0.251562 0.077010
0.250895 0.076615
0.250242 0.076260
0.249615 0.075968
0.249030 0.075758
0.248498 0.075649
0.248033 0.075649
0.247646 0.075761
0.247343 0.075976
0.247131 0.076271
0.247010 0.076614
0.246980 0.076965
0.247039 0.077285
0.247180 0.077536
0.247394 0.077690
0.247670 0.077728
0.247997 0.077642
0.248361 0.077431
0.248750 0.077106
0.249151 0.076679
0.249554 0.076170
0.249953 0.075599
0.250343 0.074989
0.250722 0.074368
0.251095 0.073765
0.251465 0.073214
0.251838 0.072751
0.252218 0.072409
0.252608 0.072214
0.253008 0.072181
0.253418 0.072306
0.253835 0.072574
0.254252 0.072957
0.254660 0.073421
0.255051 0.073930
0.255412 0.074451
0.255734 0.074954
0.256007 0.075417
0.256225 0.075817
0.256389 0.076141
0.256500 0.076375
0.256563 0.076514
0.256588 0.076556
0.256584 0.076506
0.256561 0.076375
0.256528 0.076181
0.256489 0.075947
0.256445 0.075704
0.256392 0.075487
0.256322 0.075334
0.256227 0.075277
0.256096 0.075344
0.255924 0.075548
0.255703 0.075886
0.255431 0.076340
0.255107 0.076884
0.254732 0.077483
0.254307 0.078098
0.253837 0.078695
0.253326 0.079245
0.252780 0.079726
0.252203 0.080120
0.251604 0.080420
0.250987 0.080622
0.250360 0.080729
0.249726 0.080747
0.249087 0.080688
0.248441 0.080572
0.247782 0.080424
0.247098 0.080281
0.246379 0.080183
0.245613 0.080171
0.244792 0.080284
0.243914 0.080547
0.242982 0.080968
0.242006 0.081536
0.241000 0.082226
0.239980 0.082999
0.238962 0.083811
0.237962 0.084617
0.236994 0.085375
0.236071 0.086047
0.235202 0.086605
0.234396 0.087025
0.233660 0.087292
0.232999 0.087400
0.232413 0.087351
0.231904 0.087157
0.231466 0.086842
0.231091 0.086441
0.230770 0.086000
0.230492 0.085572
0.230245 0.085212
0.230024 0.084969
0.229825 0.084879
0.229652 0.084961
0.229513 0.085216
0.229417 0.085625
0.231461 0.078850
0.230803 0.078604
0.230098 0.078191
0.229349 0.077637
0.228558 0.076974
0.227728 0.076244
0.226864 0.075497
0.225970 0.074794
0.225053 0.074198
0.224121 0.073771
0.223181 0.073561
0.222243 0.073592
0.221317 0.073863
0.220413 0.074342
0.219538 0.074973
0.218699 0.075689
0.217900 0.076418
0.217142 0.077102
0.216420 0.077694
0.215730 0.078167
0.215063 0.078507
0.214411 0.078712
0.213767 0.078784
0.213129 0.078730
0.212495 0.078558
0.211869 0.078281
0.211259 0.077919
0.210676 0.077502
0.210132 0.077071
0.209638 0.076676
0.209205 0.076374
0.208844 0.076220
0.208559 0.076261
0.208358 0.076525
0.208242 0.077017
0.208211 0.077717
0.208264 0.078584
0.208394 0.079560
0.208591 0.080586
0.208845 0.081608
0.209141 0.082582
0.209469 0.083472
0.209818 0.084249
0.210183 0.084892
0.210563 0.085379
0.210960 0.085693
0.211382 0.085825
0.211835 0.085777
0.212326 0.085563
0.212860 0.085212
0.213436 0.084769
0.214053 0.084288
0.214704 0.083832
0.215377 0.083459
0.216062 0.083221
0.216745 0.083154
0.217413 0.083272
0.218057 0.083564
0.218665 0.084002
0.219232 0.084538
0.219753 0.085121
0.220225 0.085701
0.220649 0.086236
0.221030 0.086692
0.221376 0.087040
0.221699 0.087262
0.222015 0.087339
0.222343 0.087262
0.222700 0.087027
0.223100 0.086641
0.223551 0.086120
0.224052 0.085495
0.224597 0.084803
0.225171 0.084091
0.225755 0.083408
0.226331 0.082802
0.226880 0.082314
0.227385 0.081970
0.227835 0.081780
0.228223 0.081733
0.228546 0.081800
0.228804 0.081940
0.229001 0.082105
0.229138 0.082253
0.229220 0.082344
0.229255 0.082346
0.229252 0.082235
0.229222 0.081988
0.229182 0.081589
0.229142 0.081029
0.229116 0.080311
0.229108 0.079447
0.229122 0.078465
0.229153 0.077402
0.229196 0.076303
0.229245 0.075220
0.229291 0.074201
0.229329 0.073291
0.229357 0.072527
0.229372 0.071934
0.229373 0.071525
0.241652 0.068324
0.240990 0.068248
0.240254 0.068368
0.239458 0.068679
0.238614 0.069162
0.237736 0.069785
0.236840 0.070512
0.235939 0.071302
0.235044 0.072117
0.234170 0.072921
0.233328 0.073682
0.232527 0.074374
0.231777 0.074978
0.231083 0.075479
0.230449 0.075870
0.229875 0.076152
0.229360 0.076333
0.228898 0.076434
0.228479 0.076486
0.228090 0.076534
0.227713 0.076631
0.227331 0.076832
0.226928 0.077187
0.226493 0.077731
0.226023 0.078481
0.225523 0.079430
0.225009 0.080556
0.224501 0.081820
0.224023 0.083177
0.223601 0.084576
0.223256 0.085964
0.223007 0.087295
0.222867 0.088523
0.222844 0.089611
0.222943 0.090530
0.223164 0.091257
0.223503 0.091779
0.223952 0.092096
0.224498 0.092221
0.225123 0.092181
0.225806 0.092020
0.226521 0.091795
0.227242 0.091572
0.227948 0.091415
0.228621 0.091379
0.229255 0.091498
0.229853 0.091788
0.230428 0.092241
0.230995 0.092836
0.231571 0.093540
0.232173 0.094313
0.232808 0.095112
0.233483 0.095892
0.234198 0.096612
0.234951 0.097236
0.235736 0.097734
0.236546 0.098082
0.237372 0.098267
0.238202 0.098285
0.239021 0.098142
0.239814 0.097855
0.240565 0.097455
0.241258 0.096977
0.241881 0.096470
0.242424 0.095981
0.242888 0.095560
0.243277 0.095248
0.243604 0.095076
0.243891 0.095063
0.244159 0.095210
0.244427 0.095508
0.244709 0.095932
0.245012 0.096448
0.245338 0.097012
0.245682 0.097578
0.246041 0.098100
0.246405 0.098532
0.246769 0.098838
0.247126 0.098982
0.247467 0.098941
0.247787 0.098694
0.248080 0.098230
0.248343 0.097550
0.248571 0.096663
0.248762 0.095593
0.248914 0.094374
0.249027 0.093050
0.249100 0.091668
0.249140 0.090275
0.249153 0.088908
0.249149 0.087602
0.249136 0.086380
0.249120 0.085261
0.249105 0.084255
0.249089 0.083365
0.249069 0.082587
0.249041 0.081907
0.249001 0.081306
0.248945 0.080762
0.248872 0.080246
0.248783 0.079732
0.296964 0.076256
0.296337 0.076101
0.295708 0.076225
0.295089 0.076626
0.294490 0.077278
0.293916 0.078132
0.293367 0.079131
0.292840 0.080210
0.292329 0.081306
0.291829 0.082360
0.291333 0.083319
0.290836 0.084142
0.290334 0.084795
0.289822 0.085259
0.289298 0.085523
0.288759 0.085591
0.288203 0.085479
0.287629 0.085218
0.287038 0.084854
0.286430 0.084445
0.285806 0.084061
0.285169 0.083780
0.284522 0.083672
0.283869 0.083797
0.283217 0.084188
0.282573 0.084846
0.281944 0.085749
0.281334 0.086850
0.280747 0.088092
0.280179 0.089410
0.279626 0.090738
0.279080 0.092012
0.278534 0.093175
0.277979 0.094174
0.277408 0.094967
0.276816 0.095521
0.276200 0.095815
0.275558 0.095842
0.274890 0.095610
0.274198 0.095145
0.273484 0.094491
0.272752 0.093709
0.272004 0.092875
0.271243 0.092073
0.270471 0.091387
0.269693 0.090888
0.268914 0.090626
0.268145 0.090620
0.267396 0.090862
0.266675 0.091321
0.265991 0.091948
0.265349 0.092683
0.264749 0.093461
0.264193 0.094216
0.263677 0.094886
0.263202 0.095418
0.262764 0.095765
0.262362 0.095896
0.261995 0.095790
0.261662 0.095441
0.261362 0.094859
0.261094 0.094073
0.260854 0.093128
0.260637 0.092089
0.260437 0.091035
0.260246 0.090052
0.260058 0.089229
0.259869 0.088641
0.259679 0.088338
0.259492 0.088343
0.259316 0.088644
0.259160 0.089205
0.259032 0.089967
0.258937 0.090860
0.258876 0.091805
0.258850 0.092726
0.258858 0.093549
0.258897 0.094210
0.258962 0.094656
0.259047 0.094846
0.259148 0.094755
0.259258 0.094372
0.259368 0.093708
0.259470 0.092790
0.259559 0.091666
0.259625 0.090401
0.259662 0.089075
0.259664 0.087779
0.259627 0.086604
0.259551 0.085635
0.259436 0.084939
0.259286 0.084562
0.259107 0.084521
0.258900 0.084810
0.258667 0.085396
0.258407 0.086226
0.258117 0.087233
0.257792 0.088345
0.257428 0.089485
0.257021 0.090585
0.256567 0.091586
0.230691 0.084792
0.230068 0.084631
0.229439 0.084556
0.228797 0.084585
0.228138 0.084718
0.227465 0.084946
0.226785 0.085253
0.226111 0.085616
0.225455 0.086015
0.224827 0.086427
0.224237 0.086832
0.223693 0.087209
0.223199 0.087538
0.222758 0.087799
0.222373 0.087977
0.222042 0.088063
0.221765 0.088058
0.221536 0.087974
0.221349 0.087833
0.221196 0.087667
0.221069 0.087507
0.220959 0.087389
0.220861 0.087339
0.220774 0.087378
0.220698 0.087516
0.220639 0.087757
0.220607 0.088098
0.220611 0.088530
0.220657 0.089047
0.220752 0.089636
0.220899 0.090288
0.221098 0.090990
0.221347 0.091725
0.221645 0.092472
0.221988 0.093212
0.222370 0.093924
0.222786 0.094596
0.223228 0.095224
0.223690 0.095813
0.224166 0.096373
0.224654 0.096918
0.225157 0.097459
0.225680 0.098003
0.226230 0.098554
0.226819 0.099109
0.227453 0.099662
0.228137 0.100204
0.228873 0.100722
0.229656 0.101203
0.230477 0.101634
0.231324 0.102005
0.232183 0.102310
0.233038 0.102544
0.233875 0.102707
0.234679 0.102798
0.235434 0.102815
0.236130 0.102756
0.236755 0.102618
0.237305 0.102402
0.237780 0.102105
0.238184 0.101732
0.238530 0.101288
0.238831 0.100788
0.239105 0.100247
0.239367 0.099688
0.239633 0.099132
0.239912 0.098599
0.240212 0.098105
0.240529 0.097662
0.240858 0.097277
0.241185 0.096952
0.241494 0.096690
0.241767 0.096495
0.241986 0.096370
0.242137 0.096313
0.242208 0.096320
0.242193 0.096373
0.242092 0.096446
0.241918 0.096506
0.241685 0.096518
0.241414 0.096448
0.241128 0.096271
0.240848 0.095972
0.240594 0.095547
0.240382 0.095000
0.240222 0.094342
0.240120 0.093589
0.240080 0.092760
0.240095 0.091873
0.240159 0.090948
0.240258 0.090003
0.240377 0.089058
0.240500 0.088135
0.240612 0.087255
0.240702 0.086437
0.240762 0.085693
0.240791 0.085029
0.240794 0.084440
0.240783 0.083912
0.240768 0.083426
0.240764 0.082962
0.244495 0.076365
0.243830 0.076145
0.243184 0.075850
0.242561 0.075507
0.241970 0.075145
0.241415 0.074801
0.240903 0.074514
0.240437 0.074328
0.240023 0.074283
0.239667 0.074415
0.239374 0.074747
0.239150 0.075287
0.239002 0.076022
0.238934 0.076924
0.238947 0.077944
0.239041 0.079030
0.239212 0.080126
0.239456 0.081183
0.239764 0.082161
0.240126 0.083034
0.240532 0.083786
0.240972 0.084411
0.241436 0.084912
0.241915 0.085296
0.242401 0.085578
0.242891 0.085775
0.243381 0.085909
0.243867 0.086010
0.244350 0.086114
0.244829 0.086259
0.245306 0.086484
0.245783 0.086825
0.246261 0.087305
0.246741 0.087934
0.247218 0.088703
0.247687 0.089588
0.248141 0.090549
0.248568 0.091540
0.248958 0.092513
0.249302 0.093424
0.249591 0.094235
0.249819 0.094917
0.249982 0.095449
0.250080 0.095820
0.250115 0.096026
0.250092 0.096072
0.250019 0.095974
0.249904 0.095756
0.249758 0.095450
0.249590 0.095101
0.249408 0.094757
0.249218 0.094471
0.249022 0.094290
0.248818 0.094257
0.248600 0.094399
0.248362 0.094725
0.248095 0.095225
0.247793 0.095868
0.247450 0.096610
0.247063 0.097399
0.246633 0.098182
0.246159 0.098911
0.245646 0.099546
0.245097 0.100060
0.244518 0.100434
0.243919 0.100658
0.243308 0.100732
0.242698 0.100663
0.242099 0.100465
0.241522 0.100162
0.240974 0.099783
0.240461 0.099362
0.239982 0.098940
0.239536 0.098555
0.239117 0.098245
0.238720 0.098038
0.238342 0.097952
0.237982 0.097989
0.237643 0.098134
0.237328 0.098356
0.237043 0.098614
0.236795 0.098860
0.236588 0.099049
0.236427 0.099139
0.236315 0.099098
0.236256 0.098903
0.236250 0.098543
0.236298 0.098013
0.236400 0.097321
0.236554 0.096483
0.236757 0.095525
0.237003 0.094483
0.237287 0.093400
0.237605 0.092326
0.237952 0.091315
0.238326 0.090418
0.238729 0.089686
0.239164 0.089158
0.239633 0.088861
0.240139 0.088806
0.240683 0.088988
0.275050 0.066491
0.274390 0.066406
0.273757 0.066595
0.273152 0.067054
0.272576 0.067758
0.272024 0.068670
0.271493 0.069741
0.270982 0.070919
0.270487 0.072153
0.270010 0.073390
0.269552 0.074583
0.269117 0.075692
0.268706 0.076681
0.268325 0.077525
0.267976 0.078205
0.267662 0.078718
0.267387 0.079068
0.267154 0.079276
0.266967 0.079373
0.266830 0.079405
0.266749 0.079422
0.266728 0.079479
0.266769 0.079628
0.266874 0.079909
0.267040 0.080348
0.267263 0.080958
0.267535 0.081733
0.267847 0.082656
0.268187 0.083699
0.268547 0.084823
0.268914 0.085986
0.269279 0.087140
0.269633 0.088240
0.269967 0.089240
0.270272 0.090102
0.270540 0.090797
0.270763 0.091303
0.270936 0.091617
0.271057 0.091747
0.271126 0.091718
0.271146 0.091569
0.271125 0.091350
0.271072 0.091120
0.270998 0.090939
0.270914 0.090863
0.270832 0.090936
0.270759 0.091189
0.270701 0.091637
0.270658 0.092282
0.270629 0.093109
0.270608 0.094093
0.270587 0.095195
0.270559 0.096370
0.270513 0.097565
0.270442 0.098727
0.270339 0.099806
0.270201 0.100755
0.270024 0.101543
0.269808 0.102147
0.269556 0.102559
0.269271 0.102787
0.268960 0.102850
0.268632 0.102780
0.268297 0.102621
0.267966 0.102418
0.267651 0.102219
0.267360 0.102068
0.267100 0.101999
0.266871 0.102035
0.266671 0.102188
0.266494 0.102457
0.266330 0.102833
0.266170 0.103295
0.266002 0.103814
0.265819 0.104354
0.265615 0.104871
0.265387 0.105318
0.265137 0.105650
0.264867 0.105825
0.264581 0.105810
0.264287 0.105583
0.263995 0.105133
0.263713 0.104463
0.263454 0.103588
0.263228 0.102536
0.263047 0.101343
0.262920 0.100053
0.262852 0.098711
0.262844 0.097362
0.262895 0.096047
0.262996 0.094801
0.263136 0.093654
0.263302 0.092626
0.263478 0.091737
0.263650 0.090995
0.263808 0.090400
0.263942 0.089944
0.264047 0.089609
0.264123 0.089369
0.264170 0.089195
0.264192 0.089057
0.267172 0.063075
0.266515 0.062903
0.265884 0.062831
0.265289 0.062868
0.264742 0.063016
0.264251 0.063270
0.263825 0.063619
0.263470 0.064052
0.263189 0.064548
0.262982 0.065089
0.262849 0.065649
0.262784 0.066202
0.262782 0.066723
0.262835 0.067192
0.262935 0.067592
0.263074 0.067914
0.263245 0.068156
0.263441 0.068326
0.263657 0.068436
0.263889 0.068509
0.264133 0.068571
0.264388 0.068650
0.264652 0.068773
0.264925 0.068964
0.265209 0.069238
0.265507 0.069607
0.265820 0.070072
0.266153 0.070629
0.266508 0.071270
0.266888 0.071979
0.267292 0.072734
0.267719 0.073505
0.268164 0.074260
0.268619 0.074963
0.269075 0.075583
0.269523 0.076094
0.269952 0.076478
0.270354 0.076728
0.270721 0.076843
0.271047 0.076836
0.271327 0.076724
0.271560 0.076532
0.271744 0.076292
0.271880 0.076038
0.271972 0.075804
0.272025 0.075624
0.272043 0.075532
0.272035 0.075553
0.272008 0.075711
0.271969 0.076022
0.271926 0.076496
0.271878 0.077130
0.271826 0.077911
0.271762 0.078812
0.271677 0.079800
0.271560 0.080835
0.271397 0.081879
0.271177 0.082899
0.270890 0.083867
0.270527 0.084762
0.270083 0.085576
0.269554 0.086306
0.268940 0.086961
0.268245 0.087558
0.267475 0.088120
0.266638 0.088675
0.265747 0.089252
0.264817 0.089883
0.263866 0.090593
0.262910 0.091406
0.261970 0.092336
0.261060 0.093393
0.260191 0.094574
0.259373 0.095860
0.258609 0.097219
0.257896 0.098606
0.257231 0.099966
0.256610 0.101242
0.256026 0.102377
0.255475 0.103323
0.254956 0.104041
0.254465 0.104505
0.254002 0.104702
0.253567 0.104635
0.253159 0.104318
0.252780 0.103781
0.252430 0.103064
0.252113 0.102213
0.251830 0.101280
0.251586 0.100319
0.251383 0.099382
0.251227 0.098519
0.251120 0.097775
0.251063 0.097183
0.251056 0.096766
0.251100 0.096529
0.251190 0.096462
0.251326 0.096540
0.251502 0.096726
0.251714 0.096982
0.251957 0.097269
0.251425 0.064445
0.250768 0.064293
0.250129 0.064278
0.249507 0.064397
0.248902 0.064628
0.248313 0.064942
0.247743 0.065297
0.247196 0.065651
0.246674 0.065959
0.246181 0.066180
0.245719 0.066274
0.245289 0.066210
0.244890 0.065966
0.244523 0.065531
0.244186 0.064909
0.243879 0.064117
0.243599 0.063186
0.243345 0.062164
0.243114 0.061107
0.242901 0.060082
0.242702 0.059154
0.242510 0.058389
0.242319 0.057844
0.242121 0.057559
0.241915 0.057560
0.241703 0.057852
0.241490 0.058420
0.241286 0.059235
0.241100 0.060253
0.240941 0.061423
0.240814 0.062693
0.240720 0.064010
0.240661 0.065324
0.240632 0.066593
0.240632 0.067782
0.240657 0.068865
0.240701 0.069829
0.240761 0.070673
0.240831 0.071410
0.240907 0.072069
0.240984 0.072693
0.241055 0.073333
0.241120 0.074046
0.241175 0.074884
0.241225 0.075890
0.241277 0.077084
0.241342 0.078467
0.241433 0.080018
0.241565 0.081697
0.241749 0.083451
0.241994 0.085220
0.242303 0.086942
0.242676 0.088558
0.243106 0.090012
0.243584 0.091258
0.244098 0.092259
0.244634 0.092992
0.245177 0.093448
0.245708 0.093635
0.246215 0.093578
0.246684 0.093316
0.247107 0.092898
0.247482 0.092384
0.247811 0.091833
0.248105 0.091304
0.248372 0.090849
0.248624 0.090513
0.248869 0.090325
0.249111 0.090300
0.249350 0.090436
0.249583 0.090716
0.249803 0.091111
0.250001 0.091583
0.250169 0.092086
0.250295 0.092576
0.250367 0.093008
0.250375 0.093342
0.250309 0.093545
0.250160 0.093594
0.249924 0.093473
0.249603 0.093179
0.249203 0.092716
0.248737 0.092103
0.248218 0.091364
0.247665 0.090537
0.247095 0.089664
0.246525 0.088792
0.245968 0.087967
0.245438 0.087226
0.244945 0.086601
0.244501 0.086107
0.244115 0.085748
0.243797 0.085515
0.243552 0.085389
0.243386 0.085341
0.243300 0.085335
0.243292 0.085333
0.243358 0.085294
0.243495 0.085178
0.243699 0.084952
0.243966 0.084589
0.242440 0.077662
0.241825 0.077490
0.241259 0.077443
0.240741 0.077530
0.240272 0.077748
0.239853 0.078077
0.239488 0.078491
0.239179 0.078955
0.238927 0.079434
0.238737 0.079892
0.238610 0.080299
0.238549 0.080623
0.238559 0.080840
0.238642 0.080928
0.238798 0.080874
0.239026 0.080672
0.239322 0.080328
0.239679 0.079858
0.240088 0.079291
0.240538 0.078660
0.241019 0.078005
0.241518 0.077367
0.242026 0.076782
0.242534 0.076277
0.243037 0.075866
0.243528 0.075555
0.244005 0.075337
0.244465 0.075199
0.244909 0.075125
0.245338 0.075096
0.245755 0.075093
0.246165 0.075098
0.246572 0.075089
0.246980 0.075048
0.247393 0.074957
0.247811 0.074804
0.248234 0.074584
0.248658 0.074301
0.249082 0.073966
0.249499 0.073598
0.249908 0.073221
0.250305 0.072859
0.250688 0.072540
0.251055 0.072288
0.251403 0.072126
0.251732 0.072072
0.252039 0.072139
0.252322 0.072337
0.252577 0.072670
0.252802 0.073135
0.252991 0.073728
0.253140 0.074441
0.253241 0.075257
0.253287 0.076158
0.253272 0.077119
0.253192 0.078111
0.253045 0.079106
0.252833 0.080076
0.252557 0.081001
0.252221 0.081866
0.251830 0.082665
0.251389 0.083400
0.250904 0.084082
0.250379 0.084725
0.249822 0.085350
0.249238 0.085979
0.248635 0.086631
0.248021 0.087325
0.247402 0.088073
0.246784 0.088881
0.246172 0.089753
0.245565 0.090687
0.244962 0.091676
0.244357 0.092710
0.243745 0.093770
0.243122 0.094832
0.242489 0.095864
0.241852 0.096826
0.241221 0.097678
0.240608 0.098380
0.240025 0.098900
0.239486 0.099214
0.239002 0.099309
0.238581 0.099184
0.238230 0.098849
0.237954 0.098322
0.237753 0.097629
0.237627 0.096803
0.237572 0.095880
0.237583 0.094898
0.237648 0.093894
0.237758 0.092906
0.237898 0.091969
0.238053 0.091112
0.238212 0.090360
0.238365 0.089727
0.238509 0.089214
0.238645 0.088814
0.238777 0.088506
0.238915 0.088266
0.239065 0.088068
0.259178 0.084777
0.258557 0.084418
0.257959 0.083854
0.257395 0.083120
0.256872 0.082264
0.256395 0.081345
0.255959 0.080435
0.255556 0.079610
0.255170 0.078945
0.254785 0.078507
0.254388 0.078339
0.253970 0.078458
0.253526 0.078847
0.253060 0.079462
0.252580 0.080243
0.252096 0.081118
0.251622 0.082019
0.251168 0.082883
0.250747 0.083655
0.250368 0.084290
0.250041 0.084754
0.249773 0.085025
0.249567 0.085093
0.249427 0.084957
0.249352 0.084633
0.249340 0.084148
0.249383 0.083543
0.249472 0.082873
0.249594 0.082205
0.249734 0.081615
0.249877 0.081180
0.250009 0.080968
0.250120 0.081028
0.250201 0.081382
0.250251 0.082019
0.250272 0.082905
0.250269 0.083985
0.250247 0.085191
0.250215 0.086455
0.250180 0.087705
0.250147 0.088875
0.250125 0.089903
0.250118 0.090739
0.250132 0.091342
0.250171 0.091685
0.250237 0.091757
0.250333 0.091564
0.250459 0.091129
0.250611 0.090492
0.250782 0.089710
0.250961 0.088854
0.251130 0.088006
0.251265 0.087252
0.251341 0.086671
0.251336 0.086327
0.251232 0.086255
0.251020 0.086462
0.250696 0.086919
0.250267 0.087575
0.249743 0.088367
0.249140 0.089225
0.248475 0.090078
0.247767 0.090864
0.247035 0.091527
0.246295 0.092024
0.245565 0.092323
0.244861 0.092405
0.244194 0.092267
0.243577 0.091922
0.243015 0.091395
0.242510 0.090728
0.242056 0.089973
0.241643 0.089193
0.241253 0.088459
0.240868 0.087840
0.240468 0.087398
0.240039 0.087179
0.239575 0.087202
0.239076 0.087461
0.238548 0.087923
0.238005 0.088537
0.237461 0.089241
0.236932 0.089968
0.236433 0.090652
0.235977 0.091229
0.235574 0.091645
0.235231 0.091855
0.234952 0.091826
0.234737 0.091540
0.234585 0.090995
0.234489 0.090203
0.234440 0.089192
0.234428 0.088005
0.234440 0.086698
0.234462 0.085340
0.234479 0.084003
0.234480 0.082765
0.234454 0.081696
0.234393 0.080848
0.234295 0.080254
0.234164 0.079916
0.250711 0.096921
0.250104 0.096601
0.249538 0.096154
0.249015 0.095608
0.248537 0.094997
0.248108 0.094358
0.247732 0.093737
0.247410 0.093178
0.247148 0.092728
0.246946 0.092420
0.246805 0.092274
0.246727 0.092291
0.246713 0.092447
0.246763 0.092706
0.246877 0.093016
0.247054 0.093323
0.247290 0.093575
0.247584 0.093727
0.247927 0.093747
0.248313 0.093614
0.248734 0.093319
0.249182 0.092868
0.249651 0.092271
0.250137 0.091548
0.250637 0.090723
0.251150 0.089824
0.251672 0.088886
0.252200 0.087949
0.252728 0.087061
0.253245 0.086272
0.253740 0.085627
0.254204 0.085166
0.254626 0.084910
0.255000 0.084861
0.255323 0.085000
0.255593 0.085292
0.255812 0.085689
0.255978 0.086143
0.256094 0.086604
0.256159 0.087029
0.256175 0.087383
0.256144 0.087641
0.256070 0.087789
0.255961 0.087820
0.255825 0.087733
0.255672 0.087535
0.255515 0.087238
0.255360 0.086859
0.255213 0.086423
0.255073 0.085962
0.254935 0.085517
0.254792 0.085133
0.254637 0.084857
0.254459 0.084730
0.254252 0.084778
0.254012 0.085010
0.253734 0.085415
0.253418 0.085962
0.253063 0.086611
0.252672 0.087313
0.252245 0.088019
0.251788 0.088685
0.251303 0.089274
0.250798 0.089757
0.250279 0.090117
0.249752 0.090344
0.249224 0.090435
0.248700 0.090394
0.248185 0.090229
0.247677 0.089958
0.247176 0.089607
0.246678 0.089213
0.246176 0.088820
0.245664 0.088481
0.245135 0.088245
0.244584 0.088155
0.244006 0.088237
0.243400 0.088499
0.242769 0.088924
0.242117 0.089480
0.241452 0.090122
0.240783 0.090795
0.240118 0.091444
0.239466 0.092014
0.238837 0.092458
0.238235 0.092738
0.237666 0.092825
0.237134 0.092699
0.236641 0.092354
0.236190 0.091794
0.235782 0.091035
0.235414 0.090110
0.235086 0.089065
0.234792 0.087958
0.234525 0.086858
0.234276 0.085835
0.234039 0.084958
0.233805 0.084282
0.233571 0.083843
0.233335 0.083653
0.233100 0.083699
0.243911 0.085671
0.243285 0.085633
0.242608 0.086005
0.241889 0.086741
0.241144 0.087755
0.240386 0.088940
0.239629 0.090191
0.238880 0.091416
0.238147 0.092535
0.237432 0.093487
0.236738 0.094220
0.236071 0.094699
0.235432 0.094900
0.234826 0.094807
0.234258 0.094419
0.233730 0.093751
0.233246 0.092831
0.232807 0.091710
0.232410 0.090460
0.232052 0.089173
0.231726 0.087962
0.231422 0.086945
0.231129 0.086234
0.230839 0.085912
0.230548 0.086014
0.230257 0.086523
0.229972 0.087371
0.229702 0.088465
0.229461 0.089703
0.229259 0.090984
0.229107 0.092222
0.229015 0.093342
0.228991 0.094281
0.229041 0.094994
0.229169 0.095444
0.229378 0.095608
0.229667 0.095479
0.230032 0.095064
0.230465 0.094391
0.230955 0.093506
0.231487 0.092480
0.232042 0.091403
0.232599 0.090380
0.233138 0.089526
0.233643 0.088946
0.234102 0.088722
0.234513 0.088891
0.234882 0.089436
0.235222 0.090296
0.235549 0.091377
0.235877 0.092579
0.236215 0.093802
0.236569 0.094957
0.236939 0.095971
0.237323 0.096781
0.237718 0.097342
0.238118 0.097622
0.238519 0.097602
0.238913 0.097280
0.239292 0.096669
0.239646 0.095801
0.239965 0.094727
0.240242 0.093514
0.240467 0.092252
0.240638 0.091040
0.240752 0.089987
0.240811 0.089199
0.240818 0.088758
0.240782 0.088710
0.240714 0.089053
0.240628 0.089738
0.240534 0.090682
0.240441 0.091790
0.240353 0.092963
0.240273 0.094113
0.240199 0.095163
0.240132 0.096052
0.240070 0.096730
0.240011 0.097164
0.239956 0.097328
0.239905 0.097213
0.239861 0.096814
0.239828 0.096146
0.239812 0.095234
0.239818 0.094124
0.239847 0.092883
0.239901 0.091595
0.239974 0.090355
0.240060 0.089262
0.240149 0.088400
0.240235 0.087821
0.240312 0.087535
0.240376 0.087513
0.240424 0.087695
0.240453 0.088010
0.240461 0.088385
0.240447 0.088754
0.240415 0.089055
0.240370 0.089235
0.240321 0.089246
0.240281 0.089052
0.248461 0.071520
0.247844 0.071263
0.247244 0.070986
0.246658 0.070716
0.246081 0.070476
0.245512 0.070287
0.244951 0.070164
0.244403 0.070120
0.243870 0.070162
0.243359 0.070293
0.242874 0.070506
0.242418 0.070789
0.241995 0.071117
0.241607 0.071464
0.241254 0.071798
0.240936 0.072090
0.240651 0.072318
0.240395 0.072471
0.240162 0.072547
0.239945 0.072558
0.239736 0.072525
0.239525 0.072474
0.239303 0.072434
0.239064 0.072433
0.238803 0.072495
0.238520 0.072637
0.238217 0.072878
0.237900 0.073232
0.237574 0.073715
0.237245 0.074341
0.236918 0.075118
0.236596 0.076052
0.236284 0.077131
0.235987 0.078335
0.235708 0.079630
0.235454 0.080975
0.235227 0.082325
0.235030 0.083644
0.234863 0.084903
0.234723 0.086087
0.234608 0.087192
0.234513 0.088226
0.234437 0.089201
0.234379 0.090130
0.234343 0.091023
0.234335 0.091882
0.234365 0.092706
0.234440 0.093490
0.234568 0.094228
0.234752 0.094918
0.234993 0.095562
0.235288 0.096166
0.235630 0.096736
0.236014 0.097277
0.236431 0.097788
0.236872 0.098259
0.237328 0.098677
0.237788 0.099023
0.238243 0.099278
0.238684 0.099428
0.239106 0.099460
0.239505 0.099371
0.239882 0.099160
0.240241 0.098833
0.240590 0.098400
0.240936 0.097876
0.241289 0.097276
0.241657 0.096615
0.242045 0.095907
0.242454 0.095169
0.242881 0.094419
0.243317 0.093683
0.243753 0.092986
0.244176 0.092356
0.244574 0.091816
0.244937 0.091381
0.245256 0.091050
0.245525 0.090807
0.245741 0.090624
0.245904 0.090464
0.246017 0.090287
0.246081 0.090059
0.246102 0.089756
0.246084 0.089363
0.246030 0.088878
0.245946 0.088306
0.245836 0.087659
0.245706 0.086953
0.245561 0.086204
0.245407 0.085430
0.245246 0.084651
0.245079 0.083892
0.244906 0.083182
0.244720 0.082554
0.244515 0.082045
0.244285 0.081688
0.244023 0.081509
0.243725 0.081521
0.243393 0.081718
0.243029 0.082078
0.242643 0.082560
0.238336 0.038611
0.237664 0.038276
0.237037 0.037822
0.236457 0.037282
0.235928 0.036695
0.235457 0.036107
0.235053 0.035562
0.234729 0.035110
0.234495 0.034794
0.234362 0.034655
0.234337 0.034720
0.234424 0.035001
0.234622 0.035492
0.234927 0.036165
0.235330 0.036977
0.235820 0.037876
0.236387 0.038810
0.237017 0.039729
0.237699 0.040591
0.238418 0.041362
0.239164 0.042020
0.239925 0.042550
0.240692 0.042948
0.241458 0.043217
0.242219 0.043369
0.242975 0.043422
0.243729 0.043402
0.244490 0.043342
0.245266 0.043281
0.246070 0.043261
0.246911 0.043331
0.247795 0.043532
0.248724 0.043898
0.249696 0.044448
0.250703 0.045179
0.251731 0.046072
0.252764 0.047090
0.253784 0.048186
0.254775 0.049310
0.255720 0.050413
0.256605 0.051452
0.257421 0.052389
0.258159 0.053192
0.258818 0.053839
0.259398 0.054312
0.259906 0.054607
0.260351 0.054725
0.260745 0.054682
0.261104 0.054504
0.261441 0.054227
0.261772 0.053896
0.262107 0.053566
0.262452 0.053296
0.262809 0.053143
0.263171 0.053158
0.263528 0.053380
0.263864 0.053825
0.264162 0.054488
0.264407 0.055343
0.264581 0.056347
0.264675 0.057446
0.264679 0.058581
0.264589 0.059695
0.264403 0.060738
0.264124 0.061667
0.263755 0.062448
0.263304 0.063060
0.262779 0.063491
0.262191 0.063739
0.261555 0.063811
0.260882 0.063725
0.260186 0.063511
0.259480 0.063208
0.258773 0.062867
0.258073 0.062548
0.257386 0.062313
0.256714 0.062222
0.256062 0.062318
0.255431 0.062621
0.254828 0.063127
0.254258 0.063802
0.253730 0.064593
0.253252 0.065431
0.252835 0.066242
0.252487 0.066952
0.252215 0.067496
0.252025 0.067821
0.251922 0.067888
0.251906 0.067673
0.251979 0.067166
0.252140 0.066373
0.252385 0.065315
0.252712 0.064028
0.253115 0.062561
0.253592 0.060979
0.254137 0.059355
0.254747 0.057768
0.255420 0.056298
0.256153 0.055015
0.256947 0.053973
0.257800 0.053208
0.230602 -0.001513
0.229783 -0.001862
0.228914 -0.002287
0.228007 -0.002763
0.227076 -0.003263
0.226135 -0.003754
0.225198 -0.004206
0.224275 -0.004588
0.223377 -0.004873
0.222512 -0.005044
0.221686 -0.005095
0.220903 -0.005031
0.220166 -0.004870
0.219471 -0.004639
0.218815 -0.004366
0.218192 -0.004083
0.217596 -0.003817
0.217020 -0.003591
0.216457 -0.003427
0.215902 -0.003337
0.215350 -0.003332
0.214795 -0.003415
0.214236 -0.003585
0.213667 -0.003832
0.213089 -0.004141
0.212500 -0.004488
0.211904 -0.004846
0.211305 -0.005178
0.210710 -0.005447
0.210127 -0.005616
0.209565 -0.005650
0.209035 -0.005523
0.208547 -0.005219
0.208110 -0.004740
0.207733 -0.004096
0.207420 -0.003311
0.207172 -0.002413
0.206988 -0.001436
0.206863 -0.000410
0.206793 0.000632
0.206770 0.001663
0.206789 0.002658
0.206845 0.003596
0.206934 0.004459
0.207053 0.005237
0.207200 0.005927
0.207373 0.006534
0.207572 0.007070
0.207798 0.007559
0.208049 0.008031
0.208325 0.008522
0.208623 0.009071
0.208939 0.009715
0.209267 0.010484
0.209599 0.011399
0.209929 0.012463
0.210248 0.013667
0.210547 0.014987
0.210817 0.016390
0.211049 0.017837
0.211235 0.019288
0.211372 0.020700
0.211454 0.022036
0.211483 0.023261
0.211458 0.024344
0.211386 0.025264
0.211270 0.026010
0.211118 0.026577
0.210936 0.026976
0.210729 0.027225
0.210502 0.027353
0.210255 0.027401
0.209987 0.027411
0.209695 0.027430
0.209376 0.027503
0.209026 0.027665
0.208644 0.027938
0.208228 0.028326
0.207779 0.028815
0.207300 0.029379
0.206794 0.029977
0.206265 0.030566
0.205719 0.031096
0.205164 0.031520
0.204607 0.031793
0.204058 0.031879
0.203524 0.031747
0.203016 0.031379
0.202542 0.030769
0.202109 0.029923
0.201721 0.028860
0.201384 0.027613
0.201097 0.026224
0.200862 0.024743
0.200677 0.023226
0.200543 0.021733
0.200457 0.020318
0.200419 0.019031
0.200430 0.017907
0.200489 0.016972
0.200597 0.016232
0.300229 0.029360
0.299605 0.029065
0.299018 0.028855
0.298480 0.028742
0.297994 0.028730
0.297555 0.028812
0.297157 0.028975
0.296790 0.029202
0.296443 0.029465
0.296103 0.029739
0.295759 0.029994
0.295400 0.030203
0.295016 0.030342
0.294602 0.030394
0.294154 0.030345
0.293673 0.030192
0.293163 0.029937
0.292637 0.029590
0.292110 0.029169
0.291603 0.028696
0.291139 0.028202
0.290745 0.027717
0.290445 0.027272
0.290259 0.026895
0.290197 0.026608
0.290261 0.026422
0.290444 0.026342
0.290731 0.026363
0.291102 0.026474
0.291537 0.026658
0.292011 0.026895
0.292503 0.027162
0.292989 0.027436
0.293448 0.027698
0.293861 0.027928
0.294215 0.028116
0.294499 0.028252
0.294711 0.028333
0.294850 0.028357
0.294928 0.028330
0.294958 0.028258
0.294962 0.028154
0.294965 0.028031
0.294998 0.027909
0.295089 0.027806
0.295263 0.027745
0.295540 0.027744
0.295929 0.027815
0.296432 0.027968
0.297040 0.028202
0.297737 0.028508
0.298497 0.028869
0.299289 0.029263
0.300079 0.029661
0.300830 0.030034
0.301513 0.030358
0.302101 0.030611
0.302574 0.030777
0.302920 0.030845
0.303135 0.030810
0.303219 0.030675
0.303183 0.030446
0.303041 0.030140
0.302816 0.029776
0.302537 0.029383
0.302234 0.028993
0.301937 0.028640
0.301676 0.028360
0.301468 0.028181
0.301325 0.028125
0.301245 0.028202
0.301216 0.028411
0.301217 0.028740
0.301221 0.029164
0.301198 0.029653
0.301119 0.030173
0.300959 0.030690
0.300696 0.031171
0.300317 0.031587
0.299815 0.031915
0.299189 0.032136
0.298446 0.032236
0.297598 0.032209
0.296664 0.032054
0.295668 0.031780
0.294639 0.031403
0.293609 0.030945
0.292610 0.030436
0.291672 0.029905
0.290817 0.029383
0.290063 0.028896
0.289414 0.028460
0.288866 0.028084
0.288409 0.027766
0.288026 0.027492
0.287700 0.027245
0.287410 0.027002
0.287139 0.026739
0.286870 0.026435
0.286592 0.026070
0.286295 0.025631
0.254460 -0.083663
0.253739 -0.083916
0.253028 -0.084259
0.252327 -0.084680
0.251636 -0.085160
0.250954 -0.085673
0.250281 -0.086185
0.249620 -0.086664
0.248971 -0.087076
0.248337 -0.087390
0.247720 -0.087583
0.247125 -0.087634
0.246558 -0.087532
0.246026 -0.087275
0.245540 -0.086867
0.245106 -0.086322
0.244733 -0.085663
0.244427 -0.084918
0.244191 -0.084120
0.244027 -0.083307
0.243933 -0.082513
0.243906 -0.081767
0.243938 -0.081093
0.244023 -0.080502
0.244152 -0.079996
0.244324 -0.079568
0.244536 -0.079201
0.244791 -0.078872
0.245092 -0.078559
0.245442 -0.078234
0.245841 -0.077873
0.246288 -0.077457
0.246781 -0.076966
0.247317 -0.076390
0.247892 -0.075724
0.248502 -0.074969
0.249142 -0.074136
0.249809 -0.073241
0.250496 -0.072305
0.251197 -0.071354
0.251906 -0.070416
0.252616 -0.069522
0.253323 -0.068699
0.254024 -0.067975
0.254717 -0.067372
0.255406 -0.066906
0.256095 -0.066586
0.256788 -0.066412
0.257490 -0.066375
0.258199 -0.066456
0.258915 -0.066628
0.259631 -0.066858
0.260339 -0.067111
0.261033 -0.067351
0.261702 -0.067544
0.262337 -0.067662
0.262930 -0.067685
0.263472 -0.067597
0.263955 -0.067393
0.264373 -0.067076
0.264721 -0.066659
0.264999 -0.066165
0.265209 -0.065623
0.265358 -0.065069
0.265456 -0.064543
0.265513 -0.064081
0.265543 -0.063715
0.265557 -0.063469
0.265563 -0.063358
0.265568 -0.063386
0.265571 -0.063546
0.265573 -0.063820
0.265568 -0.064183
0.265551 -0.064601
0.265514 -0.065039
0.265448 -0.065462
0.265345 -0.065837
0.265197 -0.066139
0.264997 -0.066349
0.264741 -0.066459
0.264428 -0.066470
0.264063 -0.066399
0.263653 -0.066271
0.263209 -0.066121
0.262746 -0.065994
0.262277 -0.065933
0.261817 -0.065984
0.261379 -0.066188
0.260971 -0.066575
0.260602 -0.067167
0.260277 -0.067971
0.259999 -0.068976
0.259766 -0.070156
0.259576 -0.071468
0.259423 -0.072859
0.259299 -0.074270
0.259193 -0.075640
0.259096 -0.076914
0.259003 -0.078043
0.258910 -0.078993
0.258820 -0.079738
0.271195 -0.019216
0.270529 -0.019249
0.269897 -0.019276
0.269316 -0.019297
0.268803 -0.019317
0.268368 -0.019345
0.268019 -0.019394
0.267754 -0.019483
0.267564 -0.019633
0.267433 -0.019867
0.267337 -0.020202
0.267251 -0.020650
0.267147 -0.021210
0.267004 -0.021870
0.266804 -0.022609
0.266537 -0.023401
0.266201 -0.024213
0.265800 -0.025011
0.265344 -0.025764
0.264848 -0.026441
0.264327 -0.027018
0.263797 -0.027475
0.263272 -0.027796
0.262766 -0.027972
0.262287 -0.027998
0.261843 -0.027874
0.261437 -0.027603
0.261072 -0.027194
0.260747 -0.026662
0.260458 -0.026028
0.260200 -0.025320
0.259964 -0.024568
0.259737 -0.023806
0.259503 -0.023064
0.259244 -0.022364
0.258945 -0.021720
0.258594 -0.021137
0.258188 -0.020609
0.257735 -0.020128
0.257245 -0.019676
0.256736 -0.019236
0.256227 -0.018792
0.255733 -0.018327
0.255272 -0.017828
0.254855 -0.017286
0.254493 -0.016693
0.254192 -0.016044
0.253958 -0.015337
0.253796 -0.014575
0.253708 -0.013763
0.253693 -0.012914
0.253743 -0.012047
0.253845 -0.011190
0.253975 -0.010374
0.254104 -0.009631
0.254202 -0.008988
0.254237 -0.008465
0.254187 -0.008070
0.254033 -0.007801
0.253771 -0.007642
0.253402 -0.007571
0.252937 -0.007557
0.252393 -0.007567
0.251788 -0.007565
0.251142 -0.007521
0.250477 -0.007406
0.249812 -0.007195
0.249166 -0.006871
0.248559 -0.006419
0.248007 -0.005833
0.247524 -0.005113
0.247119 -0.004270
0.246792 -0.003323
0.246533 -0.002306
0.246323 -0.001260
0.246130 -0.000232
0.245921 0.000730
0.245660 0.001584
0.245316 0.002298
0.244864 0.002852
0.244290 0.003238
0.243589 0.003463
0.242770 0.003541
0.241846 0.003493
0.240837 0.003347
0.239769 0.003128
0.238664 0.002866
0.237546 0.002585
0.236437 0.002311
0.235358 0.002065
0.234324 0.001869
0.233351 0.001738
0.232446 0.001684
0.231615 0.001712
0.230851 0.001817
0.230145 0.001985
0.229477 0.002195
0.228822 0.002419
0.228157 0.002626
0.227458 0.002788
0.226708 0.002883
0.242511 -0.015682
0.241795 -0.015678
0.241015 -0.015554
0.240208 -0.015317
0.239405 -0.014979
0.238629 -0.014563
0.237897 -0.014095
0.237217 -0.013608
0.236590 -0.013134
0.236013 -0.012701
0.235478 -0.012331
0.234979 -0.012035
0.234513 -0.011813
0.234077 -0.011653
0.233670 -0.011539
0.233287 -0.011454
0.232922 -0.011380
0.232564 -0.011304
0.232202 -0.011215
0.231831 -0.011103
0.231450 -0.010957
0.231069 -0.010767
0.230703 -0.010520
0.230376 -0.010207
0.230109 -0.009822
0.229924 -0.009366
0.229834 -0.008843
0.229849 -0.008263
0.229972 -0.007640
0.230201 -0.006991
0.230528 -0.006336
0.230941 -0.005694
0.231427 -0.005087
0.231970 -0.004529
0.232555 -0.004031
0.233170 -0.003597
0.233798 -0.003225
0.234423 -0.002910
0.235027 -0.002645
0.235593 -0.002421
0.236104 -0.002226
0.236556 -0.002047
0.236949 -0.001865
0.237298 -0.001660
0.237622 -0.001414
0.237942 -0.001112
0.238281 -0.000743
0.238653 -0.000306
0.239071 0.000197
0.239538 0.000758
0.240054 0.001362
0.240611 0.001992
0.241197 0.002628
0.241796 0.003249
0.242392 0.003835
0.242968 0.004374
0.243508 0.004862
0.243997 0.005305
0.244420 0.005719
0.244763 0.006123
0.245010 0.006544
0.245147 0.007004
0.245165 0.007528
0.245063 0.008138
0.244854 0.008853
0.244560 0.009687
0.244211 0.010647
0.243841 0.011735
0.243482 0.012944
0.243160 0.014259
0.242895 0.015660
0.242696 0.017123
0.242565 0.018617
0.242494 0.020111
0.242474 0.021570
0.242487 0.022960
0.242518 0.024253
0.242550 0.025428
0.242565 0.026471
0.242549 0.027384
0.242484 0.028174
0.242354 0.028854
0.242142 0.029439
0.241837 0.029942
0.241435 0.030375
0.240944 0.030747
0.240382 0.031065
0.239781 0.031335
0.239177 0.031559
0.238609 0.031736
0.238109 0.031861
0.237704 0.031927
0.237407 0.031928
0.237224 0.031852
0.237149 0.031692
0.237170 0.031439
0.237268 0.031088
0.237419 0.030633
0.237600 0.030079
0.237787 0.029430
0.237959 0.028698
0.229625 0.000840
0.228955 0.000809
0.228294 0.000769
0.227657 0.000724
0.227060 0.000673
0.226514 0.000617
0.226033 0.000555
0.225628 0.000487
0.225309 0.000412
0.225086 0.000330
0.224964 0.000244
0.224943 0.000157
0.225021 0.000073
0.225189 -0.000002
0.225436 -0.000062
0.225746 -0.000101
0.226107 -0.000114
0.226503 -0.000094
0.226926 -0.000038
0.227370 0.000057
0.227834 0.000194
0.228321 0.000373
0.228837 0.000592
0.229388 0.000851
0.229982 0.001149
0.230623 0.001485
0.231315 0.001858
0.232062 0.002269
0.232864 0.002720
0.233723 0.003214
0.234633 0.003751
0.235588 0.004333
0.236574 0.004960
0.237571 0.005630
0.238557 0.006341
0.239507 0.007087
0.240396 0.007864
0.241201 0.008667
0.241901 0.009491
0.242480 0.010333
0.242929 0.011186
0.243247 0.012046
0.243436 0.012906
0.243508 0.013760
0.243475 0.014597
0.243355 0.015406
0.243164 0.016176
0.242918 0.016897
0.242636 0.017558
0.242331 0.018153
0.242014 0.018679
0.241695 0.019135
0.241376 0.019524
0.241053 0.019853
0.240720 0.020129
0.240366 0.020361
0.239976 0.020559
0.239536 0.020734
0.239033 0.020897
0.238453 0.021057
0.237789 0.021220
0.237036 0.021391
0.236198 0.021571
0.235283 0.021758
0.234304 0.021946
0.233279 0.022129
0.232226 0.022299
0.231164 0.022446
0.230109 0.022565
0.229074 0.022647
0.228071 0.022687
0.227110 0.022684
0.226197 0.022634
0.225337 0.022540
0.224533 0.022403
0.223788 0.022226
0.223098 0.022014
0.222460 0.021774
0.221867 0.021511
0.221310 0.021231
0.220780 0.020939
0.220268 0.020640
0.219769 0.020337
0.219281 0.020034
0.218808 0.019733
0.218359 0.019438
0.217944 0.019152
0.217575 0.018878
0.217263 0.018618
0.217017 0.018374
0.216841 0.018145
0.216736 0.017931
0.216703 0.017732
0.216735 0.017547
0.216827 0.017381
0.216971 0.017238
0.217157 0.017128
0.217376 0.017061
0.217617 0.017051
0.217869 0.017109
0.218121 0.017244
0.238254 0.027871
0.237611 0.027787
0.236998 0.027625
0.236428 0.027386
0.235910 0.027069
0.235443 0.026676
0.235023 0.026205
0.234643 0.025659
0.234290 0.025039
0.233956 0.024350
0.233628 0.023602
0.233298 0.022804
0.232958 0.021972
0.232601 0.021119
0.232225 0.020260
0.231828 0.019410
0.231417 0.018579
0.231002 0.017776
0.230598 0.017008
0.230222 0.016279
0.229892 0.015595
0.229625 0.014960
0.229433 0.014380
0.229322 0.013860
0.229297 0.013407
0.229354 0.013027
0.229486 0.012724
0.229683 0.012505
0.229929 0.012372
0.230206 0.012330
0.230494 0.012383
0.230771 0.012533
0.231015 0.012787
0.231206 0.013148
0.231322 0.013620
0.231345 0.014207
0.231261 0.014909
0.231062 0.015725
0.230749 0.016647
0.230331 0.017665
0.229822 0.018765
0.229243 0.019929
0.228614 0.021143
0.227956 0.022393
0.227288 0.023666
0.226623 0.024952
0.225974 0.026240
0.225346 0.027517
0.224744 0.028767
0.224167 0.029974
0.223608 0.031118
0.223058 0.032181
0.222506 0.033151
0.221938 0.034016
0.221338 0.034772
0.220692 0.035418
0.219987 0.035956
0.219212 0.036392
0.218360 0.036733
0.217431 0.036986
0.216432 0.037159
0.215379 0.037257
0.214294 0.037286
0.213202 0.037253
0.212132 0.037165
0.211109 0.037030
0.210155 0.036855
0.209288 0.036649
0.208520 0.036418
0.207854 0.036167
0.207289 0.035898
0.206814 0.035611
0.206411 0.035304
0.206058 0.034976
0.205733 0.034625
0.205410 0.034252
0.205068 0.033856
0.204683 0.033441
0.204238 0.033011
0.203717 0.032569
0.203108 0.032122
0.202410 0.031673
0.201631 0.031228
0.200791 0.030790
0.199917 0.030361
0.199039 0.029943
0.198188 0.029539
0.197393 0.029151
0.196676 0.028779
0.196053 0.028423
0.195534 0.028084
0.195118 0.027759
0.194799 0.027443
0.194566 0.027133
0.194401 0.026822
0.194288 0.026509
0.194206 0.026189
0.194139 0.025866
0.194069 0.025542
0.193980 0.025222
0.193861 0.024912
0.211312 0.049225
0.210667 0.049164
0.210034 0.049027
0.209415 0.048824
0.208813 0.048561
0.208234 0.048243
0.207687 0.047868
0.207179 0.047430
0.206721 0.046924
0.206318 0.046344
0.205972 0.045691
0.205683 0.044968
0.205444 0.044185
0.205246 0.043359
0.205079 0.042507
0.204934 0.041648
0.204802 0.040800
0.204679 0.039979
0.204561 0.039199
0.204449 0.038472
0.204342 0.037809
0.204242 0.037220
0.204150 0.036714
0.204068 0.036300
0.204002 0.035986
0.203956 0.035777
0.203937 0.035678
0.203952 0.035691
0.204008 0.035812
0.204108 0.036039
0.204253 0.036365
0.204440 0.036783
0.204661 0.037285
0.204906 0.037864
0.205164 0.038514
0.205424 0.039226
0.205673 0.039993
0.205904 0.040804
0.206112 0.041647
0.206296 0.042508
0.206457 0.043374
0.206598 0.044233
0.206720 0.045075
0.206823 0.045894
0.206909 0.046684
0.206978 0.047440
0.207031 0.048154
0.207073 0.048817
0.207109 0.049417
0.207146 0.049943
0.207191 0.050381
0.207247 0.050723
0.207317 0.050961
0.207398 0.051095
0.207482 0.051126
0.207556 0.051063
0.207606 0.050917
0.207615 0.050705
0.207568 0.050444
0.207451 0.050151
0.207257 0.049842
0.206981 0.049526
0.206625 0.049210
0.206196 0.048896
0.205703 0.048584
0.205157 0.048274
0.204569 0.047963
0.203952 0.047653
0.203320 0.047342
0.202689 0.047031
0.202074 0.046721
0.201489 0.046412
0.200945 0.046107
0.200448 0.045805
0.200000 0.045509
0.199595 0.045221
0.199223 0.044946
0.198871 0.044685
0.198524 0.044442
0.198170 0.044216
0.197799 0.044005
0.197409 0.043803
0.197000 0.043604
0.196578 0.043398
0.196149 0.043181
0.195717 0.042948
0.195288 0.042698
0.194862 0.042436
0.194442 0.042168
0.194027 0.041900
0.193619 0.041639
0.193220 0.041388
0.192833 0.041150
0.192458 0.040925
0.192094 0.040713
0.191739 0.040515
0.191388 0.040330
0.191035 0.040163
0.190676 0.040016
0.190308 0.039894
0.189930 0.039800
0.220718 0.066587
0.219989 0.066639
0.219163 0.066837
0.218265 0.067160
0.217326 0.067580
0.216380 0.068064
0.215458 0.068577
0.214588 0.069088
0.213795 0.069564
0.213095 0.069978
0.212500 0.070306
0.212015 0.070529
0.211642 0.070635
0.211376 0.070621
0.211207 0.070491
0.211123 0.070261
0.211107 0.069954
0.211140 0.069598
0.211200 0.069229
0.211268 0.068882
0.211323 0.068591
0.211350 0.068387
0.211342 0.068293
0.211297 0.068320
0.211223 0.068468
0.211138 0.068727
0.211061 0.069079
0.211013 0.069505
0.211013 0.069983
0.211076 0.070491
0.211213 0.071009
0.211430 0.071516
0.211729 0.071998
0.212107 0.072444
0.212559 0.072849
0.213075 0.073215
0.213640 0.073552
0.214240 0.073875
0.214854 0.074203
0.215463 0.074561
0.216045 0.074971
0.216581 0.075458
0.217053 0.076044
0.217447 0.076745
0.217756 0.077571
0.217978 0.078521
0.218124 0.079583
0.218206 0.080736
0.218246 0.081952
0.218263 0.083198
0.218279 0.084443
0.218309 0.085653
0.218369 0.086796
0.218468 0.087846
0.218611 0.088779
0.218798 0.089578
0.219025 0.090235
0.219280 0.090748
0.219549 0.091126
0.219816 0.091381
0.220062 0.091536
0.220266 0.091615
0.220409 0.091647
0.220473 0.091661
0.220445 0.091688
0.220313 0.091754
0.220077 0.091878
0.219741 0.092072
0.219323 0.092335
0.218846 0.092656
0.218339 0.093015
0.217832 0.093385
0.217353 0.093736
0.216926 0.094032
0.216566 0.094239
0.216286 0.094326
0.216089 0.094266
0.215973 0.094040
0.215935 0.093638
0.215965 0.093056
0.216052 0.092301
0.216186 0.091384
0.216353 0.090324
0.216541 0.089147
0.216736 0.087881
0.216925 0.086560
0.217097 0.085222
0.217242 0.083902
0.217355 0.082634
0.217437 0.081446
0.217495 0.080359
0.217540 0.079384
0.217586 0.078526
0.217648 0.077778
0.217736 0.077130
0.217862 0.076565
0.218032 0.076065
0.218249 0.075613
0.218514 0.075195
0.218826 0.074801
0.219182 0.074427
0.247728 0.038919
0.247070 0.038833
0.246369 0.038879
0.245641 0.039058
0.244901 0.039369
0.244163 0.039811
0.243438 0.040375
0.242736 0.041050
0.242064 0.041817
0.241433 0.042652
0.240851 0.043523
0.240329 0.044397
0.239875 0.045241
0.239496 0.046030
0.239199 0.046745
0.238984 0.047376
0.238850 0.047926
0.238795 0.048404
0.238813 0.048827
0.238898 0.049214
0.239047 0.049584
0.239254 0.049951
0.239516 0.050324
0.239830 0.050710
0.240194 0.051111
0.240605 0.051527
0.241061 0.051958
0.241562 0.052403
0.242111 0.052860
0.242711 0.053321
0.243368 0.053771
0.244088 0.054190
0.244874 0.054554
0.245727 0.054837
0.246643 0.055016
0.247614 0.055077
0.248629 0.055016
0.249675 0.054837
0.250737 0.054556
0.251799 0.054195
0.252846 0.053780
0.253863 0.053335
0.254839 0.052883
0.255764 0.052445
0.256632 0.052035
0.257442 0.051673
0.258192 0.051374
0.258886 0.051159
0.259530 0.051047
0.260128 0.051057
0.260684 0.051199
0.261202 0.051473
0.261678 0.051867
0.262111 0.052356
0.262496 0.052910
0.262831 0.053494
0.263110 0.054078
0.263330 0.054638
0.263489 0.055158
0.263583 0.055631
0.263608 0.056058
0.263559 0.056447
0.263435 0.056811
0.263234 0.057164
0.262958 0.057520
0.262614 0.057892
0.262209 0.058296
0.261756 0.058743
0.261266 0.059248
0.260752 0.059823
0.260226 0.060476
0.259696 0.061212
0.259168 0.062021
0.258644 0.062882
0.258126 0.063764
0.257617 0.064624
0.257119 0.065415
0.256637 0.066093
0.256176 0.066618
0.255741 0.066956
0.255336 0.067088
0.254965 0.067000
0.254629 0.066693
0.254330 0.066175
0.254068 0.065461
0.253843 0.064576
0.253654 0.063547
0.253498 0.062405
0.253374 0.061185
0.253277 0.059927
0.253204 0.058672
0.253147 0.057465
0.253103 0.056346
0.253066 0.055350
0.253033 0.054501
0.253002 0.053806
0.252973 0.053256
0.252948 0.052829
0.252928 0.052496
0.252911 0.052227
0.252896 0.051997
0.266698 0.046158
0.266044 0.046103
0.265317 0.046349
0.264527 0.046880
0.263686 0.047658
0.262813 0.048622
0.261926 0.049696
0.261043 0.050805
0.260182 0.051875
0.259358 0.052843
0.258581 0.053659
0.257861 0.054287
0.257205 0.054705
0.256617 0.054903
0.256099 0.054889
0.255652 0.054681
0.255273 0.054312
0.254959 0.053829
0.254700 0.053290
0.254486 0.052758
0.254304 0.052305
0.254139 0.051999
0.253978 0.051899
0.253809 0.052052
0.253627 0.052479
0.253435 0.053168
0.253241 0.054078
0.253057 0.055139
0.252897 0.056267
0.252771 0.057375
0.252687 0.058385
0.252649 0.059229
0.252658 0.059859
0.252713 0.060239
0.252810 0.060353
0.252944 0.060198
0.253106 0.059786
0.253287 0.059144
0.253476 0.058313
0.253661 0.057345
0.253828 0.056302
0.253965 0.055254
0.254059 0.054272
0.254099 0.053429
0.254076 0.052788
0.253987 0.052397
0.253832 0.052281
0.253615 0.052439
0.253346 0.052835
0.253034 0.053416
0.252688 0.054107
0.252319 0.054835
0.251934 0.055530
0.251539 0.056131
0.251138 0.056594
0.250731 0.056889
0.250319 0.056998
0.249898 0.056917
0.249467 0.056655
0.249021 0.056232
0.248555 0.055680
0.248062 0.055043
0.247536 0.054376
0.246970 0.053741
0.246352 0.053205
0.245675 0.052838
0.244927 0.052704
0.244103 0.052852
0.243200 0.053310
0.242227 0.054072
0.241198 0.055100
0.240137 0.056326
0.239065 0.057664
0.238006 0.059027
0.236979 0.060331
0.236000 0.061507
0.235081 0.062500
0.234230 0.063266
0.233452 0.063779
0.232753 0.064024
0.232134 0.063997
0.231595 0.063708
0.231134 0.063179
0.230746 0.062445
0.230421 0.061554
0.230148 0.060562
0.229909 0.059539
0.229686 0.058555
0.229460 0.057684
0.229216 0.056987
0.228944 0.056512
0.228643 0.056280
0.228319 0.056285
0.227988 0.056493
0.227666 0.056852
0.227370 0.057297
0.227118 0.057764
0.226921 0.058196
0.226790 0.058545
0.226733 0.058776
0.226752 0.058865
0.265631 0.055745
0.265011 0.055517
0.264386 0.055224
0.263760 0.054883
0.263138 0.054513
0.262519 0.054140
0.261901 0.053792
0.261279 0.053497
0.260654 0.053282
0.260022 0.053163
0.259386 0.053145
0.258750 0.053220
0.258118 0.053372
0.257497 0.053580
0.256892 0.053819
0.256311 0.054072
0.255757 0.054323
0.255235 0.054560
0.254751 0.054778
0.254306 0.054972
0.253905 0.055141
0.253547 0.055287
0.253232 0.055415
0.252959 0.055534
0.252721 0.055656
0.252514 0.055798
0.252330 0.055980
0.252161 0.056225
0.252001 0.056556
0.251845 0.056993
0.251686 0.057549
0.251521 0.058227
0.251349 0.059019
0.251168 0.059910
0.250977 0.060878
0.250776 0.061902
0.250565 0.062961
0.250343 0.064039
0.250109 0.065122
0.249862 0.066199
0.249602 0.067257
0.249331 0.068284
0.249051 0.069265
0.248768 0.070187
0.248485 0.071040
0.248210 0.071817
0.247947 0.072516
0.247700 0.073140
0.247470 0.073701
0.247256 0.074213
0.247053 0.074694
0.246854 0.075162
0.246652 0.075632
0.246440 0.076111
0.246210 0.076597
0.245958 0.077082
0.245682 0.077551
0.245376 0.077990
0.245039 0.078384
0.244671 0.078721
0.244271 0.078991
0.243842 0.079187
0.243390 0.079300
0.242923 0.079325
0.242453 0.079256
0.241992 0.079092
0.241552 0.078834
0.241143 0.078489
0.240769 0.078068
0.240430 0.077586
0.240117 0.077065
0.239817 0.076526
0.239518 0.075991
0.239202 0.075477
0.238858 0.074994
0.238478 0.074538
0.238055 0.074098
0.237587 0.073654
0.237078 0.073184
0.236529 0.072667
0.235948 0.072087
0.235343 0.071428
0.234725 0.070681
0.234105 0.069840
0.233499 0.068899
0.232921 0.067855
0.232386 0.066706
0.231907 0.065455
0.231492 0.064107
0.231144 0.062673
0.230860 0.061171
0.230632 0.059624
0.230446 0.058059
0.230290 0.056506
0.230151 0.054997
0.230018 0.053558
0.229887 0.052206
0.229752 0.050950
0.229615 0.049791
0.229476 0.048723
0.229337 0.047740
0.242539 0.017155
0.241883 0.016781
0.241299 0.016576
0.240797 0.016545
0.240383 0.016678
0.240054 0.016955
0.239806 0.017346
0.239627 0.017814
0.239502 0.018322
0.239416 0.018831
0.239351 0.019307
0.239294 0.019720
0.239233 0.020052
0.239157 0.020287
0.239061 0.020424
0.238939 0.020467
0.238794 0.020431
0.238626 0.020340
0.238442 0.020229
0.238250 0.020138
0.238061 0.020112
0.237890 0.020198
0.237750 0.020436
0.237657 0.020859
0.237623 0.021488
0.237659 0.022326
0.237769 0.023366
0.237955 0.024582
0.238211 0.025941
0.238529 0.027400
0.238895 0.028914
0.239297 0.030439
0.239720 0.031934
0.240153 0.033365
0.240583 0.034707
0.241001 0.035943
0.241400 0.037063
0.241775 0.038067
0.242124 0.038964
0.242448 0.039769
0.242752 0.040504
0.243045 0.041195
0.243338 0.041872
0.243646 0.042563
0.243985 0.043295
0.244369 0.044091
0.244812 0.044963
0.245323 0.045916
0.245909 0.046944
0.246569 0.048031
0.247297 0.049152
0.248085 0.050275
0.248919 0.051367
0.249784 0.052395
0.250664 0.053328
0.251543 0.054139
0.252406 0.054810
0.253242 0.055327
0.254042 0.055683
0.254797 0.055881
0.255503 0.055931
0.256158 0.055853
0.256763 0.055673
0.257319 0.055429
0.257833 0.055161
0.258310 0.054910
0.258760 0.054716
0.259190 0.054613
0.259609 0.054625
0.260022 0.054764
0.260431 0.055029
0.260837 0.055404
0.261234 0.055865
0.261614 0.056377
0.261965 0.056902
0.262279 0.057402
0.262542 0.057843
0.262747 0.058196
0.262884 0.058438
0.262949 0.058557
0.262938 0.058546
0.262850 0.058411
0.262686 0.058164
0.262451 0.057827
0.262152 0.057430
0.261799 0.057008
0.261405 0.056596
0.260984 0.056233
0.260551 0.055950
0.260120 0.055776
0.259704 0.055729
0.259313 0.055818
0.258951 0.056042
0.258623 0.056384
0.258326 0.056819
0.258059 0.057313
0.257818 0.057829
0.257598 0.058327
0.257398 0.058771
0.257214 0.059134
0.257044 0.059392
0.194634 0.031728
0.193985 0.031321
0.193364 0.030847
0.192765 0.030323
0.192182 0.029771
0.191609 0.029210
0.191040 0.028662
0.190474 0.028143
0.189912 0.027672
0.189360 0.027266
0.188828 0.026936
0.188330 0.026691
0.187875 0.026535
0.187476 0.026463
0.187140 0.026464
0.186873 0.026522
0.186681 0.026617
0.186563 0.026727
0.186521 0.026832
0.186551 0.026913
0.186649 0.026959
0.186810 0.026963
0.187025 0.026926
0.187285 0.026856
0.187581 0.026770
0.187905 0.026686
0.188251 0.026631
0.188615 0.026628
0.189000 0.026704
0.189412 0.026881
0.189859 0.027177
0.190351 0.027603
0.190896 0.028166
0.191500 0.028859
0.192166 0.029671
0.192895 0.030581
0.193686 0.031560
0.194537 0.032577
0.195443 0.033597
0.196397 0.034588
0.197392 0.035519
0.198420 0.036367
0.199474 0.037114
0.200546 0.037752
0.201628 0.038277
0.202716 0.038697
0.203805 0.039023
0.204891 0.039276
0.205972 0.039475
0.207044 0.039647
0.208105 0.039814
0.209152 0.039999
0.210181 0.040223
0.211188 0.040506
0.212165 0.040863
0.213110 0.041306
0.214018 0.041841
0.214886 0.042467
0.215713 0.043174
0.216498 0.043944
0.217242 0.044752
0.217945 0.045569
0.218609 0.046367
0.219236 0.047117
0.219826 0.047800
0.220379 0.048400
0.220894 0.048912
0.221371 0.049335
0.221805 0.049678
0.222194 0.049952
0.222532 0.050173
0.222815 0.050358
0.223037 0.050526
0.223196 0.050695
0.223291 0.050886
0.223323 0.051117
0.223296 0.051404
0.223217 0.051761
0.223095 0.052192
0.222939 0.052694
0.222758 0.053250
0.222562 0.053837
0.222360 0.054421
0.222161 0.054966
0.221973 0.055436
0.221802 0.055801
0.221655 0.056036
0.221536 0.056126
0.221447 0.056063
0.221391 0.055851
0.221369 0.055499
0.221382 0.055025
0.221431 0.054449
0.221516 0.053796
0.221640 0.053095
0.221805 0.052375
0.222013 0.051666
0.222262 0.051001
0.222552 0.050409
0.222880 0.049917
0.223242 0.049542
0.231556 0.048609
0.230893 0.048095
0.230244 0.047407
0.229611 0.046572
0.228994 0.045630
0.228394 0.044631
0.227812 0.043631
0.227247 0.042695
0.226701 0.041884
0.226173 0.041248
0.225665 0.040821
0.225179 0.040612
0.224716 0.040602
0.224283 0.040753
0.223885 0.041014
0.223530 0.041328
0.223224 0.041640
0.222974 0.041904
0.222784 0.042076
0.222656 0.042126
0.222592 0.042026
0.222588 0.041761
0.222639 0.041322
0.222740 0.040714
0.222881 0.039951
0.223054 0.039059
0.223249 0.038077
0.223457 0.037056
0.223671 0.036052
0.223884 0.035128
0.224091 0.034346
0.224289 0.033760
0.224475 0.033407
0.224654 0.033305
0.224829 0.033446
0.225008 0.033804
0.225200 0.034335
0.225412 0.034989
0.225652 0.035715
0.225923 0.036466
0.226229 0.037197
0.226572 0.037870
0.226950 0.038455
0.227363 0.038926
0.227808 0.039266
0.228281 0.039471
0.228777 0.039545
0.229288 0.039504
0.229805 0.039378
0.230318 0.039208
0.230812 0.039041
0.231275 0.038936
0.231692 0.038950
0.232053 0.039135
0.232347 0.039531
0.232573 0.040152
0.232729 0.040991
0.232820 0.042017
0.232852 0.043185
0.232832 0.044444
0.232769 0.045741
0.232669 0.047026
0.232541 0.048255
0.232389 0.049386
0.232219 0.050386
0.232034 0.051230
0.231837 0.051900
0.231628 0.052390
0.231408 0.052706
0.231172 0.052865
0.230914 0.052897
0.230627 0.052842
0.230301 0.052751
0.229925 0.052681
0.229489 0.052689
0.228983 0.052825
0.228402 0.053123
0.227745 0.053598
0.227018 0.054240
0.226229 0.055020
0.225392 0.055896
0.224521 0.056815
0.223629 0.057726
0.222732 0.058574
0.221842 0.059309
0.220972 0.059886
0.220131 0.060266
0.219328 0.060424
0.218568 0.060345
0.217855 0.060029
0.217190 0.059491
0.216571 0.058764
0.215996 0.057891
0.215460 0.056930
0.214955 0.055948
0.214475 0.055013
0.214013 0.054192
0.213562 0.053540
0.213121 0.053094
0.212689 0.052867
0.212271 0.052849
0.253803 0.032409
0.253113 0.032004
0.252417 0.031647
0.251716 0.031351
0.251007 0.031131
0.250289 0.031009
0.249560 0.031015
0.248821 0.031183
0.248071 0.031551
0.247311 0.032146
0.246544 0.032978
0.245775 0.034032
0.245010 0.035273
0.244258 0.036647
0.243530 0.038094
0.242835 0.039557
0.242184 0.040991
0.241584 0.042357
0.241044 0.043631
0.240568 0.044797
0.240159 0.045844
0.239815 0.046770
0.239535 0.047576
0.239310 0.048268
0.239133 0.048861
0.238996 0.049376
0.238891 0.049845
0.238811 0.050313
0.238747 0.050827
0.238693 0.051439
0.238640 0.052196
0.238583 0.053126
0.238517 0.054238
0.238443 0.055510
0.238365 0.056900
0.238287 0.058348
0.238216 0.059792
0.238158 0.061174
0.238117 0.062449
0.238095 0.063584
0.238095 0.064560
0.238114 0.065367
0.238154 0.066005
0.238212 0.066477
0.238290 0.066795
0.238389 0.066971
0.238512 0.067023
0.238657 0.066974
0.238823 0.066853
0.239000 0.066697
0.239178 0.066550
0.239338 0.066457
0.239464 0.066465
0.239538 0.066607
0.239546 0.066897
0.239481 0.067321
0.239341 0.067844
0.239127 0.068410
0.238848 0.068961
0.238513 0.069441
0.238135 0.069804
0.237727 0.070014
0.237305 0.070048
0.236884 0.069888
0.236478 0.069526
0.236102 0.068956
0.235765 0.068177
0.235471 0.067194
0.235218 0.066018
0.234999 0.064672
0.234797 0.063190
0.234596 0.061621
0.234376 0.060027
0.234119 0.058480
0.233810 0.057048
0.233443 0.055788
0.233018 0.054731
0.232542 0.053877
0.232029 0.053201
0.231498 0.052654
0.230968 0.052182
0.230455 0.051731
0.229975 0.051256
0.229538 0.050719
0.229152 0.050093
0.228819 0.049354
0.228540 0.048487
0.228311 0.047481
0.228126 0.046332
0.227978 0.045045
0.227857 0.043632
0.227755 0.042121
0.227662 0.040554
0.227573 0.038986
0.227480 0.037488
0.227380 0.036134
0.227267 0.034997
0.227141 0.034138
0.227001 0.033597
0.226850 0.033384
0.226695 0.033485
0.225129 0.061192
0.224517 0.060820
0.223966 0.060360
0.223473 0.059839
0.223037 0.059280
0.222657 0.058705
0.222335 0.058133
0.222076 0.057577
0.221882 0.057049
0.221759 0.056554
0.221709 0.056095
0.221731 0.055672
0.221826 0.055280
0.221989 0.054911
0.222218 0.054557
0.222507 0.054208
0.222852 0.053856
0.223245 0.053495
0.223680 0.053123
0.224149 0.052742
0.224645 0.052359
0.225160 0.051983
0.225690 0.051630
0.226231 0.051315
0.226783 0.051055
0.227349 0.050871
0.227931 0.050779
0.228535 0.050799
0.229164 0.050947
0.229819 0.051236
0.230497 0.051674
0.231195 0.052263
0.231907 0.052999
0.232626 0.053870
0.233346 0.054861
0.234061 0.055948
0.234765 0.057109
0.235453 0.058315
0.236122 0.059542
0.236770 0.060764
0.237396 0.061960
0.238004 0.063108
0.238599 0.064190
0.239190 0.065188
0.239787 0.066091
0.240401 0.066891
0.241042 0.067586
0.241717 0.068180
0.242429 0.068682
0.243180 0.069106
0.243965 0.069470
0.244774 0.069792
0.245596 0.070091
0.246416 0.070386
0.247220 0.070693
0.247995 0.071023
0.248730 0.071382
0.249416 0.071768
0.250046 0.072173
0.250620 0.072584
0.251139 0.072981
0.251606 0.073344
0.252029 0.073654
0.252414 0.073894
0.252768 0.074052
0.253096 0.074123
0.253403 0.074109
0.253688 0.074016
0.253952 0.073857
0.254190 0.073649
0.254396 0.073413
0.254565 0.073172
0.254688 0.072953
0.254758 0.072780
0.254769 0.072677
0.254718 0.072665
0.254602 0.072754
0.254421 0.072950
0.254178 0.073249
0.253882 0.073635
0.253541 0.074089
0.253166 0.074583
0.252771 0.075088
0.252370 0.075574
0.251975 0.076014
0.251599 0.076385
0.251253 0.076670
0.250944 0.076858
[truncated: 1,530,863 more chars]
