# Supplementary material for: Enhancing geometric representations for molecules with equivariant vector-scalar interactive message passing
Source: Nat Commun. 2024 Jan 5;15:313. doi: 10.1038/s41467-023-43720-2 (PMC10770089; doi:10.1038/s41467-023-43720-2)
Supplement: Supplementary file 4 — Source Data [file 41467_2023_43720_MOESM4_ESM.zip › Source Data/Figure s3b(left).txt]

0.042310 -0.085506
0.042324 -0.085503
0.042478 -0.085435
0.042740 -0.085343
0.043067 -0.085269
0.043420 -0.085263
0.043774 -0.085373
0.044113 -0.085642
0.044428 -0.086099
0.044712 -0.086753
0.044952 -0.087586
0.045134 -0.088553
0.045245 -0.089588
0.045274 -0.090614
0.045224 -0.091555
0.045110 -0.092347
0.044966 -0.092944
0.044829 -0.093320
0.044733 -0.093463
0.044680 -0.093376
0.044634 -0.093072
0.044524 -0.092573
0.044270 -0.091912
0.043803 -0.091131
0.043078 -0.090278
0.042081 -0.089406
0.040814 -0.088572
0.039299 -0.087833
0.037567 -0.087240
0.035656 -0.086830
0.033611 -0.086627
0.031486 -0.086628
0.029342 -0.086809
0.027251 -0.087123
0.025288 -0.087516
0.023517 -0.087927
0.021977 -0.088302
0.020663 -0.088596
0.019522 -0.088777
0.018468 -0.088825
0.017406 -0.088737
0.016250 -0.088522
0.014943 -0.088199
0.013453 -0.087795
0.011782 -0.087344
0.009955 -0.086886
0.008019 -0.086467
0.006032 -0.086140
0.004056 -0.085957
0.002156 -0.085970
0.000400 -0.086219
-0.001148 -0.086732
-0.002427 -0.087515
-0.003389 -0.088548
-0.004010 -0.089785
-0.004303 -0.091149
-0.004310 -0.092548
-0.004098 -0.093888
-0.003743 -0.095084
-0.003320 -0.096069
-0.002897 -0.096799
-0.002535 -0.097249
-0.002287 -0.097415
-0.002195 -0.097311
-0.002287 -0.096962
-0.002575 -0.096408
-0.003046 -0.095701
-0.003668 -0.094904
-0.004385 -0.094082
-0.005126 -0.093306
-0.005821 -0.092640
-0.006409 -0.092137
-0.006854 -0.091834
-0.007154 -0.091743
-0.007332 -0.091851
-0.007431 -0.092116
-0.007500 -0.092481
-0.007584 -0.092876
-0.007727 -0.093230
-0.007962 -0.093479
-0.008316 -0.093573
-0.008806 -0.093476
-0.009437 -0.093171
-0.010204 -0.092658
-0.011087 -0.091953
-0.012050 -0.091085
-0.013043 -0.090095
-0.014010 -0.089034
-0.014891 -0.087958
-0.015643 -0.086929
-0.016242 -0.086012
-0.016692 -0.085267
-0.017019 -0.084751
-0.017258 -0.084504
-0.017445 -0.084549
-0.017610 -0.084885
-0.017774 -0.085490
-0.017951 -0.086319
-0.018148 -0.087307
-0.018362 -0.088379
-0.018583 -0.089456
0.222359 0.092902
0.223226 0.092583
0.223871 0.092335
0.224229 0.092173
0.224264 0.092095
0.223976 0.092082
0.223404 0.092102
0.222620 0.092111
0.221721 0.092063
0.220813 0.091911
0.219995 0.091614
0.219344 0.091147
0.218913 0.090495
0.218727 0.089657
0.218801 0.088635
0.219140 0.087433
0.219738 0.086058
0.220578 0.084520
0.221616 0.082840
0.222786 0.081049
0.223999 0.079189
0.225155 0.077314
0.226153 0.075483
0.226906 0.073752
0.227352 0.072169
0.227463 0.070768
0.227247 0.069562
0.226743 0.068546
0.226019 0.067694
0.225161 0.066963
0.224256 0.066302
0.223385 0.065661
0.222607 0.064991
0.221958 0.064255
0.221459 0.063421
0.221119 0.062466
0.220945 0.061373
0.220945 0.060133
0.221121 0.058750
0.221459 0.057248
0.221931 0.055674
0.222484 0.054099
0.223055 0.052606
0.223570 0.051286
0.223956 0.050219
0.224151 0.049463
0.224103 0.049044
0.223784 0.048956
0.223184 0.049160
0.222321 0.049594
0.221235 0.050179
0.219983 0.050834
0.218633 0.051481
0.217254 0.052054
0.215911 0.052502
0.214664 0.052790
0.213568 0.052892
0.212675 0.052793
0.212033 0.052482
0.211676 0.051955
0.211618 0.051220
0.211840 0.050300
0.212292 0.049235
0.212894 0.048078
0.213548 0.046894
0.214150 0.045746
0.214602 0.044694
0.214826 0.043783
0.214764 0.043043
0.214390 0.042486
0.213703 0.042110
0.212730 0.041897
0.211516 0.041823
0.210122 0.041854
0.208617 0.041955
0.207072 0.042092
0.205557 0.042224
0.204143 0.042314
0.202895 0.042319
0.201879 0.042201
0.201150 0.041923
0.200747 0.041463
0.200686 0.040817
0.200951 0.040003
0.201495 0.039064
0.202247 0.038064
0.203117 0.037077
0.204012 0.036181
0.204846 0.035449
0.205545 0.034937
0.206056 0.034681
0.206348 0.034695
0.206412 0.034970
0.206256 0.035476
0.205906 0.036169
0.205399 0.036994
0.204783 0.037894
0.204112 0.038810
0.203452 0.039690
0.202875 0.040484
0.202457 0.041149
0.206563 0.025033
0.206512 0.026553
0.206665 0.027873
0.207091 0.028921
0.207808 0.029656
0.208786 0.030068
0.209956 0.030185
0.211226 0.030056
0.212503 0.029752
0.213706 0.029356
0.214769 0.028957
0.215641 0.028651
0.216279 0.028528
0.216649 0.028667
0.216722 0.029129
0.216479 0.029952
0.215916 0.031146
0.215045 0.032691
0.213900 0.034538
0.212533 0.036603
0.211024 0.038781
0.209469 0.040947
0.207980 0.042970
0.206670 0.044722
0.205638 0.046098
0.204951 0.047023
0.204634 0.047461
0.204670 0.047418
0.205009 0.046939
0.205588 0.046101
0.206342 0.045001
0.207215 0.043754
0.208164 0.042485
0.209152 0.041319
0.210151 0.040377
0.211128 0.039767
0.212051 0.039572
0.212885 0.039840
0.213595 0.040581
0.214156 0.041762
0.214555 0.043307
0.214801 0.045110
0.214930 0.047041
0.215005 0.048963
0.215111 0.050747
0.215340 0.052283
0.215774 0.053493
0.216464 0.054339
0.217424 0.054822
0.218630 0.054981
0.220030 0.054883
0.221557 0.054613
0.223143 0.054270
0.224715 0.053957
0.226202 0.053780
0.227536 0.053838
0.228648 0.054214
0.229474 0.054962
0.229964 0.056101
0.230083 0.057611
0.229823 0.059437
0.229205 0.061493
0.228284 0.063674
0.227144 0.065866
0.225895 0.067961
0.224658 0.069862
0.223553 0.071493
0.222678 0.072804
0.222093 0.073776
0.221815 0.074419
0.221815 0.074765
0.222035 0.074862
0.222402 0.074765
0.222835 0.074532
0.223261 0.074225
0.223607 0.073906
0.223809 0.073641
0.223813 0.073493
0.223578 0.073522
0.223078 0.073772
0.222308 0.074269
0.221285 0.075015
0.220047 0.075981
0.218662 0.077112
0.217220 0.078330
0.215836 0.079549
0.214637 0.080681
0.213754 0.081645
0.213300 0.082379
0.213348 0.082839
0.213926 0.083003
0.215003 0.082872
0.216508 0.082467
0.218336 0.081823
0.220373 0.080990
0.222495 0.080029
0.224578 0.079012
0.226504 0.078019
0.228162 0.077137
0.229460 0.076447
0.230330 0.076017
0.012661 -0.080746
0.012143 -0.080998
0.011581 -0.081517
0.010944 -0.082216
0.010199 -0.083001
0.009320 -0.083775
0.008293 -0.084456
0.007123 -0.084975
0.005831 -0.085286
0.004454 -0.085363
0.003036 -0.085202
0.001623 -0.084821
0.000255 -0.084257
-0.001033 -0.083569
-0.002211 -0.082830
-0.003259 -0.082129
-0.004162 -0.081556
-0.004911 -0.081196
-0.005511 -0.081115
-0.005974 -0.081348
-0.006322 -0.081907
-0.006584 -0.082772
-0.006795 -0.083898
-0.006983 -0.085219
-0.007177 -0.086645
-0.007392 -0.088076
-0.007639 -0.089416
-0.007922 -0.090576
-0.008238 -0.091493
-0.008584 -0.092120
-0.008955 -0.092428
-0.009344 -0.092398
-0.009745 -0.092030
-0.010156 -0.091331
-0.010578 -0.090325
-0.011022 -0.089058
-0.011504 -0.087599
-0.012050 -0.086038
-0.012685 -0.084481
-0.013440 -0.083038
-0.014337 -0.081808
-0.015387 -0.080871
-0.016591 -0.080268
-0.017934 -0.080007
-0.019393 -0.080055
-0.020937 -0.080354
-0.022536 -0.080827
-0.024164 -0.081392
-0.025798 -0.081974
-0.027423 -0.082510
-0.029031 -0.082950
-0.030619 -0.083254
-0.032190 -0.083388
-0.033749 -0.083327
-0.035307 -0.083050
-0.036879 -0.082553
-0.038480 -0.081848
-0.040126 -0.080972
-0.041829 -0.079986
-0.043593 -0.078973
-0.045417 -0.078028
-0.047291 -0.077248
-0.049201 -0.076719
-0.051128 -0.076508
-0.053051 -0.076654
-0.054943 -0.077154
-0.056776 -0.077975
-0.058518 -0.079044
-0.060143 -0.080262
-0.061635 -0.081521
-0.062998 -0.082719
-0.064250 -0.083769
-0.065420 -0.084601
-0.066546 -0.085164
-0.067661 -0.085416
-0.068788 -0.085333
-0.069934 -0.084900
-0.071085 -0.084122
-0.072217 -0.083034
-0.073299 -0.081696
-0.074304 -0.080199
-0.075213 -0.078650
-0.076020 -0.077163
-0.076727 -0.075844
-0.077345 -0.074785
-0.077883 -0.074043
-0.078356 -0.073645
-0.078772 -0.073575
-0.079145 -0.073779
-0.079486 -0.074173
-0.079814 -0.074662
-0.080147 -0.075153
-0.080507 -0.075559
-0.080905 -0.075815
-0.081339 -0.075871
-0.081796 -0.075696
-0.082243 -0.075271
-0.082645 -0.074594
-0.082964 -0.073685
-0.083172 -0.072578
-0.083252 -0.071333
0.195989 0.207297
0.192778 0.208514
0.189297 0.209720
0.185695 0.210920
0.182109 0.212122
0.178648 0.213324
0.175402 0.214516
0.172461 0.215682
0.169939 0.216801
0.167981 0.217863
0.166753 0.218858
0.166395 0.219781
0.166963 0.220617
0.168393 0.221347
0.170492 0.221957
0.172980 0.222449
0.175550 0.222850
0.177919 0.223210
0.179861 0.223586
0.181221 0.224035
0.181917 0.224599
0.181947 0.225293
0.181374 0.226102
0.180326 0.226990
0.178969 0.227901
0.177489 0.228770
0.176072 0.229531
0.174885 0.230117
0.174076 0.230475
0.173767 0.230569
0.174057 0.230393
0.175012 0.229963
0.176643 0.229321
0.178878 0.228519
0.181541 0.227618
0.184362 0.226692
0.187013 0.225824
0.189167 0.225109
0.190547 0.224639
0.190947 0.224487
0.190258 0.224685
0.188476 0.225218
0.185700 0.226022
0.182124 0.227002
0.178004 0.228056
0.173614 0.229098
0.169201 0.230069
0.164941 0.230943
0.160936 0.231713
0.157225 0.232391
0.153819 0.233000
0.150736 0.233582
0.148013 0.234187
0.145702 0.234877
0.143839 0.235703
0.142411 0.236701
0.141333 0.237878
0.140450 0.239216
0.139561 0.240684
0.138465 0.242246
0.137003 0.243867
0.135082 0.245512
0.132683 0.247148
0.129857 0.248746
0.126703 0.250287
0.123337 0.251762
0.119861 0.253181
0.116338 0.254559
0.112793 0.255913
0.109219 0.257251
0.105601 0.258576
0.101938 0.259893
0.098257 0.261215
0.094615 0.262574
0.091094 0.264015
0.087773 0.265583
0.084695 0.267302
0.081857 0.269155
0.079199 0.271079
0.076629 0.272976
0.074029 0.274739
0.071261 0.276271
0.068163 0.277496
0.064555 0.278368
0.060271 0.278860
0.055190 0.278965
0.049273 0.278685
0.042561 0.278026
0.035156 0.276994
0.027205 0.275592
0.018885 0.273822
0.010392 0.271696
0.001930 0.269254
-0.006306 0.266577
-0.014144 0.263788
-0.021451 0.261040
-0.028140 0.258499
-0.034162 0.256304
-0.039506 0.254542
-0.044193 0.253229
-0.048284 0.252308
0.009205 -0.087903
0.009234 -0.088218
0.009248 -0.088927
0.009265 -0.089947
0.009310 -0.091197
0.009419 -0.092596
0.009627 -0.094056
0.009964 -0.095475
0.010443 -0.096739
0.011052 -0.097733
0.011748 -0.098353
0.012467 -0.098527
0.013131 -0.098223
0.013667 -0.097457
0.014017 -0.096292
0.014141 -0.094840
0.014029 -0.093249
0.013691 -0.091693
0.013157 -0.090350
0.012472 -0.089377
0.011691 -0.088878
0.010874 -0.088889
0.010087 -0.089388
0.009394 -0.090318
0.008854 -0.091607
0.008513 -0.093185
0.008395 -0.094973
0.008498 -0.096873
0.008791 -0.098759
0.009221 -0.100483
0.009721 -0.101892
0.010224 -0.102851
0.010667 -0.103260
0.010999 -0.103067
0.011181 -0.102270
0.011191 -0.100923
0.011021 -0.099126
0.010682 -0.097028
0.010201 -0.094807
0.009627 -0.092656
0.009017 -0.090757
0.008438 -0.089254
0.007949 -0.088234
0.007593 -0.087724
0.007389 -0.087706
0.007334 -0.088132
0.007404 -0.088942
0.007562 -0.090067
0.007767 -0.091421
0.007976 -0.092897
0.008149 -0.094364
0.008248 -0.095678
0.008243 -0.096701
0.008108 -0.097319
0.007829 -0.097453
0.007400 -0.097075
0.006824 -0.096207
0.006115 -0.094922
0.005295 -0.093335
0.004391 -0.091600
0.003432 -0.089887
0.002442 -0.088372
0.001442 -0.087209
0.000442 -0.086505
-0.000552 -0.086312
-0.001541 -0.086631
-0.002526 -0.087426
-0.003508 -0.088646
-0.004486 -0.090227
-0.005459 -0.092084
-0.006428 -0.094107
-0.007388 -0.096150
-0.008333 -0.098044
-0.009253 -0.099624
-0.010133 -0.100742
-0.010959 -0.101294
-0.011716 -0.101220
-0.012394 -0.100512
-0.012992 -0.099212
-0.013524 -0.097410
-0.014011 -0.095241
-0.014486 -0.092872
-0.014979 -0.090487
-0.015521 -0.088269
-0.016128 -0.086377
-0.016808 -0.084930
-0.017557 -0.084001
-0.018359 -0.083623
-0.019194 -0.083797
-0.020036 -0.084499
-0.020858 -0.085668
-0.021634 -0.087205
-0.022338 -0.088968
-0.022948 -0.090784
-0.023446 -0.092469
-0.023824 -0.093852
-0.024081 -0.094796
-0.024229 -0.095210
-0.024287 -0.095049
-0.024284 -0.094324
-0.024257 -0.093096
0.018515 -0.095260
0.019280 -0.096273
0.020041 -0.096808
0.020789 -0.096819
0.021514 -0.096293
0.022207 -0.095247
0.022864 -0.093729
0.023484 -0.091818
0.024073 -0.089621
0.024644 -0.087279
0.025221 -0.084957
0.025831 -0.082845
0.026510 -0.081136
0.027290 -0.080018
0.028194 -0.079634
0.029227 -0.080058
0.030370 -0.081269
0.031580 -0.083152
0.032797 -0.085520
0.033954 -0.088149
0.034984 -0.090815
0.035832 -0.093319
0.036458 -0.095493
0.036836 -0.097213
0.036957 -0.098390
0.036825 -0.098970
0.036454 -0.098932
0.035873 -0.098285
0.035117 -0.097070
0.034231 -0.095363
0.033263 -0.093274
0.032264 -0.090952
0.031280 -0.088580
0.030354 -0.086366
0.029516 -0.084530
0.028784 -0.083273
0.028162 -0.082748
0.027640 -0.083018
0.027193 -0.084045
0.026787 -0.085690
0.026385 -0.087753
0.025957 -0.090011
0.025479 -0.092249
0.024942 -0.094285
0.024345 -0.095968
0.023698 -0.097188
0.023017 -0.097865
0.022321 -0.097955
0.021631 -0.097441
0.020967 -0.096341
0.020343 -0.094707
0.019771 -0.092626
0.019259 -0.090224
0.018813 -0.087663
0.018439 -0.085136
0.018143 -0.082854
0.017933 -0.081030
0.017815 -0.079851
0.017787 -0.079444
0.017836 -0.079853
0.017939 -0.081028
0.018063 -0.082834
0.018169 -0.085085
0.018224 -0.087579
0.018202 -0.090119
0.018090 -0.092533
0.017884 -0.094674
0.017588 -0.096423
0.017213 -0.097692
0.016768 -0.098422
0.016263 -0.098582
0.015705 -0.098176
0.015101 -0.097247
0.014453 -0.095872
0.013769 -0.094171
0.013053 -0.092299
0.012312 -0.090440
0.011552 -0.088799
0.010775 -0.087572
0.009980 -0.086924
0.009163 -0.086953
0.008317 -0.087671
0.007432 -0.089002
0.006502 -0.090799
0.005524 -0.092881
0.004497 -0.095059
0.003426 -0.097155
0.002320 -0.099011
0.001191 -0.100493
0.000052 -0.101496
-0.001084 -0.101945
-0.002202 -0.101793
-0.003291 -0.101031
-0.004338 -0.099684
-0.005331 -0.097819
-0.006261 -0.095546
-0.007119 -0.093015
-0.007898 -0.090410
-0.008593 -0.087939
-0.009201 -0.085814
-0.009722 -0.084229
0.158055 -0.033295
0.158304 -0.032107
0.158545 -0.030879
0.158812 -0.029656
0.159130 -0.028472
0.159512 -0.027351
0.159967 -0.026306
0.160496 -0.025348
0.161101 -0.024480
0.161783 -0.023702
0.162539 -0.023004
0.163358 -0.022365
0.164217 -0.021750
0.165083 -0.021113
0.165913 -0.020403
0.166666 -0.019574
0.167308 -0.018592
0.167817 -0.017445
0.168188 -0.016137
0.168434 -0.014694
0.168583 -0.013157
0.168676 -0.011579
0.168758 -0.010018
0.168877 -0.008529
0.169073 -0.007164
0.169379 -0.005961
0.169818 -0.004942
0.170407 -0.004117
0.171158 -0.003481
0.172085 -0.003012
0.173200 -0.002682
0.174510 -0.002444
0.176016 -0.002245
0.177704 -0.002020
0.179543 -0.001697
0.181485 -0.001211
0.183473 -0.000506
0.185446 0.000456
0.187351 0.001688
0.189146 0.003181
0.190809 0.004907
0.192337 0.006821
0.193744 0.008873
0.195059 0.011009
0.196318 0.013180
0.197559 0.015346
0.198815 0.017478
0.200112 0.019556
0.201467 0.021571
0.202892 0.023522
0.204393 0.025411
0.205969 0.027252
0.207610 0.029069
0.209294 0.030898
0.210982 0.032790
0.212621 0.034798
0.214146 0.036978
0.215489 0.039368
0.216589 0.041989
0.217401 0.044833
0.217902 0.047873
0.218093 0.051060
0.217999 0.054338
0.217667 0.057640
0.217158 0.060905
0.216541 0.064072
0.215882 0.067092
0.215244 0.069924
0.214676 0.072535
0.214220 0.074907
0.213905 0.077029
0.213752 0.078905
0.213773 0.080552
0.213967 0.082003
0.214321 0.083308
0.214806 0.084532
0.215376 0.085750
0.215978 0.087038
0.216550 0.088462
0.217035 0.090062
0.217387 0.091847
0.217575 0.093793
0.217590 0.095851
0.217449 0.097956
0.217186 0.100041
0.216853 0.102046
0.216507 0.103921
0.216203 0.105633
0.215992 0.107161
0.215908 0.108497
0.215977 0.109643
0.216212 0.110607
0.216613 0.111406
0.217173 0.112064
0.217869 0.112614
0.218660 0.113099
0.219487 0.113573
0.220277 0.114101
0.220947 0.114750
0.221414 0.115585
0.221607 0.116653
-0.003674 0.254739
-0.003840 0.254308
-0.003962 0.254259
-0.004097 0.254570
-0.004303 0.255190
-0.004623 0.256046
-0.005100 0.257057
-0.005729 0.258140
-0.006509 0.259218
-0.007410 0.260224
-0.008337 0.261108
-0.009241 0.261827
-0.010109 0.262341
-0.010926 0.262626
-0.011665 0.262669
-0.012397 0.262464
-0.013159 0.262026
-0.013966 0.261393
-0.014921 0.260612
-0.016020 0.259761
-0.017319 0.258920
-0.018838 0.258173
-0.020607 0.257584
-0.022619 0.257195
-0.024899 0.257006
-0.027435 0.256989
-0.030237 0.257088
-0.033294 0.257233
-0.036620 0.257341
-0.040147 0.257345
-0.043867 0.257168
-0.047709 0.256751
-0.051655 0.256037
-0.055675 0.254983
-0.059776 0.253551
-0.063955 0.251721
-0.068177 0.249501
-0.072408 0.246927
-0.076625 0.244053
-0.080804 0.240958
-0.084970 0.237720
-0.089155 0.234422
-0.093433 0.231125
-0.097884 0.227862
-0.102566 0.224642
-0.107534 0.221439
-0.112783 0.218219
-0.118279 0.214944
-0.123938 0.211592
-0.129642 0.208166
-0.135255 0.204698
-0.140649 0.201234
-0.145709 0.197830
-0.150364 0.194527
-0.154575 0.191345
-0.158333 0.188290
-0.161658 0.185343
-0.164588 0.182480
-0.167183 0.179666
-0.169520 0.176863
-0.171687 0.174032
-0.173786 0.171136
-0.175917 0.168137
-0.178176 0.165003
-0.180631 0.161701
-0.183314 0.158203
-0.186212 0.154491
-0.189266 0.150569
-0.192378 0.146478
-0.195430 0.142304
-0.198302 0.138184
-0.200895 0.134282
-0.203145 0.130758
-0.205021 0.127735
-0.206519 0.125262
-0.207648 0.123322
-0.208423 0.121833
-0.208861 0.120689
-0.208985 0.119770
-0.208824 0.118968
-0.208423 0.118188
-0.207838 0.117348
-0.207145 0.116376
-0.206424 0.115209
-0.205761 0.113790
-0.205228 0.112073
-0.204879 0.110029
-0.204737 0.107653
-0.204795 0.104977
-0.205026 0.102068
-0.205387 0.099030
-0.205834 0.095992
-0.206325 0.093094
-0.206826 0.090464
-0.207309 0.088205
-0.207745 0.086373
-0.208102 0.084977
-0.208346 0.083977
-0.208445 0.083294
-0.208378 0.082820
-0.208139 0.082437
0.220337 0.122735
0.218925 0.124235
0.217741 0.125764
0.216792 0.127361
0.216043 0.129059
0.215423 0.130877
0.214830 0.132828
0.214158 0.134906
0.213315 0.137087
0.212244 0.139319
0.210933 0.141528
0.209408 0.143627
0.207729 0.145533
0.205972 0.147177
0.204226 0.148507
0.202581 0.149493
0.201131 0.150118
0.199960 0.150389
0.199141 0.150324
0.198731 0.149962
0.198763 0.149357
0.199248 0.148581
0.200175 0.147715
0.201507 0.146854
0.203186 0.146088
0.205126 0.145496
0.207229 0.145124
0.209390 0.144972
0.211505 0.144996
0.213489 0.145121
0.215278 0.145253
0.216827 0.145309
0.218105 0.145220
0.219094 0.144935
0.219785 0.144428
0.220175 0.143689
0.220264 0.142736
0.220062 0.141605
0.219587 0.140358
0.218865 0.139078
0.217936 0.137860
0.216851 0.136808
0.215674 0.136011
0.214485 0.135528
0.213380 0.135367
0.212449 0.135492
0.211756 0.135835
0.211327 0.136311
0.211135 0.136840
0.211121 0.137351
0.211207 0.137785
0.211309 0.138099
0.211355 0.138263
0.211280 0.138266
0.211028 0.138115
0.210559 0.137833
0.209839 0.137466
0.208845 0.137075
0.207568 0.136731
0.206023 0.136500
0.204254 0.136430
0.202346 0.136539
0.200419 0.136807
0.198620 0.137186
0.197105 0.137620
0.196020 0.138055
0.195484 0.138445
0.195578 0.138751
0.196326 0.138938
0.197699 0.138977
0.199615 0.138842
0.201952 0.138523
0.204568 0.138022
0.207311 0.137365
0.210034 0.136596
0.212599 0.135780
0.214887 0.134989
0.216807 0.134285
0.218297 0.133706
0.219332 0.133251
0.219922 0.132883
0.220107 0.132537
0.219954 0.132145
0.219546 0.131645
0.218981 0.130991
0.218366 0.130153
0.217809 0.129111
0.217413 0.127854
0.217266 0.126377
0.217418 0.124685
0.217874 0.122795
0.218596 0.120742
0.219512 0.118581
0.220531 0.116375
0.221564 0.114191
0.222524 0.112082
0.223337 0.110071
0.223942 0.108150
0.224289 0.106284
0.224341 0.104425
0.224069 0.102527
0.027401 -0.094925
0.027156 -0.095042
0.026746 -0.094795
0.026220 -0.094169
0.025633 -0.093177
0.025042 -0.091864
0.024503 -0.090301
0.024066 -0.088583
0.023767 -0.086824
0.023633 -0.085149
0.023670 -0.083681
0.023874 -0.082533
0.024222 -0.081791
0.024682 -0.081504
0.025213 -0.081678
0.025771 -0.082279
0.026310 -0.083244
0.026789 -0.084488
0.027173 -0.085917
0.027440 -0.087428
0.027581 -0.088914
0.027605 -0.090273
0.027532 -0.091408
0.027393 -0.092238
0.027216 -0.092705
0.027028 -0.092775
0.026848 -0.092447
0.026683 -0.091751
0.026535 -0.090749
0.026399 -0.089530
0.026271 -0.088210
0.026143 -0.086917
0.026013 -0.085782
0.025878 -0.084928
0.025734 -0.084451
0.025582 -0.084411
0.025416 -0.084822
0.025230 -0.085656
0.025015 -0.086846
0.024754 -0.088304
0.024434 -0.089921
0.024041 -0.091584
0.023566 -0.093172
0.023012 -0.094569
0.022389 -0.095665
0.021711 -0.096374
0.020991 -0.096634
0.020242 -0.096419
0.019474 -0.095736
0.018694 -0.094626
0.017911 -0.093162
0.017134 -0.091443
0.016375 -0.089591
0.015646 -0.087741
0.014965 -0.086028
0.014346 -0.084576
0.013807 -0.083486
0.013360 -0.082822
0.013014 -0.082607
0.012768 -0.082827
0.012611 -0.083432
0.012522 -0.084350
0.012469 -0.085491
0.012417 -0.086758
0.012333 -0.088047
0.012191 -0.089259
0.011977 -0.090302
0.011690 -0.091100
0.011338 -0.091598
0.010933 -0.091769
0.010494 -0.091615
0.010043 -0.091169
0.009604 -0.090490
0.009202 -0.089663
0.008863 -0.088792
0.008614 -0.087992
0.008478 -0.087377
0.008469 -0.087048
0.008593 -0.087079
0.008842 -0.087510
0.009190 -0.088337
0.009598 -0.089519
0.010014 -0.090980
0.010380 -0.092621
0.010636 -0.094331
0.010727 -0.095995
0.010612 -0.097502
0.010268 -0.098747
0.009690 -0.099643
0.008897 -0.100125
0.007919 -0.100153
0.006798 -0.099724
0.005577 -0.098865
0.004301 -0.097635
0.003010 -0.096122
0.001738 -0.094432
0.000509 -0.092687
-0.000667 -0.091013
-0.001787 -0.089531
-0.002861 -0.088345
-0.003902 -0.087531
0.090310 -0.078108
0.088937 -0.077975
0.087347 -0.077491
0.085596 -0.076712
0.083748 -0.075697
0.081864 -0.074509
0.080001 -0.073211
0.078209 -0.071872
0.076533 -0.070576
0.075014 -0.069419
0.073694 -0.068512
0.072610 -0.067972
0.071794 -0.067904
0.071267 -0.068373
0.071027 -0.069377
0.071047 -0.070834
0.071271 -0.072589
0.071629 -0.074447
0.072046 -0.076220
0.072455 -0.077752
0.072799 -0.078937
0.073036 -0.079721
0.073141 -0.080091
0.073100 -0.080071
0.072911 -0.079708
0.072586 -0.079066
0.072149 -0.078218
0.071635 -0.077241
0.071084 -0.076218
0.070546 -0.075235
0.070069 -0.074385
0.069708 -0.073773
0.069511 -0.073511
0.069520 -0.073705
0.069757 -0.074434
0.070215 -0.075715
0.070851 -0.077479
0.071587 -0.079581
0.072330 -0.081823
0.072984 -0.084002
0.073467 -0.085943
0.073719 -0.087519
0.073697 -0.088652
0.073377 -0.089308
0.072752 -0.089490
0.071821 -0.089228
0.070600 -0.088566
0.069111 -0.087565
0.067391 -0.086297
0.065486 -0.084847
0.063448 -0.083309
0.061331 -0.081794
0.059190 -0.080424
0.057079 -0.079326
0.055046 -0.078629
0.053129 -0.078438
0.051353 -0.078819
0.049723 -0.079774
0.048223 -0.081225
0.046819 -0.083025
0.045467 -0.084988
0.044117 -0.086923
0.042726 -0.088669
0.041259 -0.090104
0.039687 -0.091154
0.037992 -0.091785
0.036159 -0.092001
0.034186 -0.091830
0.032076 -0.091322
0.029848 -0.090542
0.027533 -0.089572
0.025173 -0.088507
0.022815 -0.087456
0.020507 -0.086541
0.018292 -0.085894
0.016205 -0.085645
0.014263 -0.085913
0.012472 -0.086779
0.010823 -0.088264
0.009297 -0.090300
0.007869 -0.092739
0.006512 -0.095377
0.005201 -0.097992
0.003911 -0.100388
0.002621 -0.102410
0.001312 -0.103950
-0.000034 -0.104947
-0.001432 -0.105378
-0.002896 -0.105248
-0.004436 -0.104589
-0.006056 -0.103450
-0.007752 -0.101903
-0.009515 -0.100039
-0.011333 -0.097970
-0.013192 -0.095830
-0.015081 -0.093770
-0.016991 -0.091950
-0.018919 -0.090524
-0.020863 -0.089622
-0.022824 -0.089322
-0.024795 -0.089631
-0.030706 -0.094788
-0.031345 -0.095495
-0.031943 -0.096026
-0.032438 -0.096355
-0.032773 -0.096475
-0.032894 -0.096402
-0.032759 -0.096161
-0.032345 -0.095786
-0.031662 -0.095311
-0.030749 -0.094768
-0.029667 -0.094186
-0.028493 -0.093593
-0.027307 -0.093020
-0.026188 -0.092501
-0.025204 -0.092076
-0.024407 -0.091784
-0.023820 -0.091659
-0.023436 -0.091722
-0.023214 -0.091966
-0.023087 -0.092362
-0.022975 -0.092860
-0.022794 -0.093397
-0.022468 -0.093911
-0.021933 -0.094352
-0.021150 -0.094679
-0.020101 -0.094865
-0.018794 -0.094898
-0.017259 -0.094775
-0.015542 -0.094508
-0.013698 -0.094116
-0.011786 -0.093629
-0.009862 -0.093083
-0.007980 -0.092515
-0.006190 -0.091969
-0.004537 -0.091491
-0.003057 -0.091132
-0.001779 -0.090945
-0.000709 -0.090973
0.000164 -0.091244
0.000874 -0.091755
0.001470 -0.092467
0.002002 -0.093311
0.002506 -0.094198
0.003000 -0.095035
0.003481 -0.095741
0.003935 -0.096254
0.004343 -0.096538
0.004688 -0.096581
0.004959 -0.096390
0.005148 -0.095990
0.005253 -0.095420
0.005277 -0.094726
0.005226 -0.093965
0.005111 -0.093192
0.004949 -0.092459
0.004757 -0.091817
0.004557 -0.091312
0.004365 -0.090992
0.004193 -0.090893
0.004037 -0.091042
0.003886 -0.091444
0.003726 -0.092074
0.003545 -0.092873
0.003342 -0.093762
0.003121 -0.094649
0.002896 -0.095449
0.002681 -0.096090
0.002492 -0.096524
0.002345 -0.096726
0.002259 -0.096696
0.002258 -0.096454
0.002374 -0.096035
0.002642 -0.095488
0.003103 -0.094867
0.003799 -0.094228
0.004757 -0.093624
0.005983 -0.093097
0.007450 -0.092688
0.009099 -0.092426
0.010847 -0.092337
0.012600 -0.092440
0.014264 -0.092740
0.015762 -0.093219
0.017041 -0.093835
0.018073 -0.094520
0.018860 -0.095192
0.019428 -0.095765
0.019820 -0.096171
0.020087 -0.096361
0.020291 -0.096312
0.020496 -0.096025
0.020766 -0.095521
0.021158 -0.094837
0.021710 -0.094019
0.022432 -0.093123
0.023303 -0.092208
0.024277 -0.091331
0.025296 -0.090543
0.026300 -0.089885
0.027238 -0.089393
0.028065 -0.089094
0.198748 0.009448
0.198082 0.009398
0.197148 0.009405
0.195996 0.009467
0.194689 0.009585
0.193290 0.009754
0.191859 0.009964
0.190451 0.010191
0.189108 0.010398
0.187861 0.010538
0.186737 0.010561
0.185773 0.010421
0.185011 0.010076
0.184493 0.009491
0.184246 0.008641
0.184269 0.007521
0.184523 0.006155
0.184937 0.004591
0.185417 0.002899
0.185871 0.001159
0.186222 -0.000553
0.186419 -0.002171
0.186441 -0.003643
0.186299 -0.004927
0.186025 -0.005997
0.185673 -0.006829
0.185305 -0.007404
0.184982 -0.007705
0.184762 -0.007719
0.184685 -0.007450
0.184778 -0.006920
0.185056 -0.006172
0.185529 -0.005264
0.186210 -0.004260
0.187111 -0.003224
0.188238 -0.002205
0.189571 -0.001239
0.191062 -0.000334
0.192631 0.000520
0.194183 0.001348
0.195625 0.002182
0.196879 0.003049
0.197896 0.003967
0.198652 0.004942
0.199150 0.005976
0.199410 0.007062
0.199469 0.008199
0.199369 0.009389
0.199157 0.010642
0.198884 0.011972
0.198598 0.013383
0.198348 0.014863
0.198180 0.016379
0.198138 0.017871
0.198268 0.019269
0.198616 0.020507
0.199216 0.021532
0.200080 0.022316
0.201182 0.022855
0.202453 0.023163
0.203793 0.023280
0.205090 0.023250
0.206245 0.023124
0.207184 0.022944
0.207862 0.022746
0.208260 0.022558
0.208388 0.022398
0.208268 0.022283
0.207939 0.022229
0.207434 0.022267
0.206804 0.022414
0.206084 0.022705
0.205334 0.023144
0.204599 0.023734
0.203929 0.024459
0.203402 0.025259
-0.055041 0.134765
0.202995 0.026922
0.203227 0.027697
0.203762 0.028426
0.204573 0.029113
0.205594 0.029775
0.206729 0.030444
0.207877 0.031153
0.208957 0.031920
0.209901 0.032762
0.210662 0.033687
0.211222 0.034689
0.211572 0.035768
0.211717 0.036918
0.211665 0.038142
0.211438 0.039442
0.211062 0.040821
0.210576 0.042279
0.210035 0.043802
0.209506 0.045359
0.209058 0.046909
0.208777 0.048393
0.208732 0.049765
0.208982 0.050980
0.209555 0.052016
-0.013406 -0.086426
-0.012640 -0.087474
-0.011771 -0.087991
-0.010840 -0.087937
-0.009903 -0.087310
-0.009029 -0.086138
-0.008294 -0.084487
-0.007759 -0.082459
-0.007458 -0.080202
-0.007385 -0.077902
-0.007498 -0.075784
-0.007743 -0.074094
-0.008068 -0.073077
-0.008430 -0.072943
-0.008798 -0.073822
-0.009141 -0.075722
-0.009435 -0.078517
-0.009661 -0.081973
-0.009805 -0.085802
-0.009870 -0.089705
-0.009871 -0.093409
-0.009843 -0.096685
-0.009842 -0.099355
-0.009936 -0.101295
-0.010192 -0.102428
-0.010658 -0.102720
-0.011343 -0.102181
-0.012209 -0.100863
-0.013187 -0.098870
-0.014200 -0.096345
-0.015186 -0.093472
-0.016109 -0.090464
-0.016961 -0.087559
-0.017763 -0.085004
-0.018552 -0.083026
-0.019370 -0.081807
-0.020242 -0.081456
-0.021173 -0.081969
-0.022152 -0.083220
-0.023173 -0.084997
-0.024237 -0.087050
-0.025355 -0.089134
-0.026533 -0.091034
-0.027755 -0.092581
-0.028979 -0.093652
-0.030141 -0.094168
-0.031169 -0.094091
-0.032000 -0.093417
-0.032586 -0.092176
-0.032902 -0.090431
-0.032942 -0.088283
-0.032722 -0.085864
-0.032279 -0.083345
-0.031667 -0.080920
-0.030953 -0.078804
-0.030214 -0.077207
-0.029530 -0.076319
-0.028976 -0.076269
-0.028616 -0.077109
-0.028492 -0.078790
-0.028612 -0.081163
-0.028941 -0.084006
-0.029410 -0.087072
-0.029936 -0.090125
-0.030433 -0.092959
-0.030830 -0.095406
-0.031072 -0.097342
-0.031124 -0.098680
-0.030967 -0.099364
-0.030596 -0.099371
-0.030025 -0.098711
-0.029286 -0.097430
-0.028432 -0.095614
-0.027533 -0.093385
-0.026677 -0.090895
-0.025967 -0.088326
-0.025502 -0.085874
-0.025364 -0.083740
-0.025598 -0.082108
-0.026205 -0.081119
-0.027140 -0.080849
-0.028319 -0.081284
-0.029641 -0.082322
-0.031003 -0.083798
-0.032317 -0.085514
-0.033513 -0.087275
-0.034548 -0.088902
-0.035398 -0.090245
-0.036062 -0.091183
-0.036559 -0.091625
-0.036930 -0.091509
-0.037234 -0.090806
-0.037542 -0.089518
-0.037926 -0.087688
-0.038439 -0.085401
-0.039100 -0.082794
-0.039897 -0.080050
-0.040801 -0.077390
-0.041784 -0.075046
-0.042833 -0.073239
-0.043950 -0.072146
-0.002294 -0.091505
-0.003592 -0.091062
-0.004957 -0.090237
-0.006387 -0.089129
-0.007878 -0.087871
-0.009424 -0.086607
-0.011022 -0.085474
-0.012666 -0.084575
-0.014351 -0.083971
-0.016071 -0.083687
-0.017816 -0.083733
-0.019579 -0.084121
-0.021350 -0.084867
-0.023117 -0.085973
-0.024864 -0.087399
-0.026569 -0.089052
-0.028206 -0.090784
-0.029751 -0.092427
-0.031181 -0.093815
-0.032484 -0.094816
-0.033646 -0.095337
-0.034663 -0.095334
-0.035531 -0.094809
-0.036253 -0.093807
-0.036841 -0.092408
-0.037313 -0.090722
-0.037696 -0.088876
-0.038023 -0.086998
-0.038327 -0.085205
-0.038634 -0.083588
-0.038965 -0.082215
-0.039334 -0.081139
-0.039749 -0.080410
-0.040216 -0.080082
-0.040739 -0.080196
-0.041322 -0.080754
-0.041964 -0.081700
-0.042654 -0.082919
-0.043374 -0.084254
-0.044098 -0.085540
-0.044801 -0.086632
-0.045456 -0.087423
-0.046045 -0.087846
-0.046557 -0.087874
-0.046991 -0.087519
-0.047355 -0.086825
-0.047664 -0.085862
-0.047940 -0.084717
-0.048212 -0.083487
-0.048509 -0.082263
-0.048864 -0.081117
-0.049309 -0.080103
-0.049877 -0.079264
-0.050598 -0.078645
-0.051499 -0.078304
-0.052597 -0.078299
-0.053890 -0.078666
-0.055354 -0.079392
-0.056936 -0.080405
-0.058566 -0.081577
-0.060168 -0.082759
-0.061672 -0.083805
-0.063026 -0.084592
-0.064190 -0.085031
-0.065145 -0.085069
-0.065885 -0.084690
-0.066420 -0.083913
-0.066774 -0.082785
-0.066983 -0.081376
-0.067093 -0.079774
-0.067154 -0.078069
-0.067217 -0.076350
-0.067326 -0.074702
-0.067515 -0.073208
-0.067810 -0.071955
-0.068227 -0.071035
-0.068776 -0.070540
-0.069452 -0.070537
-0.070237 -0.071047
-0.071095 -0.072027
-0.071975 -0.073373
-0.072823 -0.074942
-0.073590 -0.076578
-0.074237 -0.078135
-0.074742 -0.079489
-0.075097 -0.080544
-0.075309 -0.081237
-0.075396 -0.081536
-0.075384 -0.081442
-0.075296 -0.080988
-0.075155 -0.080237
-0.074973 -0.079271
-0.074756 -0.078181
-0.074505 -0.077054
-0.074220 -0.075971
-0.073903 -0.075012
-0.073563 -0.074259
-0.073217 -0.073802
-0.072880 -0.073723
-0.072567 -0.074070
-0.072278 -0.074839
-0.039156 -0.087411
-0.039107 -0.088119
-0.039105 -0.088611
-0.039141 -0.088834
-0.039200 -0.088743
-0.039263 -0.088311
-0.039311 -0.087533
-0.039329 -0.086427
-0.039308 -0.085042
-0.039246 -0.083453
-0.039149 -0.081761
-0.039031 -0.080084
-0.038910 -0.078554
-0.038806 -0.077298
-0.038740 -0.076428
-0.038726 -0.076018
-0.038774 -0.076098
-0.038881 -0.076640
-0.039040 -0.077577
-0.039236 -0.078822
-0.039454 -0.080284
-0.039680 -0.081878
-0.039902 -0.083522
-0.040110 -0.085136
-0.040295 -0.086642
-0.040449 -0.087958
-0.040563 -0.089014
-0.040626 -0.089749
-0.040628 -0.090127
-0.040563 -0.090135
-0.040428 -0.089797
-0.040224 -0.089167
-0.039960 -0.088327
-0.039646 -0.087385
-0.039297 -0.086461
-0.038927 -0.085675
-0.038547 -0.085132
-0.038165 -0.084908
-0.037784 -0.085038
-0.037406 -0.085511
-0.037029 -0.086286
-0.036651 -0.087302
-0.036271 -0.088487
-0.035888 -0.089759
-0.035500 -0.091027
-0.035105 -0.092190
-0.034699 -0.093144
-0.034279 -0.093792
-0.033842 -0.094055
-0.033385 -0.093880
-0.032905 -0.093246
-0.032400 -0.092168
-0.031867 -0.090695
-0.031305 -0.088913
-0.030715 -0.086935
-0.030098 -0.084895
-0.029456 -0.082933
-0.028794 -0.081187
-0.028116 -0.079767
-0.027425 -0.078749
-0.026722 -0.078170
-0.026006 -0.078031
-0.025275 -0.078306
-0.024527 -0.078952
-0.023763 -0.079911
-0.022990 -0.081108
-0.022217 -0.082456
-0.021457 -0.083853
-0.020720 -0.085197
-0.020019 -0.086393
-0.019357 -0.087361
-0.018736 -0.088046
-0.018152 -0.088420
-0.017599 -0.088487
-0.017070 -0.088281
-0.016559 -0.087863
-0.016063 -0.087314
-0.015582 -0.086728
-0.015120 -0.086202
-0.014683 -0.085822
-0.014278 -0.085653
-0.013915 -0.085733
-0.013606 -0.086075
-0.013364 -0.086670
-0.013203 -0.087493
-0.013133 -0.088503
-0.013164 -0.089643
-0.013301 -0.090837
-0.013541 -0.091994
-0.013877 -0.093021
-0.014295 -0.093832
-0.014778 -0.094354
-0.015307 -0.094539
-0.015862 -0.094358
-0.016424 -0.093813
-0.016977 -0.092926
-0.017506 -0.091748
-0.018005 -0.090347
-0.018469 -0.088807
-0.018898 -0.087219
-0.019296 -0.085671
0.214379 0.155060
0.215180 0.153644
0.216354 0.152089
0.217773 0.150384
0.219286 0.148531
0.220758 0.146541
0.222092 0.144427
0.223230 0.142207
0.224153 0.139903
0.224871 0.137545
0.225406 0.135173
0.225791 0.132843
0.226054 0.130622
0.226217 0.128588
0.226298 0.126822
0.226308 0.125389
0.226266 0.124322
0.226202 0.123607
0.226168 0.123177
0.226241 0.122923
0.226513 0.122713
0.227065 0.122414
0.227936 0.121918
0.229098 0.121148
0.230456 0.120066
0.231871 0.118667
0.233199 0.116966
0.234320 0.114987
0.235150 0.112761
0.235645 0.110319
0.235795 0.107694
0.235616 0.104926
0.235136 0.102068
0.234395 0.099189
0.233436 0.096375
0.232303 0.093719
0.231042 0.091316
0.229705 0.089240
0.228346 0.087528
0.227030 0.086164
0.225826 0.085081
0.224809 0.084171
0.224044 0.083310
0.223566 0.082395
0.223368 0.081357
0.223394 0.080173
0.223560 0.078850
0.223771 0.077410
0.223947 0.075876
0.224032 0.074265
0.223993 0.072586
0.223822 0.070842
0.223520 0.069037
0.223099 0.067180
0.222575 0.065290
0.221962 0.063397
0.221276 0.061541
0.220535 0.059771
0.219760 0.058132
0.218985 0.056659
0.218251 0.055366
0.217608 0.054240
0.217112 0.053241
0.216814 0.052309
0.216745 0.051380
0.216904 0.050401
0.217248 0.049344
0.217705 0.048201
0.218183 0.046980
0.218597 0.045694
0.218875 0.044355
0.218967 0.042972
0.218839 0.041552
0.218476 0.040098
0.217872 0.038621
0.217026 0.037136
0.215946 0.035664
0.214643 0.034233
0.213134 0.032872
0.211451 0.031607
0.209637 0.030453
0.207751 0.029409
0.205865 0.028454
0.204059 0.027545
0.202410 0.026627
0.200976 0.025643
0.199786 0.024548
0.198830 0.023326
0.198070 0.021986
0.197447 0.020557
0.196900 0.019073
0.196376 0.017571
0.195835 0.016080
0.195250 0.014621
0.194605 0.013212
0.193890 0.011865
0.193097 0.010593
0.192225 0.009409
0.191274 0.008327
0.190250 0.007358
0.189168 0.006512
-0.019108 -0.088347
-0.020365 -0.088179
-0.021628 -0.088123
-0.022904 -0.088176
-0.024204 -0.088351
-0.025542 -0.088667
-0.026928 -0.089134
-0.028363 -0.089741
-0.029837 -0.090440
-0.031329 -0.091159
-0.032810 -0.091811
-0.034250 -0.092319
-0.035615 -0.092631
-0.036878 -0.092731
-0.038013 -0.092639
-0.039002 -0.092408
-0.039830 -0.092107
-0.040489 -0.091812
-0.040976 -0.091583
-0.041294 -0.091458
-0.041452 -0.091444
-0.041469 -0.091526
-0.041374 -0.091681
-0.041199 -0.091889
-0.040984 -0.092148
-0.040767 -0.092474
-0.040585 -0.092888
-0.040468 -0.093407
-0.040435 -0.094017
-0.040490 -0.094671
-0.040624 -0.095286
-0.040817 -0.095770
-0.041041 -0.096043
-0.041266 -0.096050
-0.041465 -0.095773
-0.041621 -0.095229
-0.041722 -0.094463
-0.041769 -0.093540
-0.041773 -0.092534
-0.041749 -0.091513
-0.041715 -0.090530
-0.041687 -0.089618
-0.041681 -0.088793
-0.041707 -0.088060
-0.041777 -0.087428
-0.041900 -0.086918
-0.042087 -0.086561
-0.042346 -0.086393
-0.042683 -0.086441
-0.043097 -0.086708
-0.043578 -0.087160
-0.044108 -0.087730
-0.044667 -0.088330
-0.045228 -0.088874
-0.045771 -0.089290
-0.046277 -0.089537
-0.046732 -0.089604
-0.047127 -0.089507
-0.047454 -0.089284
-0.047710 -0.088981
-0.047891 -0.088641
-0.047994 -0.088297
-0.048016 -0.087964
-0.047958 -0.087650
-0.047824 -0.087356
-0.047622 -0.087093
-0.047365 -0.086892
-0.047069 -0.086803
-0.046750 -0.086890
-0.046428 -0.087218
-0.046117 -0.087826
-0.045829 -0.088705
-0.045570 -0.089794
-0.045341 -0.090989
-0.045138 -0.092166
-0.044952 -0.093217
-0.044775 -0.094059
-0.044595 -0.094645
-0.044408 -0.094964
-0.044206 -0.095031
-0.043987 -0.094879
-0.043750 -0.094546
-0.043492 -0.094067
-0.043213 -0.093471
-0.042908 -0.092778
-0.042576 -0.092011
-0.042213 -0.091201
-0.041824 -0.090394
-0.041415 -0.089655
-0.040999 -0.089059
-0.040592 -0.088686
-0.040210 -0.088595
-0.039865 -0.088812
-0.039563 -0.089315
-0.039303 -0.090039
-0.039077 -0.090891
-0.038874 -0.091768
-0.038680 -0.092581
-0.038484 -0.093268
-0.038271 -0.093789
-0.038028 -0.094135
-0.036405 -0.096072
-0.036734 -0.095950
-0.036966 -0.094986
-0.037148 -0.093211
-0.037329 -0.090669
-0.037551 -0.087457
-0.037840 -0.083744
-0.038212 -0.079731
-0.038677 -0.075699
-0.039248 -0.071989
-0.039953 -0.068970
-0.040827 -0.066988
-0.041887 -0.066289
-0.043120 -0.066984
-0.044470 -0.069002
-0.045852 -0.072116
-0.047179 -0.075998
-0.048375 -0.080279
-0.049391 -0.084610
-0.050209 -0.088679
-0.050837 -0.092238
-0.051307 -0.095104
-0.051664 -0.097154
-0.051953 -0.098294
-0.052210 -0.098477
-0.052456 -0.097700
-0.052689 -0.096011
-0.052890 -0.093508
-0.053031 -0.090351
-0.053089 -0.086750
-0.053053 -0.082985
-0.052939 -0.079385
-0.052787 -0.076301
-0.052655 -0.074054
-0.052605 -0.072886
-0.052683 -0.072912
-0.052904 -0.074028
-0.053267 -0.076130
-0.053742 -0.078883
-0.054294 -0.081964
-0.054891 -0.085039
-0.055504 -0.087846
-0.056106 -0.090143
-0.056670 -0.091771
-0.057168 -0.092618
-0.057568 -0.092629
-0.057842 -0.091780
-0.057966 -0.090104
-0.057926 -0.087663
-0.057719 -0.084580
-0.057358 -0.081012
-0.056877 -0.077178
-0.056330 -0.073343
-0.055796 -0.069807
-0.055364 -0.066882
-0.055126 -0.064850
-0.055153 -0.063919
-0.055481 -0.064186
-0.056101 -0.065620
-0.056964 -0.068064
-0.057985 -0.071260
-0.059064 -0.074904
-0.060106 -0.078691
-0.061025 -0.082347
-0.061757 -0.085646
-0.062255 -0.088411
-0.062494 -0.090508
-0.062464 -0.091849
-0.062170 -0.092377
-0.061632 -0.092078
-0.060881 -0.090973
-0.059957 -0.089138
-0.058910 -0.086694
-0.057800 -0.083824
-0.056691 -0.080758
-0.055651 -0.077774
-0.054747 -0.075167
-0.054035 -0.073220
-0.053554 -0.072152
-0.053312 -0.072093
-0.053285 -0.073052
-0.053421 -0.074922
-0.053643 -0.077493
-0.053874 -0.080496
-0.054044 -0.083646
-0.054105 -0.086676
-0.054030 -0.089357
-0.053814 -0.091500
-0.053468 -0.092964
-0.053015 -0.093645
-0.052486 -0.093483
-0.051911 -0.092460
-0.051317 -0.090612
-0.050722 -0.088030
-0.050136 -0.084871
-0.049567 -0.081353
-0.049025 -0.077746
-0.048534 -0.074357
-0.048129 -0.071497
-0.047846 -0.069446
-0.047715 -0.068415
0.224652 0.111795
0.225595 0.113005
0.226561 0.114225
0.227536 0.115434
0.228505 0.116605
0.229448 0.117702
0.230341 0.118685
0.231164 0.119513
0.231900 0.120154
0.232533 0.120607
0.233054 0.120904
0.233460 0.121108
0.233766 0.121290
0.234001 0.121507
0.234201 0.121798
0.234399 0.122179
0.234606 0.122654
0.234811 0.123219
0.234984 0.123861
0.235090 0.124563
0.235105 0.125295
0.235021 0.126020
0.234846 0.126685
0.234598 0.127230
0.234300 0.127592
0.233964 0.127714
0.233585 0.127571
0.233134 0.127178
0.232567 0.126595
0.231834 0.125917
0.230903 0.125243
0.229764 0.124660
0.228441 0.124231
0.226982 0.123988
0.225455 0.123943
0.223934 0.124088
0.222495 0.124409
0.221203 0.124879
0.220115 0.125464
0.219274 0.126118
0.218717 0.126779
0.218482 0.127371
0.218604 0.127813
0.219113 0.128030
0.220012 0.127976
0.221268 0.127649
0.222810 0.127087
0.224535 0.126361
0.226329 0.125556
0.228077 0.124754
0.229677 0.124029
0.231049 0.123442
0.232142 0.123035
0.232935 0.122832
0.233437 0.122832
0.233689 0.123012
0.233749 0.123325
0.233684 0.123702
0.233561 0.124059
0.233430 0.124306
0.233330 0.124359
0.233279 0.124158
0.233286 0.123674
0.233350 0.122918
0.233467 0.121930
0.233624 0.120761
0.233803 0.119467
0.233972 0.118100
0.234085 0.116713
0.234088 0.115352
0.233921 0.114061
0.233535 0.112873
0.232896 0.111807
0.231997 0.110857
0.230854 0.109999
0.229508 0.109186
0.228017 0.108359
0.226443 0.107460
0.224844 0.106441
0.223268 0.105282
0.221749 0.103991
0.220315 0.102597
0.218991 0.101133
0.217805 0.099628
0.216789 0.098095
0.215980 0.096535
0.215408 0.094942
0.215096 0.093309
0.215049 0.091635
0.215249 0.089926
0.215661 0.088199
0.216230 0.086475
0.216896 0.084776
0.217598 0.083122
0.218286 0.081529
0.218921 0.080007
0.219484 0.078564
0.219969 0.077209
0.220383 0.075950
0.220741 0.074792
0.221054 0.073741
0.173084 -0.017950
0.173805 -0.016636
0.174359 -0.015064
0.174772 -0.013307
0.175099 -0.011459
0.175425 -0.009626
0.175859 -0.007927
0.176516 -0.006477
0.177489 -0.005366
0.178825 -0.004639
0.180506 -0.004279
0.182459 -0.004218
0.184580 -0.004354
0.186768 -0.004579
0.188936 -0.004795
0.191019 -0.004915
0.192971 -0.004869
0.194752 -0.004594
0.196320 -0.004044
0.197625 -0.003182
0.198612 -0.001989
0.199241 -0.000465
0.199491 0.001376
0.199376 0.003499
0.198943 0.005849
0.198274 0.008348
0.197481 0.010897
0.196697 0.013384
0.196061 0.015689
0.195697 0.017704
0.195684 0.019351
0.196043 0.020591
0.196741 0.021425
0.197709 0.021883
0.198869 0.022013
0.200155 0.021877
0.201511 0.021557
0.202895 0.021151
0.204274 0.020776
0.205614 0.020554
0.206876 0.020598
0.208015 0.020996
0.208984 0.021801
0.209744 0.023028
0.210274 0.024657
0.210581 0.026638
0.210702 0.028898
0.210709 0.031335
0.210702 0.033829
0.210800 0.036243
0.211125 0.038434
0.211772 0.040279
0.212786 0.041685
0.214151 0.042609
0.215801 0.043060
0.217642 0.043091
0.219570 0.042795
0.221489 0.042285
0.223315 0.041696
0.224972 0.041166
0.226399 0.040837
0.227540 0.040837
0.228347 0.041273
0.228776 0.042216
0.228796 0.043690
0.228393 0.045671
0.227583 0.048091
0.226415 0.050842
0.224977 0.053780
0.223392 0.056736
0.221811 0.059528
0.220399 0.061990
0.219306 0.063993
0.218636 0.065475
0.218423 0.066447
0.218633 0.066978
0.219186 0.067173
0.219991 0.067143
0.220956 0.067000
0.221998 0.066854
0.223037 0.066812
0.224003 0.066978
0.224825 0.067449
0.225437 0.068298
0.225782 0.069567
0.225812 0.071251
0.225501 0.073300
0.224852 0.075627
0.223901 0.078126
0.222726 0.080691
0.221442 0.083231
0.220197 0.085671
0.219159 0.087951
0.218496 0.090029
0.218343 0.091878
0.218781 0.093493
0.219820 0.094883
0.221405 0.096076
0.223435 0.097106
0.225784 0.098012
0.228312 0.098833
-0.162168 0.180469
-0.163773 0.178719
-0.165583 0.176679
-0.167447 0.174433
-0.169223 0.172093
-0.170790 0.169789
-0.172060 0.167663
-0.172988 0.165848
-0.173578 0.164446
-0.173881 0.163504
-0.173991 0.162993
-0.174018 0.162821
-0.174069 0.162854
-0.174239 0.162949
-0.174608 0.162973
-0.175248 0.162823
-0.176227 0.162417
-0.177594 0.161695
-0.179374 0.160613
-0.181546 0.159144
-0.184035 0.157282
-0.186715 0.155066
-0.189418 0.152591
-0.191952 0.150025
-0.194125 0.147603
-0.195772 0.145580
-0.196792 0.144170
-0.197164 0.143464
-0.196969 0.143390
-0.196378 0.143740
-0.195608 0.144249
-0.194877 0.144680
-0.194353 0.144864
-0.194131 0.144705
-0.194240 0.144155
-0.194656 0.143199
-0.195332 0.141835
-0.196210 0.140069
-0.197232 0.137915
-0.198329 0.135411
-0.199417 0.132624
-0.200395 0.129667
-0.201152 0.126697
-0.201587 0.123905
-0.201631 0.121477
-0.201258 0.119558
-0.200498 0.118220
-0.199422 0.117444
-0.198143 0.117130
-0.196805 0.117121
-0.195573 0.117235
-0.194612 0.117302
-0.194063 0.117198
-0.194011 0.116846
-0.194484 0.116215
-0.195443 0.115309
-0.196807 0.114157
-0.198464 0.112812
-0.200291 0.111350
-0.202161 0.109868
-0.203949 0.108474
-0.205542 0.107275
-0.206845 0.106350
-0.207793 0.105740
-0.208357 0.105441
-0.208537 0.105423
-0.208363 0.105645
-0.207878 0.106071
-0.207137 0.106670
-0.206205 0.107408
-0.205154 0.108236
-0.204064 0.109089
-0.203031 0.109891
-0.202146 0.110576
-0.201486 0.111113
-0.201086 0.111517
-0.200932 0.111850
-0.200971 0.112199
-0.201123 0.112656
-0.201311 0.113287
-0.201473 0.114113
-0.201571 0.115110
-0.201578 0.116224
-0.201477 0.117385
-0.201248 0.118530
-0.200864 0.119614
-0.200300 0.120614
-0.199529 0.121532
-0.198533 0.122392
-0.197306 0.123236
-0.195860 0.124118
-0.194227 0.125092
-0.192463 0.126210
-0.190639 0.127515
-0.188839 0.129040
-0.187145 0.130805
-0.185632 0.132803
-0.184360 0.134996
-0.183377 0.137310
-0.182723 0.139647
-0.182432 0.141904
-0.057484 -0.093262
-0.058519 -0.092658
-0.059249 -0.091385
-0.059707 -0.089503
-0.059957 -0.087127
-0.060084 -0.084410
-0.060189 -0.081538
-0.060374 -0.078710
-0.060722 -0.076121
-0.061278 -0.073935
-0.062047 -0.072274
-0.062995 -0.071207
-0.064071 -0.070761
-0.065212 -0.070927
-0.066356 -0.071665
-0.067439 -0.072905
-0.068398 -0.074540
-0.069176 -0.076428
-0.069722 -0.078404
-0.069998 -0.080291
-0.069987 -0.081922
-0.069693 -0.083148
-0.069149 -0.083857
-0.068413 -0.083981
-0.067563 -0.083503
-0.066686 -0.082463
-0.065862 -0.080969
-0.065152 -0.079189
-0.064599 -0.077336
-0.064224 -0.075631
-0.064029 -0.074267
-0.063999 -0.073384
-0.064103 -0.073061
-0.064303 -0.073326
-0.064558 -0.074163
-0.064832 -0.075522
-0.065099 -0.077317
-0.065338 -0.079426
-0.065536 -0.081693
-0.065688 -0.083939
-0.065795 -0.085976
-0.065870 -0.087628
-0.065924 -0.088744
-0.065961 -0.089217
-0.065966 -0.088993
-0.065905 -0.088082
-0.065742 -0.086555
-0.065448 -0.084540
-0.065014 -0.082204
-0.064456 -0.079741
-0.063808 -0.077355
-0.063113 -0.075237
-0.062418 -0.073544
-0.061762 -0.072383
-0.061168 -0.071801
-0.060650 -0.071792
-0.060212 -0.072311
-0.059852 -0.073279
-0.059568 -0.074588
-0.059355 -0.076113
-0.059204 -0.077709
-0.059093 -0.079235
-0.058987 -0.080556
-0.058841 -0.081562
-0.058607 -0.082179
-0.058247 -0.082369
-0.057737 -0.082131
-0.057074 -0.081500
-0.056270 -0.080549
-0.055356 -0.079383
-0.054373 -0.078135
-0.053372 -0.076950
-0.052403 -0.075973
-0.051519 -0.075324
-0.050764 -0.075085
-0.050181 -0.075287
-0.049809 -0.075918
-0.049676 -0.076933
-0.049797 -0.078266
-0.050155 -0.079843
-0.050702 -0.081577
-0.051362 -0.083375
-0.052044 -0.085130
-0.052658 -0.086733
-0.053125 -0.088077
-0.053380 -0.089068
-0.053378 -0.089634
-0.053092 -0.089729
-0.052517 -0.089345
-0.051672 -0.088511
-0.050598 -0.087294
-0.049361 -0.085795
-0.048046 -0.084138
-0.046752 -0.082458
-0.045580 -0.080891
-0.044615 -0.079558
-0.043904 -0.078552
-0.043445 -0.077940
-0.043188 -0.077746
-0.043050 -0.077963
-0.042936 -0.078549
-0.198433 0.010469
-0.199324 0.011471
-0.199929 0.012596
-0.200245 0.013792
-0.200301 0.014994
-0.200151 0.016134
-0.199865 0.017155
-0.199515 0.018027
-0.199162 0.018750
-0.198853 0.019359
-0.198622 0.019915
-0.198500 0.020484
-0.198520 0.021135
-0.198712 0.021918
-0.199100 0.022867
-0.199688 0.023992
-0.200453 0.025281
-0.201340 0.026701
-0.202269 0.028209
-0.203147 0.029763
-0.203886 0.031326
-0.204411 0.032867
-0.204675 0.034356
-0.204661 0.035765
-0.204391 0.037061
-0.203918 0.038210
-0.203320 0.039175
-0.202680 0.039926
-0.202073 0.040447
-0.201547 0.040745
-0.201129 0.040853
-0.200826 0.040829
-0.200641 0.040747
-0.200586 0.040684
-0.200683 0.040712
-0.200957 0.040889
-0.201430 0.041252
-0.202106 0.041812
-0.202962 0.042555
-0.203949 0.043454
-0.204998 0.044472
-0.206031 0.045577
-0.206977 0.046747
-0.207777 0.047966
-0.208395 0.049224
-0.208822 0.050506
-0.209074 0.051797
-0.209190 0.053076
-0.209221 0.054324
-0.209221 0.055526
-0.209228 0.056678
-0.209259 0.057794
-0.209310 0.058904
-0.209366 0.060050
-0.209409 0.061279
-0.209433 0.062638
-0.209442 0.064169
-0.209450 0.065901
-0.209470 0.067853
-0.209509 0.070025
-0.209560 0.072397
-0.209599 0.074934
-0.209589 0.077593
-0.209486 0.080338
-0.209252 0.083139
-0.208858 0.085971
-0.208294 0.088815
-0.207572 0.091651
-0.206722 0.094455
-0.205789 0.097203
-0.204817 0.099874
-0.203843 0.102455
-0.202883 0.104943
-0.201939 0.107351
-0.201003 0.109706
-0.200062 0.112046
-0.199111 0.114415
-0.198148 0.116863
-0.197175 0.119435
-0.196194 0.122173
-0.195198 0.125108
-0.194174 0.128256
-0.193098 0.131619
-0.191938 0.135182
-0.190661 0.138915
-0.189232 0.142782
-0.187626 0.146737
-0.185827 0.150735
-0.183832 0.154728
-0.181649 0.158674
-0.179299 0.162531
-0.176801 0.166266
-0.174177 0.169854
-0.171439 0.173280
-0.168591 0.176539
-0.165635 0.179634
-0.162572 0.182573
-0.159409 0.185368
-0.156162 0.188032
-0.152858 0.190572
-0.149531 0.192996
0.030277 -0.085943
0.029493 -0.085973
0.028709 -0.086182
0.027880 -0.086545
0.026967 -0.087034
0.025939 -0.087610
0.024779 -0.088221
0.023486 -0.088808
0.022073 -0.089305
0.020566 -0.089654
0.018998 -0.089815
0.017406 -0.089767
0.015826 -0.089519
0.014292 -0.089103
0.012829 -0.088575
0.011457 -0.088004
0.010185 -0.087469
0.009018 -0.087045
0.007953 -0.086797
0.006985 -0.086772
0.006106 -0.086994
0.005307 -0.087470
0.004577 -0.088191
0.003902 -0.089137
0.003263 -0.090279
0.002637 -0.091577
0.001997 -0.092981
0.001315 -0.094428
0.000568 -0.095844
-0.000260 -0.097147
-0.001172 -0.098260
-0.002158 -0.099116
-0.003202 -0.099664
-0.004282 -0.099881
-0.005375 -0.099769
-0.006459 -0.099354
-0.007513 -0.098686
-0.008522 -0.097827
-0.009471 -0.096850
-0.010350 -0.095825
-0.011154 -0.094815
-0.011885 -0.093871
-0.012550 -0.093035
-0.013166 -0.092340
-0.013754 -0.091816
-0.014337 -0.091487
-0.014939 -0.091370
-0.015580 -0.091463
-0.016272 -0.091744
-0.017019 -0.092165
-0.017819 -0.092662
-0.018661 -0.093158
-0.019531 -0.093578
-0.020415 -0.093858
-0.021297 -0.093953
-0.022164 -0.093838
-0.023006 -0.093509
-0.023815 -0.092981
-0.024586 -0.092288
-0.025319 -0.091472
-0.026013 -0.090584
-0.026671 -0.089680
-0.027295 -0.088815
-0.027885 -0.088047
-0.028444 -0.087429
-0.028972 -0.087013
-0.029472 -0.086843
-0.029950 -0.086953
-0.030413 -0.087355
-0.030873 -0.088035
-0.031343 -0.088954
-0.031839 -0.090044
-0.032371 -0.091222
-0.032948 -0.092399
-0.033570 -0.093491
-0.034230 -0.094425
-0.034917 -0.095148
-0.035612 -0.095625
-0.036297 -0.095842
-0.036950 -0.095803
-0.037552 -0.095524
-0.038085 -0.095032
-0.038536 -0.094362
-0.038900 -0.093553
-0.039180 -0.092649
-0.039389 -0.091701
-0.039549 -0.090765
-0.039693 -0.089903
-0.039857 -0.089180
-0.040078 -0.088654
-0.040387 -0.088370
-0.040803 -0.088345
-0.041325 -0.088562
-0.041934 -0.088974
-0.042598 -0.089510
-0.043272 -0.090089
-0.043911 -0.090633
-0.044473 -0.091077
-0.044922 -0.091372
-0.045231 -0.091485
-0.045382 -0.091398
0.034615 -0.097922
0.035643 -0.098105
0.036508 -0.097722
0.037202 -0.096795
0.037723 -0.095383
0.038075 -0.093581
0.038273 -0.091509
0.038339 -0.089306
0.038302 -0.087110
0.038196 -0.085047
0.038054 -0.083229
0.037900 -0.081753
0.037750 -0.080705
0.037604 -0.080163
0.037452 -0.080178
0.037269 -0.080758
0.037026 -0.081844
0.036691 -0.083316
0.036238 -0.085010
0.035648 -0.086749
0.034910 -0.088373
0.034023 -0.089755
0.032991 -0.090804
0.031827 -0.091473
0.030555 -0.091753
0.029206 -0.091670
0.027818 -0.091281
0.026431 -0.090667
0.025087 -0.089922
0.023814 -0.089142
0.022633 -0.088410
0.021549 -0.087798
0.020558 -0.087366
0.019654 -0.087171
0.018828 -0.087267
0.018077 -0.087701
0.017396 -0.088491
0.016781 -0.089610
0.016227 -0.090978
0.015721 -0.092472
0.015254 -0.093950
0.014814 -0.095274
0.014398 -0.096323
0.014007 -0.097010
0.013650 -0.097279
0.013336 -0.097110
0.013078 -0.096519
0.012886 -0.095556
0.012768 -0.094296
0.012726 -0.092835
0.012758 -0.091277
0.012859 -0.089717
0.013018 -0.088239
0.013222 -0.086913
0.013452 -0.085801
0.013690 -0.084960
0.013917 -0.084449
0.014114 -0.084306
0.014266 -0.084540
0.014365 -0.085116
0.014408 -0.085957
0.014396 -0.086956
0.014338 -0.087999
0.014242 -0.088981
0.014114 -0.089819
0.013959 -0.090450
0.013777 -0.090840
0.013566 -0.090980
0.013321 -0.090885
0.013034 -0.090590
0.012698 -0.090147
0.012303 -0.089616
0.011841 -0.089062
0.011302 -0.088547
0.010683 -0.088132
0.009982 -0.087876
0.009205 -0.087841
0.008366 -0.088084
0.007482 -0.088647
0.006573 -0.089542
0.005653 -0.090737
0.004734 -0.092152
0.003821 -0.093676
0.002910 -0.095179
0.001997 -0.096541
0.001073 -0.097658
0.000129 -0.098452
-0.000842 -0.098876
-0.001847 -0.098911
-0.002891 -0.098565
-0.003973 -0.097871
-0.005091 -0.096882
-0.006237 -0.095667
-0.007395 -0.094308
-0.008549 -0.092887
-0.009681 -0.091485
-0.010775 -0.090180
-0.011825 -0.089053
-0.012833 -0.088185
-0.013813 -0.087648
-0.014786 -0.087492
-0.054011 -0.088189
-0.053074 -0.089236
-0.052015 -0.090136
-0.050824 -0.090811
-0.049497 -0.091204
-0.048038 -0.091281
-0.046462 -0.091035
-0.044790 -0.090484
-0.043050 -0.089671
-0.041274 -0.088666
-0.039497 -0.087560
-0.037754 -0.086462
-0.036083 -0.085495
-0.034518 -0.084781
-0.033087 -0.084435
-0.031804 -0.084541
-0.030669 -0.085143
-0.029661 -0.086234
-0.028748 -0.087753
-0.027892 -0.089596
-0.027052 -0.091634
-0.026191 -0.093727
-0.025283 -0.095742
-0.024306 -0.097558
-0.023249 -0.099078
-0.022108 -0.100224
-0.020883 -0.100945
-0.019584 -0.101214
-0.018221 -0.101031
-0.016813 -0.100421
-0.015381 -0.099438
-0.013950 -0.098161
-0.012547 -0.096692
-0.011202 -0.095150
-0.009940 -0.093662
-0.008784 -0.092353
-0.007743 -0.091334
-0.006816 -0.090684
-0.005986 -0.090439
-0.005227 -0.090588
-0.004511 -0.091072
-0.003809 -0.091796
-0.003098 -0.092646
-0.002360 -0.093505
-0.001582 -0.094263
-0.000755 -0.094825
0.000129 -0.095120
0.001073 -0.095095
0.002081 -0.094721
0.003153 -0.093993
0.004289 -0.092930
0.005484 -0.091575
0.006733 -0.089995
0.008030 -0.088276
0.009364 -0.086522
0.010723 -0.084850
0.012092 -0.083377
0.013455 -0.082216
0.014795 -0.081459
0.016099 -0.081172
0.017360 -0.081375
0.018577 -0.082047
0.019754 -0.083117
0.020900 -0.084482
0.022027 -0.086022
0.023144 -0.087613
0.024261 -0.089139
0.025385 -0.090502
0.026522 -0.091622
0.027677 -0.092439
0.028851 -0.092913
0.030042 -0.093023
0.031245 -0.092770
0.032450 -0.092184
0.033647 -0.091316
0.034825 -0.090243
0.035971 -0.089059
0.037077 -0.087871
0.038132 -0.086786
0.039130 -0.085909
0.040066 -0.085322
0.040936 -0.085078
0.041741 -0.085190
0.042479 -0.085629
0.043147 -0.086328
0.043742 -0.087194
0.044256 -0.088119
0.044683 -0.088997
0.045016 -0.089730
0.045251 -0.090238
0.045386 -0.090460
0.045423 -0.090354
0.045367 -0.089903
0.045227 -0.089109
0.045018 -0.088003
0.044756 -0.086639
0.044461 -0.085096
0.044153 -0.083469
0.043851 -0.081868
0.043567 -0.080402
0.043310 -0.079177
-0.009788 -0.093523
-0.010346 -0.093502
-0.011030 -0.093196
-0.011862 -0.092601
-0.012848 -0.091736
-0.013978 -0.090638
-0.015228 -0.089355
-0.016568 -0.087946
-0.017961 -0.086474
-0.019373 -0.085011
-0.020770 -0.083631
-0.022130 -0.082408
-0.023433 -0.081409
-0.024670 -0.080685
-0.025838 -0.080274
-0.026946 -0.080195
-0.028005 -0.080449
-0.029034 -0.081016
-0.030048 -0.081849
-0.031058 -0.082873
-0.032067 -0.083996
-0.033067 -0.085120
-0.034042 -0.086159
-0.034976 -0.087046
-0.035851 -0.087737
-0.036659 -0.088212
-0.037396 -0.088469
-0.038064 -0.088518
-0.038670 -0.088384
-0.039222 -0.088099
-0.039727 -0.087707
-0.040195 -0.087257
-0.040637 -0.086807
-0.041071 -0.086410
-0.041519 -0.086113
-0.042002 -0.085954
-0.042539 -0.085961
-0.043139 -0.086151
-0.043798 -0.086527
-0.044495 -0.087074
-0.045202 -0.087750
-0.045884 -0.088491
-0.046509 -0.089224
-0.047057 -0.089875
-0.047516 -0.090381
-0.047888 -0.090697
-0.048183 -0.090791
-0.048421 -0.090644
-0.048623 -0.090252
-0.048814 -0.089623
-0.049019 -0.088777
-0.049258 -0.087751
-0.049546 -0.086593
-0.049893 -0.085360
-0.050299 -0.084115
-0.050756 -0.082921
-0.051251 -0.081842
-0.051768 -0.080939
-0.052295 -0.080270
-0.052819 -0.079880
-0.053334 -0.079799
-0.053832 -0.080027
-0.054300 -0.080534
-0.054726 -0.081265
-0.055095 -0.082152
-0.055396 -0.083124
-0.055624 -0.084116
-0.055779 -0.085070
-0.055869 -0.085937
-0.055910 -0.086679
-0.055919 -0.087268
-0.055915 -0.087693
-0.055911 -0.087958
-0.055917 -0.088083
-0.055934 -0.088105
-0.055957 -0.088065
-0.055981 -0.088010
-0.055996 -0.087982
-0.055997 -0.088023
-0.055976 -0.088169
-0.055929 -0.088448
-0.055850 -0.088876
-0.055731 -0.089447
-0.055564 -0.090134
-0.055347 -0.090893
-0.055078 -0.091672
-0.054765 -0.092426
-0.054419 -0.093116
-0.054053 -0.093711
-0.053679 -0.094183
-0.053304 -0.094508
-0.052930 -0.094662
-0.052554 -0.094632
-0.052166 -0.094417
-0.051757 -0.094033
-0.051314 -0.093504
-0.050823 -0.092867
-0.050273 -0.092161
-0.049654 -0.091427
-0.048964 -0.090712
-0.048203 -0.090062
-0.005335 -0.089294
-0.005083 -0.089581
-0.004884 -0.090247
-0.004743 -0.091195
-0.004665 -0.092313
-0.004656 -0.093494
-0.004720 -0.094646
-0.004863 -0.095691
-0.005093 -0.096564
-0.005415 -0.097207
-0.005830 -0.097563
-0.006333 -0.097588
-0.006912 -0.097253
-0.007549 -0.096556
-0.008223 -0.095526
-0.008915 -0.094228
-0.009613 -0.092758
-0.010310 -0.091235
-0.011014 -0.089787
-0.011738 -0.088540
-0.012500 -0.087594
-0.013315 -0.087014
-0.014197 -0.086815
-0.015153 -0.086970
-0.016189 -0.087419
-0.017306 -0.088079
-0.018506 -0.088865
-0.019788 -0.089690
-0.021148 -0.090475
-0.022571 -0.091144
-0.024041 -0.091624
-0.025532 -0.091857
-0.027023 -0.091794
-0.028488 -0.091411
-0.029907 -0.090707
-0.031262 -0.089713
-0.032537 -0.088490
-0.033725 -0.087128
-0.034822 -0.085736
-0.035829 -0.084435
-0.036754 -0.083340
-0.037608 -0.082550
-0.038406 -0.082124
-0.039160 -0.082082
-0.039883 -0.082405
-0.040578 -0.083042
-0.041240 -0.083924
-0.041857 -0.084976
-0.042408 -0.086127
-0.042872 -0.087305
-0.043227 -0.088439
-0.043456 -0.089459
-0.043545 -0.090288
-0.043488 -0.090856
-0.043290 -0.091105
-0.042969 -0.091001
-0.042554 -0.090542
-0.042083 -0.089758
-0.041599 -0.088714
-0.041148 -0.087499
-0.040774 -0.086220
-0.040512 -0.084992
-0.040381 -0.083928
-0.040388 -0.083123
-0.040519 -0.082643
-0.040750 -0.082516
-0.041046 -0.082736
-0.041373 -0.083272
-0.041700 -0.084074
-0.041999 -0.085084
-0.042249 -0.086231
-0.042436 -0.087436
-0.042553 -0.088611
-0.042600 -0.089660
-0.042585 -0.090496
-0.042524 -0.091050
-0.042442 -0.091279
-0.042364 -0.091170
-0.042316 -0.090749
-0.042318 -0.090069
-0.042378 -0.089215
-0.042496 -0.088286
-0.042660 -0.087391
-0.042850 -0.086629
-0.043044 -0.086081
-0.043221 -0.085796
-0.043361 -0.085794
-0.043449 -0.086060
-0.043475 -0.086564
-0.043435 -0.087259
-0.043329 -0.088095
-0.043161 -0.089017
-0.042937 -0.089958
-0.042667 -0.090841
-0.042363 -0.091578
-0.042037 -0.092082
-0.041702 -0.092279
-0.041364 -0.092123
-0.041028 -0.091600
-0.040692 -0.090740
-0.040354 -0.089605
-0.189145 0.153046
-0.191402 0.149450
-0.193235 0.145715
-0.194580 0.141961
-0.195402 0.138333
-0.195701 0.134986
-0.195514 0.132068
-0.194917 0.129697
-0.194024 0.127938
-0.192984 0.126784
-0.191978 0.126150
-0.191204 0.125884
-0.190854 0.125795
-0.191089 0.125691
-0.192003 0.125402
-0.193617 0.124799
-0.195869 0.123795
-0.198627 0.122344
-0.201703 0.120441
-0.204885 0.118121
-0.207948 0.115462
-0.210686 0.112584
-0.212922 0.109652
-0.214521 0.106868
-0.215399 0.104456
-0.215521 0.102637
-0.214905 0.101586
-0.213615 0.101384
-0.211763 0.101982
-0.209507 0.103199
-0.207051 0.104762
-0.204625 0.106373
-0.202473 0.107764
-0.200812 0.108733
-0.199809 0.109149
-0.199554 0.108946
-0.200046 0.108108
-0.201195 0.106660
-0.202837 0.104666
-0.204762 0.102227
-0.206744 0.099484
-0.208568 0.096617
-0.210054 0.093828
-0.211069 0.091332
-0.211530 0.089320
-0.211405 0.087928
-0.210701 0.087214
-0.209466 0.087150
-0.207774 0.087632
-0.205732 0.088505
-0.203476 0.089584
-0.201170 0.090674
-0.199005 0.091596
-0.197183 0.092192
-0.195899 0.092342
-0.195318 0.091966
-0.195542 0.091026
-0.196593 0.089539
-0.198399 0.087575
-0.200804 0.085256
-0.203598 0.082752
-0.206551 0.080251
-0.209447 0.077931
-0.212097 0.075927
-0.214352 0.074321
-0.216103 0.073140
-0.217279 0.072373
-0.217842 0.071993
-0.217788 0.071966
-0.217142 0.072251
-0.215960 0.072800
-0.214331 0.073550
-0.212373 0.074425
-0.210236 0.075340
-0.208092 0.076219
-0.206121 0.077005
-0.204494 0.077677
-0.203349 0.078254
-0.202772 0.078788
-0.202782 0.079349
-0.203328 0.080001
-0.204299 0.080787
-0.205543 0.081720
-0.206890 0.082790
-0.208172 0.083982
-0.209243 0.085283
-0.209975 0.086694
-0.210274 0.088226
-0.210069 0.089899
-0.209319 0.091736
-0.208015 0.093759
-0.206172 0.095983
-0.203843 0.098413
-0.201108 0.101043
-0.198083 0.103861
-0.194910 0.106847
-0.191760 0.109974
-0.188827 0.113197
-0.186314 0.116450
-0.184416 0.119654
-0.183287 0.122724
0.214634 0.065592
0.215797 0.065610
0.217138 0.065574
0.218537 0.065535
0.219880 0.065538
0.221080 0.065616
0.222077 0.065785
0.222836 0.066048
0.223346 0.066395
0.223607 0.066811
0.223630 0.067280
0.223432 0.067785
0.223033 0.068314
0.222460 0.068853
0.221747 0.069389
0.220939 0.069904
0.220096 0.070372
0.219296 0.070757
0.218627 0.071018
0.218182 0.071105
0.218040 0.070978
0.218244 0.070611
0.218787 0.070008
0.219608 0.069199
0.220604 0.068240
0.221659 0.067191
0.222662 0.066110
0.223521 0.065040
0.224166 0.064008
0.224550 0.063025
0.224647 0.062091
0.224443 0.061201
0.223937 0.060348
0.223141 0.059526
0.222080 0.058732
0.220795 0.057967
0.219349 0.057226
0.217824 0.056500
0.216323 0.055770
0.214963 0.055004
0.213862 0.054164
0.213121 0.053212
0.212797 0.052133
0.212890 0.050940
0.213343 0.049677
0.214060 0.048415
0.214930 0.047224
0.215846 0.046167
0.216720 0.045286
0.217478 0.044601
0.218060 0.044113
0.218426 0.043813
0.218544 0.043684
0.218401 0.043710
0.217996 0.043877
0.217342 0.044173
0.216470 0.044587
0.215427 0.045100
0.214279 0.045685
0.213108 0.046302
0.212013 0.046900
0.211096 0.047415
0.210458 0.047781
0.210171 0.047943
0.210266 0.047871
0.210722 0.047563
0.211468 0.047052
0.212409 0.046390
0.213443 0.045644
0.214475 0.044881
0.215425 0.044161
0.216226 0.043534
0.216819 0.043036
0.217159 0.042690
0.217208 0.042507
0.216943 0.042488
0.216357 0.042624
0.215464 0.042901
0.214299 0.043293
0.212924 0.043764
0.211424 0.044264
0.209909 0.044730
0.208502 0.045091
0.207328 0.045274
0.206493 0.045217
0.206065 0.044881
0.206060 0.044263
0.206443 0.043391
0.207139 0.042324
0.208057 0.041138
0.209099 0.039913
0.210176 0.038729
0.211209 0.037657
0.212129 0.036764
0.212880 0.036104
0.213409 0.035723
0.213674 0.035655
0.213648 0.035919
0.213321 0.036510
0.212709 0.037404
0.211853 0.038557
0.048912 -0.093621
0.047660 -0.093489
0.046412 -0.092808
0.045181 -0.091658
0.043968 -0.090154
0.042767 -0.088441
0.041583 -0.086685
0.040427 -0.085061
0.039319 -0.083736
0.038273 -0.082860
0.037299 -0.082553
0.036396 -0.082901
0.035556 -0.083950
0.034765 -0.085689
0.034012 -0.088038
0.033293 -0.090840
0.032615 -0.093877
0.031996 -0.096902
0.031455 -0.099677
0.030996 -0.102003
0.030603 -0.103726
0.030237 -0.104750
0.029846 -0.105027
0.029381 -0.104562
0.028805 -0.103401
0.028096 -0.101632
0.027246 -0.099376
0.026261 -0.096788
0.025159 -0.094045
0.023968 -0.091338
0.022724 -0.088862
0.021477 -0.086797
0.020284 -0.085299
0.019209 -0.084488
0.018317 -0.084430
0.017653 -0.085124
0.017229 -0.086481
0.017016 -0.088335
0.016941 -0.090462
0.016909 -0.092629
0.016823 -0.094625
0.016600 -0.096282
0.016181 -0.097478
0.015532 -0.098139
0.014643 -0.098235
0.013521 -0.097775
0.012192 -0.096806
0.010695 -0.095410
0.009080 -0.093701
0.007404 -0.091816
0.005732 -0.089910
0.004126 -0.088146
0.002639 -0.086683
0.001306 -0.085660
0.000137 -0.085191
-0.000888 -0.085348
-0.001811 -0.086151
-0.002690 -0.087558
-0.003585 -0.089462
-0.004549 -0.091701
-0.005622 -0.094084
-0.006825 -0.096414
-0.008161 -0.098509
-0.009616 -0.100219
-0.011158 -0.101433
-0.012742 -0.102082
-0.014309 -0.102141
-0.015793 -0.101629
-0.017124 -0.100603
-0.018237 -0.099157
-0.019082 -0.097411
-0.019636 -0.095505
-0.019909 -0.093587
-0.019943 -0.091806
-0.019804 -0.090299
-0.019563 -0.089187
-0.019292 -0.088570
-0.019051 -0.088509
-0.018890 -0.089011
-0.018847 -0.090018
-0.018953 -0.091407
-0.019225 -0.093009
-0.019670 -0.094641
-0.020278 -0.096131
-0.021018 -0.097341
-0.021846 -0.098166
-0.022706 -0.098545
-0.023543 -0.098447
-0.024311 -0.097874
-0.024985 -0.096853
-0.025563 -0.095435
-0.026060 -0.093699
-0.026503 -0.091741
-0.026924 -0.089678
-0.027353 -0.087638
-0.027814 -0.085757
-0.028327 -0.084172
-0.028905 -0.083010
-0.029560 -0.082381
-0.030298 -0.082361
-0.031119 -0.082970
-0.024790 -0.100211
-0.026209 -0.099549
-0.027702 -0.098490
-0.029268 -0.097122
-0.030900 -0.095560
-0.032580 -0.093929
-0.034286 -0.092342
-0.035986 -0.090885
-0.037650 -0.089610
-0.039251 -0.088543
-0.040771 -0.087700
-0.042200 -0.087098
-0.043537 -0.086760
-0.044784 -0.086708
-0.045945 -0.086950
-0.047017 -0.087470
-0.047993 -0.088215
-0.048860 -0.089097
-0.049601 -0.090005
-0.050205 -0.090820
-0.050665 -0.091443
-0.050981 -0.091803
-0.051166 -0.091870
-0.051238 -0.091658
-0.051224 -0.091221
-0.051155 -0.090645
-0.051062 -0.090029
-0.050971 -0.089471
-0.050900 -0.089043
-0.050855 -0.088788
-0.050831 -0.088721
-0.050815 -0.088844
-0.050793 -0.089158
-0.050748 -0.089674
-0.050669 -0.090406
-0.050546 -0.091360
-0.050372 -0.092519
-0.050143 -0.093829
-0.049859 -0.095195
-0.049521 -0.096492
-0.049136 -0.097589
-0.048716 -0.098372
-0.048279 -0.098760
-0.047847 -0.098715
-0.047446 -0.098246
-0.047103 -0.097401
-0.046841 -0.096261
-0.046680 -0.094923
-0.046629 -0.093483
-0.046687 -0.092022
-0.046847 -0.090597
-0.047090 -0.089243
-0.047399 -0.087985
-0.047758 -0.086846
-0.048153 -0.085862
-0.048575 -0.085068
-0.049017 -0.084498
-0.049471 -0.084165
-0.049926 -0.084050
-0.050365 -0.084101
-0.050770 -0.084237
-0.051118 -0.084363
-0.051392 -0.084391
-0.051579 -0.084258
-0.051673 -0.083934
-0.051676 -0.083428
-0.051597 -0.082784
-0.051450 -0.082078
-0.051254 -0.081399
-0.051027 -0.080835
-0.050789 -0.080458
-0.050551 -0.080312
-0.050323 -0.080412
-0.050105 -0.080753
-0.049895 -0.081325
-0.049690 -0.082122
-0.049487 -0.083143
-0.049282 -0.084389
-0.049071 -0.085851
-0.048848 -0.087497
-0.048601 -0.089262
-0.048317 -0.091045
-0.047984 -0.092726
-0.047592 -0.094184
-0.047138 -0.095323
-0.046627 -0.096082
-0.046070 -0.096444
-0.045484 -0.096436
-0.044888 -0.096119
-0.044302 -0.095577
-0.043740 -0.094906
-0.043212 -0.094191
-0.042718 -0.093499
-0.042254 -0.092875
-0.041808 -0.092345
-0.041370 -0.091925
-0.040928 -0.091630
-0.040472 -0.091472
-0.039993 -0.091460
-0.039480 -0.091594
-0.038919 -0.091853
0.178031 -0.025405
0.176885 -0.024436
0.175416 -0.023085
0.173724 -0.021475
0.171923 -0.019740
0.170136 -0.018011
0.168480 -0.016408
0.167056 -0.015030
0.165945 -0.013960
0.165202 -0.013257
0.164851 -0.012956
0.164879 -0.013055
0.165236 -0.013516
0.165838 -0.014260
0.166573 -0.015175
0.167319 -0.016132
0.167954 -0.017002
0.168368 -0.017674
0.168472 -0.018060
0.168208 -0.018107
0.167544 -0.017795
0.166486 -0.017141
0.165072 -0.016190
0.163375 -0.015017
0.161497 -0.013717
0.159561 -0.012400
0.157700 -0.011180
0.156044 -0.010165
0.154705 -0.009450
0.153778 -0.009112
0.153332 -0.009207
0.153409 -0.009770
0.154021 -0.010806
0.155144 -0.012287
0.156705 -0.014140
0.158590 -0.016254
0.160653 -0.018487
0.162737 -0.020686
0.164695 -0.022703
0.166402 -0.024411
0.167765 -0.025710
0.168727 -0.026534
0.169270 -0.026853
0.169409 -0.026675
0.169196 -0.026045
0.168708 -0.025036
0.168045 -0.023745
0.167318 -0.022281
0.166638 -0.020752
0.166112 -0.019258
0.165832 -0.017885
0.165872 -0.016706
0.166292 -0.015778
0.167124 -0.015142
0.168371 -0.014814
0.169996 -0.014775
0.171918 -0.014970
0.174022 -0.015303
0.176170 -0.015653
0.178222 -0.015890
0.180054 -0.015896
0.181567 -0.015577
0.182697 -0.014871
0.183409 -0.013754
0.183701 -0.012237
0.183605 -0.010368
0.183176 -0.008222
0.182501 -0.005898
0.181684 -0.003506
0.180841 -0.001159
0.180091 0.001039
0.179544 0.002997
0.179294 0.004643
0.179413 0.005927
0.179948 0.006822
0.180914 0.007328
0.182294 0.007473
0.184030 0.007320
0.186030 0.006959
0.188171 0.006501
0.190320 0.006067
0.192347 0.005767
0.194141 0.005697
0.195616 0.005928
0.196716 0.006505
0.197414 0.007444
0.197714 0.008733
0.197648 0.010336
0.197273 0.012194
0.196671 0.014235
0.195937 0.016381
0.195177 0.018551
0.194504 0.020667
0.194027 0.022659
0.193853 0.024461
0.194074 0.026017
0.194760 0.027287
0.195943 0.028245
0.197607 0.028897
0.199681 0.029281
0.202044 0.029467
-0.048895 -0.090056
-0.049524 -0.089829
-0.049987 -0.089159
-0.050289 -0.088075
-0.050452 -0.086639
-0.050507 -0.084946
-0.050498 -0.083116
-0.050473 -0.081280
-0.050482 -0.079564
-0.050563 -0.078077
-0.050744 -0.076898
-0.051035 -0.076072
-0.051429 -0.075618
-0.051909 -0.075533
-0.052449 -0.075799
-0.053020 -0.076388
-0.053590 -0.077253
-0.054125 -0.078328
-0.054588 -0.079523
-0.054944 -0.080730
-0.055161 -0.081833
-0.055223 -0.082720
-0.055123 -0.083300
-0.054872 -0.083510
-0.054496 -0.083319
-0.054029 -0.082736
-0.053511 -0.081808
-0.052981 -0.080620
-0.052470 -0.079289
-0.052003 -0.077956
-0.051595 -0.076765
-0.051255 -0.075846
-0.050986 -0.075295
-0.050782 -0.075167
-0.050632 -0.075478
-0.050520 -0.076213
-0.050431 -0.077338
-0.050351 -0.078799
-0.050271 -0.080516
-0.050190 -0.082383
-0.050117 -0.084269
-0.050070 -0.086025
-0.050075 -0.087508
-0.050155 -0.088592
-0.050327 -0.089187
-0.050591 -0.089246
-0.050932 -0.088771
-0.051321 -0.087811
-0.051725 -0.086459
-0.052116 -0.084839
-0.052471 -0.083095
-0.052783 -0.081379
-0.053049 -0.079826
-0.053275 -0.078551
-0.053471 -0.077630
-0.053651 -0.077102
-0.053837 -0.076974
-0.054052 -0.077225
-0.054328 -0.077810
-0.054695 -0.078659
-0.055178 -0.079681
-0.055790 -0.080764
-0.056522 -0.081788
-0.057341 -0.082634
-0.058189 -0.083202
-0.058993 -0.083422
-0.059678 -0.083262
-0.060178 -0.082724
-0.060444 -0.081848
-0.060448 -0.080705
-0.060184 -0.079391
-0.059668 -0.078022
-0.058933 -0.076725
-0.058025 -0.075621
-0.057003 -0.074817
-0.055929 -0.074391
-0.054862 -0.074385
-0.053858 -0.074804
-0.052964 -0.075628
-0.052212 -0.076813
-0.051616 -0.078297
-0.051169 -0.079998
-0.050842 -0.081822
-0.050589 -0.083657
-0.050360 -0.085390
-0.050102 -0.086909
-0.049773 -0.088118
-0.049341 -0.088943
-0.048791 -0.089342
-0.048123 -0.089303
-0.047349 -0.088848
-0.046499 -0.088033
-0.045611 -0.086938
-0.044733 -0.085664
-0.043919 -0.084323
-0.043221 -0.083027
-0.042682 -0.081880
-0.042332 -0.080966
-0.042181 -0.080349
-0.042220 -0.080068
-0.042423 -0.080138
0.219737 0.109362
0.219618 0.108918
0.219087 0.108558
0.218139 0.108299
0.216809 0.108132
0.215174 0.108023
0.213349 0.107919
0.211470 0.107759
0.209688 0.107483
0.208146 0.107042
0.206968 0.106397
0.206250 0.105523
0.206054 0.104404
0.206407 0.103027
0.207306 0.101389
0.208718 0.099485
0.210585 0.097319
0.212811 0.094904
0.215270 0.092270
0.217801 0.089467
0.220236 0.086570
0.222412 0.083671
0.224201 0.080872
0.225517 0.078273
0.226324 0.075963
0.226633 0.074002
0.226494 0.072419
0.225990 0.071205
0.225226 0.070322
0.224321 0.069706
0.223389 0.069281
0.222535 0.068968
0.221841 0.068690
0.221363 0.068383
0.221132 0.067996
0.221153 0.067495
0.221413 0.066859
0.221884 0.066084
0.222521 0.065182
0.223254 0.064188
0.223994 0.063160
0.224634 0.062181
0.225072 0.061342
0.225225 0.060738
0.225038 0.060447
0.224489 0.060525
0.223587 0.060989
0.222363 0.061816
0.220874 0.062936
0.219193 0.064245
0.217411 0.065621
0.215630 0.066941
0.213955 0.068097
0.212484 0.069003
0.211302 0.069593
0.210474 0.069824
0.210039 0.069668
0.210015 0.069111
0.210390 0.068156
0.211125 0.066829
0.212145 0.065180
0.213344 0.063295
0.214592 0.061283
0.215760 0.059271
0.216729 0.057382
0.217408 0.055719
0.217735 0.054354
0.217678 0.053322
0.217233 0.052614
0.216419 0.052190
0.215281 0.051985
0.213883 0.051921
0.212306 0.051922
0.210640 0.051919
0.208977 0.051851
0.207407 0.051674
0.206010 0.051356
0.204852 0.050880
0.203988 0.050240
0.203457 0.049445
0.203276 0.048512
0.203437 0.047471
0.203896 0.046366
0.204573 0.045255
0.205360 0.044207
0.206139 0.043294
0.206801 0.042582
0.207259 0.042122
0.207456 0.041947
0.207364 0.042065
0.206980 0.042460
0.206330 0.043088
0.205460 0.043888
0.204436 0.044790
0.203339 0.045730
0.202258 0.046649
0.201281 0.047505
0.200488 0.048263
0.199948 0.048898
0.199713 0.049386
0.199819 0.049702
-0.023258 -0.088735
-0.024771 -0.089118
-0.026275 -0.089583
-0.027753 -0.090124
-0.029190 -0.090729
-0.030571 -0.091371
-0.031884 -0.092013
-0.033116 -0.092613
-0.034261 -0.093131
-0.035313 -0.093535
-0.036272 -0.093795
-0.037139 -0.093885
-0.037921 -0.093780
-0.038632 -0.093460
-0.039289 -0.092918
-0.039914 -0.092164
-0.040532 -0.091227
-0.041168 -0.090155
-0.041846 -0.089003
-0.042581 -0.087825
-0.043382 -0.086676
-0.044246 -0.085600
-0.045161 -0.084634
-0.046112 -0.083808
-0.047080 -0.083143
-0.048041 -0.082640
-0.048975 -0.082284
-0.049861 -0.082047
-0.050686 -0.081895
-0.051446 -0.081801
-0.052142 -0.081748
-0.052776 -0.081724
-0.053350 -0.081716
-0.053868 -0.081706
-0.054333 -0.081668
-0.054753 -0.081581
-0.055142 -0.081432
-0.055515 -0.081230
-0.055891 -0.081001
-0.056284 -0.080784
-0.056697 -0.080622
-0.057123 -0.080557
-0.057543 -0.080626
-0.057934 -0.080855
-0.058277 -0.081265
-0.058556 -0.081866
-0.058763 -0.082652
-0.058895 -0.083597
-0.058945 -0.084658
-0.058910 -0.085782
-0.058785 -0.086914
-0.058569 -0.088011
-0.058264 -0.089032
-0.057872 -0.089940
-0.057398 -0.090695
-0.056848 -0.091260
-0.056226 -0.091606
-0.055535 -0.091721
-0.054778 -0.091617
-0.053958 -0.091327
-0.053079 -0.090898
-0.052152 -0.090380
-0.051197 -0.089819
-0.050248 -0.089257
-0.049341 -0.088731
-0.048516 -0.088279
-0.047808 -0.087936
-0.047241 -0.087731
-0.046833 -0.087670
-0.046589 -0.087739
-0.046505 -0.087907
-0.046566 -0.088139
-0.046750 -0.088400
-0.047022 -0.088668
-0.047333 -0.088917
-0.047627 -0.089125
-0.047837 -0.089264
-0.047902 -0.089310
-0.047781 -0.089243
-0.047463 -0.089057
-0.046971 -0.088757
-0.046360 -0.088363
-0.045695 -0.087904
-0.045038 -0.087417
-0.044437 -0.086945
-0.043923 -0.086532
-0.043508 -0.086229
-0.043192 -0.086080
-0.042961 -0.086124
-0.042784 -0.086384
-0.042620 -0.086861
-0.042409 -0.087541
-0.042082 -0.088401
-0.041555 -0.089420
-0.040747 -0.090583
-0.039581 -0.091872
-0.038009 -0.093247
-0.036036 -0.094644
-0.033718 -0.095975
-0.031143 -0.097153
-0.028413 -0.098112
-0.082356 -0.094617
-0.082466 -0.094156
-0.082370 -0.093054
-0.082010 -0.091361
-0.081343 -0.089173
-0.080349 -0.086629
-0.079035 -0.083905
-0.077431 -0.081203
-0.075595 -0.078739
-0.073600 -0.076717
-0.071526 -0.075301
-0.069449 -0.074590
-0.067433 -0.074606
-0.065524 -0.075294
-0.063755 -0.076548
-0.062147 -0.078227
-0.060711 -0.080180
-0.059451 -0.082256
-0.058353 -0.084311
-0.057387 -0.086213
-0.056507 -0.087850
-0.055655 -0.089128
-0.054769 -0.089980
-0.053791 -0.090367
-0.052678 -0.090281
-0.051405 -0.089750
-0.049969 -0.088837
-0.048389 -0.087644
-0.046697 -0.086308
-0.044941 -0.084994
-0.043171 -0.083884
-0.041433 -0.083155
-0.039770 -0.082953
-0.038214 -0.083371
-0.036784 -0.084426
-0.035489 -0.086061
-0.034324 -0.088161
-0.033284 -0.090578
-0.032358 -0.093145
-0.031530 -0.095698
-0.030781 -0.098078
-0.030086 -0.100140
-0.029416 -0.101753
-0.028739 -0.102812
-0.028028 -0.103241
-0.027263 -0.103001
-0.026429 -0.102092
-0.025522 -0.100561
-0.024540 -0.098494
-0.023488 -0.096019
-0.022376 -0.093300
-0.021213 -0.090523
-0.020011 -0.087889
-0.018780 -0.085589
-0.017527 -0.083781
-0.016260 -0.082577
-0.014980 -0.082023
-0.013691 -0.082102
-0.012395 -0.082740
-0.011102 -0.083828
-0.009825 -0.085233
-0.008580 -0.086811
-0.007387 -0.088423
-0.006258 -0.089934
-0.005198 -0.091224
-0.004203 -0.092194
-0.003261 -0.092768
-0.002354 -0.092908
-0.001462 -0.092608
-0.000562 -0.091903
0.000367 -0.090864
0.001346 -0.089597
0.002398 -0.088238
0.003544 -0.086942
0.004805 -0.085868
0.006202 -0.085158
0.007750 -0.084923
0.009456 -0.085224
0.011314 -0.086065
0.013304 -0.087393
0.015390 -0.089111
0.017524 -0.091086
0.019652 -0.093169
0.021721 -0.095206
0.023684 -0.097050
0.025505 -0.098565
0.027160 -0.099633
0.028640 -0.100157
0.029947 -0.100075
0.031099 -0.099367
0.032123 -0.098053
0.033053 -0.096198
0.033928 -0.093904
0.034789 -0.091307
0.035675 -0.088570
0.036622 -0.085869
0.037655 -0.083383
0.038793 -0.081269
0.040044 -0.079654
0.041406 -0.078615
0.042866 -0.078173
-0.152675 0.201901
-0.154958 0.199758
-0.156680 0.197666
-0.157721 0.195782
-0.158022 0.194227
-0.157606 0.193069
-0.156566 0.192317
-0.155053 0.191932
-0.153262 0.191841
-0.151419 0.191946
-0.149751 0.192148
-0.148476 0.192358
-0.147792 0.192501
-0.147853 0.192516
-0.148762 0.192350
-0.150547 0.191954
-0.153156 0.191276
-0.156451 0.190269
-0.160229 0.188903
-0.164243 0.187183
-0.168224 0.185168
-0.171901 0.182984
-0.175029 0.180808
-0.177411 0.178847
-0.178931 0.177281
-0.179574 0.176207
-0.179436 0.175606
-0.178721 0.175342
-0.177694 0.175208
-0.176642 0.174993
-0.175821 0.174525
-0.175436 0.173697
-0.175635 0.172451
-0.176507 0.170764
-0.178086 0.168628
-0.180341 0.166045
-0.183170 0.163033
-0.186396 0.159632
-0.189785 0.155931
-0.193074 0.152065
-0.196016 0.148213
-0.198408 0.144576
-0.200118 0.141350
-0.201085 0.138696
-0.201313 0.136716
-0.200862 0.135439
-0.199830 0.134808
-0.198353 0.134690
-0.196595 0.134893
-0.194740 0.135204
-0.192975 0.135427
-0.191476 0.135415
-0.190393 0.135072
-0.189842 0.134358
-0.189901 0.133271
-0.190603 0.131838
-0.191919 0.130115
-0.193758 0.128185
-0.195963 0.126145
-0.198334 0.124104
-0.200659 0.122164
-0.202753 0.120401
-0.204480 0.118864
-0.205757 0.117577
-0.206553 0.116551
-0.206879 0.115789
-0.206775 0.115289
-0.206301 0.115039
-0.205530 0.115007
-0.204546 0.115136
-0.203437 0.115357
-0.202295 0.115599
-0.201210 0.115811
-0.200275 0.115965
-0.199581 0.116059
-0.199218 0.116106
-0.199260 0.116122
-0.199756 0.116114
-0.200703 0.116077
-0.202035 0.115999
-0.203626 0.115872
-0.205312 0.115696
-0.206921 0.115487
-0.208295 0.115277
-0.209309 0.115115
-0.209868 0.115066
-0.209914 0.115205
-0.209418 0.115615
-0.208375 0.116372
-0.206799 0.117528
-0.204730 0.119097
-0.202226 0.121053
-0.199373 0.123330
-0.196282 0.125836
-0.193101 0.128453
-0.190018 0.131054
-0.187245 0.133516
-0.185009 0.135731
-0.183504 0.137624
-0.182862 0.139150
-0.183113 0.140290
-0.184824 0.164780
-0.184829 0.166068
-0.184789 0.167359
-0.184596 0.168690
-0.184137 0.170101
-0.183316 0.171620
-0.182078 0.173258
-0.180413 0.175001
-0.178365 0.176812
-0.176019 0.178636
-0.173482 0.180415
-0.170870 0.182092
-0.168290 0.183616
-0.165832 0.184947
-0.163561 0.186061
-0.161523 0.186945
-0.159740 0.187607
-0.158212 0.188070
-0.156914 0.188376
-0.155798 0.188583
-0.154795 0.188759
-0.153823 0.188972
-0.152803 0.189282
-0.151673 0.189723
-0.150404 0.190298
-0.149005 0.190977
-0.147527 0.191711
-0.146054 0.192433
-0.144693 0.193080
-0.143568 0.193596
-0.142800 0.193936
-0.142507 0.194066
-0.142788 0.193963
-0.143708 0.193615
-0.145295 0.193013
-0.147532 0.192159
-0.150360 0.191063
-0.153682 0.189748
-0.157375 0.188248
-0.161291 0.186611
-0.165284 0.184892
-0.169206 0.183148
-0.172932 0.181425
-0.176360 0.179755
-0.179413 0.178148
-0.182043 0.176596
-0.184227 0.175076
-0.185968 0.173555
-0.187290 0.172002
-0.188234 0.170389
-0.188855 0.168697
-0.189213 0.166922
-0.189363 0.165078
-0.189352 0.163194
-0.189213 0.161318
-0.188969 0.159504
-0.188639 0.157809
-0.188247 0.156281
-0.187832 0.154950
-0.187444 0.153824
-0.187138 0.152887
-0.186967 0.152109
-0.186957 0.151453
-0.187110 0.150885
-0.187387 0.150380
-0.187728 0.149922
-0.188052 0.149506
-0.188280 0.149136
-0.188342 0.148817
-0.188192 0.148559
-0.187808 0.148370
-0.187196 0.148262
-0.186384 0.148250
-0.185420 0.148353
-0.184363 0.148590
-0.183282 0.148979
-0.182250 0.149530
-0.181342 0.150240
-0.180629 0.151090
-0.180181 0.152053
-0.180055 0.153086
-0.180295 0.154148
-0.180921 0.155191
-0.181925 0.156176
-0.183260 0.157069
-0.184837 0.157858
-0.186521 0.158559
-0.188142 0.159224
-0.189505 0.159937
-0.190416 0.160809
-0.190704 0.161949
-0.190245 0.163438
-0.188974 0.165312
-0.186907 0.167539
-0.184134 0.170029
-0.180817 0.172652
-0.177167 0.175260
-0.173422 0.177723
-0.169816 0.179935
-0.166560 0.181830
-0.163831 0.183376
-0.051574 -0.106497
-0.052886 -0.105501
-0.054042 -0.103459
-0.055030 -0.100486
-0.055849 -0.096767
-0.056517 -0.092547
-0.057070 -0.088127
-0.057563 -0.083833
-0.058062 -0.079992
-0.058634 -0.076896
-0.059338 -0.074798
-0.060220 -0.073897
-0.061302 -0.074319
-0.062574 -0.076069
-0.063989 -0.079001
-0.065466 -0.082821
-0.066911 -0.087139
-0.068229 -0.091545
-0.069346 -0.095667
-0.070204 -0.099202
-0.070769 -0.101927
-0.071027 -0.103693
-0.070978 -0.104412
-0.070633 -0.104060
-0.070017 -0.102673
-0.069164 -0.100352
-0.068118 -0.097267
-0.066933 -0.093644
-0.065670 -0.089755
-0.064395 -0.085893
-0.063171 -0.082347
-0.062054 -0.079391
-0.061090 -0.077274
-0.060309 -0.076210
-0.059721 -0.076344
-0.059311 -0.077708
-0.059038 -0.080179
-0.058842 -0.083486
-0.058661 -0.087256
-0.058448 -0.091093
-0.058176 -0.094640
-0.057840 -0.097617
-0.057447 -0.099823
-0.057014 -0.101135
-0.056557 -0.101495
-0.056090 -0.100905
-0.055624 -0.099424
-0.055168 -0.097172
-0.054725 -0.094320
-0.054299 -0.091077
-0.053890 -0.087673
-0.053501 -0.084336
-0.053134 -0.081285
-0.052803 -0.078738
-0.052530 -0.076913
-0.052348 -0.076021
-0.052287 -0.076223
-0.052361 -0.077578
-0.052556 -0.079991
-0.052833 -0.083207
-0.053131 -0.086869
-0.053394 -0.090600
-0.053578 -0.094067
-0.053652 -0.097009
-0.053603 -0.099246
-0.053422 -0.100671
-0.053108 -0.101242
-0.052656 -0.100974
-0.052065 -0.099933
-0.051329 -0.098237
-0.050447 -0.096041
-0.049419 -0.093522
-0.048252 -0.090865
-0.046961 -0.088252
-0.045569 -0.085864
-0.044107 -0.083892
-0.042614 -0.082539
-0.041124 -0.082003
-0.039662 -0.082426
-0.038236 -0.083847
-0.036842 -0.086160
-0.035467 -0.089123
-0.034101 -0.092408
-0.032737 -0.095674
-0.031377 -0.098628
-0.030025 -0.101046
-0.028690 -0.102784
-0.027373 -0.103765
-0.026077 -0.103975
-0.024799 -0.103443
-0.023539 -0.102237
-0.022299 -0.100461
-0.021085 -0.098241
-0.019900 -0.095712
-0.018745 -0.093010
-0.017616 -0.090274
-0.016503 -0.087662
-0.015392 -0.085364
-0.014261 -0.083605
-0.013084 -0.082615
-0.011829 -0.082577
-0.069027 0.243127
-0.072995 0.241806
-0.077387 0.240399
-0.082148 0.238829
-0.087179 0.237028
-0.092361 0.234953
-0.097567 0.232600
-0.102684 0.229999
-0.107635 0.227214
-0.112382 0.224316
-0.116931 0.221377
-0.121327 0.218444
-0.125635 0.215537
-0.129921 0.212649
-0.134246 0.209754
-0.138653 0.206813
-0.143171 0.203787
-0.147817 0.200640
-0.152596 0.197344
-0.157508 0.193882
-0.162532 0.190244
-0.167623 0.186436
-0.172686 0.182490
-0.177575 0.178470
-0.182101 0.174494
-0.186065 0.170714
-0.189302 0.167297
-0.191718 0.164373
-0.193304 0.162004
-0.194130 0.160166
-0.194324 0.158759
-0.194045 0.157642
-0.193446 0.156668
-0.192662 0.155707
-0.191797 0.154660
-0.190932 0.153458
-0.190128 0.152058
-0.189440 0.150441
-0.188913 0.148606
-0.188590 0.146568
-0.188508 0.144360
-0.188689 0.142030
-0.189135 0.139640
-0.189816 0.137270
-0.190669 0.135011
-0.191603 0.132955
-0.192521 0.131185
-0.193336 0.129750
-0.193994 0.128653
-0.194481 0.127842
-0.194822 0.127224
-0.195073 0.126678
-0.195307 0.126084
-0.195593 0.125340
-0.195987 0.124373
-0.196516 0.123149
-0.197189 0.121663
-0.197993 0.119941
-0.198909 0.118026
-0.199917 0.115975
-0.201002 0.113851
-0.202161 0.111718
-0.203397 0.109633
-0.204713 0.107641
-0.206099 0.105776
-0.207520 0.104060
-0.208913 0.102514
-0.210200 0.101151
-0.211299 0.099983
-0.212146 0.099006
-0.212708 0.098204
-0.212980 0.097544
-0.212986 0.096984
-0.212762 0.096487
-0.212350 0.096029
-0.211782 0.095603
-0.211080 0.095226
-0.210255 0.094931
-0.209313 0.094758
-0.208264 0.094745
-0.207126 0.094914
-0.205934 0.095264
-0.204735 0.095775
-0.203586 0.096401
-0.202546 0.097089
-0.201660 0.097788
-0.200949 0.098458
-0.200399 0.099085
-0.199969 0.099674
-0.199601 0.100243
-0.199240 0.100812
-0.198844 0.101394
-0.198394 0.101992
-0.197892 0.102601
-0.197357 0.103216
-0.196812 0.103834
-0.196281 0.104456
-0.195786 0.105087
-0.195342 0.105730
-0.194965 0.106379
-0.194676 0.107020
0.076977 -0.082438
0.076879 -0.082387
0.076598 -0.082331
0.076172 -0.082292
0.075638 -0.082285
0.075039 -0.082314
0.074416 -0.082378
0.073807 -0.082473
0.073237 -0.082590
0.072712 -0.082719
0.072220 -0.082849
0.071732 -0.082964
0.071212 -0.083048
0.070630 -0.083087
0.069962 -0.083069
0.069189 -0.082983
0.068297 -0.082823
0.067274 -0.082590
0.066111 -0.082288
0.064806 -0.081932
0.063366 -0.081545
0.061812 -0.081156
0.060175 -0.080799
0.058493 -0.080507
0.056806 -0.080311
0.055148 -0.080235
0.053540 -0.080296
0.051990 -0.080503
0.050494 -0.080855
0.049034 -0.081343
0.047589 -0.081953
0.046135 -0.082664
0.044649 -0.083454
0.043112 -0.084298
0.041510 -0.085166
0.039830 -0.086029
0.038066 -0.086855
0.036215 -0.087618
0.034280 -0.088291
0.032272 -0.088857
0.030212 -0.089304
0.028126 -0.089634
0.026042 -0.089855
0.023987 -0.089986
0.021976 -0.090052
0.020014 -0.090074
0.018098 -0.090071
0.016218 -0.090059
0.014367 -0.090048
0.012536 -0.090049
0.010720 -0.090073
0.008917 -0.090129
0.007123 -0.090224
0.005341 -0.090362
0.003572 -0.090536
0.001817 -0.090734
0.000074 -0.090934
-0.001663 -0.091112
-0.003403 -0.091244
-0.005156 -0.091310
-0.006935 -0.091299
-0.008754 -0.091208
-0.010619 -0.091042
-0.012531 -0.090811
-0.014479 -0.090531
-0.016450 -0.090221
-0.018427 -0.089900
-0.020392 -0.089581
-0.022327 -0.089280
-0.024217 -0.089008
-0.026048 -0.088779
-0.027811 -0.088609
-0.029497 -0.088513
-0.031104 -0.088507
-0.032634 -0.088602
-0.034098 -0.088801
-0.035513 -0.089098
-0.036899 -0.089476
-0.038278 -0.089908
-0.039670 -0.090361
-0.041084 -0.090797
-0.042523 -0.091182
-0.043984 -0.091488
-0.045456 -0.091694
-0.046929 -0.091793
-0.048389 -0.091784
-0.049820 -0.091675
-0.051206 -0.091474
-0.052530 -0.091193
-0.053780 -0.090840
-0.054945 -0.090426
-0.056027 -0.089963
-0.057038 -0.089465
-0.058002 -0.088948
-0.058951 -0.088429
-0.059923 -0.087923
-0.060943 -0.087441
-0.062021 -0.086986
-0.063147 -0.086555
-0.064297 -0.086135
-0.065442 -0.085705
-0.003486 -0.096756
-0.004673 -0.096354
-0.005799 -0.095540
-0.006856 -0.094412
-0.007839 -0.093076
-0.008748 -0.091632
-0.009587 -0.090169
-0.010363 -0.088763
-0.011090 -0.087483
-0.011782 -0.086399
-0.012454 -0.085584
-0.013119 -0.085115
-0.013790 -0.085055
-0.014473 -0.085440
-0.015170 -0.086252
-0.015877 -0.087406
-0.016588 -0.088755
-0.017294 -0.090111
-0.017995 -0.091294
-0.018693 -0.092155
-0.019394 -0.092595
-0.020105 -0.092571
-0.020833 -0.092091
-0.021587 -0.091204
-0.022375 -0.089989
-0.023206 -0.088540
-0.024089 -0.086950
-0.025029 -0.085313
-0.026026 -0.083712
-0.027076 -0.082230
-0.028172 -0.080951
-0.029308 -0.079961
-0.030476 -0.079350
-0.031676 -0.079203
-0.032909 -0.079582
-0.034179 -0.080503
-0.035490 -0.081915
-0.036839 -0.083695
-0.038212 -0.085663
-0.039591 -0.087616
-0.040953 -0.089375
-0.042278 -0.090804
-0.043547 -0.091822
-0.044748 -0.092400
-0.045873 -0.092548
-0.046920 -0.092301
-0.047889 -0.091708
-0.048780 -0.090819
-0.049594 -0.089688
-0.050334 -0.088368
-0.051008 -0.086919
-0.051629 -0.085411
-0.052216 -0.083927
-0.052790 -0.082561
-0.053376 -0.081418
-0.053997 -0.080596
-0.054671 -0.080166
-0.055403 -0.080148
-0.056182 -0.080497
-0.056983 -0.081103
-0.057772 -0.081823
-0.058513 -0.082511
-0.059178 -0.083045
-0.059740 -0.083344
-0.060188 -0.083363
-0.060516 -0.083098
-0.060730 -0.082570
-0.060843 -0.081814
-0.060874 -0.080873
-0.060843 -0.079789
-0.060773 -0.078604
-0.060685 -0.077369
-0.060601 -0.076147
-0.060541 -0.075016
-0.060527 -0.074073
-0.060578 -0.073424
-0.060716 -0.073171
-0.060953 -0.073398
-0.061292 -0.074141
-0.061714 -0.075366
-0.062186 -0.076970
-0.062664 -0.078799
-0.063105 -0.080684
-0.063480 -0.082473
-0.063776 -0.084044
-0.063998 -0.085313
-0.064165 -0.086228
-0.064303 -0.086768
-0.064434 -0.086930
-0.064574 -0.086725
-0.064725 -0.086177
-0.064878 -0.085325
-0.065016 -0.084224
-0.065121 -0.082950
-0.065180 -0.081599
-0.065189 -0.080281
-0.065154 -0.079115
-0.065086 -0.078221
-0.065000 -0.077701
-0.064908 -0.077622
-0.064813 -0.077990
0.225524 0.153529
0.225703 0.154489
0.225808 0.155231
0.225851 0.155737
0.225796 0.156001
0.225578 0.156032
0.225131 0.155848
0.224422 0.155470
0.223480 0.154918
0.222409 0.154202
0.221366 0.153332
0.220521 0.152315
0.220000 0.151177
0.219838 0.149963
0.219969 0.148743
0.220261 0.147593
0.220576 0.146569
0.220816 0.145688
0.220944 0.144926
0.220980 0.144231
0.220986 0.143542
0.221041 0.142800
0.221215 0.141964
0.221545 0.141011
0.222017 0.139941
0.222565 0.138776
0.223088 0.137552
0.223486 0.136304
0.223695 0.135054
0.223711 0.133803
0.223599 0.132518
0.223481 0.131145
0.223508 0.129616
0.223809 0.127885
0.224451 0.125959
0.225413 0.123920
0.226597 0.121922
0.227877 0.120147
0.229135 0.118753
0.230288 0.117839
0.231290 0.117432
0.232130 0.117489
0.232823 0.117926
0.233399 0.118639
0.233891 0.119522
0.234309 0.120479
0.234627 0.121435
0.234785 0.122331
0.234708 0.123123
0.234337 0.123776
0.233655 0.124254
0.232708 0.124521
0.231602 0.124548
0.230481 0.124317
0.229494 0.123837
0.228754 0.123154
0.228303 0.122356
0.228108 0.121568
0.228084 0.120924
0.228128 0.120536
0.228154 0.120460
0.228108 0.120678
0.227972 0.121108
0.227767 0.121628
0.227534 0.122107
0.227317 0.122432
0.227138 0.122522
0.226985 0.122333
0.226809 0.121852
0.226546 0.121093
0.226135 0.120078
0.225552 0.118835
0.224816 0.117381
0.224000 0.115726
0.223212 0.113866
0.222577 0.111793
0.222198 0.109509
0.222132 0.107039
0.222378 0.104439
0.222888 0.101796
0.223591 0.099213
0.224420 0.096788
0.225319 0.094591
0.226253 0.092658
0.227197 0.090985
0.228139 0.089538
0.229062 0.088271
0.229940 0.087133
0.230723 0.086091
0.231336 0.085121
0.231697 0.084215
0.231732 0.083368
0.231399 0.082570
0.230706 0.081798
0.229712 0.081016
0.228522 0.080179
0.227267 0.079238
0.226077 0.078152
0.225050 0.076906
0.224229 0.075511
0.223606 0.074008
0.122672 -0.054832
0.123498 -0.055943
0.124200 -0.056961
0.124711 -0.057783
0.124985 -0.058336
0.125000 -0.058577
0.124752 -0.058492
0.124256 -0.058082
0.123539 -0.057368
0.122644 -0.056383
0.121621 -0.055171
0.120526 -0.053790
0.119416 -0.052308
0.118348 -0.050809
0.117373 -0.049390
0.116536 -0.048161
0.115872 -0.047238
0.115407 -0.046726
0.115152 -0.046707
0.115099 -0.047215
0.115216 -0.048225
0.115452 -0.049652
0.115746 -0.051374
0.116032 -0.053254
0.116255 -0.055166
0.116374 -0.057004
0.116362 -0.058691
0.116206 -0.060172
0.115904 -0.061416
0.115466 -0.062405
0.114905 -0.063135
0.114242 -0.063610
0.113501 -0.063845
0.112706 -0.063863
0.111887 -0.063698
0.111072 -0.063400
0.110293 -0.063033
0.109579 -0.062674
0.108962 -0.062411
0.108467 -0.062327
0.108107 -0.062478
0.107875 -0.062879
0.107743 -0.063488
0.107661 -0.064217
0.107571 -0.064957
0.107417 -0.065603
0.107154 -0.066077
0.106750 -0.066328
0.106185 -0.066333
0.105455 -0.066091
0.104566 -0.065617
0.103535 -0.064933
0.102386 -0.064066
0.101156 -0.063051
0.099883 -0.061923
0.098608 -0.060726
0.097373 -0.059513
0.096215 -0.058348
0.095167 -0.057304
0.094252 -0.056467
0.093487 -0.055921
0.092877 -0.055740
0.092414 -0.055966
0.092072 -0.056599
0.091813 -0.057588
0.091586 -0.058844
0.091341 -0.060265
0.091038 -0.061747
0.090648 -0.063206
0.090158 -0.064576
0.089569 -0.065811
0.088890 -0.066883
0.088135 -0.067778
0.087324 -0.068491
0.086474 -0.069025
0.085605 -0.069392
0.084733 -0.069610
0.083875 -0.069706
0.083043 -0.069719
0.082245 -0.069694
0.081484 -0.069691
0.080756 -0.069775
0.080052 -0.070016
0.079358 -0.070476
0.078656 -0.071192
0.077926 -0.072163
0.077149 -0.073348
0.076307 -0.074671
0.075387 -0.076043
0.074382 -0.077375
0.073288 -0.078596
0.072106 -0.079651
0.070839 -0.080502
0.069491 -0.081122
0.068068 -0.081497
0.066577 -0.081622
0.065024 -0.081503
0.063411 -0.081157
0.061742 -0.080617
0.060016 -0.079925
0.058235 -0.079140
-0.114791 -0.065377
-0.115418 -0.065752
-0.116021 -0.066214
-0.116541 -0.066749
-0.116934 -0.067342
-0.117173 -0.067976
-0.117240 -0.068625
-0.117123 -0.069253
-0.116811 -0.069813
-0.116294 -0.070255
-0.115571 -0.070534
-0.114650 -0.070622
-0.113556 -0.070513
-0.112325 -0.070226
-0.111010 -0.069801
-0.109668 -0.069294
-0.108360 -0.068759
-0.107141 -0.068248
-0.106057 -0.067795
-0.105141 -0.067422
-0.104411 -0.067141
-0.103868 -0.066957
-0.103496 -0.066874
-0.103266 -0.066901
-0.103140 -0.067045
-0.103083 -0.067315
-0.103066 -0.067716
-0.103061 -0.068237
-0.103044 -0.068851
-0.102987 -0.069506
-0.102860 -0.070139
-0.102632 -0.070683
-0.102278 -0.071090
-0.101780 -0.071339
-0.101134 -0.071446
-0.100348 -0.071455
-0.099444 -0.071433
-0.098456 -0.071447
-0.097425 -0.071555
-0.096398 -0.071789
-0.095424 -0.072158
-0.094546 -0.072650
-0.093795 -0.073245
-0.093188 -0.073925
-0.092722 -0.074677
-0.092379 -0.075498
-0.092129 -0.076385
-0.091935 -0.077338
-0.091756 -0.078345
-0.091541 -0.079378
-0.091237 -0.080387
-0.090787 -0.081310
-0.090138 -0.082079
-0.089249 -0.082642
-0.088095 -0.082969
-0.086670 -0.083057
-0.084988 -0.082934
-0.083080 -0.082646
-0.080990 -0.082250
-0.078772 -0.081807
-0.076484 -0.081368
-0.074184 -0.080977
-0.071931 -0.080667
-0.069782 -0.080466
-0.067788 -0.080398
-0.065990 -0.080488
-0.064413 -0.080758
-0.063058 -0.081232
-0.061902 -0.081921
-0.060905 -0.082822
-0.060008 -0.083904
-0.059152 -0.085109
-0.058271 -0.086353
-0.057310 -0.087546
-0.056225 -0.088604
-0.054987 -0.089467
-0.053586 -0.090106
-0.052026 -0.090520
-0.050324 -0.090734
-0.048503 -0.090790
-0.046592 -0.090733
-0.044620 -0.090608
-0.042617 -0.090455
-0.040611 -0.090308
-0.038626 -0.090202
-0.036682 -0.090172
-0.034788 -0.090257
-0.032946 -0.090493
-0.031142 -0.090910
-0.029354 -0.091526
-0.027554 -0.092339
-0.025711 -0.093318
-0.023798 -0.094404
-0.021799 -0.095509
-0.019708 -0.096535
-0.017530 -0.097387
-0.015277 -0.097989
-0.012965 -0.098292
-0.010612 -0.098277
-0.008234 -0.097951
-0.005845 -0.097338
0.006759 -0.092030
0.006360 -0.091919
0.006000 -0.091343
0.005645 -0.090339
0.005258 -0.088977
0.004802 -0.087352
0.004246 -0.085582
0.003576 -0.083803
0.002797 -0.082163
0.001933 -0.080814
0.001021 -0.079902
0.000105 -0.079550
-0.000770 -0.079849
-0.001563 -0.080838
-0.002238 -0.082500
-0.002770 -0.084749
-0.003145 -0.087433
-0.003364 -0.090356
-0.003439 -0.093299
-0.003397 -0.096050
-0.003271 -0.098431
-0.003101 -0.100305
-0.002931 -0.101581
-0.002804 -0.102212
-0.002757 -0.102192
-0.002818 -0.101553
-0.003001 -0.100360
-0.003306 -0.098707
-0.003720 -0.096717
-0.004222 -0.094534
-0.004787 -0.092314
-0.005387 -0.090221
-0.005999 -0.088410
-0.006603 -0.087012
-0.007190 -0.086119
-0.007756 -0.085772
-0.008304 -0.085955
-0.008839 -0.086593
-0.009369 -0.087561
-0.009900 -0.088707
-0.010438 -0.089874
-0.010988 -0.090913
-0.011550 -0.091704
-0.012122 -0.092155
-0.012696 -0.092209
-0.013266 -0.091841
-0.013825 -0.091058
-0.014370 -0.089897
-0.014904 -0.088423
-0.015431 -0.086727
-0.015958 -0.084923
-0.016489 -0.083145
-0.017031 -0.081537
-0.017586 -0.080245
-0.018154 -0.079405
-0.018734 -0.079126
-0.019320 -0.079477
-0.019903 -0.080472
-0.020471 -0.082066
-0.021014 -0.084148
-0.021522 -0.086561
-0.021993 -0.089119
-0.022433 -0.091642
-0.022854 -0.093968
-0.023274 -0.095968
-0.023713 -0.097547
-0.024194 -0.098639
-0.024737 -0.099211
-0.025362 -0.099254
-0.026083 -0.098786
-0.026910 -0.097855
-0.027847 -0.096540
-0.028890 -0.094947
-0.030032 -0.093213
-0.031260 -0.091494
-0.032563 -0.089950
-0.033926 -0.088731
-0.035340 -0.087955
-0.036793 -0.087687
-0.038269 -0.087931
-0.039751 -0.088627
-0.041213 -0.089664
-0.042629 -0.090896
-0.043972 -0.092172
-0.045220 -0.093352
-0.046352 -0.094315
-0.047357 -0.094967
-0.048227 -0.095239
-0.048958 -0.095094
-0.049554 -0.094519
-0.050019 -0.093533
-0.050363 -0.092183
-0.050596 -0.090544
-0.050734 -0.088717
-0.050792 -0.086825
-0.050789 -0.085005
-0.050747 -0.083398
-0.050689 -0.082141
-0.050632 -0.081353
-0.050586 -0.081122
-0.050554 -0.081497
-0.018635 -0.086650
-0.018119 -0.086435
-0.017534 -0.086302
-0.016893 -0.086246
-0.016214 -0.086259
-0.015522 -0.086331
-0.014855 -0.086449
-0.014264 -0.086594
-0.013816 -0.086740
-0.013584 -0.086851
-0.013633 -0.086888
-0.013993 -0.086813
-0.014642 -0.086605
-0.015511 -0.086263
-0.016501 -0.085809
-0.017512 -0.085282
-0.018455 -0.084733
-0.019268 -0.084211
-0.019916 -0.083764
-0.020388 -0.083426
-0.020692 -0.083221
-0.020854 -0.083155
-0.020912 -0.083219
-0.020914 -0.083395
-0.020921 -0.083653
-0.021007 -0.083963
-0.021257 -0.084290
-0.021753 -0.084602
-0.022551 -0.084869
-0.023658 -0.085068
-0.025021 -0.085179
-0.026546 -0.085187
-0.028129 -0.085081
-0.029673 -0.084855
-0.031102 -0.084511
-0.032361 -0.084062
-0.033417 -0.083532
-0.034253 -0.082954
-0.034869 -0.082368
-0.035281 -0.081812
-0.035522 -0.081317
-0.035640 -0.080904
-0.035700 -0.080580
-0.035778 -0.080336
-0.035956 -0.080161
-0.036303 -0.080041
-0.036862 -0.079970
-0.037635 -0.079953
-0.038586 -0.080002
-0.039657 -0.080134
-0.040786 -0.080354
-0.041912 -0.080660
-0.042984 -0.081032
-0.043958 -0.081442
-0.044797 -0.081855
-0.045473 -0.082241
-0.045971 -0.082576
-0.046289 -0.082846
-0.046443 -0.083048
-0.046466 -0.083183
-0.046409 -0.083250
-0.046342 -0.083247
-0.046335 -0.083167
-0.046445 -0.083000
-0.046695 -0.082744
-0.047068 -0.082409
-0.047514 -0.082020
-0.047971 -0.081607
-0.048380 -0.081211
-0.048693 -0.080865
-0.048875 -0.080600
-0.048899 -0.080437
-0.048748 -0.080384
-0.048415 -0.080433
-0.047901 -0.080566
-0.047224 -0.080754
-0.046412 -0.080963
-0.045510 -0.081157
-0.044577 -0.081303
-0.043681 -0.081372
-0.042885 -0.081342
-0.042233 -0.081208
-0.041737 -0.080979
-0.041373 -0.080682
-0.041094 -0.080352
-0.040847 -0.080025
-0.040587 -0.079732
-0.040284 -0.079499
-0.039920 -0.079348
-0.039491 -0.079300
-0.038998 -0.079373
-0.038449 -0.079583
-0.037856 -0.079931
-0.037241 -0.080407
-0.036631 -0.080980
-0.036065 -0.081601
-0.035584 -0.082216
-0.035233 -0.082768
-0.035045 -0.083213
-0.035033 -0.083528
-0.035183 -0.083716
-0.216806 0.047121
-0.216119 0.046043
-0.215365 0.045228
-0.214507 0.044609
-0.213517 0.044102
-0.212385 0.043608
-0.211122 0.043020
-0.209759 0.042233
-0.208340 0.041164
-0.206911 0.039766
-0.205512 0.038039
-0.204162 0.036026
-0.202871 0.033796
-0.201637 0.031436
-0.200464 0.029035
-0.199368 0.026675
-0.198379 0.024430
-0.197536 0.022362
-0.196887 0.020516
-0.196469 0.018924
-0.196299 0.017595
-0.196368 0.016511
-0.196634 0.015634
-0.197030 0.014903
-0.197479 0.014250
-0.197913 0.013617
-0.198278 0.012964
-0.198552 0.012278
-0.198733 0.011563
-0.198837 0.010836
-0.198886 0.010118
-0.198901 0.009436
-0.198893 0.008823
-0.198870 0.008317
-0.198838 0.007955
-0.198807 0.007765
-0.198796 0.007762
-0.198829 0.007942
-0.198935 0.008281
-0.199136 0.008741
-0.199448 0.009268
-0.199873 0.009807
-0.200399 0.010309
-0.201002 0.010745
-0.201654 0.011113
-0.202321 0.011438
-0.202972 0.011755
-0.203578 0.012096
-0.204114 0.012483
-0.204561 0.012923
-0.204908 0.013413
-0.205144 0.013945
-0.205260 0.014514
-0.205242 0.015122
-0.205075 0.015775
-0.204748 0.016484
-0.204259 0.017253
-0.203620 0.018080
-0.202860 0.018949
-0.202028 0.019843
-0.201185 0.020746
-0.200401 0.021650
-0.199753 0.022556
-0.199307 0.023467
-0.199111 0.024383
-0.199187 0.025297
-0.199529 0.026193
-0.200111 0.027053
-0.200898 0.027852
-0.201849 0.028569
-0.202927 0.029185
-0.204094 0.029688
-0.205311 0.030078
-0.206534 0.030369
-0.207710 0.030590
-0.208781 0.030777
-0.209688 0.030973
-0.210384 0.031224
-0.210837 0.031575
-0.211039 0.032070
-0.211011 0.032748
-0.210799 0.033639
-0.210470 0.034759
-0.210098 0.036113
-0.209759 0.037696
-0.209515 0.039494
-0.209414 0.041480
-0.209481 0.043614
-0.209722 0.045846
-0.210123 0.048122
-0.210663 0.050392
-0.211316 0.052607
-0.212051 0.054729
-0.212835 0.056735
-0.213621 0.058617
-0.214351 0.060391
-0.214956 0.062085
-0.215362 0.063741
-0.215506 0.065401
-0.215343 0.067102
-0.214858 0.068879
0.139905 -0.041902
0.139718 -0.041639
0.139549 -0.041347
0.139357 -0.041024
0.139102 -0.040669
0.138755 -0.040286
0.138298 -0.039883
0.137731 -0.039470
0.137067 -0.039062
0.136335 -0.038672
0.135569 -0.038317
0.134804 -0.038011
0.134076 -0.037768
0.133412 -0.037605
0.132833 -0.037546
0.132353 -0.037622
0.131977 -0.037867
0.131703 -0.038308
0.131522 -0.038959
0.131417 -0.039815
0.131367 -0.040850
0.131351 -0.042018
0.131357 -0.043269
0.131378 -0.044543
0.131419 -0.045785
0.131487 -0.046941
0.131589 -0.047968
0.131731 -0.048831
0.131911 -0.049512
0.132127 -0.050006
0.132368 -0.050323
0.132617 -0.050483
0.132849 -0.050512
0.133030 -0.050442
0.133130 -0.050306
0.133121 -0.050140
0.132989 -0.049986
0.132739 -0.049886
0.132387 -0.049876
0.131959 -0.049986
0.131488 -0.050225
0.131001 -0.050584
0.130526 -0.051039
0.130088 -0.051553
0.129711 -0.052089
0.129417 -0.052609
0.129221 -0.053078
0.129128 -0.053469
0.129125 -0.053763
0.129188 -0.053947
0.129279 -0.054024
0.129358 -0.054001
0.129385 -0.053890
0.129324 -0.053708
0.129146 -0.053469
0.128829 -0.053193
0.128361 -0.052905
0.127744 -0.052637
0.126988 -0.052424
0.126114 -0.052304
0.125146 -0.052302
0.124113 -0.052432
0.123044 -0.052686
0.121964 -0.053043
0.120897 -0.053475
0.119862 -0.053953
0.118870 -0.054452
0.117921 -0.054958
0.117005 -0.055464
0.116101 -0.055972
0.115180 -0.056489
0.114211 -0.057028
0.113165 -0.057607
0.112021 -0.058240
0.110765 -0.058935
0.109388 -0.059699
0.107892 -0.060528
0.106287 -0.061420
0.104590 -0.062370
0.102827 -0.063379
0.101030 -0.064448
0.099236 -0.065577
0.097479 -0.066758
0.095786 -0.067977
0.094171 -0.069211
0.092633 -0.070436
0.091158 -0.071629
0.089723 -0.072770
0.088304 -0.073845
0.086873 -0.074838
0.085409 -0.075739
0.083900 -0.076536
0.082344 -0.077217
0.080750 -0.077774
0.079137 -0.078200
0.077528 -0.078488
0.075949 -0.078636
0.074424 -0.078645
0.072974 -0.078526
0.071613 -0.078299
0.070346 -0.077995
-0.206726 0.092602
-0.206990 0.090966
-0.207062 0.089322
-0.206928 0.087743
-0.206602 0.086306
-0.206112 0.085083
-0.205498 0.084127
-0.204797 0.083469
-0.204035 0.083111
-0.203235 0.083020
-0.202413 0.083133
-0.201600 0.083360
-0.200842 0.083596
-0.200204 0.083737
-0.199765 0.083693
-0.199610 0.083388
-0.199808 0.082765
-0.200395 0.081784
-0.201357 0.080426
-0.202615 0.078702
-0.204042 0.076654
-0.205490 0.074349
-0.206821 0.071881
-0.207928 0.069372
-0.208750 0.066976
-0.209273 0.064859
-0.209529 0.063181
-0.209573 0.062052
-0.209470 0.061505
-0.209272 0.061480
-0.209010 0.061841
-0.208701 0.062419
-0.208355 0.063059
-0.207982 0.063637
-0.207605 0.064063
-0.207265 0.064272
-0.207014 0.064215
-0.206906 0.063852
-0.206981 0.063155
-0.207240 0.062112
-0.207643 0.060737
-0.208108 0.059075
-0.208529 0.057199
-0.208811 0.055207
-0.208879 0.053215
-0.208703 0.051345
-0.208297 0.049714
-0.207714 0.048414
-0.207028 0.047501
-0.206321 0.046984
-0.205659 0.046837
-0.205087 0.047002
-0.204625 0.047401
-0.204275 0.047954
-0.204026 0.048582
-0.203873 0.049214
-0.203818 0.049791
-0.203877 0.050260
-0.204067 0.050579
-0.204393 0.050712
-0.204843 0.050636
-0.205372 0.050344
-0.205914 0.049847
-0.206395 0.049185
-0.206751 0.048420
-0.206939 0.047640
-0.206948 0.046944
-0.206797 0.046435
-0.206525 0.046210
-0.206187 0.046345
-0.205842 0.046898
-0.205539 0.047899
-0.205316 0.049356
-0.205185 0.051246
-0.205136 0.053520
-0.205139 0.056097
-0.205160 0.058877
-0.205177 0.061743
-0.205186 0.064577
-0.205206 0.067270
-0.205266 0.069739
-0.205397 0.071936
-0.205615 0.073849
-0.205909 0.075505
-0.206247 0.076960
-0.206582 0.078284
-0.206865 0.079557
-0.207055 0.080853
-0.207123 0.082244
-0.207056 0.083796
-0.206853 0.085566
-0.206519 0.087603
-0.206064 0.089929
-0.205495 0.092547
-0.204811 0.095425
-0.204015 0.098495
-0.203114 0.101647
-0.202139 0.104741
-0.201153 0.107632
-0.200245 0.110209
-0.199516 0.112411
0.028535 -0.083633
0.027856 -0.083835
0.027260 -0.084155
0.026690 -0.084556
0.026083 -0.085017
0.025381 -0.085531
0.024538 -0.086100
0.023524 -0.086728
0.022321 -0.087413
0.020929 -0.088136
0.019363 -0.088861
0.017654 -0.089542
0.015849 -0.090137
0.014004 -0.090618
0.012188 -0.090987
0.010469 -0.091272
0.008913 -0.091523
0.007575 -0.091804
0.006486 -0.092167
0.005654 -0.092646
0.005057 -0.093238
0.004651 -0.093914
0.004377 -0.094626
0.004175 -0.095325
0.003984 -0.095968
0.003755 -0.096523
0.003445 -0.096972
0.003026 -0.097312
0.002481 -0.097544
0.001812 -0.097670
0.001036 -0.097682
0.000188 -0.097558
-0.000679 -0.097270
-0.001508 -0.096795
-0.002244 -0.096125
-0.002845 -0.095278
-0.003293 -0.094296
-0.003593 -0.093244
-0.003771 -0.092196
-0.003863 -0.091227
-0.003908 -0.090388
-0.003948 -0.089707
-0.004017 -0.089181
-0.004149 -0.088787
-0.004371 -0.088497
-0.004705 -0.088284
-0.005160 -0.088135
-0.005735 -0.088044
-0.006414 -0.088021
-0.007170 -0.088078
-0.007970 -0.088227
-0.008783 -0.088472
-0.009581 -0.088797
-0.010349 -0.089174
-0.011084 -0.089564
-0.011797 -0.089932
-0.012502 -0.090258
-0.013218 -0.090545
-0.013958 -0.090817
-0.014732 -0.091118
-0.015547 -0.091490
-0.016402 -0.091960
-0.017294 -0.092530
-0.018217 -0.093171
-0.019158 -0.093838
-0.020103 -0.094485
-0.021031 -0.095079
-0.021916 -0.095611
-0.022732 -0.096087
-0.023461 -0.096526
-0.024096 -0.096945
-0.024653 -0.097349
-0.025167 -0.097724
-0.025683 -0.098033
-0.026245 -0.098224
-0.026889 -0.098246
-0.027634 -0.098059
-0.028486 -0.097649
-0.029441 -0.097029
-0.030486 -0.096244
-0.031602 -0.095358
-0.032766 -0.094447
-0.033945 -0.093578
-0.035100 -0.092794
-0.036182 -0.092115
-0.037142 -0.091536
-0.037936 -0.091042
-0.038541 -0.090622
-0.038962 -0.090270
-0.039237 -0.089990
-0.039429 -0.089788
-0.039610 -0.089673
-0.039850 -0.089643
-0.040201 -0.089682
-0.040693 -0.089761
-0.041336 -0.089837
-0.042116 -0.089866
-0.043004 -0.089814
-0.043956 -0.089669
-0.044923 -0.089447
-0.045845 -0.089190
-0.034738 -0.090657
-0.034381 -0.090710
-0.034048 -0.090363
-0.033711 -0.089657
-0.033349 -0.088664
-0.032952 -0.087478
-0.032520 -0.086211
-0.032063 -0.084985
-0.031599 -0.083920
-0.031152 -0.083115
-0.030746 -0.082635
-0.030405 -0.082509
-0.030144 -0.082724
-0.029968 -0.083231
-0.029870 -0.083959
-0.029830 -0.084821
-0.029824 -0.085725
-0.029825 -0.086581
-0.029810 -0.087305
-0.029767 -0.087825
-0.029687 -0.088086
-0.029570 -0.088044
-0.029416 -0.087674
-0.029231 -0.086970
-0.029021 -0.085946
-0.028802 -0.084642
-0.028596 -0.083121
-0.028431 -0.081464
-0.028339 -0.079770
-0.028351 -0.078142
-0.028491 -0.076680
-0.028774 -0.075475
-0.029198 -0.074594
-0.029744 -0.074076
-0.030388 -0.073930
-0.031095 -0.074131
-0.031834 -0.074629
-0.032577 -0.075355
-0.033305 -0.076225
-0.034011 -0.077156
-0.034700 -0.078064
-0.035386 -0.078871
-0.036089 -0.079514
-0.036837 -0.079942
-0.037652 -0.080120
-0.038555 -0.080036
-0.039562 -0.079703
-0.040681 -0.079161
-0.041914 -0.078474
-0.043252 -0.077727
-0.044681 -0.077019
-0.046181 -0.076452
-0.047729 -0.076120
-0.049299 -0.076095
-0.050862 -0.076422
-0.052388 -0.077112
-0.053843 -0.078138
-0.055197 -0.079440
-0.056425 -0.080931
-0.057515 -0.082499
-0.058468 -0.084029
-0.059306 -0.085402
-0.060062 -0.086512
-0.060776 -0.087271
-0.061485 -0.087612
-0.062205 -0.087498
-0.062926 -0.086920
-0.063612 -0.085906
-0.064213 -0.084516
-0.064676 -0.082838
-0.064962 -0.080981
-0.065042 -0.079066
-0.064908 -0.077214
-0.064562 -0.075538
-0.064018 -0.074135
-0.063292 -0.073080
-0.062406 -0.072422
-0.061381 -0.072175
-0.060239 -0.072321
-0.059004 -0.072808
-0.057703 -0.073557
-0.056365 -0.074470
-0.055021 -0.075448
-0.053698 -0.076395
-0.052414 -0.077234
-0.051179 -0.077910
-0.049989 -0.078389
-0.048827 -0.078658
-0.047673 -0.078726
-0.046503 -0.078618
-0.045302 -0.078376
-0.044062 -0.078053
-0.042786 -0.077713
-0.041485 -0.077422
-0.040178 -0.077242
-0.038891 -0.077227
-0.037648 -0.077418
-0.036476 -0.077836
-0.035398 -0.078480
-0.034430 -0.079332
-0.033581 -0.080349
0.217642 0.166311
0.217503 0.167398
0.216894 0.168403
0.215840 0.169300
0.214412 0.170061
0.212730 0.170655
0.210955 0.171049
0.209271 0.171209
0.207861 0.171112
0.206872 0.170747
0.206398 0.170129
0.206461 0.169302
0.207018 0.168339
0.207985 0.167327
0.209256 0.166354
0.210726 0.165492
0.212297 0.164779
0.213879 0.164213
0.215382 0.163758
0.216719 0.163355
0.217805 0.162942
0.218564 0.162461
0.218944 0.161865
0.218919 0.161115
0.218501 0.160178
0.217743 0.159026
0.216737 0.157631
0.215606 0.155977
0.214497 0.154067
0.213559 0.151926
0.212931 0.149593
0.212716 0.147110
0.212975 0.144519
0.213723 0.141861
0.214937 0.139177
0.216561 0.136516
0.218521 0.133932
0.220728 0.131484
0.223080 0.129226
0.225462 0.127195
0.227754 0.125407
0.229840 0.123844
0.231614 0.122467
0.232988 0.121227
0.233894 0.120084
0.234290 0.119024
0.234163 0.118071
0.233540 0.117264
0.232489 0.116644
0.231116 0.116221
0.229558 0.115975
0.227973 0.115849
0.226518 0.115775
0.225335 0.115689
0.224533 0.115548
0.224181 0.115333
0.224312 0.115049
0.224920 0.114715
0.225967 0.114348
0.227382 0.113956
0.229063 0.113524
0.230875 0.113029
0.232662 0.112448
0.234257 0.111779
0.235506 0.111044
0.236287 0.110285
0.236515 0.109546
0.236155 0.108867
0.235216 0.108269
0.233754 0.107759
0.231861 0.107320
0.229662 0.106918
0.227313 0.106498
0.224978 0.105996
0.222823 0.105339
0.221001 0.104461
0.219634 0.103299
0.218814 0.101798
0.218589 0.099921
0.218961 0.097653
0.219882 0.095012
0.221251 0.092055
0.222926 0.088875
0.224739 0.085581
0.226517 0.082287
0.228098 0.079098
0.229347 0.076100
0.230163 0.073363
0.230483 0.070938
0.230280 0.068850
0.229569 0.067102
0.228397 0.065668
0.226837 0.064494
0.224989 0.063497
0.222965 0.062573
0.220888 0.061610
0.218884 0.060510
0.217075 0.059200
0.215573 0.057650
0.214471 0.055872
0.213831 0.053905
-0.107255 -0.068703
-0.108422 -0.068227
-0.109574 -0.067829
-0.110750 -0.067498
-0.111974 -0.067191
-0.113243 -0.066837
-0.114535 -0.066347
-0.115816 -0.065644
-0.117047 -0.064682
-0.118189 -0.063456
-0.119213 -0.062009
-0.120097 -0.060417
-0.120834 -0.058776
-0.121426 -0.057193
-0.121883 -0.055764
-0.122217 -0.054563
-0.122440 -0.053636
-0.122560 -0.052992
-0.122584 -0.052613
-0.122523 -0.052464
-0.122401 -0.052509
-0.122259 -0.052722
-0.122147 -0.053086
-0.122124 -0.053591
-0.122239 -0.054213
-0.122524 -0.054905
-0.122979 -0.055592
-0.123578 -0.056189
-0.124269 -0.056614
-0.124995 -0.056815
-0.125699 -0.056772
-0.126336 -0.056496
-0.126877 -0.056026
-0.127311 -0.055416
-0.127638 -0.054726
-0.127871 -0.054014
-0.128027 -0.053333
-0.128128 -0.052722
-0.128195 -0.052199
-0.128247 -0.051760
-0.128303 -0.051383
-0.128389 -0.051038
-0.128536 -0.050705
-0.128782 -0.050384
-0.129161 -0.050091
-0.129693 -0.049851
-0.130371 -0.049680
-0.131158 -0.049573
-0.131988 -0.049505
-0.132783 -0.049432
-0.133465 -0.049317
-0.133974 -0.049132
-0.134272 -0.048866
-0.134346 -0.048526
-0.134206 -0.048128
-0.133879 -0.047694
-0.133406 -0.047246
-0.132836 -0.046801
-0.132217 -0.046363
-0.131592 -0.045927
-0.130992 -0.045479
-0.130434 -0.045006
-0.129929 -0.044513
-0.129481 -0.044028
-0.129098 -0.043611
-0.128792 -0.043337
-0.128571 -0.043284
-0.128438 -0.043508
-0.128384 -0.044028
-0.128380 -0.044818
-0.128389 -0.045820
-0.128372 -0.046958
-0.128297 -0.048160
-0.128146 -0.049366
-0.127915 -0.050531
-0.127615 -0.051625
-0.127263 -0.052630
-0.126880 -0.053540
-0.126485 -0.054356
-0.126086 -0.055084
-0.125681 -0.055733
-0.125251 -0.056308
-0.124772 -0.056810
-0.124216 -0.057246
-0.123566 -0.057627
-0.122823 -0.057980
-0.122004 -0.058348
-0.121136 -0.058779
-0.120250 -0.059314
-0.119371 -0.059975
-0.118509 -0.060749
-0.117658 -0.061592
-0.116801 -0.062446
-0.115916 -0.063248
-0.114979 -0.063952
-0.113970 -0.064532
-0.112867 -0.064983
-0.111651 -0.065324
-0.110302 -0.065585
-0.108799 -0.065807
-0.107125 -0.066025
0.089497 0.250176
0.087407 0.251015
0.085841 0.252170
0.084777 0.253641
0.084169 0.255385
0.083951 0.257328
0.084035 0.259358
0.084312 0.261347
0.084663 0.263156
0.084959 0.264660
0.085076 0.265755
0.084905 0.266370
0.084352 0.266468
0.083350 0.266050
0.081860 0.265152
0.079877 0.263842
0.077419 0.262216
0.074534 0.260384
0.071287 0.258472
0.067758 0.256599
0.064033 0.254879
0.060202 0.253406
0.056352 0.252250
0.052558 0.251456
0.048880 0.251041
0.045352 0.250996
0.041983 0.251286
0.038750 0.251848
0.035604 0.252604
0.032471 0.253456
0.029261 0.254304
0.025876 0.255050
0.022214 0.255609
0.018177 0.255909
0.013680 0.255896
0.008655 0.255539
0.003069 0.254826
-0.003075 0.253771
-0.009724 0.252410
-0.016786 0.250807
-0.024142 0.249044
-0.031670 0.247218
-0.039272 0.245427
-0.046879 0.243752
-0.054457 0.242251
-0.061999 0.240945
-0.069511 0.239821
-0.076997 0.238832
-0.084449 0.237895
-0.091834 0.236907
-0.099094 0.235757
-0.106147 0.234338
-0.112898 0.232563
-0.119247 0.230375
-0.125105 0.227748
-0.130393 0.224688
-0.135054 0.221237
-0.139063 0.217459
-0.142432 0.213437
-0.145215 0.209263
-0.147505 0.205027
-0.149434 0.200810
-0.151153 0.196682
-0.152823 0.192698
-0.154601 0.188891
-0.156626 0.185275
-0.159010 0.181839
-0.161824 0.178547
-0.165093 0.175341
-0.168779 0.172150
-0.172789 0.168898
-0.176976 0.165522
-0.181161 0.161978
-0.185155 0.158253
-0.188783 0.154366
-0.191900 0.150363
-0.194406 0.146310
-0.196249 0.142281
-0.197431 0.138342
-0.197999 0.134548
-0.198043 0.130937
-0.197689 0.127523
-0.197088 0.124300
-0.196409 0.121243
-0.195829 0.118310
-0.195520 0.115445
-0.195636 0.112584
-0.196300 0.109658
-0.197586 0.106597
-0.199508 0.103344
-0.202009 0.099868
-0.204959 0.096168
-0.208171 0.092290
-0.211428 0.088319
-0.214513 0.084373
-0.217238 0.080582
-0.219459 0.077069
-0.221078 0.073938
-0.222046 0.071259
-0.222354 0.069067
-0.222027 0.067354
-0.042907 -0.099822
-0.042966 -0.099514
-0.042860 -0.098630
-0.042576 -0.097191
-0.042108 -0.095242
-0.041464 -0.092854
-0.040661 -0.090137
-0.039732 -0.087241
-0.038718 -0.084352
-0.037667 -0.081684
-0.036630 -0.079454
-0.035655 -0.077852
-0.034782 -0.077003
-0.034039 -0.076946
-0.033443 -0.077623
-0.032994 -0.078903
-0.032684 -0.080610
-0.032491 -0.082558
-0.032385 -0.084574
-0.032334 -0.086510
-0.032304 -0.088248
-0.032264 -0.089694
-0.032191 -0.090779
-0.032065 -0.091451
-0.031872 -0.091680
-0.031601 -0.091456
-0.031246 -0.090801
-0.030805 -0.089773
-0.030279 -0.088472
-0.029673 -0.087039
-0.028995 -0.085654
-0.028259 -0.084514
-0.027480 -0.083815
-0.026677 -0.083711
-0.025869 -0.084285
-0.025078 -0.085521
-0.024324 -0.087317
-0.023624 -0.089504
-0.022991 -0.091890
-0.022429 -0.094289
-0.021933 -0.096540
-0.021486 -0.098507
-0.021069 -0.100081
-0.020657 -0.101171
-0.020223 -0.101701
-0.019747 -0.101616
-0.019210 -0.100884
-0.018601 -0.099506
-0.017915 -0.097527
-0.017154 -0.095044
-0.016324 -0.092206
-0.015437 -0.089208
-0.014508 -0.086277
-0.013553 -0.083652
-0.012589 -0.081545
-0.011628 -0.080106
-0.010686 -0.079399
-0.009775 -0.079396
-0.008909 -0.079998
-0.008099 -0.081067
-0.007357 -0.082458
-0.006688 -0.084035
-0.006091 -0.085679
-0.005557 -0.087278
-0.005072 -0.088732
-0.004617 -0.089946
-0.004173 -0.090834
-0.003722 -0.091324
-0.003247 -0.091368
-0.002734 -0.090953
-0.002172 -0.090107
-0.001549 -0.088907
-0.000857 -0.087481
-0.000086 -0.086003
0.000772 -0.084679
0.001724 -0.083723
0.002771 -0.083325
0.003907 -0.083609
0.005115 -0.084602
0.006366 -0.086235
0.007624 -0.088364
0.008847 -0.090810
0.010004 -0.093399
0.011067 -0.095975
0.012025 -0.098403
0.012875 -0.100566
0.013623 -0.102357
0.014279 -0.103673
0.014854 -0.104424
0.015361 -0.104536
0.015811 -0.103966
0.016215 -0.102715
0.016586 -0.100831
0.016940 -0.098420
0.017296 -0.095639
0.017677 -0.092689
0.018107 -0.089798
0.018612 -0.087196
0.019214 -0.085077
0.019922 -0.083572
0.020735 -0.082733
0.236037 0.096021
0.236011 0.094815
0.235652 0.093589
0.234988 0.092318
0.234072 0.090974
0.232973 0.089538
0.231772 0.087995
0.230547 0.086345
0.229368 0.084603
0.228286 0.082803
0.227337 0.080999
0.226545 0.079251
0.225926 0.077620
0.225497 0.076151
0.225268 0.074866
0.225244 0.073761
0.225409 0.072817
0.225727 0.072015
0.226145 0.071343
0.226590 0.070799
0.226991 0.070387
0.227278 0.070108
0.227400 0.069953
0.227328 0.069899
0.227059 0.069906
0.226618 0.069922
0.226056 0.069890
0.225435 0.069754
0.224825 0.069463
0.224288 0.068985
0.223869 0.068310
0.223592 0.067456
0.223465 0.066464
0.223487 0.065391
0.223655 0.064296
0.223973 0.063228
0.224437 0.062213
0.225035 0.061264
0.225735 0.060380
0.226483 0.059565
0.227206 0.058833
0.227824 0.058202
0.228260 0.057685
0.228450 0.057279
0.228354 0.056960
0.227958 0.056681
0.227281 0.056382
0.226365 0.055993
0.225275 0.055450
0.224082 0.054696
0.222853 0.053691
0.221640 0.052419
0.220476 0.050890
0.219374 0.049133
0.218340 0.047197
0.217378 0.045135
0.216495 0.043002
0.215702 0.040845
0.215007 0.038707
0.214403 0.036629
0.213866 0.034654
0.213357 0.032828
0.212827 0.031193
0.212227 0.029779
0.211516 0.028599
0.210666 0.027641
0.209666 0.026875
0.208526 0.026252
0.207276 0.025713
0.205960 0.025198
0.204630 0.024647
0.203339 0.024015
0.202132 0.023272
0.201040 0.022408
0.200085 0.021432
0.199275 0.020367
0.198616 0.019241
0.198112 0.018084
0.197767 0.016916
0.197579 0.015757
0.197533 0.014621
0.197601 0.013530
0.197736 0.012509
0.197879 0.011588
0.197970 0.010793
0.197953 0.010141
0.197783 0.009636
0.197434 0.009262
0.196901 0.008990
0.196194 0.008780
0.195344 0.008589
0.194387 0.008379
0.193365 0.008122
0.192313 0.007803
0.191259 0.007424
0.190224 0.006999
0.189222 0.006551
0.188267 0.006106
0.187375 0.005683
0.186567 0.005296
0.185859 0.004952
-0.007902 -0.087563
-0.007091 -0.088789
-0.006288 -0.089842
-0.005501 -0.090631
-0.004747 -0.091102
-0.004045 -0.091226
-0.003411 -0.091009
-0.002860 -0.090486
-0.002405 -0.089719
-0.002055 -0.088793
-0.001819 -0.087814
-0.001704 -0.086905
-0.001709 -0.086194
-0.001831 -0.085811
-0.002055 -0.085872
-0.002361 -0.086464
-0.002726 -0.087625
-0.003122 -0.089326
-0.003524 -0.091475
-0.003908 -0.093920
-0.004255 -0.096484
-0.004549 -0.098980
-0.004778 -0.101244
-0.004936 -0.103140
-0.005018 -0.104569
-0.005021 -0.105465
-0.004943 -0.105791
-0.004785 -0.105542
-0.004549 -0.104746
-0.004243 -0.103460
-0.003880 -0.101768
-0.003480 -0.099780
-0.003067 -0.097624
-0.002672 -0.095443
-0.002323 -0.093387
-0.002044 -0.091605
-0.001847 -0.090228
-0.001729 -0.089354
-0.001671 -0.089028
-0.001642 -0.089224
-0.001608 -0.089845
-0.001537 -0.090745
-0.001407 -0.091759
-0.001208 -0.092728
-0.000935 -0.093523
-0.000597 -0.094046
-0.000202 -0.094239
0.000232 -0.094074
0.000689 -0.093550
0.001148 -0.092690
0.001593 -0.091538
0.002009 -0.090161
0.002387 -0.088645
0.002726 -0.087091
0.003025 -0.085615
0.003289 -0.084343
0.003528 -0.083403
0.003752 -0.082917
0.003973 -0.082990
0.004199 -0.083687
0.004432 -0.085017
0.004667 -0.086912
0.004891 -0.089230
0.005088 -0.091782
0.005240 -0.094367
0.005335 -0.096803
0.005362 -0.098938
0.005318 -0.100663
0.005209 -0.101912
0.005045 -0.102656
0.004844 -0.102894
0.004627 -0.102648
0.004416 -0.101962
0.004225 -0.100900
0.004064 -0.099545
0.003931 -0.097998
0.003816 -0.096374
0.003702 -0.094803
0.003567 -0.093421
0.003386 -0.092354
0.003135 -0.091707
0.002795 -0.091538
0.002353 -0.091843
0.001810 -0.092552
0.001173 -0.093537
0.000460 -0.094636
-0.000306 -0.095688
-0.001103 -0.096549
-0.001905 -0.097111
-0.002691 -0.097306
-0.003444 -0.097102
-0.004153 -0.096501
-0.004813 -0.095526
-0.005425 -0.094224
-0.005994 -0.092662
-0.006529 -0.090926
-0.007038 -0.089117
-0.007535 -0.087351
-0.008034 -0.085752
-0.008546 -0.084450
-0.009087 -0.083571
-0.016891 -0.094717
-0.018094 -0.094615
-0.019239 -0.094771
-0.020341 -0.095196
-0.021411 -0.095834
-0.022455 -0.096568
-0.023484 -0.097250
-0.024508 -0.097739
-0.025543 -0.097931
-0.026601 -0.097774
-0.027691 -0.097270
-0.028811 -0.096467
-0.029945 -0.095448
-0.031070 -0.094310
-0.032158 -0.093148
-0.033181 -0.092027
-0.034113 -0.090982
-0.034933 -0.090024
-0.035627 -0.089158
-0.036187 -0.088403
-0.036611 -0.087796
-0.036901 -0.087399
-0.037061 -0.087282
-0.037096 -0.087507
-0.037009 -0.088103
-0.036802 -0.089042
-0.036479 -0.090232
-0.036052 -0.091536
-0.035551 -0.092804
-0.035018 -0.093906
-0.034513 -0.094755
-0.034102 -0.095314
-0.033847 -0.095593
-0.033791 -0.095640
-0.033954 -0.095519
-0.034324 -0.095293
-0.034864 -0.095007
-0.035526 -0.094675
-0.036257 -0.094288
-0.037010 -0.093833
-0.037747 -0.093304
-0.038442 -0.092723
-0.039080 -0.092137
-0.039654 -0.091615
-0.040165 -0.091229
-0.040621 -0.091031
-0.041024 -0.091029
-0.041379 -0.091175
-0.041688 -0.091368
-0.041958 -0.091487
-0.042207 -0.091422
-0.042458 -0.091106
-0.042744 -0.090517
-0.043102 -0.089682
-0.043567 -0.088661
-0.044165 -0.087526
-0.044907 -0.086351
-0.045775 -0.085198
-0.046730 -0.084101
-0.047722 -0.083066
-0.048703 -0.082088
-0.049630 -0.081166
-0.050472 -0.080323
-0.051211 -0.079606
-0.051837 -0.079084
-0.052348 -0.078835
-0.052746 -0.078931
-0.053031 -0.079408
-0.053203 -0.080249
-0.053263 -0.081372
-0.053212 -0.082652
-0.053061 -0.083951
-0.052828 -0.085153
-0.052543 -0.086184
-0.052248 -0.087016
-0.051994 -0.087667
-0.051830 -0.088187
-0.051798 -0.088638
-0.051919 -0.089075
-0.052184 -0.089526
-0.052560 -0.089989
-0.052994 -0.090444
-0.053431 -0.090864
-0.053825 -0.091234
-0.054145 -0.091566
-0.054374 -0.091891
-0.054510 -0.092265
-0.054558 -0.092744
-0.054527 -0.093370
-0.054420 -0.094147
-0.054232 -0.095027
-0.053947 -0.095921
-0.053551 -0.096720
-0.053032 -0.097329
-0.052388 -0.097686
-0.051632 -0.097774
-0.050787 -0.097612
-0.049884 -0.097249
-0.048960 -0.096742
-0.048047 -0.096140
-0.047169 -0.095470
-0.057491 0.247316
-0.059144 0.246646
-0.060824 0.246102
-0.062433 0.245667
-0.063901 0.245308
-0.065185 0.244984
-0.066293 0.244644
-0.067258 0.244235
-0.068139 0.243709
-0.069012 0.243023
-0.069948 0.242148
-0.071020 0.241064
-0.072294 0.239771
-0.073824 0.238281
-0.075654 0.236628
-0.077813 0.234862
-0.080320 0.233044
-0.083191 0.231232
-0.086441 0.229475
-0.090085 0.227799
-0.094135 0.226207
-0.098587 0.224678
-0.103421 0.223178
-0.108589 0.221659
-0.114008 0.220079
-0.119571 0.218402
-0.125144 0.216606
-0.130584 0.214684
-0.135751 0.212634
-0.140539 0.210456
-0.144880 0.208145
-0.148744 0.205693
-0.152136 0.203097
-0.155090 0.200354
-0.157659 0.197470
-0.159922 0.194451
-0.161970 0.191308
-0.163907 0.188048
-0.165837 0.184680
-0.167860 0.181202
-0.170058 0.177609
-0.172493 0.173888
-0.175184 0.170037
-0.178118 0.166062
-0.181234 0.162004
-0.184430 0.157939
-0.187582 0.153977
-0.190561 0.150244
-0.193253 0.146849
-0.195575 0.143855
-0.197475 0.141261
-0.198934 0.139009
-0.199956 0.137002
-0.200568 0.135133
-0.200810 0.133304
-0.200737 0.131430
-0.200418 0.129445
-0.199931 0.127296
-0.199367 0.124949
-0.198821 0.122379
-0.198387 0.119576
-0.198143 0.116533
-0.198149 0.113249
-0.198437 0.109729
-0.199015 0.105994
-0.199861 0.102086
-0.200937 0.098078
-0.202192 0.094075
-0.203569 0.090197
-0.205011 0.086567
-0.206462 0.083282
-0.207858 0.080400
-0.209131 0.077935
-0.210211 0.075866
-0.211034 0.074146
-0.211554 0.072715
-0.211743 0.071509
-0.211599 0.070461
-0.211142 0.069504
-0.210415 0.068568
-0.209474 0.067587
-0.208390 0.066492
-0.207241 0.065224
-0.206104 0.063736
-0.205053 0.062000
-0.204149 0.060012
-0.203436 0.057790
-0.202937 0.055377
-0.202653 0.052834
-0.202565 0.050234
-0.202641 0.047653
-0.202834 0.045163
-0.203088 0.042825
-0.203334 0.040681
-0.203499 0.038749
-0.203512 0.037024
-0.203310 0.035477
-0.202849 0.034062
-0.202104 0.032724
-0.201071 0.031405
-0.199770 0.030047
0.097418 -0.069667
0.096234 -0.069447
0.095116 -0.069102
0.094059 -0.068673
0.093057 -0.068230
0.092095 -0.067861
0.091152 -0.067651
0.090200 -0.067653
0.089210 -0.067872
0.088170 -0.068256
0.087087 -0.068716
0.085979 -0.069151
0.084868 -0.069480
0.083775 -0.069654
0.082720 -0.069657
0.081717 -0.069509
0.080777 -0.069246
0.079907 -0.068917
0.079111 -0.068566
0.078391 -0.068232
0.077742 -0.067938
0.077147 -0.067695
0.076571 -0.067506
0.075974 -0.067384
0.075320 -0.067357
0.074585 -0.067471
0.073772 -0.067782
0.072903 -0.068346
0.072015 -0.069194
0.071138 -0.070322
0.070292 -0.071679
0.069480 -0.073172
0.068700 -0.074689
0.067946 -0.076122
0.067209 -0.077387
0.066482 -0.078434
0.065758 -0.079254
0.065024 -0.079867
0.064264 -0.080316
0.063447 -0.080652
0.062532 -0.080918
0.061468 -0.081139
0.060208 -0.081318
0.058729 -0.081441
0.057038 -0.081493
0.055177 -0.081478
0.053209 -0.081425
0.051200 -0.081398
0.049208 -0.081474
0.047274 -0.081727
0.045419 -0.082195
0.043647 -0.082870
0.041949 -0.083693
0.040309 -0.084569
0.038703 -0.085393
0.037100 -0.086073
0.035462 -0.086546
0.033750 -0.086780
0.031920 -0.086771
0.029931 -0.086537
0.027756 -0.086106
0.025384 -0.085509
0.022842 -0.084776
0.020182 -0.083935
0.017470 -0.083016
0.014762 -0.082053
0.012107 -0.081098
0.009538 -0.080217
0.007076 -0.079496
0.004728 -0.079030
0.002486 -0.078905
0.000331 -0.079175
-0.001768 -0.079849
-0.003852 -0.080880
-0.005966 -0.082173
-0.008162 -0.083607
-0.010484 -0.085054
-0.012967 -0.086401
-0.015621 -0.087563
-0.018427 -0.088490
-0.021335 -0.089161
-0.024282 -0.089581
-0.027202 -0.089768
-0.030037 -0.089741
-0.032742 -0.089518
-0.035280 -0.089111
-0.037622 -0.088539
-0.039755 -0.087830
-0.041677 -0.087034
-0.043411 -0.086219
-0.044999 -0.085466
-0.046507 -0.084859
-0.048017 -0.084455
-0.049622 -0.084275
-0.051413 -0.084286
-0.053455 -0.084415
-0.055761 -0.084564
-0.058288 -0.084639
-0.060944 -0.084569
-0.063615 -0.084310
-0.066198 -0.083848
0.195394 0.023498
0.195876 0.023139
0.196152 0.022929
0.196230 0.022895
0.196138 0.023053
0.195922 0.023411
0.195635 0.023966
0.195328 0.024705
0.195051 0.025596
0.194845 0.026591
0.194752 0.027621
0.194810 0.028609
0.195061 0.029476
0.195539 0.030151
0.196264 0.030580
0.197235 0.030731
0.198422 0.030596
0.199761 0.030191
0.201161 0.029553
0.202521 0.028740
0.203744 0.027821
0.204752 0.026875
0.205495 0.025980
0.205955 0.025209
0.206144 0.024628
0.206093 0.024292
0.205844 0.024237
0.205439 0.024479
0.204918 0.025008
0.204312 0.025783
0.203655 0.026737
0.202988 0.027780
0.202365 0.028817
0.201847 0.029751
0.201499 0.030500
0.201373 0.031001
0.201496 0.031223
0.201861 0.031168
0.202423 0.030878
0.203117 0.030430
0.203867 0.029926
0.204600 0.029478
0.205261 0.029197
0.205811 0.029174
0.206224 0.029473
0.206483 0.030119
0.206581 0.031102
0.206516 0.032393
0.206295 0.033950
0.205929 0.035725
0.205440 0.037667
0.204860 0.039716
0.204234 0.041803
0.203627 0.043853
0.203118 0.045791
0.202797 0.047554
0.202749 0.049097
0.203038 0.050401
0.203694 0.051475
0.204701 0.052351
0.206005 0.053081
0.207515 0.053721
0.209129 0.054324
0.210742 0.054933
0.212261 0.055580
0.213614 0.056291
0.214748 0.057083
0.215626 0.057972
0.216227 0.058973
0.216538 0.060099
0.216558 0.061357
0.216293 0.062748
0.215767 0.064260
0.215020 0.065870
0.214115 0.067544
0.213137 0.069246
0.212185 0.070942
0.211361 0.072599
0.210752 0.074191
0.210418 0.075691
0.210375 0.077078
0.210598 0.078338
0.211027 0.079463
0.211575 0.080459
0.212154 0.081337
0.212679 0.082115
0.213082 0.082815
0.213313 0.083466
0.213337 0.084099
0.213136 0.084756
0.212701 0.085489
0.212037 0.086356
0.211158 0.087418
0.210096 0.088727
0.208898 0.090312
0.207629 0.092168
0.206377 0.094249
0.205248 0.096477
0.204359 0.098756
0.203822 0.100986
0.203732 0.103083
-0.096214 -0.078695
-0.096216 -0.078523
-0.096163 -0.078225
-0.096048 -0.077841
-0.095866 -0.077416
-0.095613 -0.076993
-0.095287 -0.076608
-0.094892 -0.076296
-0.094435 -0.076084
-0.093929 -0.075996
-0.093393 -0.076047
-0.092846 -0.076249
-0.092310 -0.076600
-0.091804 -0.077086
-0.091344 -0.077674
-0.090940 -0.078318
-0.090593 -0.078960
-0.090295 -0.079540
-0.090031 -0.080000
-0.089774 -0.080294
-0.089497 -0.080394
-0.089172 -0.080287
-0.088779 -0.079980
-0.088306 -0.079491
-0.087746 -0.078846
-0.087101 -0.078077
-0.086378 -0.077218
-0.085590 -0.076303
-0.084755 -0.075372
-0.083900 -0.074465
-0.083054 -0.073623
-0.082251 -0.072889
-0.081524 -0.072305
-0.080903 -0.071907
-0.080411 -0.071720
-0.080060 -0.071756
-0.079847 -0.072006
-0.079759 -0.072445
-0.079771 -0.073035
-0.079857 -0.073733
-0.079983 -0.074496
-0.080116 -0.075285
-0.080220 -0.076067
-0.080260 -0.076818
-0.080207 -0.077516
-0.080037 -0.078147
-0.079737 -0.078700
-0.079303 -0.079170
-0.078746 -0.079556
-0.078083 -0.079863
-0.077339 -0.080101
-0.076540 -0.080288
-0.075709 -0.080451
-0.074861 -0.080619
-0.074005 -0.080831
-0.073144 -0.081118
-0.072276 -0.081502
-0.071397 -0.081988
-0.070503 -0.082564
-0.069588 -0.083205
-0.068648 -0.083875
-0.067681 -0.084540
-0.066689 -0.085164
-0.065672 -0.085717
-0.064633 -0.086178
-0.063569 -0.086533
-0.062480 -0.086774
-0.061363 -0.086903
-0.060217 -0.086927
-0.059035 -0.086857
-0.057805 -0.086712
-0.056510 -0.086515
-0.055131 -0.086291
-0.053653 -0.086070
-0.052059 -0.085886
-0.050341 -0.085771
-0.048492 -0.085755
-0.046509 -0.085858
-0.044395 -0.086089
-0.042161 -0.086442
-0.039823 -0.086900
-0.037408 -0.087442
-0.034944 -0.088050
-0.032466 -0.088708
-0.030005 -0.089407
-0.027591 -0.090137
-0.025244 -0.090888
-0.022978 -0.091643
-0.020793 -0.092383
-0.018676 -0.093085
-0.016609 -0.093723
-0.014570 -0.094279
-0.012540 -0.094737
-0.010500 -0.095087
-0.008440 -0.095327
-0.006356 -0.095461
-0.004249 -0.095498
-0.002127 -0.095451
-0.000006 -0.095331
0.002098 -0.095149
0.004166 -0.094909
-0.040025 -0.087996
-0.039967 -0.088553
-0.039809 -0.088705
-0.039567 -0.088417
-0.039261 -0.087685
-0.038914 -0.086539
-0.038546 -0.085034
-0.038174 -0.083256
-0.037811 -0.081308
-0.037468 -0.079317
-0.037151 -0.077422
-0.036869 -0.075768
-0.036628 -0.074490
-0.036435 -0.073701
-0.036295 -0.073483
-0.036209 -0.073872
-0.036175 -0.074857
-0.036185 -0.076371
-0.036231 -0.078303
-0.036301 -0.080502
-0.036385 -0.082801
-0.036475 -0.085034
-0.036565 -0.087049
-0.036654 -0.088720
-0.036740 -0.089954
-0.036826 -0.090691
-0.036915 -0.090913
-0.037011 -0.090633
-0.037118 -0.089903
-0.037241 -0.088803
-0.037382 -0.087442
-0.037543 -0.085950
-0.037728 -0.084469
-0.037944 -0.083144
-0.038200 -0.082108
-0.038506 -0.081471
-0.038873 -0.081307
-0.039307 -0.081648
-0.039804 -0.082475
-0.040354 -0.083718
-0.040932 -0.085259
-0.041510 -0.086950
-0.042057 -0.088629
-0.042544 -0.090139
-0.042946 -0.091342
-0.043247 -0.092132
-0.043437 -0.092432
-0.043513 -0.092206
-0.043480 -0.091451
-0.043347 -0.090202
-0.043125 -0.088525
-0.042831 -0.086515
-0.042479 -0.084291
-0.042088 -0.081987
-0.041675 -0.079748
-0.041259 -0.077716
-0.040856 -0.076027
-0.040481 -0.074795
-0.040144 -0.074110
-0.039851 -0.074021
-0.039597 -0.074524
-0.039371 -0.075562
-0.039155 -0.077026
-0.038926 -0.078777
-0.038663 -0.080659
-0.038350 -0.082522
-0.037977 -0.084230
-0.037543 -0.085671
-0.037061 -0.086758
-0.036547 -0.087439
-0.036027 -0.087690
-0.035527 -0.087522
-0.035073 -0.086976
-0.034687 -0.086124
-0.034381 -0.085061
-0.034162 -0.083903
-0.034029 -0.082778
-0.033976 -0.081811
-0.033992 -0.081120
-0.034067 -0.080801
-0.034187 -0.080920
-0.034337 -0.081503
-0.034502 -0.082529
-0.034669 -0.083926
-0.034825 -0.085575
-0.034966 -0.087330
-0.035092 -0.089039
-0.035213 -0.090553
-0.035342 -0.091748
-0.035496 -0.092524
-0.035686 -0.092818
-0.035923 -0.092598
-0.036205 -0.091870
-0.036524 -0.090673
-0.036862 -0.089078
-0.037199 -0.087179
-0.037515 -0.085094
-0.037793 -0.082950
-0.038025 -0.080878
-0.038208 -0.079005
-0.038351 -0.077444
0.007613 -0.086585
0.006373 -0.086376
0.005198 -0.086300
0.004084 -0.086389
0.003026 -0.086656
0.002015 -0.087079
0.001043 -0.087601
0.000100 -0.088139
-0.000824 -0.088607
-0.001732 -0.088937
-0.002618 -0.089090
-0.003471 -0.089069
-0.004274 -0.088915
-0.005010 -0.088698
-0.005666 -0.088497
-0.006231 -0.088379
-0.006701 -0.088377
-0.007076 -0.088493
-0.007361 -0.088698
-0.007568 -0.088956
-0.007710 -0.089241
-0.007804 -0.089544
-0.007864 -0.089879
-0.007906 -0.090276
-0.007944 -0.090771
-0.007990 -0.091388
-0.008055 -0.092125
-0.008153 -0.092940
-0.008300 -0.093752
-0.008518 -0.094466
-0.008829 -0.094993
-0.009253 -0.095281
-0.009801 -0.095318
-0.010476 -0.095132
-0.011274 -0.094776
-0.012187 -0.094316
-0.013203 -0.093805
-0.014304 -0.093276
-0.015474 -0.092731
-0.016691 -0.092159
-0.017934 -0.091548
-0.019184 -0.090897
-0.020421 -0.090232
-0.021631 -0.089595
-0.022806 -0.089045
-0.023946 -0.088638
-0.025061 -0.088413
-0.026165 -0.088375
-0.027278 -0.088487
-0.028417 -0.088680
-0.029595 -0.088874
-0.030821 -0.088997
-0.032100 -0.089006
-0.033431 -0.088891
-0.034812 -0.088680
-0.036234 -0.088425
-0.037685 -0.088192
-0.039143 -0.088039
-0.040583 -0.087997
-0.041974 -0.088067
-0.043286 -0.088224
-0.044488 -0.088436
-0.045562 -0.088677
-0.046498 -0.088936
-0.047303 -0.089221
-0.047994 -0.089555
-0.048596 -0.089970
-0.049138 -0.090496
-0.049648 -0.091141
-0.050147 -0.091881
-0.050652 -0.092659
-0.051175 -0.093395
-0.051723 -0.094009
-0.052299 -0.094438
-0.052905 -0.094655
-0.053535 -0.094669
-0.054177 -0.094520
-0.054811 -0.094267
-0.055412 -0.093966
-0.055947 -0.093658
-0.056388 -0.093359
-0.056713 -0.093060
-0.056912 -0.092743
-0.056991 -0.092390
-0.056965 -0.091999
-0.056857 -0.091589
-0.056692 -0.091196
-0.056497 -0.090866
-0.056294 -0.090644
-0.056101 -0.090553
-0.055927 -0.090586
-0.055769 -0.090699
-0.055620 -0.090822
-0.055463 -0.090887
-0.055284 -0.090844
-0.055067 -0.090677
-0.054799 -0.090405
-0.054473 -0.090072
-0.054084 -0.089734
-0.053640 -0.089444
-0.053152 -0.089235
0.180410 0.025280
0.180831 0.024053
0.181979 0.022380
0.183746 0.020347
0.185970 0.018070
0.188465 0.015680
0.191036 0.013311
0.193503 0.011089
0.195705 0.009125
0.197512 0.007512
0.198827 0.006323
0.199583 0.005609
0.199749 0.005401
0.199321 0.005708
0.198330 0.006513
0.196838 0.007767
0.194948 0.009392
0.192805 0.011278
0.190596 0.013293
0.188543 0.015287
0.186879 0.017113
0.185819 0.018637
0.185523 0.019761
0.186065 0.020427
0.187420 0.020628
0.189474 0.020403
0.192048 0.019826
0.194929 0.018999
0.197900 0.018034
0.200756 0.017051
0.203323 0.016167
0.205463 0.015491
0.207081 0.015122
0.208122 0.015146
0.208570 0.015629
0.208444 0.016612
0.207794 0.018103
0.206704 0.020072
0.205285 0.022441
0.203676 0.025091
0.202048 0.027869
0.200591 0.030602
0.199498 0.033123
0.198947 0.035287
0.199062 0.036996
0.199896 0.038198
0.201420 0.038892
0.203528 0.039119
0.206060 0.038953
0.208823 0.038490
0.211615 0.037845
0.214247 0.037144
0.216556 0.036517
0.218413 0.036091
0.219726 0.035987
0.220438 0.036311
0.220524 0.037143
0.219988 0.038526
0.218869 0.040454
0.217239 0.042865
0.215212 0.045648
0.212947 0.048655
0.210644 0.051723
0.208539 0.054687
0.206869 0.057402
0.205846 0.059751
0.205614 0.061652
0.206222 0.063064
0.207623 0.063983
0.209681 0.064446
0.212201 0.064527
0.214955 0.064325
0.217715 0.063968
0.220271 0.063592
0.222448 0.063340
0.224110 0.063344
0.225161 0.063719
0.225544 0.064548
0.225234 0.065876
0.224239 0.067703
0.222611 0.069983
0.220443 0.072624
0.217884 0.075503
0.215132 0.078477
0.212431 0.081404
0.210053 0.084159
0.208262 0.086646
0.207285 0.088807
0.207269 0.090616
0.208258 0.092078
0.210182 0.093227
0.212872 0.094122
0.216091 0.094842
0.219565 0.095478
0.223015 0.096127
0.226186 0.096882
0.228859 0.097827
0.230859 0.099028
0.232060 0.100533
0.232378 0.102366
0.231775 0.104527
-0.003842 -0.090128
-0.003255 -0.090873
-0.002631 -0.091514
-0.001956 -0.091994
-0.001220 -0.092275
-0.000416 -0.092341
0.000454 -0.092190
0.001370 -0.091837
0.002302 -0.091313
0.003208 -0.090667
0.004048 -0.089967
0.004787 -0.089293
0.005400 -0.088738
0.005873 -0.088394
0.006204 -0.088346
0.006398 -0.088660
0.006469 -0.089368
0.006435 -0.090458
0.006314 -0.091872
0.006128 -0.093508
0.005894 -0.095239
0.005630 -0.096927
0.005346 -0.098449
0.005053 -0.099700
0.004757 -0.100602
0.004461 -0.101104
0.004169 -0.101183
0.003881 -0.100837
0.003598 -0.100085
0.003322 -0.098966
0.003058 -0.097538
0.002815 -0.095875
0.002601 -0.094063
0.002428 -0.092202
0.002308 -0.090391
0.002254 -0.088731
0.002282 -0.087309
0.002408 -0.086195
0.002647 -0.085434
0.003014 -0.085035
0.003514 -0.084975
0.004150 -0.085195
0.004916 -0.085615
0.005801 -0.086143
0.006790 -0.086689
0.007866 -0.087174
0.009011 -0.087534
0.010204 -0.087728
0.011426 -0.087733
0.012657 -0.087547
0.013873 -0.087191
0.015052 -0.086702
0.016167 -0.086133
0.017193 -0.085549
0.018107 -0.085027
0.018892 -0.084643
0.019538 -0.084475
0.020041 -0.084591
0.020406 -0.085045
0.020637 -0.085864
0.020742 -0.087044
0.020723 -0.088543
0.020581 -0.090286
0.020314 -0.092171
0.019917 -0.094083
0.019387 -0.095907
0.018722 -0.097539
0.017921 -0.098889
0.016986 -0.099889
0.015925 -0.100494
0.014745 -0.100684
0.013459 -0.100466
0.012081 -0.099874
0.010626 -0.098966
0.009115 -0.097822
0.007567 -0.096541
0.006002 -0.095234
0.004439 -0.094014
0.002891 -0.092985
0.001371 -0.092239
-0.000112 -0.091838
-0.001552 -0.091812
-0.002942 -0.092149
-0.004277 -0.092800
-0.005548 -0.093682
-0.006744 -0.094694
-0.007855 -0.095727
-0.008871 -0.096673
-0.009784 -0.097437
-0.010591 -0.097939
-0.011296 -0.098126
-0.011909 -0.097966
-0.012447 -0.097459
-0.012934 -0.096628
-0.013396 -0.095525
-0.013863 -0.094220
-0.014359 -0.092805
-0.014900 -0.091385
-0.015490 -0.090072
-0.016122 -0.088977
-0.016779 -0.088201
-0.153335 0.189229
-0.155964 0.187037
-0.159591 0.184198
-0.163912 0.180799
-0.168552 0.177027
-0.173100 0.173181
-0.177158 0.169649
-0.180406 0.166827
-0.182644 0.165006
-0.183816 0.164276
-0.184008 0.164495
-0.183408 0.165354
-0.182257 0.166494
-0.180810 0.167598
-0.179305 0.168437
-0.177957 0.168868
-0.176954 0.168813
-0.176461 0.168238
-0.176602 0.167141
-0.177453 0.165535
-0.179022 0.163457
-0.181231 0.160976
-0.183923 0.158198
-0.186896 0.155270
-0.189930 0.152378
-0.192824 0.149720
-0.195425 0.147470
-0.197635 0.145746
-0.199401 0.144602
-0.200697 0.144033
-0.201519 0.143973
-0.201879 0.144295
-0.201820 0.144811
-0.201413 0.145301
-0.200746 0.145564
-0.199917 0.145459
-0.199014 0.144916
-0.198119 0.143932
-0.197296 0.142562
-0.196585 0.140907
-0.195996 0.139106
-0.195506 0.137316
-0.195080 0.135686
-0.194681 0.134322
-0.194306 0.133255
-0.193981 0.132433
-0.193752 0.131753
-0.193669 0.131101
-0.193762 0.130390
-0.194037 0.129579
-0.194474 0.128667
-0.195034 0.127688
-0.195671 0.126685
-0.196338 0.125688
-0.196995 0.124711
-0.197610 0.123754
-0.198163 0.122826
-0.198641 0.121961
-0.199034 0.121223
-0.199341 0.120690
-0.199568 0.120432
-0.199731 0.120480
-0.199853 0.120810
-0.199967 0.121343
-0.200110 0.121966
-0.200317 0.122559
-0.200625 0.123017
-0.201062 0.123262
-0.201647 0.123243
-0.202384 0.122948
-0.203252 0.122406
-0.204208 0.121695
-0.205175 0.120946
-0.206056 0.120328
-0.206730 0.120027
-0.207073 0.120208
-0.206971 0.120990
-0.206345 0.122420
-0.205167 0.124462
-0.203484 0.126991
-0.201409 0.129816
-0.199110 0.132722
-0.196768 0.135511
-0.194543 0.138033
-0.192553 0.140188
-0.190872 0.141914
-0.189537 0.143178
-0.188556 0.143974
-0.187917 0.144320
-0.187585 0.144257
-0.187501 0.143868
-0.187577 0.143273
-0.187695 0.142649
-0.187711 0.142212
-0.187471 0.142197
-0.186844 0.142794
-0.185758 0.144081
-0.184233 0.145976
-0.182386 0.148268
-0.180401 0.150696
-0.178490 0.153027
-0.211846 0.060851
-0.211499 0.059146
-0.211345 0.057433
-0.211386 0.055827
-0.211606 0.054441
-0.211977 0.053366
-0.212454 0.052651
-0.212980 0.052298
-0.213497 0.052260
-0.213947 0.052455
-0.214287 0.052780
-0.214491 0.053136
-0.214547 0.053437
-0.214455 0.053623
-0.214220 0.053658
-0.213852 0.053521
-0.213365 0.053204
-0.212787 0.052699
-0.212153 0.051992
-0.211513 0.051066
-0.210920 0.049900
-0.210423 0.048484
-0.210055 0.046829
-0.209828 0.044978
-0.209741 0.043011
-0.209783 0.041043
-0.209940 0.039207
-0.210203 0.037639
-0.210560 0.036451
-0.210987 0.035707
-0.211451 0.035417
-0.211903 0.035532
-0.212294 0.035961
-0.212574 0.036594
-0.212707 0.037317
-0.212667 0.038030
-0.212444 0.038650
-0.212043 0.039108
-0.211489 0.039347
-0.210820 0.039315
-0.210088 0.038966
-0.209350 0.038267
-0.208657 0.037199
-0.208045 0.035777
-0.207534 0.034052
-0.207135 0.032122
-0.206856 0.030127
-0.206719 0.028241
-0.206758 0.026652
-0.207009 0.025536
-0.207497 0.025022
-0.208212 0.025171
-0.209102 0.025958
-0.210082 0.027284
-0.211050 0.029004
-0.211913 0.030964
-0.212597 0.033031
-0.213057 0.035106
-0.213274 0.037120
-0.213257 0.039027
-0.213037 0.040794
-0.212668 0.042388
-0.212216 0.043780
-0.211749 0.044946
-0.211323 0.045873
-0.210973 0.046567
-0.210711 0.047057
-0.210527 0.047399
-0.210401 0.047676
-0.210316 0.047989
-0.210262 0.048452
-0.210243 0.049179
-0.210271 0.050263
-0.210352 0.051761
-0.210479 0.053679
-0.210626 0.055970
-0.210757 0.058543
-0.210833 0.061292
-0.210825 0.064117
-0.210719 0.066933
-0.210523 0.069678
-0.210265 0.072304
-0.209993 0.074776
-0.209767 0.077069
-0.209650 0.079163
-0.209693 0.081044
-0.209929 0.082702
-0.210360 0.084133
-0.210960 0.085350
-0.211680 0.086387
-0.212457 0.087301
-0.213224 0.088179
-0.213923 0.089131
-0.214507 0.090286
-0.214945 0.091773
-0.215210 0.093691
-0.215280 0.096085
-0.215135 0.098918
-0.214759 0.102082
-0.214147 0.105423
-0.213315 0.108786
0.151794 -0.031489
0.151644 -0.031511
0.151472 -0.031613
0.151278 -0.031757
0.151055 -0.031904
0.150794 -0.032020
0.150488 -0.032085
0.150139 -0.032088
0.149759 -0.032035
0.149373 -0.031939
0.149005 -0.031824
0.148674 -0.031721
0.148388 -0.031663
0.148142 -0.031685
0.147921 -0.031812
0.147707 -0.032068
0.147481 -0.032465
0.147232 -0.033009
0.146954 -0.033702
0.146649 -0.034539
0.146325 -0.035504
0.145989 -0.036572
0.145653 -0.037703
0.145324 -0.038847
0.145012 -0.039945
0.144724 -0.040938
0.144473 -0.041769
0.144271 -0.042395
0.144124 -0.042790
0.144034 -0.042952
0.143993 -0.042899
0.143988 -0.042665
0.144003 -0.042294
0.144025 -0.041829
0.144045 -0.041309
0.144055 -0.040767
0.144052 -0.040228
0.144035 -0.039712
0.144007 -0.039235
0.143977 -0.038811
0.143964 -0.038451
0.143994 -0.038159
0.144101 -0.037929
0.144317 -0.037739
-0.052629 0.111971
0.145187 -0.037345
0.145851 -0.037062
0.146635 -0.036684
0.147490 -0.036207
0.148359 -0.035641
0.149187 -0.035012
0.149931 -0.034353
0.150566 -0.033700
0.151076 -0.033085
0.151459 -0.032538
0.151715 -0.032079
0.151855 -0.031721
0.151891 -0.031466
0.151843 -0.031307
0.151738 -0.031230
0.151612 -0.031217
0.151506 -0.031247
0.151458 -0.031298
0.151501 -0.031352
0.151648 -0.031395
0.151892 -0.031417
0.152202 -0.031412
0.152537 -0.031379
0.152846 -0.031321
0.153084 -0.031241
0.153216 -0.031148
0.153221 -0.031052
0.153091 -0.030967
0.152835 -0.030907
0.152470 -0.030886
0.152025 -0.030911
0.151537 -0.030984
0.151044 -0.031094
0.150589 -0.031223
0.150211 -0.031346
0.149942 -0.031445
0.149801 -0.031506
0.149795 -0.031534
0.149913 -0.031546
0.150135 -0.031565
0.150431 -0.031617
0.150770 -0.031716
0.151117 -0.031866
0.151439 -0.032060
0.151708 -0.032281
0.151902 -0.032506
0.152009 -0.032714
0.152031 -0.032883
0.151984 -0.032992
0.151900 -0.033020
0.151819 -0.032947
0.151788 -0.032751
0.151850 -0.032416
0.152036 -0.031931
0.152355 -0.031301
0.152797 -0.030550
-0.099238 0.236042
-0.097912 0.237216
-0.096385 0.238069
-0.094685 0.238577
-0.092821 0.238742
-0.090788 0.238587
-0.088575 0.238160
-0.086177 0.237525
-0.083618 0.236767
-0.080950 0.235987
-0.078258 0.235298
-0.075654 0.234822
-0.073257 0.234672
-0.071182 0.234932
-0.069526 0.235633
-0.068354 0.236735
-0.067712 0.238135
-0.067624 0.239681
-0.068105 0.241209
-0.069159 0.242564
-0.070762 0.243622
-0.072856 0.244299
-0.075346 0.244548
-0.078105 0.244355
-0.080994 0.243728
-0.083876 0.242697
-0.086629 0.241300
-0.089165 0.239593
-0.091438 0.237640
-0.093454 0.235515
-0.095274 0.233299
-0.097016 0.231075
-0.098845 0.228915
-0.100959 0.226878
-0.103558 0.224993
-0.106796 0.223258
-0.110749 0.221632
-0.115377 0.220052
-0.120534 0.218446
-0.126001 0.216759
-0.131535 0.214962
-0.136909 0.213050
-0.141946 0.211035
-0.146517 0.208940
-0.150545 0.206780
-0.153984 0.204572
-0.156813 0.202326
-0.159021 0.200051
-0.160618 0.197759
-0.161637 0.195467
-0.162145 0.193185
-0.162249 0.190926
-0.162093 0.188695
-0.161859 0.186492
-0.161744 0.184315
-0.161942 0.182156
-0.162616 0.180005
-0.163865 0.177853
-0.165700 0.175690
-0.168055 0.173508
-0.170807 0.171305
-0.173809 0.169080
-0.176919 0.166839
-0.180009 0.164587
-0.182968 0.162331
-0.185699 0.160076
-0.188114 0.157829
-0.190136 0.155598
-0.191696 0.153396
-0.192751 0.151233
-0.193288 0.149121
-0.193331 0.147065
-0.192954 0.145063
-0.192276 0.143105
-0.191458 0.141172
-0.190689 0.139236
-0.190168 0.137268
-0.190078 0.135241
-0.190553 0.133132
-0.191651 0.130936
-0.193348 0.128664
-0.195545 0.126345
-0.198095 0.124015
-0.200837 0.121713
-0.203613 0.119469
-0.206281 0.117310
-0.208715 0.115252
-0.210801 0.113306
-0.212436 0.111482
-0.213535 0.109789
-0.214031 0.108237
-0.213889 0.106833
-0.213110 0.105578
-0.211742 0.104464
-0.209880 0.103471
-0.207660 0.102567
-0.205257 0.101706
-0.202866 0.100839
-0.200689 0.099912
-0.198911 0.098876
-0.197670 0.097690
-0.044736 -0.093354
-0.045795 -0.092980
-0.046800 -0.092192
-0.047784 -0.091074
-0.048775 -0.089725
-0.049791 -0.088244
-0.050840 -0.086721
-0.051918 -0.085238
-0.053014 -0.083868
-0.054112 -0.082693
-0.055196 -0.081812
-0.056247 -0.081338
-0.057246 -0.081385
-0.058170 -0.082035
-0.058985 -0.083296
-0.059651 -0.085080
-0.060124 -0.087209
-0.060366 -0.089461
-0.060355 -0.091615
-0.060086 -0.093489
-0.059578 -0.094952
-0.058868 -0.095928
-0.058010 -0.096390
-0.057065 -0.096354
-0.056097 -0.095860
-0.055160 -0.094970
-0.054295 -0.093751
-0.053525 -0.092274
-0.052855 -0.090611
-0.052279 -0.088838
-0.051785 -0.087047
-0.051361 -0.085349
-0.051001 -0.083880
-0.050705 -0.082784
-0.050477 -0.082198
-0.050321 -0.082212
-0.050232 -0.082836
-0.050191 -0.083987
-0.050168 -0.085498
-0.050134 -0.087164
-0.050062 -0.088786
-0.049942 -0.090205
-0.049776 -0.091308
-0.049577 -0.092037
-0.049369 -0.092376
-0.049179 -0.092341
-0.049032 -0.091971
-0.048945 -0.091315
-0.048927 -0.090425
-0.048969 -0.089353
-0.049051 -0.088157
-0.049145 -0.086902
-0.049224 -0.085672
-0.049265 -0.084574
-0.049253 -0.083733
-0.049183 -0.083283
-0.049052 -0.083339
-0.048855 -0.083970
-0.048579 -0.085171
-0.048208 -0.086842
-0.047724 -0.088808
-0.047114 -0.090865
-0.046374 -0.092828
-0.045512 -0.094554
-0.044545 -0.095951
-0.043499 -0.096969
-0.042406 -0.097601
-0.041297 -0.097858
-0.040205 -0.097767
-0.039153 -0.097360
-0.038155 -0.096668
-0.037213 -0.095730
-0.036318 -0.094594
-0.035455 -0.093331
-0.034611 -0.092035
-0.033779 -0.090826
-0.032957 -0.089839
-0.032148 -0.089206
-0.031359 -0.089026
-0.030589 -0.089338
-0.029835 -0.090105
-0.029088 -0.091215
-0.028334 -0.092513
-0.027562 -0.093839
-0.026763 -0.095057
-0.025933 -0.096065
-0.025076 -0.096804
-0.024200 -0.097243
-0.023318 -0.097379
-0.022448 -0.097220
-0.021608 -0.096782
-0.020814 -0.096085
-0.020075 -0.095157
-0.019388 -0.094038
-0.018739 -0.092783
-0.018103 -0.091469
-0.017450 -0.090197
-0.016744 -0.089089
-0.015949 -0.088273
-0.015031 -0.087867
-0.013957 -0.087950
0.007190 -0.084986
0.008317 -0.085250
0.009367 -0.085601
0.010328 -0.085990
0.011189 -0.086368
0.011940 -0.086693
0.012577 -0.086927
0.013096 -0.087042
0.013498 -0.087021
0.013784 -0.086856
0.013956 -0.086549
0.014018 -0.086113
0.013980 -0.085574
0.013851 -0.084974
0.013643 -0.084367
0.013366 -0.083818
0.013026 -0.083390
0.012627 -0.083143
0.012167 -0.083117
0.011647 -0.083332
0.011065 -0.083785
0.010423 -0.084453
0.009721 -0.085294
0.008961 -0.086253
0.008141 -0.087266
0.007258 -0.088265
0.006301 -0.089184
0.005261 -0.089964
0.004134 -0.090559
0.002923 -0.090937
0.001647 -0.091079
0.000336 -0.090979
-0.000979 -0.090643
-0.002264 -0.090086
-0.003493 -0.089337
-0.004645 -0.088439
-0.005708 -0.087451
-0.006672 -0.086442
-0.007536 -0.085483
-0.008300 -0.084640
-0.008971 -0.083958
-0.009562 -0.083464
-0.010097 -0.083163
-0.010607 -0.083041
-0.011134 -0.083074
-0.011723 -0.083226
-0.012410 -0.083463
-0.013214 -0.083744
-0.014132 -0.084038
-0.015139 -0.084318
-0.016195 -0.084564
-0.017259 -0.084765
-0.018290 -0.084910
-0.019255 -0.084992
-0.020130 -0.085007
-0.020899 -0.084957
-0.021559 -0.084852
-0.022117 -0.084712
-0.022593 -0.084564
-0.023016 -0.084435
-0.023429 -0.084348
-0.023881 -0.084316
-0.024425 -0.084340
-0.025106 -0.084415
-0.025950 -0.084531
-0.026958 -0.084683
-0.028104 -0.084863
-0.029343 -0.085064
-0.030619 -0.085279
-0.031874 -0.085500
-0.033054 -0.085719
-0.034114 -0.085929
-0.035019 -0.086120
-0.035746 -0.086281
-0.036285 -0.086394
-0.036645 -0.086435
-0.036848 -0.086382
-0.036934 -0.086214
-0.036958 -0.085918
-0.036983 -0.085493
-0.037071 -0.084951
-0.037269 -0.084316
-0.037596 -0.083626
-0.038043 -0.082920
-0.038576 -0.082243
-0.039154 -0.081633
-0.039734 -0.081120
-0.040284 -0.080722
-0.040784 -0.080444
-0.041226 -0.080282
-0.041608 -0.080223
-0.041936 -0.080250
-0.042218 -0.080340
-0.042472 -0.080466
-0.042721 -0.080596
-0.042998 -0.080696
-0.043346 -0.080729
-0.043805 -0.080661
-0.044412 -0.080473
-0.045180 -0.080162
-0.046097 -0.079751
-0.027324 -0.091773
-0.027456 -0.091940
-0.027691 -0.091962
-0.027954 -0.091816
-0.028170 -0.091503
-0.028275 -0.091043
-0.028219 -0.090480
-0.027970 -0.089870
-0.027516 -0.089281
-0.026862 -0.088782
-0.026030 -0.088436
-0.025052 -0.088298
-0.023966 -0.088405
-0.022811 -0.088776
-0.021624 -0.089409
-0.020443 -0.090288
-0.019304 -0.091377
-0.018243 -0.092628
-0.017295 -0.093980
-0.016481 -0.095365
-0.015811 -0.096708
-0.015265 -0.097932
-0.014801 -0.098960
-0.014363 -0.099725
-0.013894 -0.100177
-0.013353 -0.100289
-0.012721 -0.100060
-0.011996 -0.099509
-0.011197 -0.098678
-0.010348 -0.097626
-0.009474 -0.096423
-0.008599 -0.095143
-0.007739 -0.093864
-0.006903 -0.092659
-0.006094 -0.091589
-0.005310 -0.090707
-0.004544 -0.090048
-0.003792 -0.089626
-0.003052 -0.089437
-0.002331 -0.089454
-0.001641 -0.089636
-0.001004 -0.089931
-0.000441 -0.090280
0.000032 -0.090625
0.000407 -0.090906
0.000693 -0.091069
0.000906 -0.091077
0.001068 -0.090909
0.001203 -0.090566
0.001330 -0.090069
0.001469 -0.089455
0.001636 -0.088776
0.001848 -0.088091
0.002124 -0.087465
0.002479 -0.086959
0.002929 -0.086631
0.003489 -0.086528
0.004168 -0.086681
0.004969 -0.087103
0.005883 -0.087783
0.006893 -0.088684
0.007965 -0.089750
0.009055 -0.090910
0.010111 -0.092087
0.011083 -0.093210
0.011929 -0.094207
0.012625 -0.095019
0.013167 -0.095593
0.013570 -0.095894
0.013861 -0.095906
0.014070 -0.095634
0.014230 -0.095101
0.014377 -0.094347
0.014544 -0.093424
0.014767 -0.092391
0.015080 -0.091314
0.015514 -0.090260
0.016092 -0.089296
0.016826 -0.088487
0.017711 -0.087880
0.018728 -0.087507
0.019843 -0.087370
0.021009 -0.087443
0.022170 -0.087680
0.023266 -0.088025
0.024236 -0.088418
0.025029 -0.088804
0.025605 -0.089135
0.025946 -0.089369
0.026062 -0.089471
0.025983 -0.089415
0.025757 -0.089190
0.025435 -0.088800
0.025068 -0.088265
0.024697 -0.087623
0.024353 -0.086919
0.024057 -0.086214
0.023815 -0.085571
0.023630 -0.085058
0.023495 -0.084742
0.023404 -0.084678
0.044105 -0.091145
0.042626 -0.091327
0.041076 -0.091987
0.039468 -0.093125
0.037807 -0.094626
0.036085 -0.096296
0.034287 -0.097916
0.032400 -0.099301
0.030421 -0.100323
0.028354 -0.100918
0.026212 -0.101081
0.024014 -0.100849
0.021782 -0.100281
0.019540 -0.099440
0.017312 -0.098370
0.015124 -0.097099
0.012999 -0.095638
0.010958 -0.094003
0.009017 -0.092234
0.007185 -0.090403
0.005465 -0.088621
0.003856 -0.087031
0.002349 -0.085789
0.000932 -0.085030
-0.000406 -0.084839
-0.001672 -0.085214
-0.002867 -0.086065
-0.003986 -0.087243
-0.005021 -0.088583
-0.005960 -0.089943
-0.006788 -0.091222
-0.007487 -0.092362
-0.008040 -0.093349
-0.008431 -0.094196
-0.008648 -0.094924
-0.008684 -0.095548
-0.008544 -0.096063
-0.008245 -0.096442
-0.007820 -0.096647
-0.007313 -0.096653
-0.006778 -0.096462
-0.006271 -0.096119
-0.005844 -0.095712
-0.005539 -0.095364
-0.005389 -0.095207
-0.005411 -0.095345
-0.005611 -0.095819
-0.005988 -0.096586
-0.006529 -0.097538
-0.007215 -0.098533
-0.008025 -0.099442
-0.008937 -0.100175
-0.009932 -0.100685
-0.010991 -0.100961
-0.012105 -0.101018
-0.013265 -0.100875
-0.014468 -0.100538
-0.015710 -0.099991
-0.016990 -0.099199
-0.018307 -0.098124
-0.019661 -0.096745
-0.021053 -0.095075
-0.022482 -0.093170
-0.023947 -0.091135
-0.025446 -0.089110
-0.026974 -0.087254
-0.028526 -0.085711
-0.030089 -0.084577
-0.031640 -0.083882
-0.033148 -0.083587
-0.034576 -0.083611
-0.035891 -0.083866
-0.037066 -0.084277
-0.038084 -0.084801
-0.038942 -0.085422
-0.039648 -0.086146
-0.040212 -0.086983
-0.040653 -0.087935
-0.040983 -0.088974
-0.041217 -0.090042
-0.041369 -0.091058
-0.041456 -0.091940
-0.041503 -0.092628
-0.041536 -0.093099
-0.041584 -0.093378
-0.041677 -0.093532
-0.041838 -0.093664
-0.042080 -0.093891
-0.042403 -0.094310
-0.042792 -0.094965
-0.043218 -0.095838
-0.043649 -0.096848
-0.044054 -0.097891
-0.044408 -0.098866
-0.044701 -0.099703
-0.044928 -0.100369
-0.045094 -0.100860
-0.045204 -0.101187
-0.045265 -0.101356
-0.045277 -0.101353
-0.045239 -0.101139
0.147846 -0.046034
0.146837 -0.045367
0.145625 -0.044497
0.144222 -0.043412
0.142668 -0.042134
0.141036 -0.040725
0.139432 -0.039284
0.137978 -0.037935
0.136799 -0.036803
0.135995 -0.035985
0.135618 -0.035527
0.135661 -0.035416
0.136062 -0.035590
0.136727 -0.035956
0.137552 -0.036421
0.138446 -0.036905
0.139342 -0.037351
0.140200 -0.037733
0.141006 -0.038040
0.141759 -0.038275
0.142462 -0.038440
0.143110 -0.038523
0.143683 -0.038502
0.144154 -0.038352
0.144500 -0.038051
0.144713 -0.037604
0.144810 -0.037044
0.144836 -0.036440
0.144859 -0.035887
0.144958 -0.035494
0.145205 -0.035360
0.145643 -0.035545
0.146273 -0.036056
0.147055 -0.036848
0.147924 -0.037837
0.148805 -0.038926
0.149628 -0.040024
0.150340 -0.041057
0.150905 -0.041979
0.151305 -0.042764
0.151529 -0.043398
0.151568 -0.043867
0.151410 -0.044148
0.151042 -0.044205
0.150455 -0.044004
0.149653 -0.043523
0.148657 -0.042765
0.147515 -0.041771
0.146294 -0.040616
0.145083 -0.039402
0.143978 -0.038250
0.143073 -0.037270
0.142445 -0.036555
0.142135 -0.036150
0.142142 -0.036056
0.142426 -0.036224
0.142924 -0.036578
0.143563 -0.037033
0.144284 -0.037510
0.145040 -0.037951
0.145807 -0.038313
0.146572 -0.038570
0.147327 -0.038698
0.148056 -0.038672
0.148731 -0.038461
0.149315 -0.038038
0.149768 -0.037385
0.150067 -0.036507
0.150207 -0.035441
0.150211 -0.034253
0.150134 -0.033038
0.150052 -0.031905
0.150050 -0.030963
0.150209 -0.030298
0.150587 -0.029962
0.151204 -0.029955
0.152045 -0.030230
0.153063 -0.030706
0.154202 -0.031294
0.155400 -0.031912
0.156603 -0.032499
0.157766 -0.033019
0.158848 -0.033455
0.159812 -0.033799
0.160611 -0.034036
0.161193 -0.034145
0.161506 -0.034089
0.161508 -0.033836
0.161186 -0.033364
0.160558 -0.032673
0.159680 -0.031791
0.158642 -0.030772
0.157558 -0.029689
0.156555 -0.028625
0.155754 -0.027653
0.155254 -0.026832
0.155119 -0.026196
0.155364 -0.025744
0.155953 -0.025451
0.156822 -0.025269
0.157889 -0.025148
-0.015595 -0.083600
-0.014832 -0.085327
-0.014041 -0.087453
-0.013222 -0.089684
-0.012381 -0.091763
-0.011531 -0.093501
-0.010688 -0.094771
-0.009865 -0.095497
-0.009073 -0.095645
-0.008316 -0.095205
-0.007596 -0.094188
-0.006905 -0.092622
-0.006238 -0.090553
-0.005585 -0.088050
-0.004941 -0.085209
-0.004303 -0.082157
-0.003671 -0.079057
-0.003053 -0.076106
-0.002460 -0.073528
-0.001910 -0.071554
-0.001418 -0.070389
-0.000999 -0.070160
-0.000661 -0.070882
-0.000405 -0.072448
-0.000228 -0.074659
-0.000123 -0.077280
-0.000086 -0.080091
-0.000111 -0.082902
-0.000196 -0.085564
-0.000336 -0.087962
-0.000530 -0.090005
-0.000778 -0.091620
-0.001080 -0.092749
-0.001441 -0.093348
-0.001863 -0.093397
-0.002347 -0.092900
-0.002894 -0.091896
-0.003500 -0.090464
-0.004157 -0.088729
-0.004855 -0.086859
-0.005581 -0.085060
-0.006322 -0.083560
-0.007069 -0.082568
-0.007814 -0.082238
-0.008549 -0.082623
-0.009269 -0.083662
-0.009968 -0.085207
-0.010639 -0.087069
-0.011277 -0.089061
-0.011876 -0.091024
-0.012430 -0.092822
-0.012937 -0.094347
-0.013397 -0.095502
-0.013813 -0.096208
-0.014196 -0.096398
-0.014556 -0.096024
-0.014909 -0.095063
-0.015271 -0.093520
-0.015652 -0.091437
-0.016063 -0.088897
-0.016506 -0.086026
-0.016984 -0.082994
-0.017498 -0.080005
-0.018051 -0.077288
-0.018646 -0.075057
-0.019287 -0.073485
-0.019966 -0.072670
-0.020667 -0.072631
-0.021361 -0.073306
-0.022021 -0.074585
-0.022622 -0.076336
-0.023152 -0.078422
-0.023607 -0.080700
-0.023997 -0.083028
-0.024341 -0.085261
-0.024663 -0.087265
-0.024991 -0.088917
-0.025350 -0.090117
-0.025759 -0.090798
-0.026227 -0.090924
-0.026752 -0.090506
-0.027321 -0.089596
-0.027916 -0.088296
-0.028519 -0.086747
-0.029118 -0.085128
-0.029708 -0.083635
-0.030295 -0.082450
-0.030890 -0.081715
-0.031510 -0.081503
-0.032169 -0.081819
-0.032879 -0.082606
-0.033648 -0.083779
-0.034478 -0.085232
-0.035368 -0.086850
-0.036309 -0.088506
-0.037291 -0.090067
-0.038299 -0.091398
-0.039317 -0.092376
-0.040327 -0.092898
-0.041311 -0.092884
-0.042250 -0.092290
-0.151597 0.192976
-0.154318 0.192790
-0.157253 0.192527
-0.160257 0.192187
-0.163207 0.191763
-0.166001 0.191234
-0.168569 0.190574
-0.170870 0.189743
-0.172893 0.188695
-0.174650 0.187378
-0.176172 0.185748
-0.177501 0.183785
-0.178678 0.181506
-0.179750 0.178963
-0.180762 0.176242
-0.181764 0.173434
-0.182797 0.170629
-0.183888 0.167906
-0.185046 0.165327
-0.186265 0.162948
-0.187530 0.160809
-0.188817 0.158943
-0.190091 0.157372
-0.191305 0.156103
-0.192407 0.155126
-0.193343 0.154408
-0.194066 0.153895
-0.194536 0.153520
-0.194713 0.153224
-0.194554 0.152972
-0.194015 0.152760
-0.193069 0.152608
-0.191718 0.152542
-0.190010 0.152572
-0.188042 0.152686
-0.185954 0.152852
-0.183916 0.153027
-0.182101 0.153170
-0.180664 0.153250
-0.179724 0.153248
-0.179356 0.153156
-0.179589 0.152968
-0.180425 0.152669
-0.181832 0.152230
-0.183758 0.151608
-0.186123 0.150754
-0.188824 0.149628
-0.191741 0.148212
-0.194742 0.146512
-0.197696 0.144562
-0.200479 0.142406
-0.202988 0.140094
-0.205147 0.137673
-0.206910 0.135177
-0.208271 0.132631
-0.209256 0.130044
-0.209925 0.127411
-0.210362 0.124720
-0.210661 0.121949
-0.210911 0.119076
-0.211187 0.116078
-0.211551 0.112936
-0.212049 0.109632
-0.212713 0.106161
-0.213558 0.102539
-0.214578 0.098812
-0.215741 0.095062
-0.216995 0.091395
-0.218271 0.087937
-0.219494 0.084810
-0.220583 0.082133
-0.221458 0.080003
-0.222039 0.078499
-0.222259 0.077661
-0.222069 0.077491
-0.221443 0.077940
-0.220392 0.078914
-0.218962 0.080276
-0.217236 0.081864
-0.215323 0.083514
-0.213353 0.085084
-0.211452 0.086471
-0.209741 0.087619
-0.208321 0.088511
-0.207275 0.089154
-0.206662 0.089564
-0.206517 0.089758
-0.206841 0.089750
-0.207606 0.089553
-0.208749 0.089178
-0.210181 0.088642
-0.211791 0.087965
-0.213456 0.087175
-0.215053 0.086305
-0.216473 0.085384
-0.217629 0.084440
-0.218468 0.083494
-0.218967 0.082556
-0.219133 0.081629
-0.218996 0.080709
-0.218602 0.079781
0.101409 -0.073489
0.101434 -0.072673
0.101185 -0.071378
0.100687 -0.069687
0.099981 -0.067719
0.099127 -0.065631
0.098195 -0.063606
0.097264 -0.061848
0.096408 -0.060559
0.095691 -0.059908
0.095152 -0.059998
0.094804 -0.060839
0.094636 -0.062335
0.094619 -0.064317
0.094726 -0.066582
0.094936 -0.068932
0.095232 -0.071189
0.095591 -0.073206
0.095970 -0.074866
0.096307 -0.076070
0.096527 -0.076749
0.096560 -0.076865
0.096348 -0.076414
0.095853 -0.075426
0.095055 -0.073972
0.093955 -0.072154
0.092575 -0.070114
0.090962 -0.068016
0.089194 -0.066047
0.087376 -0.064399
0.085631 -0.063248
0.084062 -0.062726
0.082736 -0.062888
0.081675 -0.063707
0.080869 -0.065079
0.080290 -0.066852
0.079912 -0.068855
0.079710 -0.070920
0.079659 -0.072895
0.079724 -0.074646
0.079850 -0.076058
0.079969 -0.077043
0.079998 -0.077547
0.079850 -0.077550
0.079451 -0.077063
0.078751 -0.076127
0.077746 -0.074811
0.076483 -0.073211
0.075047 -0.071453
0.073544 -0.069692
0.072079 -0.068109
0.070743 -0.066888
0.069614 -0.066199
0.068745 -0.066165
0.068165 -0.066829
0.067877 -0.068148
0.067856 -0.070000
0.068053 -0.072223
0.068408 -0.074641
0.068850 -0.077090
0.069288 -0.079425
0.069624 -0.081524
0.069753 -0.083285
0.069591 -0.084621
0.069092 -0.085460
0.068253 -0.085759
0.067109 -0.085505
0.065709 -0.084724
0.064114 -0.083480
0.062387 -0.081879
0.060595 -0.080063
0.058806 -0.078209
0.057086 -0.076512
0.055494 -0.075172
0.054068 -0.074358
0.052817 -0.074185
0.051714 -0.074688
0.050697 -0.075830
0.049683 -0.077509
0.048588 -0.079591
0.047348 -0.081917
0.045935 -0.084322
0.044360 -0.086640
0.042656 -0.088719
0.040865 -0.090427
0.039022 -0.091664
0.037151 -0.092363
0.035264 -0.092487
0.033371 -0.092039
0.031480 -0.091058
0.029599 -0.089625
0.027736 -0.087867
0.025890 -0.085948
0.024054 -0.084062
0.022208 -0.082417
0.020315 -0.081205
0.018331 -0.080578
0.016219 -0.080619
0.013970 -0.081330
0.011608 -0.082633
0.009189 -0.084397
0.189584 -0.009908
0.190110 -0.008968
0.190394 -0.007632
0.190431 -0.005928
0.190229 -0.003906
0.189812 -0.001646
0.189230 0.000746
0.188559 0.003140
0.187900 0.005394
0.187368 0.007367
0.187073 0.008937
0.187096 0.010018
0.187475 0.010573
0.188199 0.010614
0.189205 0.010202
0.190406 0.009431
0.191699 0.008411
0.192992 0.007262
0.194207 0.006097
0.195286 0.005017
0.196186 0.004111
0.196874 0.003448
0.197325 0.003084
0.197514 0.003050
0.197427 0.003358
0.197059 0.003989
0.196428 0.004896
0.195578 0.006001
0.194585 0.007202
0.193555 0.008377
0.192618 0.009400
0.191909 0.010151
0.191549 0.010536
0.191621 0.010497
0.192149 0.010028
0.193095 0.009175
0.194371 0.008030
0.195862 0.006713
0.197449 0.005354
0.199024 0.004080
0.200499 0.003003
0.201804 0.002221
0.202886 0.001808
0.203702 0.001819
0.204219 0.002290
0.204411 0.003228
0.204267 0.004617
0.203794 0.006413
0.203020 0.008542
0.201999 0.010909
0.200815 0.013402
0.199574 0.015897
0.198398 0.018279
0.197406 0.020445
0.196704 0.022321
0.196365 0.023866
0.196426 0.025074
0.196882 0.025971
0.197699 0.026604
0.198817 0.027033
0.200168 0.027325
0.201674 0.027543
0.203258 0.027750
0.204839 0.028001
0.206340 0.028351
0.207684 0.028847
0.208808 0.029529
0.209663 0.030429
0.210219 0.031566
0.210478 0.032942
0.210469 0.034539
0.210255 0.036321
0.209927 0.038232
0.209601 0.040206
0.209406 0.042168
0.209463 0.044048
0.209872 0.045786
0.210696 0.047339
0.211948 0.048689
0.213594 0.049838
0.215566 0.050811
0.217769 0.051649
0.220098 0.052403
0.222438 0.053132
0.224676 0.053900
0.226702 0.054771
0.228410 0.055809
0.229712 0.057066
0.230537 0.058583
0.230842 0.060381
0.230614 0.062459
0.229875 0.064794
0.228682 0.067343
0.227124 0.070042
0.225320 0.072817
0.223407 0.075587
0.221533 0.078271
0.219841 0.080799
0.218456 0.083114
0.217470 0.085178
0.216940 0.086970
-0.161340 0.183897
-0.163340 0.182010
-0.165455 0.180061
-0.167514 0.178149
-0.169372 0.176375
-0.170924 0.174819
-0.172108 0.173535
-0.172915 0.172535
-0.173378 0.171791
-0.173576 0.171233
-0.173611 0.170770
-0.173595 0.170302
-0.173637 0.169739
-0.173842 0.169004
-0.174303 0.168035
-0.175110 0.166782
-0.176344 0.165204
-0.178063 0.163273
-0.180289 0.160974
-0.182986 0.158322
-0.186052 0.155369
-0.189328 0.152218
-0.192614 0.149020
-0.195706 0.145963
-0.198424 0.143226
-0.200647 0.140944
-0.202317 0.139171
-0.203438 0.137874
-0.204058 0.136962
-0.204255 0.136302
-0.204122 0.135746
-0.203752 0.135148
-0.203235 0.134381
-0.202651 0.133347
-0.202062 0.131998
-0.201516 0.130321
-0.201049 0.128339
-0.200688 0.126098
-0.200455 0.123664
-0.200355 0.121118
-0.200378 0.118553
-0.200495 0.116069
-0.200666 0.113760
-0.200849 0.111708
-0.201011 0.109964
-0.201132 0.108538
-0.201204 0.107401
-0.201230 0.106491
-0.201223 0.105722
-0.201198 0.105014
-0.201177 0.104295
-0.201176 0.103518
-0.201209 0.102651
-0.201284 0.101680
-0.201407 0.100608
-0.201582 0.099455
-0.201819 0.098257
-0.202139 0.097054
-0.202573 0.095886
-0.203156 0.094782
-0.203923 0.093758
-0.204891 0.092826
-0.206056 0.091990
-0.207384 0.091260
-0.208825 0.090652
-0.210313 0.090192
-0.211776 0.089906
-0.213140 0.089815
-0.214335 0.089919
-0.215305 0.090203
-0.216008 0.090644
-0.216418 0.091226
-0.216519 0.091955
-0.216300 0.092862
-0.215752 0.094003
-0.214867 0.095444
-0.213642 0.097239
-0.212095 0.099397
-0.210277 0.101869
-0.208281 0.104552
-0.206230 0.107310
-0.204262 0.110012
-0.202497 0.112551
-0.201011 0.114864
-0.199829 0.116926
-0.198924 0.118752
-0.198231 0.120384
-0.197665 0.121882
-0.197136 0.123313
-0.196557 0.124740
-0.195854 0.126220
-0.194962 0.127803
-0.193831 0.129540
-0.192416 0.131470
-0.190692 0.133613
-0.188654 0.135960
-0.186331 0.138463
-0.183794 0.141039
-0.181164 0.143578
-0.178613 0.145958
-0.176344 0.148067
-0.194840 0.104004
-0.195697 0.101349
-0.196457 0.098692
-0.197054 0.096064
-0.197448 0.093496
-0.197628 0.091009
-0.197608 0.088616
-0.197427 0.086322
-0.197142 0.084121
-0.196824 0.082002
-0.196550 0.079944
-0.196393 0.077924
-0.196413 0.075918
-0.196652 0.073903
-0.197123 0.071865
-0.197819 0.069793
-0.198722 0.067680
-0.199805 0.065518
-0.201043 0.063303
-0.202402 0.061035
-0.203830 0.058731
-0.205253 0.056426
-0.206584 0.054176
-0.207731 0.052054
-0.208617 0.050141
-0.209190 0.048516
-0.209425 0.047247
-0.209329 0.046377
-0.208935 0.045918
-0.208298 0.045846
-0.207492 0.046101
-0.206601 0.046597
-0.205714 0.047229
-0.204913 0.047892
-0.204258 0.048496
-0.203784 0.048973
-0.203490 0.049281
-0.203360 0.049397
-0.203365 0.049303
-0.203482 0.048984
-0.203685 0.048430
-0.203940 0.047643
-0.204200 0.046647
-0.204406 0.045498
-0.204494 0.044278
-0.204406 0.043091
-0.204102 0.042047
-0.203565 0.041247
-0.202799 0.040766
-0.201829 0.040645
-0.200695 0.040875
-0.199457 0.041400
-0.198191 0.042126
-0.196982 0.042938
-0.195926 0.043713
-0.195111 0.044341
-0.194608 0.044736
-0.194452 0.044842
-0.194645 0.044638
-0.195157 0.044129
-0.195936 0.043346
-0.196919 0.042333
-0.198039 0.041150
-0.199223 0.039866
-0.200397 0.038563
-0.201490 0.037332
-0.202437 0.036266
-0.203190 0.035453
-0.203723 0.034966
-0.204030 0.034850
-0.204123 0.035120
-0.204034 0.035757
-0.203809 0.036709
-0.203507 0.037902
-0.203199 0.039249
-0.202960 0.040660
-0.202865 0.042055
-0.202973 0.043376
-0.203311 0.044585
-0.203879 0.045672
-0.204644 0.046638
-0.205555 0.047494
-0.206550 0.048250
-0.207563 0.048921
-0.208522 0.049529
-0.209359 0.050108
-0.210007 0.050706
-0.210413 0.051382
-0.210536 0.052199
-0.210357 0.053215
-0.209874 0.054477
-0.209104 0.056008
-0.208083 0.057810
-0.206866 0.059857
-0.205526 0.062096
-0.204152 0.064457
-0.202847 0.066853
-0.201714 0.069187
-0.200850 0.071367
-0.200330 0.073306
-0.200195 0.074931
-0.209961 0.129489
-0.209992 0.129125
-0.209056 0.129343
-0.207266 0.129986
-0.204798 0.130862
-0.201862 0.131789
-0.198698 0.132626
-0.195553 0.133279
-0.192677 0.133696
-0.190296 0.133853
-0.188596 0.133748
-0.187698 0.133379
-0.187647 0.132748
-0.188415 0.131854
-0.189912 0.130710
-0.191984 0.129354
-0.194421 0.127876
-0.196964 0.126414
-0.199342 0.125136
-0.201316 0.124196
-0.202711 0.123684
-0.203428 0.123608
-0.203433 0.123907
-0.202750 0.124477
-0.201452 0.125194
-0.199646 0.125937
-0.197480 0.126599
-0.195128 0.127095
-0.192788 0.127366
-0.190662 0.127376
-0.188951 0.127110
-0.187823 0.126569
-0.187399 0.125762
-0.187743 0.124703
-0.188866 0.123398
-0.190725 0.121854
-0.193237 0.120075
-0.196271 0.118076
-0.199648 0.115899
-0.203150 0.113622
-0.206550 0.111363
-0.209632 0.109266
-0.212221 0.107485
-0.214188 0.106149
-0.215452 0.105352
-0.215976 0.105133
-0.215768 0.105470
-0.214881 0.106282
-0.213416 0.107442
-0.211516 0.108797
-0.209356 0.110191
-0.207133 0.111484
-0.205037 0.112561
-0.203235 0.113344
-0.201854 0.113791
-0.200974 0.113897
-0.200640 0.113680
-0.200856 0.113170
-0.201596 0.112408
-0.202782 0.111447
-0.204285 0.110361
-0.205931 0.109248
-0.207528 0.108227
-0.208887 0.107425
-0.209848 0.106959
-0.210291 0.106907
-0.210134 0.107297
-0.209337 0.108092
-0.207910 0.109192
-0.205910 0.110458
-0.203442 0.111734
-0.200665 0.112880
-0.197769 0.113797
-0.194964 0.114429
-0.192456 0.114762
-0.190423 0.114804
-0.189014 0.114566
-0.188343 0.114052
-0.188482 0.113255
-0.189457 0.112154
-0.191223 0.110733
-0.193655 0.108984
-0.196551 0.106936
-0.199658 0.104654
-0.202722 0.102248
-0.205515 0.099855
-0.207869 0.097619
-0.209673 0.095673
-0.210872 0.094113
-0.211460 0.092984
-0.211476 0.092286
-0.211001 0.091975
-0.210153 0.091971
-0.209073 0.092183
-0.207916 0.092526
-0.206832 0.092923
-0.205955 0.093320
-0.205399 0.093672
-0.205244 0.093946
-0.205545 0.094107
-0.206329 0.094120
-0.089704 0.242006
-0.093731 0.240128
-0.097970 0.237974
-0.102375 0.235484
-0.106861 0.232635
-0.111308 0.229448
-0.115572 0.226000
-0.119509 0.222409
-0.123001 0.218813
-0.125983 0.215341
-0.128450 0.212091
-0.130458 0.209108
-0.132112 0.206391
-0.133548 0.203899
-0.134913 0.201568
-0.136348 0.199334
-0.137982 0.197132
-0.139930 0.194904
-0.142284 0.192595
-0.145114 0.190154
-0.148452 0.187530
-0.152283 0.184676
-0.156541 0.181555
-0.161109 0.178145
-0.165827 0.174463
-0.170506 0.170567
-0.174956 0.166569
-0.179011 0.162612
-0.182566 0.158842
-0.185582 0.155370
-0.188090 0.152238
-0.190165 0.149420
-0.191903 0.146839
-0.193394 0.144391
-0.194712 0.141979
-0.195916 0.139518
-0.197054 0.136943
-0.198167 0.134203
-0.199293 0.131260
-0.200461 0.128090
-0.201691 0.124685
-0.202975 0.121062
-0.204280 0.117269
-0.205543 0.113386
-0.206687 0.109521
-0.207637 0.105798
-0.208343 0.102335
-0.208787 0.099226
-0.208983 0.096526
-0.208968 0.094245
-0.208793 0.092351
-0.208506 0.090783
-0.208146 0.089457
-0.207738 0.088285
-0.207293 0.087183
-0.206809 0.086089
-0.206281 0.084963
-0.205705 0.083782
-0.205082 0.082543
-0.204418 0.081248
-0.203729 0.079903
-0.203037 0.078514
-0.202368 0.077075
-0.201747 0.075579
-0.201201 0.074012
-0.200750 0.072367
-0.200401 0.070642
-0.200157 0.068845
-0.200018 0.067001
-0.199986 0.065143
-0.200070 0.063312
-0.200280 0.061548
-0.200627 0.059886
-0.201113 0.058349
-0.201719 0.056949
-0.202407 0.055682
-0.203123 0.054539
-0.203804 0.053508
-0.204388 0.052577
-0.204827 0.051731
-0.205092 0.050946
-0.205179 0.050191
-0.205107 0.049426
-0.204914 0.048610
-0.204645 0.047710
-0.204343 0.046703
-0.204038 0.045585
-0.203745 0.044371
-0.203466 0.043086
-0.203200 0.041771
-0.202948 0.040471
-0.202719 0.039238
-0.202527 0.038126
-0.202390 0.037184
-0.202311 0.036450
-0.202278 0.035941
-0.202254 0.035641
-0.202186 0.035509
-0.202017 0.035482
-0.201705 0.035499
-0.201232 0.035504
0.213185 0.146529
0.213105 0.147754
0.213087 0.148741
0.213064 0.149481
0.212990 0.149978
0.212846 0.150257
0.212625 0.150360
0.212326 0.150355
0.211939 0.150325
0.211443 0.150359
0.210808 0.150533
0.210006 0.150883
0.209026 0.151392
0.207884 0.151998
0.206622 0.152613
0.205312 0.153151
0.204055 0.153542
0.202967 0.153740
0.202165 0.153723
0.201739 0.153484
0.201729 0.153027
0.202109 0.152364
0.202798 0.151518
0.203678 0.150528
0.204628 0.149454
0.205538 0.148378
0.206331 0.147393
0.206962 0.146589
0.207423 0.146028
0.207739 0.145733
0.207949 0.145679
0.208095 0.145808
0.208204 0.146041
0.208286 0.146300
0.208338 0.146516
0.208359 0.146636
0.208363 0.146624
0.208389 0.146463
0.208498 0.146152
0.208764 0.145705
0.209240 0.145152
0.209938 0.144539
0.210812 0.143927
0.211765 0.143384
0.212685 0.142979
0.213472 0.142760
0.214070 0.142736
0.214474 0.142870
0.214724 0.143089
0.214884 0.143298
0.215027 0.143405
0.215210 0.143329
0.215464 0.143015
0.215789 0.142435
0.216148 0.141589
0.216488 0.140508
0.216748 0.139243
0.216883 0.137858
0.216879 0.136417
0.216753 0.134983
0.216551 0.133607
0.216329 0.132330
0.216133 0.131176
0.215985 0.130148
0.215877 0.129223
0.215783 0.128354
0.215674 0.127477
0.215533 0.126529
0.215359 0.125452
0.215174 0.124199
0.215006 0.122735
0.214893 0.121041
0.214862 0.119110
0.214924 0.116959
0.215066 0.114632
0.215254 0.112195
0.215436 0.109729
0.215563 0.107328
0.215606 0.105077
0.215559 0.103046
0.215455 0.101266
0.215350 0.099727
0.215315 0.098377
0.215407 0.097142
0.215648 0.095945
0.216018 0.094718
0.216466 0.093414
0.216925 0.091999
0.217333 0.090450
0.217646 0.088755
0.217839 0.086912
0.217904 0.084927
0.217847 0.082821
0.217683 0.080631
0.217426 0.078414
0.217090 0.076242
0.216686 0.074199
0.216220 0.072360
0.215696 0.070776
0.215122 0.069455
0.214510 0.068361
0.186753 0.004095
0.187681 0.003840
0.188433 0.003789
0.188966 0.003981
0.189257 0.004431
0.189301 0.005130
0.189119 0.006041
0.188760 0.007093
0.188297 0.008194
0.187819 0.009234
0.187423 0.010099
0.187195 0.010693
0.187200 0.010946
0.187468 0.010826
0.187993 0.010341
0.188744 0.009529
0.189672 0.008449
0.190722 0.007166
0.191839 0.005751
0.192968 0.004271
0.194048 0.002801
0.195014 0.001424
0.195794 0.000225
0.196323 -0.000710
0.196546 -0.001307
0.196431 -0.001520
0.195971 -0.001329
0.195190 -0.000755
0.194144 0.000149
0.192916 0.001298
0.191616 0.002592
0.190363 0.003926
0.189271 0.005201
0.188435 0.006340
0.187920 0.007287
0.187749 0.008012
0.187915 0.008507
0.188383 0.008780
0.189107 0.008852
0.190034 0.008755
0.191110 0.008536
0.192275 0.008257
0.193460 0.008002
0.194590 0.007869
0.195594 0.007960
0.196407 0.008365
0.196984 0.009148
0.197300 0.010342
0.197356 0.011936
0.197177 0.013882
0.196817 0.016092
0.196349 0.018456
0.195860 0.020846
0.195443 0.023139
0.195182 0.025227
0.195140 0.027029
0.195356 0.028494
0.195841 0.029600
0.196588 0.030348
0.197580 0.030754
0.198798 0.030844
0.200213 0.030655
0.201787 0.030243
0.203458 0.029685
0.205144 0.029084
0.206751 0.028563
0.208184 0.028247
0.209364 0.028248
0.210233 0.028646
0.210757 0.029481
0.210930 0.030750
0.210772 0.032405
0.210331 0.034368
0.209678 0.036541
0.208907 0.038824
0.208118 0.041120
0.207412 0.043352
0.206876 0.045457
0.206579 0.047389
0.206571 0.049118
0.206884 0.050623
0.207532 0.051894
0.208511 0.052934
0.209791 0.053767
0.211304 0.054445
0.212954 0.055048
0.214621 0.055677
0.216182 0.056443
0.217532 0.057452
0.218589 0.058789
0.219302 0.060512
0.219654 0.062639
0.219654 0.065148
0.219343 0.067982
0.218783 0.071053
0.218061 0.074256
0.217274 0.077487
0.216523 0.080648
0.215900 0.083662
0.215484 0.086471
0.215337 0.089039
0.226099 0.070104
0.225246 0.070278
0.224083 0.070594
0.222668 0.071056
0.221094 0.071657
0.219483 0.072367
0.217975 0.073130
0.216712 0.073863
0.215831 0.074461
0.215441 0.074815
0.215610 0.074831
0.216350 0.074445
0.217619 0.073627
0.219325 0.072373
0.221350 0.070711
0.223558 0.068686
0.225810 0.066365
0.227965 0.063829
0.229884 0.061174
0.231442 0.058507
0.232531 0.055934
0.233074 0.053562
0.233027 0.051482
0.232395 0.049766
0.231221 0.048460
0.229592 0.047579
0.227631 0.047104
0.225482 0.046980
0.223303 0.047115
0.221257 0.047390
0.219488 0.047674
0.218113 0.047850
0.217202 0.047838
0.216771 0.047602
0.216785 0.047147
0.217174 0.046503
0.217843 0.045721
0.218685 0.044857
0.219587 0.043982
0.220431 0.043174
0.221107 0.042515
0.221519 0.042086
0.221591 0.041958
0.221274 0.042184
0.220550 0.042790
0.219436 0.043776
0.217979 0.045114
0.216262 0.046755
0.214398 0.048625
0.212524 0.050633
0.210798 0.052672
0.209385 0.054620
0.208443 0.056350
0.208102 0.057744
0.208445 0.058699
0.209489 0.059146
0.211185 0.059049
0.213426 0.058411
0.216055 0.057275
0.218887 0.055719
0.221719 0.053853
0.224351 0.051805
0.226609 0.049712
0.228349 0.047704
0.229474 0.045896
0.229923 0.044386
0.229684 0.043239
0.228781 0.042492
0.227274 0.042154
0.225252 0.042201
0.222830 0.042576
0.220146 0.043186
0.217348 0.043913
0.214605 0.044601
0.212075 0.045112
0.209928 0.045300
-0.050065 0.128150
0.207234 0.044390
0.206788 0.043251
0.206902 0.041712
0.207470 0.039856
0.208339 0.037795
0.209341 0.035645
-0.055087 0.130739
0.211016 0.031608
0.211416 0.029932
0.211389 0.028598
0.210890 0.027654
0.209917 0.027115
0.208463 0.027012
0.206593 0.027311
0.204420 0.027945
0.201998 0.028893
0.199490 0.030041
0.197014 0.031304
0.194749 0.032542
0.192861 0.033621
0.191507 0.034415
0.190821 0.034815
0.190882 0.034750
0.191702 0.034187
-0.201614 0.076134
-0.201401 0.075782
-0.200980 0.075507
-0.200402 0.075271
-0.199747 0.075028
-0.199110 0.074734
-0.198581 0.074352
-0.198223 0.073866
-0.198066 0.073277
-0.198105 0.072601
-0.198318 0.071857
-0.198687 0.071062
-0.199204 0.070222
-0.199875 0.069332
-0.200719 0.068378
-0.201756 0.067340
-0.202985 0.066207
-0.204375 0.064981
-0.205851 0.063694
-0.207308 0.062401
-0.208630 0.061169
-0.209717 0.060069
-0.210502 0.059162
-0.210959 0.058492
-0.211105 0.058085
-0.210987 0.057946
-0.210671 0.058063
-0.210223 0.058405
-0.209696 0.058930
-0.209123 0.059595
-0.208520 0.060356
-0.207897 0.061178
-0.207264 0.062034
-0.206644 0.062904
-0.206073 0.063771
-0.205596 0.064621
-0.205266 0.065447
-0.205126 0.066244
-0.205200 0.067019
-0.205473 0.067783
-0.205889 0.068560
-0.206359 0.069374
-0.206786 0.070246
-0.207091 0.071194
-0.207230 0.072217
-0.207196 0.073309
-0.207020 0.074450
-0.206755 0.075614
-0.206459 0.076770
-0.206184 0.077883
-0.205959 0.078917
-0.205801 0.079846
-0.205716 0.080652
-0.205712 0.081328
-0.205807 0.081874
-0.206026 0.082292
-0.206403 0.082587
-0.206966 0.082762
-0.207733 0.082821
-0.208698 0.082770
-0.209814 0.082627
-0.210994 0.082424
-0.212125 0.082208
-0.213089 0.082030
-0.213794 0.081947
-0.214184 0.082006
-0.214248 0.082246
-0.214017 0.082692
-0.213548 0.083359
-0.212910 0.084243
-0.212164 0.085328
-0.211355 0.086583
-0.210508 0.087972
-0.209632 0.089460
-0.208731 0.091018
-0.207817 0.092623
-0.206913 0.094251
-0.206052 0.095884
-0.205280 0.097497
-0.204644 0.099073
-0.204180 0.100595
-0.203901 0.102057
-0.203779 0.103466
-0.203754 0.104837
-0.203741 0.106196
-0.203659 0.107571
-0.203449 0.108989
-0.203087 0.110468
-0.202582 0.112024
-0.201964 0.113665
-0.201274 0.115397
-0.200548 0.117211
-0.199812 0.119086
-0.199082 0.120985
-0.198365 0.122869
-0.197671 0.124697
-0.197017 0.126434
-0.196435 0.128047
-0.195966 0.129505
-0.195663 0.130781
-0.195574 0.131854
-0.169501 0.165802
-0.171053 0.163703
-0.172577 0.161449
-0.173987 0.159092
-0.175204 0.156693
-0.176174 0.154309
-0.176868 0.151996
-0.177295 0.149792
-0.177507 0.147709
-0.177595 0.145729
-0.177684 0.143809
-0.177917 0.141890
-0.178437 0.139904
-0.179370 0.137790
-0.180799 0.135495
-0.182757 0.132981
-0.185220 0.130225
-0.188117 0.127212
-0.191341 0.123936
-0.194767 0.120396
-0.198259 0.116596
-0.201680 0.112556
-0.204894 0.108312
-0.207777 0.103933
-0.210221 0.099516
-0.212147 0.095190
-0.213509 0.091099
-0.214298 0.087381
-0.214540 0.084142
-0.214291 0.081439
-0.213626 0.079274
-0.212636 0.077585
-0.211422 0.076271
-0.210087 0.075201
-0.208735 0.074244
-0.207462 0.073289
-0.206341 0.072249
-0.205424 0.071064
-0.204736 0.069697
-0.204278 0.068128
-0.204035 0.066351
-0.203980 0.064373
-0.204070 0.062217
-0.204253 0.059930
-0.204467 0.057580
-0.204651 0.055259
-0.204753 0.053069
-0.204731 0.051116
-0.204561 0.049490
-0.204235 0.048255
-0.203763 0.047439
-0.203171 0.047032
-0.202500 0.046991
-0.201802 0.047247
-0.201140 0.047711
-0.200578 0.048286
-0.200178 0.048883
-0.199993 0.049424
-0.200059 0.049856
-0.200387 0.050146
-0.200972 0.050281
-0.201790 0.050261
-0.202800 0.050092
-0.203949 0.049791
-0.205167 0.049385
-0.206375 0.048913
-0.207487 0.048430
-0.208422 0.048004
-0.209111 0.047708
-0.209502 0.047613
-0.209567 0.047778
-0.209300 0.048238
-0.208717 0.049006
-0.207862 0.050065
-0.206798 0.051374
-0.205605 0.052868
-0.204375 0.054461
-0.203205 0.056057
-0.202187 0.057553
-0.201398 0.058856
-0.200895 0.059885
-0.200709 0.060574
-0.200847 0.060876
-0.201295 0.060765
-0.202018 0.060242
-0.202962 0.059341
-0.204052 0.058138
-0.205205 0.056739
-0.206331 0.055276
-0.207351 0.053892
-0.208193 0.052722
-0.208801 0.051876
-0.209133 0.051428
-0.209165 0.051410
-0.208893 0.051811
-0.208338 0.052589
-0.207541 0.053672
-0.206563 0.054962
-0.205481 0.056346
-0.204383 0.057707
-0.203362 0.058938
-0.173163 -0.029365
-0.172507 -0.029615
-0.171744 -0.029702
-0.170951 -0.029658
-0.170216 -0.029527
-0.169638 -0.029349
-0.169303 -0.029162
-0.169277 -0.028996
-0.169582 -0.028876
-0.170196 -0.028825
-0.171054 -0.028866
-0.172071 -0.029011
-0.173162 -0.029257
-0.174251 -0.029586
-0.175275 -0.029965
-0.176182 -0.030361
-0.176929 -0.030737
-0.177481 -0.031059
-0.177806 -0.031297
-0.177873 -0.031425
-0.177662 -0.031423
-0.177165 -0.031289
-0.176390 -0.031038
-0.175366 -0.030705
-0.174141 -0.030344
-0.172779 -0.030017
-0.171362 -0.029783
-0.169984 -0.029680
-0.168752 -0.029715
-0.167777 -0.029860
-0.167150 -0.030067
-0.166923 -0.030286
-0.167094 -0.030479
-0.167610 -0.030626
-0.168385 -0.030717
-0.169325 -0.030743
-0.170335 -0.030697
-0.171327 -0.030568
-0.172225 -0.030347
-0.172963 -0.030024
-0.173483 -0.029603
-0.173738 -0.029098
-0.173695 -0.028539
-0.173338 -0.027971
-0.172679 -0.027445
-0.171760 -0.027008
-0.170659 -0.026691
-0.169483 -0.026502
-0.168359 -0.026430
-0.167422 -0.026443
-0.166796 -0.026495
-0.166585 -0.026535
-0.166862 -0.026516
-0.167652 -0.026397
-0.168932 -0.026153
-0.170632 -0.025766
-0.172651 -0.025233
-0.174870 -0.024551
-0.177170 -0.023723
-0.179440 -0.022749
-0.181577 -0.021632
-0.183499 -0.020369
-0.185148 -0.018955
-0.186489 -0.017387
-0.187516 -0.015657
-0.188250 -0.013767
-0.188737 -0.011725
-0.189040 -0.009544
-0.189233 -0.007243
-0.189393 -0.004839
-0.189594 -0.002341
-0.189904 0.000245
-0.190382 0.002920
-0.191071 0.005689
-0.191991 0.008549
-0.193136 0.011484
-0.194470 0.014460
-0.195932 0.017432
-0.197452 0.020350
-0.198955 0.023173
-0.200373 0.025880
-0.201650 0.028470
-0.202740 0.030966
-0.203612 0.033398
-0.204254 0.035798
-0.204668 0.038194
-0.204875 0.040599
-0.204916 0.043010
-0.204842 0.045414
-0.204714 0.047786
-0.204595 0.050101
-0.204544 0.052342
-0.204611 0.054504
-0.204841 0.056592
-0.205269 0.058624
-0.205924 0.060624
-0.206823 0.062612
-0.207964 0.064605
-0.209327 0.066609
-0.210864 0.068622
-0.212506 0.070650
-0.172891 0.170430
-0.174444 0.167577
-0.176171 0.165065
-0.178012 0.162798
-0.179872 0.160686
-0.181660 0.158651
-0.183316 0.156630
-0.184816 0.154577
-0.186160 0.152463
-0.187362 0.150279
-0.188435 0.148043
-0.189375 0.145799
-0.190160 0.143621
-0.190749 0.141605
-0.191098 0.139851
-0.191170 0.138447
-0.190956 0.137446
-0.190489 0.136850
-0.189850 0.136609
-0.189169 0.136631
-0.188610 0.136794
-0.188351 0.136973
-0.188538 0.137054
-0.189254 0.136949
-0.190494 0.136605
-0.192169 0.136003
-0.194136 0.135160
-0.196238 0.134121
-0.198329 0.132949
-0.200288 0.131730
-0.202022 0.130557
-0.203461 0.129528
-0.204551 0.128739
-0.205250 0.128264
-0.205527 0.128144
-0.205366 0.128373
-0.204779 0.128893
-0.203805 0.129602
-0.202518 0.130375
-0.201023 0.131083
-0.199448 0.131612
-0.197933 0.131879
-0.196608 0.131830
-0.195573 0.131447
-0.194875 0.130745
-0.194499 0.129764
-0.194384 0.128570
-0.194441 0.127242
-0.194583 0.125869
-0.194742 0.124532
-0.194881 0.123303
-0.194987 0.122225
-0.195073 0.121311
-0.195164 0.120540
-0.195284 0.119864
-0.195454 0.119222
-0.195681 0.118551
-0.195963 0.117793
-0.196295 0.116904
-0.196679 0.115850
-0.197129 0.114603
-0.197683 0.113144
-0.198399 0.111454
-0.199345 0.109521
-0.200577 0.107343
-0.202115 0.104944
-0.203924 0.102379
-0.205915 0.099740
-0.207969 0.097141
-0.209969 0.094691
-0.211819 0.092476
-0.213455 0.090543
-0.214839 0.088901
-0.215952 0.087533
-0.216780 0.086408
-0.217308 0.085499
-0.217515 0.084790
-0.217380 0.084281
-0.216884 0.083983
-0.216022 0.083916
-0.214811 0.084094
-0.213300 0.084522
-0.211573 0.085191
-0.209746 0.086074
-0.207962 0.087135
-0.206369 0.088337
-0.205095 0.089647
-0.204214 0.091049
-0.203734 0.092540
-0.203604 0.094118
-0.203734 0.095781
-0.204027 0.097510
-0.204399 0.099278
-0.204785 0.101053
-0.205131 0.102809
-0.205391 0.104531
-0.205518 0.106222
-0.205458 0.107909
-0.205150 0.109637
-0.204535 0.111464
-0.203557 0.113459
-0.118208 -0.077709
-0.117545 -0.078015
-0.116832 -0.078159
-0.116126 -0.078137
-0.115476 -0.077941
-0.114919 -0.077555
-0.114482 -0.076971
-0.114181 -0.076193
-0.114016 -0.075248
-0.113969 -0.074189
-0.114012 -0.073099
-0.114110 -0.072075
-0.114233 -0.071214
-0.114354 -0.070585
-0.114444 -0.070219
-0.114463 -0.070102
-0.114369 -0.070184
-0.114124 -0.070400
-0.113705 -0.070686
-0.113111 -0.070991
-0.112358 -0.071286
-0.111480 -0.071554
-0.110520 -0.071796
-0.109524 -0.072011
-0.108534 -0.072198
-0.107584 -0.072348
-0.106695 -0.072450
-0.105882 -0.072491
-0.105152 -0.072471
-0.104507 -0.072407
-0.103941 -0.072337
-0.103437 -0.072315
-0.102964 -0.072413
-0.102486 -0.072697
-0.101966 -0.073224
-0.101379 -0.074016
-0.100705 -0.075059
-0.099927 -0.076296
-0.099037 -0.077641
-0.098027 -0.078999
-0.096901 -0.080281
-0.095669 -0.081418
-0.094350 -0.082363
-0.092965 -0.083091
-0.091540 -0.083596
-0.090098 -0.083883
-0.088657 -0.083961
-0.087232 -0.083847
-0.085830 -0.083559
-0.084461 -0.083124
-0.083138 -0.082579
-0.081883 -0.081975
-0.080722 -0.081374
-0.079679 -0.080850
-0.078771 -0.080480
-0.078000 -0.080332
-0.077350 -0.080442
-0.076794 -0.080810
-0.076299 -0.081398
-0.075826 -0.082140
-0.075344 -0.082964
-0.074825 -0.083804
-0.074249 -0.084608
-0.073602 -0.085342
-0.072879 -0.085981
-0.072077 -0.086510
-0.071198 -0.086913
-0.070245 -0.087174
-0.069229 -0.087273
-0.068162 -0.087197
-0.067058 -0.086943
-0.065935 -0.086529
-0.064810 -0.085996
-0.063700 -0.085411
-0.062621 -0.084863
-0.061579 -0.084452
-0.060572 -0.084274
-0.059588 -0.084409
-0.058609 -0.084895
-0.057610 -0.085725
-0.056559 -0.086854
-0.055430 -0.088213
-0.054193 -0.089726
-0.052828 -0.091319
-0.051320 -0.092927
-0.049663 -0.094492
-0.047861 -0.095963
-0.045929 -0.097290
-0.043891 -0.098420
-0.041780 -0.099304
-0.039633 -0.099899
-0.037487 -0.100178
-0.035374 -0.100137
-0.033319 -0.099803
-0.031340 -0.099234
-0.029446 -0.098515
-0.027635 -0.097750
-0.025897 -0.097050
-0.024206 -0.096507
-0.022538 -0.096186
-0.020860 -0.096104
-0.210330 0.015611
-0.210598 0.016575
-0.210205 0.017971
-0.209146 0.019698
-0.207489 0.021631
-0.205382 0.023618
-0.203042 0.025494
-0.200722 0.027101
-0.198664 0.028315
-0.197044 0.029069
-0.195944 0.029364
-0.195357 0.029255
-0.195230 0.028819
-0.195498 0.028138
-0.196101 0.027288
-0.196984 0.026338
-0.198081 0.025363
-0.199308 0.024444
-0.200555 0.023664
-0.201695 0.023105
-0.202591 0.022838
-0.203121 0.022913
-0.203190 0.023352
-0.202748 0.024148
-0.201792 0.025259
-0.200377 0.026614
-0.198612 0.028112
-0.196655 0.029631
-0.194699 0.031034
-0.192945 0.032183
-0.191568 0.032962
-0.190684 0.033289
-0.190339 0.033127
-0.190521 0.032474
-0.191184 0.031362
-0.192268 0.029845
-0.193708 0.027999
-0.195431 0.025931
-0.197354 0.023774
-0.199387 0.021681
-0.201429 0.019815
-0.203368 0.018332
-0.205094 0.017366
-0.206499 0.017014
-0.207491 0.017328
-0.208005 0.018306
-0.208013 0.019898
-0.207537 0.022002
-0.206649 0.024477
-0.205473 0.027154
-0.204170 0.029859
-0.202908 0.032433
-0.201838 0.034753
-0.201066 0.036748
-0.200654 0.038383
-0.200634 0.039657
-0.201015 0.040582
-0.201791 0.041190
-0.202931 0.041535
-0.204365 0.041706
-0.205986 0.041818
-0.207665 0.042012
-0.209256 0.042434
-0.210620 0.043220
-0.211631 0.044482
-0.212184 0.046296
-0.212206 0.048690
-0.211658 0.051643
-0.210547 0.055081
-0.208932 0.058888
-0.206923 0.062920
-0.204674 0.067022
-0.202373 0.071045
-0.200210 0.074863
-0.198361 0.078385
-0.196967 0.081556
-0.196131 0.084352
-0.195922 0.086774
-0.196375 0.088837
-0.197479 0.090572
-0.199168 0.092023
-0.201316 0.093252
-0.203747 0.094336
-0.206251 0.095367
-0.208611 0.096445
-0.210619 0.097673
-0.212097 0.099146
-0.212901 0.100939
-0.212933 0.103098
-0.212149 0.105626
-0.210566 0.108480
-0.208276 0.111570
-0.205447 0.114773
-0.202307 0.117964
-0.199115 0.121034
-0.196122 0.123911
-0.193537 0.126566
-0.191511 0.128998
-0.190145 0.131226
-0.189493 0.133275
-0.189564 0.135163
-0.200207 0.132348
-0.201756 0.129719
-0.203756 0.126785
-0.206012 0.123709
-0.208280 0.120726
-0.210320 0.118108
-0.211932 0.116112
-0.212978 0.114924
-0.213374 0.114604
-0.213088 0.115076
-0.212141 0.116149
-0.210604 0.117575
-0.208584 0.119111
-0.206221 0.120545
-0.203672 0.121721
-0.201098 0.122527
-0.198657 0.122900
-0.196492 0.122812
-0.194728 0.122269
-0.193465 0.121309
-0.192776 0.119988
-0.192718 0.118369
-0.193322 0.116512
-0.194586 0.114471
-0.196449 0.112302
-0.198794 0.110066
-0.201451 0.107844
-0.204234 0.105741
-0.206966 0.103875
-0.209500 0.102355
-0.211721 0.101242
-0.213548 0.100533
-0.214935 0.100157
-0.215867 0.100003
-0.216360 0.099948
-0.216451 0.099894
-0.216197 0.099773
-0.215662 0.099559
-0.214911 0.099257
-0.214011 0.098893
-0.213033 0.098492
-0.212068 0.098059
-0.211229 0.097566
-0.210647 0.096947
-0.210447 0.096126
-0.210702 0.095044
-0.211405 0.093699
-0.212468 0.092153
-0.213748 0.090529
-0.215087 0.088983
-0.216343 0.087674
-0.217397 0.086731
-0.218147 0.086237
-0.218514 0.086223
-0.218437 0.086679
-0.217878 0.087572
-0.216828 0.088866
-0.215296 0.090525
-0.213314 0.092508
-0.210935 0.094761
-0.208238 0.097203
-0.205332 0.099729
-0.202358 0.102216
-0.199491 0.104543
-0.196924 0.106596
-0.194855 0.108284
-0.193443 0.109544
-0.192782 0.110346
-0.192871 0.110695
-0.193621 0.110637
-0.194882 0.110251
-0.196477 0.109653
-0.198230 0.108988
-0.199979 0.108414
-0.201588 0.108087
-0.202947 0.108136
-0.203974 0.108639
-0.204617 0.109618
-0.204855 0.111033
-0.204694 0.112798
-0.204160 0.114807
-0.203296 0.116948
-0.202162 0.119118
-0.200836 0.121228
-0.199424 0.123202
-0.198058 0.124983
-0.196890 0.126531
-0.196073 0.127829
-0.195714 0.128898
-0.195840 0.129796
-0.196381 0.130627
-0.197176 0.131528
-0.198021 0.132651
-0.198706 0.134125
-0.199056 0.136030
-0.198949 0.138370
-0.198329 0.141074
-0.197208 0.144007
-0.195651 0.147009
-0.193759 0.149930
-0.191637 0.152647
-0.025889 -0.089679
-0.027236 -0.089434
-0.028609 -0.089093
-0.029982 -0.088698
-0.031314 -0.088317
-0.032556 -0.088028
-0.033644 -0.087897
-0.034517 -0.087965
-0.035127 -0.088239
-0.035460 -0.088695
-0.035542 -0.089292
-0.035434 -0.089988
-0.035211 -0.090747
-0.034947 -0.091545
-0.034706 -0.092366
-0.034539 -0.093200
-0.034480 -0.094036
-0.034550 -0.094850
-0.034754 -0.095603
-0.035078 -0.096237
-0.035493 -0.096687
-0.035956 -0.096901
-0.036408 -0.096858
-0.036788 -0.096576
-0.037033 -0.096114
-0.037100 -0.095555
-0.036973 -0.094994
-0.036672 -0.094501
-0.036244 -0.094115
-0.035748 -0.093832
-0.035241 -0.093627
-0.034765 -0.093464
-0.034347 -0.093317
-0.034005 -0.093169
-0.033749 -0.093015
-0.033582 -0.092856
-0.033506 -0.092697
-0.033519 -0.092543
-0.033611 -0.092389
-0.033762 -0.092217
-0.033939 -0.091995
-0.034103 -0.091686
-0.034208 -0.091260
-0.034216 -0.090703
-0.034108 -0.090029
-0.033891 -0.089278
-0.033589 -0.088513
-0.033238 -0.087812
-0.032870 -0.087244
-0.032513 -0.086857
-0.032184 -0.086666
-0.031893 -0.086660
-0.031645 -0.086813
-0.031446 -0.087096
-0.031296 -0.087488
-0.031194 -0.087978
-0.031132 -0.088563
-0.031091 -0.089247
-0.031045 -0.090034
-0.030955 -0.090917
-0.030783 -0.091868
-0.030504 -0.092831
-0.030116 -0.093730
-0.029647 -0.094479
-0.029141 -0.095009
-0.028650 -0.095285
-0.028218 -0.095313
-0.027879 -0.095140
-0.027656 -0.094841
-0.027565 -0.094495
-0.027610 -0.094170
-0.027786 -0.093907
-0.028078 -0.093716
-0.028457 -0.093594
-0.028881 -0.093534
-0.029295 -0.093537
-0.029637 -0.093617
-0.029844 -0.093792
-0.029863 -0.094082
-0.029673 -0.094495
-0.029285 -0.095011
-0.028745 -0.095579
-0.028120 -0.096116
-0.027476 -0.096525
-0.026870 -0.096717
-0.026343 -0.096630
-0.025921 -0.096240
-0.025613 -0.095567
-0.025415 -0.094667
-0.025308 -0.093623
-0.025263 -0.092533
-0.025238 -0.091485
-0.025178 -0.090545
-0.025017 -0.089751
-0.024685 -0.089117
-0.024116 -0.088644
-0.023266 -0.088329
-0.022123 -0.088168
-0.020710 -0.088160
-0.019074 -0.088305
-0.017273 -0.088606
-0.013188 -0.091244
-0.013826 -0.091972
-0.014214 -0.093004
-0.014334 -0.094300
-0.014175 -0.095782
-0.013743 -0.097336
-0.013060 -0.098823
-0.012166 -0.100109
-0.011111 -0.101077
-0.009959 -0.101647
-0.008780 -0.101783
-0.007648 -0.101490
-0.006633 -0.100812
-0.005796 -0.099821
-0.005179 -0.098602
-0.004792 -0.097247
-0.004609 -0.095839
-0.004577 -0.094452
-0.004622 -0.093146
-0.004664 -0.091977
-0.004634 -0.090996
-0.004479 -0.090257
-0.004173 -0.089812
-0.003709 -0.089704
-0.003101 -0.089954
-0.002378 -0.090542
-0.001578 -0.091402
-0.000749 -0.092425
0.000063 -0.093477
0.000816 -0.094421
0.001474 -0.095140
0.002012 -0.095550
0.002409 -0.095610
0.002653 -0.095321
0.002738 -0.094726
0.002666 -0.093894
0.002446 -0.092915
0.002095 -0.091879
0.001640 -0.090869
0.001113 -0.089956
0.000546 -0.089199
-0.000033 -0.088644
-0.000609 -0.088337
-0.001172 -0.088331
-0.001719 -0.088678
-0.002249 -0.089419
-0.002758 -0.090567
-0.003236 -0.092081
-0.003668 -0.093863
-0.004033 -0.095769
-0.004310 -0.097634
-0.004479 -0.099305
-0.004525 -0.100654
-0.004441 -0.101597
-0.004232 -0.102087
-0.003920 -0.102115
-0.003546 -0.101704
-0.003165 -0.100900
-0.002839 -0.099764
-0.002627 -0.098366
-0.002573 -0.096783
-0.002697 -0.095098
-0.002995 -0.093401
-0.003446 -0.091794
-0.004014 -0.090384
-0.004659 -0.089283
-0.005342 -0.088593
-0.006025 -0.088388
-0.006675 -0.088687
-0.007263 -0.089451
-0.007759 -0.090577
-0.008139 -0.091926
-0.008385 -0.093342
-0.008490 -0.094678
-0.008464 -0.095815
-0.008334 -0.096663
-0.008141 -0.097172
-0.007935 -0.097325
-0.007772 -0.097132
-0.007706 -0.096627
-0.007788 -0.095855
-0.008053 -0.094869
-0.008516 -0.093732
-0.009164 -0.092516
-0.009956 -0.091311
-0.010833 -0.090220
-0.011732 -0.089358
-0.012599 -0.088844
-0.013389 -0.088782
-0.014069 -0.089232
-0.014611 -0.090191
-0.014993 -0.091585
-0.015198 -0.093275
-0.015219 -0.095093
-0.015062 -0.096869
-0.014739 -0.098456
-0.014270 -0.099737
-0.013680 -0.100631
-0.012998 -0.101090
-0.012254 -0.101091
-0.011483 -0.100637
0.162298 0.209582
0.160677 0.209387
0.159579 0.209180
0.159102 0.208989
0.159274 0.208839
0.160056 0.208746
0.161347 0.208717
0.163005 0.208750
0.164858 0.208833
0.166724 0.208949
0.168423 0.209081
0.169794 0.209210
0.170702 0.209320
0.171054 0.209394
0.170807 0.209411
0.169969 0.209343
0.168603 0.209157
0.166821 0.208823
0.164779 0.208313
0.162667 0.207617
0.160695 0.206742
0.159073 0.205715
0.157987 0.204576
0.157584 0.203376
0.157951 0.202161
0.159105 0.200974
0.160992 0.199847
0.163494 0.198809
0.166443 0.197887
0.169641 0.197109
0.172883 0.196500
0.175976 0.196075
0.178760 0.195832
0.181113 0.195746
0.182953 0.195778
0.184243 0.195872
0.184977 0.195970
0.185184 0.196014
0.184924 0.195950
0.184284 0.195736
0.183383 0.195339
0.182361 0.194748
0.181374 0.193966
0.180574 0.193020
0.180094 0.191954
0.180035 0.190823
0.180448 0.189691
0.181340 0.188620
0.182673 0.187661
0.184372 0.186852
0.186340 0.186206
0.188466 0.185709
0.190639 0.185319
0.192749 0.184974
0.194700 0.184600
0.196408 0.184127
0.197807 0.183496
0.198854 0.182668
0.199524 0.181619
0.199821 0.180345
0.199774 0.178859
0.199441 0.177184
0.198910 0.175350
0.198292 0.173394
0.197711 0.171350
0.197292 0.169247
0.197146 0.167109
0.197349 0.164955
0.197940 0.162799
0.198912 0.160653
0.200224 0.158527
0.201801 0.156434
0.203547 0.154387
0.205355 0.152395
0.207112 0.150463
0.208706 0.148593
0.210036 0.146779
0.211019 0.145017
0.211592 0.143301
0.211724 0.141625
0.211412 0.139987
0.210691 0.138377
0.209630 0.136782
0.208331 0.135175
0.206927 0.133523
0.205573 0.131784
0.204428 0.129918
0.203645 0.127890
0.203340 0.125678
0.203585 0.123274
0.204398 0.120687
0.205746 0.117938
0.207548 0.115064
0.209690 0.112114
0.212030 0.109144
0.214412 0.106219
0.216682 0.103403
0.218696 0.100759
0.220332 0.098341
0.221502 0.096187
0.222152 0.094314
-0.121918 0.223038
-0.123903 0.221746
-0.125288 0.220853
-0.126025 0.220337
-0.126150 0.220099
-0.125782 0.219993
-0.125101 0.219860
-0.124327 0.219568
-0.123667 0.219043
-0.123311 0.218273
-0.123392 0.217294
-0.123997 0.216158
-0.125154 0.214913
-0.126827 0.213595
-0.128938 0.212236
-0.131374 0.210872
-0.134009 0.209549
-0.136723 0.208320
-0.139415 0.207234
-0.142026 0.206316
-0.144538 0.205556
-0.146973 0.204901
-0.149371 0.204260
-0.151758 0.203523
-0.154130 0.202580
-0.156454 0.201340
-0.158673 0.199751
-0.160743 0.197797
-0.162653 0.195491
-0.164436 0.192870
-0.166174 0.189981
-0.167962 0.186891
-0.169880 0.183666
-0.171950 0.180383
-0.174128 0.177121
-0.176331 0.173947
-0.178474 0.170904
-0.180494 0.168006
-0.182371 0.165228
-0.184115 0.162524
-0.185758 0.159836
-0.187337 0.157112
-0.188886 0.154319
-0.190413 0.151443
-0.191894 0.148495
-0.193270 0.145511
-0.194457 0.142552
-0.195367 0.139694
-0.195941 0.137019
-0.196163 0.134606
-0.196070 0.132513
-0.195754 0.130768
-0.195350 0.129361
-0.195012 0.128246
-0.194886 0.127350
-0.195078 0.126582
-0.195639 0.125851
-0.196562 0.125080
-0.197795 0.124209
-0.199259 0.123205
-0.200863 0.122054
-0.202516 0.120763
-0.204143 0.119348
-0.205684 0.117834
-0.207084 0.116262
-0.208288 0.114691
-0.209226 0.113211
-0.209817 0.111940
-0.209985 0.111016
-0.209674 0.110575
-0.208867 0.110719
-0.207601 0.111486
-0.205963 0.112826
-0.204094 0.114605
-0.202173 0.116625
-0.200391 0.118663
-0.198925 0.120518
-0.197903 0.122037
-0.197387 0.123133
-0.197376 0.123768
-0.197816 0.123951
-0.198610 0.123723
-0.199635 0.123157
-0.200764 0.122352
-0.201870 0.121433
-0.202835 0.120546
-0.203543 0.119848
-0.203879 0.119497
-0.203735 0.119627
-0.203026 0.120317
-0.201715 0.121568
-0.199823 0.123300
-0.197443 0.125361
-0.194735 0.127562
-0.191912 0.129707
-0.189214 0.131624
-0.186889 0.133177
-0.185160 0.134272
-0.184203 0.134864
-0.184098 0.134957
-0.184826 0.134602
-0.012024 -0.091484
-0.013223 -0.091247
-0.014618 -0.090974
-0.016201 -0.090690
-0.017951 -0.090423
-0.019826 -0.090193
-0.021768 -0.090000
-0.023704 -0.089828
-0.025559 -0.089645
-0.027270 -0.089425
-0.028797 -0.089160
-0.030128 -0.088869
-0.031275 -0.088598
-0.032265 -0.088409
-0.033127 -0.088360
-0.033888 -0.088486
-0.034566 -0.088785
-0.035168 -0.089221
-0.035697 -0.089742
-0.036150 -0.090300
-0.036523 -0.090855
-0.036819 -0.091387
-0.037039 -0.091889
-0.037189 -0.092368
-0.037273 -0.092837
-0.037296 -0.093318
-0.037261 -0.093823
-0.037175 -0.094344
-0.037047 -0.094847
-0.036892 -0.095282
-0.036725 -0.095594
-0.036558 -0.095750
-0.036397 -0.095745
-0.036245 -0.095608
-0.036099 -0.095390
-0.035955 -0.095147
-0.035802 -0.094918
-0.035631 -0.094717
-0.035427 -0.094539
-0.035178 -0.094364
-0.034865 -0.094181
-0.034469 -0.093986
-0.033970 -0.093788
-0.033354 -0.093600
-0.032627 -0.093442
-0.031819 -0.093331
-0.030984 -0.093284
-0.030191 -0.093303
-0.029509 -0.093375
-0.028988 -0.093460
-0.028656 -0.093506
-0.028516 -0.093461
-0.028549 -0.093288
-0.028718 -0.092982
-0.028982 -0.092572
-0.029292 -0.092115
-0.029603 -0.091676
-0.029866 -0.091312
-0.030032 -0.091054
-0.030051 -0.090906
-0.029874 -0.090852
-0.029463 -0.090873
-0.028802 -0.090954
-0.027904 -0.091090
-0.026808 -0.091286
-0.025574 -0.091554
-0.024272 -0.091906
-0.022973 -0.092350
-0.021742 -0.092883
-0.020634 -0.093482
-0.019688 -0.094104
-0.018927 -0.094691
-0.018352 -0.095185
-0.017942 -0.095541
-0.017656 -0.095744
-0.017440 -0.095808
-0.017230 -0.095778
-0.016962 -0.095708
-0.016579 -0.095647
-0.016042 -0.095618
-0.015338 -0.095615
-0.014487 -0.095612
-0.013532 -0.095578
-0.012528 -0.095492
-0.011533 -0.095351
-0.010599 -0.095171
-0.009771 -0.094982
-0.009082 -0.094821
-0.008560 -0.094727
-0.008221 -0.094722
-0.008075 -0.094805
-0.008116 -0.094942
-0.008320 -0.095074
-0.008642 -0.095131
-0.009017 -0.095056
-0.009371 -0.094813
-0.009633 -0.094397
-0.009751 -0.093833
-0.009699 -0.093161
-0.009477 -0.092429
-0.009101 -0.091673
0.224640 0.131018
0.225207 0.131265
0.225349 0.131629
0.225081 0.132082
0.224430 0.132595
0.223430 0.133145
0.222139 0.133708
0.220641 0.134261
0.219062 0.134777
0.217569 0.135225
0.216361 0.135569
0.215641 0.135773
0.215566 0.135807
0.216197 0.135656
0.217478 0.135332
0.219249 0.134874
0.221302 0.134335
0.223432 0.133769
0.225469 0.133214
0.227280 0.132692
0.228773 0.132206
0.229883 0.131750
0.230568 0.131312
0.230799 0.130880
0.230561 0.130443
0.229858 0.129990
0.228713 0.129506
0.227183 0.128973
0.225360 0.128358
0.223380 0.127616
0.221422 0.126682
0.219697 0.125481
0.218429 0.123932
0.217808 0.121972
0.217946 0.119576
0.218836 0.116783
0.220361 0.113693
0.222324 0.110455
0.224511 0.107236
0.226733 0.104186
0.228839 0.101426
0.230715 0.099037
0.232280 0.097056
0.233474 0.095489
0.234251 0.094315
0.234574 0.093495
0.234418 0.092977
0.233778 0.092702
0.232668 0.092600
0.231140 0.092594
0.229284 0.092603
0.227236 0.092542
0.225176 0.092327
0.223314 0.091879
0.221863 0.091133
0.220997 0.090046
0.220803 0.088613
0.221267 0.086873
0.222281 0.084903
0.223688 0.082803
0.225317 0.080677
0.227013 0.078616
0.228636 0.076692
0.230068 0.074955
0.231206 0.073438
0.231959 0.072164
0.232250 0.071144
0.232016 0.070379
0.231217 0.069862
0.229840 0.069570
0.227907 0.069463
0.225481 0.069483
0.222677 0.069550
0.219654 0.069566
0.216616 0.069417
0.213796 0.068987
0.211425 0.068170
0.209690 0.066895
0.208696 0.065147
0.208444 0.062972
0.208845 0.060471
0.209747 0.057766
0.210984 0.054985
0.212397 0.052239
0.213842 0.049619
0.215196 0.047197
0.216352 0.045027
0.217220 0.043149
0.217723 0.041589
0.217801 0.040367
0.217410 0.039486
0.216536 0.038937
0.215192 0.038691
0.213434 0.038697
0.211360 0.038880
0.209117 0.039144
0.206890 0.039380
0.204887 0.039474
0.203314 0.039324
0.202326 0.038854
0.201997 0.038035
0.001509 -0.095172
0.000218 -0.094652
-0.001196 -0.093979
-0.002751 -0.093133
-0.004449 -0.092121
-0.006281 -0.090991
-0.008221 -0.089829
-0.010232 -0.088739
-0.012271 -0.087804
-0.014295 -0.087065
-0.016266 -0.086517
-0.018153 -0.086130
-0.019935 -0.085870
-0.021604 -0.085720
-0.023156 -0.085671
-0.024593 -0.085707
-0.025917 -0.085810
-0.027130 -0.085957
-0.028236 -0.086136
-0.029243 -0.086353
-0.030163 -0.086625
-0.031014 -0.086965
-0.031818 -0.087362
-0.032600 -0.087776
-0.033386 -0.088149
-0.034198 -0.088434
-0.035054 -0.088618
-0.035961 -0.088731
-0.036914 -0.088839
-0.037899 -0.089017
-0.038892 -0.089320
-0.039863 -0.089761
-0.040777 -0.090317
-0.041598 -0.090945
-0.042296 -0.091605
-0.042848 -0.092267
-0.043240 -0.092905
-0.043466 -0.093493
-0.043530 -0.094007
-0.043445 -0.094434
-0.043230 -0.094780
-0.042908 -0.095068
-0.042508 -0.095321
-0.042058 -0.095542
-0.041589 -0.095701
-0.041130 -0.095751
-0.040708 -0.095647
-0.040349 -0.095379
-0.040072 -0.094979
-0.039890 -0.094519
-0.039807 -0.094081
-0.039812 -0.093725
-0.039884 -0.093476
-0.039996 -0.093322
-0.040117 -0.093227
-0.040218 -0.093156
-0.040280 -0.093078
-0.040286 -0.092968
-0.040226 -0.092796
-0.040092 -0.092537
-0.039878 -0.092175
-0.039581 -0.091710
-0.039201 -0.091165
-0.038741 -0.090573
-0.038211 -0.089969
-0.037623 -0.089370
-0.036999 -0.088784
-0.036361 -0.088207
-0.035738 -0.087649
-0.035158 -0.087143
-0.034649 -0.086746
-0.034233 -0.086528
-0.033926 -0.086548
-0.033732 -0.086836
-0.033647 -0.087386
-0.033661 -0.088163
-0.033755 -0.089112
-0.033909 -0.090176
-0.034102 -0.091294
-0.034310 -0.092403
-0.034512 -0.093441
-0.034687 -0.094359
-0.034815 -0.095124
-0.034883 -0.095730
-0.034882 -0.096186
-0.034808 -0.096503
-0.034662 -0.096683
-0.034456 -0.096715
-0.034204 -0.096588
-0.033926 -0.096307
-0.033647 -0.095906
-0.033391 -0.095450
-0.033179 -0.095019
-0.033025 -0.094683
-0.032933 -0.094478
-0.032897 -0.094406
-0.032897 -0.094435
-0.032909 -0.094518
-0.032907 -0.094607
-0.032863 -0.094654
-0.032755 -0.094615
-0.177853 0.170745
-0.176337 0.170946
-0.174375 0.171454
-0.172132 0.172169
-0.169799 0.172980
-0.167575 0.173781
-0.165649 0.174475
-0.164185 0.174986
-0.163308 0.175259
-0.163092 0.175272
-0.163549 0.175045
-0.164620 0.174643
-0.166186 0.174174
-0.168077 0.173773
-0.170091 0.173582
-0.172015 0.173731
-0.173647 0.174316
-0.174815 0.175389
-0.175398 0.176939
-0.175334 0.178896
-0.174630 0.181139
-0.173344 0.183525
-0.171573 0.185907
-0.169446 0.188157
-0.167106 0.190169
-0.164697 0.191870
-0.162362 0.193215
-0.160224 0.194189
-0.158377 0.194805
-0.156877 0.195105
-0.155730 0.195164
-0.154892 0.195086
-0.154282 0.194993
-0.153798 0.195007
-0.153345 0.195227
-0.152868 0.195688
-0.152362 0.196362
-0.151869 0.197151
-0.151458 0.197922
-0.151204 0.198532
-0.151160 0.198861
-0.151365 0.198813
-0.151831 0.198330
-0.152560 0.197381
-0.153540 0.195965
-0.154753 0.194112
-0.156174 0.191874
-0.157771 0.189334
-0.159507 0.186593
-0.161332 0.183773
-0.163194 0.181003
-0.165044 0.178411
-0.166844 0.176105
-0.168584 0.174153
-0.170282 0.172578
-0.171981 0.171346
-0.173733 0.170381
-0.175584 0.169581
-0.177560 0.168833
-0.179647 0.168038
-0.181793 0.167125
-0.183913 0.166061
-0.185899 0.164846
-0.187633 0.163516
-0.189005 0.162137
-0.189916 0.160794
-0.190291 0.159590
-0.190080 0.158631
-0.189270 0.158010
-0.187889 0.157791
-0.186013 0.157991
-0.183760 0.158575
-0.181292 0.159458
-0.178794 0.160525
-0.176460 0.161647
-0.174478 0.162704
-0.173007 0.163591
-0.172168 0.164233
-0.172029 0.164577
-0.172592 0.164600
-0.173787 0.164309
-0.175482 0.163740
-0.177493 0.162959
-0.179615 0.162053
-0.181639 0.161126
-0.183379 0.160285
-0.184684 0.159626
-0.185460 0.159208
-0.185672 0.159051
-0.185346 0.159123
-0.184561 0.159355
-0.183439 0.159652
-0.182129 0.159913
-0.180783 0.160052
-0.179552 0.159999
-0.178568 0.159712
-0.177942 0.159174
-0.177756 0.158397
-0.178062 0.157416
-0.178867 0.156296
-0.180132 0.155121
-0.221668 0.071683
-0.221669 0.069343
-0.221101 0.067451
-0.220040 0.066092
-0.218592 0.065324
-0.216874 0.065177
-0.215006 0.065634
-0.213098 0.066623
-0.211252 0.068006
-0.209567 0.069593
-0.208146 0.071169
-0.207098 0.072521
-0.206536 0.073468
-0.206552 0.073876
-0.207192 0.073670
-0.208429 0.072833
-0.210151 0.071404
-0.212183 0.069469
-0.214310 0.067141
-0.216320 0.064539
-0.218027 0.061777
-0.219292 0.058958
-0.220024 0.056172
-0.220186 0.053500
-0.219791 0.051027
-0.218901 0.048841
-0.217620 0.047039
-0.216079 0.045714
-0.214429 0.044937
-0.212815 0.044734
-0.211369 0.045061
-0.210197 0.045790
-0.209375 0.046720
-0.208960 0.047616
-0.208996 0.048254
-0.209496 0.048468
-0.210430 0.048167
-0.211708 0.047345
-0.213180 0.046057
-0.214663 0.044403
-0.215980 0.042500
-0.216978 0.040459
-0.217552 0.038380
-0.217640 0.036347
-0.217228 0.034432
-0.216341 0.032698
-0.215036 0.031199
-0.213398 0.029988
-0.211531 0.029108
-0.209550 0.028591
-0.207572 0.028447
-0.205709 0.028655
-0.204060 0.029155
-0.202709 0.029851
-0.201727 0.030610
-0.201171 0.031279
-0.201074 0.031714
-0.201438 0.031805
-0.202219 0.031508
-0.203322 0.030845
-0.204617 0.029893
-0.205962 0.028755
-0.207226 0.027536
-0.208304 0.026330
-0.209118 0.025213
-0.209624 0.024242
-0.209802 0.023464
-0.209662 0.022910
-0.209234 0.022608
-0.208570 0.022584
-0.207738 0.022860
-0.206821 0.023460
-0.205912 0.024402
-0.205111 0.025689
-0.204519 0.027307
-0.204230 0.029215
-0.204322 0.031340
-0.204855 0.033591
-0.205851 0.035878
-0.207289 0.038133
-0.209094 0.040334
-0.211148 0.042494
-0.213303 0.044658
-0.215410 0.046876
-0.217336 0.049192
-0.218973 0.051636
-0.220241 0.054226
-0.221084 0.056966
-0.221465 0.059853
-0.221371 0.062887
-0.220805 0.066067
-0.219784 0.069401
-0.218343 0.072897
-0.216533 0.076556
-0.214422 0.080360
-0.212102 0.084269
-0.209694 0.088211
-0.207345 0.092095
-0.205222 0.095819
-0.203485 0.099290
-0.202259 0.102435
0.196430 0.024959
0.197572 0.024550
0.198723 0.024116
0.199800 0.023712
0.200727 0.023383
0.201443 0.023167
0.201902 0.023087
0.202079 0.023153
0.201966 0.023365
0.201578 0.023709
0.200951 0.024161
0.200142 0.024685
0.199226 0.025237
0.198297 0.025763
0.197452 0.026205
0.196785 0.026511
0.196376 0.026636
0.196284 0.026548
0.196538 0.026236
0.197132 0.025710
0.198027 0.025000
0.199154 0.024151
0.200423 0.023222
0.201730 0.022275
0.202971 0.021372
0.204047 0.020573
0.204878 0.019928
0.205403 0.019479
0.205585 0.019257
0.205416 0.019281
0.204913 0.019559
0.204117 0.020087
0.203091 0.020847
0.201914 0.021809
0.200678 0.022928
0.199480 0.024154
0.198414 0.025428
0.197567 0.026694
0.197008 0.027905
0.196783 0.029022
0.196909 0.030028
0.197372 0.030917
0.198128 0.031702
0.199108 0.032411
0.200228 0.033081
0.201398 0.033755
0.202531 0.034477
0.203548 0.035292
0.204388 0.036237
0.205009 0.037344
0.205394 0.038632
0.205547 0.040113
0.205497 0.041784
0.205292 0.043631
0.204998 0.045629
0.204696 0.047738
0.204470 0.049908
0.204408 0.052083
0.204590 0.054201
0.205081 0.056203
0.205923 0.058043
0.207131 0.059688
0.208687 0.061124
0.210539 0.062359
0.212605 0.063416
0.214785 0.064333
0.216966 0.065155
0.219036 0.065936
0.220894 0.066728
0.222452 0.067581
0.223646 0.068540
0.224432 0.069643
0.224795 0.070915
0.224742 0.072368
0.224306 0.074001
0.223543 0.075797
0.222530 0.077728
0.221360 0.079756
0.220137 0.081835
0.218968 0.083919
0.217957 0.085960
0.217194 0.087918
0.216743 0.089762
0.216638 0.091470
0.216876 0.093034
0.217413 0.094459
0.218177 0.095762
0.219071 0.096966
0.219986 0.098105
0.220815 0.099214
0.221461 0.100326
0.221844 0.101472
0.221906 0.102676
0.221614 0.103952
0.220961 0.105306
0.219970 0.106734
0.218690 0.108227
0.217196 0.109766
0.215583 0.111326
0.213965 0.112877
0.212463 0.114385
0.241651 0.111878
0.240880 0.112068
0.239452 0.112252
0.237427 0.112401
0.234911 0.112478
0.232049 0.112443
0.229018 0.112252
0.226017 0.111862
0.223249 0.111237
0.220903 0.110349
0.219128 0.109180
0.218018 0.107733
0.217607 0.106023
0.217870 0.104082
0.218731 0.101949
0.220078 0.099670
0.221770 0.097289
0.223653 0.094845
0.225575 0.092375
0.227395 0.089911
0.228996 0.087486
0.230282 0.085128
0.231190 0.082861
0.231682 0.080702
0.231753 0.078657
0.231427 0.076722
0.230761 0.074876
0.229840 0.073086
0.228771 0.071308
0.227676 0.069492
0.226678 0.067589
0.225886 0.065560
0.225382 0.063383
0.225211 0.061059
0.225379 0.058612
0.225855 0.056086
0.226576 0.053537
0.227450 0.051030
0.228366 0.048629
0.229199 0.046393
0.229831 0.044371
0.230153 0.042600
0.230078 0.041106
0.229546 0.039901
0.228522 0.038982
0.227002 0.038328
0.225012 0.037905
0.222607 0.037659
0.219871 0.037525
0.216910 0.037428
0.213846 0.037291
0.210804 0.037040
0.207902 0.036610
0.205242 0.035954
0.202895 0.035043
0.200907 0.033866
0.199289 0.032434
0.198028 0.030768
0.197087 0.028901
0.196411 0.026875
0.195932 0.024741
0.195576 0.022553
0.195267 0.020369
0.194939 0.018239
0.194537 0.016207
0.194021 0.014308
0.193369 0.012565
0.192576 0.010985
0.191660 0.009564
0.190652 0.008279
0.189606 0.007095
0.188582 0.005963
0.187651 0.004829
0.186876 0.003640
0.186311 0.002353
0.185992 0.000941
0.185933 -0.000603
0.186127 -0.002267
0.186548 -0.004016
0.187158 -0.005804
0.187904 -0.007571
0.188721 -0.009249
0.189535 -0.010767
0.190271 -0.012057
0.190856 -0.013061
0.191227 -0.013735
0.191333 -0.014050
0.191143 -0.014000
0.190640 -0.013598
0.189830 -0.012881
0.188739 -0.011906
0.187413 -0.010750
0.185915 -0.009501
0.184318 -0.008252
0.182702 -0.007092
0.181140 -0.006098
0.179698 -0.005328
0.178421 -0.004816
0.177337 -0.004575
0.176454 -0.004593
0.175757 -0.004841
0.116707 0.257618
0.117039 0.256640
0.116358 0.255939
0.114765 0.255570
0.112411 0.255557
0.109496 0.255876
0.106288 0.256458
0.103129 0.257190
0.100431 0.257940
0.098604 0.258584
0.097940 0.259036
0.098524 0.259254
0.100208 0.259249
0.102714 0.259065
0.105717 0.258762
0.108925 0.258394
0.112081 0.258001
0.114944 0.257608
0.117302 0.257233
0.118970 0.256889
0.119817 0.256591
0.119796 0.256354
0.118945 0.256191
0.117425 0.256107
0.115515 0.256094
0.113577 0.256135
0.112010 0.256208
0.111151 0.256293
0.111157 0.256382
0.111962 0.256484
0.113321 0.256621
0.114912 0.256827
0.116448 0.257133
0.117717 0.257565
0.118575 0.258137
0.118919 0.258848
0.118651 0.259678
0.117674 0.260589
0.115882 0.261523
0.113214 0.262413
0.109671 0.263184
0.105370 0.263767
0.100566 0.264101
0.095626 0.264158
0.090963 0.263953
0.086900 0.263552
0.083570 0.263065
0.080900 0.262613
0.078672 0.262305
0.076642 0.262212
0.074603 0.262367
0.072420 0.262770
0.070014 0.263399
0.067356 0.264224
0.064439 0.265214
0.061273 0.266338
0.057887 0.267557
0.054334 0.268821
0.050722 0.270068
0.047238 0.271224
0.044160 0.272220
0.041819 0.273001
0.040490 0.273533
0.040233 0.273800
0.040824 0.273800
0.041803 0.273556
0.042654 0.273117
0.042953 0.272559
0.042431 0.271963
0.040954 0.271399
0.038484 0.270913
0.035033 0.270521
0.030647 0.270216
0.025394 0.269969
0.019374 0.269746
0.012730 0.269516
0.005661 0.269255
-0.001567 0.268950
-0.008627 0.268607
-0.015171 0.268236
-0.020923 0.267842
-0.025758 0.267403
-0.029762 0.266855
-0.033196 0.266098
-0.036405 0.265028
-0.039724 0.263556
-0.043431 0.261628
-0.047727 0.259222
-0.052745 0.256341
-0.058562 0.253007
-0.065193 0.249249
-0.072579 0.245110
-0.080585 0.240647
-0.089002 0.235940
-0.097564 0.231099
-0.105981 0.226273
-0.113974 0.221637
-0.121326 0.217367
-0.127927 0.213592
-0.133778 0.210353
-0.138978 0.207589
-0.125576 -0.060953
-0.124819 -0.062058
-0.124011 -0.063179
-0.123118 -0.064217
-0.122116 -0.065088
-0.120992 -0.065726
-0.119743 -0.066087
-0.118374 -0.066147
-0.116896 -0.065901
-0.115322 -0.065358
-0.113669 -0.064547
-0.111953 -0.063510
-0.110197 -0.062310
-0.108425 -0.061025
-0.106668 -0.059753
-0.104967 -0.058604
-0.103362 -0.057690
-0.101899 -0.057114
-0.100614 -0.056960
-0.099531 -0.057273
-0.098656 -0.058061
-0.097974 -0.059286
-0.097449 -0.060880
-0.097031 -0.062745
-0.096665 -0.064778
-0.096295 -0.066873
-0.095873 -0.068935
-0.095362 -0.070882
-0.094737 -0.072646
-0.093983 -0.074176
-0.093100 -0.075435
-0.092094 -0.076402
-0.090982 -0.077073
-0.089787 -0.077463
-0.088533 -0.077607
-0.087245 -0.077563
-0.085947 -0.077407
-0.084659 -0.077229
-0.083396 -0.077125
-0.082163 -0.077182
-0.080955 -0.077471
-0.079756 -0.078030
-0.078537 -0.078866
-0.077264 -0.079946
-0.075900 -0.081212
-0.074411 -0.082589
-0.072769 -0.083992
-0.070955 -0.085341
-0.068958 -0.086565
-0.066776 -0.087603
-0.064414 -0.088408
-0.061884 -0.088942
-0.059199 -0.089182
-0.056380 -0.089119
-0.053447 -0.088760
-0.050421 -0.088136
-0.047323 -0.087296
-0.044172 -0.086311
-0.040983 -0.085270
-0.037768 -0.084270
-0.034534 -0.083406
-0.031287 -0.082764
-0.028029 -0.082405
-0.024759 -0.082360
-0.021478 -0.082629
-0.018185 -0.083181
-0.014877 -0.083964
-0.011554 -0.084908
-0.008217 -0.085935
-0.004870 -0.086971
-0.001516 -0.087944
0.001834 -0.088795
0.005172 -0.089476
0.008485 -0.089954
0.011760 -0.090208
0.014984 -0.090236
0.018147 -0.090049
0.021241 -0.089675
0.024259 -0.089158
0.027201 -0.088553
0.030068 -0.087925
0.032865 -0.087344
0.035602 -0.086870
0.038289 -0.086554
0.040935 -0.086424
0.043548 -0.086487
0.046129 -0.086723
0.048673 -0.087093
0.051167 -0.087543
0.053591 -0.088011
0.055922 -0.088432
0.058136 -0.088746
0.060212 -0.088900
0.062130 -0.088852
0.063880 -0.088565
0.065456 -0.088020
0.066860 -0.087207
0.068104 -0.086136
0.069205 -0.084833
0.070186 -0.083342
0.071074 -0.081725
0.213943 0.052638
0.213495 0.052639
0.213488 0.052349
0.213869 0.051830
0.214568 0.051166
0.215498 0.050444
0.216564 0.049748
0.217664 0.049142
0.218701 0.048663
0.219590 0.048331
0.220260 0.048159
0.220666 0.048155
0.220776 0.048324
0.220576 0.048662
0.220067 0.049140
0.219268 0.049701
0.218224 0.050258
0.217014 0.050709
0.215741 0.050950
0.214527 0.050887
0.213491 0.050451
0.212727 0.049605
0.212293 0.048352
0.212204 0.046730
0.212437 0.044814
0.212948 0.042698
0.213675 0.040490
0.214549 0.038305
0.215496 0.036252
0.216434 0.034422
0.217284 0.032882
0.217964 0.031677
0.218407 0.030827
0.218557 0.030343
0.218381 0.030217
0.217863 0.030425
0.217009 0.030920
0.215852 0.031635
0.214456 0.032483
0.212914 0.033369
0.211344 0.034202
0.209868 0.034904
0.208597 0.035412
0.207616 0.035691
0.206979 0.035726
0.206706 0.035527
0.206788 0.035129
0.207191 0.034585
0.207862 0.033968
0.208735 0.033354
0.209733 0.032818
0.210771 0.032422
0.211761 0.032208
0.212623 0.032205
0.213287 0.032429
0.213704 0.032885
0.213843 0.033569
0.213699 0.034452
0.213284 0.035488
0.212635 0.036605
0.211810 0.037715
0.210889 0.038721
0.209963 0.039536
0.209120 0.040086
0.208440 0.040316
0.207976 0.040198
0.207762 0.039718
0.207800 0.038890
0.208071 0.037741
0.208524 0.036325
0.209098 0.034711
0.209720 0.032989
0.210317 0.031255
0.210822 0.029605
0.211174 0.028131
0.211326 0.026904
0.211245 0.025976
0.210913 0.025381
0.210325 0.025128
0.209493 0.025198
0.208450 0.025539
0.207233 0.026093
0.205920 0.026759
0.204585 0.027446
0.203274 0.028098
0.202113 0.028591
0.201139 0.028888
0.200403 0.028946
0.199940 0.028746
0.199749 0.028308
0.199826 0.027667
0.200130 0.026896
0.200612 0.026080
0.201220 0.025303
0.201891 0.024649
0.202565 0.024184
0.203179 0.023964
0.203684 0.024021
0.204039 0.024368
0.204219 0.024997
0.204211 0.025883
-0.066029 -0.077736
-0.066792 -0.077883
-0.067556 -0.077963
-0.068342 -0.077952
-0.069165 -0.077837
-0.070024 -0.077611
-0.070902 -0.077273
-0.071773 -0.076823
-0.072604 -0.076262
-0.073362 -0.075599
-0.074021 -0.074856
-0.074567 -0.074078
-0.074997 -0.073326
-0.075317 -0.072675
-0.075540 -0.072190
-0.075678 -0.071917
-0.075747 -0.071866
-0.075761 -0.072013
-0.075738 -0.072313
-0.075700 -0.072711
-0.075671 -0.073160
-0.075676 -0.073622
-0.075733 -0.074072
-0.075852 -0.074494
-0.076037 -0.074883
-0.076283 -0.075235
-0.076581 -0.075545
-0.076911 -0.075805
-0.077245 -0.075996
-0.077552 -0.076095
-0.077799 -0.076085
-0.077961 -0.075961
-0.078027 -0.075734
-0.078004 -0.075440
-0.077913 -0.075124
-0.077786 -0.074838
-0.077659 -0.074619
-0.077562 -0.074489
-0.077512 -0.074450
-0.077513 -0.074495
-0.077554 -0.074613
-0.077614 -0.074797
-0.077664 -0.075039
-0.077674 -0.075333
-0.077614 -0.075667
-0.077461 -0.076032
-0.077202 -0.076418
-0.076832 -0.076816
-0.076355 -0.077205
-0.075777 -0.077554
-0.075110 -0.077819
-0.074367 -0.077951
-0.073559 -0.077912
-0.072702 -0.077688
-0.071810 -0.077293
-0.070895 -0.076772
-0.069963 -0.076190
-0.069010 -0.075616
-0.068024 -0.075107
-0.066984 -0.074699
-0.065868 -0.074408
-0.064653 -0.074237
-0.063324 -0.074189
-0.061875 -0.074268
-0.060313 -0.074480
-0.058656 -0.074832
-0.056933 -0.075327
-0.055186 -0.075960
-0.053459 -0.076715
-0.051802 -0.077562
-0.050258 -0.078456
-0.048863 -0.079340
-0.047644 -0.080150
-0.046612 -0.080836
-0.045762 -0.081367
-0.045079 -0.081740
-0.044537 -0.081982
-0.044105 -0.082130
-0.043750 -0.082229
-0.043437 -0.082310
-0.043134 -0.082393
-0.042811 -0.082488
-0.042448 -0.082598
-0.042034 -0.082731
-0.041568 -0.082895
-0.041065 -0.083103
-0.040544 -0.083362
-0.040033 -0.083677
-0.039563 -0.084052
-0.039163 -0.084487
-0.038856 -0.084979
-0.038653 -0.085511
-0.038552 -0.086046
-0.038534 -0.086531
-0.038567 -0.086909
-0.038610 -0.087131
-0.038620 -0.087174
-0.038559 -0.087040
-0.038396 -0.086760
-0.038104 -0.086377
-0.037667 -0.085935
-0.038504 -0.085872
-0.038610 -0.086393
-0.038727 -0.086936
-0.038851 -0.087476
-0.038977 -0.087991
-0.039099 -0.088454
-0.039212 -0.088835
-0.039310 -0.089102
-0.039394 -0.089223
-0.039466 -0.089175
-0.039534 -0.088947
-0.039610 -0.088551
-0.039711 -0.088012
-0.039851 -0.087372
-0.040047 -0.086677
-0.040309 -0.085975
-0.040645 -0.085310
-0.041058 -0.084712
-0.041546 -0.084204
-0.042103 -0.083791
-0.042721 -0.083472
-0.043384 -0.083233
-0.044080 -0.083058
-0.044792 -0.082929
-0.045508 -0.082830
-0.046218 -0.082741
-0.046918 -0.082646
-0.047604 -0.082527
-0.048272 -0.082372
-0.048920 -0.082169
-0.049543 -0.081915
-0.050139 -0.081610
-0.050712 -0.081262
-0.051266 -0.080885
-0.051808 -0.080497
-0.052348 -0.080120
-0.052894 -0.079777
-0.053452 -0.079484
-0.054024 -0.079253
-0.054611 -0.079087
-0.055210 -0.078980
-0.055819 -0.078921
-0.056438 -0.078896
-0.057064 -0.078888
-0.057691 -0.078890
-0.058307 -0.078901
-0.058893 -0.078929
-0.059426 -0.078982
-0.059882 -0.079068
-0.060239 -0.079188
-0.060478 -0.079338
-0.060587 -0.079512
-0.060555 -0.079702
-0.060381 -0.079902
-0.060071 -0.080110
-0.059643 -0.080326
-0.059122 -0.080549
-0.058548 -0.080777
-0.057965 -0.081004
-0.057427 -0.081218
-0.056983 -0.081406
-0.056670 -0.081553
-0.056502 -0.081652
-0.056463 -0.081705
-0.056512 -0.081721
-0.056593 -0.081716
-0.056655 -0.081709
-0.056651 -0.081714
-0.056550 -0.081740
-0.056330 -0.081791
-0.055979 -0.081860
-0.055493 -0.081938
-0.054873 -0.082009
-0.054131 -0.082060
-0.053289 -0.082074
-0.052378 -0.082037
-0.051441 -0.081938
-0.050525 -0.081764
-0.049677 -0.081507
-0.048932 -0.081165
-0.048299 -0.080746
-0.047763 -0.080270
-0.047286 -0.079766
-0.046816 -0.079271
-0.046297 -0.078824
-0.045680 -0.078464
-0.044924 -0.078226
-0.044007 -0.078135
-0.042918 -0.078204
-0.041661 -0.078431
-0.040252 -0.078798
-0.038718 -0.079271
-0.037095 -0.079806
-0.035431 -0.080354
-0.033780 -0.080869
-0.032200 -0.081316
-0.030745 -0.081672
-0.029454 -0.081933
-0.028341 -0.082113
-0.027396 -0.082236
-0.026590 -0.082333
0.143126 -0.044546
0.142658 -0.042998
0.141847 -0.041037
0.140773 -0.038762
0.139550 -0.036302
0.138319 -0.033814
0.137238 -0.031477
0.136467 -0.029478
0.136150 -0.027992
0.136395 -0.027155
0.137250 -0.027035
0.138696 -0.027622
0.140648 -0.028825
0.142973 -0.030492
0.145512 -0.032446
0.148103 -0.034501
0.150590 -0.036488
0.152835 -0.038260
0.154732 -0.039692
0.156205 -0.040683
0.157210 -0.041152
0.157740 -0.041042
0.157818 -0.040327
0.157495 -0.039016
0.156850 -0.037163
0.155984 -0.034859
0.155019 -0.032241
0.154095 -0.029475
0.153363 -0.026751
0.152970 -0.024257
0.153045 -0.022161
0.153676 -0.020578
0.154895 -0.019562
0.156670 -0.019099
0.158912 -0.019113
0.161494 -0.019486
0.164266 -0.020071
0.167082 -0.020708
0.169813 -0.021240
0.172349 -0.021522
0.174610 -0.021435
0.176536 -0.020886
0.178091 -0.019816
0.179258 -0.018199
0.180043 -0.016042
0.180478 -0.013393
0.180620 -0.010337
0.180561 -0.006995
0.180424 -0.003522
0.180360 -0.000093
0.180536 0.003109
0.181120 0.005907
0.182252 0.008154
0.184023 0.009752
0.186450 0.010666
0.189465 0.010938
0.192929 0.010676
0.196657 0.010042
0.200449 0.009221
0.204108 0.008398
0.207458 0.007736
0.210352 0.007370
0.212671 0.007402
0.214332 0.007895
0.215285 0.008879
0.215516 0.010350
0.215046 0.012269
0.213942 0.014563
0.212307 0.017128
0.210288 0.019839
0.208067 0.022555
0.205852 0.025131
0.203862 0.027433
0.202306 0.029350
0.201354 0.030808
0.201114 0.031778
0.201618 0.032282
0.202820 0.032391
0.204603 0.032220
0.206801 0.031904
0.209227 0.031590
0.211687 0.031415
0.214004 0.031494
0.216026 0.031910
0.217633 0.032719
0.218737 0.033940
0.219288 0.035570
0.219276 0.037581
0.218729 0.039929
0.217717 0.042559
0.216352 0.045405
0.214782 0.048390
0.213188 0.051433
0.211769 0.054447
0.210729 0.057348
0.210260 0.060060
0.210510 0.062526
0.211569 0.064714
0.213439 0.066621
0.216036 0.068274
0.219192 0.069724
0.206432 0.032393
0.205889 0.032504
0.205508 0.032604
0.205328 0.032709
0.205350 0.032845
0.205532 0.033036
0.205802 0.033288
0.206078 0.033584
0.206295 0.033893
0.206413 0.034174
0.206434 0.034390
0.206391 0.034510
0.206339 0.034510
0.206341 0.034364
0.206443 0.034053
0.206661 0.033565
0.206977 0.032907
0.207340 0.032104
0.207692 0.031188
0.207984 0.030194
0.208193 0.029142
0.208325 0.028044
0.208411 0.026899
0.208496 0.025705
0.208627 0.024466
0.208828 0.023211
0.209100 0.021988
0.209418 0.020864
0.209737 0.019901
0.210008 0.019146
0.210195 0.018624
0.210284 0.018335
0.210284 0.018264
0.210221 0.018387
0.210131 0.018676
0.210039 0.019114
0.209952 0.019688
0.209857 0.020395
0.209724 0.021230
0.209525 0.022174
0.209248 0.023201
0.208907 0.024264
0.208540 0.025311
0.208201 0.026292
0.207948 0.027176
0.207822 0.027958
0.207835 0.028666
0.207977 0.029351
0.208218 0.030071
0.208520 0.030874
0.208854 0.031784
0.209196 0.032799
0.209542 0.033893
0.209897 0.035027
0.210279 0.036153
0.210704 0.037229
0.211180 0.038213
0.211694 0.039076
0.212215 0.039789
0.212693 0.040325
0.213074 0.040664
0.213314 0.040786
0.213390 0.040686
0.213304 0.040366
0.213082 0.039838
0.212763 0.039123
0.212384 0.038253
0.211969 0.037274
0.211531 0.036245
0.211065 0.035235
0.210560 0.034308
0.210012 0.033508
0.209418 0.032853
0.208789 0.032328
0.208147 0.031893
0.207516 0.031494
0.206924 0.031073
0.206385 0.030588
0.205895 0.030014
0.205432 0.029361
0.204961 0.028662
0.204445 0.027966
0.203858 0.027326
0.203191 0.026782
0.202459 0.026360
0.201688 0.026069
0.200917 0.025910
0.200184 0.025882
0.199517 0.025994
0.198932 0.026261
0.198436 0.026699
0.198027 0.027320
0.197709 0.028116
0.197490 0.029061
0.197384 0.030106
0.197412 0.031190
0.197600 0.032250
0.197971 0.033232
0.198539 0.034108
0.199300 0.034874
0.200228 0.035550
0.078930 -0.081350
0.077757 -0.081049
0.076391 -0.080532
0.074845 -0.079825
0.073153 -0.078991
0.071363 -0.078119
0.069529 -0.077314
0.067702 -0.076674
0.065921 -0.076272
0.064210 -0.076145
0.062577 -0.076291
0.061020 -0.076677
0.059533 -0.077252
0.058108 -0.077956
0.056745 -0.078737
0.055453 -0.079560
0.054245 -0.080410
0.053137 -0.081279
0.052133 -0.082155
0.051226 -0.083005
0.050390 -0.083779
0.049583 -0.084415
0.048752 -0.084861
0.047851 -0.085088
0.046846 -0.085101
0.045726 -0.084941
0.044500 -0.084682
0.043197 -0.084420
0.041855 -0.084254
0.040513 -0.084265
0.039206 -0.084509
0.037963 -0.085005
0.036805 -0.085734
0.035747 -0.086651
0.034793 -0.087686
0.033938 -0.088762
0.033162 -0.089811
0.032432 -0.090783
0.031707 -0.091652
0.030941 -0.092402
0.030083 -0.093018
0.029080 -0.093472
0.027887 -0.093727
0.026468 -0.093747
0.024802 -0.093512
0.022889 -0.093031
0.020748 -0.092348
0.018418 -0.091538
0.015952 -0.090701
0.013406 -0.089943
0.010830 -0.089359
0.008267 -0.089017
0.005745 -0.088949
0.003275 -0.089149
0.000859 -0.089578
-0.001515 -0.090171
-0.003861 -0.090860
-0.006196 -0.091586
-0.008533 -0.092311
-0.010881 -0.093014
-0.013245 -0.093682
-0.015629 -0.094291
-0.018029 -0.094800
-0.020441 -0.095151
-0.022860 -0.095283
-0.025282 -0.095155
-0.027702 -0.094758
-0.030114 -0.094123
-0.032511 -0.093317
-0.034883 -0.092437
-0.037227 -0.091592
-0.039537 -0.090884
-0.041811 -0.090390
-0.044046 -0.090158
-0.046236 -0.090200
-0.048369 -0.090497
-0.050434 -0.091004
-0.052414 -0.091654
-0.054299 -0.092379
-0.056080 -0.093116
-0.057759 -0.093818
-0.059341 -0.094446
-0.060836 -0.094963
-0.062255 -0.095323
-0.063604 -0.095466
-0.064892 -0.095337
-0.066126 -0.094890
-0.067314 -0.094112
-0.068464 -0.093024
-0.069587 -0.091683
-0.070689 -0.090178
-0.071780 -0.088616
-0.072865 -0.087107
-0.073950 -0.085745
-0.075033 -0.084602
-0.076110 -0.083719
-0.077174 -0.083106
-0.078210 -0.082744
-0.079206 -0.082593
-0.080148 -0.082605
-0.081025 -0.082735
0.168131 -0.010174
0.168260 -0.008631
0.168697 -0.007316
0.169494 -0.006325
0.170662 -0.005722
0.172165 -0.005540
0.173929 -0.005781
0.175849 -0.006418
0.177808 -0.007394
0.179692 -0.008620
0.181402 -0.009973
0.182861 -0.011309
0.184021 -0.012474
0.184859 -0.013329
0.185370 -0.013758
0.185564 -0.013679
0.185460 -0.013054
0.185085 -0.011889
0.184474 -0.010237
0.183672 -0.008193
0.182740 -0.005881
0.181756 -0.003451
0.180809 -0.001061
0.179991 0.001139
0.179383 0.003017
0.179049 0.004475
0.179026 0.005457
0.179325 0.005951
0.179932 0.005991
0.180815 0.005645
0.181926 0.005016
0.183209 0.004221
0.184604 0.003395
0.186061 0.002670
0.187535 0.002180
0.188996 0.002042
0.190420 0.002351
0.191785 0.003162
0.193073 0.004485
0.194264 0.006273
0.195347 0.008432
0.196327 0.010825
0.197229 0.013295
0.198101 0.015686
0.199005 0.017863
0.200008 0.019733
0.201163 0.021252
0.202505 0.022418
0.204045 0.023263
0.205777 0.023840
0.207680 0.024213
0.209721 0.024451
0.211854 0.024629
0.214020 0.024828
0.216147 0.025135
0.218160 0.025640
0.219981 0.026429
0.221544 0.027571
0.222791 0.029111
0.223683 0.031055
0.224195 0.033373
0.224328 0.035998
0.224109 0.038843
0.223597 0.041811
0.222878 0.044808
0.222054 0.047750
0.221233 0.050566
0.220514 0.053201
0.219977 0.055619
0.219679 0.057796
0.219651 0.059721
0.219897 0.061392
0.220399 0.062818
0.221113 0.064014
0.221978 0.065009
0.222921 0.065841
0.223865 0.066561
0.224737 0.067233
0.225478 0.067934
0.226042 0.068750
0.226399 0.069763
0.226537 0.071037
0.226458 0.072593
0.226188 0.074412
0.225772 0.076438
0.225275 0.078590
0.224780 0.080779
0.224377 0.082920
0.224148 0.084938
0.224165 0.086774
0.224476 0.088380
0.225112 0.089718
0.226079 0.090755
0.227363 0.091460
0.228927 0.091814
0.230700 0.091815
0.232581 0.091491
0.234443 0.090914
0.236152 0.090192
0.237583 0.089461
0.238637 0.088863
-0.045349 -0.087432
-0.046203 -0.087473
-0.047115 -0.087531
-0.048104 -0.087601
-0.049167 -0.087671
-0.050281 -0.087718
-0.051410 -0.087715
-0.052510 -0.087637
-0.053538 -0.087477
-0.054457 -0.087249
-0.055242 -0.086996
-0.055873 -0.086778
-0.056340 -0.086666
-0.056638 -0.086730
-0.056768 -0.087024
-0.056730 -0.087574
-0.056533 -0.088371
-0.056188 -0.089368
-0.055714 -0.090488
-0.055138 -0.091644
-0.054497 -0.092757
-0.053839 -0.093764
-0.053216 -0.094629
-0.052678 -0.095336
-0.052270 -0.095875
-0.052023 -0.096239
-0.051950 -0.096414
-0.052044 -0.096380
-0.052278 -0.096125
-0.052610 -0.095651
-0.052997 -0.094984
-0.053399 -0.094170
-0.053788 -0.093274
-0.054146 -0.092372
-0.054463 -0.091537
-0.054733 -0.090831
-0.054950 -0.090296
-0.055109 -0.089944
-0.055198 -0.089754
-0.055211 -0.089681
-0.055144 -0.089669
-0.055004 -0.089669
-0.054807 -0.089646
-0.054579 -0.089588
-0.054352 -0.089491
-0.054153 -0.089356
-0.054005 -0.089180
-0.053918 -0.088946
-0.053887 -0.088633
-0.053895 -0.088224
-0.053912 -0.087711
-0.053905 -0.087110
-0.053842 -0.086457
-0.053694 -0.085809
-0.053439 -0.085233
-0.053064 -0.084802
-0.052560 -0.084578
-0.051923 -0.084608
-0.051156 -0.084906
-0.050262 -0.085458
-0.049250 -0.086218
-0.048129 -0.087121
-0.046915 -0.088100
-0.045626 -0.089096
-0.044290 -0.090069
-0.042935 -0.090988
-0.041594 -0.091830
-0.040302 -0.092574
-0.039093 -0.093193
-0.037993 -0.093660
-0.037025 -0.093952
-0.036193 -0.094061
-0.035493 -0.093993
-0.034911 -0.093778
-0.034428 -0.093459
-0.034027 -0.093095
-0.033693 -0.092744
-0.033415 -0.092460
-0.033181 -0.092285
-0.032982 -0.092239
-0.032806 -0.092316
-0.032638 -0.092492
-0.032467 -0.092730
-0.032286 -0.092992
-0.032092 -0.093250
-0.031889 -0.093489
-0.031686 -0.093698
-0.031495 -0.093865
-0.031330 -0.093973
-0.031202 -0.093995
-0.031114 -0.093902
-0.031065 -0.093670
-0.031044 -0.093290
-0.031031 -0.092771
-0.031001 -0.092140
-0.030924 -0.091444
-0.030772 -0.090741
-0.030519 -0.090097
-0.030147 -0.089578
-0.029643 -0.089245
-0.029002 -0.089137
0.019606 -0.089923
0.018336 -0.089495
0.017028 -0.089318
0.015667 -0.089406
0.014243 -0.089732
0.012756 -0.090230
0.011212 -0.090806
0.009623 -0.091370
0.008008 -0.091853
0.006387 -0.092219
0.004782 -0.092448
0.003215 -0.092530
0.001708 -0.092449
0.000276 -0.092179
-0.001065 -0.091694
-0.002307 -0.090983
-0.003445 -0.090060
-0.004483 -0.088974
-0.005427 -0.087804
-0.006290 -0.086654
-0.007086 -0.085636
-0.007831 -0.084857
-0.008541 -0.084403
-0.009231 -0.084329
-0.009914 -0.084656
-0.010603 -0.085361
-0.011303 -0.086387
-0.012015 -0.087647
-0.012730 -0.089051
-0.013434 -0.090512
-0.014111 -0.091963
-0.014743 -0.093347
-0.015320 -0.094607
-0.015836 -0.095682
-0.016292 -0.096505
-0.016693 -0.097014
-0.017047 -0.097166
-0.017361 -0.096950
-0.017647 -0.096391
-0.017915 -0.095551
-0.018177 -0.094518
-0.018453 -0.093401
-0.018766 -0.092314
-0.019146 -0.091370
-0.019629 -0.090666
-0.020246 -0.090275
-0.021022 -0.090226
-0.021967 -0.090499
-0.023076 -0.091022
-0.024331 -0.091695
-0.025706 -0.092418
-0.027175 -0.093104
-0.028711 -0.093690
-0.030292 -0.094121
-0.031897 -0.094344
-0.033506 -0.094298
-0.035100 -0.093925
-0.036662 -0.093183
-0.038179 -0.092057
-0.039644 -0.090566
-0.041056 -0.088772
-0.042417 -0.086766
-0.043736 -0.084671
-0.045028 -0.082625
-0.046305 -0.080770
-0.047583 -0.079237
-0.048877 -0.078133
-0.050195 -0.077525
-0.051544 -0.077429
-0.052921 -0.077812
-0.054318 -0.078602
-0.055719 -0.079717
-0.057102 -0.081074
-0.058445 -0.082602
-0.059719 -0.084228
-0.060899 -0.085872
-0.061956 -0.087437
-0.062868 -0.088828
-0.063614 -0.089952
-0.064182 -0.090748
-0.064569 -0.091181
-0.064780 -0.091257
-0.064829 -0.091012
-0.064739 -0.090511
-0.064541 -0.089838
-0.064280 -0.089093
-0.064006 -0.088380
-0.063775 -0.087803
-0.063644 -0.087456
-0.063657 -0.087404
-0.063842 -0.087676
-0.064196 -0.088254
-0.064697 -0.089093
-0.065304 -0.090132
-0.065968 -0.091316
-0.066641 -0.092589
-0.067278 -0.093885
-0.067838 -0.095118
-0.068287 -0.096189
-0.068601 -0.096995
-0.068762 -0.097445
0.212987 0.129559
0.212742 0.130931
0.212479 0.132085
0.212182 0.133034
0.211848 0.133791
0.211494 0.134369
0.211154 0.134784
0.210863 0.135062
0.210652 0.135249
0.210526 0.135401
0.210475 0.135578
0.210473 0.135815
0.210496 0.136112
0.210537 0.136428
0.210602 0.136699
0.210713 0.136859
0.210900 0.136853
0.211191 0.136646
0.211605 0.136223
0.212142 0.135583
0.212777 0.134743
0.213464 0.133735
0.214137 0.132610
0.214725 0.131439
0.215162 0.130309
0.215397 0.129323
0.215399 0.128584
0.215160 0.128174
0.214695 0.128138
0.214040 0.128463
0.213244 0.129081
0.212367 0.129884
0.211464 0.130760
0.210587 0.131606
0.209779 0.132344
0.209083 0.132915
0.208537 0.133282
0.208182 0.133420
0.208051 0.133322
0.208160 0.132997
0.208503 0.132481
0.209039 0.131841
0.209695 0.131175
0.210378 0.130607
0.210987 0.130268
0.211441 0.130276
0.211690 0.130691
0.211728 0.131504
0.211598 0.132627
0.211377 0.133928
0.211161 0.135260
0.211039 0.136493
0.211079 0.137523
0.211318 0.138275
0.211762 0.138705
0.212391 0.138792
0.213168 0.138542
0.214049 0.137987
0.214982 0.137185
0.215916 0.136220
0.216797 0.135199
0.217570 0.134243
0.218177 0.133466
0.218569 0.132955
0.218705 0.132747
0.218562 0.132818
0.218142 0.133100
0.217474 0.133494
0.216612 0.133897
0.215633 0.134209
0.214638 0.134337
0.213728 0.134201
0.212998 0.133741
0.212513 0.132917
0.212300 0.131724
0.212344 0.130184
0.212600 0.128350
0.213004 0.126296
0.213491 0.124109
0.214007 0.121881
0.214512 0.119692
0.214985 0.117595
0.215419 0.115609
0.215809 0.113719
0.216152 0.111891
0.216435 0.110084
0.216641 0.108264
0.216755 0.106408
0.216768 0.104501
0.216687 0.102529
0.216530 0.100481
0.216333 0.098346
0.216139 0.096118
0.215989 0.093802
0.215914 0.091422
0.215932 0.089014
0.216041 0.086630
0.216230 0.084322
0.216485 0.082131
0.216793 0.080075
0.217143 0.078141
0.002814 -0.098236
0.001424 -0.097690
0.000065 -0.096729
-0.001251 -0.095434
-0.002517 -0.093925
-0.003727 -0.092345
-0.004884 -0.090842
-0.005992 -0.089541
-0.007063 -0.088519
-0.008105 -0.087807
-0.009122 -0.087393
-0.010110 -0.087252
-0.011056 -0.087353
-0.011940 -0.087671
-0.012740 -0.088178
-0.013436 -0.088830
-0.014010 -0.089564
-0.014454 -0.090298
-0.014765 -0.090934
-0.014951 -0.091378
-0.015027 -0.091547
-0.015013 -0.091387
-0.014937 -0.090875
-0.014827 -0.090029
-0.014717 -0.088902
-0.014638 -0.087583
-0.014618 -0.086181
-0.014677 -0.084817
-0.014829 -0.083601
-0.015074 -0.082617
-0.015404 -0.081914
-0.015805 -0.081511
-0.016257 -0.081407
-0.016741 -0.081600
-0.017241 -0.082087
-0.017745 -0.082864
-0.018252 -0.083910
-0.018771 -0.085178
-0.019317 -0.086587
-0.019910 -0.088028
-0.020567 -0.089385
-0.021305 -0.090550
-0.022132 -0.091439
-0.023055 -0.092000
-0.024073 -0.092218
-0.025181 -0.092112
-0.026367 -0.091735
-0.027615 -0.091164
-0.028906 -0.090487
-0.030222 -0.089791
-0.031544 -0.089146
-0.032856 -0.088597
-0.034145 -0.088166
-0.035401 -0.087859
-0.036616 -0.087680
-0.037788 -0.087633
-0.038914 -0.087725
-0.039996 -0.087954
-0.041037 -0.088302
-0.042036 -0.088723
-0.042988 -0.089147
-0.043885 -0.089490
-0.044711 -0.089668
-0.045450 -0.089618
-0.046085 -0.089305
-0.046602 -0.088726
-0.046996 -0.087916
-0.047270 -0.086940
-0.047436 -0.085883
-0.047513 -0.084843
-0.047526 -0.083916
-0.047500 -0.083180
-0.047456 -0.082689
-0.047411 -0.082468
-0.047378 -0.082524
-0.047366 -0.082849
-0.047383 -0.083438
-0.047438 -0.084281
-0.047532 -0.085366
-0.047664 -0.086668
-0.047823 -0.088138
-0.047994 -0.089697
-0.048155 -0.091240
-0.048289 -0.092656
-0.048380 -0.093844
-0.048414 -0.094733
-0.048385 -0.095286
-0.048290 -0.095504
-0.048129 -0.095420
-0.047909 -0.095096
-0.047638 -0.094613
-0.047327 -0.094058
-0.046991 -0.093514
-0.046642 -0.093048
-0.046296 -0.092707
-0.045964 -0.092517
-0.045660 -0.092491
-0.045392 -0.092635
-0.045170 -0.092948
-0.045000 -0.093420
-0.044885 -0.094021
0.029655 -0.082596
0.028445 -0.082224
0.027284 -0.081943
0.026175 -0.081732
0.025117 -0.081605
0.024112 -0.081612
0.023155 -0.081832
0.022241 -0.082343
0.021360 -0.083198
0.020501 -0.084394
0.019656 -0.085864
0.018823 -0.087483
0.018004 -0.089112
0.017209 -0.090622
0.016451 -0.091921
0.015745 -0.092962
0.015108 -0.093744
0.014561 -0.094300
0.014120 -0.094687
0.013802 -0.094961
0.013615 -0.095155
0.013559 -0.095274
0.013621 -0.095293
0.013780 -0.095177
0.014006 -0.094903
0.014267 -0.094477
0.014528 -0.093948
0.014758 -0.093398
0.014922 -0.092925
0.014990 -0.092616
0.014927 -0.092517
0.014707 -0.092618
0.014312 -0.092854
0.013737 -0.093131
0.012993 -0.093355
0.012100 -0.093454
0.011085 -0.093389
0.009976 -0.093154
0.008794 -0.092770
0.007556 -0.092269
0.006272 -0.091682
0.004948 -0.091025
0.003583 -0.090296
0.002182 -0.089481
0.000747 -0.088571
-0.000717 -0.087570
-0.002202 -0.086511
-0.003701 -0.085458
-0.005209 -0.084497
-0.006723 -0.083729
-0.008247 -0.083242
-0.009789 -0.083093
-0.011363 -0.083293
-0.012982 -0.083808
-0.014655 -0.084568
-0.016382 -0.085494
-0.018153 -0.086508
-0.019952 -0.087553
-0.021755 -0.088592
-0.023541 -0.089609
-0.025285 -0.090599
-0.026967 -0.091554
-0.028563 -0.092457
-0.030052 -0.093268
-0.031411 -0.093937
-0.032625 -0.094408
-0.033685 -0.094644
-0.034591 -0.094634
-0.035352 -0.094409
-0.035989 -0.094031
-0.036529 -0.093595
-0.037007 -0.093202
-0.037461 -0.092935
-0.037926 -0.092843
-0.038433 -0.092931
-0.039001 -0.093164
-0.039641 -0.093490
-0.040351 -0.093858
-0.041120 -0.094227
-0.041928 -0.094571
-0.042752 -0.094879
-0.043567 -0.095144
-0.044352 -0.095354
-0.045091 -0.095480
-0.045769 -0.095476
-0.046374 -0.095289
-0.046902 -0.094872
-0.047351 -0.094201
-0.047729 -0.093286
-0.048046 -0.092174
-0.048322 -0.090948
-0.048576 -0.089716
-0.048835 -0.088589
-0.049120 -0.087666
-0.049454 -0.087007
-0.049857 -0.086629
-0.050348 -0.086511
-0.050945 -0.086609
-0.051663 -0.086874
-0.052514 -0.087269
-0.053505 -0.087771
-0.016131 -0.094896
-0.015937 -0.095528
-0.015646 -0.095828
-0.015256 -0.095754
-0.014777 -0.095297
-0.014222 -0.094475
-0.013609 -0.093335
-0.012957 -0.091951
-0.012278 -0.090417
-0.011577 -0.088843
-0.010852 -0.087342
-0.010101 -0.086021
-0.009324 -0.084978
-0.008527 -0.084293
-0.007721 -0.084022
-0.006913 -0.084197
-0.006105 -0.084812
-0.005291 -0.085818
-0.004462 -0.087131
-0.003608 -0.088635
-0.002726 -0.090201
-0.001823 -0.091702
-0.000912 -0.093022
-0.000008 -0.094067
0.000871 -0.094771
0.001716 -0.095092
0.002527 -0.095016
0.003313 -0.094558
0.004088 -0.093762
0.004870 -0.092696
0.005673 -0.091450
0.006505 -0.090126
0.007362 -0.088833
0.008233 -0.087678
0.009095 -0.086762
0.009918 -0.086173
0.010669 -0.085978
0.011319 -0.086211
0.011845 -0.086863
0.012232 -0.087879
0.012475 -0.089158
0.012576 -0.090577
0.012536 -0.092001
0.012365 -0.093304
0.012076 -0.094376
0.011688 -0.095131
0.011221 -0.095512
0.010697 -0.095490
0.010135 -0.095064
0.009554 -0.094262
0.008969 -0.093135
0.008395 -0.091761
0.007842 -0.090238
0.007318 -0.088677
0.006821 -0.087193
0.006344 -0.085902
0.005868 -0.084911
0.005366 -0.084311
0.004808 -0.084172
0.004168 -0.084529
0.003432 -0.085369
0.002610 -0.086626
0.001730 -0.088189
0.000830 -0.089917
-0.000048 -0.091665
-0.000869 -0.093298
-0.001602 -0.094708
-0.002227 -0.095814
-0.002727 -0.096567
-0.003092 -0.096947
-0.003311 -0.096960
-0.003379 -0.096637
-0.003291 -0.096032
-0.003050 -0.095221
-0.002664 -0.094295
-0.002148 -0.093350
-0.001521 -0.092489
-0.000814 -0.091807
-0.000061 -0.091395
0.000695 -0.091323
0.001405 -0.091639
0.002025 -0.092350
0.002522 -0.093416
0.002883 -0.094750
0.003115 -0.096226
0.003236 -0.097697
0.003271 -0.099025
0.003240 -0.100088
0.003158 -0.100792
0.003037 -0.101079
0.002884 -0.100923
0.002705 -0.100331
0.002508 -0.099335
0.002301 -0.097994
0.002091 -0.096383
0.001887 -0.094595
0.001691 -0.092731
0.001500 -0.090900
0.001303 -0.089211
0.001080 -0.087766
0.000799 -0.086658
-0.055695 -0.072284
-0.056297 -0.072679
-0.056960 -0.073631
-0.057657 -0.075055
-0.058346 -0.076834
-0.058980 -0.078829
-0.059511 -0.080893
-0.059898 -0.082880
-0.060112 -0.084659
-0.060140 -0.086116
-0.059990 -0.087171
-0.059681 -0.087781
-0.059245 -0.087942
-0.058722 -0.087689
-0.058156 -0.087095
-0.057590 -0.086259
-0.057066 -0.085299
-0.056619 -0.084341
-0.056276 -0.083506
-0.056048 -0.082897
-0.055935 -0.082595
-0.055923 -0.082653
-0.055987 -0.083089
-0.056101 -0.083885
-0.056234 -0.084987
-0.056361 -0.086307
-0.056456 -0.087729
-0.056496 -0.089124
-0.056463 -0.090359
-0.056337 -0.091313
-0.056104 -0.091887
-0.055756 -0.092012
-0.055288 -0.091656
-0.054706 -0.090827
-0.054023 -0.089570
-0.053258 -0.087964
-0.052435 -0.086114
-0.051579 -0.084145
-0.050714 -0.082184
-0.049858 -0.080357
-0.049024 -0.078778
-0.048222 -0.077549
-0.047458 -0.076752
-0.046737 -0.076450
-0.046062 -0.076672
-0.045427 -0.077411
-0.044823 -0.078614
-0.044229 -0.080191
-0.043618 -0.082019
-0.042962 -0.083960
-0.042233 -0.085872
-0.041412 -0.087623
-0.040481 -0.089103
-0.039437 -0.090231
-0.038280 -0.090961
-0.037019 -0.091283
-0.035669 -0.091225
-0.034247 -0.090846
-0.032769 -0.090225
-0.031256 -0.089457
-0.029725 -0.088638
-0.028192 -0.087861
-0.026673 -0.087214
-0.025180 -0.086776
-0.023719 -0.086615
-0.022292 -0.086785
-0.020894 -0.087314
-0.019519 -0.088194
-0.018158 -0.089378
-0.016805 -0.090774
-0.015452 -0.092261
-0.014093 -0.093698
-0.012723 -0.094954
-0.011337 -0.095915
-0.009930 -0.096500
-0.008500 -0.096670
-0.007044 -0.096418
-0.005564 -0.095774
-0.004068 -0.094792
-0.002566 -0.093541
-0.001076 -0.092101
0.000387 -0.090554
0.001810 -0.088981
0.003185 -0.087469
0.004509 -0.086106
0.005785 -0.084983
0.007019 -0.084184
0.008215 -0.083775
0.009378 -0.083792
0.010515 -0.084226
0.011631 -0.085022
0.012738 -0.086085
0.013849 -0.087295
0.014977 -0.088520
0.016132 -0.089642
0.017320 -0.090557
0.018536 -0.091194
0.019767 -0.091513
0.020997 -0.091508
0.022207 -0.091203
0.023378 -0.090648
0.170879 -0.006013
0.171224 -0.007234
0.171543 -0.008339
0.171816 -0.009324
0.172034 -0.010188
0.172192 -0.010935
0.172290 -0.011577
0.172332 -0.012124
0.172324 -0.012588
0.172275 -0.012984
0.172197 -0.013326
0.172107 -0.013628
0.172025 -0.013909
0.171980 -0.014186
0.171999 -0.014475
0.172108 -0.014783
0.172325 -0.015109
0.172660 -0.015437
0.173110 -0.015739
0.173660 -0.015983
0.174287 -0.016132
0.174961 -0.016156
0.175651 -0.016035
0.176325 -0.015756
0.176959 -0.015320
0.177530 -0.014734
0.178028 -0.014013
0.178446 -0.013179
0.178787 -0.012257
0.179057 -0.011275
0.179271 -0.010269
0.179446 -0.009271
0.179607 -0.008316
0.179781 -0.007432
0.179999 -0.006641
0.180290 -0.005952
0.180681 -0.005362
0.181191 -0.004849
0.181830 -0.004381
0.182595 -0.003916
0.183471 -0.003416
0.184431 -0.002848
0.185434 -0.002191
0.186433 -0.001438
0.187380 -0.000589
0.188236 0.000347
0.188971 0.001357
0.189570 0.002428
0.190028 0.003543
0.190352 0.004688
0.190557 0.005846
0.190668 0.007001
0.190716 0.008134
0.190738 0.009224
0.190782 0.010252
0.190895 0.011202
0.191122 0.012063
0.191500 0.012836
0.192048 0.013533
0.192767 0.014176
0.193639 0.014796
0.194633 0.015427
0.195709 0.016097
0.196821 0.016825
0.197923 0.017626
0.198972 0.018506
0.199929 0.019467
0.200766 0.020514
0.201462 0.021650
0.202008 0.022878
0.202405 0.024206
0.202665 0.025637
0.202811 0.027177
0.202878 0.028825
0.202913 0.030575
0.202970 0.032415
0.203107 0.034329
0.203381 0.036300
0.203836 0.038313
0.204498 0.040362
0.205372 0.042449
0.206439 0.044585
0.207667 0.046787
0.209011 0.049069
0.210418 0.051445
0.211836 0.053919
0.213211 0.056490
0.214496 0.059149
0.215648 0.061890
0.216638 0.064704
0.217442 0.067583
0.218051 0.070521
0.218460 0.073514
0.218679 0.076552
0.218728 0.079625
0.218639 0.082718
0.218459 0.085812
0.218242 0.088891
0.218048 0.091938
0.217931 0.094942
0.217926 0.097899
0.214327 0.033001
0.213675 0.033089
0.213164 0.033221
0.212817 0.033399
0.212637 0.033633
0.212599 0.033932
0.212644 0.034301
0.212690 0.034742
0.212650 0.035256
0.212448 0.035837
0.212037 0.036470
0.211402 0.037128
0.210564 0.037775
0.209564 0.038367
0.208463 0.038854
0.207319 0.039191
0.206188 0.039337
0.205112 0.039264
0.204125 0.038956
0.203255 0.038404
0.202528 0.037611
0.201978 0.036588
0.201642 0.035355
0.201556 0.033949
0.201752 0.032417
0.202249 0.030812
0.203045 0.029194
0.204103 0.027623
0.205345 0.026161
0.206669 0.024859
0.207964 0.023755
0.209136 0.022868
0.210121 0.022198
0.210888 0.021728
0.211437 0.021424
0.211792 0.021245
0.211983 0.021151
0.212037 0.021114
0.211971 0.021119
0.211797 0.021171
0.211529 0.021279
0.211192 0.021450
0.210823 0.021686
0.210479 0.021977
0.210222 0.022312
0.210113 0.022677
0.210204 0.023070
0.210523 0.023497
0.211060 0.023981
0.211768 0.024543
0.212560 0.025204
0.213331 0.025965
0.213984 0.026808
0.214442 0.027698
0.214661 0.028588
0.214626 0.029432
0.214346 0.030193
0.213837 0.030853
0.213121 0.031412
0.212216 0.031884
0.211145 0.032290
0.209937 0.032643
0.208633 0.032943
0.207289 0.033174
0.205972 0.033306
0.204754 0.033306
0.203710 0.033144
0.202909 0.032801
0.202405 0.032276
0.202229 0.031584
0.202383 0.030753
0.202828 0.029824
0.203496 0.028838
0.204300 0.027830
0.205156 0.026828
0.205990 0.025850
0.206753 0.024910
0.207411 0.024021
0.207939 0.023202
0.208320 0.022473
0.208537 0.021862
0.208576 0.021395
0.208434 0.021090
0.208121 0.020955
0.207662 0.020979
0.207099 0.021139
0.206487 0.021400
0.205887 0.021723
0.205360 0.022071
0.204958 0.022421
0.204718 0.022766
0.204654 0.023122
0.204755 0.023519
0.204992 0.023994
0.205327 0.024572
0.205722 0.025265
0.206148 0.026063
0.206583 0.026945
0.207006 0.027891
0.207386 0.028892
0.207687 0.029945
-0.039034 -0.092047
-0.040283 -0.091708
-0.041450 -0.091228
-0.042561 -0.090691
-0.043645 -0.090159
-0.044726 -0.089663
-0.045818 -0.089194
-0.046920 -0.088719
-0.048025 -0.088208
-0.049112 -0.087652
-0.050162 -0.087075
-0.051153 -0.086533
-0.052068 -0.086101
-0.052894 -0.085855
-0.053617 -0.085849
-0.054224 -0.086087
-0.054699 -0.086526
-0.055026 -0.087073
-0.055195 -0.087618
-0.055204 -0.088058
-0.055060 -0.088320
-0.054782 -0.088373
-0.054399 -0.088226
-0.053943 -0.087924
-0.053453 -0.087529
-0.052965 -0.087100
-0.052515 -0.086677
-0.052135 -0.086273
-0.051855 -0.085885
-0.051696 -0.085504
-0.051670 -0.085135
-0.051774 -0.084805
-0.051996 -0.084567
-0.052318 -0.084490
-0.052715 -0.084646
-0.053164 -0.085090
-0.053638 -0.085834
-0.054108 -0.086839
-0.054542 -0.088017
-0.054905 -0.089249
-0.055169 -0.090416
-0.055309 -0.091421
-0.055311 -0.092203
-0.055169 -0.092740
-0.054889 -0.093042
-0.054482 -0.093139
-0.053970 -0.093062
-0.053377 -0.092829
-0.052735 -0.092442
-0.052073 -0.091894
-0.051423 -0.091182
-0.050807 -0.090323
-0.050244 -0.089358
-0.049737 -0.088352
-0.049276 -0.087392
-0.048842 -0.086566
-0.048407 -0.085950
-0.047940 -0.085586
-0.047405 -0.085468
-0.046773 -0.085546
-0.046016 -0.085738
-0.045114 -0.085956
-0.044059 -0.086128
-0.042849 -0.086211
-0.041493 -0.086195
-0.040004 -0.086098
-0.038398 -0.085953
-0.036696 -0.085795
-0.034924 -0.085646
-0.033112 -0.085514
-0.031301 -0.085392
-0.029533 -0.085275
-0.027852 -0.085170
-0.026296 -0.085101
-0.024894 -0.085112
-0.023659 -0.085262
-0.022590 -0.085613
-0.021674 -0.086220
-0.020890 -0.087112
-0.020212 -0.088279
-0.019616 -0.089668
-0.019081 -0.091189
-0.018595 -0.092736
-0.018147 -0.094208
-0.017733 -0.095530
-0.017349 -0.096660
-0.016990 -0.097587
-0.016652 -0.098321
-0.016331 -0.098879
-0.016025 -0.099272
-0.015734 -0.099498
-0.015458 -0.099545
-0.015201 -0.099406
-0.014968 -0.099085
-0.014769 -0.098608
-0.014611 -0.098021
-0.014501 -0.097389
-0.014440 -0.096787
-0.014421 -0.096284
-0.014431 -0.095932
-0.014450 -0.095749
-0.041821 -0.079724
-0.043089 -0.079565
-0.044315 -0.079697
-0.045515 -0.080155
-0.046702 -0.080924
-0.047880 -0.081935
-0.049041 -0.083073
-0.050167 -0.084208
-0.051237 -0.085224
-0.052225 -0.086043
-0.053107 -0.086631
-0.053864 -0.086999
-0.054482 -0.087186
-0.054955 -0.087253
-0.055282 -0.087260
-0.055466 -0.087250
-0.055511 -0.087241
-0.055426 -0.087222
-0.055218 -0.087162
-0.054903 -0.087030
-0.054504 -0.086810
-0.054051 -0.086512
-0.053584 -0.086177
-0.053143 -0.085870
-0.052770 -0.085661
-0.052496 -0.085606
-0.052333 -0.085720
-0.052276 -0.085969
-0.052299 -0.086284
-0.052372 -0.086580
-0.052460 -0.086786
-0.052540 -0.086861
-0.052595 -0.086797
-0.052616 -0.086612
-0.052605 -0.086342
-0.052564 -0.086021
-0.052495 -0.085672
-0.052400 -0.085293
-0.052276 -0.084861
-0.052124 -0.084344
-0.051942 -0.083712
-0.051735 -0.082955
-0.051509 -0.082093
-0.051273 -0.081178
-0.051043 -0.080295
-0.050832 -0.079546
-0.050658 -0.079025
-0.050536 -0.078798
-0.050475 -0.078881
-0.050473 -0.079241
-0.050522 -0.079809
-0.050604 -0.080502
-0.050700 -0.081250
-0.050791 -0.082004
-0.050859 -0.082746
-0.050891 -0.083476
-0.050873 -0.084204
-0.050790 -0.084934
-0.050628 -0.085648
-0.050372 -0.086310
-0.050009 -0.086868
-0.049535 -0.087272
-0.048954 -0.087488
-0.048280 -0.087513
-0.047538 -0.087375
-0.046756 -0.087134
-0.045970 -0.086872
-0.045214 -0.086678
-0.044516 -0.086623
-0.043895 -0.086745
-0.043359 -0.087037
-0.042902 -0.087455
-0.042514 -0.087942
-0.042175 -0.088446
-0.041863 -0.088934
-0.041557 -0.089399
-0.041233 -0.089847
-0.040871 -0.090289
-0.040452 -0.090716
-0.039965 -0.091097
-0.039404 -0.091380
-0.038769 -0.091504
-0.038070 -0.091417
-0.037318 -0.091094
-0.036530 -0.090539
-0.035725 -0.089794
-0.034919 -0.088925
-0.034129 -0.088024
-0.033363 -0.087186
-0.032625 -0.086495
-0.031910 -0.086002
-0.031201 -0.085724
-0.030474 -0.085637
-0.029694 -0.085703
-0.028827 -0.085878
-0.027841 -0.086132
-0.026715 -0.086456
-0.025440 -0.086855
-0.024014 -0.087343
-0.022444 -0.087931
-0.020742 -0.088610
-0.059484 -0.078448
-0.060778 -0.077869
-0.062122 -0.077568
-0.063487 -0.077483
-0.064849 -0.077579
-0.066188 -0.077848
-0.067491 -0.078292
-0.068746 -0.078898
-0.069943 -0.079627
-0.071071 -0.080416
-0.072119 -0.081188
-0.073077 -0.081865
-0.073933 -0.082377
-0.074676 -0.082666
-0.075297 -0.082699
-0.075790 -0.082469
-0.076154 -0.082006
-0.076396 -0.081378
-0.076529 -0.080690
-0.076572 -0.080068
-0.076537 -0.079630
-0.076431 -0.079457
-0.076248 -0.079576
-0.075979 -0.079961
-0.075618 -0.080560
-0.075165 -0.081328
-0.074633 -0.082234
-0.074044 -0.083259
-0.073420 -0.084380
-0.072784 -0.085555
-0.072154 -0.086723
-0.071545 -0.087810
-0.070964 -0.088738
-0.070415 -0.089432
-0.069892 -0.089826
-0.069387 -0.089872
-0.068886 -0.089553
-0.068373 -0.088884
-0.067837 -0.087927
-0.067273 -0.086780
-0.066682 -0.085567
-0.066072 -0.084417
-0.065457 -0.083431
-0.064850 -0.082668
-0.064259 -0.082141
-0.063691 -0.081838
-0.063156 -0.081747
-0.062663 -0.081865
-0.062220 -0.082189
-0.061836 -0.082706
-0.061514 -0.083379
-0.061255 -0.084148
-0.061061 -0.084937
-0.060926 -0.085665
-0.060843 -0.086256
-0.060797 -0.086645
-0.060767 -0.086782
-0.060727 -0.086645
-0.060648 -0.086244
-0.060506 -0.085626
-0.060283 -0.084873
-0.059970 -0.084089
-0.059561 -0.083384
-0.059057 -0.082851
-0.058455 -0.082544
-0.057755 -0.082478
-0.056953 -0.082643
-0.056052 -0.083022
-0.055058 -0.083611
-0.053978 -0.084412
-0.052820 -0.085423
-0.051591 -0.086618
-0.050294 -0.087945
-0.048936 -0.089329
-0.047522 -0.090682
-0.046062 -0.091912
-0.044565 -0.092933
-0.043043 -0.093674
-0.041505 -0.094087
-0.039960 -0.094161
-0.038413 -0.093922
-0.036866 -0.093431
-0.035321 -0.092781
-0.033780 -0.092076
-0.032244 -0.091412
-0.030718 -0.090856
-0.029208 -0.090448
-0.027720 -0.090202
-0.026259 -0.090134
-0.024830 -0.090262
-0.023437 -0.090614
-0.022082 -0.091203
-0.020764 -0.092021
-0.019486 -0.093025
-0.018249 -0.094145
-0.017060 -0.095289
-0.015924 -0.096359
-0.014851 -0.097255
-0.013850 -0.097890
-0.012927 -0.098201
-0.012085 -0.098154
-0.179516 -0.015083
-0.179204 -0.014791
-0.178734 -0.014239
-0.178166 -0.013470
-0.177567 -0.012531
-0.176999 -0.011462
-0.176509 -0.010294
-0.176126 -0.009046
-0.175869 -0.007740
-0.175753 -0.006404
-0.175803 -0.005087
-0.176055 -0.003862
-0.176553 -0.002812
-0.177330 -0.002020
-0.178394 -0.001532
-0.179706 -0.001350
-0.181191 -0.001414
-0.182745 -0.001623
-0.184261 -0.001850
-0.185649 -0.001972
-0.186844 -0.001887
-0.187811 -0.001528
-0.188549 -0.000862
-0.189080 0.000114
-0.189450 0.001378
-0.189713 0.002893
-0.189920 0.004615
-0.190109 0.006499
-0.190292 0.008498
-0.190465 0.010563
-0.190613 0.012641
-0.190729 0.014671
-0.190822 0.016580
-0.190932 0.018291
-0.191119 0.019735
-0.191457 0.020866
-0.192007 0.021682
-0.192793 0.022225
-0.193794 0.022585
-0.194948 0.022875
-0.196174 0.023212
-0.197392 0.023694
-0.198538 0.024388
-0.199568 0.025325
-0.200464 0.026505
-0.201225 0.027898
-0.201864 0.029462
-0.202393 0.031148
-0.202812 0.032918
-0.203110 0.034743
-0.203266 0.036607
-0.203260 0.038502
-0.203094 0.040414
-0.202805 0.042321
-0.202461 0.044188
-0.202159 0.045969
-0.202007 0.047616
-0.202096 0.049093
-0.202474 0.050388
-0.203133 0.051522
-0.204011 0.052547
-0.205011 0.053538
-0.206025 0.054574
-0.206962 0.055728
-0.207758 0.057053
-0.208383 0.058578
-0.208832 0.060318
-0.209120 0.062271
-0.209264 0.064425
-0.209276 0.066765
-0.209151 0.069271
-0.208871 0.071913
-0.208420 0.074655
-0.207792 0.077454
-0.207008 0.080262
-0.206121 0.083031
-0.205214 0.085713
-0.204388 0.088271
-0.203743 0.090677
-0.203353 0.092924
-0.203239 0.095030
-0.203370 0.097036
-0.203664 0.099006
-0.204013 0.101021
-0.204311 0.103168
-0.204465 0.105525
-0.204409 0.108158
-0.204101 0.111104
-0.203526 0.114372
-0.202677 0.117942
-0.201551 0.121770
-0.200140 0.125805
-0.198426 0.129991
-0.196396 0.134275
-0.194052 0.138607
-0.191424 0.142937
-0.188576 0.147220
-0.185610 0.151417
-0.182644 0.155503
-0.179799 0.159464
-0.177164 0.163303
-0.179506 0.169862
-0.181678 0.168455
-0.183642 0.167190
-0.185264 0.166149
-0.186430 0.165392
-0.187054 0.164943
-0.187092 0.164771
-0.186538 0.164791
-0.185437 0.164881
-0.183866 0.164913
-0.181942 0.164770
-0.179816 0.164368
-0.177665 0.163669
-0.175682 0.162671
-0.174068 0.161401
-0.173007 0.159893
-0.172638 0.158183
-0.173031 0.156309
-0.174182 0.154296
-0.176018 0.152163
-0.178422 0.149927
-0.181260 0.147598
-0.184389 0.145196
-0.187658 0.142758
-0.190911 0.140345
-0.194000 0.138039
-0.196794 0.135929
-0.199188 0.134089
-0.201109 0.132561
-0.202519 0.131346
-0.203412 0.130403
-0.203817 0.129669
-0.203799 0.129066
-0.203453 0.128512
-0.202911 0.127925
-0.202323 0.127231
-0.201849 0.126359
-0.201621 0.125253
-0.201739 0.123861
-0.202237 0.122162
-0.203102 0.120144
-0.204282 0.117818
-0.205705 0.115215
-0.207291 0.112388
-0.208950 0.109424
-0.210589 0.106434
-0.212121 0.103549
-0.213468 0.100891
-0.214565 0.098555
-0.215354 0.096586
-0.215779 0.094985
-0.215795 0.093710
-0.215369 0.092692
-0.214497 0.091849
-0.213218 0.091094
-0.211608 0.090344
-0.209780 0.089523
-0.207873 0.088561
-0.206021 0.087401
-0.204335 0.086008
-0.202890 0.084362
-0.201722 0.082469
-0.200843 0.080349
-0.200253 0.078027
-0.199946 0.075536
-0.199915 0.072915
-0.200147 0.070208
-0.200617 0.067470
-0.201295 0.064766
-0.202141 0.062174
-0.203105 0.059769
-0.204124 0.057624
-0.205119 0.055801
-0.206007 0.054333
-0.206711 0.053228
-0.207177 0.052464
-0.207380 0.051994
-0.207331 0.051749
-0.207072 0.051647
-0.206669 0.051605
-0.206194 0.051546
-0.205717 0.051415
-0.205294 0.051180
-0.204970 0.050825
-0.204781 0.050351
-0.204761 0.049761
-0.204934 0.049073
-0.205314 0.048313
-0.205900 0.047526
-0.206679 0.046767
-0.207620 0.046105
-0.208678 0.045604
-0.209779 0.045331
-0.210821 0.045338
-0.211677 0.045658
-0.212218 0.046295
-0.212336 0.047223
-0.211964 0.048383
-0.211090 0.049694
-0.209763 0.051063
-0.208079 0.052395
-0.022207 -0.089615
-0.022031 -0.090285
-0.021784 -0.090923
-0.021473 -0.091472
-0.021107 -0.091882
-0.020704 -0.092119
-0.020281 -0.092163
-0.019858 -0.092014
-0.019457 -0.091690
-0.019097 -0.091232
-0.018799 -0.090698
-0.018586 -0.090160
-0.018475 -0.089686
-0.018480 -0.089336
-0.018604 -0.089148
-0.018844 -0.089135
-0.019184 -0.089288
-0.019603 -0.089594
-0.020078 -0.090035
-0.020589 -0.090600
-0.021115 -0.091276
-0.021641 -0.092037
-0.022152 -0.092841
-0.022637 -0.093628
-0.023088 -0.094331
-0.023499 -0.094884
-0.023869 -0.095236
-0.024197 -0.095353
-0.024484 -0.095224
-0.024722 -0.094854
-0.024906 -0.094274
-0.025029 -0.093533
-0.025089 -0.092696
-0.025097 -0.091837
-0.025070 -0.091025
-0.025030 -0.090322
-0.024998 -0.089771
-0.024989 -0.089404
-0.025003 -0.089240
-0.025026 -0.089294
-0.025035 -0.089571
-0.024996 -0.090063
-0.024874 -0.090740
-0.024633 -0.091544
-0.024243 -0.092398
-0.023682 -0.093219
-0.022943 -0.093928
-0.022032 -0.094466
-0.020967 -0.094797
-0.019779 -0.094906
-0.018504 -0.094804
-0.017181 -0.094518
-0.015850 -0.094098
-0.014547 -0.093603
-0.013306 -0.093102
-0.012155 -0.092666
-0.011116 -0.092353
-0.010198 -0.092205
-0.009403 -0.092244
-0.008717 -0.092478
-0.008121 -0.092904
-0.007591 -0.093515
-0.007103 -0.094293
-0.006636 -0.095204
-0.006180 -0.096197
-0.005730 -0.097196
-0.005294 -0.098114
-0.004883 -0.098863
-0.004514 -0.099369
-0.004201 -0.099581
-0.003957 -0.099475
-0.003790 -0.099058
-0.003706 -0.098362
-0.003707 -0.097446
-0.003796 -0.096385
-0.003976 -0.095271
-0.004250 -0.094200
-0.004618 -0.093259
-0.005079 -0.092518
-0.005630 -0.092027
-0.006265 -0.091819
-0.006972 -0.091908
-0.007737 -0.092299
-0.008545 -0.092978
-0.009382 -0.093905
-0.010234 -0.095011
-0.011089 -0.096197
-0.011938 -0.097351
-0.012770 -0.098360
-0.013575 -0.099127
-0.014346 -0.099580
-0.015075 -0.099679
-0.015758 -0.099416
-0.016394 -0.098814
-0.016989 -0.097924
-0.017551 -0.096821
-0.018089 -0.095595
-0.018616 -0.094350
-0.019140 -0.093188
-0.019671 -0.092200
-0.020213 -0.091461
-0.186752 0.150855
-0.186195 0.150760
-0.185796 0.150291
-0.185560 0.149468
-0.185483 0.148338
-0.185550 0.146981
-0.185734 0.145513
-0.185991 0.144073
-0.186270 0.142815
-0.186519 0.141883
-0.186701 0.141381
-0.186803 0.141355
-0.186836 0.141786
-0.186838 0.142596
-0.186861 0.143671
-0.186958 0.144876
-0.187179 0.146078
-0.187554 0.147159
-0.188095 0.148029
-0.188783 0.148635
-0.189579 0.148959
-0.190426 0.149016
-0.191253 0.148851
-0.191985 0.148536
-0.192545 0.148173
-0.192862 0.147874
-0.192879 0.147755
-0.192568 0.147902
-0.191940 0.148348
-0.191057 0.149060
-0.190016 0.149946
-0.188936 0.150890
-0.187934 0.151775
-0.187112 0.152505
-0.186545 0.153015
-0.186286 0.153265
-0.186358 0.153236
-0.186756 0.152919
-0.187437 0.152325
-0.188324 0.151488
-0.189307 0.150467
-0.190262 0.149353
-0.191054 0.148264
-0.191564 0.147336
-0.191698 0.146694
-0.191406 0.146426
-0.190691 0.146561
-0.189610 0.147056
-0.188262 0.147816
-0.186781 0.148711
-0.185307 0.149614
-0.183975 0.150418
-0.182897 0.151051
-0.182163 0.151475
-0.181827 0.151683
-0.181914 0.151704
-0.182419 0.151592
-0.183300 0.151431
-0.184481 0.151329
-0.185841 0.151413
-0.187223 0.151823
-0.188450 0.152691
-0.189349 0.154119
-0.189781 0.156148
-0.189653 0.158743
-0.188939 0.161788
-0.187672 0.165118
-0.185929 0.168552
-0.183819 0.171916
-0.181465 0.175063
-0.178993 0.177881
-0.176526 0.180291
-0.174174 0.182251
-0.172019 0.183761
-0.170115 0.184863
-0.168473 0.185638
-0.167067 0.186207
-0.165831 0.186723
-0.164673 0.187350
-0.163492 0.188239
-0.162209 0.189488
-0.160792 0.191106
-0.159273 0.193004
-0.157724 0.195022
-0.156243 0.196976
-0.154920 0.198692
-0.153834 0.200033
-0.153038 0.200896
-0.152567 0.201218
-0.152435 0.200967
-0.152631 0.200144
-0.153121 0.198786
-0.153841 0.196975
-0.154696 0.194835
-0.155572 0.192530
-0.156354 0.190246
-0.156946 0.188169
-0.157294 0.186458
-0.157410 0.185210
-0.157379 0.184442
-0.157348 0.184090
-0.210890 0.064246
-0.210711 0.061857
-0.210084 0.059754
-0.209029 0.058003
-0.207596 0.056644
-0.205856 0.055683
-0.203896 0.055093
-0.201815 0.054810
-0.199720 0.054739
-0.197728 0.054765
-0.195958 0.054762
-0.194528 0.054607
-0.193542 0.054191
-0.193076 0.053431
-0.193168 0.052271
-0.193800 0.050691
-0.194903 0.048703
-0.196360 0.046352
-0.198021 0.043714
-0.199721 0.040880
-0.201305 0.037953
-0.202638 0.035035
-0.203618 0.032227
-0.204180 0.029621
-0.204298 0.027301
-0.203981 0.025340
-0.203272 0.023796
-0.202237 0.022709
-0.200957 0.022088
-0.199523 0.021908
-0.198024 0.022100
-0.196548 0.022560
-0.195179 0.023150
-0.194000 0.023723
-0.193086 0.024142
-0.192502 0.024296
-0.192284 0.024118
-0.192431 0.023580
-0.192903 0.022699
-0.193622 0.021521
-0.194486 0.020122
-0.195380 0.018591
-0.196195 0.017031
-0.196838 0.015544
-0.197243 0.014236
-0.197374 0.013206
-0.197227 0.012546
-0.196824 0.012338
-0.196205 0.012642
-0.195422 0.013491
-0.194523 0.014870
-0.193556 0.016713
-0.192569 0.018899
-0.191613 0.021262
-0.190759 0.023620
-0.190089 0.025801
-0.189697 0.027664
-0.189664 0.029119
-0.190040 0.030124
-0.190833 0.030681
-0.192001 0.030830
-0.193458 0.030635
-0.195088 0.030180
-0.196760 0.029554
-0.198342 0.028854
-0.199714 0.028176
-0.200780 0.027616
-0.201473 0.027264
-0.201757 0.027202
-0.201633 0.027499
-0.201130 0.028197
-0.200302 0.029313
-0.199220 0.030819
-0.197968 0.032649
-0.196643 0.034693
-0.195351 0.036817
-0.194214 0.038882
-0.193355 0.040759
-0.192888 0.042351
-0.192898 0.043593
-0.193424 0.044454
-0.194444 0.044933
-0.195885 0.045060
-0.197625 0.044887
-0.199515 0.044487
-0.201395 0.043948
-0.203120 0.043371
-0.204566 0.042865
-0.205644 0.042537
-0.206304 0.042489
-0.206532 0.042814
-0.206345 0.043582
-0.205786 0.044842
-0.204914 0.046602
-0.203799 0.048826
-0.202521 0.051428
-0.201168 0.054277
-0.199842 0.057217
-0.198661 0.060091
-0.197745 0.062762
-0.197206 0.065126
0.036775 -0.086736
0.037736 -0.087391
0.038661 -0.088004
0.039533 -0.088491
0.040341 -0.088792
0.041083 -0.088877
0.041761 -0.088752
0.042383 -0.088454
0.042960 -0.088048
0.043504 -0.087608
0.044019 -0.087201
0.044500 -0.086872
0.044933 -0.086648
0.045302 -0.086536
0.045596 -0.086546
0.045817 -0.086702
0.045982 -0.087040
0.046114 -0.087597
0.046239 -0.088395
0.046379 -0.089418
0.046547 -0.090612
0.046745 -0.091885
0.046968 -0.093130
0.047206 -0.094237
0.047449 -0.095110
0.047686 -0.095675
0.047910 -0.095886
0.048115 -0.095733
0.048299 -0.095242
0.048462 -0.094469
0.048604 -0.093493
0.048722 -0.092394
0.048810 -0.091243
0.048857 -0.090089
0.048855 -0.088969
0.048796 -0.087919
0.048679 -0.086980
0.048510 -0.086210
0.048302 -0.085666
0.048065 -0.085391
0.047806 -0.085390
0.047522 -0.085625
0.047204 -0.086016
0.046841 -0.086461
0.046423 -0.086854
0.045947 -0.087105
0.045417 -0.087153
0.044839 -0.086967
0.044228 -0.086552
0.043596 -0.085945
0.042955 -0.085212
0.042315 -0.084431
0.041676 -0.083684
0.041029 -0.083036
0.040355 -0.082534
0.039626 -0.082208
0.038817 -0.082082
0.037907 -0.082190
0.036887 -0.082576
0.035760 -0.083287
0.034539 -0.084357
0.033240 -0.085781
0.031878 -0.087504
0.030465 -0.089419
0.029007 -0.091391
0.027506 -0.093278
0.025965 -0.094952
0.024385 -0.096310
0.022771 -0.097284
0.021125 -0.097840
0.019455 -0.097978
0.017769 -0.097732
0.016073 -0.097163
0.014374 -0.096345
0.012679 -0.095356
0.010991 -0.094263
0.009316 -0.093119
0.007658 -0.091971
0.006021 -0.090867
0.004405 -0.089867
0.002810 -0.089040
0.001231 -0.088457
-0.000339 -0.088167
-0.001905 -0.088185
-0.003466 -0.088479
-0.005021 -0.088973
-0.006560 -0.089563
-0.008076 -0.090136
-0.009556 -0.090590
-0.010989 -0.090844
-0.012362 -0.090847
-0.013662 -0.090579
-0.014875 -0.090051
-0.015990 -0.089299
-0.016998 -0.088376
-0.017899 -0.087340
-0.018703 -0.086248
-0.019426 -0.085148
-0.020098 -0.084091
-0.020754 -0.083130
-0.021432 -0.082334
-0.030059 -0.093316
-0.031195 -0.093046
-0.032406 -0.092633
-0.033692 -0.092068
-0.035049 -0.091358
-0.036464 -0.090518
-0.037916 -0.089573
-0.039376 -0.088555
-0.040815 -0.087513
-0.042205 -0.086518
-0.043531 -0.085666
-0.044788 -0.085054
-0.045971 -0.084749
-0.047076 -0.084765
-0.048088 -0.085058
-0.048987 -0.085552
-0.049749 -0.086172
-0.050359 -0.086867
-0.050807 -0.087612
-0.051091 -0.088394
-0.051221 -0.089196
-0.051210 -0.089989
-0.051078 -0.090737
-0.050844 -0.091400
-0.050526 -0.091950
-0.050137 -0.092364
-0.049684 -0.092626
-0.049170 -0.092724
-0.048597 -0.092647
-0.047970 -0.092404
-0.047293 -0.092029
-0.046577 -0.091594
-0.045832 -0.091203
-0.045067 -0.090963
-0.044283 -0.090953
-0.043481 -0.091190
-0.042655 -0.091633
-0.041808 -0.092207
-0.040943 -0.092846
-0.040072 -0.093505
-0.039206 -0.094161
-0.038355 -0.094798
-0.037528 -0.095394
-0.036731 -0.095918
-0.035973 -0.096338
-0.035266 -0.096623
-0.034626 -0.096748
-0.034067 -0.096692
-0.033603 -0.096439
-0.033241 -0.095976
-0.032980 -0.095304
-0.032812 -0.094446
-0.032723 -0.093454
-0.032695 -0.092405
-0.032708 -0.091388
-0.032742 -0.090487
-0.032776 -0.089758
-0.032790 -0.089227
-0.032760 -0.088894
-0.032666 -0.088757
-0.032491 -0.088813
-0.032221 -0.089069
-0.031854 -0.089520
-0.031392 -0.090150
-0.030848 -0.090924
-0.030242 -0.091799
-0.029595 -0.092726
-0.028927 -0.093654
-0.028255 -0.094532
-0.027586 -0.095304
-0.026925 -0.095917
-0.026271 -0.096329
-0.025618 -0.096525
-0.024960 -0.096519
-0.024286 -0.096362
-0.023582 -0.096127
-0.022833 -0.095894
-0.022023 -0.095718
-0.021138 -0.095625
-0.020174 -0.095610
-0.019133 -0.095659
-0.018024 -0.095764
-0.016864 -0.095929
-0.015669 -0.096162
-0.014454 -0.096463
-0.013233 -0.096813
-0.012022 -0.097181
-0.010835 -0.097525
-0.009687 -0.097798
-0.008594 -0.097948
-0.007571 -0.097926
-0.006627 -0.097688
-0.005767 -0.097208
-0.004985 -0.096485
-0.004271 -0.095549
-0.003606 -0.094463
-0.002970 -0.093308
-0.002339 -0.092172
-0.001699 -0.091128
-0.001038 -0.090218
-0.000351 -0.089459
-0.034609 -0.090482
-0.035437 -0.091006
-0.036252 -0.091847
-0.037032 -0.092952
-0.037761 -0.094240
-0.038424 -0.095605
-0.039012 -0.096932
-0.039524 -0.098105
-0.039969 -0.099020
-0.040361 -0.099589
-0.040719 -0.099739
-0.041059 -0.099424
-0.041393 -0.098629
-0.041729 -0.097379
-0.042075 -0.095735
-0.042439 -0.093786
-0.042830 -0.091640
-0.043253 -0.089415
-0.043715 -0.087230
-0.044220 -0.085198
-0.044769 -0.083426
-0.045366 -0.081999
-0.046014 -0.080968
-0.046718 -0.080345
-0.047483 -0.080109
-0.048313 -0.080205
-0.049213 -0.080555
-0.050185 -0.081061
-0.051223 -0.081620
-0.052303 -0.082131
-0.053387 -0.082508
-0.054433 -0.082685
-0.055405 -0.082623
-0.056280 -0.082313
-0.057047 -0.081768
-0.057706 -0.081029
-0.058267 -0.080156
-0.058751 -0.079227
-0.059186 -0.078332
-0.059606 -0.077561
-0.060048 -0.077001
-0.060547 -0.076727
-0.061138 -0.076791
-0.061848 -0.077226
-0.062694 -0.078039
-0.063680 -0.079208
-0.064782 -0.080684
-0.065945 -0.082385
-0.067096 -0.084202
-0.068160 -0.086018
-0.069068 -0.087716
-0.069768 -0.089192
-0.070225 -0.090359
-0.070416 -0.091149
-0.070333 -0.091522
-0.069984 -0.091466
-0.069394 -0.090998
-0.068601 -0.090167
-0.067658 -0.089043
-0.066628 -0.087710
-0.065583 -0.086260
-0.064596 -0.084787
-0.063731 -0.083379
-0.063032 -0.082121
-0.062516 -0.081097
-0.062175 -0.080373
-0.061981 -0.079991
-0.061897 -0.079956
-0.061885 -0.080237
-0.061904 -0.080773
-0.061915 -0.081482
-0.061878 -0.082271
-0.061757 -0.083047
-0.061524 -0.083727
-0.061158 -0.084240
-0.060655 -0.084539
-0.060027 -0.084600
-0.059306 -0.084422
-0.058537 -0.084030
-0.057772 -0.083468
-0.057056 -0.082804
-0.056413 -0.082123
-0.055840 -0.081521
-0.055319 -0.081094
-0.054819 -0.080929
-0.054314 -0.081097
-0.053777 -0.081647
-0.053187 -0.082599
-0.052520 -0.083945
-0.051755 -0.085640
-0.050872 -0.087601
-0.049858 -0.089712
-0.048707 -0.091842
-0.047428 -0.093858
-0.046040 -0.095639
-0.044578 -0.097089
-0.043083 -0.098138
-0.041595 -0.098743
-0.040141 -0.098892
-0.038726 -0.098600
-0.037335 -0.097917
0.005106 -0.087909
0.004956 -0.088511
0.004790 -0.088760
0.004626 -0.088633
0.004482 -0.088131
0.004367 -0.087283
0.004290 -0.086147
0.004253 -0.084810
0.004252 -0.083383
0.004284 -0.081992
0.004338 -0.080768
0.004406 -0.079839
0.004480 -0.079318
0.004554 -0.079288
0.004625 -0.079789
0.004693 -0.080800
0.004758 -0.082244
0.004820 -0.084000
0.004880 -0.085923
0.004935 -0.087869
0.004983 -0.089700
0.005022 -0.091295
0.005046 -0.092552
0.005048 -0.093392
0.005023 -0.093763
0.004961 -0.093639
0.004853 -0.093023
0.004689 -0.091952
0.004462 -0.090490
0.004166 -0.088737
0.003798 -0.086815
0.003361 -0.084867
0.002857 -0.083049
0.002294 -0.081517
0.001678 -0.080411
0.001013 -0.079829
0.000300 -0.079816
-0.000460 -0.080350
-0.001266 -0.081351
-0.002116 -0.082701
-0.003003 -0.084259
-0.003925 -0.085882
-0.004876 -0.087432
-0.005858 -0.088784
-0.006873 -0.089832
-0.007929 -0.090498
-0.009032 -0.090730
-0.010193 -0.090508
-0.011413 -0.089841
-0.012692 -0.088772
-0.014021 -0.087373
-0.015389 -0.085742
-0.016782 -0.084003
-0.018188 -0.082295
-0.019601 -0.080766
-0.021020 -0.079564
-0.022453 -0.078814
-0.023909 -0.078601
-0.025401 -0.078950
-0.026934 -0.079828
-0.028509 -0.081141
-0.030115 -0.082760
-0.031737 -0.084538
-0.033354 -0.086322
-0.034941 -0.087970
-0.036475 -0.089360
-0.037929 -0.090395
-0.039279 -0.091010
-0.040502 -0.091168
-0.041576 -0.090864
-0.042485 -0.090119
-0.043217 -0.088985
-0.043770 -0.087536
-0.044150 -0.085877
-0.044379 -0.084129
-0.044488 -0.082433
-0.044522 -0.080933
-0.044530 -0.079762
-0.044564 -0.079021
-0.044670 -0.078763
-0.044885 -0.078984
-0.045230 -0.079635
-0.045712 -0.080633
-0.046319 -0.081872
-0.047027 -0.083232
-0.047800 -0.084585
-0.048598 -0.085805
-0.049383 -0.086784
-0.050123 -0.087433
-0.050793 -0.087691
-0.051378 -0.087523
-0.051870 -0.086924
-0.052271 -0.085912
-0.052591 -0.084534
-0.052848 -0.082862
-0.053072 -0.080993
-0.053298 -0.079047
-0.053571 -0.077157
-0.053940 -0.075467
-0.054452 -0.074105
-0.055145 -0.073169
-0.086911 -0.082209
-0.086704 -0.082814
-0.086457 -0.083118
-0.086179 -0.083111
-0.085885 -0.082820
-0.085582 -0.082306
-0.085274 -0.081654
-0.084953 -0.080964
-0.084609 -0.080335
-0.084226 -0.079850
-0.083794 -0.079570
-0.083308 -0.079531
-0.082777 -0.079754
-0.082221 -0.080254
-0.081671 -0.081041
-0.081161 -0.082118
-0.080719 -0.083468
-0.080358 -0.085033
-0.080077 -0.086716
-0.079854 -0.088384
-0.079663 -0.089893
-0.079474 -0.091116
-0.079263 -0.091956
-0.079011 -0.092358
-0.078709 -0.092314
-0.078347 -0.091858
-0.077913 -0.091058
-0.077385 -0.090009
-0.076736 -0.088818
-0.075941 -0.087598
-0.074987 -0.086442
-0.073877 -0.085423
-0.072634 -0.084588
-0.071288 -0.083967
-0.069878 -0.083588
-0.068443 -0.083479
-0.067016 -0.083661
-0.065621 -0.084146
-0.064272 -0.084912
-0.062975 -0.085900
-0.061721 -0.087009
-0.060489 -0.088119
-0.059244 -0.089109
-0.057945 -0.089886
-0.056553 -0.090388
-0.055041 -0.090594
-0.053393 -0.090519
-0.051606 -0.090211
-0.049693 -0.089737
-0.047673 -0.089177
-0.045567 -0.088613
-0.043401 -0.088116
-0.041200 -0.087745
-0.038987 -0.087542
-0.036791 -0.087546
-0.034634 -0.087788
-0.032543 -0.088302
-0.030534 -0.089120
-0.028616 -0.090255
-0.026789 -0.091694
-0.025041 -0.093383
-0.023354 -0.095226
-0.021706 -0.097096
-0.020077 -0.098856
-0.018455 -0.100380
-0.016838 -0.101563
-0.015233 -0.102339
-0.013653 -0.102680
-0.012113 -0.102594
-0.010626 -0.102120
-0.009201 -0.101318
-0.007848 -0.100259
-0.006573 -0.099020
-0.005382 -0.097681
-0.004272 -0.096319
-0.003232 -0.095011
-0.002241 -0.093837
-0.001270 -0.092881
-0.000289 -0.092217
0.000733 -0.091903
0.001820 -0.091958
0.002981 -0.092358
0.004207 -0.093025
0.005474 -0.093844
0.006746 -0.094680
0.007984 -0.095405
0.009154 -0.095910
0.010231 -0.096123
0.011200 -0.096007
0.012059 -0.095560
0.012819 -0.094810
0.013498 -0.093807
0.014126 -0.092613
0.014737 -0.091301
0.015372 -0.089946
0.016072 -0.088622
0.016874 -0.087405
0.017806 -0.086373
0.018881 -0.085605
0.020097 -0.085175
0.021434 -0.085141
0.239048 0.111469
0.239629 0.111265
0.239631 0.111233
0.239045 0.111376
0.237912 0.111679
0.236317 0.112110
0.234385 0.112618
0.232272 0.113146
0.230147 0.113630
0.228177 0.114013
0.226504 0.114247
0.225241 0.114294
0.224465 0.114129
0.224222 0.113737
0.224523 0.113107
0.225342 0.112239
0.226609 0.111146
0.228211 0.109854
0.230002 0.108406
0.231816 0.106854
0.233491 0.105255
0.234885 0.103664
0.235882 0.102130
0.236409 0.100689
0.236430 0.099363
0.235958 0.098160
0.235045 0.097068
0.233780 0.096062
0.232279 0.095106
0.230671 0.094154
0.229084 0.093159
0.227632 0.092075
0.226409 0.090864
0.225483 0.089495
0.224904 0.087949
0.224702 0.086215
0.224887 0.084295
0.225442 0.082203
0.226318 0.079966
0.227433 0.077630
0.228679 0.075254
0.229929 0.072908
0.231055 0.070657
0.231940 0.068562
0.232492 0.066663
0.232646 0.064981
0.232373 0.063512
0.231678 0.062226
0.230601 0.061076
0.229206 0.060001
0.227576 0.058937
0.225805 0.057827
0.223983 0.056627
0.222195 0.055312
0.220515 0.053871
0.219004 0.052309
0.217712 0.050636
0.216675 0.048867
0.215911 0.047022
0.215414 0.045126
0.215152 0.043211
0.215070 0.041317
0.215092 0.039485
0.215133 0.037753
0.215108 0.036147
0.214945 0.034680
0.214587 0.033350
0.214001 0.032147
0.213176 0.031054
0.212127 0.030057
0.210886 0.029143
0.209503 0.028303
0.208035 0.027530
0.206543 0.026820
0.205085 0.026165
0.203716 0.025558
0.202489 0.024984
0.201449 0.024426
0.200637 0.023861
0.200078 0.023265
0.199782 0.022617
0.199737 0.021900
0.199907 0.021109
0.200236 0.020248
0.200655 0.019335
0.201086 0.018403
0.201457 0.017497
0.201707 0.016671
0.201789 0.015976
0.201677 0.015453
0.201362 0.015129
0.200851 0.015008
0.200164 0.015078
0.199330 0.015309
0.198386 0.015662
0.197370 0.016087
0.196324 0.016530
0.195291 0.016936
0.194313 0.017248
0.193429 0.017412
0.192670 0.017382
-0.065513 -0.093444
-0.066804 -0.094019
-0.067963 -0.094185
-0.068938 -0.093968
-0.069679 -0.093421
-0.070138 -0.092614
-0.070273 -0.091633
-0.070061 -0.090570
-0.069512 -0.089516
-0.068677 -0.088559
-0.067640 -0.087772
-0.066504 -0.087215
-0.065369 -0.086931
-0.064327 -0.086944
-0.063449 -0.087256
-0.062787 -0.087830
-0.062374 -0.088599
-0.062219 -0.089462
-0.062311 -0.090304
-0.062615 -0.091014
-0.063075 -0.091501
-0.063617 -0.091703
-0.064155 -0.091592
-0.064599 -0.091168
-0.064868 -0.090452
-0.064904 -0.089477
-0.064685 -0.088282
-0.064230 -0.086913
-0.063586 -0.085428
-0.062820 -0.083902
-0.062001 -0.082422
-0.061190 -0.081088
-0.060446 -0.080001
-0.059818 -0.079256
-0.059348 -0.078926
-0.059069 -0.079053
-0.058999 -0.079631
-0.059140 -0.080612
-0.059469 -0.081908
-0.059940 -0.083406
-0.060479 -0.084996
-0.060996 -0.086575
-0.061399 -0.088057
-0.061614 -0.089368
-0.061602 -0.090449
-0.061355 -0.091248
-0.060892 -0.091730
-0.060244 -0.091879
-0.059445 -0.091700
-0.058526 -0.091222
-0.057516 -0.090499
-0.056444 -0.089605
-0.055334 -0.088635
-0.054207 -0.087692
-0.053076 -0.086883
-0.051947 -0.086302
-0.050815 -0.086032
-0.049668 -0.086122
-0.048483 -0.086589
-0.047240 -0.087404
-0.045922 -0.088499
-0.044532 -0.089774
-0.043094 -0.091112
-0.041644 -0.092391
-0.040216 -0.093502
-0.038835 -0.094356
-0.037510 -0.094886
-0.036236 -0.095046
-0.035002 -0.094806
-0.033792 -0.094162
-0.032593 -0.093139
-0.031395 -0.091796
-0.030187 -0.090227
-0.028957 -0.088551
-0.027688 -0.086902
-0.026360 -0.085419
-0.024951 -0.084230
-0.023442 -0.083443
-0.021827 -0.083132
-0.020118 -0.083319
-0.018349 -0.083974
-0.016565 -0.085017
-0.014815 -0.086341
-0.013141 -0.087829
-0.011568 -0.089372
-0.010111 -0.090875
-0.008767 -0.092259
-0.007525 -0.093459
-0.006364 -0.094421
-0.005259 -0.095107
-0.004178 -0.095493
-0.003084 -0.095574
-0.001934 -0.095370
-0.000678 -0.094920
0.000730 -0.094285
0.002326 -0.093542
0.004120 -0.092778
0.006096 -0.092082
0.008214 -0.091540
0.010422 -0.091228
0.012668 -0.091194
-0.016498 -0.086788
-0.016365 -0.087525
-0.016254 -0.088262
-0.016195 -0.088885
-0.016201 -0.089315
-0.016268 -0.089502
-0.016377 -0.089431
-0.016496 -0.089113
-0.016596 -0.088580
-0.016652 -0.087883
-0.016648 -0.087079
-0.016580 -0.086234
-0.016448 -0.085410
-0.016262 -0.084671
-0.016033 -0.084074
-0.015777 -0.083680
-0.015510 -0.083547
-0.015251 -0.083732
-0.015022 -0.084279
-0.014847 -0.085203
-0.014751 -0.086469
-0.014757 -0.087986
-0.014884 -0.089624
-0.015139 -0.091235
-0.015524 -0.092684
-0.016031 -0.093866
-0.016645 -0.094710
-0.017348 -0.095176
-0.018119 -0.095254
-0.018933 -0.094957
-0.019769 -0.094315
-0.020610 -0.093374
-0.021445 -0.092188
-0.022270 -0.090815
-0.023090 -0.089316
-0.023916 -0.087750
-0.024765 -0.086184
-0.025651 -0.084693
-0.026588 -0.083363
-0.027581 -0.082290
-0.028624 -0.081565
-0.029701 -0.081246
-0.030784 -0.081338
-0.031837 -0.081783
-0.032827 -0.082476
-0.033727 -0.083288
-0.034524 -0.084105
-0.035219 -0.084833
-0.035821 -0.085410
-0.036350 -0.085800
-0.036823 -0.085991
-0.037259 -0.085983
-0.037674 -0.085790
-0.038083 -0.085435
-0.038493 -0.084946
-0.038906 -0.084356
-0.039314 -0.083707
-0.039702 -0.083047
-0.040051 -0.082441
-0.040342 -0.081965
-0.040561 -0.081711
-0.040702 -0.081773
-0.040760 -0.082223
-0.040735 -0.083090
-0.040626 -0.084337
-0.040437 -0.085859
-0.040180 -0.087517
-0.039876 -0.089164
-0.039559 -0.090676
-0.039274 -0.091966
-0.039067 -0.092982
-0.038978 -0.093703
-0.039034 -0.094128
-0.039245 -0.094271
-0.039598 -0.094154
-0.040069 -0.093803
-0.040621 -0.093248
-0.041218 -0.092519
-0.041828 -0.091653
-0.042427 -0.090699
-0.043003 -0.089718
-0.043552 -0.088793
-0.044081 -0.088022
-0.044601 -0.087498
-0.045126 -0.087292
-0.045664 -0.087418
-0.046220 -0.087829
-0.046798 -0.088424
-0.047403 -0.089082
-0.048042 -0.089692
-0.048726 -0.090167
-0.049459 -0.090456
-0.050239 -0.090534
-0.051051 -0.090402
-0.051871 -0.090071
-0.052662 -0.089561
-0.053382 -0.088894
-0.053990 -0.088095
-0.054448 -0.087189
-0.054731 -0.086212
-0.054822 -0.085208
0.225949 0.159289
0.226036 0.159826
0.224935 0.160786
0.222733 0.162074
0.219603 0.163559
0.215796 0.165092
0.211647 0.166527
0.207560 0.167732
0.203976 0.168610
0.201322 0.169105
0.199966 0.169199
0.200168 0.168892
0.202043 0.168191
0.205531 0.167101
0.210389 0.165636
0.216213 0.163843
0.222499 0.161821
0.228727 0.159723
0.234437 0.157731
0.239263 0.156026
0.242943 0.154753
0.245305 0.154000
0.246260 0.153784
0.245789 0.154055
0.243954 0.154702
0.240893 0.155574
0.236822 0.156504
0.232026 0.157337
0.226844 0.157951
0.221655 0.158266
0.216846 0.158241
0.212790 0.157868
0.209818 0.157146
0.208182 0.156080
0.208010 0.154667
0.209272 0.152905
0.211769 0.150805
0.215162 0.148408
0.219037 0.145792
0.222984 0.143066
0.226651 0.140355
0.229766 0.137778
0.232146 0.135432
0.233682 0.133382
0.234326 0.131664
0.234083 0.130290
0.233007 0.129254
0.231205 0.128530
0.228831 0.128070
0.226091 0.127807
0.223234 0.127651
0.220543 0.127500
0.218312 0.127256
0.216820 0.126827
0.216299 0.126140
0.216900 0.125138
0.218667 0.123791
0.221513 0.122096
0.225225 0.120086
0.229494 0.117834
0.233968 0.115446
0.238304 0.113055
0.242203 0.110801
0.245425 0.108822
0.247795 0.107241
0.249196 0.106147
0.249568 0.105585
0.248902 0.105553
0.247241 0.105995
0.244684 0.106815
0.241382 0.107883
0.237538 0.109053
0.233403 0.110176
0.229262 0.111113
0.225416 0.111745
0.222155 0.111976
0.219733 0.111734
0.218323 0.110973
0.217988 0.109673
0.218666 0.107848
0.220179 0.105547
0.222261 0.102862
0.224611 0.099916
0.226936 0.096853
0.228988 0.093821
0.230573 0.090954
0.231559 0.088367
0.231867 0.086146
0.231467 0.084342
0.230377 0.082972
0.228656 0.082010
0.226408 0.081393
0.223774 0.081019
0.220931 0.080763
0.218085 0.080484
0.215459 0.080045
0.213278 0.079324
0.211742 0.078225
0.211005 0.076687
0.211148 0.074688
0.212155 0.072250
0.239076 0.078575
0.239719 0.079827
0.239922 0.081387
0.239694 0.083193
0.239058 0.085175
0.238060 0.087254
0.236783 0.089336
0.235346 0.091304
0.233897 0.093025
0.232598 0.094357
0.231594 0.095183
0.230982 0.095435
0.230786 0.095127
0.230950 0.094353
0.231359 0.093267
0.231869 0.092054
0.232342 0.090898
0.232670 0.089958
0.232781 0.089352
0.232637 0.089147
0.232221 0.089358
0.231533 0.089955
0.230583 0.090874
0.229389 0.092021
0.227983 0.093282
0.226417 0.094519
0.224765 0.095580
0.223132 0.096315
0.221643 0.096602
0.220432 0.096374
0.219629 0.095619
0.219346 0.094373
0.219656 0.092696
0.220581 0.090664
0.222080 0.088368
0.224049 0.085921
0.226337 0.083454
0.228778 0.081116
0.231215 0.079046
0.233520 0.077360
0.235599 0.076130
0.237383 0.075365
0.238819 0.075015
0.239867 0.074973
0.240491 0.075108
0.240666 0.075296
0.240384 0.075449
0.239660 0.075529
0.238540 0.075534
0.237104 0.075476
0.235462 0.075357
0.233747 0.075163
0.232098 0.074864
0.230643 0.074427
0.229483 0.073824
0.228673 0.073044
0.228209 0.072102
0.228037 0.071037
0.228068 0.069893
0.228209 0.068711
0.228374 0.067512
0.228496 0.066300
0.228517 0.065072
0.228382 0.063837
0.228032 0.062626
0.227409 0.061497
0.226467 0.060512
0.225178 0.059719
0.223543 0.059145
0.221596 0.058782
0.219404 0.058598
0.217070 0.058534
0.214719 0.058514
0.212496 0.058450
0.210552 0.058253
0.209022 0.057842
0.208007 0.057147
0.207554 0.056124
0.207648 0.054756
0.208220 0.053060
0.209164 0.051088
0.210366 0.048930
0.211718 0.046706
0.213129 0.044546
0.214520 0.042573
0.215819 0.040886
0.216954 0.039562
0.217862 0.038645
0.218482 0.038159
0.218773 0.038100
0.218717 0.038439
0.218327 0.039119
0.217646 0.040058
0.216752 0.041147
0.215744 0.042259
0.214736 0.043257
0.213843 0.044008
0.213169 0.044401
0.212784 0.044370
0.212722 0.043904
0.212967 0.043055
-0.211376 0.055731
-0.211117 0.054089
-0.210460 0.052521
-0.209420 0.051146
-0.208065 0.050069
-0.206502 0.049362
-0.204861 0.049057
-0.203284 0.049129
-0.201901 0.049503
-0.200819 0.050066
-0.200104 0.050686
-0.199776 0.051237
-0.199826 0.051614
-0.200226 0.051729
-0.200951 0.051507
-0.201981 0.050886
-0.203291 0.049816
-0.204836 0.048276
-0.206530 0.046279
-0.208248 0.043889
-0.209838 0.041208
-0.211149 0.038367
-0.212061 0.035512
-0.212498 0.032790
-0.212442 0.030349
-0.211934 0.028327
-0.211072 0.026840
-0.209992 0.025970
-0.208850 0.025742
-0.207791 0.026112
-0.206928 0.026964
-0.206323 0.028128
-0.205986 0.029403
-0.205886 0.030606
-0.205980 0.031585
-0.206231 0.032239
-0.206617 0.032506
-0.207128 0.032364
-0.207743 0.031821
-0.208419 0.030914
-0.209077 0.029710
-0.209618 0.028297
-0.209933 0.026780
-0.209932 0.025269
-0.209557 0.023874
-0.208792 0.022699
-0.207668 0.021837
-0.206262 0.021366
-0.204687 0.021336
-0.203077 0.021769
-0.201566 0.022645
-0.200273 0.023911
-0.199279 0.025477
-0.198626 0.027227
-0.198312 0.029034
-0.198311 0.030776
-0.198592 0.032351
-0.199138 0.033678
-0.199942 0.034705
-0.200992 0.035409
-0.202261 0.035798
-0.203687 0.035905
-0.205176 0.035783
-0.206612 0.035503
-0.207875 0.035141
-0.208864 0.034777
-0.209503 0.034496
-0.209760 0.034387
-0.209647 0.034543
-0.209228 0.035061
-0.208605 0.036028
-0.207910 0.037512
-0.207274 0.039551
-0.206808 0.042143
-0.206582 0.045240
-0.206611 0.048750
-0.206874 0.052543
-0.207334 0.056472
-0.207971 0.060391
-0.208784 0.064177
-0.209785 0.067742
-0.210968 0.071035
-0.212297 0.074040
-0.213695 0.076762
-0.215058 0.079222
-0.216269 0.081450
-0.217213 0.083488
-0.217793 0.085392
-0.217938 0.087234
-0.217611 0.089093
-0.216812 0.091053
-0.215575 0.093191
-0.213955 0.095576
-0.212026 0.098258
-0.209863 0.101265
-0.207536 0.104593
-0.205107 0.108191
-0.202649 0.111950
-0.200254 0.115716
-0.198049 0.119312
-0.196182 0.122581
-0.026221 -0.090478
-0.025365 -0.091928
-0.024387 -0.093138
-0.023308 -0.094003
-0.022172 -0.094434
-0.021042 -0.094359
-0.019990 -0.093728
-0.019083 -0.092526
-0.018363 -0.090775
-0.017843 -0.088544
-0.017498 -0.085951
-0.017282 -0.083158
-0.017139 -0.080355
-0.017019 -0.077745
-0.016887 -0.075521
-0.016716 -0.073840
-0.016490 -0.072808
-0.016199 -0.072468
-0.015835 -0.072798
-0.015398 -0.073719
-0.014894 -0.075115
-0.014340 -0.076852
-0.013763 -0.078798
-0.013202 -0.080823
-0.012702 -0.082804
-0.012304 -0.084629
-0.012032 -0.086198
-0.011884 -0.087427
-0.011833 -0.088261
-0.011832 -0.088674
-0.011833 -0.088674
-0.011797 -0.088308
-0.011696 -0.087655
-0.011520 -0.086825
-0.011269 -0.085949
-0.010959 -0.085169
-0.010610 -0.084618
-0.010248 -0.084404
-0.009904 -0.084590
-0.009609 -0.085189
-0.009395 -0.086162
-0.009295 -0.087435
-0.009333 -0.088914
-0.009523 -0.090502
-0.009856 -0.092101
-0.010299 -0.093614
-0.010802 -0.094945
-0.011309 -0.096000
-0.011770 -0.096691
-0.012146 -0.096949
-0.012412 -0.096725
-0.012555 -0.096003
-0.012574 -0.094802
-0.012475 -0.093174
-0.012274 -0.091205
-0.011995 -0.089006
-0.011669 -0.086703
-0.011335 -0.084427
-0.011037 -0.082295
-0.010820 -0.080403
-0.010723 -0.078819
-0.010770 -0.077582
-0.010965 -0.076712
-0.011290 -0.076211
-0.011705 -0.076072
-0.012161 -0.076274
-0.012607 -0.076785
-0.012993 -0.077560
-0.013275 -0.078539
-0.013420 -0.079648
-0.013409 -0.080802
-0.013237 -0.081913
-0.012920 -0.082909
-0.012490 -0.083739
-0.011990 -0.084377
-0.011474 -0.084826
-0.011003 -0.085111
-0.010638 -0.085275
-0.010429 -0.085375
-0.010412 -0.085473
-0.010596 -0.085629
-0.010966 -0.085893
-0.011488 -0.086299
-0.012119 -0.086863
-0.012809 -0.087583
-0.013512 -0.088445
-0.014190 -0.089419
-0.014811 -0.090468
-0.015354 -0.091537
-0.015812 -0.092565
-0.016190 -0.093476
-0.016508 -0.094191
-0.016799 -0.094634
-0.017108 -0.094745
-0.017485 -0.094486
-0.017973 -0.093851
-0.018600 -0.092862
-0.019372 -0.091568
-0.020276 -0.090043
-0.021281 -0.088374
-0.022354 -0.086654
-0.050503 -0.071465
-0.049808 -0.073219
-0.049112 -0.075319
-0.048359 -0.077552
-0.047513 -0.079731
-0.046562 -0.081708
-0.045513 -0.083375
-0.044391 -0.084657
-0.043224 -0.085514
-0.042036 -0.085932
-0.040840 -0.085926
-0.039634 -0.085534
-0.038408 -0.084823
-0.037145 -0.083883
-0.035835 -0.082825
-0.034471 -0.081779
-0.033057 -0.080888
-0.031601 -0.080297
-0.030113 -0.080141
-0.028603 -0.080516
-0.027079 -0.081457
-0.025553 -0.082915
-0.024042 -0.084763
-0.022574 -0.086819
-0.021185 -0.088883
-0.019919 -0.090776
-0.018811 -0.092355
-0.017881 -0.093517
-0.017126 -0.094201
-0.016523 -0.094378
-0.016035 -0.094043
-0.015618 -0.093213
-0.015232 -0.091927
-0.014849 -0.090243
-0.014450 -0.088245
-0.014031 -0.086043
-0.013600 -0.083771
-0.013176 -0.081580
-0.012786 -0.079628
-0.012464 -0.078063
-0.012247 -0.077005
-0.012169 -0.076527
-0.012261 -0.076634
-0.012539 -0.077266
-0.013000 -0.078307
-0.013623 -0.079613
-0.014370 -0.081038
-0.015192 -0.082455
-0.016038 -0.083765
-0.016858 -0.084891
-0.017615 -0.085782
-0.018280 -0.086403
-0.018834 -0.086734
-0.019268 -0.086769
-0.019584 -0.086520
-0.019793 -0.086016
-0.019916 -0.085308
-0.019983 -0.084471
-0.020031 -0.083595
-0.020102 -0.082789
-0.020239 -0.082164
-0.020475 -0.081825
-0.020830 -0.081860
-0.021305 -0.082318
-0.021878 -0.083194
-0.022509 -0.084425
-0.023145 -0.085907
-0.023733 -0.087510
-0.024223 -0.089112
-0.024574 -0.090606
-0.024758 -0.091907
-0.024757 -0.092949
-0.024568 -0.093681
-0.024203 -0.094059
-0.023689 -0.094051
-0.023067 -0.093639
-0.022393 -0.092824
-0.021726 -0.091634
-0.021123 -0.090125
-0.020631 -0.088385
-0.020275 -0.086532
-0.020063 -0.084702
-0.019986 -0.083035
-0.020028 -0.081663
-0.020171 -0.080687
-0.020391 -0.080160
-0.020663 -0.080076
-0.020960 -0.080374
-0.021254 -0.080950
-0.021526 -0.081685
-0.021767 -0.082463
-0.021984 -0.083184
-0.022197 -0.083766
-0.022440 -0.084148
-0.022753 -0.084285
-0.023176 -0.084146
-0.023737 -0.083723
-0.024445 -0.083026
-0.025285 -0.082093
-0.026227 -0.080986
-0.027229 -0.079792
0.063708 -0.081647
0.064174 -0.082441
0.064579 -0.083210
0.064901 -0.083868
0.065114 -0.084339
0.065194 -0.084561
0.065117 -0.084487
0.064863 -0.084095
0.064424 -0.083388
0.063802 -0.082399
0.063011 -0.081185
0.062074 -0.079826
0.061021 -0.078419
0.059890 -0.077073
0.058718 -0.075895
0.057544 -0.074983
0.056404 -0.074414
0.055330 -0.074233
0.054344 -0.074452
0.053460 -0.075047
0.052683 -0.075967
0.052010 -0.077139
0.051434 -0.078485
0.050944 -0.079921
0.050529 -0.081372
0.050177 -0.082766
0.049882 -0.084033
0.049638 -0.085110
0.049445 -0.085945
0.049300 -0.086505
0.049204 -0.086780
0.049151 -0.086788
0.049136 -0.086570
0.049149 -0.086187
0.049181 -0.085716
0.049220 -0.085243
0.049256 -0.084853
0.049278 -0.084623
0.049277 -0.084609
0.049246 -0.084840
0.049176 -0.085314
0.049061 -0.085998
0.048893 -0.086839
0.048670 -0.087769
0.048392 -0.088716
0.048061 -0.089608
0.047678 -0.090382
0.047243 -0.090980
0.046752 -0.091355
0.046193 -0.091469
0.045551 -0.091299
0.044806 -0.090843
0.043934 -0.090124
0.042914 -0.089188
0.041726 -0.088102
0.040358 -0.086949
0.038803 -0.085820
0.037062 -0.084810
0.035147 -0.084002
0.033075 -0.083463
0.030872 -0.083230
0.028568 -0.083310
0.026193 -0.083682
0.023781 -0.084304
0.021359 -0.085123
0.018955 -0.086080
0.016591 -0.087119
0.014282 -0.088185
0.012042 -0.089233
0.009878 -0.090218
0.007795 -0.091105
0.005799 -0.091864
0.003893 -0.092476
0.002080 -0.092937
0.000358 -0.093259
-0.001274 -0.093467
-0.002824 -0.093603
-0.004299 -0.093719
-0.005709 -0.093870
-0.007067 -0.094111
-0.008380 -0.094486
-0.009655 -0.095020
-0.010893 -0.095715
-0.012089 -0.096547
-0.013234 -0.097472
-0.014321 -0.098430
-0.015342 -0.099359
-0.016298 -0.100195
-0.017194 -0.100882
-0.018044 -0.101373
-0.018864 -0.101629
-0.019672 -0.101620
-0.020486 -0.101326
-0.021322 -0.100745
-0.022191 -0.099889
-0.023103 -0.098790
-0.024068 -0.097499
-0.025094 -0.096083
-0.026186 -0.094621
-0.027353 -0.093196
-0.028599 -0.091891
-0.026394 -0.094260
-0.027680 -0.093681
-0.028851 -0.092954
-0.029909 -0.092140
-0.030862 -0.091303
-0.031729 -0.090488
-0.032540 -0.089716
-0.033333 -0.088983
-0.034155 -0.088274
-0.035048 -0.087580
-0.036039 -0.086911
-0.037135 -0.086301
-0.038320 -0.085805
-0.039561 -0.085487
-0.040820 -0.085401
-0.042058 -0.085571
-0.043236 -0.085980
-0.044317 -0.086571
-0.045263 -0.087264
-0.046044 -0.087970
-0.046632 -0.088618
-0.047012 -0.089160
-0.047176 -0.089576
-0.047127 -0.089876
-0.046879 -0.090088
-0.046451 -0.090252
-0.045875 -0.090399
-0.045186 -0.090545
-0.044429 -0.090685
-0.043651 -0.090802
-0.042905 -0.090879
-0.042240 -0.090916
-0.041696 -0.090933
-0.041296 -0.090970
-0.041040 -0.091078
-0.040915 -0.091296
-0.040892 -0.091635
-0.040944 -0.092069
-0.041043 -0.092537
-0.041167 -0.092961
-0.041300 -0.093265
-0.041431 -0.093391
-0.041554 -0.093313
-0.041665 -0.093034
-0.041763 -0.092590
-0.041850 -0.092033
-0.041927 -0.091420
-0.042004 -0.090798
-0.042093 -0.090191
-0.042212 -0.089597
-0.042386 -0.089001
-0.042645 -0.088383
-0.043021 -0.087741
-0.043545 -0.087093
-0.044240 -0.086478
-0.045112 -0.085948
-0.046152 -0.085557
-0.047331 -0.085338
-0.048607 -0.085297
-0.049927 -0.085407
-0.051237 -0.085615
-0.052484 -0.085864
-0.053625 -0.086102
-0.054623 -0.086299
-0.055458 -0.086447
-0.056116 -0.086563
-0.056595 -0.086678
-0.056903 -0.086832
-0.057050 -0.087054
-0.057054 -0.087360
-0.056932 -0.087742
-0.056707 -0.088179
-0.056407 -0.088641
-0.056066 -0.089109
-0.055720 -0.089576
-0.055405 -0.090054
-0.055146 -0.090568
-0.054952 -0.091138
-0.054811 -0.091775
-0.054695 -0.092458
-0.054565 -0.093145
-0.054380 -0.093775
-0.054108 -0.094289
-0.053721 -0.094640
-0.053207 -0.094805
-0.052558 -0.094789
-0.051777 -0.094623
-0.050870 -0.094352
-0.049845 -0.094032
-0.048712 -0.093707
-0.047483 -0.093407
-0.046170 -0.093135
-0.044785 -0.092876
-0.043345 -0.092613
-0.041870 -0.092335
-0.040385 -0.092050
-0.038918 -0.091785
-0.037497 -0.091581
-0.036144 -0.091477
-0.034873 -0.091498
-0.033687 -0.091640
0.220562 0.051939
0.220096 0.051969
0.220018 0.051695
0.220336 0.051151
0.220996 0.050426
0.221899 0.049638
0.222914 0.048908
0.223903 0.048315
0.224730 0.047892
0.225278 0.047622
0.225460 0.047464
0.225224 0.047368
0.224559 0.047290
0.223489 0.047193
0.222062 0.047049
0.220345 0.046840
0.218418 0.046555
0.216359 0.046189
0.214249 0.045737
0.212171 0.045191
0.210212 0.044529
0.208471 0.043714
0.207050 0.042701
0.206045 0.041449
0.205517 0.039938
0.205471 0.038187
0.205853 0.036263
0.206568 0.034268
0.207501 0.032319
0.208542 0.030530
0.209593 0.028990
0.210567 0.027757
0.211393 0.026854
0.212021 0.026275
0.212427 0.025995
0.212603 0.025977
0.212564 0.026179
0.212331 0.026558
0.211930 0.027073
0.211391 0.027685
0.210745 0.028352
0.210035 0.029023
0.209324 0.029639
0.208696 0.030128
0.208249 0.030418
0.208074 0.030454
0.208228 0.030219
0.208719 0.029748
0.209501 0.029126
0.210499 0.028469
0.211625 0.027899
0.212796 0.027519
0.213930 0.027393
0.214948 0.027538
0.215780 0.027930
0.216370 0.028517
0.216682 0.029238
0.216698 0.030029
0.216413 0.030845
0.215832 0.031650
0.214968 0.032429
0.213844 0.033173
0.212497 0.033872
0.210994 0.034501
0.209421 0.035024
0.207882 0.035400
0.206514 0.035553
0.205416 0.035451
0.204675 0.035058
0.204307 0.034398
0.204282 0.033525
0.204534 0.032523
0.204981 0.031482
0.205544 0.030490
0.206156 0.029604
0.206756 0.028864
0.207296 0.028282
0.207734 0.027856
0.208042 0.027578
0.208197 0.027446
0.208180 0.027463
0.207979 0.027635
0.207583 0.027970
0.206996 0.028461
0.206236 0.029083
0.205346 0.029783
0.204393 0.030489
0.203464 0.031114
0.202652 0.031571
0.202032 0.031798
0.201645 0.031769
0.201497 0.031500
0.201559 0.031041
0.201792 0.030460
0.202153 0.029825
0.202606 0.029190
0.203113 0.028592
0.203640 0.028050
0.204149 0.027572
0.204598 0.027161
0.204944 0.026828
0.163879 -0.027907
0.163677 -0.027220
0.163196 -0.026256
0.162441 -0.025051
0.161432 -0.023652
0.160207 -0.022119
0.158820 -0.020522
0.157352 -0.018945
0.155909 -0.017490
0.154621 -0.016267
0.153630 -0.015387
0.153069 -0.014944
0.153028 -0.014998
0.153527 -0.015551
0.154510 -0.016546
0.155860 -0.017879
0.157431 -0.019421
0.159081 -0.021050
0.160681 -0.022656
0.162129 -0.024151
0.163345 -0.025462
0.164277 -0.026534
0.164896 -0.027322
0.165195 -0.027793
0.165187 -0.027925
0.164901 -0.027707
0.164385 -0.027142
0.163696 -0.026247
0.162909 -0.025066
0.162109 -0.023669
0.161397 -0.022153
0.160885 -0.020642
0.160690 -0.019271
0.160917 -0.018169
0.161625 -0.017427
0.162816 -0.017077
0.164418 -0.017083
0.166310 -0.017364
0.168345 -0.017809
0.170385 -0.018312
0.172312 -0.018779
0.174035 -0.019131
0.175493 -0.019306
0.176648 -0.019256
0.177483 -0.018942
0.178004 -0.018331
0.178231 -0.017399
0.178202 -0.016130
0.177965 -0.014520
0.177575 -0.012590
0.177097 -0.010393
0.176603 -0.008021
0.176179 -0.005602
0.175927 -0.003287
0.175958 -0.001232
0.176366 0.000432
0.177202 0.001618
0.178445 0.002306
0.180004 0.002535
0.181744 0.002385
0.183521 0.001961
0.185205 0.001367
0.186697 0.000704
0.187927 0.000067
0.188855 -0.000455
0.189467 -0.000779
0.189767 -0.000830
0.189770 -0.000544
0.189505 0.000120
0.188998 0.001181
0.188284 0.002623
0.187402 0.004388
0.186409 0.006384
0.185390 0.008484
0.184454 0.010551
0.183738 0.012442
0.183386 0.014037
0.183513 0.015245
0.184179 0.016026
0.185369 0.016390
0.186998 0.016396
0.188938 0.016135
0.191050 0.015713
0.193205 0.015239
0.195294 0.014819
0.197223 0.014549
0.198920 0.014513
0.200325 0.014777
0.201394 0.015389
0.202100 0.016382
0.202429 0.017768
0.202387 0.019536
0.202000 0.021653
0.201319 0.024057
0.200431 0.026656
0.199458 0.029336
0.198554 0.031973
0.197898 0.034443
0.197654 0.036640
0.197946 0.038496
0.198826 0.039992
-0.047334 -0.080136
-0.048377 -0.079715
-0.049437 -0.079397
-0.050564 -0.079180
-0.051808 -0.079061
-0.053211 -0.079028
-0.054793 -0.079054
-0.056548 -0.079090
-0.058439 -0.079083
-0.060403 -0.078979
-0.062366 -0.078744
-0.064254 -0.078360
-0.066005 -0.077834
-0.067571 -0.077192
-0.068925 -0.076476
-0.070061 -0.075736
-0.070988 -0.075026
-0.071727 -0.074399
-0.072312 -0.073898
-0.072777 -0.073549
-0.073162 -0.073363
-0.073504 -0.073330
-0.073841 -0.073432
-0.074209 -0.073648
-0.074635 -0.073963
-0.075137 -0.074369
-0.075716 -0.074863
-0.076356 -0.075443
-0.077024 -0.076094
-0.077679 -0.076790
-0.078274 -0.077489
-0.078764 -0.078145
-0.079114 -0.078709
-0.079300 -0.079140
-0.079312 -0.079410
-0.079154 -0.079502
-0.078845 -0.079414
-0.078415 -0.079153
-0.077901 -0.078736
-0.077347 -0.078179
-0.076798 -0.077499
-0.076297 -0.076717
-0.075879 -0.075857
-0.075569 -0.074956
-0.075387 -0.074064
-0.075344 -0.073244
-0.075444 -0.072561
-0.075687 -0.072067
-0.076063 -0.071796
-0.076549 -0.071746
-0.077108 -0.071884
-0.077698 -0.072151
-0.078274 -0.072476
-0.078800 -0.072788
-0.079251 -0.073024
-0.079618 -0.073133
-0.079904 -0.073081
-0.080123 -0.072848
-0.080296 -0.072430
-0.080444 -0.071837
-0.080582 -0.071096
-0.080714 -0.070243
-0.080840 -0.069329
-0.080950 -0.068415
-0.081032 -0.067566
-0.081077 -0.066853
-0.081079 -0.066347
-0.081038 -0.066116
-0.080955 -0.066213
-0.080836 -0.066671
-0.080685 -0.067489
-0.080504 -0.068629
-0.080299 -0.070018
-0.080074 -0.071563
-0.079837 -0.073157
-0.079598 -0.074697
-0.079360 -0.076093
-0.079123 -0.077275
-0.078871 -0.078196
-0.078582 -0.078834
-0.078225 -0.079187
-0.077770 -0.079267
-0.077191 -0.079098
-0.076469 -0.078712
-0.075603 -0.078149
-0.074605 -0.077460
-0.073507 -0.076707
-0.072353 -0.075963
-0.071203 -0.075306
-0.070122 -0.074813
-0.069174 -0.074545
-0.068414 -0.074538
-0.067874 -0.074790
-0.067561 -0.075265
-0.067456 -0.075902
-0.067512 -0.076631
-0.067668 -0.077385
-0.067852 -0.078107
-0.067993 -0.078753
-0.068028 -0.079292
-0.067907 -0.079699
0.100846 -0.071899
0.101897 -0.072130
0.102602 -0.072204
0.102971 -0.072086
0.103041 -0.071760
0.102885 -0.071228
0.102602 -0.070506
0.102311 -0.069623
0.102128 -0.068620
0.102135 -0.067548
0.102360 -0.066471
0.102776 -0.065461
0.103324 -0.064593
0.103945 -0.063936
0.104591 -0.063554
0.105229 -0.063496
0.105833 -0.063790
0.106374 -0.064430
0.106819 -0.065369
0.107131 -0.066528
0.107277 -0.067802
0.107238 -0.069082
0.107020 -0.070269
0.106653 -0.071276
0.106197 -0.072036
0.105729 -0.072504
0.105322 -0.072656
0.105020 -0.072499
0.104818 -0.072065
0.104672 -0.071413
0.104522 -0.070609
0.104313 -0.069723
0.104006 -0.068819
0.103580 -0.067954
0.103032 -0.067179
0.102367 -0.066541
0.101604 -0.066079
0.100759 -0.065820
0.099853 -0.065770
0.098903 -0.065906
0.097932 -0.066181
0.096968 -0.066525
0.096051 -0.066856
0.095229 -0.067097
0.094535 -0.067182
0.093972 -0.067075
0.093504 -0.066769
0.093068 -0.066292
0.092599 -0.065690
0.092048 -0.065021
0.091391 -0.064344
0.090626 -0.063717
0.089767 -0.063192
0.088836 -0.062818
0.087861 -0.062637
0.086876 -0.062688
0.085914 -0.063003
0.085012 -0.063602
0.084208 -0.064493
0.083541 -0.065658
0.083050 -0.067054
0.082761 -0.068616
0.082678 -0.070268
0.082771 -0.071927
0.082973 -0.073516
0.083198 -0.074972
0.083359 -0.076243
0.083383 -0.077293
0.083218 -0.078099
0.082832 -0.078655
0.082214 -0.078967
0.081362 -0.079051
0.080292 -0.078940
0.079029 -0.078676
0.077609 -0.078311
0.076082 -0.077906
0.074510 -0.077525
0.072962 -0.077235
0.071510 -0.077095
0.070211 -0.077156
0.069097 -0.077446
0.068162 -0.077969
0.067366 -0.078703
0.066642 -0.079602
0.065912 -0.080606
0.065104 -0.081649
0.064154 -0.082669
0.063008 -0.083609
0.061624 -0.084422
0.059976 -0.085072
0.058055 -0.085533
0.055870 -0.085792
0.053454 -0.085846
0.050858 -0.085704
0.048154 -0.085387
0.045422 -0.084930
0.042741 -0.084382
0.040174 -0.083806
0.037753 -0.083281
0.035478 -0.082896
0.033320 -0.082734
-0.050514 -0.089803
-0.051583 -0.089479
-0.052674 -0.088839
-0.053781 -0.087907
-0.054893 -0.086742
-0.055996 -0.085429
-0.057080 -0.084067
-0.058141 -0.082746
-0.059173 -0.081530
-0.060164 -0.080451
-0.061099 -0.079521
-0.061954 -0.078747
-0.062709 -0.078150
-0.063348 -0.077760
-0.063861 -0.077610
-0.064239 -0.077709
-0.064473 -0.078037
-0.064556 -0.078537
-0.064479 -0.079133
-0.064238 -0.079746
-0.063836 -0.080309
-0.063285 -0.080772
-0.062604 -0.081108
-0.061818 -0.081308
-0.060957 -0.081386
-0.060050 -0.081371
-0.059128 -0.081310
-0.058211 -0.081259
-0.057317 -0.081274
-0.056450 -0.081401
-0.055608 -0.081661
-0.054782 -0.082059
-0.053963 -0.082584
-0.053144 -0.083230
-0.052325 -0.083995
-0.051507 -0.084883
-0.050694 -0.085885
-0.049886 -0.086975
-0.049087 -0.088101
-0.048298 -0.089190
-0.047524 -0.090169
-0.046771 -0.090968
-0.046047 -0.091531
-0.045361 -0.091817
-0.044719 -0.091805
-0.044128 -0.091500
-0.043591 -0.090930
-0.043112 -0.090154
-0.042692 -0.089251
-0.042331 -0.088309
-0.042027 -0.087404
-0.041774 -0.086588
-0.041560 -0.085885
-0.041370 -0.085302
-0.041189 -0.084846
-0.041006 -0.084536
-0.040815 -0.084402
-0.040615 -0.084466
-0.040405 -0.084728
-0.040182 -0.085157
-0.039941 -0.085690
-0.039680 -0.086251
-0.039395 -0.086761
-0.039089 -0.087156
-0.038767 -0.087385
-0.038434 -0.087421
-0.038096 -0.087255
-0.037754 -0.086905
-0.037402 -0.086412
-0.037030 -0.085838
-0.036619 -0.085259
-0.036152 -0.084754
-0.035614 -0.084390
-0.034995 -0.084217
-0.034293 -0.084257
-0.033516 -0.084520
-0.032673 -0.085014
-0.031781 -0.085743
-0.030852 -0.086709
-0.029900 -0.087897
-0.028937 -0.089268
-0.027974 -0.090759
-0.027021 -0.092293
-0.026086 -0.093792
-0.025170 -0.095183
-0.024270 -0.096405
-0.023372 -0.097412
-0.022459 -0.098171
-0.021510 -0.098670
-0.020515 -0.098920
-0.019472 -0.098951
-0.018391 -0.098811
-0.017294 -0.098553
-0.016204 -0.098223
-0.015146 -0.097848
-0.014135 -0.097438
-0.013172 -0.096995
-0.012248 -0.096530
-0.011341 -0.096073
-0.010424 -0.095666
-0.009463 -0.095346
-0.017142 -0.090089
-0.018210 -0.090004
-0.019183 -0.090077
-0.020112 -0.090296
-0.021059 -0.090655
-0.022084 -0.091140
-0.023232 -0.091720
-0.024527 -0.092342
-0.025969 -0.092934
-0.027532 -0.093417
-0.029176 -0.093723
-0.030851 -0.093803
-0.032503 -0.093637
-0.034079 -0.093239
-0.035527 -0.092654
-0.036807 -0.091951
-0.037883 -0.091220
-0.038736 -0.090551
-0.039360 -0.090021
-0.039769 -0.089682
-0.039991 -0.089544
-0.040066 -0.089590
-0.040041 -0.089788
-0.039962 -0.090104
-0.039872 -0.090519
-0.039809 -0.091019
-0.039802 -0.091592
-0.039871 -0.092213
-0.040028 -0.092837
-0.040271 -0.093407
-0.040589 -0.093856
-0.040955 -0.094125
-0.041334 -0.094171
-0.041688 -0.093971
-0.041977 -0.093529
-0.042174 -0.092873
-0.042264 -0.092055
-0.042245 -0.091145
-0.042133 -0.090226
-0.041947 -0.089382
-0.041713 -0.088680
-0.041456 -0.088159
-0.041200 -0.087832
-0.040965 -0.087685
-0.040774 -0.087702
-0.040646 -0.087866
-0.040597 -0.088168
-0.040636 -0.088598
-0.040760 -0.089135
-0.040954 -0.089739
-0.041186 -0.090354
-0.041416 -0.090917
-0.041602 -0.091362
-0.041706 -0.091636
-0.041700 -0.091700
-0.041572 -0.091537
-0.041327 -0.091155
-0.040980 -0.090585
-0.040558 -0.089882
-0.040089 -0.089116
-0.039604 -0.088362
-0.039132 -0.087690
-0.038697 -0.087149
-0.038314 -0.086768
-0.037986 -0.086559
-0.037706 -0.086528
-0.037456 -0.086684
-0.037210 -0.087040
-0.036938 -0.087608
-0.036615 -0.088382
-0.036226 -0.089332
-0.035769 -0.090398
-0.035260 -0.091501
-0.034727 -0.092554
-0.034204 -0.093474
-0.033720 -0.094195
-0.033299 -0.094669
-0.032955 -0.094878
-0.032690 -0.094828
-0.032502 -0.094554
-0.032379 -0.094112
-0.032302 -0.093577
-0.032246 -0.093026
-0.032179 -0.092524
-0.032062 -0.092120
-0.031861 -0.091839
-0.031544 -0.091696
-0.031099 -0.091700
-0.030527 -0.091859
-0.029853 -0.092178
-0.029112 -0.092651
-0.028343 -0.093247
-0.027581 -0.093917
-0.026851 -0.094591
-0.026163 -0.095193
-0.025518 -0.095652
-0.024907 -0.095910
-0.024312 -0.095929
-0.023710 -0.095697
-0.023075 -0.095226
-0.022376 -0.094555
0.021155 -0.093281
0.020602 -0.093367
0.019967 -0.093334
0.019237 -0.093155
0.018401 -0.092831
0.017454 -0.092391
0.016397 -0.091891
0.015235 -0.091399
0.013975 -0.090982
0.012632 -0.090696
0.011227 -0.090565
0.009787 -0.090584
0.008341 -0.090724
0.006917 -0.090949
0.005541 -0.091236
0.004233 -0.091575
0.003010 -0.091973
0.001883 -0.092444
0.000858 -0.092992
-0.000066 -0.093600
-0.000897 -0.094229
-0.001646 -0.094820
-0.002329 -0.095307
-0.002964 -0.095633
-0.003568 -0.095759
-0.004160 -0.095672
-0.004754 -0.095385
-0.005362 -0.094939
-0.005993 -0.094388
-0.006653 -0.093792
-0.007340 -0.093204
-0.008053 -0.092657
-0.008784 -0.092166
-0.009524 -0.091725
-0.010261 -0.091326
-0.010990 -0.090964
-0.011702 -0.090654
-0.012393 -0.090424
-0.013056 -0.090310
-0.013688 -0.090342
-0.014282 -0.090529
-0.014828 -0.090852
-0.015318 -0.091265
-0.015740 -0.091703
-0.016091 -0.092096
-0.016372 -0.092386
-0.016593 -0.092532
-0.016772 -0.092520
-0.016939 -0.092359
-0.017127 -0.092082
-0.017375 -0.091731
-0.017720 -0.091352
-0.018194 -0.090982
-0.018821 -0.090648
-0.019605 -0.090363
-0.020534 -0.090140
-0.021577 -0.089995
-0.022691 -0.089956
-0.023829 -0.090060
-0.024941 -0.090347
-0.025987 -0.090848
-0.026933 -0.091569
-0.027758 -0.092482
-0.028452 -0.093523
-0.029019 -0.094606
-0.029468 -0.095639
-0.029822 -0.096541
-0.030105 -0.097251
-0.030347 -0.097738
-0.030579 -0.098001
-0.030827 -0.098058
-0.031118 -0.097943
-0.031470 -0.097693
-0.031894 -0.097335
-0.032394 -0.096888
-0.032967 -0.096365
-0.033603 -0.095780
-0.034292 -0.095154
-0.035019 -0.094525
-0.035777 -0.093939
-0.036558 -0.093449
-0.037362 -0.093101
-0.038185 -0.092923
-0.039025 -0.092914
-0.039871 -0.093044
-0.040711 -0.093258
-0.041527 -0.093489
-0.042303 -0.093676
-0.043024 -0.093769
-0.043680 -0.093741
-0.044265 -0.093586
-0.044779 -0.093317
-0.045228 -0.092954
-0.045623 -0.092519
-0.045977 -0.092028
-0.046302 -0.091490
-0.046613 -0.090911
-0.046923 -0.090301
-0.047243 -0.089683
-0.047580 -0.089092
-0.047939 -0.088580
-0.191393 0.001894
-0.191030 -0.000126
-0.190194 -0.001611
-0.188906 -0.002526
-0.187220 -0.002864
-0.185208 -0.002652
-0.182964 -0.001951
-0.180595 -0.000860
-0.178219 0.000490
-0.175963 0.001943
-0.173957 0.003326
-0.172327 0.004470
-0.171188 0.005224
-0.170632 0.005464
-0.170711 0.005106
-0.171425 0.004116
-0.172704 0.002523
-0.174418 0.000419
-0.176385 -0.002052
-0.178409 -0.004711
-0.180306 -0.007374
-0.181925 -0.009870
-0.183154 -0.012047
-0.183924 -0.013783
-0.184208 -0.014990
-0.184012 -0.015613
-0.183376 -0.015636
-0.182366 -0.015083
-0.181064 -0.014020
-0.179569 -0.012554
-0.177983 -0.010830
-0.176414 -0.009018
-0.174971 -0.007298
-0.173760 -0.005840
-0.172884 -0.004787
-0.172430 -0.004251
-0.172463 -0.004302
-0.172997 -0.004960
-0.173983 -0.006185
-0.175305 -0.007877
-0.176795 -0.009888
-0.178268 -0.012038
-0.179555 -0.014151
-0.180524 -0.016062
-0.181085 -0.017633
-0.181192 -0.018759
-0.180836 -0.019370
-0.180041 -0.019438
-0.178862 -0.018976
-0.177379 -0.018035
-0.175692 -0.016702
-0.173915 -0.015095
-0.172167 -0.013352
-0.170570 -0.011621
-0.169238 -0.010052
-0.168278 -0.008783
-0.167779 -0.007932
-0.167808 -0.007595
-0.168391 -0.007826
-0.169499 -0.008635
-0.171041 -0.009967
-0.172875 -0.011712
-0.174831 -0.013716
-0.176743 -0.015805
-0.178472 -0.017806
-0.179917 -0.019562
-0.181017 -0.020939
-0.181747 -0.021837
-0.182112 -0.022193
-0.182142 -0.021981
-0.181889 -0.021214
-0.181417 -0.019936
-0.180797 -0.018216
-0.180104 -0.016145
-0.179408 -0.013831
-0.178776 -0.011393
-0.178269 -0.008959
-0.177952 -0.006658
-0.177892 -0.004617
-0.178153 -0.002948
-0.178777 -0.001734
-0.179767 -0.001003
-0.181074 -0.000727
-0.182601 -0.000812
-0.184226 -0.001121
-0.185820 -0.001493
-0.187277 -0.001766
-0.188516 -0.001794
-0.189481 -0.001461
-0.190144 -0.000681
-0.190496 0.000594
-0.190551 0.002378
-0.190344 0.004653
-0.189924 0.007371
-0.189356 0.010452
-0.188710 0.013794
-0.188063 0.017266
-0.187499 0.020720
-0.187111 0.024002
-0.187004 0.026958
-0.187288 0.029456
-0.019797 -0.094111
-0.020570 -0.094504
-0.021264 -0.095086
-0.021883 -0.095844
-0.022432 -0.096743
-0.022916 -0.097722
-0.023343 -0.098703
-0.023725 -0.099596
-0.024075 -0.100310
-0.024412 -0.100766
-0.024758 -0.100901
-0.025133 -0.100678
-0.025561 -0.100081
-0.026060 -0.099122
-0.026646 -0.097834
-0.027327 -0.096268
-0.028106 -0.094489
-0.028978 -0.092569
-0.029933 -0.090587
-0.030955 -0.088625
-0.032023 -0.086760
-0.033117 -0.085057
-0.034220 -0.083566
-0.035320 -0.082320
-0.036407 -0.081331
-0.037476 -0.080594
-0.038521 -0.080081
-0.039539 -0.079753
-0.040529 -0.079557
-0.041490 -0.079437
-0.042423 -0.079340
-0.043333 -0.079224
-0.044226 -0.079056
-0.045112 -0.078822
-0.046004 -0.078527
-0.046912 -0.078189
-0.047846 -0.077844
-0.048815 -0.077538
-0.049824 -0.077327
-0.050873 -0.077267
-0.051964 -0.077414
-0.053090 -0.077815
-0.054241 -0.078499
-0.055403 -0.079476
-0.056559 -0.080734
-0.057692 -0.082242
-0.058782 -0.083946
-0.059811 -0.085775
-0.060758 -0.087644
-0.061606 -0.089460
-0.062338 -0.091129
-0.062942 -0.092566
-0.063410 -0.093696
-0.063738 -0.094462
-0.063929 -0.094828
-0.063994 -0.094781
-0.063946 -0.094333
-0.063807 -0.093514
-0.063600 -0.092380
-0.063351 -0.091002
-0.063087 -0.089463
-0.062831 -0.087857
-0.062605 -0.086278
-0.062426 -0.084816
-0.062304 -0.083549
-0.062246 -0.082530
-0.062253 -0.081788
-0.062322 -0.081322
-0.062441 -0.081101
-0.062597 -0.081076
-0.062772 -0.081185
-0.062948 -0.081363
-0.063106 -0.081548
-0.063230 -0.081688
-0.063307 -0.081744
-0.063330 -0.081691
-0.063294 -0.081523
-0.063200 -0.081249
-0.063053 -0.080892
-0.062859 -0.080492
-0.062628 -0.080101
-0.062370 -0.079781
-0.062092 -0.079602
-0.061802 -0.079635
-0.061503 -0.079944
-0.061197 -0.080581
-0.060882 -0.081573
-0.060549 -0.082912
-0.060187 -0.084560
-0.059776 -0.086445
-0.059294 -0.088475
-0.058718 -0.090544
-0.058029 -0.092545
-0.057209 -0.094376
-0.056248 -0.095949
-0.055140 -0.097190
-0.053887 -0.098048
-0.052498 -0.098490
-0.050986 -0.098510
-0.049371 -0.098127
-0.047670 -0.097388
0.116737 0.232482
0.119986 0.231385
0.123595 0.230337
0.127461 0.229317
0.131448 0.228293
0.135420 0.227229
0.139269 0.226094
0.142928 0.224861
0.146372 0.223507
0.149603 0.222018
0.152632 0.220382
0.155475 0.218594
0.158136 0.216658
0.160610 0.214584
0.162886 0.212394
0.164951 0.210121
0.166800 0.207806
0.168442 0.205499
0.169903 0.203254
0.171231 0.201119
0.172494 0.199135
0.173762 0.197324
0.175098 0.195689
0.176528 0.194214
0.178041 0.192865
0.179592 0.191600
0.181119 0.190374
0.182563 0.189145
0.183879 0.187880
0.185044 0.186551
0.186043 0.185143
0.186873 0.183648
0.187527 0.182072
0.187998 0.180431
0.188276 0.178754
0.188355 0.177081
0.188243 0.175462
0.187964 0.173944
0.187573 0.172570
0.187149 0.171363
0.186800 0.170327
0.186649 0.169440
0.186824 0.168658
0.187427 0.167923
0.188518 0.167172
0.190099 0.166342
0.192117 0.165379
0.194485 0.164240
0.197099 0.162890
0.199861 0.161310
0.202681 0.159492
0.205476 0.157445
0.208170 0.155192
0.210687 0.152773
0.212953 0.150237
0.214905 0.147643
0.216495 0.145051
0.217700 0.142513
0.218526 0.140066
0.219010 0.137733
0.219213 0.135519
0.219222 0.133412
0.219140 0.131387
0.219074 0.129405
0.219120 0.127425
0.219346 0.125404
0.219776 0.123310
0.220388 0.121122
0.221128 0.118839
0.221931 0.116471
0.222740 0.114035
0.223518 0.111552
0.224243 0.109044
0.224901 0.106529
0.225473 0.104021
0.225934 0.101532
0.226246 0.099071
0.226367 0.096644
0.226258 0.094251
0.225898 0.091888
0.225281 0.089548
0.224431 0.087215
0.223394 0.084869
0.222239 0.082483
0.221049 0.080025
0.219909 0.077466
0.218893 0.074786
0.218040 0.071984
0.217358 0.069085
0.216820 0.066128
0.216378 0.063161
0.215981 0.060227
0.215581 0.057357
0.215137 0.054567
0.214610 0.051863
0.213963 0.049247
0.213158 0.046723
0.212155 0.044300
0.210923 0.041993
0.209440 0.039818
0.207698 0.037795
-0.007812 -0.085889
-0.006988 -0.085508
-0.006108 -0.084914
-0.005170 -0.084168
-0.004180 -0.083350
-0.003153 -0.082550
-0.002107 -0.081860
-0.001070 -0.081366
-0.000074 -0.081137
0.000846 -0.081218
0.001651 -0.081621
0.002311 -0.082331
0.002808 -0.083308
0.003140 -0.084491
0.003328 -0.085806
0.003409 -0.087173
0.003431 -0.088511
0.003439 -0.089736
0.003467 -0.090776
0.003540 -0.091563
0.003665 -0.092046
0.003838 -0.092194
0.004045 -0.091996
0.004266 -0.091464
0.004471 -0.090635
0.004629 -0.089566
0.004701 -0.088333
0.004652 -0.087020
0.004446 -0.085716
0.004057 -0.084504
0.003475 -0.083457
0.002707 -0.082628
0.001778 -0.082049
0.000724 -0.081730
-0.000410 -0.081655
-0.001585 -0.081793
-0.002763 -0.082096
-0.003919 -0.082504
-0.005032 -0.082951
-0.006096 -0.083366
-0.007110 -0.083684
-0.008088 -0.083846
-0.009049 -0.083810
-0.010019 -0.083554
-0.011031 -0.083077
-0.012115 -0.082399
-0.013296 -0.081565
-0.014591 -0.080637
-0.016002 -0.079695
-0.017520 -0.078826
-0.019125 -0.078117
-0.020793 -0.077643
-0.022497 -0.077460
-0.024216 -0.077598
-0.025926 -0.078062
-0.027611 -0.078829
-0.029256 -0.079859
-0.030854 -0.081093
-0.032406 -0.082460
-0.033921 -0.083880
-0.035417 -0.085264
-0.036919 -0.086520
-0.038453 -0.087554
-0.040040 -0.088286
-0.041689 -0.088653
-0.043390 -0.088624
-0.045114 -0.088203
-0.046816 -0.087431
-0.048448 -0.086377
-0.049964 -0.085135
-0.051333 -0.083812
-0.052532 -0.082517
-0.053553 -0.081350
-0.054397 -0.080395
-0.055070 -0.079708
-0.055585 -0.079315
-0.055960 -0.079214
-0.056221 -0.079370
-0.056401 -0.079730
-0.056541 -0.080222
-0.056683 -0.080766
-0.056867 -0.081280
-0.057119 -0.081688
-0.057445 -0.081923
-0.057829 -0.081938
-0.058233 -0.081705
-0.058613 -0.081219
-0.058924 -0.080498
-0.059132 -0.079581
-0.059216 -0.078524
-0.059173 -0.077395
-0.059013 -0.076271
-0.058758 -0.075230
-0.058441 -0.074347
-0.058099 -0.073679
-0.057776 -0.073265
-0.057513 -0.073120
-0.057353 -0.073233
-0.057329 -0.073571
-0.057463 -0.074085
-0.057759 -0.074717
0.230717 0.126002
0.231299 0.126972
0.231129 0.128158
0.230256 0.129475
0.228776 0.130825
0.226832 0.132113
0.224614 0.133250
0.222353 0.134163
0.220307 0.134796
0.218732 0.135113
0.217848 0.135094
0.217791 0.134735
0.218585 0.134044
0.220140 0.133049
0.222274 0.131803
0.224758 0.130388
0.227358 0.128913
0.229862 0.127501
0.232093 0.126265
0.233913 0.125289
0.235210 0.124612
0.235907 0.124224
0.235953 0.124082
0.235335 0.124122
0.234068 0.124279
0.232207 0.124488
0.229845 0.124686
0.227123 0.124817
0.224226 0.124821
0.221382 0.124643
0.218839 0.124228
0.216844 0.123526
0.215598 0.122501
0.215224 0.121138
0.215744 0.119450
0.217072 0.117480
0.219037 0.115305
0.221423 0.113025
0.224004 0.110758
0.226571 0.108619
0.228953 0.106711
0.231011 0.105110
0.232640 0.103854
0.233766 0.102946
0.234341 0.102361
0.234347 0.102054
0.233793 0.101972
0.232721 0.102051
0.231208 0.102223
0.229367 0.102414
0.227351 0.102543
0.225347 0.102528
0.223559 0.102288
0.222191 0.101749
0.221408 0.100852
0.221309 0.099561
0.221902 0.097871
0.223099 0.095812
0.224745 0.093452
0.226650 0.090888
0.228627 0.088233
0.230517 0.085603
0.232193 0.083100
0.233554 0.080803
0.234520 0.078766
0.235031 0.077014
0.235045 0.075548
0.234543 0.074351
0.233530 0.073392
0.232037 0.072626
0.230122 0.071995
0.227878 0.071427
0.225429 0.070843
0.222924 0.070158
0.220531 0.069287
0.218415 0.068156
0.216716 0.066705
0.215525 0.064905
0.214868 0.062761
0.214705 0.060317
0.214945 0.057651
0.215468 0.054868
0.216151 0.052084
0.216884 0.049414
0.217577 0.046954
0.218156 0.044778
0.218561 0.042928
0.218739 0.041423
0.218647 0.040258
0.218253 0.039415
0.217540 0.038862
0.216514 0.038559
0.215205 0.038456
0.213673 0.038492
0.212006 0.038595
0.210313 0.038691
0.208716 0.038703
0.207332 0.038561
0.206259 0.038209
0.205556 0.037613
0.205235 0.036768
-0.041040 -0.089702
-0.040425 -0.090820
-0.039702 -0.091354
-0.038909 -0.091263
-0.038084 -0.090549
-0.037266 -0.089259
-0.036484 -0.087480
-0.035756 -0.085336
-0.035088 -0.082988
-0.034476 -0.080622
-0.033916 -0.078442
-0.033401 -0.076661
-0.032926 -0.075484
-0.032490 -0.075088
-0.032086 -0.075588
-0.031704 -0.077006
-0.031329 -0.079254
-0.030937 -0.082143
-0.030509 -0.085417
-0.030030 -0.088796
-0.029499 -0.092006
-0.028925 -0.094813
-0.028322 -0.097033
-0.027701 -0.098536
-0.027064 -0.099247
-0.026403 -0.099138
-0.025699 -0.098232
-0.024931 -0.096592
-0.024084 -0.094324
-0.023151 -0.091565
-0.022141 -0.088487
-0.021080 -0.085283
-0.020010 -0.082169
-0.018982 -0.079368
-0.018048 -0.077108
-0.017259 -0.075593
-0.016652 -0.074975
-0.016252 -0.075313
-0.016062 -0.076548
-0.016074 -0.078512
-0.016264 -0.080959
-0.016602 -0.083616
-0.017050 -0.086220
-0.017565 -0.088548
-0.018105 -0.090431
-0.018630 -0.091755
-0.019106 -0.092453
-0.019506 -0.092505
-0.019814 -0.091924
-0.020026 -0.090762
-0.020148 -0.089098
-0.020200 -0.087043
-0.020213 -0.084734
-0.020230 -0.082328
-0.020298 -0.080004
-0.020465 -0.077951
-0.020774 -0.076361
-0.021256 -0.075404
-0.021921 -0.075204
-0.022762 -0.075814
-0.023752 -0.077197
-0.024849 -0.079224
-0.026001 -0.081700
-0.027150 -0.084392
-0.028242 -0.087065
-0.029229 -0.089512
-0.030075 -0.091564
-0.030760 -0.093102
-0.031274 -0.094049
-0.031623 -0.094371
-0.031827 -0.094073
-0.031918 -0.093194
-0.031941 -0.091805
-0.031946 -0.090006
-0.031984 -0.087921
-0.032100 -0.085702
-0.032325 -0.083521
-0.032671 -0.081565
-0.033135 -0.080025
-0.033692 -0.079070
-0.034308 -0.078823
-0.034943 -0.079333
-0.035548 -0.080556
-0.036078 -0.082361
-0.036489 -0.084545
-0.036746 -0.086876
-0.036830 -0.089128
-0.036736 -0.091105
-0.036474 -0.092655
-0.036065 -0.093668
-0.035536 -0.094079
-0.034919 -0.093858
-0.034241 -0.093014
-0.033523 -0.091591
-0.032782 -0.089671
-0.032026 -0.087368
-0.031266 -0.084828
-0.030514 -0.082226
-0.029788 -0.079753
-0.029109 -0.077608
-0.028502 -0.075977
-0.092278 -0.075044
-0.091452 -0.075700
-0.090553 -0.076426
-0.089614 -0.077218
-0.088650 -0.078056
-0.087663 -0.078896
-0.086643 -0.079673
-0.085580 -0.080315
-0.084469 -0.080757
-0.083314 -0.080962
-0.082128 -0.080926
-0.080927 -0.080683
-0.079728 -0.080304
-0.078545 -0.079883
-0.077386 -0.079523
-0.076250 -0.079317
-0.075131 -0.079321
-0.074021 -0.079545
-0.072918 -0.079955
-0.071822 -0.080489
-0.070746 -0.081088
-0.069708 -0.081714
-0.068737 -0.082353
-0.067857 -0.083017
-0.067092 -0.083721
-0.066452 -0.084472
-0.065936 -0.085248
-0.065517 -0.086005
-0.065154 -0.086687
-0.064795 -0.087242
-0.064391 -0.087634
-0.063894 -0.087850
-0.063268 -0.087904
-0.062489 -0.087835
-0.061553 -0.087703
-0.060472 -0.087584
-0.059276 -0.087552
-0.058004 -0.087664
-0.056697 -0.087945
-0.055385 -0.088376
-0.054086 -0.088904
-0.052809 -0.089463
-0.051559 -0.089997
-0.050340 -0.090476
-0.049154 -0.090902
-0.047994 -0.091298
-0.046838 -0.091693
-0.045644 -0.092104
-0.044362 -0.092525
-0.042939 -0.092926
-0.041336 -0.093266
-0.039536 -0.093499
-0.037550 -0.093593
-0.035408 -0.093534
-0.033158 -0.093335
-0.030850 -0.093030
-0.028530 -0.092672
-0.026236 -0.092321
-0.023993 -0.092028
-0.021816 -0.091823
-0.019716 -0.091709
-0.017699 -0.091661
-0.015764 -0.091647
-0.013900 -0.091639
-0.012093 -0.091629
-0.010316 -0.091632
-0.008536 -0.091676
-0.006714 -0.091796
-0.004821 -0.092010
-0.002854 -0.092313
-0.000838 -0.092669
0.001190 -0.093024
0.003186 -0.093322
0.005112 -0.093518
0.006934 -0.093587
0.008628 -0.093528
0.010181 -0.093365
0.011588 -0.093139
0.012850 -0.092903
0.013973 -0.092708
0.014969 -0.092590
0.015853 -0.092554
0.016647 -0.092581
0.017380 -0.092626
0.018093 -0.092641
0.018825 -0.092589
0.019617 -0.092454
0.020495 -0.092241
0.021475 -0.091970
0.022559 -0.091663
0.023736 -0.091340
0.024976 -0.091005
0.026231 -0.090649
0.027458 -0.090255
0.028618 -0.089805
0.029687 -0.089296
0.030650 -0.088738
0.031505 -0.088162
0.032262 -0.087612
0.032943 -0.087136
0.033580 -0.086777
0.040632 -0.092740
0.041029 -0.092756
0.041254 -0.092585
0.041304 -0.092224
0.041187 -0.091688
0.040918 -0.091007
0.040516 -0.090224
0.040005 -0.089389
0.039406 -0.088555
0.038738 -0.087767
0.038014 -0.087062
0.037243 -0.086458
0.036430 -0.085966
0.035575 -0.085585
0.034679 -0.085316
0.033743 -0.085157
0.032763 -0.085106
0.031732 -0.085160
0.030638 -0.085306
0.029465 -0.085528
0.028193 -0.085798
0.026804 -0.086088
0.025287 -0.086367
0.023639 -0.086606
0.021869 -0.086785
0.019994 -0.086894
0.018038 -0.086934
0.016027 -0.086923
0.013989 -0.086883
0.011950 -0.086848
0.009933 -0.086846
0.007959 -0.086900
0.006046 -0.087019
0.004209 -0.087201
0.002466 -0.087433
0.000827 -0.087699
-0.000696 -0.087979
-0.002100 -0.088257
-0.003386 -0.088516
-0.004569 -0.088739
-0.005671 -0.088908
-0.006724 -0.089001
-0.007768 -0.088999
-0.008840 -0.088881
-0.009973 -0.088635
-0.011184 -0.088257
-0.012476 -0.087754
-0.013841 -0.087148
-0.015259 -0.086476
-0.016713 -0.085784
-0.018186 -0.085125
-0.019666 -0.084550
-0.021140 -0.084103
-0.022600 -0.083813
-0.024034 -0.083695
-0.025431 -0.083746
-0.026779 -0.083954
-0.028072 -0.084299
-0.029310 -0.084755
-0.030499 -0.085288
-0.031652 -0.085863
-0.032786 -0.086437
-0.033926 -0.086964
-0.035097 -0.087398
-0.036325 -0.087699
-0.037630 -0.087836
-0.039025 -0.087793
-0.040507 -0.087567
-0.042063 -0.087172
-0.043666 -0.086637
-0.045288 -0.086003
-0.046901 -0.085322
-0.048481 -0.084647
-0.050011 -0.084031
-0.051478 -0.083517
-0.052872 -0.083134
-0.054187 -0.082903
-0.055419 -0.082830
-0.056562 -0.082913
-0.057616 -0.083140
-0.058581 -0.083489
-0.059458 -0.083927
-0.060255 -0.084413
-0.060981 -0.084899
-0.061659 -0.085334
-0.062315 -0.085668
-0.062988 -0.085860
-0.063714 -0.085880
-0.064528 -0.085712
-0.065447 -0.085358
-0.066465 -0.084835
-0.067560 -0.084175
-0.068694 -0.083427
-0.069832 -0.082644
-0.070946 -0.081877
-0.072016 -0.081173
-0.073030 -0.080568
-0.073985 -0.080086
-0.074879 -0.079747
-0.075713 -0.079558
-0.076489 -0.079519
0.233792 0.101115
0.234684 0.102033
0.235191 0.103004
0.235347 0.104020
0.235210 0.105059
0.234852 0.106080
0.234357 0.107029
0.233815 0.107843
0.233320 0.108462
0.232968 0.108833
0.232848 0.108918
0.233033 0.108715
0.233572 0.108264
0.234474 0.107661
0.235705 0.107045
0.237189 0.106572
0.238807 0.106363
0.240412 0.106476
0.241846 0.106901
0.242969 0.107590
0.243676 0.108485
0.243902 0.109532
0.243617 0.110680
0.242830 0.111878
0.241573 0.113065
0.239906 0.114169
0.237909 0.115109
0.235685 0.115804
0.233354 0.116183
0.231042 0.116199
0.228872 0.115834
0.226961 0.115098
0.225402 0.114028
0.224264 0.112689
0.223578 0.111173
0.223337 0.109587
0.223502 0.108049
0.224005 0.106671
0.224759 0.105537
0.225666 0.104688
0.226627 0.104123
0.227550 0.103808
0.228366 0.103691
0.229031 0.103715
0.229523 0.103821
0.229842 0.103948
0.230004 0.104036
0.230036 0.104027
0.229977 0.103868
0.229871 0.103512
0.229772 0.102926
0.229734 0.102080
0.229817 0.100955
0.230075 0.099537
0.230548 0.097825
0.231258 0.095837
0.232196 0.093622
0.233330 0.091260
0.234604 0.088869
0.235953 0.086586
0.237305 0.084542
0.238583 0.082832
0.239709 0.081500
0.240608 0.080538
0.241214 0.079903
0.241476 0.079536
0.241360 0.079375
0.240847 0.079355
0.239940 0.079411
0.238659 0.079477
0.237050 0.079491
0.235181 0.079396
0.233142 0.079143
0.231034 0.078693
0.228962 0.078020
0.227022 0.077111
0.225289 0.075970
0.223808 0.074621
0.222594 0.073105
0.221634 0.071479
0.220900 0.069812
0.220355 0.068176
0.219958 0.066634
0.219667 0.065236
0.219441 0.064012
0.219241 0.062977
0.219031 0.062136
0.218778 0.061481
0.218459 0.060998
0.218051 0.060656
0.217545 0.060417
0.216944 0.060231
0.216268 0.060040
0.215553 0.059785
0.214851 0.059403
0.214222 0.058840
0.213725 0.058045
0.213409 0.056987
0.213304 0.055653
0.213412 0.054055
0.213713 0.052237
0.208267 0.051346
0.209288 0.050922
0.210322 0.050388
0.211250 0.049825
0.211973 0.049310
0.212424 0.048905
0.212581 0.048656
0.212458 0.048584
0.212104 0.048694
0.211587 0.048971
0.210988 0.049388
0.210386 0.049906
0.209851 0.050473
0.209433 0.051033
0.209160 0.051534
0.209040 0.051929
0.209070 0.052180
0.209250 0.052259
0.209586 0.052139
0.210099 0.051803
0.210811 0.051235
0.211723 0.050436
0.212800 0.049433
0.213954 0.048275
0.215061 0.047040
0.215990 0.045812
0.216630 0.044672
0.216910 0.043685
0.216807 0.042897
0.216343 0.042328
0.215574 0.041982
0.214584 0.041842
0.213463 0.041882
0.212304 0.042069
0.211184 0.042363
0.210164 0.042724
0.209279 0.043115
0.208548 0.043499
0.207981 0.043843
0.207587 0.044112
0.207381 0.044271
0.207376 0.044294
0.207565 0.044168
0.207911 0.043907
0.208334 0.043556
0.208733 0.043179
0.209002 0.042850
0.209058 0.042631
0.208856 0.042569
0.208390 0.042688
0.207697 0.042994
0.206840 0.043474
0.205906 0.044108
0.204985 0.044864
0.204168 0.045708
0.203528 0.046603
0.203112 0.047510
0.202944 0.048391
0.203020 0.049211
0.203324 0.049941
0.203835 0.050553
0.204540 0.051022
0.205434 0.051328
0.206515 0.051460
0.207763 0.051425
0.209125 0.051255
0.210510 0.051010
0.211804 0.050766
0.212896 0.050605
0.213701 0.050602
0.214170 0.050814
0.214298 0.051282
0.214116 0.052023
0.213686 0.053039
0.213088 0.054316
0.212411 0.055826
0.211740 0.057531
0.211147 0.059380
0.210683 0.061321
0.210377 0.063295
0.210242 0.065249
0.210290 0.067126
0.210535 0.068870
0.211002 0.070427
0.211715 0.071752
0.212673 0.072821
0.213830 0.073641
0.215092 0.074249
0.216332 0.074711
0.217415 0.075100
0.218232 0.075487
0.218710 0.075931
0.218818 0.076473
0.218569 0.077140
0.218005 0.077946
0.217195 0.078897
0.216221 0.079994
0.215168 0.081232
0.214118 0.082597
0.213140 0.084062
0.212289 0.085582
-0.002851 -0.082446
-0.001900 -0.083086
-0.000993 -0.083724
-0.000114 -0.084329
0.000753 -0.084886
0.001622 -0.085385
0.002497 -0.085819
0.003376 -0.086177
0.004251 -0.086443
0.005110 -0.086602
0.005940 -0.086643
0.006728 -0.086570
0.007460 -0.086410
0.008122 -0.086208
0.008703 -0.086031
0.009192 -0.085949
0.009578 -0.086027
0.009854 -0.086304
0.010013 -0.086788
0.010055 -0.087451
0.009980 -0.088245
0.009792 -0.089112
0.009499 -0.089998
0.009108 -0.090862
0.008627 -0.091677
0.008063 -0.092425
0.007425 -0.093096
0.006718 -0.093674
0.005954 -0.094138
0.005141 -0.094459
0.004293 -0.094610
0.003423 -0.094573
0.002547 -0.094345
0.001682 -0.093951
0.000848 -0.093435
0.000064 -0.092861
-0.000650 -0.092303
-0.001276 -0.091829
-0.001800 -0.091489
-0.002219 -0.091305
-0.002535 -0.091270
-0.002759 -0.091354
-0.002909 -0.091517
-0.003004 -0.091718
-0.003063 -0.091924
-0.003101 -0.092116
-0.003125 -0.092283
-0.003137 -0.092419
-0.003134 -0.092514
-0.003109 -0.092556
-0.003056 -0.092522
-0.002970 -0.092390
-0.002846 -0.092142
-0.002684 -0.091777
-0.002485 -0.091311
-0.002252 -0.090780
-0.001988 -0.090240
-0.001698 -0.089756
-0.001389 -0.089392
-0.001065 -0.089199
-0.000732 -0.089208
-0.000397 -0.089421
-0.000066 -0.089817
0.000256 -0.090358
0.000559 -0.091003
0.000836 -0.091710
0.001075 -0.092450
0.001264 -0.093197
0.001390 -0.093933
0.001439 -0.094635
0.001398 -0.095277
0.001255 -0.095822
0.001001 -0.096231
0.000630 -0.096472
0.000143 -0.096524
-0.000457 -0.096390
-0.001161 -0.096092
-0.001959 -0.095673
-0.002838 -0.095192
-0.003784 -0.094709
-0.004786 -0.094280
-0.005835 -0.093943
-0.006923 -0.093720
-0.008045 -0.093608
-0.009197 -0.093594
-0.010378 -0.093653
-0.011588 -0.093763
-0.012825 -0.093901
-0.014090 -0.094052
-0.015382 -0.094198
-0.016703 -0.094320
-0.018054 -0.094393
-0.019436 -0.094384
-0.020845 -0.094258
-0.022279 -0.093983
-0.023732 -0.093544
-0.025199 -0.092946
-0.026674 -0.092221
-0.028153 -0.091420
-0.029630 -0.090616
-0.031100 -0.089886
-0.178007 0.154413
-0.176872 0.155385
-0.176128 0.156256
-0.175859 0.157008
-0.176123 0.157632
-0.176934 0.158112
-0.178243 0.158435
-0.179937 0.158582
-0.181865 0.158540
-0.183863 0.158304
-0.185782 0.157886
-0.187495 0.157323
-0.188898 0.156674
-0.189915 0.156026
-0.190494 0.155471
-0.190610 0.155091
-0.190272 0.154934
-0.189521 0.155006
-0.188424 0.155275
-0.187070 0.155686
-0.185563 0.156171
-0.184026 0.156659
-0.182599 0.157086
-0.181427 0.157403
-0.180651 0.157571
-0.180391 0.157563
-0.180722 0.157354
-0.181656 0.156921
-0.183124 0.156239
-0.184989 0.155291
-0.187077 0.154070
-0.189216 0.152583
-0.191247 0.150863
-0.193031 0.148980
-0.194452 0.147040
-0.195414 0.145184
-0.195853 0.143562
-0.195742 0.142298
-0.195105 0.141453
-0.194016 0.141003
-0.192589 0.140855
-0.190963 0.140877
-0.189288 0.140938
-0.187725 0.140923
-0.186429 0.140749
-0.185545 0.140364
-0.185190 0.139737
-0.185434 0.138855
-0.186287 0.137712
-0.187685 0.136308
-0.189501 0.134660
-0.191567 0.132790
-0.193716 0.130736
-0.195794 0.128544
-0.197687 0.126272
-0.199315 0.123988
-0.200639 0.121763
-0.201649 0.119672
-0.202358 0.117779
-0.202792 0.116129
-0.202988 0.114743
-0.202991 0.113607
-0.202852 0.112683
-0.202633 0.111907
-0.202406 0.111205
-0.202252 0.110494
-0.202258 0.109696
-0.202502 0.108746
-0.203038 0.107598
-0.203872 0.106232
-0.204962 0.104653
-0.206220 0.102890
-0.207532 0.100985
-0.208784 0.098986
-0.209883 0.096937
-0.210761 0.094882
-0.211380 0.092861
-0.211724 0.090916
-0.211793 0.089093
-0.211600 0.087441
-0.211163 0.086014
-0.210503 0.084862
-0.209649 0.084021
-0.208634 0.083510
-0.207504 0.083320
-0.206313 0.083415
-0.205127 0.083735
-0.204022 0.084202
-0.203081 0.084732
-0.202377 0.085251
-0.201958 0.085706
-0.201834 0.086069
-0.201968 0.086342
-0.202293 0.086544
-0.202722 0.086709
-0.203174 0.086877
-0.203578 0.087083
-0.203885 0.087363
-0.204061 0.087747
-0.204084 0.088269
-0.203939 0.088959
-0.085424 -0.077138
-0.086780 -0.076734
-0.088039 -0.076447
-0.089213 -0.076291
-0.090322 -0.076283
-0.091381 -0.076425
-0.092402 -0.076690
-0.093380 -0.077018
-0.094308 -0.077324
-0.095169 -0.077520
-0.095952 -0.077534
-0.096648 -0.077328
-0.097256 -0.076902
-0.097779 -0.076293
-0.098231 -0.075567
-0.098625 -0.074809
-0.098975 -0.074105
-0.099293 -0.073527
-0.099578 -0.073118
-0.099821 -0.072886
-0.100005 -0.072814
-0.100110 -0.072871
-0.100123 -0.073031
-0.100037 -0.073282
-0.099854 -0.073628
-0.099585 -0.074082
-0.099246 -0.074646
-0.098851 -0.075300
-0.098418 -0.075987
-0.097964 -0.076623
-0.097509 -0.077116
-0.097077 -0.077388
-0.096689 -0.077392
-0.096363 -0.077118
-0.096115 -0.076597
-0.095952 -0.075892
-0.095878 -0.075088
-0.095893 -0.074275
-0.095990 -0.073534
-0.096156 -0.072918
-0.096372 -0.072447
-0.096615 -0.072115
-0.096862 -0.071899
-0.097097 -0.071781
-0.097312 -0.071757
-0.097508 -0.071838
-0.097693 -0.072044
-0.097877 -0.072388
-0.098067 -0.072857
-0.098264 -0.073405
-0.098462 -0.073957
-0.098653 -0.074431
-0.098828 -0.074752
-0.098980 -0.074869
-0.099105 -0.074765
-0.099204 -0.074458
-0.099278 -0.073992
-0.099330 -0.073434
-0.099364 -0.072858
-0.099380 -0.072332
-0.099373 -0.071905
-0.099328 -0.071604
-0.099224 -0.071434
-0.099042 -0.071386
-0.098764 -0.071454
-0.098383 -0.071645
-0.097904 -0.071982
-0.097338 -0.072497
-0.096700 -0.073218
-0.096004 -0.074153
-0.095258 -0.075276
-0.094465 -0.076525
-0.093625 -0.077818
-0.092740 -0.079068
-0.091814 -0.080202
-0.090858 -0.081176
-0.089880 -0.081973
-0.088888 -0.082605
-0.087886 -0.083104
-0.086869 -0.083514
-0.085827 -0.083876
-0.084742 -0.084223
-0.083595 -0.084570
-0.082368 -0.084920
-0.081050 -0.085269
-0.079636 -0.085618
-0.078133 -0.085983
-0.076556 -0.086394
-0.074927 -0.086891
-0.073266 -0.087511
-0.071591 -0.088269
-0.069915 -0.089145
-0.068241 -0.090085
-0.066572 -0.091008
-0.064905 -0.091835
-0.063237 -0.092501
-0.061569 -0.092973
-0.059899 -0.093251
-0.058224 -0.093360
-0.056540 -0.093346
-0.054841 -0.093265
-0.206351 0.027099
-0.205780 0.025632
-0.204913 0.024305
-0.203781 0.023188
-0.202449 0.022332
-0.201000 0.021778
-0.199528 0.021546
-0.198122 0.021640
-0.196850 0.022040
-0.195749 0.022702
-0.194815 0.023555
-0.194018 0.024511
-0.193317 0.025475
-0.192686 0.026352
-0.192119 0.027057
-0.191633 0.027515
-0.191258 0.027670
-0.191022 0.027491
-0.190937 0.026978
-0.190993 0.026158
-0.191154 0.025079
-0.191372 0.023803
-0.191594 0.022398
-0.191775 0.020929
-0.191888 0.019461
-0.191927 0.018058
-0.191911 0.016781
-0.191884 0.015686
-0.191901 0.014821
-0.192023 0.014221
-0.192293 0.013905
-0.192731 0.013876
-0.193318 0.014107
-0.194004 0.014549
-0.194733 0.015130
-0.195456 0.015767
-0.196153 0.016378
-0.196830 0.016893
-0.197504 0.017261
-0.198189 0.017453
-0.198880 0.017465
-0.199549 0.017310
-0.200150 0.017017
-0.200629 0.016622
-0.200940 0.016164
-0.201052 0.015681
-0.200949 0.015211
-0.200641 0.014793
-0.200155 0.014471
-0.199536 0.014291
-0.198838 0.014307
-0.198118 0.014571
-0.197424 0.015128
-0.196791 0.016002
-0.196235 0.017184
-0.195755 0.018628
-0.195350 0.020256
-0.195026 0.021977
-0.194804 0.023708
-0.194713 0.025379
-0.194776 0.026948
-0.195002 0.028397
-0.195378 0.029724
-0.195874 0.030943
-0.196449 0.032071
-0.197057 0.033130
-0.197658 0.034141
-0.198222 0.035129
-0.198730 0.036117
-0.199179 0.037136
-0.199578 0.038215
-0.199945 0.039388
-0.200302 0.040693
-0.200670 0.042169
-0.201067 0.043854
-0.201506 0.045781
-0.201990 0.047965
-0.202518 0.050397
-0.203084 0.053042
-0.203685 0.055845
-0.204314 0.058747
-0.204964 0.061694
-0.205616 0.064650
-0.206234 0.067596
-0.206774 0.070525
-0.207188 0.073442
-0.207436 0.076348
-0.207493 0.079241
-0.207356 0.082117
-0.207040 0.084967
-0.206572 0.087786
-0.205985 0.090569
-0.205307 0.093320
-0.204559 0.096052
-0.203745 0.098784
-0.202861 0.101544
-0.201900 0.104357
-0.200855 0.107239
-0.199732 0.110184
-0.198552 0.113156
-0.197359 0.116090
-0.206352 0.076870
-0.206181 0.075157
-0.205869 0.073629
-0.205463 0.072389
-0.205010 0.071512
-0.204549 0.071031
-0.204101 0.070936
-0.203673 0.071172
-0.203265 0.071659
-0.202879 0.072301
-0.202528 0.073001
-0.202244 0.073666
-0.202076 0.074211
-0.202076 0.074557
-0.202293 0.074638
-0.202748 0.074403
-0.203430 0.073830
-0.204289 0.072926
-0.205250 0.071734
-0.206230 0.070324
-0.207159 0.068768
-0.207990 0.067139
-0.208694 0.065505
-0.209263 0.063932
-0.209706 0.062487
-0.210038 0.061235
-0.210279 0.060236
-0.210441 0.059538
-0.210522 0.059162
-0.210509 0.059088
-0.210384 0.059268
-0.210131 0.059628
-0.209749 0.060082
-0.209258 0.060542
-0.208698 0.060919
-0.208127 0.061137
-0.207602 0.061140
-0.207166 0.060896
-0.206831 0.060400
-0.206586 0.059670
-0.206399 0.058737
-0.206239 0.057641
-0.206077 0.056429
-0.205896 0.055160
-0.205691 0.053902
-0.205470 0.052738
-0.205248 0.051757
-0.205045 0.051047
-0.204873 0.050676
-0.204731 0.050678
-0.204600 0.051038
-0.204451 0.051694
-0.204257 0.052543
-0.204011 0.053461
-0.203742 0.054329
-0.203504 0.055046
-0.203372 0.055541
-0.203414 0.055774
-0.203672 0.055739
-0.204150 0.055455
-0.204818 0.054960
-0.205616 0.054305
-0.206474 0.053543
-0.207328 0.052728
-0.208125 0.051913
-0.208823 0.051157
-0.209392 0.050527
-0.209815 0.050099
-0.210080 0.049951
-0.210182 0.050150
-0.210120 0.050741
-0.209897 0.051731
-0.209519 0.053087
-0.209003 0.054740
-0.208380 0.056602
-0.207699 0.058576
-0.207031 0.060571
-0.206452 0.062514
-0.206033 0.064351
-0.205817 0.066054
-0.205812 0.067614
-0.205986 0.069038
-0.206280 0.070344
-0.206624 0.071557
-0.206951 0.072705
-0.207196 0.073820
-0.207303 0.074941
-0.207229 0.076110
-0.206945 0.077370
-0.206440 0.078764
-0.205722 0.080325
-0.204812 0.082075
-0.203737 0.084020
-0.202530 0.086145
-0.201232 0.088417
-0.199895 0.090780
-0.198590 0.093165
-0.197405 0.095497
-0.196443 0.097705
-0.195801 0.099732
-0.195552 0.101531
0.029970 -0.092708
0.031061 -0.093070
0.032066 -0.093167
0.032995 -0.092990
0.033869 -0.092551
0.034713 -0.091876
0.035562 -0.091001
0.036454 -0.089973
0.037427 -0.088846
0.038508 -0.087686
0.039708 -0.086572
0.041012 -0.085595
0.042388 -0.084852
0.043794 -0.084439
0.045194 -0.084431
0.046555 -0.084864
0.047849 -0.085716
0.049044 -0.086907
0.050104 -0.088314
0.050996 -0.089796
0.051692 -0.091217
0.052180 -0.092466
0.052459 -0.093458
0.052547 -0.094137
0.052471 -0.094475
0.052269 -0.094463
0.051977 -0.094111
0.051625 -0.093442
0.051230 -0.092496
0.050799 -0.091329
0.050325 -0.090011
0.049798 -0.088626
0.049211 -0.087272
0.048565 -0.086049
0.047874 -0.085060
0.047157 -0.084392
0.046435 -0.084102
0.045724 -0.084199
0.045036 -0.084641
0.044380 -0.085335
0.043769 -0.086163
0.043221 -0.087005
0.042757 -0.087757
0.042401 -0.088339
0.042168 -0.088700
0.042061 -0.088809
0.042072 -0.088659
0.042179 -0.088255
0.042353 -0.087616
0.042563 -0.086776
0.042779 -0.085781
0.042979 -0.084693
0.043150 -0.083591
0.043287 -0.082567
0.043396 -0.081724
0.043490 -0.081168
0.043587 -0.080994
0.043708 -0.081269
0.043870 -0.082015
0.044082 -0.083198
0.044338 -0.084731
0.044621 -0.086488
0.044900 -0.088330
0.045139 -0.090126
0.045295 -0.091763
0.045331 -0.093155
0.045211 -0.094240
0.044910 -0.094982
0.044412 -0.095362
0.043710 -0.095380
0.042811 -0.095052
0.041727 -0.094412
0.040483 -0.093509
0.039112 -0.092415
0.037653 -0.091220
0.036152 -0.090027
0.034652 -0.088949
0.033191 -0.088097
0.031796 -0.087564
0.030474 -0.087408
0.029214 -0.087639
0.027992 -0.088215
0.026775 -0.089051
0.025530 -0.090037
0.024230 -0.091057
0.022856 -0.092005
0.021396 -0.092790
0.019851 -0.093341
0.018227 -0.093606
0.016542 -0.093548
0.014819 -0.093149
0.013085 -0.092412
0.011372 -0.091361
0.009706 -0.090043
0.008112 -0.088530
0.006606 -0.086920
0.005190 -0.085334
0.003857 -0.083910
0.002587 -0.082791
0.001350 -0.082107
0.000116 -0.081950
-0.201216 0.025531
-0.201807 0.027017
-0.202147 0.028731
-0.202271 0.030629
-0.202233 0.032639
-0.202106 0.034662
-0.201982 0.036585
-0.201957 0.038290
-0.202130 0.039668
-0.202582 0.040628
-0.203362 0.041108
-0.204480 0.041077
-0.205904 0.040536
-0.207561 0.039515
-0.209348 0.038075
-0.211150 0.036294
-0.212846 0.034275
-0.214324 0.032131
-0.215491 0.029988
-0.216281 0.027976
-0.216655 0.026224
-0.216608 0.024849
-0.216163 0.023950
-0.215368 0.023591
-0.214287 0.023799
-0.213001 0.024552
-0.211596 0.025787
-0.210167 0.027397
-0.208810 0.029258
-0.207624 0.031230
-0.206697 0.033187
-0.206101 0.035022
-0.205883 0.036660
-0.206057 0.038056
-0.206605 0.039196
-0.207473 0.040100
-0.208581 0.040809
-0.209826 0.041390
-0.211095 0.041929
-0.212272 0.042524
-0.213258 0.043280
-0.213977 0.044294
-0.214376 0.045652
-0.214436 0.047419
-0.214164 0.049628
-0.213593 0.052282
-0.212774 0.055345
-0.211778 0.058751
-0.210688 0.062400
-0.209596 0.066174
-0.208601 0.069948
-0.207797 0.073602
-0.207270 0.077035
-0.207084 0.080175
-0.207279 0.082976
-0.207865 0.085426
-0.208820 0.087543
-0.210090 0.089367
-0.211590 0.090965
-0.213205 0.092425
-0.214797 0.093854
-0.216225 0.095367
-0.217351 0.097082
-0.218053 0.099107
-0.218237 0.101528
-0.217838 0.104395
-0.216829 0.107711
-0.215216 0.111435
-0.213050 0.115475
-0.210421 0.119711
-0.207459 0.124001
-0.204319 0.128218
-0.201164 0.132260
-0.198147 0.136065
-0.195400 0.139611
-0.193011 0.142917
-0.191035 0.146021
-0.189484 0.148973
-0.188330 0.151826
-0.187498 0.154630
-0.186872 0.157429
-0.186301 0.160259
-0.185614 0.163150
-0.184635 0.166130
-0.183205 0.169217
-0.181191 0.172422
-0.178504 0.175741
-0.175104 0.179150
-0.171008 0.182608
-0.166290 0.186056
-0.161082 0.189427
-0.155560 0.192659
-0.149919 0.195712
-0.144364 0.198570
-0.139075 0.201248
-0.134203 0.203785
-0.129859 0.206233
-0.126115 0.208649
-0.123007 0.211078
-0.120537 0.213550
-0.118672 0.216070
-0.105872 0.228850
-0.107520 0.229787
-0.109933 0.230738
-0.112908 0.231617
-0.116207 0.232346
-0.119568 0.232863
-0.122726 0.233133
-0.125442 0.233136
-0.127533 0.232858
-0.128899 0.232275
-0.129530 0.231355
-0.129495 0.230068
-0.128922 0.228393
-0.127968 0.226338
-0.126815 0.223937
-0.125652 0.221250
-0.124670 0.218361
-0.124053 0.215362
-0.123954 0.212350
-0.124485 0.209410
-0.125688 0.206614
-0.127533 0.204013
-0.129915 0.201647
-0.132678 0.199548
-0.135637 0.197738
-0.138618 0.196227
-0.141476 0.195001
-0.144115 0.194019
-0.146477 0.193218
-0.148541 0.192521
-0.150305 0.191851
-0.151781 0.191138
-0.152994 0.190329
-0.153981 0.189385
-0.154792 0.188282
-0.155500 0.187012
-0.156198 0.185579
-0.156995 0.183999
-0.158012 0.182291
-0.159367 0.180483
-0.161162 0.178598
-0.163461 0.176659
-0.166278 0.174682
-0.169579 0.172675
-0.173280 0.170641
-0.177260 0.168578
-0.181382 0.166485
-0.185496 0.164359
-0.189457 0.162202
-0.193126 0.160017
-0.196376 0.157811
-0.199098 0.155596
-0.201199 0.153388
-0.202613 0.151208
-0.203309 0.149083
-0.203295 0.147033
-0.202626 0.145077
-0.201402 0.143218
-0.199766 0.141451
-0.197898 0.139752
-0.196003 0.138091
-0.194291 0.136431
-0.192946 0.134741
-0.192102 0.133001
-0.191818 0.131206
-0.192081 0.129365
-0.192818 0.127500
-0.193912 0.125644
-0.195224 0.123840
-0.196608 0.122131
-0.197924 0.120560
-0.199044 0.119164
-0.199861 0.117967
-0.200291 0.116981
-0.200279 0.116202
-0.199804 0.115609
-0.198880 0.115162
-0.197563 0.114804
-0.195958 0.114469
-0.194210 0.114080
-0.192504 0.113566
-0.191043 0.112863
-0.190031 0.111919
-0.189643 0.110693
-0.190006 0.109155
-0.191181 0.107287
-0.193151 0.105081
-0.195822 0.102545
-0.199038 0.099705
-0.202600 0.096602
-0.206291 0.093299
-0.209892 0.089870
-0.213199 0.086398
-0.216039 0.082969
-0.218272 0.079665
-0.219802 0.076565
-0.220579 0.073736
-0.220601 0.071227
-0.219917 0.069070
-0.218614 0.067267
-0.216818 0.065789
0.202503 0.030629
0.203003 0.030109
0.203199 0.029640
0.203082 0.029259
0.202672 0.028997
0.202015 0.028877
0.201177 0.028919
0.200239 0.029127
0.199286 0.029493
0.198398 0.029988
0.197649 0.030558
0.197097 0.031129
0.196786 0.031617
0.196741 0.031939
0.196973 0.032026
0.197469 0.031839
0.198192 0.031365
0.199081 0.030619
0.200054 0.029638
0.201018 0.028477
0.201881 0.027199
0.202563 0.025878
0.203005 0.024590
0.203176 0.023412
0.203076 0.022423
0.202732 0.021691
0.202194 0.021272
0.201524 0.021192
0.200784 0.021445
0.200032 0.021981
0.199319 0.022722
0.198692 0.023565
0.198192 0.024408
0.197856 0.025154
0.197715 0.025726
0.197789 0.026069
0.198079 0.026152
0.198568 0.025975
0.199215 0.025566
0.199963 0.024984
0.200745 0.024311
0.201497 0.023645
0.202163 0.023094
0.202700 0.022760
0.203080 0.022725
0.203286 0.023045
0.203308 0.023736
0.203141 0.024776
0.202794 0.026112
0.202287 0.027675
0.201658 0.029385
0.200957 0.031159
0.200249 0.032921
0.199607 0.034596
0.199107 0.036122
0.198823 0.037448
0.198815 0.038542
0.199127 0.039391
0.199777 0.040006
0.200758 0.040424
0.202035 0.040700
0.203550 0.040908
0.205229 0.041123
0.206983 0.041413
0.208717 0.041834
0.210338 0.042423
0.211759 0.043200
0.212913 0.044168
0.213754 0.045321
0.214259 0.046642
0.214427 0.048107
0.214284 0.049677
0.213874 0.051312
0.213264 0.052964
0.212536 0.054591
0.211783 0.056155
0.211098 0.057632
0.210571 0.059013
0.210269 0.060303
0.210236 0.061519
0.210482 0.062684
0.210981 0.063818
0.211680 0.064938
0.212505 0.066054
0.213371 0.067177
0.214195 0.068316
0.214902 0.069486
0.215431 0.070703
0.215737 0.071985
0.215792 0.073353
0.215585 0.074826
0.215124 0.076417
0.214436 0.078139
0.213567 0.079994
0.212576 0.081985
0.211537 0.084104
0.210532 0.086335
0.209650 0.088645
0.208980 0.090984
0.208604 0.093288
0.208589 0.095486
-0.029621 -0.092003
-0.030494 -0.091666
-0.031390 -0.091085
-0.032345 -0.090280
-0.033373 -0.089294
-0.034465 -0.088176
-0.035587 -0.086985
-0.036696 -0.085769
-0.037744 -0.084571
-0.038693 -0.083422
-0.039512 -0.082350
-0.040186 -0.081392
-0.040709 -0.080594
-0.041088 -0.080010
-0.041339 -0.079691
-0.041484 -0.079670
-0.041551 -0.079943
-0.041573 -0.080466
-0.041589 -0.081160
-0.041635 -0.081928
-0.041744 -0.082677
-0.041939 -0.083333
-0.042232 -0.083849
-0.042626 -0.084208
-0.043117 -0.084421
-0.043700 -0.084517
-0.044365 -0.084534
-0.045095 -0.084509
-0.045871 -0.084467
-0.046666 -0.084417
-0.047461 -0.084354
-0.048243 -0.084266
-0.049013 -0.084145
-0.049791 -0.083994
-0.050608 -0.083831
-0.051504 -0.083686
-0.052521 -0.083587
-0.053686 -0.083550
-0.055002 -0.083568
-0.056444 -0.083607
-0.057963 -0.083614
-0.059499 -0.083532
-0.060995 -0.083311
-0.062403 -0.082923
-0.063693 -0.082360
-0.064852 -0.081635
-0.065882 -0.080779
-0.066796 -0.079831
-0.067613 -0.078828
-0.068351 -0.077794
-0.069029 -0.076742
-0.069664 -0.075667
-0.070273 -0.074562
-0.070875 -0.073425
-0.071481 -0.072274
-0.072098 -0.071149
-0.072723 -0.070113
-0.073346 -0.069239
-0.073947 -0.068588
-0.074502 -0.068201
-0.074980 -0.068080
-0.075350 -0.068196
-0.075588 -0.068499
-0.075684 -0.068929
-0.075642 -0.069431
-0.075485 -0.069963
-0.075255 -0.070496
-0.075009 -0.071016
-0.074812 -0.071519
-0.074727 -0.072002
-0.074808 -0.072459
-0.075084 -0.072874
-0.075556 -0.073227
-0.076198 -0.073503
-0.076965 -0.073697
-0.077800 -0.073827
-0.078652 -0.073927
-0.079478 -0.074051
-0.080247 -0.074256
-0.080935 -0.074592
-0.081522 -0.075090
-0.081985 -0.075745
-0.082304 -0.076523
-0.082464 -0.077361
-0.082463 -0.078183
-0.082318 -0.078918
-0.082063 -0.079501
-0.081745 -0.079889
-0.081421 -0.080058
-0.081138 -0.080008
-0.080928 -0.079755
-0.080797 -0.079329
-0.080725 -0.078766
-0.080672 -0.078102
-0.080586 -0.077371
-0.080417 -0.076604
-0.080123 -0.075837
-0.079677 -0.075111
-0.079062 -0.074475
-0.078275 -0.073979
-0.077317 -0.073665
0.027495 -0.088126
0.028224 -0.088382
0.028955 -0.088779
0.029658 -0.089261
0.030309 -0.089763
0.030886 -0.090227
0.031373 -0.090597
0.031760 -0.090828
0.032039 -0.090882
0.032205 -0.090729
0.032255 -0.090348
0.032190 -0.089732
0.032015 -0.088893
0.031738 -0.087862
0.031373 -0.086693
0.030937 -0.085463
0.030446 -0.084262
0.029912 -0.083183
0.029346 -0.082314
0.028751 -0.081727
0.028124 -0.081467
0.027459 -0.081547
0.026748 -0.081951
0.025979 -0.082636
0.025142 -0.083540
0.024230 -0.084590
0.023235 -0.085710
0.022152 -0.086825
0.020980 -0.087868
0.019721 -0.088779
0.018378 -0.089504
0.016959 -0.090004
0.015473 -0.090253
0.013930 -0.090244
0.012341 -0.089993
0.010716 -0.089537
0.009063 -0.088937
0.007388 -0.088268
0.005698 -0.087612
0.003995 -0.087050
0.002284 -0.086648
0.000567 -0.086455
-0.001155 -0.086495
-0.002881 -0.086772
-0.004611 -0.087267
-0.006346 -0.087945
-0.008082 -0.088759
-0.009815 -0.089656
-0.011534 -0.090578
-0.013227 -0.091466
-0.014876 -0.092263
-0.016463 -0.092910
-0.017969 -0.093357
-0.019374 -0.093559
-0.020662 -0.093487
-0.021821 -0.093137
-0.022846 -0.092524
-0.023738 -0.091690
-0.024505 -0.090697
-0.025164 -0.089617
-0.025736 -0.088526
-0.026246 -0.087493
-0.026722 -0.086576
-0.027186 -0.085817
-0.027655 -0.085242
-0.028139 -0.084864
-0.028639 -0.084683
-0.029149 -0.084686
-0.029661 -0.084852
-0.030166 -0.085149
-0.030652 -0.085538
-0.031109 -0.085974
-0.031529 -0.086406
-0.031902 -0.086784
-0.032225 -0.087066
-0.032494 -0.087220
-0.032712 -0.087234
-0.032883 -0.087118
-0.033016 -0.086904
-0.033122 -0.086641
-0.033210 -0.086393
-0.033288 -0.086224
-0.033357 -0.086192
-0.033414 -0.086342
-0.033450 -0.086699
-0.033459 -0.087268
-0.033438 -0.088038
-0.033394 -0.088976
-0.033338 -0.090042
-0.033289 -0.091185
-0.033264 -0.092350
-0.033277 -0.093479
-0.033330 -0.094512
-0.033421 -0.095386
-0.033537 -0.096042
-0.033662 -0.096424
-0.033777 -0.096494
-0.033862 -0.096235
-0.033900 -0.095657
-0.033873 -0.094799
-0.033769 -0.093726
-0.099828 0.243298
-0.098316 0.244557
-0.097576 0.245365
-0.097574 0.245742
-0.098201 0.245743
-0.099251 0.245455
-0.100413 0.245007
-0.101293 0.244569
-0.101472 0.244326
-0.100596 0.244438
-0.098469 0.244982
-0.095114 0.245920
-0.090793 0.247099
-0.085946 0.248297
-0.081087 0.249295
-0.076676 0.249930
-0.073029 0.250128
-0.070276 0.249894
-0.068391 0.249287
-0.067259 0.248388
-0.066732 0.247278
-0.066659 0.246041
-0.066886 0.244762
-0.067249 0.243536
-0.067552 0.242473
-0.067562 0.241694
-0.067027 0.241317
-0.065717 0.241441
-0.063498 0.242112
-0.060384 0.243304
-0.056538 0.244929
-0.052224 0.246868
-0.047746 0.249001
-0.043410 0.251220
-0.039509 0.253436
-0.036309 0.255572
-0.034039 0.257562
-0.032857 0.259350
-0.032817 0.260893
-0.033842 0.262164
-0.035725 0.263156
-0.038158 0.263889
-0.040760 0.264414
-0.043128 0.264814
-0.044899 0.265184
-0.045823 0.265601
-0.045822 0.266098
-0.044994 0.266648
-0.043576 0.267177
-0.041871 0.267595
-0.040181 0.267822
-0.038754 0.267813
-0.037774 0.267557
-0.037363 0.267070
-0.037606 0.266381
-0.038563 0.265518
-0.040266 0.264498
-0.042706 0.263333
-0.045803 0.262029
-0.049359 0.260611
-0.053066 0.259131
-0.056554 0.257667
-0.059501 0.256301
-0.061720 0.255086
-0.063205 0.254023
-0.064096 0.253068
-0.064615 0.252147
-0.064995 0.251178
-0.065434 0.250089
-0.066075 0.248825
-0.067007 0.247358
-0.068270 0.245688
-0.069868 0.243849
-0.071776 0.241902
-0.073949 0.239926
-0.076326 0.238014
-0.078829 0.236263
-0.081366 0.234769
-0.083841 0.233618
-0.086179 0.232874
-0.088348 0.232559
-0.090380 0.232638
-0.092367 0.233016
-0.094447 0.233548
-0.096777 0.234070
-0.099502 0.234420
-0.102731 0.234460
-0.106526 0.234076
-0.110891 0.233187
-0.115762 0.231744
-0.121007 0.229738
-0.126424 0.227214
-0.131758 0.224274
-0.136737 0.221080
-0.141115 0.217826
-0.144710 0.214714
-0.147436 0.211914
-0.149318 0.209526
-0.150494 0.207563
-0.151201 0.205944
-0.151734 0.204522
0.179186 -0.016150
0.179682 -0.016542
0.180047 -0.016669
0.180255 -0.016490
0.180298 -0.015981
0.180183 -0.015136
0.179925 -0.013973
0.179544 -0.012530
0.179064 -0.010865
0.178515 -0.009059
0.177931 -0.007202
0.177357 -0.005391
0.176842 -0.003715
0.176438 -0.002256
0.176195 -0.001078
0.176146 -0.000231
0.176305 0.000260
0.176656 0.000393
0.177157 0.000193
0.177740 -0.000292
0.178330 -0.000993
0.178850 -0.001834
0.179235 -0.002733
0.179438 -0.003617
0.179431 -0.004420
0.179207 -0.005091
0.178772 -0.005594
0.178146 -0.005910
0.177356 -0.006042
0.176436 -0.006008
0.175424 -0.005846
0.174361 -0.005606
0.173293 -0.005349
0.172268 -0.005140
0.171337 -0.005041
0.170552 -0.005110
0.169956 -0.005395
0.169587 -0.005926
0.169465 -0.006713
0.169588 -0.007736
0.169934 -0.008947
0.170457 -0.010270
0.171100 -0.011607
0.171802 -0.012858
0.172511 -0.013922
0.173189 -0.014712
0.173815 -0.015158
0.174384 -0.015208
0.174906 -0.014831
0.175399 -0.014016
0.175884 -0.012772
0.176381 -0.011131
0.176906 -0.009145
0.177479 -0.006884
0.178118 -0.004431
0.178850 -0.001871
0.179710 0.000710
0.180735 0.003237
0.181960 0.005647
0.183412 0.007894
0.185097 0.009952
0.186995 0.011819
0.189060 0.013513
0.191225 0.015070
0.193408 0.016536
0.195529 0.017962
0.197516 0.019398
0.199314 0.020887
0.200882 0.022464
0.202201 0.024151
0.203268 0.025961
0.204097 0.027890
0.204713 0.029919
0.205157 0.032013
0.205475 0.034125
0.205723 0.036198
0.205962 0.038173
0.206252 0.039991
0.206647 0.041602
0.207192 0.042964
0.207914 0.044049
0.208819 0.044844
0.209885 0.045353
0.211068 0.045595
0.212302 0.045607
0.213510 0.045437
0.214611 0.045142
0.215534 0.044790
0.216222 0.044452
0.216638 0.044203
0.216771 0.044114
0.216631 0.044253
0.216247 0.044671
0.215661 0.045401
0.214923 0.046443
0.214086 0.047766
0.213207 0.049309
0.212342 0.050993
0.211556 0.052732
0.210913 0.054448
0.210475 0.056075
-0.205340 0.137986
-0.204601 0.137616
-0.203117 0.137959
-0.201004 0.138894
-0.198421 0.140255
-0.195559 0.141858
-0.192632 0.143526
-0.189864 0.145100
-0.187460 0.146458
-0.185574 0.147520
-0.184304 0.148241
-0.183700 0.148603
-0.183773 0.148605
-0.184505 0.148277
-0.185831 0.147679
-0.187631 0.146914
-0.189727 0.146128
-0.191902 0.145490
-0.193929 0.145159
-0.195612 0.145248
-0.196808 0.145799
-0.197433 0.146779
-0.197463 0.148097
-0.196931 0.149626
-0.195909 0.151230
-0.194504 0.152775
-0.192852 0.154142
-0.191106 0.155231
-0.189423 0.155966
-0.187956 0.156303
-0.186834 0.156234
-0.186138 0.155801
-0.185901 0.155091
-0.186118 0.154219
-0.186759 0.153313
-0.187785 0.152486
-0.189130 0.151828
-0.190705 0.151386
-0.192387 0.151174
-0.194041 0.151168
-0.195539 0.151316
-0.196775 0.151555
-0.197673 0.151821
-0.198191 0.152058
-0.198314 0.152226
-0.198049 0.152305
-0.197423 0.152300
-0.196472 0.152240
-0.195245 0.152174
-0.193792 0.152169
-0.192161 0.152303
-0.190403 0.152648
-0.188574 0.153255
-0.186740 0.154141
-0.184993 0.155276
-0.183440 0.156590
-0.182193 0.157990
-0.181337 0.159382
-0.180905 0.160688
-0.180862 0.161857
-0.181116 0.162863
-0.181538 0.163701
-0.181992 0.164378
-0.182349 0.164906
-0.182504 0.165311
-0.182375 0.165626
-0.181907 0.165894
-0.181069 0.166169
-0.179856 0.166510
-0.178287 0.166971
-0.176413 0.167585
-0.174323 0.168355
-0.172145 0.169248
-0.170045 0.170193
-0.168209 0.171103
-0.166824 0.171888
-0.166062 0.172470
-0.166055 0.172787
-0.166870 0.172800
-0.168489 0.172487
-0.170808 0.171845
-0.173640 0.170897
-0.176746 0.169695
-0.179869 0.168315
-0.182766 0.166859
-0.185222 0.165443
-0.187077 0.164184
-0.188221 0.163183
-0.188610 0.162509
-0.188261 0.162183
-0.187253 0.162179
-0.185710 0.162428
-0.183795 0.162837
-0.181686 0.163307
-0.179569 0.163749
-0.177620 0.164092
-0.176005 0.164286
-0.174866 0.164307
-0.174314 0.164148
-0.174404 0.163831
-0.175124 0.163398
0.230371 0.099893
0.229921 0.100012
0.229271 0.100225
0.228422 0.100470
0.227399 0.100688
0.226244 0.100832
0.225018 0.100863
0.223798 0.100747
0.222676 0.100455
0.221748 0.099956
0.221109 0.099224
0.220841 0.098230
0.220998 0.096954
0.221594 0.095380
0.222602 0.093503
0.223956 0.091336
0.225561 0.088909
0.227306 0.086274
0.229079 0.083506
0.230781 0.080694
0.232324 0.077928
0.233637 0.075286
0.234662 0.072823
0.235354 0.070567
0.235681 0.068521
0.235634 0.066678
0.235219 0.065015
0.234464 0.063501
0.233415 0.062094
0.232134 0.060744
0.230693 0.059392
0.229173 0.057976
0.227655 0.056437
0.226210 0.054727
0.224892 0.052817
0.223732 0.050702
0.222732 0.048405
0.221873 0.045977
0.221119 0.043493
0.220430 0.041047
0.219766 0.038736
0.219086 0.036651
0.218350 0.034862
0.217512 0.033408
0.216527 0.032295
0.215355 0.031504
0.213971 0.030997
0.212371 0.030727
0.210575 0.030640
0.208625 0.030679
0.206584 0.030783
0.204529 0.030886
0.202548 0.030923
0.200735 0.030830
0.199175 0.030548
0.197944 0.030034
0.197091 0.029261
0.196634 0.028225
0.196560 0.026945
0.196825 0.025456
0.197364 0.023811
0.198099 0.022071
0.198950 0.020303
0.199834 0.018572
0.200675 0.016941
0.201399 0.015468
0.201942 0.014198
0.202254 0.013162
0.202305 0.012375
0.202084 0.011834
0.201599 0.011523
0.200879 0.011410
0.199969 0.011450
0.198925 0.011588
0.197817 0.011760
0.196717 0.011900
0.195696 0.011946
0.194812 0.011845
0.194108 0.011563
0.193603 0.011086
0.193296 0.010423
0.193163 0.009606
0.193168 0.008685
0.193272 0.007724
0.193430 0.006791
0.193600 0.005958
0.193734 0.005286
0.193782 0.004821
0.193693 0.004589
0.193421 0.004596
0.192937 0.004828
0.192229 0.005258
0.191309 0.005846
0.190211 0.006546
0.188983 0.007302
0.187692 0.008055
0.186408 0.008746
0.185207 0.009313
0.184158 0.009706
0.183318 0.009883
0.182727 0.009818
0.188376 0.019265
0.188278 0.020769
0.188198 0.022133
0.188227 0.023269
0.188467 0.024086
0.189013 0.024499
0.189941 0.024443
0.191288 0.023886
0.193041 0.022836
0.195136 0.021354
0.197468 0.019542
0.199914 0.017534
0.202346 0.015483
0.204653 0.013541
0.206745 0.011849
0.208552 0.010526
0.210024 0.009663
0.211123 0.009315
0.211821 0.009501
0.212104 0.010205
0.211976 0.011378
0.211464 0.012946
0.210624 0.014817
0.209543 0.016885
0.208336 0.019038
0.207137 0.021167
0.206092 0.023168
0.205338 0.024952
0.204983 0.026455
0.205087 0.027648
0.205652 0.028540
0.206623 0.029184
0.207905 0.029664
0.209385 0.030090
0.210947 0.030583
0.212487 0.031261
0.213915 0.032231
0.215154 0.033573
0.216137 0.035338
0.216808 0.037532
0.217120 0.040123
0.217047 0.043040
0.216594 0.046187
0.215803 0.049452
0.214761 0.052716
0.213595 0.055859
0.212468 0.058768
0.211566 0.061335
0.211080 0.063464
0.211178 0.065077
0.211984 0.066114
0.213545 0.066545
0.215816 0.066380
0.218668 0.065671
0.221915 0.064511
0.225346 0.063027
0.228751 0.061371
0.231947 0.059705
0.234784 0.058193
0.237144 0.056987
0.238942 0.056206
0.240121 0.055934
0.240642 0.056206
0.240493 0.057007
0.239688 0.058283
0.238279 0.059943
0.236357 0.061871
0.234060 0.063936
0.231562 0.066002
0.229073 0.067934
0.226811 0.069608
0.224979 0.070921
0.223734 0.071803
0.223161 0.072223
0.223254 0.072199
0.223927 0.071800
0.225033 0.071144
0.226396 0.070381
0.227840 0.069680
0.229203 0.069208
0.230347 0.069112
0.231157 0.069501
0.231538 0.070438
0.231415 0.071933
0.230736 0.073939
0.229480 0.076363
0.227671 0.079080
0.225380 0.081945
0.222738 0.084808
0.219922 0.087529
0.217156 0.089981
0.214684 0.092065
0.212747 0.093706
0.211557 0.094862
0.211264 0.095519
0.211937 0.095687
0.213544 0.095399
0.215959 0.094714
0.218982 0.093709
0.222372 0.092483
0.225880 0.091146
-0.016184 -0.098324
-0.016947 -0.098388
-0.017700 -0.098031
-0.018420 -0.097315
-0.019085 -0.096326
-0.019678 -0.095166
-0.020188 -0.093953
-0.020610 -0.092807
-0.020947 -0.091846
-0.021207 -0.091178
-0.021400 -0.090890
-0.021535 -0.091034
-0.021619 -0.091616
-0.021652 -0.092584
-0.021634 -0.093833
-0.021565 -0.095216
-0.021457 -0.096576
-0.021335 -0.097762
-0.021244 -0.098643
-0.021242 -0.099122
-0.021390 -0.099135
-0.021740 -0.098649
-0.022319 -0.097662
-0.023130 -0.096195
-0.024145 -0.094297
-0.025323 -0.092038
-0.026618 -0.089508
-0.027985 -0.086813
-0.029390 -0.084075
-0.030806 -0.081425
-0.032215 -0.079000
-0.033608 -0.076938
-0.034978 -0.075362
-0.036324 -0.074360
-0.037643 -0.073972
-0.038936 -0.074171
-0.040201 -0.074872
-0.041442 -0.075947
-0.042665 -0.077254
-0.043880 -0.078655
-0.045103 -0.080037
-0.046344 -0.081309
-0.047614 -0.082412
-0.048916 -0.083308
-0.050239 -0.083980
-0.051561 -0.084428
-0.052851 -0.084664
-0.054072 -0.084715
-0.055190 -0.084621
-0.056178 -0.084433
-0.057019 -0.084216
-0.057708 -0.084040
-0.058247 -0.083989
-0.058650 -0.084145
-0.058931 -0.084585
-0.059104 -0.085356
-0.059177 -0.086461
-0.059145 -0.087845
-0.059002 -0.089403
-0.058740 -0.090999
-0.058363 -0.092494
-0.057885 -0.093769
-0.057341 -0.094732
-0.056773 -0.095324
-0.056235 -0.095522
-0.055777 -0.095326
-0.055439 -0.094761
-0.055245 -0.093866
-0.055191 -0.092695
-0.055255 -0.091315
-0.055400 -0.089800
-0.055587 -0.088232
-0.055783 -0.086697
-0.055961 -0.085288
-0.056107 -0.084100
-0.056210 -0.083222
-0.056267 -0.082721
-0.056274 -0.082626
-0.056226 -0.082918
-0.056116 -0.083528
-0.055938 -0.084354
-0.055685 -0.085283
-0.055355 -0.086209
-0.054948 -0.087045
-0.054468 -0.087732
-0.053920 -0.088234
-0.053312 -0.088542
-0.052649 -0.088660
-0.051936 -0.088610
-0.051173 -0.088419
-0.050361 -0.088124
-0.049500 -0.087770
-0.048589 -0.087409
-0.047629 -0.087099
-0.046621 -0.086903
-0.045568 -0.086888
-0.044477 -0.087119
-0.043353 -0.087648
-0.042196 -0.088500
-0.040996 -0.089655
-0.039739 -0.091050
-0.103361 0.242846
-0.105582 0.241532
-0.107495 0.239983
-0.109019 0.238265
-0.110107 0.236446
-0.110747 0.234585
-0.110995 0.232715
-0.110952 0.230853
-0.110762 0.229004
-0.110579 0.227169
-0.110555 0.225353
-0.110823 0.223558
-0.111490 0.221792
-0.112638 0.220060
-0.114321 0.218358
-0.116556 0.216671
-0.119321 0.214975
-0.122551 0.213242
-0.126133 0.211446
-0.129920 0.209573
-0.133755 0.207619
-0.137492 0.205594
-0.141017 0.203515
-0.144258 0.201401
-0.147189 0.199267
-0.149822 0.197122
-0.152209 0.194961
-0.154425 0.192767
-0.156564 0.190521
-0.158716 0.188202
-0.160965 0.185800
-0.163386 0.183306
-0.166037 0.180713
-0.168960 0.178014
-0.172171 0.175206
-0.175655 0.172282
-0.179362 0.169239
-0.183201 0.166077
-0.187046 0.162804
-0.190743 0.159446
-0.194140 0.156041
-0.197100 0.152636
-0.199530 0.149285
-0.201381 0.146038
-0.202649 0.142942
-0.203367 0.140046
-0.203595 0.137396
-0.203407 0.135032
-0.202888 0.132987
-0.202125 0.131267
-0.201208 0.129852
-0.200228 0.128685
-0.199278 0.127689
-0.198445 0.126775
-0.197808 0.125868
-0.197431 0.124907
-0.197354 0.123854
-0.197584 0.122694
-0.198088 0.121426
-0.198797 0.120067
-0.199613 0.118645
-0.200424 0.117192
-0.201128 0.115741
-0.201643 0.114325
-0.201915 0.112971
-0.201926 0.111705
-0.201683 0.110549
-0.201220 0.109530
-0.200586 0.108671
-0.199842 0.107990
-0.199052 0.107496
-0.198284 0.107186
-0.197602 0.107035
-0.197070 0.107004
-0.196753 0.107043
-0.196712 0.107096
-0.197003 0.107110
-0.197667 0.107038
-0.198715 0.106846
-0.200117 0.106516
-0.201798 0.106045
-0.203645 0.105451
-0.205521 0.104767
-0.207286 0.104038
-0.208812 0.103322
-0.209992 0.102682
-0.210752 0.102188
-0.211047 0.101909
-0.210860 0.101910
-0.210199 0.102246
-0.209090 0.102952
-0.207576 0.104038
-0.205715 0.105473
-0.203585 0.107188
-0.201289 0.109074
-0.198963 0.110993
-0.196771 0.112801
-0.194891 0.114370
-0.193498 0.115599
-0.192728 0.116427
-0.192649 0.116833
0.021044 -0.088377
0.021764 -0.086934
0.022427 -0.085210
0.023047 -0.083345
0.023633 -0.081494
0.024191 -0.079820
0.024721 -0.078476
0.025222 -0.077593
0.025690 -0.077265
0.026116 -0.077536
0.026484 -0.078390
0.026780 -0.079749
0.026995 -0.081482
0.027134 -0.083427
0.027217 -0.085407
0.027277 -0.087252
0.027349 -0.088810
0.027452 -0.089955
0.027584 -0.090596
0.027725 -0.090682
0.027839 -0.090207
0.027887 -0.089204
0.027830 -0.087743
0.027632 -0.085920
0.027271 -0.083860
0.026735 -0.081704
0.026025 -0.079606
0.025157 -0.077723
0.024155 -0.076204
0.023050 -0.075181
0.021878 -0.074751
0.020678 -0.074965
0.019489 -0.075811
0.018346 -0.077217
0.017285 -0.079057
0.016338 -0.081170
0.015531 -0.083385
0.014881 -0.085536
0.014389 -0.087476
0.014042 -0.089082
0.013809 -0.090264
0.013646 -0.090970
0.013499 -0.091185
0.013311 -0.090927
0.013024 -0.090246
0.012593 -0.089219
0.011994 -0.087945
0.011224 -0.086544
0.010308 -0.085150
0.009288 -0.083906
0.008211 -0.082954
0.007127 -0.082418
0.006075 -0.082385
0.005085 -0.082893
0.004178 -0.083913
0.003369 -0.085356
0.002662 -0.087081
0.002057 -0.088926
0.001544 -0.090721
0.001104 -0.092316
0.000704 -0.093583
0.000296 -0.094426
-0.000177 -0.094782
-0.000775 -0.094623
-0.001545 -0.093956
-0.002519 -0.092819
-0.003700 -0.091280
-0.005068 -0.089429
-0.006584 -0.087382
-0.008190 -0.085271
-0.009830 -0.083241
-0.011456 -0.081443
-0.013035 -0.080016
-0.014554 -0.079076
-0.016012 -0.078696
-0.017414 -0.078894
-0.018769 -0.079624
-0.020083 -0.080783
-0.021363 -0.082225
-0.022617 -0.083789
-0.023851 -0.085316
-0.025070 -0.086665
-0.026269 -0.087725
-0.027436 -0.088416
-0.028551 -0.088692
-0.029593 -0.088543
-0.030542 -0.087985
-0.031384 -0.087063
-0.032115 -0.085842
-0.032734 -0.084409
-0.033248 -0.082870
-0.033670 -0.081347
-0.034021 -0.079970
-0.034324 -0.078866
-0.034609 -0.078149
-0.034904 -0.077902
-0.035230 -0.078160
-0.035603 -0.078908
-0.036027 -0.080073
-0.036490 -0.081540
-0.036971 -0.083167
0.202741 0.036109
0.202218 0.035957
0.201999 0.035480
0.202092 0.034756
0.202481 0.033889
0.203119 0.032990
0.203930 0.032164
0.204816 0.031491
0.205673 0.031033
0.206408 0.030825
0.206955 0.030878
0.207278 0.031183
0.207379 0.031706
0.207284 0.032388
0.207044 0.033145
0.206718 0.033871
0.206368 0.034448
0.206046 0.034765
0.205795 0.034740
0.205646 0.034341
0.205622 0.033587
0.205743 0.032534
0.206030 0.031257
0.206505 0.029833
0.207187 0.028336
0.208085 0.026842
0.209192 0.025434
0.210469 0.024204
0.211845 0.023248
0.213224 0.022639
0.214505 0.022424
0.215599 0.022609
0.216439 0.023167
0.216981 0.024037
0.217206 0.025137
0.217116 0.026378
0.216728 0.027683
0.216076 0.028995
0.215205 0.030283
0.214170 0.031533
0.213034 0.032737
0.211867 0.033883
0.210745 0.034956
0.209749 0.035937
0.208956 0.036813
0.208434 0.037581
0.208230 0.038253
0.208359 0.038856
0.208800 0.039425
0.209496 0.039988
0.210365 0.040557
0.211319 0.041114
0.212273 0.041617
0.213160 0.042014
0.213940 0.042264
0.214592 0.042349
0.215114 0.042279
0.215514 0.042084
0.215804 0.041797
0.215990 0.041447
0.216078 0.041057
0.216073 0.040632
0.215982 0.040173
0.215827 0.039664
0.215635 0.039087
0.215441 0.038416
0.215281 0.037625
0.215184 0.036697
0.215162 0.035626
0.215205 0.034425
0.215281 0.033130
0.215339 0.031799
0.215322 0.030502
0.215183 0.029314
0.214888 0.028301
0.214429 0.027505
0.213816 0.026953
0.213073 0.026651
0.212225 0.026596
0.211293 0.026781
0.210286 0.027194
0.209208 0.027821
0.208061 0.028635
0.206855 0.029600
0.205612 0.030662
0.204364 0.031763
0.203156 0.032838
0.202036 0.033833
0.201052 0.034710
0.200245 0.035461
0.199638 0.036109
0.199232 0.036702
0.199015 0.037294
0.198956 0.037941
0.199022 0.038678
0.199186 0.039517
0.199438 0.040448
0.199775 0.041446
0.200206 0.042480
0.200746 0.043512
0.201402 0.044507
-0.026458 -0.088426
-0.027477 -0.088285
-0.028476 -0.088084
-0.029463 -0.087873
-0.030446 -0.087703
-0.031434 -0.087620
-0.032434 -0.087648
-0.033447 -0.087791
-0.034477 -0.088033
-0.035525 -0.088347
-0.036595 -0.088706
-0.037694 -0.089084
-0.038828 -0.089466
-0.040003 -0.089837
-0.041217 -0.090182
-0.042463 -0.090480
-0.043725 -0.090702
-0.044985 -0.090811
-0.046219 -0.090773
-0.047404 -0.090558
-0.048516 -0.090150
-0.049534 -0.089550
-0.050443 -0.088777
-0.051228 -0.087871
-0.051881 -0.086881
-0.052398 -0.085862
-0.052780 -0.084861
-0.053032 -0.083916
-0.053169 -0.083046
-0.053208 -0.082257
-0.053181 -0.081544
-0.053121 -0.080903
-0.053069 -0.080331
-0.053060 -0.079829
-0.053126 -0.079404
-0.053284 -0.079061
-0.053532 -0.078801
-0.053856 -0.078617
-0.054228 -0.078492
-0.054614 -0.078402
-0.054982 -0.078322
-0.055305 -0.078233
-0.055563 -0.078126
-0.055744 -0.078007
-0.055845 -0.077894
-0.055871 -0.077816
-0.055829 -0.077806
-0.055733 -0.077892
-0.055595 -0.078088
-0.055430 -0.078396
-0.055253 -0.078801
-0.055077 -0.079285
-0.054919 -0.079829
-0.054795 -0.080419
-0.054722 -0.081049
-0.054716 -0.081721
-0.054789 -0.082432
-0.054950 -0.083176
-0.055200 -0.083933
-0.055532 -0.084669
-0.055933 -0.085339
-0.056381 -0.085899
-0.056856 -0.086316
-0.057337 -0.086573
-0.057808 -0.086677
-0.058255 -0.086655
-0.058671 -0.086549
-0.059052 -0.086406
-0.059398 -0.086266
-0.059707 -0.086155
-0.059980 -0.086077
-0.060217 -0.086022
-0.060424 -0.085972
-0.060605 -0.085914
-0.060772 -0.085838
-0.060942 -0.085751
-0.061131 -0.085664
-0.061359 -0.085591
-0.061639 -0.085545
-0.061976 -0.085527
-0.062366 -0.085528
-0.062792 -0.085531
-0.063230 -0.085513
-0.063653 -0.085460
-0.064033 -0.085367
-0.064349 -0.085249
-0.064585 -0.085134
-0.064734 -0.085064
-0.064796 -0.085088
-0.064769 -0.085246
-0.064655 -0.085563
-0.064449 -0.086043
-0.064146 -0.086666
-0.063738 -0.087401
-0.063220 -0.088210
-0.062589 -0.089065
-0.061847 -0.089942
-0.061001 -0.090830
-0.060057 -0.091720
-0.059023 -0.092603
-0.057905 -0.093460
0.037452 -0.099084
0.037028 -0.098912
0.036432 -0.098224
0.035670 -0.097055
0.034761 -0.095462
0.033736 -0.093525
0.032638 -0.091346
0.031519 -0.089052
0.030437 -0.086791
0.029446 -0.084726
0.028591 -0.083026
0.027900 -0.081838
0.027378 -0.081266
0.027015 -0.081356
0.026787 -0.082087
0.026665 -0.083376
0.026613 -0.085096
0.026594 -0.087085
0.026566 -0.089174
0.026495 -0.091201
0.026355 -0.093034
0.026129 -0.094571
0.025818 -0.095745
0.025441 -0.096505
0.025012 -0.096841
0.024559 -0.096746
0.024097 -0.096241
0.023622 -0.095371
0.023107 -0.094213
0.022503 -0.092876
0.021761 -0.091504
0.020837 -0.090266
0.019716 -0.089324
0.018409 -0.088820
0.016950 -0.088845
0.015381 -0.089424
0.013745 -0.090513
0.012076 -0.092013
0.010404 -0.093788
0.008754 -0.095685
0.007154 -0.097550
0.005639 -0.099248
0.004244 -0.100672
0.003006 -0.101740
0.001955 -0.102387
0.001103 -0.102566
0.000440 -0.102241
-0.000063 -0.101401
-0.000452 -0.100061
-0.000779 -0.098277
-0.001093 -0.096141
-0.001436 -0.093786
-0.001842 -0.091374
-0.002331 -0.089086
-0.002914 -0.087099
-0.003585 -0.085566
-0.004326 -0.084600
-0.005103 -0.084250
-0.005872 -0.084504
-0.006588 -0.085290
-0.007201 -0.086500
-0.007670 -0.087995
-0.007969 -0.089644
-0.008090 -0.091314
-0.008049 -0.092895
-0.007877 -0.094287
-0.007620 -0.095405
-0.007328 -0.096177
-0.007051 -0.096545
-0.006838 -0.096480
-0.006734 -0.095980
-0.006779 -0.095088
-0.007008 -0.093886
-0.007449 -0.092498
-0.008119 -0.091080
-0.009022 -0.089799
-0.010142 -0.088816
-0.011441 -0.088264
-0.012861 -0.088224
-0.014342 -0.088720
-0.015831 -0.089715
-0.017295 -0.091122
-0.018717 -0.092820
-0.020097 -0.094668
-0.021443 -0.096527
-0.022762 -0.098266
-0.024059 -0.099769
-0.025335 -0.100927
-0.026583 -0.101647
-0.027791 -0.101857
-0.028942 -0.101505
-0.030017 -0.100589
-0.030993 -0.099133
-0.031854 -0.097225
-0.032587 -0.094987
-0.033183 -0.092570
-0.033648 -0.090151
-0.033995 -0.087898
-0.034255 -0.085969
-0.034461 -0.084488
-0.034653 -0.083535
-0.192703 0.144136
-0.193456 0.143284
-0.194858 0.142044
-0.196742 0.140537
-0.198914 0.138877
-0.201163 0.137179
-0.203316 0.135517
-0.205228 0.133942
-0.206769 0.132506
-0.207846 0.131238
-0.208382 0.130167
-0.208317 0.129326
-0.207635 0.128727
-0.206356 0.128361
-0.204551 0.128179
-0.202344 0.128096
-0.199912 0.127991
-0.197459 0.127752
-0.195237 0.127262
-0.193446 0.126490
-0.192270 0.125430
-0.191811 0.124128
-0.192113 0.122636
-0.193157 0.120993
-0.194846 0.119256
-0.197073 0.117431
-0.199664 0.115567
-0.202479 0.113650
-0.205322 0.111744
-0.208075 0.109804
-0.210584 0.107848
-0.212725 0.105866
-0.214400 0.103845
-0.215525 0.101801
-0.216061 0.099762
-0.216002 0.097808
-0.215400 0.096032
-0.214360 0.094519
-0.213038 0.093298
-0.211615 0.092348
-0.210281 0.091594
-0.209208 0.090947
-0.208548 0.090311
-0.208392 0.089628
-0.208780 0.088853
-0.209674 0.087984
-0.210984 0.087025
-0.212570 0.085996
-0.214283 0.084908
-0.215980 0.083760
-0.217526 0.082553
-0.218802 0.081304
-0.219699 0.080057
-0.220127 0.078887
-0.220021 0.077893
-0.219362 0.077164
-0.218168 0.076774
-0.216497 0.076760
-0.214448 0.077127
-0.212146 0.077843
-0.209747 0.078837
-0.207416 0.080015
-0.205320 0.081267
-0.203605 0.082487
-0.202375 0.083584
-0.201687 0.084478
-0.201534 0.085106
-0.201842 0.085441
-0.202513 0.085451
-0.203418 0.085148
-0.204447 0.084550
-0.205493 0.083717
-0.206465 0.082721
-0.207282 0.081644
-0.207879 0.080561
-0.208202 0.079542
-0.208212 0.078649
-0.207893 0.077944
-0.207274 0.077448
-0.206408 0.077178
-0.205387 0.077119
-0.204323 0.077229
-0.203344 0.077444
-0.202585 0.077661
-0.202165 0.077773
-0.202181 0.077675
-0.202685 0.077290
-0.203682 0.076586
-0.205116 0.075584
-0.206885 0.074348
-0.208859 0.072963
-0.210907 0.071517
-0.212914 0.070076
-0.214776 0.068698
-0.216399 0.067431
-0.217694 0.066330
-0.218578 0.065439
-0.218980 0.064810
-0.218852 0.064487
-0.218180 0.064492
-0.216989 0.064831
-0.097069 0.238198
-0.097469 0.239085
-0.097209 0.240012
-0.096296 0.240932
-0.094819 0.241783
-0.092919 0.242507
-0.090766 0.243067
-0.088530 0.243449
-0.086366 0.243668
-0.084401 0.243757
-0.082733 0.243764
-0.081417 0.243740
-0.080473 0.243740
-0.079877 0.243806
-0.079567 0.243974
-0.079463 0.244264
-0.079491 0.244674
-0.079628 0.245177
-0.079921 0.245711
-0.080485 0.246174
-0.081460 0.246447
-0.082946 0.246408
-0.084952 0.245967
-0.087370 0.245086
-0.090002 0.243788
-0.092612 0.242143
-0.094988 0.240252
-0.096997 0.238219
-0.098600 0.236130
-0.099827 0.234062
-0.100756 0.232076
-0.101484 0.230224
-0.102114 0.228548
-0.102759 0.227072
-0.103550 0.225792
-0.104656 0.224663
-0.106270 0.223600
-0.108604 0.222481
-0.111848 0.221166
-0.116124 0.219516
-0.121447 0.217418
-0.127685 0.214802
-0.134568 0.211662
-0.141719 0.208064
-0.148736 0.204138
-0.155253 0.200056
-0.161006 0.195998
-0.165852 0.192112
-0.169769 0.188491
-0.172832 0.185164
-0.175181 0.182107
-0.176992 0.179258
-0.178453 0.176545
-0.179739 0.173898
-0.181007 0.171263
-0.182377 0.168598
-0.183934 0.165874
-0.185727 0.163071
-0.187771 0.160172
-0.190063 0.157165
-0.192577 0.154045
-0.195266 0.150816
-0.198045 0.147506
-0.200797 0.144168
-0.203386 0.140876
-0.205676 0.137717
-0.207558 0.134769
-0.208960 0.132096
-0.209852 0.129740
-0.210237 0.127726
-0.210147 0.126062
-0.209636 0.124742
-0.208780 0.123745
-0.207672 0.123031
-0.206416 0.122539
-0.205122 0.122196
-0.203895 0.121918
-0.202831 0.121623
-0.202009 0.121229
-0.201495 0.120662
-0.201343 0.119849
-0.201592 0.118731
-0.202264 0.117260
-0.203346 0.115412
-0.204781 0.113190
-0.206467 0.110630
-0.208273 0.107793
-0.210062 0.104759
-0.211710 0.101620
-0.213125 0.098466
-0.214249 0.095375
-0.215063 0.092405
-0.215574 0.089585
-0.215815 0.086920
-0.215832 0.084395
-0.215679 0.081981
-0.215412 0.079645
-0.215084 0.077353
-0.214743 0.075080
-0.214427 0.072797
-0.214172 0.070479
-0.002991 -0.084876
-0.002144 -0.085766
-0.001213 -0.086766
-0.000200 -0.087794
0.000885 -0.088773
0.002027 -0.089643
0.003205 -0.090357
0.004397 -0.090889
0.005576 -0.091229
0.006716 -0.091384
0.007796 -0.091373
0.008796 -0.091233
0.009704 -0.091007
0.010511 -0.090755
0.011217 -0.090541
0.011822 -0.090435
0.012332 -0.090501
0.012752 -0.090792
0.013089 -0.091337
0.013347 -0.092136
0.013527 -0.093158
0.013624 -0.094347
0.013631 -0.095624
0.013537 -0.096902
0.013330 -0.098094
0.013001 -0.099124
0.012542 -0.099930
0.011953 -0.100469
0.011238 -0.100714
0.010404 -0.100656
0.009464 -0.100299
0.008432 -0.099655
0.007323 -0.098747
0.006150 -0.097608
0.004927 -0.096279
0.003665 -0.094812
0.002378 -0.093263
0.001077 -0.091692
-0.000224 -0.090160
-0.001511 -0.088722
-0.002769 -0.087423
-0.003985 -0.086295
-0.005142 -0.085354
-0.006224 -0.084600
-0.007216 -0.084020
-0.008100 -0.083594
-0.008863 -0.083297
-0.009491 -0.083107
-0.009974 -0.083006
-0.010307 -0.082982
-0.010487 -0.083025
-0.010518 -0.083130
-0.010406 -0.083292
-0.010160 -0.083508
-0.009793 -0.083775
-0.009320 -0.084096
-0.008756 -0.084474
-0.008120 -0.084919
-0.007430 -0.085443
-0.006706 -0.086060
-0.005963 -0.086782
-0.005218 -0.087615
-0.004481 -0.088557
-0.003762 -0.089594
-0.003064 -0.090696
-0.002387 -0.091823
-0.001729 -0.092928
-0.001084 -0.093965
-0.000444 -0.094893
0.000198 -0.095679
0.000847 -0.096299
0.001508 -0.096739
0.002183 -0.096994
0.002870 -0.097061
0.003564 -0.096948
0.004257 -0.096663
0.004939 -0.096225
0.005597 -0.095656
0.006218 -0.094985
0.006790 -0.094244
0.007302 -0.093466
0.007744 -0.092678
0.008111 -0.091902
0.008396 -0.091153
0.008598 -0.090434
0.008717 -0.089741
0.008756 -0.089062
0.008724 -0.088386
0.008630 -0.087699
0.008491 -0.086994
0.008323 -0.086273
0.008141 -0.085546
0.007961 -0.084831
0.007792 -0.084151
0.007639 -0.083533
0.007501 -0.083002
0.007374 -0.082579
0.007253 -0.082285
0.007131 -0.082142
0.007001 -0.082171
0.006860 -0.082390
-0.023060 -0.090280
-0.023717 -0.090781
-0.024240 -0.091781
-0.024664 -0.093117
-0.025023 -0.094555
-0.025350 -0.095863
-0.025677 -0.096868
-0.026031 -0.097470
-0.026433 -0.097643
-0.026893 -0.097409
-0.027408 -0.096828
-0.027960 -0.095974
-0.028521 -0.094928
-0.029052 -0.093763
-0.029505 -0.092542
-0.029831 -0.091314
-0.029984 -0.090115
-0.029929 -0.088977
-0.029654 -0.087939
-0.029175 -0.087053
-0.028538 -0.086401
-0.027810 -0.086088
-0.027060 -0.086218
-0.026346 -0.086844
-0.025712 -0.087928
-0.025184 -0.089331
-0.024788 -0.090857
-0.024547 -0.092317
-0.024485 -0.093571
-0.024620 -0.094542
-0.024959 -0.095213
-0.025487 -0.095606
-0.026168 -0.095768
-0.026945 -0.095750
-0.027747 -0.095597
-0.028501 -0.095345
-0.029151 -0.095015
-0.029663 -0.094618
-0.030026 -0.094164
-0.030250 -0.093664
-0.030352 -0.093149
-0.030358 -0.092676
-0.030295 -0.092335
-0.030190 -0.092235
-0.030066 -0.092468
-0.029937 -0.093064
-0.029807 -0.093961
-0.029661 -0.095019
-0.029476 -0.096069
-0.029223 -0.096968
-0.028869 -0.097626
-0.028382 -0.098006
-0.027731 -0.098115
-0.026899 -0.097978
-0.025879 -0.097626
-0.024690 -0.097083
-0.023371 -0.096371
-0.021970 -0.095505
-0.020533 -0.094496
-0.019101 -0.093358
-0.017711 -0.092107
-0.016393 -0.090777
-0.015171 -0.089427
-0.014065 -0.088148
-0.013085 -0.087067
-0.012229 -0.086318
-0.011480 -0.086008
-0.010809 -0.086171
-0.010178 -0.086756
-0.009552 -0.087644
-0.008911 -0.088696
-0.008256 -0.089793
-0.007616 -0.090856
-0.007038 -0.091843
-0.006580 -0.092742
-0.006294 -0.093553
-0.006217 -0.094277
-0.006368 -0.094909
-0.006750 -0.095435
-0.007345 -0.095834
-0.008124 -0.096086
-0.009047 -0.096175
-0.010062 -0.096097
-0.011111 -0.095878
-0.012132 -0.095572
-0.013059 -0.095276
-0.013832 -0.095113
-0.014404 -0.095199
-0.014746 -0.095609
-0.014854 -0.096333
-0.014746 -0.097284
-0.014461 -0.098331
-0.014046 -0.099345
-0.013546 -0.100236
-0.012998 -0.100954
-0.012426 -0.101479
-0.011843 -0.101806
-0.011250 -0.101931
-0.010640 -0.101844
-0.009998 -0.101530
-0.009302 -0.100976
0.204882 0.027353
0.204278 0.027310
0.204013 0.027249
0.204100 0.027208
0.204511 0.027230
0.205173 0.027355
0.205974 0.027614
0.206784 0.028027
0.207482 0.028596
0.207971 0.029314
0.208189 0.030165
0.208110 0.031120
0.207741 0.032142
0.207123 0.033185
0.206320 0.034197
0.205411 0.035126
0.204482 0.035924
0.203617 0.036553
0.202888 0.036987
0.202354 0.037216
0.202066 0.037240
0.202067 0.037064
0.202400 0.036693
0.203100 0.036141
0.204179 0.035429
0.205614 0.034603
0.207337 0.033724
0.209241 0.032864
0.211191 0.032087
0.213055 0.031442
0.214714 0.030961
0.216079 0.030654
0.217089 0.030520
0.217722 0.030542
0.217978 0.030694
0.217885 0.030943
0.217482 0.031253
0.216822 0.031591
0.215959 0.031927
0.214952 0.032239
0.213865 0.032511
0.212767 0.032731
0.211742 0.032885
0.210882 0.032964
0.210280 0.032964
0.210016 0.032896
0.210134 0.032794
0.210633 0.032713
0.211464 0.032719
0.212536 0.032861
0.213733 0.033166
0.214932 0.033632
0.216022 0.034236
0.216916 0.034944
0.217554 0.035721
0.217906 0.036531
0.217965 0.037348
0.217743 0.038150
0.217264 0.038927
0.216556 0.039675
0.215650 0.040392
0.214585 0.041080
0.213410 0.041728
0.212188 0.042313
0.210996 0.042800
0.209922 0.043142
0.209047 0.043295
0.208428 0.043229
0.208087 0.042942
0.208008 0.042458
0.208138 0.041823
0.208407 0.041093
0.208740 0.040313
0.209062 0.039518
0.209314 0.038734
0.209451 0.037977
0.209448 0.037259
0.209292 0.036592
0.208979 0.035988
0.208512 0.035457
0.207895 0.035008
0.207135 0.034650
0.206245 0.034380
0.205251 0.034189
0.204194 0.034051
0.203128 0.033936
0.202131 0.033801
0.201278 0.033618
0.200644 0.033371
0.200287 0.033078
0.200241 0.032779
0.200513 0.032537
0.201089 0.032414
0.201936 0.032458
0.203002 0.032691
0.204223 0.033111
0.205533 0.033693
0.206870 0.034409
0.208179 0.035225
0.209406 0.036115
0.210500 0.037059
-0.024797 0.264185
-0.026555 0.263103
-0.028593 0.262008
-0.030943 0.260967
-0.033633 0.260024
-0.036674 0.259186
-0.040049 0.258420
-0.043713 0.257668
-0.047596 0.256868
-0.051609 0.255970
-0.055647 0.254947
-0.059599 0.253791
-0.063359 0.252514
-0.066846 0.251132
-0.070024 0.249657
-0.072914 0.248086
-0.075585 0.246403
-0.078132 0.244587
-0.080649 0.242622
-0.083212 0.240507
-0.085884 0.238253
-0.088731 0.235886
-0.091825 0.233432
-0.095251 0.230913
-0.099095 0.228336
-0.103424 0.225689
-0.108273 0.222936
-0.113633 0.220023
-0.119459 0.216882
-0.125693 0.213435
-0.132275 0.209604
-0.139146 0.205321
-0.146230 0.200540
-0.153410 0.195268
-0.160508 0.189594
-0.167294 0.183712
-0.173525 0.177907
-0.178999 0.172493
-0.183603 0.167730
-0.187332 0.163738
-0.190279 0.160471
-0.192594 0.157755
-0.194450 0.155363
-0.196021 0.153064
-0.197469 0.150664
-0.198928 0.148012
-0.200488 0.144997
-0.202192 0.141550
-0.204020 0.137638
-0.205911 0.133271
-0.207783 0.128483
-0.209560 0.123330
-0.211181 0.117887
-0.212602 0.112267
-0.213795 0.106624
-0.214743 0.101167
-0.215445 0.096145
-0.215915 0.091825
-0.216173 0.088440
-0.216235 0.086133
-0.216097 0.084917
-0.215739 0.084664
-0.215147 0.085132
-0.214332 0.086031
-0.213346 0.087077
-0.212273 0.088034
-0.211217 0.088733
-0.210269 0.089073
-0.209494 0.089010
-0.208919 0.088548
-0.208543 0.087714
-0.208349 0.086551
-0.208320 0.085101
-0.208445 0.083405
-0.208723 0.081499
-0.209148 0.079426
-0.209711 0.077240
-0.210390 0.075019
-0.211150 0.072866
-0.211950 0.070907
-0.212750 0.069274
-0.213509 0.068081
-0.214192 0.067399
-0.214764 0.067226
-0.215203 0.067491
-0.215500 0.068060
-0.215672 0.068768
-0.215752 0.069451
-0.215783 0.069975
-0.215797 0.070248
-0.215803 0.070229
-0.215789 0.069918
-0.215730 0.069341
-0.215606 0.068536
-0.215412 0.067541
-0.215159 0.066393
-0.214870 0.065127
-0.214573 0.063784
-0.214285 0.062419
-0.214012 0.061101
-0.213747 0.059913
0.215302 0.056403
0.214556 0.056500
0.214132 0.056487
0.214067 0.056375
0.214369 0.056172
0.215010 0.055885
0.215920 0.055508
0.216999 0.055026
0.218129 0.054422
0.219198 0.053688
0.220106 0.052834
0.220780 0.051884
0.221176 0.050872
0.221277 0.049831
0.221093 0.048782
0.220647 0.047742
0.219974 0.046715
0.219112 0.045704
0.218104 0.044708
0.216992 0.043725
0.215829 0.042751
0.214676 0.041782
0.213605 0.040808
0.212699 0.039820
0.212035 0.038809
0.211674 0.037767
0.211646 0.036695
0.211939 0.035610
0.212491 0.034554
0.213196 0.033580
0.213937 0.032736
0.214608 0.032065
0.215129 0.031598
0.215448 0.031358
0.215542 0.031358
0.215407 0.031596
0.215060 0.032064
0.214522 0.032736
0.213821 0.033577
0.212989 0.034539
0.212058 0.035563
0.211068 0.036581
0.210067 0.037524
0.209118 0.038329
0.208287 0.038951
0.207645 0.039373
0.207248 0.039608
0.207135 0.039695
0.207314 0.039685
0.207764 0.039631
0.208433 0.039576
0.209255 0.039552
0.210154 0.039574
0.211066 0.039644
0.211937 0.039756
0.212731 0.039897
0.213427 0.040042
0.214013 0.040163
0.214477 0.040222
0.214809 0.040178
0.214994 0.039989
0.215018 0.039627
0.214879 0.039082
0.214586 0.038367
0.214173 0.037509
0.213686 0.036542
0.213189 0.035501
0.212744 0.034421
0.212406 0.033339
0.212211 0.032297
0.212175 0.031341
0.212286 0.030513
0.212510 0.029844
0.212797 0.029347
0.213089 0.029009
0.213330 0.028801
0.213475 0.028683
0.213491 0.028605
0.213354 0.028527
0.213050 0.028421
0.212569 0.028285
0.211909 0.028142
0.211073 0.028029
0.210072 0.027984
0.208926 0.028032
0.207665 0.028183
0.206330 0.028431
0.204972 0.028758
0.203646 0.029143
0.202407 0.029566
0.201298 0.030015
0.200354 0.030479
0.199590 0.030946
0.199007 0.031398
0.198595 0.031796
0.198329 0.032093
0.198185 0.032243
0.198138 0.032210
0.198171 0.031987
0.198273 0.031593
0.198433 0.031064
0.236734 0.136223
0.235997 0.136103
0.235038 0.135635
0.233878 0.134839
0.232548 0.133735
0.231085 0.132351
0.229539 0.130711
0.227970 0.128847
0.226444 0.126790
0.225029 0.124578
0.223785 0.122264
0.222763 0.119917
0.221995 0.117619
0.221500 0.115446
0.221278 0.113436
0.221320 0.111571
0.221599 0.109785
0.222081 0.107994
0.222728 0.106126
0.223504 0.104136
0.224376 0.102002
0.225313 0.099716
0.226285 0.097279
0.227260 0.094698
0.228209 0.091987
0.229097 0.089163
0.229896 0.086250
0.230584 0.083271
0.231147 0.080255
0.231581 0.077231
0.231892 0.074229
0.232093 0.071291
0.232202 0.068466
0.232242 0.065822
0.232238 0.063436
0.232215 0.061388
0.232189 0.059733
0.232152 0.058489
0.232077 0.057620
0.231923 0.057045
0.231652 0.056663
0.231245 0.056382
0.230695 0.056130
0.230007 0.055854
0.229186 0.055522
0.228236 0.055120
0.227156 0.054642
0.225945 0.054091
0.224608 0.053474
0.223158 0.052798
0.221616 0.052065
0.220010 0.051280
0.218370 0.050445
0.216727 0.049568
0.215106 0.048661
0.213530 0.047748
0.212018 0.046859
0.210587 0.046029
0.209248 0.045286
0.208004 0.044638
0.206857 0.044063
0.205805 0.043516
0.204851 0.042941
0.204004 0.042282
0.203279 0.041501
0.202697 0.040574
0.202276 0.039492
0.202024 0.038253
0.201940 0.036864
0.202015 0.035337
0.202230 0.033688
0.202562 0.031936
0.202983 0.030102
0.203464 0.028211
0.203972 0.026288
0.204471 0.024365
0.204927 0.022478
0.205310 0.020667
0.205599 0.018980
0.205785 0.017465
0.205869 0.016165
0.205858 0.015106
0.205752 0.014296
0.205546 0.013715
0.205231 0.013320
0.204806 0.013054
0.204277 0.012857
0.203657 0.012679
0.202964 0.012479
0.202214 0.012228
0.201421 0.011905
0.200596 0.011499
0.199748 0.011002
0.198888 0.010411
0.198022 0.009730
0.197152 0.008971
0.196269 0.008156
0.195360 0.007312
0.194404 0.006474
0.193382 0.005679
0.192282 0.004967
0.223673 0.077872
0.223102 0.078230
0.222485 0.078556
0.221850 0.078885
0.221231 0.079263
0.220655 0.079734
0.220133 0.080331
0.219661 0.081055
0.219218 0.081870
0.218778 0.082703
0.218317 0.083473
0.217825 0.084101
0.217308 0.084525
0.216784 0.084702
0.216287 0.084599
0.215855 0.084200
0.215522 0.083496
0.215311 0.082495
0.215223 0.081216
0.215243 0.079694
0.215340 0.077976
0.215484 0.076111
0.215642 0.074154
0.215804 0.072147
0.215966 0.070138
0.216135 0.068176
0.216323 0.066313
0.216534 0.064603
0.216770 0.063095
0.217019 0.061825
0.217258 0.060808
0.217453 0.060036
0.217577 0.059475
0.217609 0.059081
0.217547 0.058803
0.217404 0.058593
0.217209 0.058407
0.216989 0.058212
0.216767 0.057983
0.216552 0.057711
0.216338 0.057394
0.216111 0.057043
0.215861 0.056671
0.215583 0.056293
0.215288 0.055921
0.214996 0.055571
0.214732 0.055266
0.214513 0.055046
0.214355 0.054955
0.214257 0.055045
0.214211 0.055359
0.214193 0.055916
0.214171 0.056693
0.214111 0.057635
0.213988 0.058660
0.213800 0.059673
0.213555 0.060595
0.213294 0.061335
0.213008 0.061894
0.212785 0.062157
0.212586 0.062179
0.212424 0.061953
0.212294 0.061493
0.212186 0.060834
0.212111 0.059986
0.212081 0.058978
0.212115 0.057819
0.212230 0.056527
0.212425 0.055127
0.212690 0.053648
0.213001 0.052140
0.213324 0.050660
0.213629 0.049273
0.213887 0.048023
0.214075 0.046941
0.214175 0.046019
0.214176 0.045225
0.214081 0.044508
0.213897 0.043816
0.213637 0.043104
0.213311 0.042338
0.212917 0.041507
0.212442 0.040611
0.211873 0.039660
0.211199 0.038665
0.210422 0.037632
0.209556 0.036562
0.208624 0.035447
0.207655 0.034290
0.206671 0.033104
0.205691 0.031920
0.204731 0.030783
0.203795 0.029755
0.202891 0.028894
0.202027 0.028245
0.201210 0.027832
0.200444 0.027649
0.199738 0.027654
0.199102 0.027784
0.198547 0.027972
0.198087 0.028157
0.037871 -0.082734
0.037072 -0.082861
0.036240 -0.083243
0.035351 -0.083841
0.034387 -0.084613
0.033331 -0.085506
0.032173 -0.086457
0.030911 -0.087399
0.029554 -0.088263
0.028120 -0.088986
0.026634 -0.089519
0.025124 -0.089828
0.023613 -0.089909
0.022124 -0.089785
0.020673 -0.089509
0.019273 -0.089157
0.017938 -0.088820
0.016680 -0.088597
0.015510 -0.088569
0.014434 -0.088794
0.013459 -0.089290
0.012584 -0.090044
0.011810 -0.091019
0.011137 -0.092169
0.010570 -0.093445
0.010112 -0.094791
0.009760 -0.096143
0.009501 -0.097427
0.009302 -0.098566
0.009115 -0.099485
0.008883 -0.100117
0.008554 -0.100410
0.008092 -0.100330
0.007482 -0.099869
0.006729 -0.099044
0.005854 -0.097907
0.004882 -0.096534
0.003845 -0.095028
0.002775 -0.093502
0.001703 -0.092069
0.000660 -0.090823
-0.000323 -0.089834
-0.001221 -0.089139
-0.002010 -0.088752
-0.002680 -0.088667
-0.003233 -0.088867
-0.003687 -0.089312
-0.004079 -0.089942
-0.004456 -0.090679
-0.004869 -0.091437
-0.005369 -0.092128
-0.005999 -0.092680
-0.006788 -0.093038
-0.007752 -0.093165
-0.008887 -0.093049
-0.010175 -0.092698
-0.011581 -0.092151
-0.013060 -0.091468
-0.014564 -0.090736
-0.016045 -0.090056
-0.017456 -0.089528
-0.018763 -0.089242
-0.019936 -0.089258
-0.020963 -0.089604
-0.021846 -0.090273
-0.022600 -0.091240
-0.023252 -0.092459
-0.023834 -0.093870
-0.024376 -0.095394
-0.024908 -0.096935
-0.025455 -0.098389
-0.026039 -0.099651
-0.026680 -0.100631
-0.027394 -0.101260
-0.028189 -0.101491
-0.029057 -0.101307
-0.029978 -0.100717
-0.030915 -0.099757
-0.031822 -0.098491
-0.032656 -0.097006
-0.033384 -0.095408
-0.033992 -0.093807
-0.034483 -0.092308
-0.034876 -0.090997
-0.035200 -0.089935
-0.035485 -0.089156
-0.035767 -0.088676
-0.036076 -0.088494
-0.036439 -0.088588
-0.036876 -0.088917
-0.037394 -0.089414
-0.037991 -0.089996
-0.038650 -0.090574
-0.039349 -0.091063
-0.040057 -0.091393
-0.040743 -0.091514
-0.041376 -0.091396
-0.041929 -0.091033
-0.042387 -0.090440
-0.042741 -0.089657
-0.042997 -0.088745
0.096146 -0.069366
0.096869 -0.069769
0.097496 -0.070001
0.098031 -0.070045
0.098485 -0.069899
0.098873 -0.069574
0.099209 -0.069093
0.099510 -0.068489
0.099792 -0.067808
0.100070 -0.067104
0.100362 -0.066437
0.100680 -0.065869
0.101038 -0.065462
0.101443 -0.065268
0.101893 -0.065325
0.102378 -0.065652
0.102875 -0.066242
0.103354 -0.067061
0.103780 -0.068053
0.104119 -0.069148
0.104340 -0.070271
0.104417 -0.071350
0.104330 -0.072321
0.104062 -0.073137
0.103603 -0.073762
0.102943 -0.074177
0.102080 -0.074377
0.101013 -0.074374
0.099749 -0.074192
0.098304 -0.073867
0.096698 -0.073446
0.094957 -0.072982
0.093115 -0.072532
0.091203 -0.072151
0.089255 -0.071886
0.087300 -0.071768
0.085362 -0.071813
0.083457 -0.072012
0.081595 -0.072338
0.079775 -0.072746
0.077994 -0.073185
0.076242 -0.073604
0.074505 -0.073957
0.072769 -0.074210
0.071021 -0.074342
0.069252 -0.074346
0.067453 -0.074229
0.065625 -0.074009
0.063772 -0.073714
0.061904 -0.073382
0.060037 -0.073061
0.058190 -0.072802
0.056383 -0.072664
0.054634 -0.072704
0.052957 -0.072979
0.051360 -0.073538
0.049839 -0.074415
0.048384 -0.075623
0.046972 -0.077150
0.045578 -0.078954
0.044173 -0.080967
0.042734 -0.083101
0.041242 -0.085258
0.039688 -0.087340
0.038071 -0.089258
0.036395 -0.090936
0.034669 -0.092316
0.032906 -0.093358
0.031117 -0.094043
0.029318 -0.094371
0.027524 -0.094361
0.025750 -0.094049
0.024012 -0.093489
0.022321 -0.092749
0.020686 -0.091906
0.019111 -0.091043
0.017594 -0.090243
0.016123 -0.089578
0.014685 -0.089104
0.013258 -0.088855
0.011820 -0.088837
0.010349 -0.089031
0.008827 -0.089397
0.007239 -0.089879
0.005581 -0.090411
0.003856 -0.090924
0.002076 -0.091353
0.000260 -0.091641
-0.001570 -0.091742
-0.003388 -0.091628
-0.005171 -0.091287
-0.006898 -0.090727
-0.008555 -0.089976
-0.010132 -0.089078
-0.011629 -0.088097
-0.013054 -0.087106
-0.014423 -0.086188
-0.015758 -0.085425
-0.017084 -0.084892
-0.018430 -0.084648
-0.019822 -0.084729
0.223385 0.078321
0.224208 0.079716
0.225240 0.081091
0.226497 0.082393
0.227951 0.083581
0.229540 0.084624
0.231178 0.085494
0.232784 0.086155
0.234303 0.086565
0.235706 0.086669
0.236982 0.086420
0.238115 0.085793
0.239069 0.084800
0.239783 0.083508
0.240190 0.082030
0.240241 0.080514
0.239922 0.079118
0.239263 0.077989
0.238330 0.077239
0.237216 0.076931
0.236024 0.077071
0.234859 0.077610
0.233818 0.078462
0.232982 0.079515
0.232397 0.080650
0.232064 0.081750
0.231936 0.082717
0.231936 0.083475
0.231980 0.083978
0.232003 0.084207
0.231966 0.084164
0.231853 0.083877
0.231653 0.083390
0.231348 0.082769
0.230906 0.082095
0.230288 0.081455
0.229463 0.080936
0.228419 0.080611
0.227177 0.080529
0.225787 0.080712
0.224332 0.081146
0.222915 0.081782
0.221655 0.082542
0.220677 0.083327
0.220095 0.084033
0.220004 0.084567
0.220447 0.084860
0.221404 0.084885
0.222794 0.084649
0.224502 0.084187
0.226415 0.083535
0.228439 0.082723
0.230499 0.081772
0.232526 0.080699
0.234439 0.079530
0.236140 0.078304
0.237526 0.077074
0.238505 0.075901
0.239016 0.074839
0.239041 0.073930
0.238609 0.073200
0.237785 0.072653
0.236671 0.072277
0.235387 0.072040
0.234062 0.071905
0.232823 0.071828
0.231775 0.071767
0.230985 0.071689
0.230472 0.071573
0.230207 0.071408
0.230132 0.071189
0.230183 0.070912
0.230312 0.070566
0.230486 0.070141
0.230676 0.069630
0.230838 0.069041
0.230905 0.068398
0.230791 0.067741
0.230405 0.067111
0.229676 0.066552
0.228560 0.066097
0.227052 0.065772
0.225188 0.065588
0.223044 0.065543
0.220726 0.065616
0.218364 0.065771
0.216100 0.065961
0.214067 0.066133
0.212378 0.066242
0.211109 0.066254
0.210292 0.066150
0.209925 0.065921
0.209978 0.065558
0.210417 0.065043
0.211209 0.064351
0.212312 0.063458
0.213662 0.062351
0.215165 0.061044
0.216697 0.059581
0.218122 0.058032
0.219311 0.056479
-0.100038 0.239263
-0.102898 0.239284
-0.105414 0.238720
-0.107423 0.237685
-0.108812 0.236317
-0.109539 0.234755
-0.109635 0.233127
-0.109193 0.231541
-0.108355 0.230082
-0.107301 0.228820
-0.106239 0.227814
-0.105401 0.227111
-0.105034 0.226748
-0.105375 0.226736
-0.106610 0.227030
-0.108831 0.227514
-0.111992 0.228006
-0.115905 0.228302
-0.120283 0.228232
-0.124794 0.227696
-0.129118 0.226672
-0.132993 0.225193
-0.136236 0.223325
-0.138751 0.221144
-0.140513 0.218727
-0.141556 0.216146
-0.141953 0.213467
-0.141813 0.210750
-0.141267 0.208044
-0.140468 0.205388
-0.139593 0.202799
-0.138849 0.200279
-0.138469 0.197808
-0.138710 0.195350
-0.139824 0.192860
-0.142011 0.190285
-0.145358 0.187577
-0.149787 0.184700
-0.155049 0.181643
-0.160795 0.178421
-0.166653 0.175079
-0.172297 0.171683
-0.177476 0.168309
-0.182023 0.165033
-0.185851 0.161914
-0.188933 0.158991
-0.191299 0.156278
-0.193013 0.153763
-0.194169 0.151407
-0.194874 0.149159
-0.195241 0.146956
-0.195384 0.144744
-0.195414 0.142490
-0.195449 0.140182
-0.195621 0.137827
-0.196078 0.135435
-0.196977 0.133011
-0.198442 0.130553
-0.200520 0.128064
-0.203141 0.125566
-0.206118 0.123110
-0.209194 0.120761
-0.212113 0.118585
-0.214662 0.116631
-0.216692 0.114925
-0.218111 0.113466
-0.218881 0.112224
-0.218999 0.111157
-0.218485 0.110215
-0.217376 0.109356
-0.215723 0.108552
-0.213592 0.107786
-0.211070 0.107050
-0.208266 0.106329
-0.205322 0.105603
-0.202406 0.104832
-0.199714 0.103962
-0.197451 0.102923
-0.195806 0.101642
-0.194912 0.100055
-0.194816 0.098125
-0.195453 0.095858
-0.196662 0.093300
-0.198233 0.090519
-0.199956 0.087591
-0.201652 0.084583
-0.203190 0.081551
-0.204485 0.078542
-0.205491 0.075592
-0.206192 0.072734
-0.206593 0.069993
-0.206708 0.067393
-0.206556 0.064951
-0.206166 0.062679
-0.205574 0.060580
-0.204831 0.058646
-0.204010 0.056854
-0.203203 0.055165
-0.202523 0.053520
-0.202089 0.051848
-0.202011 0.050077
0.170219 -0.026679
0.170845 -0.026309
0.171113 -0.025643
0.171025 -0.024705
0.170606 -0.023538
0.169906 -0.022204
0.168994 -0.020776
0.167961 -0.019332
0.166908 -0.017958
0.165943 -0.016734
0.165166 -0.015731
0.164658 -0.015008
0.164482 -0.014612
0.164666 -0.014573
0.165199 -0.014894
0.166029 -0.015537
0.167080 -0.016438
0.168263 -0.017512
0.169489 -0.018666
0.170676 -0.019811
0.171755 -0.020860
0.172664 -0.021738
0.173355 -0.022386
0.173792 -0.022757
0.173961 -0.022827
0.173870 -0.022593
0.173548 -0.022074
0.173042 -0.021309
0.172415 -0.020357
0.171739 -0.019293
0.171089 -0.018206
0.170537 -0.017188
0.170145 -0.016330
0.169964 -0.015704
0.170018 -0.015360
0.170310 -0.015308
0.170816 -0.015521
0.171491 -0.015934
0.172279 -0.016453
0.173118 -0.016971
0.173952 -0.017377
0.174733 -0.017565
0.175422 -0.017444
0.175988 -0.016941
0.176408 -0.016008
0.176666 -0.014623
0.176755 -0.012799
0.176676 -0.010574
0.176449 -0.008017
0.176108 -0.005215
0.175709 -0.002272
0.175323 0.000703
0.175037 0.003604
0.174940 0.006332
0.175120 0.008809
0.175646 0.010976
0.176567 0.012809
0.177899 0.014311
0.179629 0.015522
0.181710 0.016506
0.184077 0.017350
0.186648 0.018149
0.189338 0.019001
0.192056 0.019994
0.194712 0.021196
0.197219 0.022654
0.199498 0.024389
0.201484 0.026396
0.203130 0.028649
0.204420 0.031104
0.205363 0.033708
0.205998 0.036396
0.206390 0.039104
0.206630 0.041764
0.206819 0.044319
0.207067 0.046719
0.207475 0.048931
0.208125 0.050943
0.209069 0.052763
0.210320 0.054423
0.211852 0.055975
0.213602 0.057480
0.215483 0.059006
0.217387 0.060616
0.219200 0.062364
0.220812 0.064290
0.222120 0.066418
0.223039 0.068753
0.223502 0.071286
0.223467 0.073995
0.222924 0.076845
0.221895 0.079799
0.220434 0.082815
0.218628 0.085857
0.216591 0.088893
0.214450 0.091897
0.212346 0.094853
0.210411 0.097746
0.208766 0.100563
0.207503 0.103291
0.206674 0.105921
0.119820 -0.041920
0.119940 -0.041790
0.120201 -0.042177
0.120620 -0.043080
0.121197 -0.044452
0.121916 -0.046208
0.122751 -0.048238
0.123672 -0.050413
0.124644 -0.052606
0.125620 -0.054695
0.126540 -0.056577
0.127340 -0.058168
0.127961 -0.059412
0.128361 -0.060273
0.128518 -0.060737
0.128427 -0.060815
0.128093 -0.060540
0.127532 -0.059971
0.126768 -0.059195
0.125843 -0.058318
0.124813 -0.057461
0.123745 -0.056738
0.122710 -0.056252
0.121773 -0.056073
0.120987 -0.056235
0.120375 -0.056728
0.119933 -0.057510
0.119620 -0.058509
0.119368 -0.059634
0.119090 -0.060789
0.118699 -0.061876
0.118117 -0.062805
0.117289 -0.063497
0.116181 -0.063891
0.114784 -0.063945
0.113112 -0.063640
0.111198 -0.062980
0.109091 -0.061998
0.106851 -0.060756
0.104541 -0.059345
0.102228 -0.057877
0.099983 -0.056482
0.097873 -0.055289
0.095959 -0.054423
0.094286 -0.053988
0.092875 -0.054057
0.091720 -0.054666
0.090794 -0.055807
0.090050 -0.057436
0.089433 -0.059476
0.088880 -0.061828
0.088332 -0.064378
0.087732 -0.067000
0.087032 -0.069566
0.086199 -0.071955
0.085214 -0.074067
0.084077 -0.075828
0.082805 -0.077196
0.081428 -0.078159
0.079987 -0.078735
0.078525 -0.078968
0.077080 -0.078923
0.075677 -0.078687
0.074321 -0.078368
0.073008 -0.078079
0.071727 -0.077927
0.070471 -0.078004
0.069236 -0.078373
0.068020 -0.079062
0.066820 -0.080066
0.065628 -0.081346
0.064437 -0.082834
0.063233 -0.084438
0.062009 -0.086049
0.060762 -0.087551
0.059501 -0.088833
0.058250 -0.089801
0.057045 -0.090384
0.055923 -0.090540
0.054908 -0.090262
0.053994 -0.089575
0.053144 -0.088538
0.052298 -0.087238
0.051385 -0.085779
0.050344 -0.084279
0.049124 -0.082858
0.047700 -0.081630
0.046060 -0.080694
0.044217 -0.080124
0.042195 -0.079967
0.040032 -0.080234
0.037774 -0.080907
0.035469 -0.081940
0.033169 -0.083265
0.030927 -0.084798
0.028793 -0.086448
0.026806 -0.088122
0.024983 -0.089732
0.023309 -0.091198
0.021746 -0.092460
0.020236 -0.093471
0.000113 -0.084217
0.000169 -0.084890
0.000240 -0.085511
0.000308 -0.086006
0.000348 -0.086315
0.000330 -0.086389
0.000221 -0.086195
-0.000008 -0.085717
-0.000376 -0.084962
-0.000880 -0.083966
-0.001501 -0.082795
-0.002202 -0.081545
-0.002938 -0.080340
-0.003668 -0.079318
-0.004357 -0.078617
-0.004977 -0.078357
-0.005511 -0.078613
-0.005946 -0.079404
-0.006279 -0.080687
-0.006518 -0.082370
-0.006677 -0.084329
-0.006780 -0.086431
-0.006864 -0.088540
-0.006969 -0.090532
-0.007141 -0.092296
-0.007415 -0.093740
-0.007810 -0.094787
-0.008325 -0.095385
-0.008939 -0.095506
-0.009614 -0.095148
-0.010311 -0.094341
-0.010996 -0.093141
-0.011645 -0.091633
-0.012247 -0.089930
-0.012802 -0.088165
-0.013320 -0.086488
-0.013819 -0.085049
-0.014319 -0.083978
-0.014842 -0.083364
-0.015410 -0.083232
-0.016044 -0.083546
-0.016767 -0.084218
-0.017603 -0.085134
-0.018568 -0.086164
-0.019668 -0.087185
-0.020889 -0.088082
-0.022199 -0.088762
-0.023556 -0.089149
-0.024913 -0.089192
-0.026230 -0.088860
-0.027473 -0.088146
-0.028621 -0.087068
-0.029665 -0.085670
-0.030604 -0.084025
-0.031448 -0.082235
-0.032217 -0.080429
-0.032939 -0.078748
-0.033647 -0.077334
-0.034380 -0.076311
-0.035177 -0.075765
-0.036070 -0.075731
-0.037082 -0.076196
-0.038220 -0.077104
-0.039471 -0.078369
-0.040807 -0.079888
-0.042189 -0.081551
-0.043573 -0.083243
-0.044912 -0.084857
-0.046166 -0.086291
-0.047298 -0.087461
-0.048284 -0.088295
-0.049107 -0.088743
-0.049765 -0.088779
-0.050272 -0.088400
-0.050655 -0.087633
-0.050957 -0.086536
-0.051232 -0.085190
-0.051539 -0.083703
-0.051932 -0.082200
-0.052453 -0.080817
-0.053124 -0.079680
-0.053945 -0.078894
-0.054898 -0.078521
-0.055951 -0.078581
-0.057068 -0.079044
-0.058209 -0.079844
-0.059337 -0.080886
-0.060413 -0.082052
-0.061405 -0.083216
-0.062289 -0.084252
-0.063051 -0.085040
-0.063691 -0.085477
-0.064222 -0.085480
-0.064669 -0.084991
-0.065065 -0.083982
-0.065444 -0.082463
-0.065830 -0.080484
-0.066235 -0.078142
-0.066663 -0.075577
-0.067110 -0.072963
-0.067577 -0.070486
0.157215 -0.044793
0.155984 -0.044971
0.154337 -0.044754
0.152352 -0.044150
0.150147 -0.043192
0.147868 -0.041943
0.145673 -0.040498
0.143710 -0.038981
0.142107 -0.037527
0.140955 -0.036259
0.140297 -0.035272
0.140128 -0.034608
0.140397 -0.034262
0.141028 -0.034190
0.141928 -0.034328
0.143003 -0.034605
0.144162 -0.034955
0.145322 -0.035318
0.146407 -0.035632
0.147351 -0.035836
0.148102 -0.035865
0.148628 -0.035657
0.148924 -0.035155
0.149013 -0.034323
0.148942 -0.033152
0.148781 -0.031662
0.148620 -0.029911
0.148557 -0.027982
0.148697 -0.025987
0.149137 -0.024050
0.149956 -0.022299
0.151203 -0.020841
0.152886 -0.019752
0.154974 -0.019069
0.157400 -0.018794
0.160077 -0.018901
0.162905 -0.019348
0.165783 -0.020071
0.168609 -0.020987
0.171282 -0.021989
0.173705 -0.022958
0.175790 -0.023764
0.177468 -0.024289
0.178691 -0.024433
0.179438 -0.024124
0.179725 -0.023325
0.179597 -0.022037
0.179136 -0.020299
0.178447 -0.018189
0.177661 -0.015818
0.176916 -0.013323
0.176349 -0.010855
0.176082 -0.008559
0.176205 -0.006557
0.176766 -0.004929
0.177764 -0.003700
0.179158 -0.002844
0.180876 -0.002294
0.182833 -0.001961
0.184934 -0.001743
0.187082 -0.001536
0.189183 -0.001235
0.191141 -0.000743
0.192870 0.000033
0.194297 0.001164
0.195369 0.002703
0.196061 0.004673
0.196376 0.007069
0.196354 0.009853
0.196064 0.012960
0.195608 0.016300
0.195110 0.019765
0.194713 0.023237
0.194566 0.026600
0.194806 0.029750
0.195544 0.032602
0.196848 0.035105
0.198737 0.037235
0.201179 0.038997
0.204097 0.040416
0.207374 0.041535
0.210859 0.042415
0.214377 0.043133
0.217746 0.043777
0.220788 0.044441
0.223346 0.045220
0.225298 0.046199
0.226565 0.047449
0.227107 0.049027
0.226931 0.050966
0.226088 0.053271
0.224669 0.055919
0.222804 0.058856
0.220655 0.061998
0.218405 0.065243
0.216249 0.068477
0.214376 0.071589
0.212947 0.074481
0.212078 0.077080
0.211828 0.079340
0.212193 0.081249
-0.195221 0.019523
-0.194972 0.018518
-0.194793 0.017843
-0.194697 0.017525
-0.194680 0.017548
-0.194728 0.017867
-0.194806 0.018412
-0.194872 0.019107
-0.194878 0.019883
-0.194782 0.020680
-0.194556 0.021458
-0.194188 0.022184
-0.193689 0.022832
-0.193092 0.023376
-0.192447 0.023778
-0.191820 0.023998
-0.191280 0.023990
-0.190885 0.023713
-0.190668 0.023150
-0.190630 0.022310
-0.190745 0.021239
-0.190976 0.020011
-0.191294 0.018718
-0.191690 0.017461
-0.192176 0.016338
-0.192774 0.015436
-0.193501 0.014817
-0.194357 0.014515
-0.195312 0.014531
-0.196303 0.014832
-0.197248 0.015361
-0.198061 0.016041
-0.198673 0.016796
-0.199045 0.017554
-0.199170 0.018247
-0.199074 0.018812
-0.198811 0.019194
-0.198447 0.019341
-0.198049 0.019218
-0.197669 0.018809
-0.197333 0.018132
-0.197045 0.017230
-0.196797 0.016179
-0.196583 0.015070
-0.196416 0.014004
-0.196324 0.013080
-0.196344 0.012385
-0.196503 0.011980
-0.196801 0.011899
-0.197208 0.012141
-0.197661 0.012680
-0.198084 0.013471
-0.198399 0.014463
-0.198548 0.015602
-0.198506 0.016836
-0.198277 0.018119
-0.197901 0.019404
-0.197440 0.020644
-0.196970 0.021795
-0.196567 0.022817
-0.196292 0.023681
-0.196182 0.024373
-0.196246 0.024900
-0.196470 0.025290
-0.196831 0.025589
-0.197312 0.025860
-0.197908 0.026175
-0.198629 0.026615
-0.199488 0.027264
-0.200492 0.028203
-0.201625 0.029495
-0.202839 0.031175
-0.204058 0.033248
-0.205191 0.035692
-0.206155 0.038461
-0.206887 0.041496
-0.207354 0.044732
-0.207562 0.048098
-0.207546 0.051523
-0.207369 0.054941
-0.207104 0.058292
-0.206824 0.061525
-0.206584 0.064599
-0.206416 0.067488
-0.206328 0.070181
-0.206310 0.072693
-0.206350 0.075061
-0.206435 0.077346
-0.206554 0.079632
-0.206697 0.082023
-0.206840 0.084637
-0.206941 0.087590
-0.206932 0.090976
-0.206717 0.094825
-0.206193 0.099093
-0.205278 0.103667
-0.203931 0.108406
-0.202167 0.113160
-0.200059 0.117792
-0.197726 0.122186
-0.195321 0.126259
0.211707 0.025127
0.212384 0.024950
0.212615 0.025077
0.212395 0.025514
0.211747 0.026239
0.210720 0.027200
0.209400 0.028322
0.207897 0.029509
0.206348 0.030654
0.204900 0.031647
0.203698 0.032388
0.202868 0.032795
0.202500 0.032811
0.202631 0.032419
0.203250 0.031635
0.204293 0.030511
0.205660 0.029122
0.207232 0.027562
0.208877 0.025930
0.210467 0.024323
0.211881 0.022831
0.213015 0.021533
0.213784 0.020490
0.214127 0.019745
0.214011 0.019321
0.213430 0.019219
0.212414 0.019421
0.211022 0.019889
0.209350 0.020573
0.207519 0.021413
0.205676 0.022345
0.203977 0.023304
0.202578 0.024228
0.201618 0.025057
0.201202 0.025741
0.201382 0.026245
0.202152 0.026553
0.203446 0.026677
0.205152 0.026646
0.207129 0.026504
0.209221 0.026300
0.211271 0.026083
0.213128 0.025897
0.214663 0.025775
0.215770 0.025742
0.216373 0.025810
0.216433 0.025984
0.215948 0.026264
0.214953 0.026640
0.213520 0.027098
0.211754 0.027619
0.209784 0.028171
0.207757 0.028721
0.205823 0.029227
0.204127 0.029647
0.202791 0.029935
0.201905 0.030051
0.201519 0.029962
0.201634 0.029648
0.202211 0.029109
0.203172 0.028365
0.204411 0.027452
0.205801 0.026420
0.207208 0.025330
0.208501 0.024249
0.209565 0.023247
0.210308 0.022391
0.210666 0.021738
0.210608 0.021334
0.210134 0.021210
0.209275 0.021376
0.208094 0.021826
0.206677 0.022534
0.205131 0.023461
0.203578 0.024554
0.202145 0.025754
0.200956 0.026997
0.200119 0.028224
0.199718 0.029378
0.199805 0.030417
0.200389 0.031311
0.201436 0.032055
0.202872 0.032667
0.204590 0.033190
0.206460 0.033685
0.208343 0.034226
0.210101 0.034884
0.211613 0.035720
0.212779 0.036780
0.213525 0.038091
0.213809 0.039658
0.213618 0.041465
0.212975 0.043478
0.211931 0.045645
0.210571 0.047905
0.209002 0.050191
0.207352 0.052442
0.205756 0.054603
[truncated: 1,532,739 more chars]
