# Supplementary material for: Enhancing geometric representations for molecules with equivariant vector-scalar interactive message passing
Source: Nat Commun. 2024 Jan 5;15:313. doi: 10.1038/s41467-023-43720-2 (PMC10770089; doi:10.1038/s41467-023-43720-2)
Supplement: Supplementary file 4 — Source Data [file 41467_2023_43720_MOESM4_ESM.zip › Source Data/Figure s3b(right).txt]

0.041750 -0.084783
0.041798 -0.084792
0.042002 -0.084823
0.042324 -0.084895
0.042715 -0.085035
0.043132 -0.085270
0.043543 -0.085623
0.043929 -0.086113
0.044280 -0.086748
0.044585 -0.087523
0.044832 -0.088413
0.045008 -0.089375
0.045099 -0.090351
0.045097 -0.091275
0.045002 -0.092087
0.044830 -0.092738
0.044612 -0.093195
0.044395 -0.093444
0.044225 -0.093487
0.044130 -0.093339
0.044101 -0.093024
0.044086 -0.092572
0.044003 -0.092017
0.043769 -0.091399
0.043319 -0.090756
0.042615 -0.090127
0.041642 -0.089552
0.040405 -0.089066
0.038920 -0.088701
0.037213 -0.088479
0.035316 -0.088413
0.033267 -0.088501
0.031118 -0.088723
0.028932 -0.089045
0.026783 -0.089420
0.024754 -0.089800
0.022923 -0.090135
0.021339 -0.090385
0.020002 -0.090516
0.018863 -0.090507
0.017832 -0.090351
0.016807 -0.090053
0.015695 -0.089635
0.014426 -0.089125
0.012955 -0.088559
0.011265 -0.087975
0.009370 -0.087412
0.007309 -0.086910
0.005136 -0.086510
0.002917 -0.086252
0.000722 -0.086172
-0.001377 -0.086301
-0.003306 -0.086661
-0.004993 -0.087260
-0.006377 -0.088090
-0.007413 -0.089121
-0.008088 -0.090300
-0.008427 -0.091552
-0.008482 -0.092793
-0.008322 -0.093940
-0.008017 -0.094925
-0.007633 -0.095697
-0.007228 -0.096226
-0.006856 -0.096501
-0.006562 -0.096531
-0.006388 -0.096336
-0.006362 -0.095949
-0.006500 -0.095415
-0.006800 -0.094785
-0.007236 -0.094118
-0.007761 -0.093473
-0.008311 -0.092910
-0.008818 -0.092482
-0.009225 -0.092231
-0.009502 -0.092184
-0.009649 -0.092345
-0.009692 -0.092694
-0.009673 -0.093191
-0.009636 -0.093779
-0.009621 -0.094390
-0.009663 -0.094951
-0.009792 -0.095397
-0.010030 -0.095668
-0.010393 -0.095725
-0.010887 -0.095541
-0.011509 -0.095111
-0.012243 -0.094446
-0.013059 -0.093576
-0.013914 -0.092541
-0.014753 -0.091393
-0.015525 -0.090190
-0.016186 -0.088994
-0.016721 -0.087865
-0.017138 -0.086862
-0.017466 -0.086036
-0.017745 -0.085430
-0.018007 -0.085072
-0.018279 -0.084976
-0.018581 -0.085138
-0.018923 -0.085538
-0.019312 -0.086138
0.222628 0.091626
0.223555 0.091305
0.224358 0.091050
0.224962 0.090876
0.225315 0.090784
0.225396 0.090759
0.225215 0.090772
0.224811 0.090788
0.224243 0.090764
0.223584 0.090659
0.222904 0.090438
0.222263 0.090075
0.221710 0.089556
0.221280 0.088874
0.221002 0.088032
0.220904 0.087031
0.221011 0.085874
0.221343 0.084565
0.221906 0.083112
0.222682 0.081531
0.223625 0.079850
0.224667 0.078105
0.225721 0.076345
0.226698 0.074618
0.227513 0.072973
0.228105 0.071450
0.228435 0.070073
0.228494 0.068853
0.228304 0.067785
0.227904 0.066846
0.227351 0.066005
0.226705 0.065224
0.226017 0.064466
0.225329 0.063697
0.224669 0.062888
0.224054 0.062017
0.223502 0.061061
0.223033 0.060001
0.222672 0.058821
0.222447 0.057512
0.222377 0.056078
0.222467 0.054541
0.222703 0.052944
0.223050 0.051352
0.223455 0.049842
0.223857 0.048494
0.224190 0.047375
0.224394 0.046533
0.224421 0.045989
0.224236 0.045733
0.223826 0.045732
0.223195 0.045935
0.222363 0.046278
0.221362 0.046699
0.220234 0.047139
0.219018 0.047547
0.217757 0.047884
0.216496 0.048122
0.215284 0.048237
0.214174 0.048209
0.213226 0.048021
0.212495 0.047658
0.212024 0.047112
0.211835 0.046387
0.211920 0.045504
0.212237 0.044499
0.212721 0.043423
0.213288 0.042334
0.213850 0.041289
0.214321 0.040338
0.214630 0.039519
0.214728 0.038854
0.214583 0.038349
0.214190 0.038000
0.213559 0.037792
0.212714 0.037703
0.211691 0.037712
0.210529 0.037793
0.209272 0.037920
0.207969 0.038062
0.206672 0.038187
0.205440 0.038256
0.204336 0.038230
0.203423 0.038071
0.202756 0.037749
0.202373 0.037249
0.202287 0.036577
0.202483 0.035759
0.202920 0.034846
0.203532 0.033900
0.204246 0.032992
0.204984 0.032189
0.205675 0.031551
0.206260 0.031120
0.206697 0.030919
0.206957 0.030953
0.207029 0.031210
0.206909 0.031664
0.206607 0.032281
0.206140 0.033021
0.205536 0.033844
0.207030 0.025081
0.207016 0.026568
0.207267 0.027815
0.207841 0.028760
0.208745 0.029373
0.209936 0.029658
0.211331 0.029648
0.212826 0.029406
0.214316 0.029007
0.215712 0.028535
0.216938 0.028077
0.217939 0.027720
0.218675 0.027548
0.219113 0.027634
0.219231 0.028036
0.219017 0.028795
0.218471 0.029927
0.217607 0.031423
0.216457 0.033247
0.215070 0.035335
0.213519 0.037596
0.211892 0.039917
0.210296 0.042173
0.208844 0.044234
0.207647 0.045982
0.206791 0.047324
0.206330 0.048200
0.206268 0.048587
0.206571 0.048504
0.207169 0.048002
0.207983 0.047157
0.208932 0.046063
0.209948 0.044826
0.210978 0.043558
0.211982 0.042371
0.212932 0.041376
0.213804 0.040673
0.214577 0.040347
0.215234 0.040457
0.215758 0.041030
0.216137 0.042055
0.216367 0.043481
0.216459 0.045223
0.216442 0.047169
0.216371 0.049188
0.216320 0.051151
0.216382 0.052936
0.216646 0.054446
0.217186 0.055616
0.218040 0.056417
0.219202 0.056856
0.220631 0.056974
0.222258 0.056835
0.224002 0.056521
0.225779 0.056125
0.227507 0.055747
0.229108 0.055486
0.230513 0.055440
0.231654 0.055693
0.232477 0.056311
0.232938 0.057327
0.233008 0.058744
0.232684 0.060529
0.231988 0.062614
0.230971 0.064907
0.229715 0.067298
0.228331 0.069671
0.226944 0.071911
0.225687 0.073920
0.224680 0.075618
0.224014 0.076958
0.223733 0.077920
0.223830 0.078517
0.224253 0.078783
0.224920 0.078767
0.225733 0.078528
0.226590 0.078126
0.227396 0.077628
0.228060 0.077104
0.228506 0.076627
0.228671 0.076272
0.228509 0.076114
0.227995 0.076216
0.227126 0.076622
0.225921 0.077351
0.224423 0.078388
0.222696 0.079685
0.220831 0.081161
0.218944 0.082716
0.217173 0.084243
0.215663 0.085642
0.214558 0.086830
0.213972 0.087743
0.213980 0.088345
0.214596 0.088621
0.215779 0.088577
0.217444 0.088238
0.219474 0.087643
0.221737 0.086844
0.224090 0.085907
0.226395 0.084909
0.012205 -0.079604
0.011672 -0.079885
0.011090 -0.080499
0.010429 -0.081354
0.009662 -0.082346
0.008770 -0.083370
0.007746 -0.084326
0.006598 -0.085131
0.005347 -0.085722
0.004028 -0.086053
0.002679 -0.086106
0.001337 -0.085879
0.000037 -0.085394
-0.001192 -0.084694
-0.002325 -0.083842
-0.003345 -0.082920
-0.004239 -0.082021
-0.005002 -0.081246
-0.005636 -0.080684
-0.006150 -0.080410
-0.006563 -0.080474
-0.006901 -0.080895
-0.007189 -0.081670
-0.007453 -0.082765
-0.007711 -0.084118
-0.007974 -0.085645
-0.008245 -0.087242
-0.008525 -0.088808
-0.008811 -0.090240
-0.009102 -0.091464
-0.009397 -0.092416
-0.009697 -0.093048
-0.010003 -0.093329
-0.010318 -0.093240
-0.010645 -0.092769
-0.010994 -0.091930
-0.011376 -0.090751
-0.011809 -0.089285
-0.012315 -0.087612
-0.012918 -0.085834
-0.013639 -0.084069
-0.014494 -0.082439
-0.015493 -0.081057
-0.016630 -0.080014
-0.017893 -0.079363
-0.019258 -0.079119
-0.020697 -0.079250
-0.022183 -0.079693
-0.023688 -0.080361
-0.025194 -0.081161
-0.026684 -0.082002
-0.028152 -0.082804
-0.029596 -0.083498
-0.031018 -0.084025
-0.032426 -0.084335
-0.033831 -0.084387
-0.035246 -0.084152
-0.036687 -0.083617
-0.038165 -0.082790
-0.039691 -0.081707
-0.041266 -0.080428
-0.042891 -0.079045
-0.044559 -0.077665
-0.046265 -0.076404
-0.048005 -0.075373
-0.049774 -0.074670
-0.051568 -0.074368
-0.053380 -0.074507
-0.055194 -0.075085
-0.056990 -0.076054
-0.058745 -0.077329
-0.060438 -0.078788
-0.062057 -0.080307
-0.063604 -0.081763
-0.065093 -0.083053
-0.066542 -0.084088
-0.067967 -0.084808
-0.069377 -0.085163
-0.070766 -0.085134
-0.072115 -0.084710
-0.073393 -0.083910
-0.074568 -0.082772
-0.075613 -0.081361
-0.076510 -0.079757
-0.077257 -0.078064
-0.077866 -0.076400
-0.078359 -0.074876
-0.078765 -0.073596
-0.079118 -0.072646
-0.079449 -0.072076
-0.079789 -0.071899
-0.080158 -0.072083
-0.080573 -0.072556
-0.081046 -0.073223
-0.081580 -0.073982
-0.082174 -0.074735
-0.082812 -0.075399
-0.083467 -0.075906
-0.084100 -0.076203
-0.084667 -0.076252
-0.085126 -0.076027
0.197701 0.206901
0.194573 0.208166
0.191262 0.209431
0.187895 0.210703
0.184581 0.211987
0.181398 0.213282
0.178404 0.214575
0.175651 0.215845
0.173215 0.217070
0.171202 0.218231
0.169744 0.219315
0.168972 0.220314
0.168973 0.221215
0.169744 0.222006
0.171180 0.222671
0.173082 0.223210
0.175202 0.223640
0.177285 0.224000
0.179107 0.224346
0.180494 0.224739
0.181334 0.225233
0.181580 0.225862
0.181250 0.226638
0.180422 0.227542
0.179228 0.228536
0.177826 0.229565
0.176388 0.230566
0.175076 0.231475
0.174036 0.232226
0.173388 0.232765
0.173236 0.233054
0.173661 0.233075
0.174718 0.232834
0.176421 0.232357
0.178714 0.231679
0.181455 0.230846
0.184417 0.229915
0.187313 0.228955
0.189844 0.228054
0.191735 0.227308
0.192766 0.226805
0.192793 0.226614
0.191758 0.226758
0.189700 0.227217
0.186752 0.227922
0.183126 0.228782
0.179080 0.229703
0.174873 0.230613
0.170715 0.231468
0.166747 0.232249
0.163034 0.232953
0.159592 0.233592
0.156418 0.234186
0.153521 0.234765
0.150927 0.235372
0.148677 0.236053
0.146797 0.236851
0.145275 0.237793
0.144039 0.238886
0.142957 0.240116
0.141860 0.241459
0.140569 0.242889
0.138932 0.244381
0.136845 0.245909
0.134266 0.247451
0.131216 0.248983
0.127765 0.250490
0.124012 0.251965
0.120061 0.253414
0.115990 0.254853
0.111846 0.256297
0.107642 0.257757
0.103374 0.259230
0.099033 0.260712
0.094632 0.262198
0.090208 0.263698
0.085829 0.265239
0.081576 0.266860
0.077525 0.268595
0.073728 0.270458
0.070201 0.272423
0.066922 0.274427
0.063835 0.276377
0.060852 0.278176
0.057835 0.279728
0.054593 0.280957
0.050895 0.281806
0.046510 0.282236
0.041267 0.282222
0.035094 0.281754
0.028030 0.280833
0.020201 0.279469
0.011792 0.277679
0.003016 0.275483
-0.005896 0.272912
-0.014710 0.270016
-0.023210 0.266875
-0.031213 0.263610
-0.038589 0.260366
-0.045268 0.257301
-0.051235 0.254556
0.008561 -0.086849
0.008579 -0.087219
0.008588 -0.088047
0.008606 -0.089240
0.008655 -0.090704
0.008766 -0.092346
0.008967 -0.094065
0.009284 -0.095749
0.009728 -0.097277
0.010289 -0.098529
0.010935 -0.099397
0.011613 -0.099798
0.012258 -0.099684
0.012807 -0.099053
0.013201 -0.097944
0.013398 -0.096443
0.013377 -0.094677
0.013135 -0.092809
0.012690 -0.091026
0.012076 -0.089512
0.011339 -0.088429
0.010532 -0.087882
0.009716 -0.087909
0.008952 -0.088489
0.008297 -0.089562
0.007803 -0.091052
0.007503 -0.092875
0.007411 -0.094937
0.007516 -0.097125
0.007786 -0.099298
0.008173 -0.101303
0.008621 -0.102981
0.009074 -0.104195
0.009480 -0.104842
0.009798 -0.104858
0.009996 -0.104229
0.010053 -0.102988
0.009961 -0.101217
0.009727 -0.099044
0.009372 -0.096634
0.008931 -0.094178
0.008452 -0.091872
0.007987 -0.089896
0.007587 -0.088385
0.007287 -0.087418
0.007107 -0.087013
0.007045 -0.087143
0.007081 -0.087756
0.007190 -0.088784
0.007338 -0.090145
0.007494 -0.091739
0.007627 -0.093445
0.007709 -0.095120
0.007714 -0.096615
0.007625 -0.097789
0.007427 -0.098527
0.007117 -0.098752
0.006697 -0.098428
0.006177 -0.097569
0.005573 -0.096235
0.004900 -0.094527
0.004174 -0.092587
0.003404 -0.090581
0.002595 -0.088690
0.001747 -0.087089
0.000858 -0.085921
-0.000073 -0.085281
-0.001043 -0.085208
-0.002046 -0.085693
-0.003073 -0.086699
-0.004113 -0.088171
-0.005155 -0.090036
-0.006188 -0.092195
-0.007201 -0.094519
-0.008180 -0.096848
-0.009111 -0.099007
-0.009976 -0.100829
-0.010759 -0.102171
-0.011446 -0.102931
-0.012028 -0.103047
-0.012506 -0.102506
-0.012892 -0.101337
-0.013211 -0.099618
-0.013494 -0.097470
-0.013774 -0.095047
-0.014086 -0.092525
-0.014456 -0.090086
-0.014905 -0.087896
-0.015440 -0.086095
-0.016061 -0.084783
-0.016754 -0.084016
-0.017499 -0.083819
-0.018269 -0.084186
-0.019037 -0.085082
-0.019773 -0.086434
-0.020449 -0.088128
-0.021042 -0.090010
-0.021534 -0.091902
-0.021916 -0.093624
-0.022189 -0.095015
-0.022359 -0.095949
0.017887 -0.094306
0.018648 -0.095369
0.019421 -0.096050
0.020194 -0.096297
0.020953 -0.096084
0.021687 -0.095410
0.022387 -0.094298
0.023047 -0.092794
0.023667 -0.090968
0.024253 -0.088917
0.024820 -0.086766
0.025391 -0.084662
0.025996 -0.082772
0.026667 -0.081265
0.027435 -0.080302
0.028318 -0.080003
0.029320 -0.080427
0.030422 -0.081552
0.031583 -0.083280
0.032747 -0.085453
0.033852 -0.087882
0.034837 -0.090376
0.035651 -0.092762
0.036255 -0.094893
0.036627 -0.096657
0.036756 -0.097968
0.036647 -0.098772
0.036312 -0.099036
0.035776 -0.098754
0.035070 -0.097944
0.034232 -0.096649
0.033307 -0.094945
0.032341 -0.092937
0.031376 -0.090765
0.030453 -0.088598
0.029601 -0.086626
0.028840 -0.085040
0.028176 -0.084009
0.027605 -0.083650
0.027107 -0.084000
0.026655 -0.085008
0.026215 -0.086549
0.025755 -0.088448
0.025246 -0.090517
0.024674 -0.092576
0.024034 -0.094467
0.023330 -0.096064
0.022578 -0.097264
0.021798 -0.097994
0.021012 -0.098205
0.020243 -0.097872
0.019512 -0.096997
0.018834 -0.095608
0.018219 -0.093767
0.017672 -0.091566
0.017193 -0.089135
0.016784 -0.086631
0.016445 -0.084236
0.016178 -0.082144
0.015988 -0.080537
0.015874 -0.079563
0.015831 -0.079314
0.015846 -0.079801
0.015898 -0.080961
0.015957 -0.082666
0.015996 -0.084756
0.015989 -0.087059
0.015918 -0.089414
0.015774 -0.091674
0.015556 -0.093714
0.015269 -0.095428
0.014920 -0.096733
0.014515 -0.097570
0.014058 -0.097904
0.013550 -0.097728
0.012993 -0.097067
0.012387 -0.095976
0.011737 -0.094545
0.011047 -0.092898
0.010324 -0.091188
0.009575 -0.089587
0.008807 -0.088273
0.008022 -0.087406
0.007220 -0.087102
0.006399 -0.087412
0.005553 -0.088311
0.004676 -0.089713
0.003761 -0.091484
0.002802 -0.093472
0.001796 -0.095522
0.000740 -0.097488
-0.000363 -0.099238
-0.001506 -0.100655
-0.002678 -0.101642
-0.003868 -0.102125
-0.005060 -0.102054
-0.006239 -0.101411
-0.007389 -0.100211
-0.008495 -0.098505
-0.009541 -0.096382
-0.010515 -0.093970
0.158051 -0.032764
0.158307 -0.031636
0.158601 -0.030537
0.158962 -0.029503
0.159404 -0.028552
0.159930 -0.027691
0.160536 -0.026912
0.161210 -0.026204
0.161939 -0.025554
0.162714 -0.024945
0.163521 -0.024360
0.164346 -0.023777
0.165171 -0.023165
0.165969 -0.022489
0.166709 -0.021712
0.167360 -0.020799
0.167896 -0.019726
0.168304 -0.018484
0.168581 -0.017082
0.168742 -0.015544
0.168816 -0.013913
0.168846 -0.012241
0.168879 -0.010587
0.168966 -0.009012
0.169151 -0.007568
0.169470 -0.006296
0.169943 -0.005222
0.170579 -0.004357
0.171378 -0.003693
0.172337 -0.003212
0.173449 -0.002885
0.174712 -0.002672
0.176119 -0.002527
0.177664 -0.002396
0.179329 -0.002219
0.181088 -0.001932
0.182907 -0.001476
0.184740 -0.000798
0.186545 0.000135
0.188279 0.001338
0.189913 0.002803
0.191432 0.004503
0.192836 0.006395
0.194143 0.008423
0.195384 0.010531
0.196597 0.012663
0.197823 0.014772
0.199096 0.016825
0.200441 0.018801
0.201873 0.020691
0.203393 0.022497
0.204997 0.024229
0.206673 0.025904
0.208404 0.027545
0.210166 0.029184
0.211925 0.030865
0.213637 0.032638
0.215250 0.034560
0.216705 0.036685
0.217945 0.039054
0.218922 0.041690
0.219602 0.044591
0.219970 0.047730
0.220033 0.051060
0.219821 0.054516
0.219385 0.058026
0.218792 0.061515
0.218115 0.064913
0.217428 0.068161
0.216798 0.071210
0.216276 0.074026
0.215899 0.076583
0.215691 0.078872
0.215661 0.080892
0.215806 0.082656
0.216117 0.084189
0.216567 0.085534
0.217121 0.086745
0.217733 0.087891
0.218346 0.089050
0.218903 0.090297
0.219348 0.091698
0.219637 0.093296
0.219735 0.095103
0.219631 0.097100
0.219332 0.099239
0.218868 0.101452
0.218290 0.103669
0.217663 0.105821
0.217055 0.107853
0.216533 0.109727
0.216154 0.111418
0.215959 0.112921
0.215970 0.114241
0.216198 0.115390
0.216638 0.116387
0.217275 0.117257
0.218080 0.118024
0.219010 0.118720
0.220006 0.119376
0.220993 0.120034
-0.001716 0.255506
-0.001878 0.255120
-0.002029 0.255148
-0.002207 0.255565
-0.002460 0.256311
-0.002820 0.257305
-0.003321 0.258454
-0.003962 0.259667
-0.004717 0.260862
-0.005570 0.261963
-0.006436 0.262915
-0.007289 0.263670
-0.008065 0.264197
-0.008783 0.264464
-0.009422 0.264464
-0.010007 0.264193
-0.010590 0.263664
-0.011208 0.262913
-0.011899 0.261992
-0.012707 0.260976
-0.013701 0.259953
-0.014875 0.259027
-0.016287 0.258284
-0.017900 0.257801
-0.019780 0.257600
-0.021896 0.257679
-0.024264 0.257992
-0.026865 0.258467
-0.029729 0.259011
-0.032808 0.259536
-0.036119 0.259942
-0.039585 0.260152
-0.043199 0.260083
-0.046920 0.259674
-0.050760 0.258869
-0.054704 0.257633
-0.058745 0.255949
-0.062850 0.253829
-0.066969 0.251315
-0.071063 0.248475
-0.075103 0.245396
-0.079106 0.242172
-0.083109 0.238900
-0.087195 0.235658
-0.091452 0.232501
-0.095976 0.229447
-0.100834 0.226478
-0.106076 0.223541
-0.111683 0.220572
-0.117598 0.217507
-0.123707 0.214304
-0.129862 0.210953
-0.135889 0.207481
-0.141626 0.203941
-0.146933 0.200401
-0.151715 0.196919
-0.155920 0.193542
-0.159545 0.190284
-0.162617 0.187149
-0.165192 0.184117
-0.167351 0.181162
-0.169190 0.178249
-0.170824 0.175343
-0.172381 0.172407
-0.173997 0.169402
-0.175808 0.166291
-0.177928 0.163030
-0.180436 0.159573
-0.183359 0.155877
-0.186660 0.151907
-0.190243 0.147663
-0.193963 0.143194
-0.197650 0.138613
-0.201141 0.134086
-0.204300 0.129817
-0.207040 0.125994
-0.209312 0.122756
-0.211098 0.120166
-0.212398 0.118205
-0.213216 0.116796
-0.213568 0.115827
-0.213477 0.115172
-0.212983 0.114710
-0.212146 0.114326
-0.211047 0.113916
-0.209790 0.113387
-0.208493 0.112652
-0.207281 0.111632
-0.206274 0.110259
-0.205563 0.108490
-0.205204 0.106309
-0.205209 0.103741
-0.205548 0.100849
-0.206160 0.097736
-0.206970 0.094533
-0.207899 0.091390
-0.208874 0.088461
-0.209829 0.085884
-0.210706 0.083763
-0.211447 0.082153
-0.211996 0.081055
0.221553 0.122842
0.220198 0.124368
0.219145 0.125916
0.218389 0.127527
0.217881 0.129235
0.217536 0.131062
0.217238 0.133021
0.216865 0.135108
0.216311 0.137302
0.215498 0.139558
0.214391 0.141812
0.212994 0.143986
0.211346 0.146003
0.209508 0.147795
0.207560 0.149310
0.205591 0.150509
0.203704 0.151369
0.202003 0.151882
0.200590 0.152058
0.199553 0.151926
0.198961 0.151527
0.198857 0.150922
0.199256 0.150185
0.200151 0.149400
0.201505 0.148652
0.203259 0.148022
0.205324 0.147568
0.207598 0.147310
0.209968 0.147232
0.212321 0.147282
0.214561 0.147387
0.216607 0.147467
0.218396 0.147455
0.219887 0.147291
0.221053 0.146939
0.221877 0.146375
0.222352 0.145598
0.222482 0.144620
0.222276 0.143477
0.221758 0.142223
0.220963 0.140932
0.219939 0.139686
0.218745 0.138575
0.217462 0.137670
0.216184 0.137020
0.215021 0.136633
0.214078 0.136479
0.213442 0.136505
0.213155 0.136643
0.213207 0.136831
0.213536 0.137013
0.214052 0.137144
0.214646 0.137194
0.215212 0.137143
0.215655 0.136984
0.215891 0.136725
0.215853 0.136387
0.215487 0.136008
0.214753 0.135638
0.213629 0.135333
0.212116 0.135148
0.210245 0.135118
0.208085 0.135253
0.205746 0.135530
0.203368 0.135903
0.201111 0.136317
0.199135 0.136723
0.197590 0.137083
0.196604 0.137373
0.196267 0.137572
0.196623 0.137666
0.197660 0.137639
0.199309 0.137480
0.201456 0.137186
0.203960 0.136768
0.206666 0.136253
0.209419 0.135687
0.212082 0.135126
0.214533 0.134623
0.216679 0.134218
0.218455 0.133921
0.219831 0.133708
0.220801 0.133530
0.221387 0.133321
0.221630 0.133019
0.221584 0.132571
0.221319 0.131941
0.220914 0.131111
0.220456 0.130078
0.220041 0.128852
0.219761 0.127449
0.219699 0.125889
0.219909 0.124201
0.220408 0.122415
0.221171 0.120573
0.222138 0.118723
0.223230 0.116912
0.224361 0.115171
0.225449 0.113509
0.226423 0.111905
0.227221 0.110318
0.026933 -0.094448
0.026710 -0.094596
0.026344 -0.094468
0.025878 -0.094039
0.025360 -0.093306
0.024838 -0.092291
0.024356 -0.091040
0.023953 -0.089618
0.023659 -0.088105
0.023495 -0.086594
0.023468 -0.085181
0.023576 -0.083961
0.023806 -0.083016
0.024137 -0.082404
0.024542 -0.082156
0.024990 -0.082275
0.025446 -0.082735
0.025877 -0.083493
0.026251 -0.084491
0.026544 -0.085660
0.026740 -0.086926
0.026836 -0.088208
0.026840 -0.089423
0.026773 -0.090487
0.026657 -0.091329
0.026516 -0.091889
0.026367 -0.092129
0.026222 -0.092036
0.026083 -0.091622
0.025950 -0.090925
0.025817 -0.090007
0.025680 -0.088950
0.025534 -0.087850
0.025377 -0.086810
0.025208 -0.085930
0.025027 -0.085296
0.024835 -0.084975
0.024634 -0.085002
0.024425 -0.085384
0.024205 -0.086097
0.023967 -0.087093
0.023700 -0.088307
0.023391 -0.089663
0.023024 -0.091075
0.022588 -0.092449
0.022081 -0.093689
0.021504 -0.094699
0.020869 -0.095402
0.020186 -0.095741
0.019466 -0.095686
0.018721 -0.095234
0.017960 -0.094409
0.017193 -0.093261
0.016430 -0.091862
0.015682 -0.090301
0.014964 -0.088680
0.014289 -0.087103
0.013673 -0.085672
0.013132 -0.084475
0.012680 -0.083578
0.012323 -0.083024
0.012062 -0.082824
0.011887 -0.082968
0.011777 -0.083420
0.011702 -0.084126
0.011628 -0.085021
0.011520 -0.086031
0.011351 -0.087076
0.011106 -0.088076
0.010782 -0.088957
0.010389 -0.089656
0.009944 -0.090125
0.009468 -0.090338
0.008985 -0.090295
0.008518 -0.090015
0.008091 -0.089543
0.007725 -0.088940
0.007440 -0.088282
0.007251 -0.087654
0.007170 -0.087141
0.007198 -0.086823
0.007330 -0.086765
0.007551 -0.087006
0.007837 -0.087563
0.008160 -0.088422
0.008485 -0.089542
0.008773 -0.090862
0.008984 -0.092303
0.009079 -0.093780
0.009023 -0.095202
0.008789 -0.096484
0.008366 -0.097546
0.007757 -0.098320
0.006982 -0.098755
0.006070 -0.098823
0.005054 -0.098520
0.003969 -0.097866
0.002842 -0.096906
0.001697 -0.095702
0.000546 -0.094334
-0.000601 -0.092888
0.090000 -0.077402
0.088660 -0.077288
0.087140 -0.076902
0.085492 -0.076292
0.083765 -0.075501
0.082011 -0.074573
0.080273 -0.073548
0.078590 -0.072469
0.076997 -0.071390
0.075524 -0.070377
0.074201 -0.069514
0.073061 -0.068894
0.072132 -0.068609
0.071438 -0.068739
0.070992 -0.069321
0.070787 -0.070333
0.070797 -0.071691
0.070974 -0.073255
0.071260 -0.074866
0.071596 -0.076374
0.071925 -0.077660
0.072203 -0.078646
0.072394 -0.079296
0.072472 -0.079610
0.072424 -0.079613
0.072248 -0.079346
0.071951 -0.078862
0.071552 -0.078215
0.071080 -0.077462
0.070571 -0.076659
0.070066 -0.075869
0.069608 -0.075161
0.069245 -0.074616
0.069020 -0.074326
0.068974 -0.074384
0.069135 -0.074869
0.069508 -0.075821
0.070072 -0.077216
0.070772 -0.078959
0.071532 -0.080902
0.072269 -0.082876
0.072905 -0.084721
0.073373 -0.086310
0.073626 -0.087557
0.073630 -0.088417
0.073367 -0.088875
0.072828 -0.088946
0.072015 -0.088657
0.070938 -0.088046
0.069617 -0.087156
0.068081 -0.086041
0.066369 -0.084760
0.064523 -0.083388
0.062591 -0.082011
0.060619 -0.080731
0.058656 -0.079659
0.056742 -0.078909
0.054915 -0.078581
0.053197 -0.078743
0.051598 -0.079413
0.050111 -0.080543
0.048710 -0.082024
0.047362 -0.083710
0.046026 -0.085439
0.044663 -0.087067
0.043241 -0.088480
0.041733 -0.089600
0.040118 -0.090384
0.038380 -0.090818
0.036512 -0.090911
0.034510 -0.090689
0.032382 -0.090189
0.030149 -0.089462
0.027840 -0.088567
0.025496 -0.087581
0.023161 -0.086594
0.020879 -0.085709
0.018689 -0.085045
0.016623 -0.084721
0.014699 -0.084851
0.012920 -0.085517
0.011282 -0.086749
0.009769 -0.088506
0.008360 -0.090673
0.007033 -0.093083
0.005764 -0.095554
0.004532 -0.097911
0.003318 -0.100013
0.002104 -0.101756
0.000875 -0.103074
-0.000385 -0.103930
-0.001690 -0.104311
-0.003051 -0.104222
-0.004478 -0.103681
-0.005972 -0.102723
-0.007531 -0.101397
-0.009148 -0.099770
-0.010811 -0.097933
-0.012509 -0.095999
-0.014233 -0.094101
-0.015977 -0.092383
-0.031575 -0.093463
-0.032198 -0.094189
-0.032783 -0.094824
-0.033271 -0.095332
-0.033608 -0.095698
-0.033745 -0.095915
-0.033646 -0.095991
-0.033292 -0.095932
-0.032687 -0.095747
-0.031862 -0.095444
-0.030866 -0.095032
-0.029762 -0.094523
-0.028615 -0.093940
-0.027494 -0.093313
-0.026461 -0.092684
-0.025570 -0.092104
-0.024858 -0.091628
-0.024339 -0.091305
-0.023995 -0.091173
-0.023784 -0.091247
-0.023638 -0.091515
-0.023480 -0.091943
-0.023234 -0.092480
-0.022834 -0.093070
-0.022235 -0.093657
-0.021412 -0.094193
-0.020362 -0.094640
-0.019102 -0.094969
-0.017657 -0.095160
-0.016064 -0.095205
-0.014361 -0.095103
-0.012594 -0.094858
-0.010807 -0.094488
-0.009043 -0.094013
-0.007343 -0.093465
-0.005744 -0.092886
-0.004273 -0.092330
-0.002953 -0.091856
-0.001791 -0.091527
-0.000779 -0.091401
0.000103 -0.091513
0.000889 -0.091869
0.001607 -0.092438
0.002281 -0.093158
0.002919 -0.093950
0.003517 -0.094731
0.004062 -0.095427
0.004542 -0.095983
0.004945 -0.096361
0.005264 -0.096545
0.005496 -0.096530
0.005643 -0.096324
0.005708 -0.095943
0.005703 -0.095410
0.005642 -0.094758
0.005545 -0.094022
0.005436 -0.093245
0.005340 -0.092471
0.005275 -0.091750
0.005250 -0.091137
0.005256 -0.090683
0.005268 -0.090434
0.005250 -0.090422
0.005169 -0.090658
0.005002 -0.091123
0.004744 -0.091770
0.004406 -0.092533
0.004009 -0.093336
0.003582 -0.094103
0.003154 -0.094773
0.002752 -0.095300
0.002409 -0.095657
0.002157 -0.095835
0.002033 -0.095838
0.002078 -0.095684
0.002336 -0.095395
0.002844 -0.095000
0.003625 -0.094528
0.004678 -0.094013
0.005973 -0.093487
0.007460 -0.092987
0.009068 -0.092555
0.010723 -0.092234
0.012345 -0.092067
0.013865 -0.092088
0.015223 -0.092312
0.016376 -0.092733
0.017306 -0.093311
0.018019 -0.093987
0.018548 -0.094685
0.018945 -0.095334
0.019273 -0.095871
0.019599 -0.096255
0.019985 -0.096458
0.020478 -0.096472
0.021108 -0.096299
0.021880 -0.095950
0.022774 -0.095441
0.023750 -0.094796
0.024759 -0.094042
0.025754 -0.093213
0.198921 0.008988
0.198283 0.008915
0.197453 0.008851
0.196467 0.008805
0.195375 0.008781
0.194219 0.008789
0.193039 0.008834
0.191863 0.008909
0.190712 0.008998
0.189597 0.009075
0.188528 0.009104
0.187528 0.009051
0.186628 0.008878
0.185873 0.008547
0.185303 0.008025
0.184948 0.007284
0.184811 0.006313
0.184866 0.005124
0.185060 0.003751
0.185325 0.002248
0.185592 0.000675
0.185806 -0.000907
0.185932 -0.002442
0.185958 -0.003887
0.185898 -0.005205
0.185781 -0.006369
0.185647 -0.007349
0.185541 -0.008121
0.185507 -0.008654
0.185575 -0.008923
0.185765 -0.008915
0.186080 -0.008632
0.186516 -0.008101
0.187071 -0.007363
0.187750 -0.006472
0.188563 -0.005485
0.189524 -0.004457
0.190636 -0.003429
0.191881 -0.002428
0.193216 -0.001463
0.194576 -0.000525
0.195891 0.000402
0.197094 0.001337
0.198139 0.002295
0.198997 0.003280
0.199664 0.004290
0.200153 0.005318
0.200485 0.006358
0.200689 0.007411
0.200794 0.008487
0.200826 0.009611
0.200812 0.010805
0.200777 0.012088
0.200743 0.013461
0.200734 0.014901
0.200773 0.016363
0.200893 0.017790
0.201130 0.019123
0.201522 0.020317
0.202095 0.021343
0.202853 0.022191
0.203763 0.022863
0.204766 0.023375
0.205783 0.023747
0.206740 0.024005
0.207576 0.024168
0.208253 0.024253
0.208756 0.024272
0.209089 0.024231
0.209270 0.024130
0.209318 0.023988
0.209255 0.023825
0.209106 0.023665
0.208887 0.023556
0.208614 0.023546
0.208318 0.023661
0.208025 0.023922
0.207761 0.024340
0.207577 0.024882
0.207493 0.025552
0.207604 0.026248
0.207898 0.027012
0.208397 0.027816
0.209082 0.028661
0.209909 0.029544
0.210807 0.030475
0.211704 0.031455
0.212540 0.032478
0.213270 0.033538
0.213868 0.034625
0.214326 0.035721
0.214644 0.036820
0.214829 0.037916
0.214889 0.039013
0.214828 0.040128
0.214654 0.041282
0.214383 0.042497
0.214040 0.043788
0.213659 0.045158
0.213289 0.046590
0.212983 0.048050
-0.013398 -0.085398
-0.012656 -0.086496
-0.011825 -0.087150
-0.010940 -0.087316
-0.010051 -0.086977
-0.009221 -0.086141
-0.008513 -0.084846
-0.007983 -0.083162
-0.007661 -0.081193
-0.007542 -0.079081
-0.007592 -0.077004
-0.007764 -0.075167
-0.008009 -0.073786
-0.008292 -0.073066
-0.008585 -0.073175
-0.008866 -0.074201
-0.009119 -0.076130
-0.009326 -0.078833
-0.009478 -0.082104
-0.009570 -0.085690
-0.009611 -0.089335
-0.009624 -0.092802
-0.009649 -0.095894
-0.009739 -0.098453
-0.009953 -0.100368
-0.010340 -0.101568
-0.010921 -0.102018
-0.011680 -0.101720
-0.012569 -0.100712
-0.013519 -0.099072
-0.014466 -0.096910
-0.015360 -0.094369
-0.016172 -0.091620
-0.016900 -0.088859
-0.017564 -0.086297
-0.018201 -0.084141
-0.018857 -0.082575
-0.019573 -0.081734
-0.020377 -0.081675
-0.021280 -0.082357
-0.022283 -0.083644
-0.023387 -0.085341
-0.024592 -0.087232
-0.025887 -0.089110
-0.027239 -0.090800
-0.028596 -0.092164
-0.029889 -0.093102
-0.031048 -0.093550
-0.032014 -0.093477
-0.032741 -0.092874
-0.033199 -0.091761
-0.033378 -0.090183
-0.033282 -0.088218
-0.032936 -0.085973
-0.032379 -0.083587
-0.031668 -0.081222
-0.030871 -0.079059
-0.030066 -0.077286
-0.029332 -0.076075
-0.028742 -0.075561
-0.028356 -0.075826
-0.028205 -0.076880
-0.028282 -0.078649
-0.028542 -0.080981
-0.028916 -0.083683
-0.029321 -0.086549
-0.029684 -0.089383
-0.029943 -0.092016
-0.030052 -0.094309
-0.029980 -0.096154
-0.029713 -0.097474
-0.029251 -0.098215
-0.028607 -0.098351
-0.027815 -0.097882
-0.026924 -0.096839
-0.026001 -0.095286
-0.025124 -0.093314
-0.024378 -0.091047
-0.023843 -0.088637
-0.023575 -0.086262
-0.023602 -0.084114
-0.023922 -0.082378
-0.024507 -0.081208
-0.025313 -0.080704
-0.026281 -0.080890
-0.027342 -0.081711
-0.028423 -0.083043
-0.029459 -0.084720
-0.030398 -0.086556
-0.031208 -0.088373
-0.031878 -0.090012
-0.032422 -0.091335
-0.032876 -0.092234
-0.033293 -0.092623
-0.033741 -0.092442
-0.034281 -0.091661
-0.034954 -0.090284
-0.035764 -0.088362
-0.036680 -0.085995
-0.037649 -0.083326
-0.038619 -0.080535
-0.002581 -0.090215
-0.003872 -0.089805
-0.005228 -0.089106
-0.006647 -0.088208
-0.008128 -0.087221
-0.009666 -0.086266
-0.011258 -0.085447
-0.012898 -0.084838
-0.014579 -0.084471
-0.016291 -0.084347
-0.018024 -0.084454
-0.019768 -0.084786
-0.021513 -0.085348
-0.023249 -0.086152
-0.024966 -0.087193
-0.026649 -0.088432
-0.028282 -0.089788
-0.029844 -0.091142
-0.031316 -0.092365
-0.032684 -0.093336
-0.033932 -0.093960
-0.035051 -0.094178
-0.036034 -0.093971
-0.036877 -0.093356
-0.037586 -0.092384
-0.038172 -0.091131
-0.038657 -0.089693
-0.039066 -0.088173
-0.039428 -0.086668
-0.039771 -0.085259
-0.040116 -0.084002
-0.040477 -0.082928
-0.040864 -0.082061
-0.041282 -0.081426
-0.041737 -0.081059
-0.042233 -0.080997
-0.042776 -0.081260
-0.043365 -0.081833
-0.043993 -0.082655
-0.044643 -0.083623
-0.045292 -0.084615
-0.045914 -0.085511
-0.046485 -0.086215
-0.046988 -0.086659
-0.047414 -0.086810
-0.047761 -0.086664
-0.048037 -0.086246
-0.048256 -0.085604
-0.048437 -0.084805
-0.048606 -0.083921
-0.048787 -0.083020
-0.049008 -0.082155
-0.049294 -0.081359
-0.049670 -0.080648
-0.050160 -0.080038
-0.050786 -0.079555
-0.051565 -0.079244
-0.052508 -0.079160
-0.053613 -0.079349
-0.054864 -0.079823
-0.056226 -0.080546
-0.057649 -0.081434
-0.059076 -0.082375
-0.060447 -0.083249
-0.061715 -0.083949
-0.062842 -0.084393
-0.063805 -0.084525
-0.064595 -0.084320
-0.065215 -0.083783
-0.065681 -0.082943
-0.066019 -0.081850
-0.066261 -0.080568
-0.066445 -0.079166
-0.066604 -0.077714
-0.066769 -0.076277
-0.066961 -0.074917
-0.067198 -0.073695
-0.067496 -0.072679
-0.067868 -0.071943
-0.068327 -0.071561
-0.068879 -0.071589
-0.069515 -0.072048
-0.070210 -0.072906
-0.070928 -0.074079
-0.071629 -0.075449
-0.072274 -0.076886
-0.072837 -0.078264
-0.073303 -0.079478
-0.073668 -0.080445
-0.073936 -0.081109
-0.074116 -0.081443
-0.074217 -0.081453
-0.074243 -0.081170
-0.074195 -0.080655
-0.074070 -0.079979
-0.073864 -0.079215
-0.073572 -0.078423
-0.073192 -0.077649
-0.072723 -0.076933
-0.072173 -0.076317
-0.071555 -0.075853
-0.039197 -0.086059
-0.039173 -0.086810
-0.039215 -0.087434
-0.039310 -0.087872
-0.039440 -0.088069
-0.039581 -0.087981
-0.039710 -0.087583
-0.039808 -0.086868
-0.039862 -0.085854
-0.039865 -0.084583
-0.039818 -0.083123
-0.039732 -0.081560
-0.039621 -0.080000
-0.039504 -0.078554
-0.039403 -0.077333
-0.039336 -0.076435
-0.039323 -0.075926
-0.039371 -0.075835
-0.039483 -0.076151
-0.039654 -0.076831
-0.039871 -0.077817
-0.040122 -0.079048
-0.040393 -0.080461
-0.040671 -0.081996
-0.040947 -0.083584
-0.041209 -0.085151
-0.041445 -0.086619
-0.041644 -0.087906
-0.041791 -0.088940
-0.041874 -0.089665
-0.041883 -0.090046
-0.041814 -0.090076
-0.041666 -0.089778
-0.041445 -0.089200
-0.041160 -0.088417
-0.040824 -0.087522
-0.040451 -0.086621
-0.040053 -0.085819
-0.039640 -0.085214
-0.039222 -0.084879
-0.038804 -0.084856
-0.038390 -0.085154
-0.037985 -0.085757
-0.037591 -0.086630
-0.037210 -0.087723
-0.036845 -0.088971
-0.036494 -0.090290
-0.036153 -0.091581
-0.035819 -0.092739
-0.035484 -0.093657
-0.035141 -0.094245
-0.034782 -0.094434
-0.034399 -0.094186
-0.033984 -0.093490
-0.033528 -0.092372
-0.033026 -0.090889
-0.032474 -0.089123
-0.031868 -0.087184
-0.031211 -0.085194
-0.030507 -0.083278
-0.029763 -0.081552
-0.028986 -0.080114
-0.028181 -0.079032
-0.027355 -0.078344
-0.026510 -0.078062
-0.025650 -0.078179
-0.024779 -0.078667
-0.023905 -0.079482
-0.023035 -0.080560
-0.022183 -0.081823
-0.021359 -0.083179
-0.020573 -0.084530
-0.019828 -0.085785
-0.019125 -0.086862
-0.018458 -0.087702
-0.017817 -0.088269
-0.017195 -0.088551
-0.016586 -0.088563
-0.015986 -0.088343
-0.015394 -0.087949
-0.014811 -0.087453
-0.014243 -0.086936
-0.013696 -0.086476
-0.013178 -0.086142
-0.012698 -0.085986
-0.012269 -0.086040
-0.011901 -0.086324
-0.011606 -0.086840
-0.011396 -0.087582
-0.011278 -0.088523
-0.011256 -0.089623
-0.011328 -0.090816
-0.011487 -0.092026
-0.011723 -0.093169
-0.012024 -0.094167
-0.012377 -0.094948
-0.012769 -0.095456
-0.013187 -0.095651
-0.013617 -0.095513
-0.014045 -0.095044
-0.014460 -0.094265
0.215894 0.155281
0.216749 0.153874
0.218052 0.152313
0.219668 0.150593
0.221434 0.148724
0.223196 0.146721
0.224832 0.144606
0.226262 0.142400
0.227442 0.140129
0.228357 0.137821
0.229015 0.135509
0.229435 0.133235
0.229646 0.131053
0.229675 0.129023
0.229552 0.127212
0.229303 0.125684
0.228960 0.124481
0.228563 0.123617
0.228168 0.123060
0.227853 0.122733
0.227714 0.122528
0.227859 0.122318
0.228374 0.121984
0.229297 0.121429
0.230591 0.120592
0.232150 0.119447
0.233823 0.117996
0.235455 0.116260
0.236907 0.114268
0.238079 0.112048
0.238907 0.109630
0.239362 0.107041
0.239439 0.104311
0.239152 0.101480
0.238526 0.098600
0.237595 0.095740
0.236402 0.092984
0.234994 0.090419
0.233428 0.088131
0.231768 0.086181
0.230087 0.084586
0.228469 0.083317
0.227000 0.082288
0.225767 0.081386
0.224838 0.080486
0.224248 0.079489
0.223984 0.078335
0.223984 0.077009
0.224158 0.075523
0.224408 0.073904
0.224648 0.072177
0.224811 0.070362
0.224854 0.068471
0.224753 0.066511
0.224497 0.064491
0.224084 0.062427
0.223520 0.060345
0.222813 0.058279
0.221980 0.056275
0.221043 0.054381
0.220031 0.052646
0.218984 0.051104
0.217953 0.049773
0.216996 0.048642
0.216181 0.047671
0.215572 0.046795
0.215223 0.045938
0.215160 0.045028
0.215374 0.044014
0.215813 0.042873
0.216397 0.041607
0.217032 0.040230
0.217624 0.038767
0.218098 0.037240
0.218394 0.035668
0.218471 0.034068
0.218300 0.032459
0.217862 0.030859
0.217149 0.029292
0.216156 0.027786
0.214891 0.026369
0.213368 0.025070
0.211616 0.023912
0.209680 0.022904
0.207620 0.022041
0.205512 0.021293
0.203441 0.020609
0.201494 0.019922
0.199745 0.019156
0.198244 0.018249
0.197006 0.017162
0.196011 0.015889
0.195211 0.014454
0.194543 0.012899
0.193949 0.011272
0.193375 0.009618
0.192780 0.007978
0.192135 0.006383
0.191416 0.004862
0.190607 0.003436
0.189695 0.002127
-0.019490 -0.087280
-0.020751 -0.087129
-0.022022 -0.087152
-0.023313 -0.087339
-0.024635 -0.087689
-0.026002 -0.088203
-0.027421 -0.088874
-0.028894 -0.089670
-0.030409 -0.090533
-0.031946 -0.091383
-0.033476 -0.092128
-0.034968 -0.092687
-0.036390 -0.093001
-0.037713 -0.093046
-0.038915 -0.092833
-0.039974 -0.092408
-0.040877 -0.091845
-0.041615 -0.091230
-0.042185 -0.090649
-0.042589 -0.090173
-0.042836 -0.089849
-0.042942 -0.089692
-0.042932 -0.089697
-0.042834 -0.089845
-0.042686 -0.090124
-0.042525 -0.090528
-0.042386 -0.091066
-0.042302 -0.091746
-0.042295 -0.092564
-0.042376 -0.093485
-0.042542 -0.094440
-0.042776 -0.095336
-0.043049 -0.096070
-0.043329 -0.096555
-0.043582 -0.096731
-0.043781 -0.096574
-0.043907 -0.096094
-0.043950 -0.095332
-0.043913 -0.094352
-0.043808 -0.093231
-0.043656 -0.092049
-0.043479 -0.090879
-0.043303 -0.089776
-0.043150 -0.088774
-0.043036 -0.087894
-0.042978 -0.087147
-0.042988 -0.086550
-0.043078 -0.086125
-0.043258 -0.085903
-0.043532 -0.085908
-0.043902 -0.086150
-0.044357 -0.086605
-0.044879 -0.087217
-0.045443 -0.087902
-0.046020 -0.088564
-0.046585 -0.089112
-0.047117 -0.089480
-0.047600 -0.089627
-0.048024 -0.089548
-0.048385 -0.089265
-0.048680 -0.088823
-0.048910 -0.088278
-0.049076 -0.087687
-0.049177 -0.087098
-0.049216 -0.086546
-0.049193 -0.086050
-0.049111 -0.085617
-0.048976 -0.085260
-0.048797 -0.084997
-0.048586 -0.084865
-0.048357 -0.084918
-0.048125 -0.085214
-0.047904 -0.085797
-0.047703 -0.086675
-0.047527 -0.087808
-0.047376 -0.089104
-0.047243 -0.090446
-0.047121 -0.091710
-0.046998 -0.092796
-0.046863 -0.093631
-0.046708 -0.094183
-0.046526 -0.094452
-0.046317 -0.094464
-0.046079 -0.094261
-0.045814 -0.093893
-0.045526 -0.093403
-0.045215 -0.092827
-0.044881 -0.092189
-0.044525 -0.091509
-0.044148 -0.090808
-0.043755 -0.090119
-0.043356 -0.089490
-0.042966 -0.088981
-0.042601 -0.088656
-0.042278 -0.088571
-0.042008 -0.088750
-0.041797 -0.089182
-0.041638 -0.089814
-0.041520 -0.090564
-0.041424 -0.091339
-0.041332 -0.092053
-0.036673 -0.094946
-0.037026 -0.094874
-0.037303 -0.094066
-0.037546 -0.092535
-0.037797 -0.090316
-0.038086 -0.087485
-0.038433 -0.084156
-0.038844 -0.080511
-0.039323 -0.076767
-0.039878 -0.073199
-0.040532 -0.070110
-0.041317 -0.067811
-0.042263 -0.066552
-0.043376 -0.066483
-0.044628 -0.067626
-0.045958 -0.069868
-0.047293 -0.072988
-0.048558 -0.076692
-0.049698 -0.080653
-0.050684 -0.084620
-0.051506 -0.088291
-0.052181 -0.091494
-0.052738 -0.094067
-0.053212 -0.095904
-0.053632 -0.096933
-0.054016 -0.097117
-0.054369 -0.096452
-0.054678 -0.094980
-0.054920 -0.092786
-0.055073 -0.089994
-0.055116 -0.086788
-0.055048 -0.083392
-0.054886 -0.080084
-0.054670 -0.077159
-0.054456 -0.074891
-0.054303 -0.073513
-0.054258 -0.073111
-0.054365 -0.073784
-0.054622 -0.075326
-0.055023 -0.077574
-0.055539 -0.080262
-0.056135 -0.083104
-0.056772 -0.085843
-0.057411 -0.088254
-0.058016 -0.090164
-0.058549 -0.091447
-0.058979 -0.092014
-0.059279 -0.091825
-0.059428 -0.090865
-0.059415 -0.089154
-0.059235 -0.086762
-0.058898 -0.083782
-0.058425 -0.080363
-0.057856 -0.076690
-0.057246 -0.072991
-0.056670 -0.069526
-0.056210 -0.066559
-0.055949 -0.064342
-0.055952 -0.063065
-0.056254 -0.062842
-0.056854 -0.063689
-0.057710 -0.065522
-0.058748 -0.068164
-0.059872 -0.071378
-0.060985 -0.074899
-0.062000 -0.078478
-0.062846 -0.081886
-0.063473 -0.084939
-0.063853 -0.087488
-0.063975 -0.089418
-0.063845 -0.090651
-0.063483 -0.091134
-0.062921 -0.090854
-0.062196 -0.089833
-0.061354 -0.088137
-0.060438 -0.085881
-0.059496 -0.083229
-0.058571 -0.080395
-0.057708 -0.077630
-0.056948 -0.075197
-0.056326 -0.073349
-0.055867 -0.072276
-0.055580 -0.072106
-0.055450 -0.072867
-0.055444 -0.074498
-0.055509 -0.076845
-0.055583 -0.079690
-0.055610 -0.082778
-0.055551 -0.085854
-0.055387 -0.088687
-0.055116 -0.091076
-0.054756 -0.092863
-0.054330 -0.093929
-0.053868 -0.094196
-0.053390 -0.093630
-0.052908 -0.092240
-0.052420 -0.090089
-0.051915 -0.087293
-0.051382 -0.084021
-0.050819 -0.080490
-0.050241 -0.076949
0.225539 0.111246
0.226516 0.112416
0.227603 0.113577
0.228779 0.114713
0.230013 0.115804
0.231264 0.116825
0.232487 0.117748
0.233637 0.118541
0.234671 0.119185
0.235551 0.119678
0.236248 0.120049
0.236745 0.120350
0.237041 0.120643
0.237159 0.120983
0.237138 0.121407
0.237026 0.121932
0.236866 0.122560
0.236687 0.123283
0.236500 0.124085
0.236305 0.124944
0.236100 0.125832
0.235888 0.126714
0.235681 0.127543
0.235502 0.128268
0.235370 0.128830
0.235296 0.129177
0.235271 0.129274
0.235258 0.129117
0.235196 0.128740
0.235013 0.128212
0.234634 0.127624
0.234006 0.127063
0.233102 0.126604
0.231929 0.126296
0.230521 0.126165
0.228937 0.126217
0.227250 0.126443
0.225541 0.126821
0.223891 0.127324
0.222378 0.127917
0.221071 0.128555
0.220034 0.129184
0.219328 0.129741
0.219007 0.130161
0.219119 0.130385
0.219687 0.130377
0.220699 0.130134
0.222101 0.129688
0.223804 0.129094
0.225694 0.128425
0.227647 0.127751
0.229541 0.127141
0.231269 0.126651
0.232742 0.126324
0.233902 0.126190
0.234721 0.126253
0.235205 0.126501
0.235388 0.126896
0.235330 0.127380
0.235104 0.127878
0.234788 0.128308
0.234450 0.128588
0.234143 0.128654
0.233905 0.128468
0.233758 0.128025
0.233718 0.127345
0.233791 0.126463
0.233981 0.125421
0.234280 0.124261
0.234661 0.123024
0.235077 0.121754
0.235463 0.120497
0.235744 0.119299
0.235844 0.118197
0.235701 0.117213
0.235271 0.116349
0.234543 0.115582
0.233527 0.114870
0.232260 0.114159
0.230795 0.113391
0.229189 0.112524
0.227501 0.111533
0.225784 0.110421
0.224084 0.109207
0.222441 0.107919
0.220895 0.106577
0.219488 0.105196
0.218265 0.103776
0.217274 0.102310
0.216555 0.100787
0.216138 0.099196
0.216029 0.097535
0.216211 0.095812
0.216640 0.094042
0.217255 0.092249
0.217984 0.090459
0.218755 0.088698
0.219504 0.086989
0.220182 0.085353
0.220758 0.083807
0.221221 0.082365
0.173084 -0.018391
0.173851 -0.017124
0.174510 -0.015665
0.175080 -0.014077
0.175605 -0.012435
0.176149 -0.010823
0.176797 -0.009333
0.177637 -0.008054
0.178742 -0.007056
0.180144 -0.006372
0.181825 -0.005989
0.183720 -0.005850
0.185738 -0.005871
0.187785 -0.005962
0.189784 -0.006040
0.191679 -0.006039
0.193436 -0.005902
0.195036 -0.005587
0.196462 -0.005053
0.197695 -0.004268
0.198706 -0.003204
0.199461 -0.001848
0.199937 -0.000202
0.200127 0.001717
0.200049 0.003872
0.199749 0.006208
0.199299 0.008654
0.198794 0.011121
0.198344 0.013510
0.198057 0.015722
0.198020 0.017670
0.198283 0.019295
0.198842 0.020568
0.199653 0.021493
0.200646 0.022091
0.201749 0.022397
0.202903 0.022454
0.204064 0.022319
0.205205 0.022070
0.206306 0.021800
0.207356 0.021617
0.208340 0.021628
0.209242 0.021924
0.210036 0.022571
0.210697 0.023601
0.211204 0.025012
0.211553 0.026772
0.211759 0.028824
0.211866 0.031088
0.211942 0.033467
0.212077 0.035845
0.212374 0.038098
0.212926 0.040102
0.213798 0.041753
0.215009 0.042980
0.216525 0.043754
0.218272 0.044096
0.220153 0.044067
0.222073 0.043754
0.223943 0.043261
0.225689 0.042697
0.227253 0.042179
0.228586 0.041822
0.229647 0.041741
0.230406 0.042038
0.230834 0.042790
0.230911 0.044039
0.230630 0.045780
0.229999 0.047964
0.229053 0.050500
0.227853 0.053262
0.226494 0.056097
0.225096 0.058843
0.223795 0.061344
0.222729 0.063475
0.222010 0.065158
0.221694 0.066379
0.221778 0.067175
0.222208 0.067623
0.222902 0.067813
0.223773 0.067836
0.224743 0.067778
0.225738 0.067725
0.226696 0.067759
0.227558 0.067963
0.228266 0.068415
0.228772 0.069181
0.229032 0.070298
0.229012 0.071768
0.228693 0.073556
0.228075 0.075598
0.227183 0.077814
0.226074 0.080134
0.224833 0.082496
0.223574 0.084851
0.222432 0.087154
0.221546 0.089366
0.221041 0.091450
0.221010 0.093382
0.221496 0.095153
0.222486 0.096762
-0.160470 0.182179
-0.162106 0.180491
-0.164013 0.178548
-0.166037 0.176422
-0.168026 0.174210
-0.169846 0.172027
-0.171389 0.169996
-0.172588 0.168231
-0.173420 0.166825
-0.173906 0.165823
-0.174110 0.165211
-0.174119 0.164919
-0.174032 0.164841
-0.173940 0.164854
-0.173932 0.164841
-0.174089 0.164708
-0.174499 0.164376
-0.175243 0.163792
-0.176387 0.162917
-0.177967 0.161722
-0.179974 0.160193
-0.182340 0.158339
-0.184947 0.156204
-0.187633 0.153883
-0.190212 0.151535
-0.192503 0.149365
-0.194354 0.147586
-0.195671 0.146360
-0.196430 0.145740
-0.196690 0.145643
-0.196584 0.145883
-0.196279 0.146235
-0.195941 0.146502
-0.195701 0.146543
-0.195639 0.146272
-0.195784 0.145652
-0.196126 0.144669
-0.196636 0.143328
-0.197282 0.141637
-0.198033 0.139613
-0.198855 0.137282
-0.199704 0.134692
-0.200519 0.131921
-0.201223 0.129075
-0.201733 0.126290
-0.201981 0.123709
-0.201926 0.121457
-0.201562 0.119622
-0.200917 0.118240
-0.200047 0.117289
-0.199033 0.116700
-0.197978 0.116358
-0.197004 0.116130
-0.196233 0.115887
-0.195769 0.115531
-0.195675 0.115001
-0.195966 0.114275
-0.196612 0.113360
-0.197552 0.112287
-0.198709 0.111103
-0.200000 0.109868
-0.201347 0.108652
-0.202681 0.107521
-0.203939 0.106523
-0.205068 0.105685
-0.206027 0.105005
-0.206786 0.104461
-0.207329 0.104026
-0.207655 0.103684
-0.207769 0.103435
-0.207692 0.103293
-0.207448 0.103281
-0.207071 0.103415
-0.206600 0.103697
-0.206080 0.104104
-0.205559 0.104598
-0.205084 0.105139
-0.204686 0.105704
-0.204377 0.106297
-0.204140 0.106942
-0.203948 0.107671
-0.203772 0.108498
-0.203599 0.109409
-0.203437 0.110365
-0.203304 0.111309
-0.203214 0.112184
-0.203173 0.112943
-0.203161 0.113559
-0.203142 0.114024
-0.203063 0.114352
-0.202864 0.114578
-0.202487 0.114759
-0.201886 0.114971
-0.201025 0.115305
-0.199889 0.115860
-0.198480 0.116722
-0.196820 0.117958
-0.194949 0.119592
-0.192931 0.121597
-0.190860 0.123882
-0.188854 0.126310
-0.057995 -0.092012
-0.059051 -0.091447
-0.059835 -0.090313
-0.060379 -0.088660
-0.060736 -0.086578
-0.060980 -0.084193
-0.061198 -0.081655
-0.061477 -0.079124
-0.061886 -0.076758
-0.062465 -0.074691
-0.063217 -0.073027
-0.064118 -0.071829
-0.065123 -0.071125
-0.066185 -0.070922
-0.067253 -0.071208
-0.068279 -0.071952
-0.069215 -0.073095
-0.070013 -0.074552
-0.070629 -0.076205
-0.071025 -0.077913
-0.071174 -0.079525
-0.071068 -0.080895
-0.070723 -0.081899
-0.070172 -0.082444
-0.069474 -0.082476
-0.068695 -0.081987
-0.067904 -0.081025
-0.067163 -0.079694
-0.066518 -0.078151
-0.066004 -0.076581
-0.065640 -0.075166
-0.065432 -0.074062
-0.065369 -0.073375
-0.065425 -0.073163
-0.065565 -0.073440
-0.065752 -0.074193
-0.065954 -0.075386
-0.066148 -0.076958
-0.066319 -0.078822
-0.066460 -0.080863
-0.066571 -0.082936
-0.066658 -0.084885
-0.066730 -0.086548
-0.066793 -0.087785
-0.066844 -0.088485
-0.066861 -0.088580
-0.066809 -0.088059
-0.066650 -0.086960
-0.066357 -0.085370
-0.065917 -0.083413
-0.065340 -0.081242
-0.064652 -0.079026
-0.063892 -0.076934
-0.063102 -0.075116
-0.062325 -0.073691
-0.061592 -0.072728
-0.060930 -0.072251
-0.060353 -0.072246
-0.059871 -0.072665
-0.059489 -0.073445
-0.059208 -0.074502
-0.059020 -0.075743
-0.058905 -0.077064
-0.058826 -0.078356
-0.058735 -0.079513
-0.058581 -0.080442
-0.058318 -0.081073
-0.057915 -0.081358
-0.057354 -0.081280
-0.056635 -0.080854
-0.055774 -0.080124
-0.054801 -0.079166
-0.053758 -0.078082
-0.052695 -0.076993
-0.051668 -0.076021
-0.050732 -0.075278
-0.049940 -0.074848
-0.049339 -0.074781
-0.048969 -0.075087
-0.048856 -0.075753
-0.049005 -0.076746
-0.049393 -0.078025
-0.049969 -0.079540
-0.050664 -0.081226
-0.051396 -0.083004
-0.052089 -0.084777
-0.052669 -0.086441
-0.053078 -0.087893
-0.053269 -0.089036
-0.053211 -0.089791
-0.052891 -0.090104
-0.052315 -0.089952
-0.051511 -0.089345
-0.050528 -0.088328
-0.049432 -0.086974
-0.048304 -0.085382
-0.047231 -0.083665
-0.046286 -0.081947
-0.045522 -0.080357
-0.044953 -0.079016
-0.044555 -0.078021
-0.198353 0.012627
-0.199266 0.013625
-0.199968 0.014683
-0.200450 0.015760
-0.200729 0.016806
-0.200840 0.017773
-0.200832 0.018625
-0.200751 0.019347
-0.200635 0.019953
-0.200509 0.020483
-0.200390 0.020993
-0.200293 0.021549
-0.200241 0.022212
-0.200263 0.023029
-0.200391 0.024033
-0.200650 0.025235
-0.201051 0.026625
-0.201580 0.028173
-0.202200 0.029831
-0.202850 0.031540
-0.203464 0.033249
-0.203975 0.034912
-0.204332 0.036495
-0.204508 0.037969
-0.204501 0.039310
-0.204341 0.040495
-0.204078 0.041500
-0.203776 0.042300
-0.203492 0.042881
-0.203266 0.043238
-0.203111 0.043390
-0.203018 0.043375
-0.202966 0.043251
-0.202937 0.043091
-0.202926 0.042966
-0.202948 0.042944
-0.203031 0.043080
-0.203207 0.043410
-0.203504 0.043947
-0.203935 0.044680
-0.204492 0.045581
-0.205146 0.046606
-0.205852 0.047711
-0.206565 0.048863
-0.207240 0.050037
-0.207843 0.051216
-0.208357 0.052388
-0.208783 0.053537
-0.209139 0.054648
-0.209454 0.055703
-0.209756 0.056689
-0.210066 0.057603
-0.210384 0.058456
-0.210689 0.059273
-0.210947 0.060097
-0.211123 0.060977
-0.211190 0.061966
-0.211141 0.063116
-0.210988 0.064469
-0.210758 0.066062
-0.210483 0.067914
-0.210193 0.070031
-0.209905 0.072400
-0.209620 0.074985
-0.209327 0.077740
-0.209002 0.080613
-0.208619 0.083558
-0.208160 0.086538
-0.207616 0.089522
-0.206995 0.092482
-0.206320 0.095393
-0.205625 0.098229
-0.204941 0.100971
-0.204290 0.103602
-0.203673 0.106120
-0.203072 0.108535
-0.202459 0.110870
-0.201802 0.113164
-0.201074 0.115463
-0.200261 0.117819
-0.199358 0.120283
-0.198367 0.122903
-0.197289 0.125719
-0.196123 0.128759
-0.194858 0.132037
-0.193480 0.135548
-0.191971 0.139268
-0.190314 0.143156
-0.188499 0.147159
-0.186525 0.151223
-0.184403 0.155290
-0.182157 0.159307
-0.179818 0.163228
-0.177423 0.167016
-0.174999 0.170643
-0.172562 0.174099
-0.170107 0.177382
-0.167608 0.180503
-0.165027 0.183479
-0.162321 0.186331
-0.159454 0.189078
0.029690 -0.085583
0.028907 -0.085636
0.028137 -0.085928
0.027334 -0.086427
0.026455 -0.087093
0.025467 -0.087877
0.024347 -0.088712
0.023090 -0.089524
0.021702 -0.090235
0.020204 -0.090774
0.018625 -0.091087
0.017000 -0.091140
0.015366 -0.090929
0.013757 -0.090473
0.012205 -0.089819
0.010735 -0.089036
0.009367 -0.088205
0.008111 -0.087417
0.006970 -0.086757
0.005940 -0.086302
0.005014 -0.086107
0.004180 -0.086208
0.003424 -0.086619
0.002729 -0.087336
0.002078 -0.088341
0.001448 -0.089601
0.000812 -0.091069
0.000145 -0.092683
-0.000579 -0.094369
-0.001379 -0.096037
-0.002262 -0.097595
-0.003225 -0.098952
-0.004252 -0.100030
-0.005322 -0.100770
-0.006409 -0.101139
-0.007490 -0.101131
-0.008546 -0.100765
-0.009561 -0.100087
-0.010523 -0.099163
-0.011423 -0.098069
-0.012258 -0.096890
-0.013024 -0.095703
-0.013725 -0.094577
-0.014370 -0.093566
-0.014973 -0.092715
-0.015555 -0.092056
-0.016139 -0.091615
-0.016751 -0.091412
-0.017412 -0.091451
-0.018135 -0.091717
-0.018926 -0.092173
-0.019782 -0.092757
-0.020688 -0.093391
-0.021628 -0.093991
-0.022582 -0.094476
-0.023529 -0.094779
-0.024453 -0.094854
-0.025343 -0.094677
-0.026189 -0.094245
-0.026988 -0.093580
-0.027740 -0.092717
-0.028447 -0.091708
-0.029115 -0.090611
-0.029751 -0.089489
-0.030361 -0.088406
-0.030949 -0.087423
-0.031522 -0.086599
-0.032081 -0.085988
-0.032630 -0.085639
-0.033172 -0.085588
-0.033711 -0.085856
-0.034257 -0.086440
-0.034818 -0.087309
-0.035404 -0.088404
-0.036024 -0.089645
-0.036684 -0.090940
-0.037383 -0.092196
-0.038115 -0.093327
-0.038868 -0.094265
-0.039627 -0.094962
-0.040375 -0.095393
-0.041093 -0.095551
-0.041764 -0.095451
-0.042369 -0.095123
-0.042894 -0.094605
-0.043326 -0.093943
-0.043661 -0.093183
-0.043899 -0.092372
-0.044052 -0.091554
-0.044142 -0.090776
-0.044202 -0.090085
-0.044272 -0.089528
-0.044395 -0.089147
-0.044610 -0.088975
-0.044948 -0.089024
-0.045423 -0.089283
-0.046031 -0.089714
-0.046746 -0.090255
-0.047528 -0.090834
-0.048326 -0.091374
-0.049087 -0.091812
0.034032 -0.097381
0.035081 -0.097620
0.035997 -0.097390
0.036770 -0.096704
0.037393 -0.095603
0.037866 -0.094156
0.038193 -0.092452
0.038387 -0.090594
0.038467 -0.088686
0.038457 -0.086822
0.038381 -0.085090
0.038263 -0.083567
0.038120 -0.082329
0.037959 -0.081452
0.037781 -0.081006
0.037573 -0.081036
0.037315 -0.081548
0.036984 -0.082488
0.036557 -0.083754
0.036016 -0.085204
0.035349 -0.086693
0.034551 -0.088089
0.033624 -0.089287
0.032574 -0.090216
0.031415 -0.090838
0.030166 -0.091148
0.028855 -0.091166
0.027514 -0.090937
0.026178 -0.090524
0.024881 -0.089994
0.023650 -0.089416
0.022501 -0.088847
0.021440 -0.088337
0.020465 -0.087928
0.019569 -0.087666
0.018742 -0.087605
0.017977 -0.087798
0.017270 -0.088284
0.016616 -0.089072
0.016011 -0.090128
0.015449 -0.091373
0.014918 -0.092697
0.014410 -0.093981
0.013919 -0.095116
0.013442 -0.096009
0.012984 -0.096595
0.012555 -0.096836
0.012167 -0.096724
0.011833 -0.096274
0.011567 -0.095530
0.011377 -0.094552
0.011267 -0.093413
0.011236 -0.092184
0.011280 -0.090934
0.011391 -0.089717
0.011555 -0.088580
0.011758 -0.087570
0.011983 -0.086735
0.012214 -0.086127
0.012434 -0.085793
0.012629 -0.085756
0.012789 -0.086007
0.012906 -0.086499
0.012981 -0.087154
0.013016 -0.087882
0.013015 -0.088594
0.012985 -0.089217
0.012928 -0.089695
0.012845 -0.089994
0.012735 -0.090103
0.012594 -0.090028
0.012418 -0.089794
0.012200 -0.089436
0.011933 -0.088999
0.011610 -0.088530
0.011222 -0.088075
0.010762 -0.087677
0.010224 -0.087378
0.009607 -0.087223
0.008916 -0.087265
0.008163 -0.087556
0.007362 -0.088139
0.006529 -0.089032
0.005678 -0.090215
0.004816 -0.091622
0.003947 -0.093154
0.003064 -0.094693
0.002160 -0.096124
0.001225 -0.097347
0.000250 -0.098285
-0.000771 -0.098890
-0.001842 -0.099138
-0.002963 -0.099029
-0.004130 -0.098587
-0.005338 -0.097852
-0.006577 -0.096876
-0.007835 -0.095722
-0.009093 -0.094456
-0.010333 -0.093145
-0.011536 -0.091855
-0.012685 -0.090654
-0.054333 -0.086826
-0.053408 -0.087917
-0.052378 -0.088943
-0.051229 -0.089818
-0.049958 -0.090474
-0.048567 -0.090862
-0.047068 -0.090953
-0.045479 -0.090739
-0.043823 -0.090238
-0.042124 -0.089487
-0.040411 -0.088550
-0.038712 -0.087509
-0.037057 -0.086465
-0.035474 -0.085530
-0.033990 -0.084820
-0.032622 -0.084441
-0.031380 -0.084477
-0.030260 -0.084977
-0.029244 -0.085944
-0.028304 -0.087333
-0.027410 -0.089060
-0.026530 -0.091014
-0.025634 -0.093071
-0.024701 -0.095107
-0.023716 -0.097009
-0.022670 -0.098677
-0.021559 -0.100033
-0.020383 -0.101016
-0.019146 -0.101585
-0.017856 -0.101723
-0.016524 -0.101433
-0.015163 -0.100746
-0.013789 -0.099714
-0.012422 -0.098413
-0.011085 -0.096939
-0.009802 -0.095404
-0.008594 -0.093925
-0.007479 -0.092620
-0.006465 -0.091589
-0.005548 -0.090906
-0.004715 -0.090606
-0.003945 -0.090681
-0.003215 -0.091081
-0.002503 -0.091725
-0.001790 -0.092511
-0.001062 -0.093335
-0.000306 -0.094094
0.000488 -0.094699
0.001327 -0.095077
0.002219 -0.095171
0.003172 -0.094944
0.004190 -0.094379
0.005275 -0.093478
0.006428 -0.092266
0.007643 -0.090788
0.008914 -0.089113
0.010232 -0.087327
0.011582 -0.085530
0.012951 -0.083833
0.014321 -0.082349
0.015678 -0.081183
0.017008 -0.080421
0.018301 -0.080122
0.019554 -0.080306
0.020766 -0.080952
0.021943 -0.081996
0.023096 -0.083345
0.024235 -0.084889
0.025369 -0.086511
0.026508 -0.088106
0.027658 -0.089576
0.028825 -0.090841
0.030010 -0.091839
0.031214 -0.092523
0.032433 -0.092862
0.033659 -0.092847
0.034881 -0.092489
0.036085 -0.091823
0.037260 -0.090909
0.038394 -0.089823
0.039476 -0.088661
0.040502 -0.087525
0.041465 -0.086519
0.042365 -0.085736
0.043202 -0.085250
0.043979 -0.085102
0.044701 -0.085299
0.045370 -0.085807
0.045987 -0.086560
0.046548 -0.087468
0.047048 -0.088429
0.047476 -0.089345
0.047824 -0.090123
0.048081 -0.090684
0.048239 -0.090968
0.048296 -0.090929
0.048247 -0.090542
0.048098 -0.089801
0.047856 -0.088723
0.047535 -0.087351
0.047154 -0.085748
-0.010017 -0.092173
-0.010589 -0.092189
-0.011293 -0.092003
-0.012148 -0.091602
-0.013157 -0.090993
-0.014306 -0.090193
-0.015570 -0.089228
-0.016917 -0.088132
-0.018311 -0.086940
-0.019718 -0.085699
-0.021109 -0.084458
-0.022460 -0.083271
-0.023754 -0.082195
-0.024981 -0.081281
-0.026140 -0.080577
-0.027239 -0.080119
-0.028289 -0.079936
-0.029313 -0.080040
-0.030329 -0.080424
-0.031358 -0.081056
-0.032406 -0.081883
-0.033470 -0.082830
-0.034535 -0.083822
-0.035581 -0.084787
-0.036585 -0.085672
-0.037530 -0.086440
-0.038406 -0.087065
-0.039208 -0.087538
-0.039939 -0.087853
-0.040602 -0.088012
-0.041205 -0.088024
-0.041754 -0.087905
-0.042257 -0.087682
-0.042727 -0.087386
-0.043182 -0.087053
-0.043645 -0.086719
-0.044141 -0.086419
-0.044690 -0.086189
-0.045303 -0.086059
-0.045979 -0.086061
-0.046699 -0.086214
-0.047437 -0.086520
-0.048157 -0.086955
-0.048829 -0.087477
-0.049427 -0.088032
-0.049938 -0.088565
-0.050359 -0.089027
-0.050698 -0.089375
-0.050973 -0.089578
-0.051206 -0.089607
-0.051422 -0.089444
-0.051648 -0.089074
-0.051908 -0.088498
-0.052221 -0.087726
-0.052597 -0.086781
-0.053038 -0.085695
-0.053533 -0.084510
-0.054064 -0.083275
-0.054608 -0.082045
-0.055141 -0.080883
-0.055649 -0.079852
-0.056123 -0.079016
-0.056562 -0.078427
-0.056968 -0.078119
-0.057340 -0.078099
-0.057679 -0.078349
-0.057981 -0.078827
-0.058244 -0.079483
-0.058471 -0.080262
-0.058669 -0.081112
-0.058850 -0.081983
-0.059028 -0.082827
-0.059217 -0.083601
-0.059426 -0.084270
-0.059660 -0.084810
-0.059910 -0.085212
-0.060167 -0.085483
-0.060412 -0.085641
-0.060631 -0.085713
-0.060810 -0.085731
-0.060942 -0.085729
-0.061023 -0.085743
-0.061054 -0.085811
-0.061038 -0.085967
-0.060980 -0.086238
-0.060883 -0.086634
-0.060749 -0.087146
-0.060584 -0.087751
-0.060393 -0.088412
-0.060186 -0.089096
-0.059977 -0.089776
-0.059774 -0.090429
-0.059586 -0.091035
-0.059416 -0.091571
-0.059260 -0.092012
-0.059113 -0.092333
-0.058963 -0.092516
-0.058798 -0.092552
-0.058604 -0.092441
-0.058362 -0.092192
-0.058057 -0.091817
-0.005459 -0.087712
-0.005184 -0.088009
-0.004969 -0.088748
-0.004818 -0.089829
-0.004732 -0.091131
-0.004713 -0.092535
-0.004766 -0.093933
-0.004893 -0.095234
-0.005099 -0.096360
-0.005389 -0.097239
-0.005766 -0.097808
-0.006227 -0.098016
-0.006764 -0.097825
-0.007361 -0.097224
-0.008003 -0.096232
-0.008669 -0.094899
-0.009346 -0.093311
-0.010024 -0.091582
-0.010703 -0.089846
-0.011391 -0.088242
-0.012105 -0.086902
-0.012865 -0.085929
-0.013688 -0.085384
-0.014586 -0.085279
-0.015568 -0.085580
-0.016634 -0.086218
-0.017786 -0.087101
-0.019018 -0.088134
-0.020326 -0.089220
-0.021702 -0.090268
-0.023131 -0.091192
-0.024595 -0.091911
-0.026076 -0.092358
-0.027551 -0.092476
-0.028999 -0.092231
-0.030402 -0.091614
-0.031744 -0.090647
-0.033014 -0.089380
-0.034206 -0.087895
-0.035320 -0.086299
-0.036362 -0.084718
-0.037342 -0.083281
-0.038276 -0.082109
-0.039177 -0.081298
-0.040060 -0.080906
-0.040931 -0.080945
-0.041792 -0.081389
-0.042638 -0.082179
-0.043452 -0.083239
-0.044217 -0.084487
-0.044907 -0.085840
-0.045501 -0.087214
-0.045974 -0.088527
-0.046308 -0.089697
-0.046486 -0.090640
-0.046502 -0.091280
-0.046358 -0.091556
-0.046069 -0.091432
-0.045662 -0.090899
-0.045172 -0.089985
-0.044645 -0.088747
-0.044126 -0.087270
-0.043660 -0.085662
-0.043284 -0.084047
-0.043024 -0.082552
-0.042893 -0.081296
-0.042888 -0.080378
-0.042995 -0.079856
-0.043188 -0.079751
-0.043440 -0.080048
-0.043719 -0.080704
-0.043997 -0.081661
-0.044251 -0.082843
-0.044462 -0.084164
-0.044617 -0.085528
-0.044714 -0.086828
-0.044757 -0.087960
-0.044756 -0.088829
-0.044731 -0.089363
-0.044701 -0.089516
-0.044688 -0.089279
-0.044706 -0.088676
-0.044764 -0.087768
-0.044861 -0.086649
-0.044993 -0.085432
-0.045151 -0.084241
-0.045324 -0.083198
-0.045503 -0.082404
-0.045675 -0.081935
-0.045833 -0.081829
-0.045970 -0.082084
-0.046082 -0.082670
-0.046171 -0.083536
-0.046242 -0.084619
-0.046304 -0.085850
-0.046369 -0.087152
-0.046446 -0.088440
-0.046543 -0.089617
-0.046660 -0.090584
-0.046789 -0.091245
-0.046913 -0.091526
-0.188051 0.155057
-0.190358 0.151516
-0.192327 0.147849
-0.193888 0.144161
-0.194993 0.140585
-0.195622 0.137260
-0.195786 0.134321
-0.195526 0.131878
-0.194921 0.129997
-0.194077 0.128685
-0.193134 0.127882
-0.192253 0.127470
-0.191606 0.127291
-0.191351 0.127174
-0.191613 0.126962
-0.192465 0.126525
-0.193920 0.125769
-0.195924 0.124630
-0.198371 0.123083
-0.201106 0.121132
-0.203953 0.118821
-0.206724 0.116230
-0.209243 0.113475
-0.211359 0.110709
-0.212953 0.108116
-0.213943 0.105892
-0.214294 0.104219
-0.214009 0.103233
-0.213133 0.102980
-0.211751 0.103405
-0.209984 0.104346
-0.207990 0.105580
-0.205952 0.106863
-0.204063 0.107976
-0.202505 0.108748
-0.201427 0.109065
-0.200927 0.108861
-0.201039 0.108114
-0.201729 0.106835
-0.202898 0.105069
-0.204399 0.102893
-0.206055 0.100419
-0.207689 0.097786
-0.209137 0.095162
-0.210269 0.092719
-0.210994 0.090618
-0.211259 0.088983
-0.211049 0.087881
-0.210377 0.087319
-0.209279 0.087249
-0.207812 0.087579
-0.206053 0.088189
-0.204102 0.088938
-0.202082 0.089681
-0.200138 0.090279
-0.198427 0.090613
-0.197104 0.090589
-0.196304 0.090147
-0.196125 0.089264
-0.196609 0.087957
-0.197733 0.086283
-0.199413 0.084335
-0.201518 0.082236
-0.203888 0.080113
-0.206359 0.078079
-0.208777 0.076212
-0.211005 0.074554
-0.212934 0.073117
-0.214478 0.071900
-0.215577 0.070901
-0.216194 0.070122
-0.216317 0.069573
-0.215959 0.069260
-0.215156 0.069185
-0.213971 0.069334
-0.212491 0.069681
-0.210825 0.070189
-0.209100 0.070820
-0.207453 0.071548
-0.206020 0.072358
-0.204918 0.073244
-0.204234 0.074205
-0.204016 0.075230
-0.204261 0.076291
-0.204915 0.077352
-0.205886 0.078376
-0.207053 0.079337
-0.208285 0.080227
-0.209452 0.081060
-0.210436 0.081870
-0.211135 0.082707
-0.211465 0.083640
-0.211366 0.084744
-0.210797 0.086100
-0.209738 0.087785
-0.208188 0.089866
-0.206166 0.092384
-0.203714 0.095347
-0.200903 0.098721
-0.197839 0.102424
-0.194674 0.106330
0.215465 0.065385
0.216686 0.065390
0.218157 0.065305
0.219751 0.065185
0.221345 0.065082
0.222835 0.065040
0.224143 0.065084
0.225213 0.065228
0.226013 0.065473
0.226525 0.065812
0.226744 0.066235
0.226672 0.066730
0.226322 0.067286
0.225715 0.067890
0.224884 0.068525
0.223874 0.069172
0.222749 0.069807
0.221588 0.070396
0.220489 0.070897
0.219562 0.071259
0.218915 0.071434
0.218640 0.071377
0.218790 0.071064
0.219361 0.070496
0.220288 0.069705
0.221468 0.068744
0.222771 0.067675
0.224076 0.066557
0.225271 0.065435
0.226270 0.064341
0.227008 0.063290
0.227437 0.062289
0.227526 0.061336
0.227259 0.060425
0.226630 0.059552
0.225651 0.058714
0.224353 0.057912
0.222789 0.057143
0.221040 0.056405
0.219211 0.055683
0.217426 0.054949
0.215825 0.054163
0.214541 0.053277
0.213685 0.052249
0.213315 0.051060
0.213427 0.049727
0.213956 0.048298
0.214798 0.046844
0.215834 0.045439
0.216949 0.044147
0.218041 0.043010
0.219020 0.042055
0.219814 0.041290
0.220364 0.040715
0.220626 0.040327
0.220572 0.040126
0.220191 0.040109
0.219491 0.040278
0.218498 0.040629
0.217255 0.041152
0.215829 0.041824
0.214302 0.042607
0.212778 0.043448
0.211372 0.044277
0.210204 0.045017
0.209383 0.045592
0.208989 0.045938
0.209054 0.046016
0.209556 0.045822
0.210424 0.045382
0.211562 0.044749
0.212861 0.043985
0.214220 0.043162
0.215546 0.042346
0.216754 0.041597
0.217771 0.040965
0.218532 0.040485
0.218981 0.040184
0.219081 0.040073
0.218806 0.040153
0.218157 0.040415
0.217155 0.040837
0.215850 0.041383
0.214320 0.042004
0.212669 0.042634
0.211025 0.043195
0.209525 0.043602
0.208304 0.043775
0.207467 0.043651
0.207079 0.043196
0.207145 0.042415
0.207624 0.041348
0.208438 0.040063
0.209488 0.038643
0.210676 0.037176
0.211906 0.035748
0.213090 0.034439
0.214151 0.033319
0.215021 0.032448
0.215639 0.031878
0.215951 0.031647
0.048383 -0.093039
0.047161 -0.092934
0.045973 -0.092371
0.044823 -0.091419
0.043700 -0.090172
0.042586 -0.088745
0.041474 -0.087270
0.040366 -0.085882
0.039271 -0.084712
0.038201 -0.083876
0.037164 -0.083469
0.036163 -0.083567
0.035197 -0.084219
0.034260 -0.085442
0.033351 -0.087209
0.032474 -0.089440
0.031644 -0.091995
0.030885 -0.094694
0.030227 -0.097339
0.029684 -0.099741
0.029249 -0.101740
0.028885 -0.103216
0.028538 -0.104088
0.028152 -0.104323
0.027678 -0.103924
0.027083 -0.102933
0.026351 -0.101423
0.025476 -0.099494
0.024469 -0.097271
0.023345 -0.094897
0.022133 -0.092526
0.020868 -0.090312
0.019598 -0.088403
0.018380 -0.086929
0.017281 -0.085998
0.016363 -0.085685
0.015678 -0.086017
0.015243 -0.086959
0.015034 -0.088402
0.014983 -0.090181
0.014998 -0.092100
0.014979 -0.093969
0.014841 -0.095623
0.014519 -0.096936
0.013973 -0.097818
0.013185 -0.098220
0.012157 -0.098125
0.010908 -0.097550
0.009473 -0.096541
0.007896 -0.095172
0.006234 -0.093541
0.004550 -0.091764
0.002910 -0.089969
0.001371 -0.088287
-0.000023 -0.086849
-0.001254 -0.085771
-0.002333 -0.085150
-0.003296 -0.085051
-0.004196 -0.085502
-0.005094 -0.086483
-0.006046 -0.087922
-0.007102 -0.089702
-0.008297 -0.091676
-0.009648 -0.093683
-0.011154 -0.095570
-0.012797 -0.097201
-0.014539 -0.098473
-0.016327 -0.099316
-0.018096 -0.099696
-0.019772 -0.099615
-0.021279 -0.099106
-0.022549 -0.098225
-0.023531 -0.097052
-0.024202 -0.095679
-0.024574 -0.094210
-0.024695 -0.092748
-0.024628 -0.091399
-0.024448 -0.090264
-0.024224 -0.089438
-0.024018 -0.089008
-0.023879 -0.089038
-0.023845 -0.089550
-0.023946 -0.090513
-0.024197 -0.091837
-0.024603 -0.093385
-0.025155 -0.094998
-0.025826 -0.096526
-0.026574 -0.097839
-0.027342 -0.098841
-0.028075 -0.099470
-0.028726 -0.099690
-0.029273 -0.099488
-0.029714 -0.098872
-0.030070 -0.097868
-0.030372 -0.096518
-0.030651 -0.094882
-0.030936 -0.093032
-0.031249 -0.091053
-0.031607 -0.089043
-0.032018 -0.087107
-0.032489 -0.085358
-0.025375 -0.099176
-0.026791 -0.098546
-0.028280 -0.097608
-0.029843 -0.096438
-0.031477 -0.095129
-0.033169 -0.093780
-0.034898 -0.092476
-0.036634 -0.091274
-0.038345 -0.090200
-0.040001 -0.089260
-0.041579 -0.088452
-0.043062 -0.087779
-0.044445 -0.087258
-0.045727 -0.086913
-0.046911 -0.086771
-0.048002 -0.086848
-0.048997 -0.087135
-0.049893 -0.087596
-0.050679 -0.088163
-0.051344 -0.088750
-0.051882 -0.089270
-0.052290 -0.089645
-0.052575 -0.089827
-0.052750 -0.089802
-0.052837 -0.089589
-0.052863 -0.089242
-0.052857 -0.088836
-0.052847 -0.088452
-0.052854 -0.088162
-0.052887 -0.088012
-0.052946 -0.088018
-0.053020 -0.088174
-0.053090 -0.088461
-0.053138 -0.088867
-0.053147 -0.089393
-0.053104 -0.090048
-0.053000 -0.090846
-0.052828 -0.091793
-0.052585 -0.092868
-0.052270 -0.094019
-0.051886 -0.095160
-0.051441 -0.096190
-0.050947 -0.097004
-0.050422 -0.097522
-0.049892 -0.097691
-0.049385 -0.097499
-0.048933 -0.096972
-0.048567 -0.096168
-0.048312 -0.095164
-0.048185 -0.094043
-0.048191 -0.092879
-0.048323 -0.091724
-0.048564 -0.090604
-0.048891 -0.089529
-0.049279 -0.088500
-0.049708 -0.087528
-0.050160 -0.086633
-0.050627 -0.085846
-0.051101 -0.085199
-0.051575 -0.084712
-0.052044 -0.084382
-0.052495 -0.084179
-0.052915 -0.084046
-0.053287 -0.083909
-0.053598 -0.083697
-0.053835 -0.083354
-0.053993 -0.082849
-0.054072 -0.082185
-0.054080 -0.081401
-0.054027 -0.080559
-0.053929 -0.079742
-0.053802 -0.079035
-0.053661 -0.078510
-0.053517 -0.078216
-0.053376 -0.078172
-0.053239 -0.078371
-0.053104 -0.078795
-0.052965 -0.079424
-0.052818 -0.080247
-0.052661 -0.081262
-0.052490 -0.082467
-0.052304 -0.083856
-0.052097 -0.085406
-0.051860 -0.087064
-0.051581 -0.088749
-0.051249 -0.090362
-0.050855 -0.091797
-0.050393 -0.092965
-0.049869 -0.093808
-0.049292 -0.094302
-0.048681 -0.094465
-0.048058 -0.094345
-0.047448 -0.094015
-0.046872 -0.093558
-0.046345 -0.093053
-0.045874 -0.092563
-0.045455 -0.092127
-0.045076 -0.091768
-0.044720 -0.091494
-0.044370 -0.091314
-0.044009 -0.091235
0.178097 -0.025203
0.176984 -0.024274
0.175621 -0.023032
0.174094 -0.021590
0.172498 -0.020065
0.170931 -0.018569
0.169483 -0.017196
0.168230 -0.016025
0.167231 -0.015116
0.166523 -0.014512
0.166125 -0.014237
0.166028 -0.014291
0.166201 -0.014647
0.166585 -0.015249
0.167104 -0.016012
0.167665 -0.016836
0.168171 -0.017611
0.168529 -0.018235
0.168660 -0.018626
0.168499 -0.018726
0.168010 -0.018505
0.167178 -0.017965
0.166019 -0.017135
0.164580 -0.016072
0.162931 -0.014851
0.161171 -0.013565
0.159408 -0.012314
0.157759 -0.011196
0.156330 -0.010299
0.155213 -0.009696
0.154481 -0.009442
0.154184 -0.009573
0.154352 -0.010107
0.154990 -0.011043
0.156077 -0.012354
0.157557 -0.013985
0.159337 -0.015849
0.161298 -0.017836
0.163307 -0.019823
0.165232 -0.021686
0.166959 -0.023312
0.168395 -0.024611
0.169479 -0.025517
0.170181 -0.025994
0.170505 -0.026034
0.170486 -0.025664
0.170186 -0.024936
0.169688 -0.023924
0.169088 -0.022717
0.168488 -0.021407
0.167980 -0.020082
0.167649 -0.018817
0.167562 -0.017675
0.167773 -0.016706
0.168320 -0.015952
0.169218 -0.015436
0.170460 -0.015163
0.172011 -0.015114
0.173802 -0.015238
0.175737 -0.015455
0.177702 -0.015664
0.179581 -0.015756
0.181270 -0.015626
0.182688 -0.015191
0.183779 -0.014391
0.184519 -0.013196
0.184907 -0.011610
0.184970 -0.009668
0.184754 -0.007433
0.184325 -0.004993
0.183766 -0.002450
0.183167 0.000089
0.182625 0.002522
0.182229 0.004760
0.182059 0.006729
0.182180 0.008372
0.182639 0.009651
0.183462 0.010546
0.184651 0.011060
0.186175 0.011226
0.187973 0.011103
0.189956 0.010779
0.192014 0.010359
0.194032 0.009956
0.195902 0.009677
0.197535 0.009614
0.198865 0.009838
0.199850 0.010390
0.200474 0.011286
0.200743 0.012513
0.200685 0.014036
0.200352 0.015799
0.199808 0.017734
0.199134 0.019769
0.198417 0.021832
0.197747 0.023856
0.197216 0.025779
0.196911 0.027547
0.196917 0.029113
0.197304 0.030440
0.198123 0.031500
-0.048956 -0.088602
-0.049583 -0.088401
-0.050076 -0.087853
-0.050436 -0.086973
-0.050677 -0.085806
-0.050826 -0.084425
-0.050913 -0.082917
-0.050977 -0.081382
-0.051053 -0.079914
-0.051173 -0.078593
-0.051357 -0.077481
-0.051616 -0.076614
-0.051948 -0.076011
-0.052341 -0.075675
-0.052782 -0.075605
-0.053251 -0.075793
-0.053729 -0.076227
-0.054196 -0.076878
-0.054629 -0.077703
-0.055003 -0.078638
-0.055291 -0.079598
-0.055472 -0.080493
-0.055532 -0.081230
-0.055466 -0.081734
-0.055283 -0.081951
-0.055000 -0.081856
-0.054643 -0.081453
-0.054238 -0.080781
-0.053811 -0.079906
-0.053383 -0.078920
-0.052971 -0.077932
-0.052585 -0.077049
-0.052232 -0.076367
-0.051916 -0.075955
-0.051632 -0.075853
-0.051376 -0.076072
-0.051138 -0.076605
-0.050909 -0.077433
-0.050683 -0.078527
-0.050457 -0.079848
-0.050234 -0.081333
-0.050021 -0.082901
-0.049833 -0.084444
-0.049693 -0.085847
-0.049619 -0.086997
-0.049627 -0.087801
-0.049722 -0.088194
-0.049893 -0.088151
-0.050122 -0.087687
-0.050384 -0.086853
-0.050654 -0.085730
-0.050913 -0.084420
-0.051149 -0.083033
-0.051356 -0.081679
-0.051533 -0.080452
-0.051684 -0.079424
-0.051816 -0.078643
-0.051944 -0.078131
-0.052086 -0.077892
-0.052270 -0.077915
-0.052526 -0.078176
-0.052886 -0.078634
-0.053374 -0.079235
-0.054003 -0.079910
-0.054761 -0.080577
-0.055616 -0.081151
-0.056510 -0.081554
-0.057376 -0.081725
-0.058144 -0.081626
-0.058753 -0.081246
-0.059156 -0.080601
-0.059324 -0.079733
-0.059246 -0.078706
-0.058928 -0.077602
-0.058391 -0.076515
-0.057670 -0.075536
-0.056808 -0.074753
-0.055856 -0.074233
-0.054867 -0.074019
-0.053894 -0.074132
-0.052982 -0.074571
-0.052168 -0.075321
-0.051473 -0.076357
-0.050902 -0.077642
-0.050440 -0.079128
-0.050060 -0.080750
-0.049723 -0.082429
-0.049386 -0.084076
-0.049012 -0.085599
-0.048567 -0.086912
-0.048031 -0.087940
-0.047397 -0.088634
-0.046669 -0.088967
-0.045866 -0.088941
-0.045015 -0.088585
-0.044152 -0.087949
-0.043319 -0.087102
-0.042558 -0.086121
-0.041907 -0.085087
-0.041395 -0.084079
-0.041038 -0.083167
0.220124 0.107919
0.220049 0.107483
0.219656 0.107144
0.218927 0.106917
0.217883 0.106791
0.216572 0.106736
0.215074 0.106700
0.213489 0.106624
0.211927 0.106450
0.210497 0.106131
0.209298 0.105632
0.208410 0.104926
0.207896 0.103999
0.207798 0.102842
0.208138 0.101449
0.208923 0.099817
0.210141 0.097943
0.211758 0.095831
0.213707 0.093492
0.215888 0.090954
0.218171 0.088263
0.220411 0.085488
0.222469 0.082711
0.224230 0.080027
0.225617 0.077525
0.226591 0.075282
0.227153 0.073349
0.227336 0.071747
0.227197 0.070469
0.226812 0.069481
0.226266 0.068733
0.225644 0.068166
0.225023 0.067717
0.224466 0.067326
0.224020 0.066939
0.223716 0.066513
0.223568 0.066012
0.223583 0.065411
0.223758 0.064695
0.224080 0.063861
0.224520 0.062924
0.225028 0.061917
0.225534 0.060898
0.225956 0.059945
0.226213 0.059142
0.226241 0.058573
0.226003 0.058309
0.225483 0.058395
0.224690 0.058843
0.223650 0.059625
0.222399 0.060675
0.220990 0.061898
0.219483 0.063186
0.217944 0.064431
0.216446 0.065541
0.215057 0.066442
0.213841 0.067078
0.212852 0.067409
0.212137 0.067405
0.211727 0.067048
0.211642 0.066329
0.211881 0.065252
0.212417 0.063844
0.213190 0.062159
0.214114 0.060277
0.215085 0.058305
0.215999 0.056356
0.216765 0.054539
0.217316 0.052942
0.217606 0.051624
0.217616 0.050609
0.217342 0.049885
0.216796 0.049410
0.216003 0.049125
0.215005 0.048963
0.213851 0.048860
0.212599 0.048761
0.211309 0.048624
0.210040 0.048417
0.208848 0.048119
0.207788 0.047716
0.206910 0.047203
0.206259 0.046581
0.205868 0.045856
0.205753 0.045039
0.205900 0.044155
0.206264 0.043238
0.206767 0.042336
0.207317 0.041501
0.207821 0.040790
0.208199 0.040253
0.208395 0.039929
0.208375 0.039843
0.208128 0.040000
0.207660 0.040386
0.206993 0.040963
0.206164 0.041684
0.205220 0.042496
0.204218 0.043351
0.203220 0.044210
0.202288 0.045041
-0.023848 -0.087771
-0.025357 -0.088172
-0.026870 -0.088731
-0.028371 -0.089434
-0.029845 -0.090253
-0.031275 -0.091148
-0.032644 -0.092064
-0.033940 -0.092943
-0.035150 -0.093727
-0.036266 -0.094367
-0.037282 -0.094822
-0.038196 -0.095057
-0.039012 -0.095045
-0.039738 -0.094765
-0.040386 -0.094211
-0.040975 -0.093392
-0.041529 -0.092340
-0.042073 -0.091105
-0.042635 -0.089751
-0.043240 -0.088348
-0.043907 -0.086966
-0.044646 -0.085667
-0.045458 -0.084504
-0.046333 -0.083519
-0.047260 -0.082742
-0.048220 -0.082187
-0.049191 -0.081849
-0.050151 -0.081700
-0.051082 -0.081695
-0.051967 -0.081783
-0.052796 -0.081919
-0.053566 -0.082066
-0.054271 -0.082198
-0.054909 -0.082286
-0.055477 -0.082306
-0.055974 -0.082231
-0.056407 -0.082041
-0.056784 -0.081730
-0.057124 -0.081311
-0.057449 -0.080816
-0.057780 -0.080294
-0.058132 -0.079805
-0.058512 -0.079406
-0.058916 -0.079152
-0.059332 -0.079086
-0.059749 -0.079245
-0.060155 -0.079652
-0.060540 -0.080316
-0.060897 -0.081228
-0.061214 -0.082352
-0.061477 -0.083636
-0.061667 -0.085012
-0.061770 -0.086412
-0.061769 -0.087772
-0.061654 -0.089033
-0.061418 -0.090140
-0.061054 -0.091041
-0.060562 -0.091693
-0.059941 -0.092065
-0.059196 -0.092150
-0.058335 -0.091963
-0.057369 -0.091542
-0.056321 -0.090942
-0.055222 -0.090222
-0.054109 -0.089440
-0.053027 -0.088649
-0.052016 -0.087900
-0.051114 -0.087242
-0.050350 -0.086725
-0.049745 -0.086392
-0.049311 -0.086269
-0.049048 -0.086354
-0.048950 -0.086621
-0.048996 -0.087026
-0.049159 -0.087516
-0.049404 -0.088043
-0.049683 -0.088562
-0.049943 -0.089032
-0.050124 -0.089415
-0.050174 -0.089671
-0.050053 -0.089769
-0.049753 -0.089684
-0.049293 -0.089409
-0.048720 -0.088951
-0.048093 -0.088337
-0.047473 -0.087606
-0.046915 -0.086810
-0.046459 -0.086008
-0.046130 -0.085261
-0.045937 -0.084637
-0.045874 -0.084202
-0.045918 -0.084014
-0.046033 -0.084116
-0.046165 -0.084525
-0.046246 -0.085234
-0.046196 -0.086215
-0.045932 -0.087431
-0.045377 -0.088844
-0.044473 -0.090408
-0.043194 -0.092067
-0.041553 -0.093744
-0.083029 -0.093139
-0.083137 -0.092721
-0.083065 -0.091768
-0.082755 -0.090319
-0.082165 -0.088447
-0.081273 -0.086259
-0.080079 -0.083892
-0.078609 -0.081507
-0.076906 -0.079274
-0.075032 -0.077361
-0.073051 -0.075911
-0.071030 -0.075020
-0.069028 -0.074728
-0.067089 -0.075018
-0.065248 -0.075824
-0.063529 -0.077050
-0.061952 -0.078582
-0.060527 -0.080306
-0.059257 -0.082107
-0.058129 -0.083879
-0.057117 -0.085523
-0.056176 -0.086951
-0.055256 -0.088089
-0.054301 -0.088881
-0.053265 -0.089292
-0.052113 -0.089311
-0.050829 -0.088957
-0.049414 -0.088278
-0.047883 -0.087353
-0.046265 -0.086294
-0.044596 -0.085231
-0.042913 -0.084312
-0.041252 -0.083683
-0.039643 -0.083466
-0.038112 -0.083747
-0.036674 -0.084556
-0.035335 -0.085865
-0.034094 -0.087600
-0.032945 -0.089652
-0.031882 -0.091898
-0.030897 -0.094208
-0.029980 -0.096454
-0.029120 -0.098513
-0.028302 -0.100269
-0.027508 -0.101616
-0.026720 -0.102467
-0.025920 -0.102762
-0.025093 -0.102472
-0.024227 -0.101601
-0.023314 -0.100191
-0.022351 -0.098317
-0.021337 -0.096088
-0.020274 -0.093639
-0.019167 -0.091125
-0.018019 -0.088706
-0.016834 -0.086538
-0.015618 -0.084752
-0.014372 -0.083445
-0.013099 -0.082666
-0.011804 -0.082419
-0.010494 -0.082664
-0.009180 -0.083326
-0.007881 -0.084310
-0.006620 -0.085508
-0.005419 -0.086807
-0.004296 -0.088098
-0.003262 -0.089278
-0.002317 -0.090253
-0.001451 -0.090947
-0.000646 -0.091305
0.000124 -0.091301
0.000885 -0.090941
0.001664 -0.090259
0.002488 -0.089324
0.003383 -0.088228
0.004372 -0.087086
0.005478 -0.086024
0.006721 -0.085169
0.008115 -0.084634
0.009666 -0.084506
0.011371 -0.084832
0.013217 -0.085617
0.015180 -0.086826
0.017228 -0.088384
0.019321 -0.090193
0.021415 -0.092133
0.023464 -0.094078
0.025428 -0.095904
0.027273 -0.097489
0.028977 -0.098723
0.030527 -0.099511
0.031925 -0.099783
0.033184 -0.099500
0.034326 -0.098659
0.035377 -0.097291
0.036367 -0.095464
0.037323 -0.093275
0.038268 -0.090847
0.039225 -0.088322
0.040211 -0.085847
0.041239 -0.083564
-0.151219 0.203876
-0.153535 0.201804
-0.155349 0.199822
-0.156537 0.198074
-0.157040 0.196663
-0.156866 0.195639
-0.156094 0.194993
-0.154849 0.194676
-0.153298 0.194604
-0.151623 0.194685
-0.150011 0.194827
-0.148646 0.194951
-0.147695 0.194994
-0.147309 0.194905
-0.147605 0.194647
-0.148655 0.194192
-0.150467 0.193513
-0.152983 0.192584
-0.156072 0.191386
-0.159548 0.189919
-0.163191 0.188214
-0.166766 0.186341
-0.170048 0.184418
-0.172840 0.182589
-0.174999 0.181003
-0.176457 0.179768
-0.177230 0.178918
-0.177415 0.178400
-0.177183 0.178080
-0.176743 0.177787
-0.176306 0.177354
-0.176055 0.176655
-0.176133 0.175614
-0.176640 0.174194
-0.177641 0.172386
-0.179164 0.170198
-0.181196 0.167644
-0.183678 0.164749
-0.186493 0.161554
-0.189478 0.158123
-0.192436 0.154556
-0.195171 0.150977
-0.197517 0.147523
-0.199352 0.144331
-0.200613 0.141520
-0.201285 0.139185
-0.201392 0.137382
-0.200992 0.136122
-0.200162 0.135360
-0.199006 0.134995
-0.197640 0.134882
-0.196200 0.134858
-0.194816 0.134775
-0.193613 0.134520
-0.192694 0.134027
-0.192144 0.133268
-0.192028 0.132247
-0.192382 0.130986
-0.193212 0.129526
-0.194480 0.127916
-0.196100 0.126208
-0.197949 0.124457
-0.199880 0.122706
-0.201743 0.120989
-0.203416 0.119325
-0.204811 0.117727
-0.205876 0.116213
-0.206593 0.114809
-0.206972 0.113547
-0.207043 0.112468
-0.206846 0.111606
-0.206427 0.110984
-0.205832 0.110610
-0.205108 0.110470
-0.204300 0.110542
-0.203455 0.110797
-0.202634 0.111203
-0.201910 0.111720
-0.201375 0.112301
-0.201127 0.112889
-0.201254 0.113421
-0.201809 0.113831
-0.202785 0.114067
-0.204112 0.114096
-0.205667 0.113910
-0.207298 0.113529
-0.208852 0.112998
-0.210196 0.112382
-0.211222 0.111772
-0.211853 0.111276
-0.212037 0.111024
-0.211741 0.111150
-0.210947 0.111781
-0.209649 0.113008
-0.207850 0.114866
-0.205568 0.117314
-0.202854 0.120235
-0.199800 0.123448
-0.196553 0.126739
-0.193310 0.129892
-0.190304 0.132730
-0.183585 0.166588
-0.183608 0.167909
-0.183660 0.169255
-0.183629 0.170661
-0.183391 0.172158
-0.182840 0.173765
-0.181904 0.175482
-0.180559 0.177287
-0.178823 0.179138
-0.176754 0.180985
-0.174431 0.182772
-0.171948 0.184448
-0.169393 0.185970
-0.166852 0.187304
-0.164394 0.188429
-0.162077 0.189337
-0.159942 0.190037
-0.158013 0.190553
-0.156299 0.190925
-0.154783 0.191205
-0.153431 0.191458
-0.152190 0.191747
-0.151001 0.192126
-0.149811 0.192630
-0.148587 0.193263
-0.147321 0.193997
-0.146036 0.194784
-0.144773 0.195564
-0.143597 0.196274
-0.142580 0.196861
-0.141803 0.197280
-0.141344 0.197500
-0.141278 0.197500
-0.141664 0.197268
-0.142542 0.196804
-0.143928 0.196115
-0.145804 0.195220
-0.148132 0.194145
-0.150848 0.192921
-0.153879 0.191584
-0.157146 0.190170
-0.160572 0.188703
-0.164090 0.187198
-0.167637 0.185653
-0.171156 0.184059
-0.174585 0.182399
-0.177860 0.180661
-0.180910 0.178840
-0.183673 0.176937
-0.186097 0.174959
-0.188149 0.172919
-0.189812 0.170833
-0.191085 0.168724
-0.191977 0.166622
-0.192502 0.164564
-0.192677 0.162595
-0.192519 0.160764
-0.192055 0.159115
-0.191327 0.157676
-0.190397 0.156457
-0.189356 0.155441
-0.188311 0.154587
-0.187380 0.153843
-0.186674 0.153149
-0.186277 0.152454
-0.186233 0.151717
-0.186534 0.150919
-0.187125 0.150058
-0.187912 0.149155
-0.188778 0.148245
-0.189604 0.147374
-0.190280 0.146591
-0.190722 0.145944
-0.190874 0.145474
-0.190710 0.145211
-0.190233 0.145173
-0.189468 0.145364
-0.188466 0.145773
-0.187296 0.146371
-0.186044 0.147119
-0.184807 0.147968
-0.183688 0.148868
-0.182788 0.149773
-0.182199 0.150643
-0.182000 0.151447
-0.182249 0.152158
-0.182973 0.152757
-0.184161 0.153235
-0.185757 0.153598
-0.187651 0.153875
-0.189684 0.154128
-0.191660 0.154455
-0.193366 0.154978
-0.194600 0.155820
-0.195192 0.157080
-0.195032 0.158799
-0.194074 0.160949
-0.192345 0.163434
-0.189936 0.166113
-0.186991 0.168823
-0.183683 0.171415
-0.052153 -0.105303
-0.053463 -0.104353
-0.054625 -0.102480
-0.055629 -0.099786
-0.056479 -0.096424
-0.057195 -0.092602
-0.057810 -0.088569
-0.058374 -0.084599
-0.058942 -0.080960
-0.059569 -0.077900
-0.060304 -0.075632
-0.061186 -0.074335
-0.062239 -0.074142
-0.063464 -0.075113
-0.064834 -0.077196
-0.066291 -0.080216
-0.067755 -0.083894
-0.069142 -0.087893
-0.070371 -0.091876
-0.071382 -0.095539
-0.072130 -0.098639
-0.072596 -0.100993
-0.072774 -0.102480
-0.072675 -0.103029
-0.072317 -0.102623
-0.071727 -0.101301
-0.070939 -0.099156
-0.069990 -0.096340
-0.068927 -0.093051
-0.067799 -0.089522
-0.066657 -0.086004
-0.065551 -0.082739
-0.064523 -0.079959
-0.063607 -0.077876
-0.062826 -0.076680
-0.062190 -0.076515
-0.061691 -0.077444
-0.061300 -0.079412
-0.060974 -0.082238
-0.060660 -0.085632
-0.060318 -0.089255
-0.059921 -0.092772
-0.059462 -0.095896
-0.058952 -0.098410
-0.058407 -0.100163
-0.057849 -0.101070
-0.057294 -0.101102
-0.056760 -0.100277
-0.056255 -0.098665
-0.055785 -0.096385
-0.055351 -0.093595
-0.054949 -0.090483
-0.054572 -0.087243
-0.054213 -0.084065
-0.053869 -0.081129
-0.053544 -0.078617
-0.053258 -0.076717
-0.053041 -0.075617
-0.052927 -0.075474
-0.052942 -0.076368
-0.053090 -0.078262
-0.053348 -0.080979
-0.053673 -0.084234
-0.054015 -0.087698
-0.054326 -0.091058
-0.054572 -0.094058
-0.054729 -0.096505
-0.054783 -0.098279
-0.054722 -0.099316
-0.054536 -0.099606
-0.054213 -0.099187
-0.053741 -0.098135
-0.053107 -0.096566
-0.052304 -0.094617
-0.051330 -0.092436
-0.050194 -0.090170
-0.048917 -0.087960
-0.047527 -0.085950
-0.046063 -0.084298
-0.044569 -0.083177
-0.043085 -0.082761
-0.041638 -0.083179
-0.040242 -0.084479
-0.038890 -0.086590
-0.037568 -0.089326
-0.036254 -0.092414
-0.034931 -0.095554
-0.033588 -0.098472
-0.032222 -0.100950
-0.030834 -0.102836
-0.029430 -0.104045
-0.028016 -0.104550
-0.026600 -0.104363
-0.025193 -0.103532
-0.023808 -0.102134
-0.022464 -0.100264
-0.021176 -0.098032
-0.019955 -0.095548
-0.018801 -0.092922
-0.017706 -0.090271
-0.016652 -0.087738
-0.067287 0.244688
-0.071242 0.243455
-0.075615 0.242193
-0.080357 0.240820
-0.085382 0.239255
-0.090578 0.237439
-0.095820 0.235348
-0.101000 0.232989
-0.106030 0.230402
-0.110856 0.227646
-0.115461 0.224781
-0.119864 0.221857
-0.124104 0.218906
-0.128238 0.215940
-0.132321 0.212953
-0.136404 0.209926
-0.140529 0.206839
-0.144728 0.203671
-0.149032 0.200407
-0.153464 0.197036
-0.158044 0.193552
-0.162775 0.189952
-0.167631 0.186239
-0.172534 0.182433
-0.177354 0.178585
-0.181914 0.174779
-0.186026 0.171136
-0.189529 0.167786
-0.192320 0.164837
-0.194367 0.162343
-0.195705 0.160295
-0.196419 0.158627
-0.196618 0.157236
-0.196416 0.156009
-0.195917 0.154841
-0.195207 0.153648
-0.194360 0.152365
-0.193443 0.150946
-0.192518 0.149364
-0.191651 0.147609
-0.190912 0.145683
-0.190366 0.143600
-0.190077 0.141387
-0.190089 0.139082
-0.190419 0.136737
-0.191045 0.134414
-0.191906 0.132188
-0.192911 0.130135
-0.193958 0.128321
-0.194955 0.126785
-0.195836 0.125529
-0.196568 0.124514
-0.197153 0.123669
-0.197616 0.122901
-0.197995 0.122117
-0.198329 0.121238
-0.198650 0.120208
-0.198976 0.118996
-0.199315 0.117598
-0.199667 0.116029
-0.200033 0.114320
-0.200421 0.112510
-0.200852 0.110641
-0.201358 0.108752
-0.201984 0.106876
-0.202776 0.105034
-0.203771 0.103234
-0.204976 0.101482
-0.206362 0.099780
-0.207859 0.098140
-0.209377 0.096578
-0.210819 0.095114
-0.212103 0.093765
-0.213176 0.092537
-0.214007 0.091428
-0.214589 0.090433
-0.214924 0.089551
-0.215015 0.088791
-0.214863 0.088172
-0.214464 0.087722
-0.213812 0.087472
-0.212909 0.087447
-0.211769 0.087658
-0.210423 0.088094
-0.208925 0.088723
-0.207346 0.089488
-0.205774 0.090322
-0.204301 0.091148
-0.203012 0.091900
-0.201964 0.092533
-0.201180 0.093028
-0.200643 0.093397
-0.200303 0.093675
-0.200097 0.093909
-0.199962 0.094145
-0.199846 0.094420
-0.199714 0.094760
-0.199546 0.095181
-0.199330 0.095690
-0.199059 0.096290
-0.198728 0.096974
0.076463 -0.081809
0.076414 -0.081773
0.076222 -0.081807
0.075918 -0.081921
0.075534 -0.082116
0.075099 -0.082380
0.074645 -0.082693
0.074194 -0.083029
0.073763 -0.083362
0.073350 -0.083664
0.072941 -0.083908
0.072506 -0.084073
0.072015 -0.084141
0.071439 -0.084100
0.070759 -0.083945
0.069963 -0.083678
0.069047 -0.083307
0.068009 -0.082847
0.066850 -0.082319
0.065573 -0.081751
0.064188 -0.081178
0.062711 -0.080640
0.061163 -0.080174
0.059577 -0.079819
0.057985 -0.079604
0.056417 -0.079550
0.054892 -0.079667
0.053419 -0.079954
0.051991 -0.080398
0.050595 -0.080976
0.049208 -0.081660
0.047807 -0.082420
0.046370 -0.083223
0.044877 -0.084042
0.043315 -0.084847
0.041674 -0.085615
0.039948 -0.086325
0.038137 -0.086959
0.036243 -0.087509
0.034274 -0.087967
0.032244 -0.088335
0.030171 -0.088619
0.028077 -0.088832
0.025989 -0.088993
0.023928 -0.089127
0.021908 -0.089257
0.019934 -0.089406
0.018004 -0.089590
0.016112 -0.089815
0.014251 -0.090080
0.012414 -0.090375
0.010595 -0.090688
0.008791 -0.091005
0.007001 -0.091312
0.005226 -0.091595
0.003470 -0.091839
0.001739 -0.092029
0.000036 -0.092148
-0.001636 -0.092181
-0.003281 -0.092116
-0.004907 -0.091944
-0.006525 -0.091664
-0.008154 -0.091281
-0.009815 -0.090811
-0.011525 -0.090276
-0.013296 -0.089705
-0.015129 -0.089129
-0.017015 -0.088580
-0.018941 -0.088086
-0.020886 -0.087667
-0.022832 -0.087336
-0.024756 -0.087098
-0.026642 -0.086951
-0.028472 -0.086892
-0.030233 -0.086914
-0.031917 -0.087009
-0.033521 -0.087171
-0.035049 -0.087391
-0.036509 -0.087656
-0.037915 -0.087953
-0.039282 -0.088264
-0.040621 -0.088570
-0.041941 -0.088849
-0.043250 -0.089083
-0.044551 -0.089259
-0.045853 -0.089368
-0.047162 -0.089413
-0.048483 -0.089401
-0.049820 -0.089349
-0.051170 -0.089271
-0.052526 -0.089185
-0.053875 -0.089102
-0.055204 -0.089028
-0.056503 -0.088961
-0.057768 -0.088895
-0.059003 -0.088820
-0.060223 -0.088724
-0.061444 -0.088597
-0.062681 -0.088429
-0.063936 -0.088210
-0.065197 -0.087933
-0.003840 -0.095646
-0.005020 -0.095277
-0.006144 -0.094596
-0.007206 -0.093688
-0.008202 -0.092640
-0.009132 -0.091529
-0.009997 -0.090415
-0.010806 -0.089344
-0.011566 -0.088350
-0.012289 -0.087471
-0.012986 -0.086752
-0.013670 -0.086246
-0.014349 -0.086007
-0.015034 -0.086080
-0.015727 -0.086484
-0.016430 -0.087190
-0.017141 -0.088120
-0.017854 -0.089148
-0.018567 -0.090131
-0.019280 -0.090929
-0.019997 -0.091436
-0.020722 -0.091587
-0.021460 -0.091363
-0.022216 -0.090788
-0.022995 -0.089918
-0.023805 -0.088825
-0.024656 -0.087588
-0.025554 -0.086280
-0.026502 -0.084966
-0.027499 -0.083700
-0.028539 -0.082530
-0.029611 -0.081506
-0.030707 -0.080683
-0.031822 -0.080122
-0.032954 -0.079886
-0.034104 -0.080034
-0.035280 -0.080597
-0.036486 -0.081565
-0.037723 -0.082871
-0.038980 -0.084400
-0.040240 -0.085999
-0.041483 -0.087518
-0.042690 -0.088835
-0.043850 -0.089867
-0.044957 -0.090573
-0.046011 -0.090952
-0.047015 -0.091028
-0.047973 -0.090838
-0.048889 -0.090418
-0.049763 -0.089799
-0.050594 -0.089006
-0.051383 -0.088060
-0.052131 -0.086986
-0.052845 -0.085818
-0.053535 -0.084606
-0.054212 -0.083417
-0.054890 -0.082334
-0.055585 -0.081442
-0.056307 -0.080816
-0.057064 -0.080493
-0.057850 -0.080463
-0.058650 -0.080663
-0.059439 -0.080992
-0.060192 -0.081340
-0.060883 -0.081609
-0.061494 -0.081726
-0.062011 -0.081651
-0.062430 -0.081377
-0.062752 -0.080916
-0.062986 -0.080295
-0.063145 -0.079543
-0.063245 -0.078687
-0.063301 -0.077747
-0.063326 -0.076747
-0.063331 -0.075718
-0.063326 -0.074707
-0.063319 -0.073774
-0.063323 -0.072995
-0.063354 -0.072456
-0.063429 -0.072243
-0.063565 -0.072428
-0.063768 -0.073046
-0.064029 -0.074080
-0.064324 -0.075452
-0.064622 -0.077040
-0.064891 -0.078702
-0.065111 -0.080308
-0.065279 -0.081753
-0.065407 -0.082964
-0.065520 -0.083899
-0.065648 -0.084543
-0.065813 -0.084900
-0.066028 -0.084985
-0.066287 -0.084819
-0.066569 -0.084428
-0.066849 -0.083839
-0.067096 -0.083090
-0.067289 -0.082227
-0.067414 -0.081309
-0.067465 -0.080409
-0.067448 -0.079611
0.226927 0.153676
0.227193 0.154656
0.227476 0.155424
0.227774 0.155963
0.228041 0.156271
0.228194 0.156358
0.228144 0.156242
0.227829 0.155948
0.227238 0.155495
0.226428 0.154896
0.225512 0.154158
0.224636 0.153285
0.223929 0.152291
0.223464 0.151206
0.223236 0.150082
0.223168 0.148987
0.223156 0.147985
0.223107 0.147115
0.222972 0.146380
0.222757 0.145749
0.222515 0.145169
0.222327 0.144579
0.222281 0.143926
0.222446 0.143170
0.222847 0.142292
0.223455 0.141296
0.224185 0.140202
0.224920 0.139043
0.225550 0.137851
0.225994 0.136643
0.226234 0.135414
0.226314 0.134133
0.226331 0.132742
0.226413 0.131176
0.226677 0.129377
0.227195 0.127334
0.227968 0.125102
0.228933 0.122808
0.229991 0.120625
0.231048 0.118726
0.232038 0.117246
0.232924 0.116259
0.233701 0.115766
0.234387 0.115717
0.235015 0.116023
0.235621 0.116581
0.236231 0.117289
0.236838 0.118057
0.237398 0.118814
0.237833 0.119503
0.238055 0.120078
0.237996 0.120501
0.237630 0.120735
0.236988 0.120748
0.236149 0.120517
0.235228 0.120033
0.234345 0.119311
0.233594 0.118399
0.233018 0.117381
0.232608 0.116374
0.232311 0.115509
0.232062 0.114907
0.231803 0.114647
0.231497 0.114743
0.231140 0.115141
0.230754 0.115726
0.230386 0.116354
0.230092 0.116884
0.229914 0.117200
0.229856 0.117227
0.229882 0.116929
0.229918 0.116311
0.229881 0.115402
0.229697 0.114241
0.229333 0.112868
0.228800 0.111311
0.228155 0.109582
0.227488 0.107683
0.226897 0.105607
0.226465 0.103355
0.226237 0.100950
0.226217 0.098439
0.226376 0.095893
0.226670 0.093397
0.227061 0.091027
0.227520 0.088843
0.228033 0.086872
0.228597 0.085111
0.229216 0.083532
0.229888 0.082097
0.230602 0.080767
0.231324 0.079517
0.231989 0.078337
0.232516 0.077229
0.232819 0.076201
0.232829 0.075256
0.232514 0.074384
0.231886 0.073562
0.231001 0.072749
0.229951 0.071894
0.228843 0.070947
0.122263 -0.054981
0.123118 -0.056111
0.123895 -0.057206
0.124526 -0.058162
0.124962 -0.058899
0.125171 -0.059364
0.125141 -0.059528
0.124872 -0.059376
0.124377 -0.058911
0.123680 -0.058147
0.122816 -0.057108
0.121826 -0.055834
0.120758 -0.054377
0.119664 -0.052803
0.118596 -0.051199
0.117601 -0.049667
0.116726 -0.048321
0.116010 -0.047283
0.115479 -0.046664
0.115150 -0.046549
0.115019 -0.046976
0.115059 -0.047923
0.115226 -0.049312
0.115465 -0.051025
0.115719 -0.052932
0.115935 -0.054911
0.116075 -0.056857
0.116111 -0.058690
0.116024 -0.060351
0.115809 -0.061798
0.115464 -0.063004
0.114994 -0.063950
0.114409 -0.064629
0.113724 -0.065039
0.112957 -0.065192
0.112131 -0.065113
0.111272 -0.064842
0.110409 -0.064436
0.109573 -0.063972
0.108799 -0.063537
0.108118 -0.063228
0.107558 -0.063131
0.107132 -0.063303
0.106835 -0.063755
0.106640 -0.064440
0.106503 -0.065271
0.106371 -0.066140
0.106194 -0.066947
0.105929 -0.067612
0.105544 -0.068079
0.105018 -0.068318
0.104339 -0.068316
0.103508 -0.068071
0.102532 -0.067587
0.101428 -0.066877
0.100223 -0.065958
0.098948 -0.064855
0.097641 -0.063605
0.096339 -0.062258
0.095080 -0.060877
0.093900 -0.059539
0.092828 -0.058336
0.091887 -0.057366
0.091088 -0.056723
0.090435 -0.056482
0.089915 -0.056683
0.089501 -0.057315
0.089155 -0.058324
0.088834 -0.059618
0.088496 -0.061097
0.088110 -0.062663
0.087658 -0.064230
0.087132 -0.065731
0.086533 -0.067113
0.085869 -0.068337
0.085147 -0.069376
0.084378 -0.070211
0.083572 -0.070832
0.082740 -0.071242
0.081892 -0.071453
0.081037 -0.071493
0.080184 -0.071401
0.079338 -0.071232
0.078503 -0.071049
0.077679 -0.070928
0.076862 -0.070948
0.076047 -0.071181
0.075229 -0.071681
0.074401 -0.072470
0.073556 -0.073531
0.072687 -0.074808
0.071785 -0.076222
0.070843 -0.077687
0.069854 -0.079122
0.068812 -0.080455
0.067709 -0.081629
0.066540 -0.082597
0.065298 -0.083322
0.063978 -0.083775
0.062574 -0.083941
0.061083 -0.083818
-0.115153 -0.063499
-0.115778 -0.063884
-0.116414 -0.064426
-0.117003 -0.065104
-0.117499 -0.065891
-0.117870 -0.066754
-0.118094 -0.067648
-0.118152 -0.068522
-0.118025 -0.069315
-0.117697 -0.069965
-0.117155 -0.070418
-0.116397 -0.070634
-0.115436 -0.070596
-0.114298 -0.070314
-0.113022 -0.069823
-0.111660 -0.069179
-0.110270 -0.068448
-0.108910 -0.067699
-0.107634 -0.066992
-0.106489 -0.066374
-0.105510 -0.065881
-0.104724 -0.065533
-0.104143 -0.065345
-0.103761 -0.065324
-0.103556 -0.065474
-0.103499 -0.065797
-0.103553 -0.066289
-0.103684 -0.066939
-0.103857 -0.067720
-0.104036 -0.068589
-0.104185 -0.069482
-0.104261 -0.070323
-0.104226 -0.071039
-0.104041 -0.071573
-0.103679 -0.071895
-0.103126 -0.072013
-0.102381 -0.071964
-0.101460 -0.071811
-0.100394 -0.071629
-0.099229 -0.071487
-0.098023 -0.071439
-0.096840 -0.071516
-0.095743 -0.071731
-0.094786 -0.072084
-0.094006 -0.072572
-0.093419 -0.073189
-0.093019 -0.073935
-0.092784 -0.074809
-0.092676 -0.075808
-0.092650 -0.076919
-0.092652 -0.078115
-0.092622 -0.079347
-0.092491 -0.080550
-0.092194 -0.081644
-0.091670 -0.082554
-0.090873 -0.083221
-0.089776 -0.083610
-0.088376 -0.083714
-0.086692 -0.083554
-0.084760 -0.083173
-0.082631 -0.082629
-0.080365 -0.081988
-0.078022 -0.081313
-0.075662 -0.080662
-0.073343 -0.080085
-0.071121 -0.079626
-0.069044 -0.079322
-0.067156 -0.079206
-0.065487 -0.079309
-0.064047 -0.079656
-0.062827 -0.080265
-0.061791 -0.081136
-0.060887 -0.082248
-0.060056 -0.083551
-0.059232 -0.084964
-0.058359 -0.086390
-0.057393 -0.087727
-0.056302 -0.088888
-0.055072 -0.089811
-0.053702 -0.090464
-0.052199 -0.090847
-0.050580 -0.090984
-0.048861 -0.090918
-0.047064 -0.090702
-0.045210 -0.090388
-0.043319 -0.090028
-0.041409 -0.089671
-0.039498 -0.089368
-0.037597 -0.089165
-0.035712 -0.089111
-0.033845 -0.089253
-0.031991 -0.089627
-0.030141 -0.090259
-0.028284 -0.091154
-0.026410 -0.092286
-0.024512 -0.093600
-0.022588 -0.095006
-0.020637 -0.096395
-0.018661 -0.097659
-0.016663 -0.098698
-0.014646 -0.099439
0.006196 -0.090552
0.005783 -0.090489
0.005406 -0.090055
0.005035 -0.089276
0.004634 -0.088204
0.004172 -0.086907
0.003623 -0.085471
0.002973 -0.083994
0.002226 -0.082585
0.001403 -0.081358
0.000533 -0.080427
-0.000348 -0.079896
-0.001201 -0.079853
-0.001992 -0.080357
-0.002688 -0.081431
-0.003262 -0.083051
-0.003698 -0.085141
-0.003986 -0.087576
-0.004132 -0.090189
-0.004151 -0.092803
-0.004072 -0.095245
-0.003928 -0.097370
-0.003757 -0.099067
-0.003599 -0.100262
-0.003488 -0.100918
-0.003455 -0.101029
-0.003519 -0.100618
-0.003686 -0.099735
-0.003956 -0.098451
-0.004317 -0.096857
-0.004754 -0.095061
-0.005246 -0.093182
-0.005772 -0.091345
-0.006313 -0.089676
-0.006854 -0.088285
-0.007386 -0.087263
-0.007906 -0.086666
-0.008418 -0.086507
-0.008929 -0.086756
-0.009447 -0.087341
-0.009980 -0.088154
-0.010532 -0.089072
-0.011102 -0.089968
-0.011688 -0.090730
-0.012282 -0.091266
-0.012873 -0.091509
-0.013453 -0.091417
-0.014015 -0.090976
-0.014559 -0.090195
-0.015085 -0.089103
-0.015600 -0.087753
-0.016109 -0.086217
-0.016618 -0.084583
-0.017132 -0.082956
-0.017654 -0.081450
-0.018187 -0.080180
-0.018730 -0.079258
-0.019284 -0.078777
-0.019846 -0.078807
-0.020408 -0.079382
-0.020960 -0.080493
-0.021487 -0.082077
-0.021978 -0.084023
-0.022425 -0.086188
-0.022830 -0.088418
-0.023203 -0.090571
-0.023562 -0.092528
-0.023929 -0.094194
-0.024326 -0.095502
-0.024779 -0.096409
-0.025309 -0.096891
-0.025935 -0.096943
-0.026669 -0.096580
-0.027519 -0.095838
-0.028484 -0.094775
-0.029557 -0.093474
-0.030725 -0.092038
-0.031973 -0.090590
-0.033287 -0.089258
-0.034653 -0.088168
-0.036061 -0.087425
-0.037501 -0.087093
-0.038965 -0.087195
-0.040440 -0.087693
-0.041906 -0.088508
-0.043341 -0.089526
-0.044720 -0.090620
-0.046018 -0.091670
-0.047215 -0.092568
-0.048295 -0.093230
-0.049247 -0.093594
-0.050067 -0.093622
-0.050755 -0.093295
-0.051316 -0.092617
-0.051757 -0.091612
-0.052090 -0.090324
-0.052329 -0.088816
-0.052489 -0.087167
-0.052588 -0.085469
-0.052647 -0.083827
-0.052683 -0.082345
-0.018581 -0.085122
-0.018049 -0.084928
-0.017465 -0.084886
-0.016838 -0.084983
-0.016181 -0.085196
-0.015513 -0.085500
-0.014864 -0.085863
-0.014276 -0.086248
-0.013804 -0.086614
-0.013513 -0.086912
-0.013463 -0.087092
-0.013695 -0.087110
-0.014204 -0.086937
-0.014943 -0.086567
-0.015831 -0.086021
-0.016776 -0.085340
-0.017694 -0.084583
-0.018514 -0.083814
-0.019194 -0.083099
-0.019709 -0.082497
-0.020059 -0.082060
-0.020262 -0.081817
-0.020349 -0.081782
-0.020361 -0.081944
-0.020349 -0.082280
-0.020371 -0.082753
-0.020500 -0.083318
-0.020809 -0.083926
-0.021368 -0.084530
-0.022215 -0.085084
-0.023342 -0.085548
-0.024690 -0.085886
-0.026172 -0.086072
-0.027692 -0.086086
-0.029165 -0.085916
-0.030523 -0.085562
-0.031718 -0.085037
-0.032719 -0.084369
-0.033511 -0.083600
-0.034096 -0.082779
-0.034489 -0.081962
-0.034721 -0.081200
-0.034837 -0.080536
-0.034899 -0.079998
-0.034975 -0.079595
-0.035139 -0.079325
-0.035452 -0.079176
-0.035955 -0.079136
-0.036653 -0.079198
-0.037519 -0.079357
-0.038507 -0.079612
-0.039561 -0.079954
-0.040632 -0.080370
-0.041674 -0.080832
-0.042647 -0.081307
-0.043518 -0.081752
-0.044255 -0.082129
-0.044839 -0.082407
-0.045261 -0.082566
-0.045527 -0.082603
-0.045661 -0.082526
-0.045702 -0.082351
-0.045707 -0.082098
-0.045739 -0.081787
-0.045859 -0.081436
-0.046105 -0.081063
-0.046483 -0.080691
-0.046963 -0.080345
-0.047498 -0.080050
-0.048034 -0.079829
-0.048525 -0.079703
-0.048935 -0.079683
-0.049233 -0.079775
-0.049395 -0.079974
-0.049403 -0.080265
-0.049245 -0.080618
-0.048915 -0.080998
-0.048423 -0.081363
-0.047792 -0.081669
-0.047062 -0.081875
-0.046286 -0.081950
-0.045529 -0.081870
-0.044850 -0.081626
-0.044294 -0.081230
-0.043874 -0.080712
-0.043571 -0.080122
-0.043345 -0.079520
-0.043147 -0.078965
-0.042933 -0.078506
-0.042671 -0.078180
-0.042343 -0.078008
-0.041942 -0.078001
-0.041468 -0.078162
-0.040930 -0.078489
-0.040338 -0.078970
-0.039711 -0.079584
-0.039073 -0.080294
-0.038455 -0.081049
-0.037896 -0.081785
-0.037439 -0.082435
-0.037120 -0.082937
-0.216711 0.049562
-0.216054 0.048467
-0.215409 0.047586
-0.214732 0.046861
-0.213982 0.046219
-0.213133 0.045582
-0.212172 0.044865
-0.211106 0.043986
-0.209955 0.042883
-0.208741 0.041521
-0.207488 0.039904
-0.206210 0.038064
-0.204914 0.036056
-0.203604 0.033946
-0.202288 0.031799
-0.200987 0.029681
-0.199734 0.027648
-0.198577 0.025747
-0.197573 0.024013
-0.196782 0.022471
-0.196250 0.021128
-0.196001 0.019974
-0.196028 0.018978
-0.196291 0.018090
-0.196728 0.017253
-0.197265 0.016413
-0.197834 0.015533
-0.198382 0.014602
-0.198877 0.013628
-0.199304 0.012634
-0.199661 0.011651
-0.199951 0.010707
-0.200174 0.009837
-0.200328 0.009077
-0.200409 0.008467
-0.200415 0.008041
-0.200350 0.007824
-0.200231 0.007822
-0.200083 0.008024
-0.199939 0.008398
-0.199836 0.008893
-0.199810 0.009448
-0.199888 0.010000
-0.200089 0.010494
-0.200423 0.010895
-0.200886 0.011198
-0.201460 0.011418
-0.202118 0.011589
-0.202825 0.011745
-0.203541 0.011914
-0.204231 0.012114
-0.204862 0.012354
-0.205406 0.012636
-0.205835 0.012964
-0.206118 0.013344
-0.206225 0.013785
-0.206126 0.014298
-0.205801 0.014892
-0.205240 0.015564
-0.204453 0.016306
-0.203469 0.017098
-0.202338 0.017924
-0.201131 0.018770
-0.199933 0.019636
-0.198835 0.020524
-0.197922 0.021440
-0.197265 0.022383
-0.196912 0.023342
-0.196884 0.024294
-0.197175 0.025207
-0.197764 0.026044
-0.198614 0.026771
-0.199685 0.027357
-0.200935 0.027781
-0.202315 0.028035
-0.203773 0.028124
-0.205247 0.028070
-0.206669 0.027908
-0.207967 0.027686
-0.209072 0.027462
-0.209931 0.027300
-0.210510 0.027265
-0.210805 0.027421
-0.210838 0.027816
-0.210658 0.028483
-0.210331 0.029441
-0.209935 0.030695
-0.209545 0.032239
-0.209230 0.034056
-0.209045 0.036115
-0.209026 0.038365
-0.209189 0.040741
-0.209535 0.043172
-0.210057 0.045587
-0.210738 0.047926
-0.211562 0.050141
-0.212503 0.052203
-0.213521 0.054105
-0.214561 0.055862
-0.215545 0.057503
-0.216392 0.059071
0.139254 -0.041834
0.139077 -0.041608
0.138968 -0.041407
0.138881 -0.041223
0.138768 -0.041048
0.138587 -0.040871
0.138307 -0.040685
0.137911 -0.040483
0.137397 -0.040261
0.136776 -0.040018
0.136071 -0.039755
0.135311 -0.039476
0.134526 -0.039190
0.133749 -0.038909
0.133011 -0.038657
0.132338 -0.038467
0.131753 -0.038384
0.131272 -0.038456
0.130904 -0.038723
0.130650 -0.039212
0.130501 -0.039927
0.130442 -0.040851
0.130456 -0.041950
0.130530 -0.043175
0.130657 -0.044472
0.130837 -0.045785
0.131070 -0.047057
0.131355 -0.048235
0.131690 -0.049276
0.132063 -0.050146
0.132461 -0.050826
0.132868 -0.051312
0.133260 -0.051610
0.133607 -0.051733
0.133875 -0.051706
0.134032 -0.051558
0.134049 -0.051327
0.133913 -0.051056
0.133627 -0.050796
0.133209 -0.050596
0.132690 -0.050504
0.132111 -0.050553
0.131513 -0.050758
0.130934 -0.051116
0.130405 -0.051604
0.129957 -0.052191
0.129614 -0.052838
0.129395 -0.053502
0.129307 -0.054146
0.129344 -0.054732
0.129484 -0.055232
0.129688 -0.055621
0.129910 -0.055883
0.130101 -0.056012
0.130214 -0.056003
0.130211 -0.055860
0.130061 -0.055588
0.129746 -0.055203
0.129261 -0.054730
0.128611 -0.054204
0.127818 -0.053670
0.126911 -0.053178
0.125927 -0.052775
0.124905 -0.052497
0.123879 -0.052362
0.122878 -0.052374
0.121925 -0.052522
0.121033 -0.052788
0.120206 -0.053153
0.119439 -0.053598
0.118716 -0.054107
0.118016 -0.054668
0.117310 -0.055270
0.116566 -0.055908
0.115752 -0.056577
0.114841 -0.057272
0.113809 -0.057988
0.112643 -0.058718
0.111339 -0.059456
0.109902 -0.060194
0.108348 -0.060930
0.106701 -0.061670
0.104995 -0.062427
0.103264 -0.063218
0.101544 -0.064067
0.099868 -0.064988
0.098257 -0.065994
0.096725 -0.067082
0.095268 -0.068246
0.093876 -0.069470
0.092531 -0.070736
0.091210 -0.072024
0.089891 -0.073311
0.088553 -0.074573
0.087183 -0.075785
0.085773 -0.076919
0.084326 -0.077944
0.082853 -0.078833
0.081371 -0.079556
0.079901 -0.080089
0.078465 -0.080413
-0.205748 0.094715
-0.206059 0.093103
-0.206270 0.091464
-0.206358 0.089870
-0.206318 0.088394
-0.206159 0.087108
-0.205891 0.086068
-0.205525 0.085311
-0.205062 0.084848
-0.204500 0.084659
-0.203835 0.084702
-0.203076 0.084904
-0.202251 0.085178
-0.201414 0.085433
-0.200639 0.085579
-0.200018 0.085542
-0.199644 0.085256
-0.199600 0.084669
-0.199940 0.083741
-0.200668 0.082454
-0.201727 0.080815
-0.203016 0.078859
-0.204405 0.076643
-0.205771 0.074253
-0.207010 0.071802
-0.208058 0.069435
-0.208888 0.067305
-0.209513 0.065558
-0.209965 0.064296
-0.210280 0.063557
-0.210481 0.063299
-0.210577 0.063418
-0.210562 0.063784
-0.210426 0.064270
-0.210164 0.064771
-0.209790 0.065207
-0.209337 0.065515
-0.208860 0.065642
-0.208427 0.065541
-0.208110 0.065168
-0.207956 0.064488
-0.207980 0.063483
-0.208152 0.062163
-0.208404 0.060561
-0.208650 0.058742
-0.208809 0.056795
-0.208825 0.054826
-0.208680 0.052951
-0.208392 0.051283
-0.208007 0.049913
-0.207581 0.048901
-0.207166 0.048271
-0.206799 0.048009
-0.206491 0.048078
-0.206233 0.048416
-0.206004 0.048956
-0.205778 0.049625
-0.205543 0.050353
-0.205300 0.051076
-0.205070 0.051731
-0.204884 0.052263
-0.204777 0.052618
-0.204770 0.052753
-0.204864 0.052640
-0.205041 0.052274
-0.205265 0.051676
-0.205496 0.050895
-0.205699 0.050006
-0.205855 0.049098
-0.205960 0.048267
-0.206027 0.047609
-0.206083 0.047213
-0.206163 0.047158
-0.206297 0.047506
-0.206508 0.048301
-0.206799 0.049562
-0.207150 0.051281
-0.207518 0.053417
-0.207849 0.055896
-0.208089 0.058614
-0.208204 0.061453
-0.208190 0.064294
-0.208076 0.067031
-0.207913 0.069589
-0.207759 0.071925
-0.207667 0.074032
-0.207664 0.075930
-0.207755 0.077658
-0.207921 0.079266
-0.208133 0.080806
-0.208356 0.082332
-0.208559 0.083895
-0.208716 0.085545
-0.208806 0.087333
-0.208812 0.089304
-0.208713 0.091492
-0.208488 0.093918
-0.208106 0.096582
-0.207538 0.099459
-0.206758 0.102498
-0.205760 0.105617
0.027961 -0.082760
0.027284 -0.082988
0.026706 -0.083400
0.026168 -0.083953
0.025603 -0.084613
0.024951 -0.085354
0.024164 -0.086160
0.023207 -0.087012
0.022063 -0.087890
0.020727 -0.088762
0.019208 -0.089584
0.017533 -0.090308
0.015739 -0.090887
0.013878 -0.091292
0.012013 -0.091516
0.010210 -0.091584
0.008540 -0.091549
0.007064 -0.091484
0.005830 -0.091470
0.004858 -0.091576
0.004142 -0.091847
0.003646 -0.092293
0.003319 -0.092897
0.003098 -0.093619
0.002921 -0.094415
0.002734 -0.095239
0.002490 -0.096052
0.002151 -0.096823
0.001693 -0.097525
0.001105 -0.098138
0.000391 -0.098635
-0.000428 -0.098987
-0.001312 -0.099153
-0.002210 -0.099095
-0.003062 -0.098780
-0.003812 -0.098195
-0.004418 -0.097349
-0.004864 -0.096280
-0.005157 -0.095050
-0.005326 -0.093743
-0.005410 -0.092447
-0.005450 -0.091246
-0.005484 -0.090202
-0.005545 -0.089350
-0.005661 -0.088698
-0.005858 -0.088233
-0.006156 -0.087933
-0.006567 -0.087775
-0.007093 -0.087740
-0.007725 -0.087815
-0.008440 -0.087992
-0.009204 -0.088263
-0.009980 -0.088615
-0.010734 -0.089025
-0.011445 -0.089459
-0.012103 -0.089870
-0.012719 -0.090211
-0.013311 -0.090443
-0.013901 -0.090545
-0.014512 -0.090527
-0.015158 -0.090422
-0.015850 -0.090288
-0.016593 -0.090194
-0.017388 -0.090203
-0.018230 -0.090359
-0.019110 -0.090675
-0.020017 -0.091137
-0.020935 -0.091713
-0.021844 -0.092372
-0.022718 -0.093091
-0.023533 -0.093862
-0.024268 -0.094684
-0.024915 -0.095552
-0.025491 -0.096451
-0.026030 -0.097342
-0.026577 -0.098165
-0.027178 -0.098850
-0.027870 -0.099323
-0.028670 -0.099520
-0.029585 -0.099400
-0.030606 -0.098949
-0.031720 -0.098190
-0.032905 -0.097177
-0.034140 -0.095993
-0.035397 -0.094736
-0.036642 -0.093505
-0.037834 -0.092383
-0.038925 -0.091428
-0.039864 -0.090664
-0.040612 -0.090095
-0.041150 -0.089710
-0.041498 -0.089492
-0.041705 -0.089424
-0.041846 -0.089490
-0.042000 -0.089673
-0.042238 -0.089947
-0.042613 -0.090277
-0.043153 -0.090612
-0.043865 -0.090892
-0.044731 -0.091054
-0.045716 -0.091044
-0.035135 -0.089227
-0.034763 -0.089304
-0.034434 -0.089070
-0.034120 -0.088557
-0.033793 -0.087818
-0.033436 -0.086924
-0.033043 -0.085959
-0.032617 -0.085011
-0.032168 -0.084169
-0.031714 -0.083505
-0.031277 -0.083070
-0.030878 -0.082888
-0.030538 -0.082952
-0.030269 -0.083233
-0.030077 -0.083684
-0.029953 -0.084249
-0.029881 -0.084866
-0.029836 -0.085475
-0.029797 -0.086019
-0.029744 -0.086448
-0.029668 -0.086717
-0.029564 -0.086792
-0.029431 -0.086647
-0.029271 -0.086265
-0.029088 -0.085641
-0.028887 -0.084787
-0.028681 -0.083728
-0.028490 -0.082510
-0.028337 -0.081190
-0.028253 -0.079837
-0.028267 -0.078524
-0.028405 -0.077322
-0.028680 -0.076295
-0.029093 -0.075496
-0.029630 -0.074960
-0.030264 -0.074701
-0.030964 -0.074712
-0.031698 -0.074966
-0.032437 -0.075422
-0.033161 -0.076024
-0.033858 -0.076713
-0.034529 -0.077428
-0.035184 -0.078106
-0.035843 -0.078696
-0.036530 -0.079148
-0.037273 -0.079425
-0.038096 -0.079503
-0.039018 -0.079374
-0.040052 -0.079048
-0.041203 -0.078560
-0.042468 -0.077961
-0.043834 -0.077321
-0.045285 -0.076719
-0.046797 -0.076234
-0.048347 -0.075938
-0.049910 -0.075889
-0.051459 -0.076122
-0.052968 -0.076651
-0.054407 -0.077460
-0.055750 -0.078511
-0.056974 -0.079738
-0.058069 -0.081062
-0.059034 -0.082389
-0.059888 -0.083625
-0.060664 -0.084680
-0.061406 -0.085474
-0.062159 -0.085946
-0.062956 -0.086055
-0.063805 -0.085785
-0.064683 -0.085147
-0.065539 -0.084177
-0.066312 -0.082939
-0.066945 -0.081511
-0.067392 -0.079983
-0.067626 -0.078449
-0.067635 -0.076996
-0.067421 -0.075703
-0.066994 -0.074635
-0.066370 -0.073838
-0.065568 -0.073339
-0.064611 -0.073142
-0.063525 -0.073226
-0.062338 -0.073548
-0.061079 -0.074048
-0.059781 -0.074653
-0.058471 -0.075289
-0.057173 -0.075889
-0.055902 -0.076401
-0.054663 -0.076788
-0.053452 -0.077034
-0.052255 -0.077139
-0.051057 -0.077116
-0.049838 -0.076989
-0.048584 -0.076789
-0.047288 -0.076554
-0.045948 -0.076328
-0.044576 -0.076153
-0.043188 -0.076071
-0.041807 -0.076113
-0.040458 -0.076306
-0.039171 -0.076661
0.219185 0.166460
0.219139 0.167573
0.218722 0.168615
0.217944 0.169565
0.216851 0.170397
0.215531 0.171082
0.214105 0.171588
0.212713 0.171882
0.211500 0.171934
0.210587 0.171730
0.210055 0.171270
0.209934 0.170582
0.210206 0.169721
0.210814 0.168758
0.211684 0.167776
0.212739 0.166855
0.213906 0.166053
0.215124 0.165400
0.216331 0.164893
0.217469 0.164496
0.218474 0.164155
0.219284 0.163808
0.219845 0.163397
0.220118 0.162873
0.220086 0.162196
0.219763 0.161332
0.219191 0.160252
0.218442 0.158935
0.217610 0.157370
0.216804 0.155566
0.216133 0.153547
0.215695 0.151349
0.215565 0.149006
0.215787 0.146552
0.216375 0.144016
0.217321 0.141430
0.218594 0.138828
0.220151 0.136248
0.221941 0.133732
0.223901 0.131321
0.225960 0.129046
0.228036 0.126920
0.230041 0.124935
0.231884 0.123065
0.233480 0.121274
0.234754 0.119538
0.235641 0.117861
0.236101 0.116277
0.236122 0.114845
0.235728 0.113625
0.234975 0.112657
0.233949 0.111948
0.232755 0.111469
0.231508 0.111163
0.230321 0.110963
0.229296 0.110799
0.228516 0.110619
0.228042 0.110387
0.227916 0.110083
0.228158 0.109701
0.228770 0.109239
0.229730 0.108694
0.230986 0.108061
0.232452 0.107341
0.234007 0.106544
0.235510 0.105700
0.236817 0.104851
0.237806 0.104039
0.238383 0.103303
0.238492 0.102670
0.238116 0.102153
0.237273 0.101753
0.236012 0.101455
0.234412 0.101227
0.232572 0.101023
0.230605 0.100783
0.228633 0.100433
0.226775 0.099897
0.225140 0.099100
0.223826 0.097975
0.222905 0.096475
0.222426 0.094577
0.222403 0.092294
0.222812 0.089669
0.223596 0.086770
0.224665 0.083680
0.225907 0.080488
0.227195 0.077280
0.228402 0.074135
0.229412 0.071126
0.230127 0.068312
0.230477 0.065736
0.230423 0.063427
0.229954 0.061387
0.229089 0.059599
0.227868 0.058019
0.226346 0.056583
0.224591 0.055210
0.222679 0.053824
0.220692 0.052359
0.218722 0.050781
-0.107287 -0.066836
-0.108486 -0.066380
-0.109725 -0.066065
-0.111037 -0.065875
-0.112435 -0.065761
-0.113902 -0.065640
-0.115401 -0.065416
-0.116883 -0.064997
-0.118295 -0.064319
-0.119589 -0.063357
-0.120727 -0.062125
-0.121685 -0.060675
-0.122450 -0.059082
-0.123027 -0.057436
-0.123429 -0.055832
-0.123677 -0.054358
-0.123795 -0.053082
-0.123806 -0.052047
-0.123732 -0.051269
-0.123594 -0.050739
-0.123416 -0.050438
-0.123235 -0.050347
-0.123096 -0.050457
-0.123052 -0.050766
-0.123153 -0.051272
-0.123435 -0.051957
-0.123908 -0.052775
-0.124553 -0.053647
-0.125324 -0.054480
-0.126156 -0.055184
-0.126986 -0.055687
-0.127754 -0.055950
-0.128418 -0.055962
-0.128951 -0.055737
-0.129342 -0.055309
-0.129594 -0.054721
-0.129723 -0.054024
-0.129752 -0.053270
-0.129713 -0.052506
-0.129637 -0.051769
-0.129553 -0.051080
-0.129488 -0.050443
-0.129466 -0.049853
-0.129515 -0.049305
-0.129665 -0.048809
-0.129948 -0.048389
-0.130390 -0.048079
-0.131002 -0.047907
-0.131766 -0.047879
-0.132639 -0.047974
-0.133550 -0.048139
-0.134420 -0.048312
-0.135173 -0.048432
-0.135752 -0.048451
-0.136119 -0.048341
-0.136261 -0.048091
-0.136186 -0.047706
-0.135921 -0.047198
-0.135504 -0.046590
-0.134982 -0.045904
-0.134403 -0.045163
-0.133810 -0.044388
-0.133233 -0.043592
-0.132690 -0.042786
-0.132188 -0.041991
-0.131735 -0.041241
-0.131339 -0.040590
-0.131019 -0.040112
-0.130796 -0.039883
-0.130685 -0.039964
-0.130692 -0.040386
-0.130802 -0.041133
-0.130982 -0.042148
-0.131189 -0.043344
-0.131381 -0.044628
-0.131525 -0.045915
-0.131599 -0.047137
-0.131598 -0.048247
-0.131523 -0.049218
-0.131387 -0.050040
-0.131200 -0.050720
-0.130974 -0.051278
-0.130713 -0.051742
-0.130415 -0.052140
-0.130069 -0.052498
-0.129659 -0.052831
-0.129171 -0.053150
-0.128598 -0.053467
-0.127947 -0.053803
-0.127245 -0.054189
-0.126527 -0.054665
-0.125837 -0.055263
-0.125208 -0.056000
-0.124660 -0.056861
-0.124190 -0.057800
-0.123775 -0.058750
-0.123379 -0.059641
-0.122956 -0.060416
-0.122459 -0.061037
-0.121844 -0.061490
-0.121075 -0.061787
0.091068 0.250041
0.088992 0.250911
0.087449 0.252140
0.086418 0.253719
0.085854 0.255601
0.085692 0.257701
0.085847 0.259904
0.086217 0.262077
0.086688 0.264083
0.087138 0.265793
0.087450 0.267102
0.087516 0.267932
0.087239 0.268238
0.086544 0.268008
0.085379 0.267266
0.083717 0.266064
0.081555 0.264487
0.078921 0.262639
0.075864 0.260638
0.072455 0.258609
0.068782 0.256674
0.064948 0.254943
0.061058 0.253507
0.057213 0.252431
0.053497 0.251757
0.049970 0.251496
0.046661 0.251630
0.043568 0.252115
0.040659 0.252879
0.037874 0.253834
0.035130 0.254877
0.032332 0.255907
0.029372 0.256823
0.026136 0.257539
0.022510 0.257983
0.018387 0.258101
0.013679 0.257855
0.008327 0.257228
0.002328 0.256223
-0.004263 0.254869
-0.011335 0.253221
-0.018740 0.251364
-0.026332 0.249402
-0.033988 0.247447
-0.041629 0.245602
-0.049221 0.243949
-0.056768 0.242535
-0.064288 0.241369
-0.071809 0.240417
-0.079348 0.239608
-0.086902 0.238839
-0.094440 0.237984
-0.101902 0.236915
-0.109204 0.235514
-0.116245 0.233690
-0.122912 0.231386
-0.129091 0.228588
-0.134674 0.225321
-0.139573 0.221647
-0.143735 0.217652
-0.147156 0.213434
-0.149886 0.209090
-0.152025 0.204710
-0.153715 0.200368
-0.155124 0.196127
-0.156430 0.192033
-0.157813 0.188121
-0.159438 0.184405
-0.161444 0.180880
-0.163934 0.177514
-0.166960 0.174254
-0.170514 0.171029
-0.174520 0.167761
-0.178838 0.164380
-0.183284 0.160836
-0.187648 0.157115
-0.191727 0.153232
-0.195340 0.149235
-0.198353 0.145190
-0.200677 0.141171
-0.202274 0.137246
-0.203155 0.133476
-0.203372 0.129904
-0.203015 0.126554
-0.202205 0.123433
-0.201090 0.120525
-0.199836 0.117798
-0.198620 0.115200
-0.197620 0.112669
-0.197006 0.110129
-0.196927 0.107504
-0.197491 0.104719
-0.198756 0.101714
-0.200707 0.098456
-0.203257 0.094946
-0.206248 0.091228
-0.209477 0.087379
-0.212725 0.083505
-0.215786 0.079726
-0.218486 0.076159
-0.220694 0.072908
-0.043369 -0.098752
-0.043423 -0.098486
-0.043329 -0.097745
-0.043073 -0.096541
-0.042649 -0.094902
-0.042062 -0.092873
-0.041328 -0.090530
-0.040471 -0.087983
-0.039527 -0.085374
-0.038535 -0.082871
-0.037539 -0.080652
-0.036580 -0.078884
-0.035695 -0.077695
-0.034910 -0.077152
-0.034244 -0.077253
-0.033705 -0.077929
-0.033293 -0.079066
-0.032999 -0.080524
-0.032806 -0.082164
-0.032691 -0.083857
-0.032627 -0.085495
-0.032589 -0.086987
-0.032551 -0.088259
-0.032493 -0.089252
-0.032399 -0.089920
-0.032255 -0.090230
-0.032050 -0.090166
-0.031777 -0.089738
-0.031430 -0.088984
-0.031007 -0.087977
-0.030508 -0.086824
-0.029936 -0.085663
-0.029298 -0.084654
-0.028606 -0.083957
-0.027874 -0.083710
-0.027117 -0.084000
-0.026356 -0.084849
-0.025608 -0.086203
-0.024895 -0.087951
-0.024232 -0.089949
-0.023632 -0.092048
-0.023100 -0.094110
-0.022633 -0.096020
-0.022219 -0.097679
-0.021840 -0.099006
-0.021472 -0.099927
-0.021092 -0.100378
-0.020679 -0.100307
-0.020214 -0.099679
-0.019685 -0.098490
-0.019086 -0.096770
-0.018416 -0.094594
-0.017681 -0.092083
-0.016890 -0.089396
-0.016056 -0.086723
-0.015195 -0.084265
-0.014322 -0.082204
-0.013452 -0.080678
-0.012596 -0.079758
-0.011768 -0.079443
-0.010976 -0.079667
-0.010232 -0.080331
-0.009544 -0.081319
-0.008918 -0.082523
-0.008356 -0.083846
-0.007854 -0.085200
-0.007401 -0.086502
-0.006985 -0.087669
-0.006589 -0.088623
-0.006200 -0.089287
-0.005801 -0.089601
-0.005381 -0.089525
-0.004927 -0.089050
-0.004432 -0.088201
-0.003886 -0.087049
-0.003283 -0.085704
-0.002619 -0.084316
-0.001888 -0.083063
-0.001090 -0.082128
-0.000224 -0.081675
0.000705 -0.081821
0.001683 -0.082603
0.002692 -0.083979
0.003710 -0.085839
0.004708 -0.088037
0.005663 -0.090425
0.006553 -0.092866
0.007365 -0.095244
0.008092 -0.097456
0.008735 -0.099411
0.009301 -0.101017
0.009796 -0.102185
0.010230 -0.102836
0.010610 -0.102907
0.010946 -0.102364
0.011244 -0.101212
0.011513 -0.099498
0.011762 -0.097315
0.012002 -0.094798
0.012246 -0.092118
0.012507 -0.089465
0.236889 0.095256
0.236930 0.094053
0.236742 0.092808
0.236339 0.091501
0.235751 0.090114
0.235023 0.088635
0.234202 0.087061
0.233336 0.085398
0.232462 0.083665
0.231608 0.081895
0.230794 0.080134
0.230030 0.078436
0.229332 0.076855
0.228717 0.075433
0.228208 0.074195
0.227829 0.073139
0.227599 0.072248
0.227520 0.071492
0.227579 0.070847
0.227741 0.070299
0.227960 0.069845
0.228181 0.069489
0.228352 0.069236
0.228435 0.069080
0.228404 0.069001
0.228256 0.068966
0.228007 0.068932
0.227689 0.068849
0.227343 0.068670
0.227011 0.068357
0.226725 0.067882
0.226507 0.067241
0.226361 0.066448
0.226282 0.065536
0.226264 0.064549
0.226303 0.063536
0.226405 0.062537
0.226581 0.061577
0.226839 0.060668
0.227176 0.059811
0.227573 0.059006
0.227994 0.058264
0.228390 0.057601
0.228705 0.057036
0.228889 0.056579
0.228899 0.056223
0.228710 0.055935
0.228316 0.055668
0.227734 0.055360
0.226997 0.054947
0.226147 0.054368
0.225231 0.053579
0.224283 0.052549
0.223327 0.051271
0.222372 0.049762
0.221417 0.048056
0.220458 0.046202
0.219499 0.044253
0.218551 0.042259
0.217632 0.040261
0.216763 0.038289
0.215957 0.036369
0.215215 0.034527
0.214521 0.032793
0.213852 0.031198
0.213175 0.029769
0.212460 0.028520
0.211682 0.027447
0.210823 0.026528
0.209879 0.025723
0.208860 0.024984
0.207784 0.024258
0.206679 0.023499
0.205578 0.022670
0.204506 0.021749
0.203485 0.020733
0.202529 0.019637
0.201643 0.018488
0.200835 0.017318
0.200110 0.016161
0.199479 0.015039
0.198954 0.013968
0.198547 0.012951
0.198258 0.011988
0.198079 0.011076
0.197984 0.010220
0.197937 0.009427
0.197896 0.008706
0.197818 0.008061
0.197668 0.007491
0.197420 0.006984
0.197064 0.006521
0.196599 0.006078
0.196041 0.005632
0.195408 0.005164
0.194720 0.004664
0.193993 0.004135
0.193236 0.003590
0.192452 0.003052
0.191640 0.002552
0.190801 0.002119
-0.008133 -0.086503
-0.007337 -0.087769
-0.006546 -0.088930
-0.005768 -0.089895
-0.005019 -0.090594
-0.004314 -0.090985
-0.003670 -0.091053
-0.003101 -0.090808
-0.002618 -0.090284
-0.002231 -0.089538
-0.001946 -0.088648
-0.001771 -0.087707
-0.001707 -0.086825
-0.001752 -0.086120
-0.001898 -0.085712
-0.002130 -0.085712
-0.002431 -0.086205
-0.002776 -0.087232
-0.003143 -0.088777
-0.003508 -0.090763
-0.003851 -0.093060
-0.004155 -0.095508
-0.004407 -0.097942
-0.004598 -0.100207
-0.004724 -0.102174
-0.004784 -0.103746
-0.004778 -0.104854
-0.004706 -0.105453
-0.004570 -0.105527
-0.004370 -0.105083
-0.004112 -0.104154
-0.003805 -0.102797
-0.003461 -0.101092
-0.003101 -0.099139
-0.002745 -0.097056
-0.002418 -0.094973
-0.002138 -0.093030
-0.001921 -0.091360
-0.001769 -0.090083
-0.001670 -0.089283
-0.001606 -0.088996
-0.001548 -0.089192
-0.001470 -0.089779
-0.001350 -0.090623
-0.001174 -0.091573
-0.000935 -0.092486
-0.000634 -0.093244
-0.000274 -0.093760
0.000134 -0.093982
0.000580 -0.093881
0.001051 -0.093449
0.001530 -0.092700
0.002002 -0.091662
0.002455 -0.090384
0.002882 -0.088931
0.003281 -0.087381
0.003653 -0.085829
0.004003 -0.084384
0.004336 -0.083163
0.004661 -0.082285
0.004983 -0.081863
0.005312 -0.081985
0.005649 -0.082704
0.005993 -0.084017
0.006336 -0.085850
0.006665 -0.088072
0.006964 -0.090511
0.007215 -0.092990
0.007406 -0.095346
0.007527 -0.097447
0.007576 -0.099198
0.007556 -0.100539
0.007478 -0.101443
0.007358 -0.101905
0.007215 -0.101935
0.007069 -0.101559
0.006932 -0.100817
0.006808 -0.099766
0.006693 -0.098478
0.006575 -0.097046
0.006438 -0.095576
0.006262 -0.094193
0.006029 -0.093021
0.005724 -0.092175
0.005333 -0.091741
0.004850 -0.091755
0.004275 -0.092196
0.003615 -0.092982
0.002885 -0.093985
0.002104 -0.095057
0.001294 -0.096054
0.000477 -0.096855
-0.000325 -0.097369
-0.001095 -0.097539
-0.001819 -0.097339
-0.002492 -0.096766
-0.003116 -0.095837
-0.003698 -0.094586
-0.004252 -0.093064
-0.004794 -0.091338
-0.005339 -0.089492
-0.017320 -0.093489
-0.018534 -0.093413
-0.019706 -0.093668
-0.020849 -0.094255
-0.021975 -0.095110
-0.023087 -0.096106
-0.024189 -0.097084
-0.025286 -0.097889
-0.026385 -0.098398
-0.027496 -0.098535
-0.028623 -0.098279
-0.029765 -0.097650
-0.030912 -0.096709
-0.032046 -0.095543
-0.033144 -0.094242
-0.034183 -0.092892
-0.035142 -0.091553
-0.036002 -0.090264
-0.036749 -0.089049
-0.037376 -0.087934
-0.037881 -0.086957
-0.038264 -0.086175
-0.038534 -0.085660
-0.038695 -0.085490
-0.038756 -0.085725
-0.038717 -0.086386
-0.038578 -0.087437
-0.038340 -0.088775
-0.038011 -0.090257
-0.037609 -0.091723
-0.037169 -0.093036
-0.036738 -0.094098
-0.036370 -0.094857
-0.036119 -0.095309
-0.036026 -0.095484
-0.036112 -0.095436
-0.036376 -0.095224
-0.036795 -0.094899
-0.037330 -0.094494
-0.037938 -0.094019
-0.038576 -0.093474
-0.039208 -0.092860
-0.039808 -0.092194
-0.040360 -0.091516
-0.040858 -0.090890
-0.041304 -0.090390
-0.041705 -0.090090
-0.042073 -0.090035
-0.042412 -0.090222
-0.042727 -0.090587
-0.043020 -0.091019
-0.043294 -0.091387
-0.043560 -0.091578
-0.043837 -0.091513
-0.044148 -0.091162
-0.044523 -0.090537
-0.044986 -0.089684
-0.045560 -0.088661
-0.046253 -0.087531
-0.047053 -0.086348
-0.047932 -0.085150
-0.048850 -0.083953
-0.049768 -0.082761
-0.050649 -0.081578
-0.051466 -0.080423
-0.052203 -0.079339
-0.052848 -0.078394
-0.053399 -0.077670
-0.053858 -0.077251
-0.054225 -0.077207
-0.054501 -0.077564
-0.054684 -0.078294
-0.054774 -0.079312
-0.054771 -0.080492
-0.054682 -0.081705
-0.054523 -0.082845
-0.054319 -0.083842
-0.054102 -0.084672
-0.053915 -0.085348
-0.053795 -0.085908
-0.053777 -0.086401
-0.053878 -0.086869
-0.054098 -0.087336
-0.054412 -0.087802
-0.054784 -0.088252
-0.055170 -0.088667
-0.055531 -0.089038
-0.055838 -0.089372
-0.056072 -0.089700
-0.056227 -0.090072
-0.056307 -0.090548
-0.056318 -0.091180
-0.056267 -0.091993
-0.056153 -0.092968
-0.055967 -0.094038
-0.055691 -0.095104
-0.055310 -0.096057
-0.054811 -0.096811
-0.054195 -0.097315
-0.053472 -0.097556
-0.052661 -0.097554
-0.055536 0.248294
-0.057197 0.247691
-0.058918 0.247257
-0.060599 0.246970
-0.062158 0.246791
-0.063541 0.246671
-0.064738 0.246548
-0.065767 0.246360
-0.066671 0.246051
-0.067507 0.245570
-0.068341 0.244879
-0.069237 0.243953
-0.070261 0.242779
-0.071471 0.241364
-0.072921 0.239730
-0.074653 0.237921
-0.076697 0.236001
-0.079079 0.234044
-0.081821 0.232120
-0.084952 0.230286
-0.088496 0.228577
-0.092475 0.227002
-0.096897 0.225542
-0.101748 0.224159
-0.106982 0.222802
-0.112524 0.221415
-0.118263 0.219950
-0.124063 0.218372
-0.129766 0.216659
-0.135220 0.214800
-0.140304 0.212787
-0.144932 0.210613
-0.149055 0.208271
-0.152662 0.205757
-0.155767 0.203073
-0.158415 0.200226
-0.160672 0.197225
-0.162626 0.194083
-0.164379 0.190817
-0.166049 0.187440
-0.167755 0.183962
-0.169610 0.180381
-0.171711 0.176689
-0.174125 0.172872
-0.176881 0.168918
-0.179958 0.164834
-0.183283 0.160658
-0.186739 0.156467
-0.190179 0.152379
-0.193455 0.148527
-0.196434 0.145028
-0.199012 0.141955
-0.201120 0.139318
-0.202724 0.137063
-0.203817 0.135098
-0.204414 0.133319
-0.204549 0.131625
-0.204272 0.129928
-0.203649 0.128152
-0.202761 0.126237
-0.201705 0.124132
-0.200593 0.121805
-0.199545 0.119231
-0.198676 0.116393
-0.198084 0.113280
-0.197841 0.109881
-0.197986 0.106202
-0.198524 0.102266
-0.199425 0.098126
-0.200635 0.093869
-0.202083 0.089612
-0.203695 0.085493
-0.205396 0.081641
-0.207112 0.078163
-0.208767 0.075122
-0.210279 0.072540
-0.211569 0.070399
-0.212566 0.068658
-0.213215 0.067259
-0.213484 0.066138
-0.213363 0.065226
-0.212871 0.064452
-0.212045 0.063741
-0.210947 0.063020
-0.209655 0.062212
-0.208262 0.061250
-0.206867 0.060074
-0.205571 0.058642
-0.204463 0.056934
-0.203611 0.054949
-0.203055 0.052714
-0.202802 0.050276
-0.202833 0.047704
-0.203101 0.045080
-0.203547 0.042492
-0.204096 0.040020
-0.204665 0.037731
-0.205163 0.035671
-0.205501 0.033855
-0.205594 0.032274
-0.205375 0.030894
0.097188 -0.069162
0.096020 -0.068963
0.094940 -0.068712
0.093937 -0.068440
0.092999 -0.068204
0.092107 -0.068069
0.091236 -0.068100
0.090355 -0.068330
0.089437 -0.068750
0.088465 -0.069303
0.087439 -0.069898
0.086373 -0.070435
0.085282 -0.070829
0.084185 -0.071023
0.083098 -0.070999
0.082038 -0.070767
0.081017 -0.070366
0.080047 -0.069850
0.079137 -0.069277
0.078294 -0.068706
0.077523 -0.068187
0.076820 -0.067755
0.076163 -0.067431
0.075522 -0.067225
0.074861 -0.067152
0.074152 -0.067236
0.073383 -0.067515
0.072565 -0.068030
0.071724 -0.068815
0.070887 -0.069885
0.070075 -0.071218
0.069296 -0.072748
0.068544 -0.074378
0.067811 -0.075993
0.067085 -0.077484
0.066357 -0.078764
0.065618 -0.079785
0.064860 -0.080531
0.064073 -0.081023
0.063243 -0.081309
0.062348 -0.081449
0.061355 -0.081506
0.060228 -0.081528
0.058930 -0.081542
0.057450 -0.081554
0.055797 -0.081556
0.054010 -0.081542
0.052140 -0.081529
0.050240 -0.081558
0.048357 -0.081692
0.046525 -0.081999
0.044762 -0.082527
0.043069 -0.083287
0.041440 -0.084235
0.039859 -0.085287
0.038303 -0.086331
0.036746 -0.087256
0.035149 -0.087970
0.033476 -0.088409
0.031683 -0.088545
0.029734 -0.088375
0.027601 -0.087921
0.025274 -0.087219
0.022770 -0.086314
0.020127 -0.085253
0.017403 -0.084086
0.014654 -0.082859
0.011928 -0.081620
0.009262 -0.080423
0.006684 -0.079333
0.004206 -0.078429
0.001835 -0.077797
-0.000437 -0.077519
-0.002628 -0.077654
-0.004769 -0.078218
-0.006898 -0.079173
-0.009065 -0.080435
-0.011321 -0.081883
-0.013712 -0.083385
-0.016267 -0.084815
-0.018989 -0.086073
-0.021849 -0.087092
-0.024791 -0.087842
-0.027751 -0.088319
-0.030667 -0.088542
-0.033490 -0.088542
-0.036182 -0.088349
-0.038719 -0.087994
-0.041080 -0.087501
-0.043252 -0.086895
-0.045229 -0.086207
-0.047023 -0.085480
-0.048663 -0.084768
-0.050201 -0.084135
-0.051709 -0.083645
-0.053275 -0.083346
-0.054988 -0.083253
-0.056927 -0.083343
-0.059130 -0.083555
-0.061579 -0.083810
-0.064204 -0.084023
0.195924 0.023096
0.196447 0.022723
0.196837 0.022466
0.197093 0.022352
0.197228 0.022403
0.197267 0.022634
0.197241 0.023052
0.197177 0.023653
0.197101 0.024420
0.197033 0.025319
0.196995 0.026300
0.197013 0.027300
0.197117 0.028251
0.197345 0.029085
0.197730 0.029746
0.198298 0.030187
0.199055 0.030383
0.199985 0.030326
0.201043 0.030025
0.202162 0.029512
0.203268 0.028833
0.204286 0.028047
0.205160 0.027219
0.205853 0.026415
0.206352 0.025702
0.206663 0.025138
0.206805 0.024772
0.206802 0.024641
0.206671 0.024766
0.206427 0.025142
0.206076 0.025743
0.205630 0.026518
0.205110 0.027399
0.204552 0.028308
0.204005 0.029164
0.203530 0.029892
0.203187 0.030432
0.203020 0.030742
0.203053 0.030807
0.203281 0.030643
0.203671 0.030298
0.204176 0.029845
0.204740 0.029375
0.205315 0.028983
0.205861 0.028755
0.206349 0.028753
0.206758 0.029017
0.207069 0.029556
0.207272 0.030361
0.207354 0.031414
0.207308 0.032691
0.207130 0.034168
0.206821 0.035813
0.206391 0.037585
0.205866 0.039429
0.205288 0.041286
0.204721 0.043091
0.204242 0.044791
0.203932 0.046344
0.203865 0.047728
0.204091 0.048937
0.204629 0.049985
0.205462 0.050894
0.206541 0.051690
0.207796 0.052401
0.209147 0.053049
0.210519 0.053654
0.211850 0.054234
0.213091 0.054809
0.214208 0.055402
0.215174 0.056042
0.215967 0.056762
0.216568 0.057594
0.216961 0.058568
0.217134 0.059707
0.217086 0.061016
0.216834 0.062489
0.216411 0.064101
0.215872 0.065818
0.215287 0.067596
0.214737 0.069383
0.214293 0.071126
0.214016 0.072773
0.213933 0.074280
0.214044 0.075618
0.214317 0.076776
0.214694 0.077757
0.215114 0.078577
0.215511 0.079262
0.215832 0.079842
0.216037 0.080353
0.216096 0.080838
0.215989 0.081348
0.215701 0.081942
0.215225 0.082686
0.214556 0.083645
0.213698 0.084873
0.212668 0.086396
0.211498 0.088203
0.210243 0.090240
0.208976 0.092425
-0.096300 -0.076605
-0.096304 -0.076454
-0.096300 -0.076253
-0.096277 -0.076035
-0.096220 -0.075831
-0.096117 -0.075665
-0.095955 -0.075553
-0.095725 -0.075502
-0.095425 -0.075518
-0.095057 -0.075602
-0.094628 -0.075754
-0.094153 -0.075973
-0.093650 -0.076255
-0.093142 -0.076592
-0.092650 -0.076969
-0.092195 -0.077361
-0.091792 -0.077739
-0.091449 -0.078068
-0.091161 -0.078317
-0.090913 -0.078461
-0.090681 -0.078483
-0.090441 -0.078382
-0.090169 -0.078163
-0.089850 -0.077842
-0.089473 -0.077439
-0.089033 -0.076972
-0.088529 -0.076460
-0.087964 -0.075918
-0.087344 -0.075357
-0.086680 -0.074788
-0.085990 -0.074223
-0.085295 -0.073675
-0.084621 -0.073161
-0.083998 -0.072702
-0.083453 -0.072319
-0.083008 -0.072032
-0.082675 -0.071858
-0.082454 -0.071806
-0.082335 -0.071877
-0.082305 -0.072063
-0.082345 -0.072352
-0.082439 -0.072730
-0.082567 -0.073181
-0.082707 -0.073696
-0.082834 -0.074263
-0.082923 -0.074872
-0.082950 -0.075509
-0.082894 -0.076160
-0.082745 -0.076805
-0.082498 -0.077425
-0.082160 -0.077999
-0.081744 -0.078511
-0.081269 -0.078950
-0.080750 -0.079312
-0.080196 -0.079605
-0.079608 -0.079846
-0.078981 -0.080060
-0.078307 -0.080272
-0.077579 -0.080501
-0.076792 -0.080757
-0.075945 -0.081040
-0.075035 -0.081341
-0.074065 -0.081648
-0.073042 -0.081949
-0.071979 -0.082232
-0.070892 -0.082492
-0.069799 -0.082724
-0.068718 -0.082926
-0.067663 -0.083097
-0.066643 -0.083235
-0.065660 -0.083339
-0.064704 -0.083409
-0.063754 -0.083449
-0.062779 -0.083463
-0.061744 -0.083462
-0.060618 -0.083455
-0.059373 -0.083459
-0.057991 -0.083491
-0.056457 -0.083567
-0.054764 -0.083702
-0.052908 -0.083903
-0.050894 -0.084166
-0.048736 -0.084482
-0.046455 -0.084836
-0.044085 -0.085214
-0.041665 -0.085612
-0.039241 -0.086031
-0.036856 -0.086482
-0.034547 -0.086979
-0.032342 -0.087535
-0.030255 -0.088156
-0.028281 -0.088838
-0.026402 -0.089569
-0.024592 -0.090326
-0.022822 -0.091087
-0.021064 -0.091825
-0.019295 -0.092516
-0.017496 -0.093139
-0.015657 -0.093676
-0.013775 -0.094116
-0.011853 -0.094450
-0.040177 -0.086897
-0.040147 -0.087494
-0.040045 -0.087775
-0.039884 -0.087698
-0.039675 -0.087247
-0.039433 -0.086431
-0.039167 -0.085284
-0.038888 -0.083861
-0.038600 -0.082235
-0.038309 -0.080496
-0.038018 -0.078748
-0.037734 -0.077105
-0.037464 -0.075681
-0.037217 -0.074582
-0.037004 -0.073900
-0.036833 -0.073699
-0.036710 -0.074016
-0.036641 -0.074846
-0.036623 -0.076144
-0.036654 -0.077821
-0.036725 -0.079759
-0.036828 -0.081822
-0.036952 -0.083869
-0.037086 -0.085772
-0.037222 -0.087419
-0.037351 -0.088725
-0.037469 -0.089632
-0.037574 -0.090109
-0.037667 -0.090157
-0.037750 -0.089801
-0.037827 -0.089092
-0.037900 -0.088104
-0.037975 -0.086929
-0.038056 -0.085672
-0.038151 -0.084444
-0.038271 -0.083355
-0.038426 -0.082506
-0.038631 -0.081982
-0.038893 -0.081845
-0.039218 -0.082128
-0.039600 -0.082826
-0.040028 -0.083890
-0.040478 -0.085232
-0.040925 -0.086732
-0.041344 -0.088259
-0.041710 -0.089677
-0.042006 -0.090867
-0.042222 -0.091729
-0.042355 -0.092189
-0.042404 -0.092203
-0.042375 -0.091757
-0.042277 -0.090865
-0.042115 -0.089568
-0.041900 -0.087930
-0.041637 -0.086037
-0.041335 -0.083992
-0.041000 -0.081907
-0.040642 -0.079899
-0.040269 -0.078088
-0.039891 -0.076585
-0.039516 -0.075486
-0.039150 -0.074867
-0.038798 -0.074767
-0.038456 -0.075185
-0.038117 -0.076074
-0.037768 -0.077345
-0.037395 -0.078880
-0.036985 -0.080551
-0.036529 -0.082226
-0.036027 -0.083789
-0.035485 -0.085138
-0.034917 -0.086196
-0.034344 -0.086912
-0.033787 -0.087260
-0.033267 -0.087241
-0.032798 -0.086884
-0.032390 -0.086242
-0.032045 -0.085388
-0.031760 -0.084413
-0.031529 -0.083419
-0.031347 -0.082512
-0.031209 -0.081794
-0.031110 -0.081354
-0.031045 -0.081265
-0.031011 -0.081569
-0.031003 -0.082276
-0.031016 -0.083353
-0.031048 -0.084730
-0.031097 -0.086299
-0.031169 -0.087939
-0.031271 -0.089520
-0.031414 -0.090921
-0.031607 -0.092042
-0.031857 -0.092805
-0.032162 -0.093159
-0.032516 -0.093084
-0.032902 -0.092584
-0.033303 -0.091690
-0.033695 -0.090451
-0.034061 -0.088936
-0.034384 -0.087224
0.007212 -0.085480
0.005964 -0.085300
0.004771 -0.085326
0.003627 -0.085582
0.002528 -0.086065
0.001467 -0.086737
0.000438 -0.087523
-0.000567 -0.088326
-0.001552 -0.089046
-0.002520 -0.089595
-0.003466 -0.089919
-0.004379 -0.090000
-0.005245 -0.089858
-0.006050 -0.089551
-0.006782 -0.089158
-0.007430 -0.088759
-0.007989 -0.088420
-0.008457 -0.088180
-0.008836 -0.088048
-0.009133 -0.088015
-0.009360 -0.088067
-0.009529 -0.088198
-0.009657 -0.088416
-0.009757 -0.088745
-0.009843 -0.089219
-0.009929 -0.089867
-0.010026 -0.090704
-0.010146 -0.091707
-0.010302 -0.092814
-0.010509 -0.093928
-0.010786 -0.094933
-0.011149 -0.095731
-0.011611 -0.096253
-0.012180 -0.096473
-0.012856 -0.096405
-0.013634 -0.096090
-0.014506 -0.095590
-0.015460 -0.094965
-0.016480 -0.094265
-0.017550 -0.093518
-0.018651 -0.092737
-0.019764 -0.091927
-0.020873 -0.091096
-0.021961 -0.090269
-0.023019 -0.089490
-0.024044 -0.088813
-0.025041 -0.088297
-0.026022 -0.087992
-0.027006 -0.087916
-0.028009 -0.088053
-0.029047 -0.088345
-0.030129 -0.088706
-0.031261 -0.089045
-0.032443 -0.089279
-0.033673 -0.089359
-0.034945 -0.089267
-0.036254 -0.089022
-0.037591 -0.088670
-0.038947 -0.088275
-0.040305 -0.087897
-0.041647 -0.087583
-0.042950 -0.087353
-0.044189 -0.087204
-0.045341 -0.087120
-0.046393 -0.087082
-0.047340 -0.087082
-0.048190 -0.087127
-0.048962 -0.087241
-0.049679 -0.087461
-0.050364 -0.087825
-0.051040 -0.088361
-0.051724 -0.089068
-0.052428 -0.089909
-0.053153 -0.090811
-0.053897 -0.091684
-0.054654 -0.092439
-0.055416 -0.093012
-0.056174 -0.093373
-0.056917 -0.093527
-0.057632 -0.093511
-0.058304 -0.093374
-0.058917 -0.093167
-0.059454 -0.092924
-0.059900 -0.092657
-0.060247 -0.092361
-0.060492 -0.092019
-0.060643 -0.091619
-0.060712 -0.091165
-0.060716 -0.090682
-0.060678 -0.090212
-0.060619 -0.089810
-0.060562 -0.089533
-0.060523 -0.089423
-0.060509 -0.089491
-0.060516 -0.089708
-0.060524 -0.090009
-0.060509 -0.090315
-0.060442 -0.090550
-0.060298 -0.090664
-0.060059 -0.090634
-0.059718 -0.090465
0.180011 0.024467
0.180459 0.023246
0.181663 0.021561
0.183516 0.019494
0.185857 0.017162
0.188496 0.014695
0.191236 0.012226
0.193893 0.009879
0.196303 0.007764
0.198333 0.005975
0.199882 0.004586
0.200879 0.003654
0.201286 0.003217
0.201092 0.003296
0.200315 0.003888
0.199000 0.004968
0.197227 0.006481
0.195111 0.008343
0.192806 0.010439
0.190501 0.012634
0.188416 0.014776
0.186776 0.016714
0.185786 0.018315
0.185593 0.019476
0.186261 0.020138
0.187755 0.020294
0.189954 0.019986
0.192672 0.019294
0.195696 0.018323
0.198808 0.017194
0.201805 0.016030
0.204515 0.014951
0.206803 0.014067
0.208574 0.013479
0.209772 0.013275
0.210377 0.013524
0.210401 0.014279
0.209887 0.015562
0.208901 0.017362
0.207535 0.019625
0.205905 0.022253
0.204151 0.025108
0.202441 0.028020
0.200959 0.030811
0.199897 0.033310
0.199421 0.035381
0.199650 0.036933
0.200627 0.037928
0.202309 0.038377
0.204579 0.038335
0.207264 0.037890
0.210166 0.037153
0.213083 0.036249
0.215829 0.035310
0.218251 0.034469
0.220229 0.033854
0.221678 0.033581
0.222544 0.033751
0.222796 0.034440
0.222431 0.035688
0.221467 0.037490
0.219958 0.039791
0.217989 0.042493
0.215691 0.045463
0.213236 0.048549
0.210838 0.051594
0.208738 0.054449
0.207172 0.056990
0.206341 0.059118
0.206369 0.060772
0.207285 0.061929
0.209015 0.062606
0.211398 0.062860
0.214223 0.062780
0.217254 0.062481
0.220259 0.062092
0.223032 0.061742
0.225402 0.061556
0.227236 0.061640
0.228440 0.062080
0.228954 0.062935
0.228750 0.064235
0.227832 0.065982
0.226242 0.068142
0.224059 0.070649
0.221412 0.073407
0.218475 0.076301
0.215470 0.079205
0.212653 0.082002
0.210294 0.084593
0.208644 0.086910
0.207902 0.088914
0.208184 0.090597
0.209502 0.091973
0.211754 0.093076
0.214743 0.093959
0.218217 0.094687
0.221896 0.095333
0.225510 0.095976
0.228816 0.096692
0.231613 0.097555
-0.004224 -0.088467
-0.003644 -0.089257
-0.003028 -0.090015
-0.002363 -0.090678
-0.001635 -0.091197
-0.000836 -0.091538
0.000030 -0.091681
0.000948 -0.091617
0.001891 -0.091350
0.002822 -0.090905
0.003703 -0.090322
0.004498 -0.089660
0.005181 -0.088993
0.005734 -0.088409
0.006149 -0.087995
0.006427 -0.087840
0.006575 -0.088013
0.006606 -0.088556
0.006536 -0.089475
0.006386 -0.090729
0.006174 -0.092237
0.005921 -0.093890
0.005643 -0.095571
0.005350 -0.097164
0.005053 -0.098569
0.004755 -0.099709
0.004459 -0.100522
0.004165 -0.100972
0.003872 -0.101037
0.003579 -0.100712
0.003288 -0.100010
0.003004 -0.098960
0.002734 -0.097609
0.002489 -0.096019
0.002279 -0.094268
0.002116 -0.092442
0.002013 -0.090637
0.001984 -0.088946
0.002042 -0.087459
0.002204 -0.086250
0.002481 -0.085370
0.002886 -0.084840
0.003423 -0.084648
0.004091 -0.084750
0.004884 -0.085078
0.005791 -0.085551
0.006799 -0.086086
0.007895 -0.086607
0.009062 -0.087047
0.010285 -0.087356
0.011548 -0.087501
0.012834 -0.087463
0.014123 -0.087243
0.015391 -0.086857
0.016610 -0.086335
0.017754 -0.085724
0.018796 -0.085081
0.019715 -0.084474
0.020498 -0.083976
0.021141 -0.083664
0.021645 -0.083608
0.022019 -0.083869
0.022273 -0.084483
0.022416 -0.085457
0.022455 -0.086764
0.022392 -0.088344
0.022228 -0.090111
0.021960 -0.091967
0.021586 -0.093807
0.021101 -0.095532
0.020502 -0.097054
0.019787 -0.098299
0.018954 -0.099212
0.018006 -0.099758
0.016944 -0.099924
0.015774 -0.099720
0.014506 -0.099177
0.013150 -0.098348
0.011722 -0.097304
0.010242 -0.096133
0.008729 -0.094933
0.007203 -0.093804
0.005682 -0.092843
0.004183 -0.092135
0.002719 -0.091740
0.001302 -0.091690
-0.000059 -0.091978
-0.001354 -0.092566
-0.002574 -0.093386
-0.003711 -0.094351
-0.004756 -0.095365
-0.005702 -0.096330
-0.006547 -0.097153
-0.007292 -0.097758
-0.007944 -0.098085
-0.008519 -0.098097
-0.009035 -0.097781
-0.009519 -0.097144
-0.010002 -0.096218
-0.010516 -0.095051
-0.011089 -0.093713
-0.151759 0.191441
-0.154399 0.189327
-0.158060 0.186630
-0.162444 0.183426
-0.167185 0.179880
-0.171885 0.176254
-0.176154 0.172892
-0.179673 0.170145
-0.182231 0.168281
-0.183744 0.167403
-0.184261 0.167411
-0.183921 0.168059
-0.182930 0.169031
-0.181510 0.170040
-0.179880 0.170859
-0.178249 0.171339
-0.176808 0.171393
-0.175734 0.170982
-0.175184 0.170101
-0.175281 0.168763
-0.176099 0.167001
-0.177641 0.164868
-0.179831 0.162442
-0.182524 0.159824
-0.185535 0.157142
-0.188668 0.154537
-0.191749 0.152139
-0.194643 0.150047
-0.197255 0.148325
-0.199513 0.147003
-0.201365 0.146091
-0.202768 0.145567
-0.203698 0.145367
-0.204158 0.145369
-0.204181 0.145413
-0.203825 0.145339
-0.203163 0.145025
-0.202273 0.144400
-0.201235 0.143455
-0.200130 0.142231
-0.199024 0.140811
-0.197974 0.139305
-0.197014 0.137835
-0.196166 0.136508
-0.195444 0.135388
-0.194871 0.134472
-0.194478 0.133699
-0.194300 0.132964
-0.194359 0.132167
-0.194657 0.131230
-0.195171 0.130122
-0.195854 0.128858
-0.196641 0.127487
-0.197458 0.126085
-0.198233 0.124729
-0.198901 0.123481
-0.199414 0.122376
-0.199739 0.121430
-0.199862 0.120661
-0.199784 0.120097
-0.199524 0.119776
-0.199122 0.119723
-0.198641 0.119937
-0.198163 0.120367
-0.197781 0.120922
-0.197583 0.121489
-0.197634 0.121951
-0.197974 0.122209
-0.198619 0.122190
-0.199562 0.121841
-0.200781 0.121137
-0.202233 0.120083
-0.203857 0.118726
-0.205572 0.117165
-0.207279 0.115561
-0.208865 0.114134
-0.210208 0.113139
-0.211177 0.112823
-0.211647 0.113369
-0.211509 0.114843
-0.210701 0.117174
-0.209229 0.120164
-0.207183 0.123544
-0.204723 0.127030
-0.202059 0.130378
-0.199406 0.133408
-0.196957 0.136007
-0.194861 0.138112
-0.193213 0.139697
-0.192060 0.140760
-0.191399 0.141318
-0.191189 0.141410
-0.191349 0.141107
-0.191771 0.140512
-0.192316 0.139776
-0.192821 0.139097
-0.193113 0.138705
-0.193029 0.138825
-0.192434 0.139624
-0.191255 0.141145
-0.189502 0.143279
-0.211590 0.063279
-0.211268 0.061589
-0.211212 0.059858
-0.211411 0.058201
-0.211837 0.056729
-0.212441 0.055540
-0.213162 0.054692
-0.213928 0.054202
-0.214664 0.054041
-0.215298 0.054148
-0.215774 0.054439
-0.216053 0.054826
-0.216118 0.055231
-0.215966 0.055589
-0.215607 0.055853
-0.215061 0.055990
-0.214356 0.055979
-0.213530 0.055803
-0.212636 0.055440
-0.211736 0.054868
-0.210901 0.054058
-0.210202 0.052985
-0.209695 0.051636
-0.209416 0.050021
-0.209372 0.048184
-0.209547 0.046207
-0.209911 0.044204
-0.210429 0.042311
-0.211066 0.040663
-0.211785 0.039370
-0.212541 0.038502
-0.213282 0.038076
-0.213949 0.038057
-0.214485 0.038371
-0.214839 0.038922
-0.214975 0.039611
-0.214873 0.040347
-0.214530 0.041048
-0.213959 0.041646
-0.213195 0.042079
-0.212290 0.042288
-0.211310 0.042216
-0.210332 0.041810
-0.209430 0.041028
-0.208661 0.039848
-0.208062 0.038284
-0.207644 0.036388
-0.207403 0.034264
-0.207331 0.032056
-0.207431 0.029944
-0.207716 0.028116
-0.208201 0.026743
-0.208891 0.025952
-0.209758 0.025803
-0.210739 0.026281
-0.211744 0.027306
-0.212672 0.028755
-0.213434 0.030499
-0.213962 0.032416
-0.214217 0.034409
-0.214187 0.036403
-0.213890 0.038341
-0.213369 0.040170
-0.212691 0.041842
-0.211939 0.043308
-0.211202 0.044522
-0.210562 0.045447
-0.210079 0.046062
-0.209785 0.046371
-0.209674 0.046407
-0.209719 0.046236
-0.209879 0.045952
-0.210114 0.045672
-0.210399 0.045531
-0.210723 0.045660
-0.211085 0.046174
-0.211482 0.047152
-0.211895 0.048628
-0.212283 0.050579
-0.212593 0.052936
-0.212771 0.055602
-0.212772 0.058470
-0.212580 0.061442
-0.212204 0.064429
-0.211684 0.067354
-0.211088 0.070153
-0.210503 0.072771
-0.210022 0.075164
-0.209733 0.077299
-0.209704 0.079152
-0.209969 0.080715
-0.210525 0.081992
-0.211335 0.083010
-0.212330 0.083816
-0.213429 0.084483
-0.214549 0.085105
-0.215614 0.085797
-0.216564 0.086684
-0.217351 0.087892
-0.217935 0.089524
-0.218277 0.091637
0.151363 -0.031914
0.151230 -0.031967
0.151137 -0.032138
0.151073 -0.032385
0.151022 -0.032660
0.150959 -0.032921
0.150859 -0.033134
0.150705 -0.033276
0.150493 -0.033339
0.150227 -0.033324
0.149921 -0.033241
0.149589 -0.033111
0.149241 -0.032962
0.148880 -0.032825
0.148504 -0.032734
0.148109 -0.032718
0.147692 -0.032807
0.147254 -0.033025
0.146801 -0.033390
0.146346 -0.033918
0.145906 -0.034617
0.145499 -0.035482
0.145141 -0.036494
0.144845 -0.037620
0.144616 -0.038809
0.144453 -0.040004
0.144352 -0.041140
0.144306 -0.042156
0.144309 -0.043002
0.144349 -0.043642
0.144413 -0.044060
0.144482 -0.044258
0.144539 -0.044255
0.144566 -0.044078
0.144552 -0.043761
0.144490 -0.043336
0.144380 -0.042834
0.144226 -0.042286
0.144037 -0.041716
0.143827 -0.041151
0.143618 -0.040617
0.143434 -0.040136
0.143308 -0.039727
0.143277 -0.039404
0.143380 -0.039165
0.143649 -0.038994
0.144102 -0.038860
0.144738 -0.038728
0.145531 -0.038564
0.146437 -0.038343
0.147390 -0.038050
0.148331 -0.037685
0.149202 -0.037255
0.149962 -0.036777
0.150583 -0.036268
0.151052 -0.035748
0.151364 -0.035236
0.151522 -0.034747
0.151539 -0.034295
0.151436 -0.033888
0.151241 -0.033530
0.150989 -0.033223
0.150724 -0.032966
0.150491 -0.032760
0.150334 -0.032603
0.150288 -0.032496
0.150371 -0.032439
0.150582 -0.032430
0.150900 -0.032468
0.151288 -0.032544
0.151700 -0.032652
0.152085 -0.032780
0.152399 -0.032919
0.152606 -0.033061
0.152684 -0.033201
0.152623 -0.033335
0.152425 -0.033461
0.152107 -0.033577
0.151691 -0.033677
0.151211 -0.033755
0.150705 -0.033798
0.150211 -0.033796
0.149766 -0.033742
0.149397 -0.033635
0.149121 -0.033490
0.148944 -0.033332
0.148862 -0.033197
0.148866 -0.033119
0.148942 -0.033130
0.149073 -0.033249
0.149240 -0.033480
0.149418 -0.033811
0.149584 -0.034219
0.149717 -0.034671
0.149802 -0.035133
0.149835 -0.035567
0.149823 -0.035939
0.149785 -0.036216
0.149748 -0.036368
0.149743 -0.036368
0.149797 -0.036200
-0.097371 0.237322
-0.096073 0.238535
-0.094664 0.239469
-0.093155 0.240103
-0.091538 0.240434
-0.089780 0.240483
-0.087840 0.240283
-0.085690 0.239883
-0.083325 0.239344
-0.080773 0.238739
-0.078096 0.238156
-0.075389 0.237690
-0.072762 0.237440
-0.070333 0.237493
-0.068212 0.237902
-0.066497 0.238672
-0.065268 0.239751
-0.064589 0.241035
-0.064512 0.242390
-0.065066 0.243680
-0.066248 0.244787
-0.068014 0.245624
-0.070270 0.246139
-0.072888 0.246312
-0.075723 0.246140
-0.078630 0.245637
-0.081485 0.244820
-0.084182 0.243711
-0.086651 0.242341
-0.088861 0.240744
-0.090823 0.238967
-0.092597 0.237061
-0.094290 0.235080
-0.096057 0.233077
-0.098081 0.231091
-0.100553 0.229148
-0.103635 0.227247
-0.107421 0.225368
-0.111906 0.223475
-0.116977 0.221528
-0.122448 0.219499
-0.128088 0.217379
-0.133681 0.215175
-0.139043 0.212909
-0.144041 0.210605
-0.148587 0.208286
-0.152628 0.205963
-0.156129 0.203647
-0.159070 0.201341
-0.161436 0.199048
-0.163226 0.196773
-0.164463 0.194518
-0.165197 0.192285
-0.165515 0.190072
-0.165538 0.187875
-0.165418 0.185684
-0.165326 0.183495
-0.165439 0.181300
-0.165907 0.179096
-0.166840 0.176881
-0.168277 0.174653
-0.170193 0.172410
-0.172514 0.170151
-0.175133 0.167881
-0.177939 0.165604
-0.180828 0.163327
-0.183702 0.161057
-0.186473 0.158799
-0.189051 0.156559
-0.191349 0.154345
-0.193283 0.152167
-0.194781 0.150035
-0.195795 0.147959
-0.196306 0.145947
-0.196340 0.143999
-0.195961 0.142109
-0.195283 0.140262
-0.194452 0.138434
-0.193645 0.136596
-0.193039 0.134717
-0.192801 0.132768
-0.193057 0.130725
-0.193874 0.128579
-0.195247 0.126338
-0.197112 0.124022
-0.199358 0.121661
-0.201855 0.119288
-0.204470 0.116932
-0.207077 0.114619
-0.209557 0.112367
-0.211799 0.110194
-0.213695 0.108120
-0.215149 0.106171
-0.216081 0.104375
-0.216434 0.102761
-0.216186 0.101349
-0.215348 0.100148
-0.213973 0.099152
-0.212150 0.098336
-0.210002 0.097662
-0.207682 0.097078
-0.045098 -0.091682
-0.046165 -0.091345
-0.047192 -0.090696
-0.048210 -0.089806
-0.049250 -0.088752
-0.050329 -0.087605
-0.051452 -0.086426
-0.052613 -0.085260
-0.053798 -0.084149
-0.054987 -0.083139
-0.056160 -0.082294
-0.057297 -0.081696
-0.058378 -0.081445
-0.059382 -0.081636
-0.060286 -0.082327
-0.061056 -0.083512
-0.061655 -0.085102
-0.062044 -0.086946
-0.062194 -0.088862
-0.062092 -0.090677
-0.061744 -0.092248
-0.061178 -0.093480
-0.060439 -0.094319
-0.059587 -0.094753
-0.058685 -0.094799
-0.057795 -0.094495
-0.056966 -0.093887
-0.056230 -0.093021
-0.055601 -0.091941
-0.055074 -0.090686
-0.054633 -0.089301
-0.054256 -0.087843
-0.053925 -0.086390
-0.053626 -0.085045
-0.053355 -0.083929
-0.053113 -0.083167
-0.052908 -0.082862
-0.052741 -0.083068
-0.052607 -0.083766
-0.052492 -0.084858
-0.052373 -0.086192
-0.052231 -0.087595
-0.052051 -0.088914
-0.051833 -0.090030
-0.051584 -0.090868
-0.051324 -0.091394
-0.051077 -0.091606
-0.050868 -0.091525
-0.050720 -0.091182
-0.050646 -0.090613
-0.050646 -0.089846
-0.050706 -0.088914
-0.050799 -0.087849
-0.050894 -0.086694
-0.050962 -0.085514
-0.050980 -0.084394
-0.050938 -0.083439
-0.050831 -0.082769
-0.050665 -0.082496
-0.050444 -0.082701
-0.050164 -0.083414
-0.049817 -0.084591
-0.049390 -0.086115
-0.048873 -0.087830
-0.048257 -0.089577
-0.047544 -0.091225
-0.046742 -0.092679
-0.045869 -0.093889
-0.044946 -0.094831
-0.043995 -0.095507
-0.043043 -0.095926
-0.042108 -0.096095
-0.041206 -0.096023
-0.040343 -0.095712
-0.039518 -0.095172
-0.038721 -0.094428
-0.037943 -0.093524
-0.037177 -0.092533
-0.036420 -0.091552
-0.035672 -0.090699
-0.034941 -0.090092
-0.034232 -0.089830
-0.033546 -0.089965
-0.032877 -0.090490
-0.032213 -0.091334
-0.031538 -0.092384
-0.030832 -0.093516
-0.030081 -0.094616
-0.029274 -0.095601
-0.028409 -0.096415
-0.027494 -0.097029
-0.026545 -0.097429
-0.025586 -0.097608
-0.024647 -0.097562
-0.023754 -0.097284
-0.022931 -0.096774
-0.022185 -0.096034
-0.021511 -0.095086
-0.020888 -0.093969
-0.020288 -0.092748
-0.019674 -0.091512
0.007079 -0.084110
0.008229 -0.084391
0.009304 -0.084823
0.010295 -0.085350
0.011190 -0.085912
0.011983 -0.086453
0.012668 -0.086919
0.013242 -0.087265
0.013702 -0.087458
0.014050 -0.087472
0.014283 -0.087296
0.014407 -0.086929
0.014424 -0.086387
0.014345 -0.085701
0.014180 -0.084924
0.013939 -0.084120
0.013631 -0.083365
0.013261 -0.082738
0.012831 -0.082306
0.012339 -0.082125
0.011786 -0.082227
0.011170 -0.082621
0.010493 -0.083292
0.009755 -0.084203
0.008958 -0.085300
0.008102 -0.086512
0.007183 -0.087762
0.006194 -0.088971
0.005129 -0.090067
0.003986 -0.090988
0.002771 -0.091686
0.001504 -0.092125
0.000209 -0.092285
-0.001084 -0.092157
-0.002350 -0.091746
-0.003566 -0.091071
-0.004715 -0.090168
-0.005786 -0.089094
-0.006772 -0.087920
-0.007672 -0.086731
-0.008485 -0.085611
-0.009219 -0.084634
-0.009883 -0.083854
-0.010493 -0.083303
-0.011075 -0.082988
-0.011659 -0.082897
-0.012280 -0.083001
-0.012971 -0.083260
-0.013753 -0.083630
-0.014629 -0.084062
-0.015585 -0.084511
-0.016593 -0.084937
-0.017618 -0.085305
-0.018628 -0.085590
-0.019588 -0.085769
-0.020475 -0.085826
-0.021267 -0.085750
-0.021955 -0.085541
-0.022537 -0.085210
-0.023022 -0.084784
-0.023432 -0.084297
-0.023798 -0.083793
-0.024161 -0.083314
-0.024568 -0.082897
-0.025065 -0.082569
-0.025686 -0.082351
-0.026450 -0.082259
-0.027354 -0.082302
-0.028376 -0.082485
-0.029480 -0.082804
-0.030625 -0.083244
-0.031767 -0.083784
-0.032861 -0.084395
-0.033869 -0.085045
-0.034759 -0.085699
-0.035507 -0.086320
-0.036103 -0.086869
-0.036548 -0.087305
-0.036859 -0.087586
-0.037068 -0.087679
-0.037219 -0.087559
-0.037364 -0.087213
-0.037552 -0.086650
-0.037822 -0.085898
-0.038186 -0.085004
-0.038637 -0.084028
-0.039147 -0.083040
-0.039678 -0.082104
-0.040197 -0.081277
-0.040673 -0.080602
-0.041089 -0.080103
-0.041435 -0.079790
-0.041712 -0.079656
-0.041929 -0.079679
-0.042101 -0.079828
-0.042248 -0.080063
-0.042397 -0.080336
-0.042583 -0.080593
-0.042843 -0.080781
-0.043218 -0.080847
-0.043738 -0.080751
-0.027663 -0.090540
-0.027781 -0.090734
-0.028000 -0.090863
-0.028248 -0.090894
-0.028457 -0.090813
-0.028568 -0.090620
-0.028537 -0.090333
-0.028335 -0.089981
-0.027950 -0.089603
-0.027386 -0.089243
-0.026659 -0.088945
-0.025793 -0.088751
-0.024816 -0.088696
-0.023759 -0.088809
-0.022651 -0.089106
-0.021524 -0.089597
-0.020407 -0.090279
-0.019332 -0.091140
-0.018328 -0.092156
-0.017425 -0.093294
-0.016643 -0.094508
-0.015985 -0.095745
-0.015433 -0.096939
-0.014951 -0.098023
-0.014488 -0.098929
-0.014001 -0.099602
-0.013456 -0.100002
-0.012840 -0.100111
-0.012155 -0.099930
-0.011415 -0.099476
-0.010638 -0.098782
-0.009842 -0.097891
-0.009045 -0.096855
-0.008255 -0.095728
-0.007479 -0.094568
-0.006716 -0.093433
-0.005960 -0.092377
-0.005201 -0.091448
-0.004432 -0.090686
-0.003645 -0.090114
-0.002842 -0.089741
-0.002032 -0.089558
-0.001235 -0.089540
-0.000480 -0.089652
0.000203 -0.089849
0.000788 -0.090082
0.001262 -0.090299
0.001626 -0.090449
0.001895 -0.090492
0.002092 -0.090400
0.002240 -0.090162
0.002363 -0.089784
0.002484 -0.089284
0.002623 -0.088694
0.002800 -0.088054
0.003035 -0.087409
0.003348 -0.086810
0.003756 -0.086311
0.004275 -0.085961
0.004915 -0.085805
0.005677 -0.085877
0.006555 -0.086195
0.007530 -0.086755
0.008575 -0.087535
0.009651 -0.088492
0.010713 -0.089570
0.011714 -0.090711
0.012608 -0.091853
0.013360 -0.092939
0.013952 -0.093913
0.014385 -0.094725
0.014681 -0.095332
0.014871 -0.095703
0.014993 -0.095826
0.015087 -0.095702
0.015189 -0.095346
0.015331 -0.094784
0.015543 -0.094051
0.015850 -0.093193
0.016269 -0.092259
0.016811 -0.091310
0.017478 -0.090407
0.018267 -0.089609
0.019164 -0.088966
0.020149 -0.088510
0.021194 -0.088248
0.022263 -0.088165
0.023313 -0.088229
0.024297 -0.088395
0.025169 -0.088621
0.025889 -0.088864
0.026428 -0.089088
0.026777 -0.089260
0.026946 -0.089348
0.026963 -0.089325
0.026866 -0.089170
0.026693 -0.088873
0.026477 -0.088435
0.026239 -0.087869
0.025993 -0.087201
0.025745 -0.086469
0.043424 -0.090214
0.041968 -0.090414
0.040469 -0.091163
0.038935 -0.092453
0.037363 -0.094166
0.035737 -0.096097
0.034036 -0.098021
0.032244 -0.099738
0.030349 -0.101100
0.028353 -0.102022
0.026265 -0.102475
0.024102 -0.102477
0.021888 -0.102071
0.019646 -0.101316
0.017406 -0.100264
0.015197 -0.098959
0.013050 -0.097429
0.010988 -0.095700
0.009033 -0.093809
0.007193 -0.091814
0.005470 -0.089808
0.003855 -0.087912
0.002331 -0.086275
0.000879 -0.085049
-0.000524 -0.084358
-0.001892 -0.084271
-0.003233 -0.084772
-0.004541 -0.085759
-0.005807 -0.087075
-0.007014 -0.088550
-0.008141 -0.090036
-0.009163 -0.091426
-0.010056 -0.092654
-0.010796 -0.093696
-0.011359 -0.094557
-0.011726 -0.095259
-0.011886 -0.095822
-0.011839 -0.096255
-0.011598 -0.096549
-0.011196 -0.096683
-0.010679 -0.096636
-0.010104 -0.096403
-0.009534 -0.096012
-0.009028 -0.095528
-0.008638 -0.095055
-0.008402 -0.094722
-0.008345 -0.094655
-0.008475 -0.094946
-0.008789 -0.095619
-0.009271 -0.096612
-0.009894 -0.097801
-0.010626 -0.099033
-0.011437 -0.100174
-0.012300 -0.101124
-0.013194 -0.101828
-0.014107 -0.102268
-0.015036 -0.102451
-0.015986 -0.102393
-0.016966 -0.102100
-0.017986 -0.101566
-0.019055 -0.100767
-0.020182 -0.099673
-0.021372 -0.098266
-0.022630 -0.096548
-0.023959 -0.094561
-0.025359 -0.092390
-0.026828 -0.090157
-0.028362 -0.088016
-0.029956 -0.086118
-0.031598 -0.084594
-0.033268 -0.083517
-0.034934 -0.082890
-0.036559 -0.082654
-0.038104 -0.082716
-0.039539 -0.082975
-0.040841 -0.083354
-0.042002 -0.083803
-0.043021 -0.084304
-0.043907 -0.084860
-0.044672 -0.085482
-0.045328 -0.086177
-0.045879 -0.086933
-0.046329 -0.087712
-0.046676 -0.088457
-0.046921 -0.089110
-0.047073 -0.089624
-0.047145 -0.089982
-0.047159 -0.090204
-0.047145 -0.090349
-0.047137 -0.090511
-0.047171 -0.090800
-0.047276 -0.091320
-0.047472 -0.092135
-0.047764 -0.093251
-0.048140 -0.094602
-0.048575 -0.096077
-0.049041 -0.097550
-0.049509 -0.098913
-0.049956 -0.100093
-0.050364 -0.101051
-0.050716 -0.101783
0.147346 -0.046192
0.146374 -0.045538
0.145261 -0.044737
0.144009 -0.043774
0.142642 -0.042657
0.141215 -0.041435
0.139806 -0.040186
0.138511 -0.039011
0.137428 -0.038012
0.136639 -0.037270
0.136192 -0.036828
0.136093 -0.036682
0.136301 -0.036784
0.136748 -0.037058
0.137351 -0.037422
0.138033 -0.037801
0.138734 -0.038141
0.139417 -0.038415
0.140067 -0.038613
0.140688 -0.038745
0.141295 -0.038827
0.141897 -0.038866
0.142493 -0.038860
0.143065 -0.038792
0.143585 -0.038641
0.144027 -0.038391
0.144374 -0.038043
0.144633 -0.037628
0.144834 -0.037204
0.145030 -0.036850
0.145282 -0.036656
0.145644 -0.036696
0.146148 -0.037016
0.146794 -0.037613
0.147546 -0.038443
0.148351 -0.039429
0.149144 -0.040483
0.149870 -0.041521
0.150485 -0.042478
0.150962 -0.043311
0.151291 -0.044002
0.151470 -0.044547
0.151502 -0.044951
0.151383 -0.045209
0.151103 -0.045307
0.150648 -0.045218
0.150009 -0.044916
0.149190 -0.044385
0.148212 -0.043638
0.147120 -0.042715
0.145978 -0.041686
0.144866 -0.040642
0.143866 -0.039681
0.143055 -0.038888
0.142492 -0.038327
0.142204 -0.038022
0.142185 -0.037957
0.142396 -0.038082
0.142780 -0.038327
0.143277 -0.038620
0.143834 -0.038899
0.144413 -0.039120
0.144995 -0.039259
0.145577 -0.039309
0.146161 -0.039268
0.146745 -0.039129
0.147317 -0.038879
0.147852 -0.038495
0.148317 -0.037959
0.148682 -0.037260
0.148930 -0.036412
0.149067 -0.035454
0.149124 -0.034455
0.149153 -0.033503
0.149224 -0.032694
0.149408 -0.032112
0.149763 -0.031817
0.150323 -0.031828
0.151085 -0.032120
0.152019 -0.032629
0.153070 -0.033269
0.154183 -0.033955
0.155301 -0.034613
0.156380 -0.035192
0.157388 -0.035666
0.158303 -0.036031
0.159108 -0.036291
0.159779 -0.036452
0.160283 -0.036505
0.160580 -0.036431
0.160633 -0.036202
0.160420 -0.035796
0.159943 -0.035204
0.159234 -0.034441
0.158359 -0.033547
0.157404 -0.032582
0.156471 -0.031617
0.155661 -0.030719
0.155064 -0.029942
0.154742 -0.029320
0.154724 -0.028863
-0.015551 -0.082173
-0.014808 -0.083921
-0.014059 -0.086121
-0.013298 -0.088486
-0.012527 -0.090764
-0.011750 -0.092762
-0.010975 -0.094344
-0.010209 -0.095425
-0.009457 -0.095955
-0.008722 -0.095909
-0.008001 -0.095282
-0.007294 -0.094085
-0.006598 -0.092345
-0.005908 -0.090112
-0.005224 -0.087458
-0.004547 -0.084484
-0.003881 -0.081323
-0.003232 -0.078143
-0.002611 -0.075145
-0.002033 -0.072551
-0.001511 -0.070588
-0.001062 -0.069452
-0.000695 -0.069263
-0.000414 -0.070032
-0.000217 -0.071653
-0.000093 -0.073934
-0.000030 -0.076650
-0.000018 -0.079583
-0.000048 -0.082548
-0.000115 -0.085394
-0.000216 -0.088003
-0.000352 -0.090279
-0.000526 -0.092145
-0.000744 -0.093535
-0.001013 -0.094400
-0.001342 -0.094707
-0.001736 -0.094448
-0.002199 -0.093642
-0.002733 -0.092344
-0.003330 -0.090647
-0.003982 -0.088686
-0.004674 -0.086637
-0.005390 -0.084710
-0.006116 -0.083127
-0.006839 -0.082093
-0.007550 -0.081752
-0.008242 -0.082155
-0.008909 -0.083241
-0.009546 -0.084865
-0.010149 -0.086841
-0.010717 -0.088985
-0.011247 -0.091130
-0.011740 -0.093138
-0.012195 -0.094890
-0.012618 -0.096284
-0.013012 -0.097233
-0.013388 -0.097664
-0.013755 -0.097523
-0.014126 -0.096780
-0.014510 -0.095431
-0.014913 -0.093503
-0.015339 -0.091061
-0.015787 -0.088205
-0.016252 -0.085075
-0.016732 -0.081847
-0.017227 -0.078730
-0.017742 -0.075939
-0.018283 -0.073679
-0.018858 -0.072104
-0.019463 -0.071300
-0.020086 -0.071272
-0.020707 -0.071958
-0.021302 -0.073246
-0.021854 -0.075008
-0.022351 -0.077106
-0.022792 -0.079400
-0.023183 -0.081751
-0.023537 -0.084024
-0.023873 -0.086091
-0.024209 -0.087841
-0.024562 -0.089182
-0.024945 -0.090050
-0.025366 -0.090407
-0.025824 -0.090249
-0.026311 -0.089608
-0.026816 -0.088554
-0.027327 -0.087194
-0.027833 -0.085670
-0.028333 -0.084150
-0.028829 -0.082812
-0.029333 -0.081817
-0.029862 -0.081285
-0.030434 -0.081275
-0.031065 -0.081780
-0.031766 -0.082743
-0.032543 -0.084077
-0.033396 -0.085676
-0.034318 -0.087425
-0.035293 -0.089200
-0.036303 -0.090875
-0.037330 -0.092327
-0.150208 0.195435
-0.152966 0.195256
-0.155993 0.195027
-0.159145 0.194746
-0.162290 0.194402
-0.165315 0.193974
-0.168131 0.193436
-0.170675 0.192749
-0.172913 0.191873
-0.174832 0.190760
-0.176443 0.189367
-0.177771 0.187668
-0.178853 0.185662
-0.179733 0.183382
-0.180462 0.180892
-0.181102 0.178273
-0.181716 0.175607
-0.182365 0.172971
-0.183095 0.170428
-0.183937 0.168033
-0.184906 0.165827
-0.186002 0.163845
-0.187212 0.162112
-0.188505 0.160644
-0.189832 0.159443
-0.191134 0.158497
-0.192346 0.157775
-0.193405 0.157227
-0.194251 0.156797
-0.194820 0.156439
-0.195047 0.156127
-0.194871 0.155866
-0.194242 0.155675
-0.193143 0.155582
-0.191595 0.155599
-0.189673 0.155720
-0.187492 0.155918
-0.185208 0.156152
-0.182992 0.156381
-0.181016 0.156567
-0.179433 0.156684
-0.178360 0.156720
-0.177875 0.156668
-0.178017 0.156522
-0.178794 0.156269
-0.180181 0.155882
-0.182122 0.155329
-0.184531 0.154574
-0.187297 0.153594
-0.190288 0.152383
-0.193366 0.150952
-0.196392 0.149326
-0.199243 0.147535
-0.201813 0.145613
-0.204026 0.143584
-0.205834 0.141468
-0.207224 0.139272
-0.208220 0.136995
-0.208877 0.134622
-0.209274 0.132131
-0.209508 0.129496
-0.209674 0.126685
-0.209859 0.123673
-0.210137 0.120437
-0.210567 0.116968
-0.211192 0.113271
-0.212037 0.109371
-0.213106 0.105325
-0.214379 0.101209
-0.215812 0.097128
-0.217341 0.093195
-0.218890 0.089530
-0.220372 0.086249
-0.221699 0.083454
-0.222782 0.081231
-0.223541 0.079635
-0.223908 0.078690
-0.223836 0.078380
-0.223303 0.078641
-0.222318 0.079374
-0.220926 0.080443
-0.219201 0.081702
-0.217248 0.083008
-0.215187 0.084244
-0.213144 0.085335
-0.211243 0.086244
-0.209594 0.086963
-0.208289 0.087506
-0.207403 0.087891
-0.206983 0.088136
-0.207048 0.088259
-0.207581 0.088275
-0.208534 0.088196
-0.209828 0.088034
-0.211360 0.087800
-0.213012 0.087508
-0.214662 0.087169
-0.216198 0.086795
-0.217523 0.086392
-0.218568 0.085962
-0.219292 0.085505
0.101344 -0.072794
0.101416 -0.072008
0.101255 -0.070826
0.100880 -0.069317
0.100326 -0.067582
0.099637 -0.065746
0.098871 -0.063959
0.098088 -0.062388
0.097348 -0.061197
0.096701 -0.060529
0.096180 -0.060481
0.095798 -0.061079
0.095548 -0.062264
0.095410 -0.063912
0.095361 -0.065860
0.095384 -0.067942
0.095475 -0.070005
0.095629 -0.071919
0.095835 -0.073579
0.096061 -0.074898
0.096255 -0.075807
0.096353 -0.076257
0.096292 -0.076227
0.096019 -0.075725
0.095496 -0.074786
0.094704 -0.073474
0.093641 -0.071882
0.092324 -0.070128
0.090795 -0.068348
0.089125 -0.066695
0.087408 -0.065326
0.085748 -0.064382
0.084234 -0.063971
0.082920 -0.064139
0.081826 -0.064868
0.080944 -0.066077
0.080249 -0.067643
0.079719 -0.069423
0.079335 -0.071278
0.079080 -0.073079
0.078931 -0.074715
0.078852 -0.076090
0.078788 -0.077126
0.078671 -0.077768
0.078421 -0.077987
0.077966 -0.077779
0.077256 -0.077160
0.076276 -0.076171
0.075058 -0.074872
0.073667 -0.073351
0.072191 -0.071721
0.070718 -0.070121
0.069326 -0.068708
0.068081 -0.067641
0.067037 -0.067061
0.066229 -0.067067
0.065674 -0.067692
0.065369 -0.068891
0.065284 -0.070560
0.065374 -0.072564
0.065578 -0.074757
0.065822 -0.077003
0.066028 -0.079182
0.066111 -0.081189
0.065999 -0.082932
0.065639 -0.084322
0.065017 -0.085287
0.064142 -0.085773
0.063047 -0.085762
0.061767 -0.085262
0.060342 -0.084318
0.058814 -0.083004
0.057227 -0.081428
0.055626 -0.079727
0.054059 -0.078059
0.052571 -0.076596
0.051193 -0.075500
0.049937 -0.074905
0.048785 -0.074889
0.047688 -0.075468
0.046576 -0.076596
0.045375 -0.078179
0.044031 -0.080094
0.042525 -0.082202
0.040871 -0.084359
0.039113 -0.086426
0.037294 -0.088280
0.035454 -0.089818
0.033617 -0.090958
0.031795 -0.091643
0.029991 -0.091840
0.028203 -0.091543
0.026428 -0.090776
0.024662 -0.089594
0.022895 -0.088086
0.021109 -0.086371
0.019280 -0.084593
0.017370 -0.082912
0.015340 -0.081488
0.013154 -0.080463
0.010800 -0.079941
0.189543 -0.010285
0.190139 -0.009365
0.190567 -0.008119
0.190816 -0.006564
0.190882 -0.004736
0.190769 -0.002691
0.190503 -0.000510
0.190130 0.001705
0.189718 0.003841
0.189350 0.005781
0.189109 0.007416
0.189066 0.008665
0.189265 0.009477
0.189714 0.009843
0.190386 0.009788
0.191226 0.009370
0.192168 0.008669
0.193144 0.007776
0.194097 0.006786
0.194981 0.005792
0.195769 0.004876
0.196437 0.004112
0.196971 0.003557
0.197350 0.003258
0.197556 0.003243
0.197569 0.003519
0.197379 0.004071
0.196989 0.004858
0.196424 0.005813
0.195736 0.006848
0.195001 0.007863
0.194315 0.008749
0.193779 0.009406
0.193489 0.009753
0.193513 0.009739
0.193880 0.009349
0.194574 0.008615
0.195539 0.007602
0.196695 0.006404
0.197955 0.005126
0.199238 0.003872
0.200476 0.002742
0.201615 0.001819
0.202616 0.001175
0.203442 0.000864
0.204065 0.000926
0.204458 0.001384
0.204597 0.002240
0.204471 0.003473
0.204079 0.005042
0.203443 0.006881
0.202605 0.008909
0.201629 0.011031
0.200597 0.013149
0.199601 0.015172
0.198730 0.017020
0.198060 0.018638
0.197645 0.019996
0.197516 0.021091
0.197675 0.021943
0.198107 0.022589
0.198785 0.023074
0.199672 0.023448
0.200730 0.023758
0.201915 0.024050
0.203179 0.024367
0.204464 0.024747
0.205711 0.025231
0.206860 0.025853
0.207856 0.026645
0.208658 0.027628
0.209244 0.028814
0.209615 0.030202
0.209797 0.031773
0.209845 0.033493
0.209832 0.035315
0.209849 0.037184
0.209992 0.039042
0.210351 0.040836
0.210996 0.042518
0.211967 0.044055
0.213272 0.045431
0.214891 0.046645
0.216775 0.047710
0.218862 0.048651
0.221079 0.049505
0.223348 0.050316
0.225581 0.051138
0.227690 0.052032
0.229582 0.053058
0.231169 0.054272
0.232376 0.055716
0.233145 0.057415
0.233444 0.059372
0.233271 0.061570
0.232653 0.063972
0.231648 0.066523
0.230341 0.069157
0.228836 0.071802
0.227248 0.074387
0.225694 0.076844
-0.159802 0.186016
-0.161828 0.184194
-0.164019 0.182348
-0.166203 0.180568
-0.168232 0.178935
-0.169993 0.177515
-0.171416 0.176343
-0.172473 0.175420
-0.173178 0.174715
-0.173583 0.174162
-0.173761 0.173679
-0.173796 0.173182
-0.173778 0.172594
-0.173790 0.171854
-0.173918 0.170913
-0.174252 0.169733
-0.174882 0.168286
-0.175892 0.166554
-0.177353 0.164525
-0.179299 0.162204
-0.181714 0.159615
-0.184522 0.156816
-0.187591 0.153898
-0.190755 0.150987
-0.193837 0.148222
-0.196678 0.145733
-0.199163 0.143599
-0.201227 0.141841
-0.202849 0.140421
-0.204044 0.139260
-0.204848 0.138266
-0.205309 0.137337
-0.205476 0.136375
-0.205395 0.135295
-0.205110 0.134034
-0.204661 0.132560
-0.204088 0.130865
-0.203432 0.128967
-0.202741 0.126900
-0.202065 0.124709
-0.201459 0.122447
-0.200965 0.120169
-0.200612 0.117932
-0.200409 0.115785
-0.200352 0.113771
-0.200424 0.111923
-0.200602 0.110255
-0.200861 0.108764
-0.201179 0.107425
-0.201534 0.106198
-0.201906 0.105034
-0.202275 0.103890
-0.202624 0.102739
-0.202933 0.101569
-0.203179 0.100390
-0.203345 0.099217
-0.203411 0.098078
-0.203372 0.097002
-0.203238 0.096018
-0.203042 0.095145
-0.202839 0.094381
-0.202705 0.093707
-0.202721 0.093087
-0.202960 0.092476
-0.203477 0.091836
-0.204294 0.091142
-0.205401 0.090392
-0.206762 0.089610
-0.208318 0.088835
-0.209995 0.088116
-0.211709 0.087501
-0.213375 0.087023
-0.214915 0.086706
-0.216259 0.086572
-0.217347 0.086653
-0.218125 0.087000
-0.218543 0.087681
-0.218557 0.088766
-0.218130 0.090316
-0.217240 0.092351
-0.215893 0.094830
-0.214136 0.097647
-0.212065 0.100648
-0.209819 0.103662
-0.207561 0.106539
-0.205450 0.109168
-0.203610 0.111488
-0.202113 0.113486
-0.200976 0.115192
-0.200163 0.116666
-0.199605 0.117996
-0.199213 0.119275
-0.198890 0.120599
-0.198545 0.122050
-0.198090 0.123691
-0.197448 0.125560
-0.196551 0.127672
-0.195344 0.130015
-0.193794 0.132545
-0.191893 0.135193
-0.189668 0.137871
-0.193481 0.106038
-0.194375 0.103410
-0.195252 0.100758
-0.196039 0.098112
-0.196682 0.095499
-0.197152 0.092941
-0.197444 0.090453
-0.197567 0.088043
-0.197551 0.085713
-0.197435 0.083462
-0.197269 0.081284
-0.197105 0.079167
-0.196995 0.077100
-0.196978 0.075071
-0.197085 0.073069
-0.197331 0.071085
-0.197727 0.069104
-0.198278 0.067112
-0.198994 0.065088
-0.199884 0.063009
-0.200944 0.060861
-0.202149 0.058647
-0.203449 0.056389
-0.204764 0.054134
-0.206009 0.051950
-0.207100 0.049913
-0.207969 0.048106
-0.208576 0.046599
-0.208901 0.045446
-0.208950 0.044674
-0.208748 0.044280
-0.208335 0.044229
-0.207765 0.044460
-0.207101 0.044893
-0.206404 0.045439
-0.205733 0.046011
-0.205126 0.046536
-0.204608 0.046958
-0.204185 0.047242
-0.203860 0.047358
-0.203633 0.047281
-0.203511 0.046986
-0.203494 0.046451
-0.203567 0.045672
-0.203697 0.044671
-0.203833 0.043503
-0.203912 0.042254
-0.203877 0.041028
-0.203685 0.039938
-0.203311 0.039086
-0.202745 0.038548
-0.201995 0.038364
-0.201081 0.038529
-0.200036 0.038995
-0.198906 0.039680
-0.197751 0.040482
-0.196642 0.041296
-0.195648 0.042028
-0.194838 0.042597
-0.194262 0.042943
-0.193951 0.043027
-0.193914 0.042834
-0.194144 0.042362
-0.194617 0.041628
-0.195302 0.040662
-0.196154 0.039513
-0.197115 0.038242
-0.198122 0.036929
-0.199109 0.035663
-0.200018 0.034536
-0.200808 0.033632
-0.201453 0.033017
-0.201943 0.032733
-0.202284 0.032794
-0.202490 0.033187
-0.202586 0.033876
-0.202603 0.034804
-0.202585 0.035905
-0.202578 0.037107
-0.202633 0.038345
-0.202792 0.039566
-0.203084 0.040734
-0.203520 0.041828
-0.204094 0.042838
-0.204792 0.043759
-0.205590 0.044586
-0.206460 0.045316
-0.207365 0.045952
-0.208260 0.046515
-0.209091 0.047043
-0.209803 0.047595
-0.210345 0.048239
-0.210675 0.049048
-0.210766 0.050084
-0.210605 0.051394
-0.210194 0.053003
-0.209549 0.054910
-0.208699 0.057089
-0.207690 0.059490
-0.206580 0.062042
-0.205440 0.064662
-0.208976 0.131272
-0.209085 0.130873
-0.208340 0.131040
-0.206846 0.131621
-0.204756 0.132434
-0.202248 0.133308
-0.199517 0.134110
-0.196760 0.134754
-0.194172 0.135191
-0.191931 0.135399
-0.190189 0.135371
-0.189058 0.135108
-0.188598 0.134612
-0.188813 0.133883
-0.189662 0.132927
-0.191057 0.131770
-0.192861 0.130469
-0.194887 0.129124
-0.196923 0.127873
-0.198754 0.126861
-0.200204 0.126198
-0.201153 0.125930
-0.201540 0.126037
-0.201354 0.126445
-0.200624 0.127052
-0.199415 0.127746
-0.197820 0.128425
-0.195961 0.128997
-0.193981 0.129394
-0.192034 0.129571
-0.190283 0.129502
-0.188874 0.129184
-0.187933 0.128625
-0.187551 0.127838
-0.187773 0.126844
-0.188616 0.125653
-0.190066 0.124272
-0.192088 0.122698
-0.194618 0.120927
-0.197552 0.118966
-0.200739 0.116849
-0.204000 0.114645
-0.207140 0.112456
-0.209983 0.110411
-0.212380 0.108650
-0.214227 0.107297
-0.215458 0.106442
-0.216040 0.106132
-0.215981 0.106356
-0.215324 0.107043
-0.214149 0.108080
-0.212573 0.109323
-0.210737 0.110626
-0.208801 0.111853
-0.206920 0.112897
-0.205235 0.113681
-0.203858 0.114167
-0.202873 0.114348
-0.202333 0.114235
-0.202270 0.113848
-0.202686 0.113210
-0.203551 0.112350
-0.204785 0.111310
-0.206258 0.110156
-0.207804 0.108981
-0.209246 0.107903
-0.210421 0.107048
-0.211195 0.106531
-0.211469 0.106440
-0.211176 0.106803
-0.210284 0.107588
-0.208796 0.108700
-0.206764 0.109996
-0.204290 0.111320
-0.201524 0.112535
-0.198648 0.113546
-0.195852 0.114307
-0.193317 0.114807
-0.191202 0.115051
-0.189643 0.115049
-0.188750 0.114807
-0.188610 0.114314
-0.189269 0.113552
-0.190717 0.112499
-0.192863 0.111136
-0.195542 0.109463
-0.198530 0.107513
-0.201579 0.105352
-0.204459 0.103083
-0.206984 0.100830
-0.209024 0.098729
-0.210509 0.096904
-0.211423 0.095449
-0.211789 0.094423
-0.211662 0.093825
-0.211127 0.093611
-0.210286 0.093704
-0.209256 0.094016
-0.208158 0.094463
-0.207119 0.094969
-0.206254 0.095475
-0.087809 0.242943
-0.091834 0.241167
-0.096095 0.239189
-0.100552 0.236941
-0.105124 0.234383
-0.109694 0.231514
-0.114119 0.228383
-0.118250 0.225078
-0.121959 0.221712
-0.125157 0.218397
-0.127809 0.215225
-0.129939 0.212252
-0.131617 0.209492
-0.132954 0.206928
-0.134084 0.204518
-0.135145 0.202213
-0.136277 0.199964
-0.137608 0.197727
-0.139255 0.195462
-0.141317 0.193134
-0.143872 0.190706
-0.146959 0.188140
-0.150574 0.185396
-0.154662 0.182437
-0.159114 0.179244
-0.163780 0.175821
-0.168478 0.172216
-0.173022 0.168518
-0.177246 0.164845
-0.181033 0.161320
-0.184323 0.158037
-0.187116 0.155040
-0.189454 0.152316
-0.191403 0.149808
-0.193033 0.147436
-0.194407 0.145119
-0.195581 0.142784
-0.196607 0.140371
-0.197536 0.137833
-0.198419 0.135134
-0.199310 0.132247
-0.200257 0.129156
-0.201293 0.125861
-0.202427 0.122381
-0.203637 0.118762
-0.204873 0.115075
-0.206065 0.111410
-0.207148 0.107870
-0.208069 0.104550
-0.208803 0.101524
-0.209347 0.098840
-0.209718 0.096513
-0.209937 0.094530
-0.210026 0.092852
-0.209997 0.091418
-0.209852 0.090158
-0.209585 0.089008
-0.209187 0.087912
-0.208648 0.086836
-0.207964 0.085764
-0.207139 0.084692
-0.206191 0.083623
-0.205147 0.082564
-0.204049 0.081512
-0.202944 0.080454
-0.201888 0.079364
-0.200937 0.078207
-0.200140 0.076944
-0.199530 0.075549
-0.199121 0.074009
-0.198911 0.072332
-0.198890 0.070545
-0.199047 0.068688
-0.199373 0.066812
-0.199856 0.064970
-0.200486 0.063212
-0.201240 0.061582
-0.202079 0.060113
-0.202949 0.058822
-0.203785 0.057716
-0.204522 0.056789
-0.205105 0.056028
-0.205493 0.055408
-0.205673 0.054892
-0.205657 0.054429
-0.205480 0.053964
-0.205198 0.053440
-0.204872 0.052809
-0.204560 0.052035
-0.204304 0.051099
-0.204128 0.049999
-0.204034 0.048748
-0.204014 0.047374
-0.204050 0.045917
-0.204128 0.044429
-0.204240 0.042972
-0.204382 0.041618
-0.204551 0.040439
-0.204737 0.039501
-0.204917 0.038845
-0.205048 0.038481
0.214393 0.145851
0.214330 0.147066
0.214398 0.148070
0.214524 0.148852
0.214653 0.149413
0.214748 0.149769
0.214789 0.149952
0.214756 0.150015
0.214625 0.150026
0.214364 0.150059
0.213931 0.150185
0.213287 0.150449
0.212407 0.150854
0.211291 0.151362
0.209965 0.151909
0.208488 0.152418
0.206951 0.152824
0.205466 0.153076
0.204164 0.153148
0.203171 0.153031
0.202582 0.152727
0.202442 0.152246
0.202731 0.151602
0.203373 0.150818
0.204260 0.149930
0.205271 0.148990
0.206302 0.148065
0.207272 0.147231
0.208132 0.146554
0.208864 0.146077
0.209472 0.145809
0.209974 0.145726
0.210388 0.145778
0.210722 0.145903
0.210969 0.146037
0.211116 0.146128
0.211150 0.146134
0.211075 0.146026
0.210920 0.145792
0.210744 0.145430
0.210628 0.144955
0.210659 0.144393
0.210900 0.143783
0.211370 0.143176
0.212033 0.142630
0.212813 0.142204
0.213623 0.141938
0.214390 0.141846
0.215080 0.141902
0.215697 0.142046
0.216270 0.142201
0.216839 0.142282
0.217439 0.142215
0.218088 0.141941
0.218775 0.141423
0.219464 0.140649
0.220094 0.139632
0.220592 0.138412
0.220893 0.137052
0.220952 0.135622
0.220757 0.134196
0.220334 0.132840
0.219747 0.131600
0.219083 0.130501
0.218436 0.129539
0.217884 0.128686
0.217476 0.127894
0.217222 0.127103
0.217105 0.126253
0.217095 0.125288
0.217166 0.124167
0.217303 0.122854
0.217499 0.121328
0.217754 0.119577
0.218065 0.117601
0.218417 0.115418
0.218781 0.113069
0.219110 0.110616
0.219349 0.108144
0.219444 0.105746
0.219356 0.103513
0.219070 0.101513
0.218608 0.099778
0.218021 0.098292
0.217392 0.096996
0.216819 0.095809
0.216393 0.094643
0.216178 0.093424
0.216193 0.092099
0.216416 0.090639
0.216794 0.089030
0.217262 0.087273
0.217762 0.085377
0.218245 0.083360
0.218679 0.081247
0.219041 0.079077
0.219319 0.076900
0.219498 0.074776
0.219567 0.072770
0.219509 0.070946
0.219305 0.069350
0.186725 0.003853
0.187702 0.003577
0.188577 0.003458
0.189300 0.003537
0.189835 0.003841
0.190160 0.004374
0.190274 0.005114
0.190199 0.006013
0.189979 0.006998
0.189675 0.007981
0.189360 0.008866
0.189104 0.009565
0.188969 0.010009
0.188993 0.010152
0.189194 0.009982
0.189568 0.009513
0.190095 0.008776
0.190751 0.007817
0.191510 0.006682
0.192342 0.005422
0.193218 0.004088
0.194097 0.002741
0.194927 0.001453
0.195648 0.000302
0.196200 -0.000632
0.196528 -0.001277
0.196595 -0.001587
0.196384 -0.001540
0.195902 -0.001149
0.195183 -0.000458
0.194284 0.000468
0.193283 0.001544
0.192267 0.002685
0.191324 0.003811
0.190530 0.004856
0.189938 0.005769
0.189581 0.006520
0.189465 0.007091
0.189580 0.007475
0.189906 0.007676
0.190418 0.007704
0.191089 0.007580
0.191889 0.007339
0.192778 0.007038
0.193706 0.006754
0.194614 0.006583
0.195445 0.006622
0.196144 0.006955
0.196672 0.007646
0.197006 0.008719
0.197141 0.010167
0.197091 0.011941
0.196889 0.013964
0.196587 0.016138
0.196242 0.018354
0.195920 0.020508
0.195678 0.022508
0.195561 0.024285
0.195598 0.025795
0.195805 0.027011
0.196190 0.027925
0.196755 0.028541
0.197505 0.028867
0.198444 0.028920
0.199567 0.028728
0.200852 0.028337
0.202256 0.027817
0.203710 0.027263
0.205137 0.026785
0.206463 0.026494
0.207622 0.026489
0.208568 0.026838
0.209275 0.027573
0.209732 0.028688
0.209948 0.030142
0.209949 0.031869
0.209777 0.033790
0.209487 0.035826
0.209139 0.037903
0.208794 0.039960
0.208509 0.041948
0.208335 0.043829
0.208316 0.045570
0.208491 0.047144
0.208895 0.048529
0.209551 0.049711
0.210468 0.050690
0.211623 0.051491
0.212962 0.052163
0.214403 0.052786
0.215846 0.053456
0.217197 0.054273
0.218374 0.055330
0.219319 0.056699
0.220001 0.058426
0.220410 0.060521
0.220558 0.062962
0.220472 0.065697
0.220196 0.068650
0.219784 0.071734
0.219293 0.074862
0.226833 0.069344
0.226013 0.069508
0.224964 0.069793
0.223732 0.070207
0.222389 0.070749
0.221029 0.071400
0.219757 0.072116
0.218684 0.072830
0.217909 0.073453
0.217517 0.073889
0.217561 0.074056
0.218058 0.073890
0.218985 0.073354
0.220284 0.072434
0.221874 0.071137
0.223661 0.069490
0.225548 0.067529
0.227433 0.065308
0.229213 0.062896
0.230785 0.060372
0.232051 0.057829
0.232926 0.055367
0.233348 0.053081
0.233286 0.051056
0.232743 0.049359
0.231760 0.048033
0.230409 0.047093
0.228789 0.046523
0.227017 0.046277
0.225217 0.046272
0.223515 0.046402
0.222024 0.046551
0.220835 0.046615
0.220004 0.046516
0.219549 0.046220
0.219447 0.045723
0.219651 0.045049
0.220093 0.044237
0.220697 0.043334
0.221380 0.042396
0.222056 0.041486
0.222633 0.040679
0.223028 0.040051
0.223167 0.039677
0.222996 0.039617
0.222482 0.039915
0.221620 0.040590
0.220432 0.041634
0.218965 0.043019
0.217296 0.044692
0.215520 0.046586
0.213753 0.048615
0.212120 0.050681
0.210753 0.052672
0.209780 0.054473
0.209306 0.055976
0.209404 0.057088
0.210103 0.057740
0.211378 0.057897
0.213160 0.057547
0.215341 0.056718
0.217788 0.055460
0.220339 0.053859
0.222833 0.052017
0.225110 0.050054
0.227037 0.048087
0.228505 0.046226
0.229444 0.044564
0.229815 0.043174
0.229617 0.042103
0.228881 0.041373
0.227661 0.040983
0.226036 0.040915
0.224105 0.041114
0.221970 0.041515
0.219755 0.042007
0.217578 0.042478
0.215568 0.042794
0.213833 0.042856
0.212514 0.042536
0.211561 0.041906
0.211115 0.040848
0.211098 0.039453
0.211461 0.037764
0.212084 0.035881
0.212850 0.033885
0.213601 0.031891
0.214197 0.030005
0.214499 0.028333
0.214463 0.026904
0.213995 0.025808
0.213084 0.025065
0.211731 0.024694
0.209962 0.024703
0.207862 0.025047
0.205498 0.025706
0.202956 0.026642
0.200360 0.027768
0.197833 0.028998
0.195511 0.030220
0.193530 0.031320
-0.200560 0.077839
-0.200404 0.077455
-0.200123 0.077127
-0.199756 0.076821
-0.199366 0.076499
-0.199027 0.076123
-0.198800 0.075665
-0.198722 0.075115
-0.198797 0.074481
-0.199001 0.073784
-0.199297 0.073046
-0.199651 0.072290
-0.200047 0.071526
-0.200489 0.070757
-0.201000 0.069970
-0.201618 0.069145
-0.202379 0.068259
-0.203303 0.067293
-0.204376 0.066246
-0.205547 0.065143
-0.206735 0.064025
-0.207848 0.062949
-0.208806 0.061972
-0.209553 0.061143
-0.210070 0.060500
-0.210370 0.060066
-0.210491 0.059848
-0.210480 0.059839
-0.210379 0.060021
-0.210213 0.060369
-0.209988 0.060855
-0.209694 0.061453
-0.209316 0.062141
-0.208846 0.062901
-0.208291 0.063716
-0.207677 0.064570
-0.207049 0.065446
-0.206465 0.066325
-0.205988 0.067194
-0.205672 0.068044
-0.205548 0.068877
-0.205610 0.069700
-0.205816 0.070526
-0.206094 0.071375
-0.206369 0.072260
-0.206579 0.073191
-0.206695 0.074165
-0.206717 0.075175
-0.206674 0.076206
-0.206605 0.077243
-0.206545 0.078266
-0.206518 0.079251
-0.206525 0.080171
-0.206557 0.081006
-0.206599 0.081742
-0.206645 0.082372
-0.206702 0.082897
-0.206791 0.083317
-0.206948 0.083633
-0.207214 0.083845
-0.207627 0.083949
-0.208213 0.083946
-0.208966 0.083838
-0.209849 0.083641
-0.210788 0.083385
-0.211692 0.083108
-0.212475 0.082859
-0.213072 0.082685
-0.213453 0.082627
-0.213624 0.082724
-0.213621 0.083003
-0.213493 0.083485
-0.213286 0.084178
-0.213031 0.085077
-0.212736 0.086162
-0.212390 0.087406
-0.211973 0.088782
-0.211466 0.090264
-0.210860 0.091830
-0.210163 0.093459
-0.209399 0.095127
-0.208610 0.096811
-0.207844 0.098488
-0.207150 0.100137
-0.206561 0.101749
-0.206083 0.103320
-0.205695 0.104863
-0.205348 0.106396
-0.204987 0.107942
-0.204570 0.109525
-0.204073 0.111164
-0.203503 0.112873
-0.202881 0.114662
-0.202234 0.116545
-0.201581 0.118527
-0.200927 0.120603
-0.200265 0.122748
-0.199577 0.124923
-0.198848 0.127084
-0.198073 0.129189
-0.197265 0.131196
-0.167700 0.167792
-0.169288 0.165741
-0.170921 0.163545
-0.172509 0.161250
-0.173965 0.158911
-0.175216 0.156582
-0.176214 0.154313
-0.176942 0.152141
-0.177419 0.150082
-0.177702 0.148128
-0.177880 0.146246
-0.178067 0.144386
-0.178386 0.142490
-0.178959 0.140500
-0.179888 0.138365
-0.181244 0.136043
-0.183055 0.133510
-0.185309 0.130747
-0.187957 0.127748
-0.190923 0.124507
-0.194112 0.121022
-0.197419 0.117296
-0.200727 0.113341
-0.203918 0.109187
-0.206874 0.104892
-0.209486 0.100543
-0.211666 0.096257
-0.213352 0.092167
-0.214514 0.088406
-0.215152 0.085080
-0.215297 0.082255
-0.214997 0.079946
-0.214320 0.078116
-0.213342 0.076682
-0.212150 0.075538
-0.210834 0.074566
-0.209484 0.073658
-0.208180 0.072724
-0.206989 0.071695
-0.205962 0.070521
-0.205130 0.069166
-0.204515 0.067605
-0.204119 0.065823
-0.203932 0.063819
-0.203927 0.061611
-0.204057 0.059244
-0.204266 0.056787
-0.204489 0.054336
-0.204667 0.052001
-0.204753 0.049893
-0.204710 0.048106
-0.204520 0.046709
-0.204178 0.045735
-0.203696 0.045179
-0.203099 0.045007
-0.202423 0.045160
-0.201716 0.045562
-0.201026 0.046127
-0.200408 0.046770
-0.199911 0.047417
-0.199579 0.048006
-0.199449 0.048492
-0.199541 0.048846
-0.199870 0.049050
-0.200436 0.049094
-0.201224 0.048975
-0.202204 0.048704
-0.203325 0.048300
-0.204518 0.047804
-0.205706 0.047271
-0.206808 0.046771
-0.207750 0.046381
-0.208471 0.046174
-0.208927 0.046212
-0.209096 0.046537
-0.208974 0.047168
-0.208581 0.048103
-0.207957 0.049313
-0.207156 0.050750
-0.206242 0.052343
-0.205287 0.054007
-0.204360 0.055647
-0.203528 0.057169
-0.202849 0.058484
-0.202370 0.059519
-0.202128 0.060212
-0.202148 0.060522
-0.202442 0.060433
-0.202999 0.059956
-0.203788 0.059136
-0.204752 0.058048
-0.205818 0.056800
-0.206908 0.055513
-0.207941 0.054317
-0.208844 0.053330
-0.209554 0.052647
-0.210020 0.052328
-0.210208 0.052396
-0.210103 0.052838
-0.209708 0.053614
-0.209048 0.054659
-0.173603 -0.027113
-0.172967 -0.027376
-0.172281 -0.027540
-0.171608 -0.027627
-0.171025 -0.027665
-0.170607 -0.027680
-0.170425 -0.027690
-0.170524 -0.027704
-0.170919 -0.027729
-0.171580 -0.027774
-0.172443 -0.027845
-0.173429 -0.027951
-0.174455 -0.028092
-0.175451 -0.028259
-0.176365 -0.028437
-0.177157 -0.028609
-0.177799 -0.028756
-0.178270 -0.028864
-0.178552 -0.028919
-0.178629 -0.028911
-0.178487 -0.028832
-0.178119 -0.028682
-0.177525 -0.028471
-0.176722 -0.028222
-0.175737 -0.027974
-0.174614 -0.027774
-0.173405 -0.027671
-0.172176 -0.027703
-0.171007 -0.027884
-0.169982 -0.028193
-0.169190 -0.028585
-0.168702 -0.028995
-0.168555 -0.029366
-0.168738 -0.029653
-0.169198 -0.029836
-0.169858 -0.029911
-0.170632 -0.029879
-0.171440 -0.029750
-0.172209 -0.029530
-0.172878 -0.029230
-0.173394 -0.028858
-0.173711 -0.028431
-0.173793 -0.027971
-0.173609 -0.027511
-0.173144 -0.027092
-0.172402 -0.026755
-0.171413 -0.026540
-0.170236 -0.026469
-0.168955 -0.026549
-0.167676 -0.026765
-0.166508 -0.027088
-0.165561 -0.027472
-0.164933 -0.027867
-0.164702 -0.028218
-0.164916 -0.028475
-0.165587 -0.028598
-0.166681 -0.028562
-0.168131 -0.028355
-0.169843 -0.027979
-0.171714 -0.027444
-0.173644 -0.026765
-0.175541 -0.025959
-0.177323 -0.025038
-0.178929 -0.024009
-0.180317 -0.022872
-0.181465 -0.021620
-0.182376 -0.020246
-0.183075 -0.018748
-0.183604 -0.017131
-0.184018 -0.015405
-0.184376 -0.013587
-0.184738 -0.011686
-0.185161 -0.009711
-0.185692 -0.007659
-0.186372 -0.005522
-0.187229 -0.003287
-0.188277 -0.000945
-0.189513 0.001503
-0.190906 0.004041
-0.192408 0.006633
-0.193953 0.009230
-0.195474 0.011785
-0.196910 0.014260
-0.198211 0.016640
-0.199338 0.018931
-0.200266 0.021158
-0.200980 0.023352
-0.201478 0.025542
-0.201771 0.027746
-0.201887 0.029970
-0.201867 0.032203
-0.201762 0.034423
-0.201629 0.036595
-0.201521 0.038685
-0.201484 0.040661
-0.201554 0.042504
-0.201755 0.044205
-0.202110 0.045772
-0.202637 0.047227
-0.203354 0.048608
-0.204273 0.049963
-0.171746 0.172150
-0.173332 0.169333
-0.175150 0.166874
-0.177142 0.164669
-0.179214 0.162618
-0.181265 0.160636
-0.183219 0.158654
-0.185025 0.156623
-0.186660 0.154514
-0.188111 0.152318
-0.189370 0.150049
-0.190425 0.147748
-0.191250 0.145484
-0.191811 0.143347
-0.192072 0.141438
-0.192005 0.139854
-0.191600 0.138669
-0.190885 0.137910
-0.189927 0.137553
-0.188845 0.137524
-0.187796 0.137713
-0.186966 0.137991
-0.186540 0.138236
-0.186668 0.138340
-0.187428 0.138224
-0.188809 0.137839
-0.190716 0.137171
-0.192993 0.136237
-0.195465 0.135082
-0.197963 0.133778
-0.200337 0.132412
-0.202468 0.131089
-0.204259 0.129918
-0.205637 0.129007
-0.206546 0.128443
-0.206953 0.128275
-0.206845 0.128502
-0.206239 0.129068
-0.205185 0.129870
-0.203761 0.130779
-0.202078 0.131660
-0.200270 0.132390
-0.198488 0.132873
-0.196882 0.133043
-0.195586 0.132868
-0.194693 0.132346
-0.194232 0.131506
-0.194171 0.130401
-0.194424 0.129104
-0.194877 0.127704
-0.195421 0.126296
-0.195962 0.124966
-0.196437 0.123786
-0.196815 0.122795
-0.197088 0.121994
-0.197265 0.121350
-0.197366 0.120805
-0.197407 0.120290
-0.197400 0.119739
-0.197353 0.119097
-0.197273 0.118322
-0.197174 0.117385
-0.197081 0.116271
-0.197042 0.114969
-0.197124 0.113472
-0.197413 0.111777
-0.197998 0.109884
-0.198946 0.107805
-0.200283 0.105572
-0.201975 0.103242
-0.203936 0.100894
-0.206050 0.098610
-0.208198 0.096456
-0.210279 0.094474
-0.212214 0.092674
-0.213944 0.091044
-0.215427 0.089563
-0.216622 0.088213
-0.217492 0.086989
-0.218002 0.085901
-0.218119 0.084978
-0.217817 0.084258
-0.217089 0.083791
-0.215947 0.083621
-0.214433 0.083784
-0.212619 0.084295
-0.210615 0.085144
-0.208559 0.086294
-0.206611 0.087683
-0.204933 0.089232
-0.203662 0.090860
-0.202883 0.092500
-0.202609 0.094105
-0.202792 0.095648
-0.203341 0.097116
-0.204151 0.098506
-0.205120 0.099817
-0.206151 0.101053
-0.207159 0.102232
-0.208057 0.103383
-0.208760 0.104553
-0.118569 -0.075682
-0.117916 -0.076017
-0.117247 -0.076276
-0.116613 -0.076445
-0.116056 -0.076498
-0.115605 -0.076404
-0.115279 -0.076133
-0.115083 -0.075666
-0.115010 -0.075003
-0.115039 -0.074172
-0.115135 -0.073227
-0.115262 -0.072244
-0.115388 -0.071311
-0.115489 -0.070507
-0.115541 -0.069887
-0.115519 -0.069471
-0.115392 -0.069249
-0.115131 -0.069186
-0.114715 -0.069236
-0.114141 -0.069361
-0.113423 -0.069530
-0.112589 -0.069730
-0.111680 -0.069958
-0.110741 -0.070216
-0.109814 -0.070500
-0.108935 -0.070800
-0.108125 -0.071094
-0.107392 -0.071355
-0.106738 -0.071557
-0.106155 -0.071689
-0.105635 -0.071754
-0.105160 -0.071777
-0.104707 -0.071802
-0.104242 -0.071889
-0.103730 -0.072097
-0.103141 -0.072481
-0.102459 -0.073073
-0.101674 -0.073877
-0.100782 -0.074868
-0.099783 -0.075992
-0.098682 -0.077183
-0.097484 -0.078372
-0.096203 -0.079502
-0.094857 -0.080531
-0.093465 -0.081434
-0.092050 -0.082199
-0.090630 -0.082822
-0.089219 -0.083300
-0.087822 -0.083633
-0.086436 -0.083817
-0.085057 -0.083854
-0.083683 -0.083751
-0.082321 -0.083524
-0.080990 -0.083204
-0.079716 -0.082836
-0.078528 -0.082474
-0.077446 -0.082176
-0.076480 -0.081997
-0.075623 -0.081976
-0.074858 -0.082121
-0.074158 -0.082420
-0.073494 -0.082837
-0.072838 -0.083332
-0.072166 -0.083867
-0.071459 -0.084419
-0.070702 -0.084973
-0.069887 -0.085527
-0.069008 -0.086076
-0.068066 -0.086611
-0.067062 -0.087109
-0.066002 -0.087536
-0.064897 -0.087851
-0.063758 -0.088015
-0.062600 -0.088005
-0.061439 -0.087818
-0.060287 -0.087479
-0.059159 -0.087038
-0.058063 -0.086568
-0.057000 -0.086153
-0.055961 -0.085876
-0.054928 -0.085805
-0.053875 -0.085983
-0.052774 -0.086420
-0.051593 -0.087098
-0.050304 -0.087983
-0.048884 -0.089032
-0.047319 -0.090205
-0.045605 -0.091461
-0.043748 -0.092765
-0.041762 -0.094080
-0.039670 -0.095367
-0.037501 -0.096578
-0.035285 -0.097660
-0.033057 -0.098556
-0.030847 -0.099218
-0.028683 -0.099612
-0.026587 -0.099726
-0.024572 -0.099578
-0.022644 -0.099217
-0.020800 -0.098713
-0.019025 -0.098154
-0.210050 0.018020
-0.210341 0.018969
-0.210064 0.020272
-0.209208 0.021842
-0.207826 0.023573
-0.206043 0.025340
-0.204039 0.027010
-0.202027 0.028453
-0.200212 0.029565
-0.198746 0.030288
-0.197701 0.030622
-0.197075 0.030608
-0.196819 0.030313
-0.196875 0.029805
-0.197196 0.029144
-0.197744 0.028380
-0.198485 0.027564
-0.199372 0.026752
-0.200342 0.026004
-0.201306 0.025389
-0.202158 0.024973
-0.202790 0.024815
-0.203101 0.024954
-0.203020 0.025408
-0.202513 0.026165
-0.201587 0.027185
-0.200295 0.028404
-0.198735 0.029733
-0.197043 0.031067
-0.195379 0.032289
-0.193901 0.033290
-0.192742 0.033974
-0.191984 0.034279
-0.191652 0.034175
-0.191728 0.033659
-0.192174 0.032749
-0.192943 0.031480
-0.193995 0.029901
-0.195285 0.028086
-0.196767 0.026131
-0.198386 0.024156
-0.200074 0.022296
-0.201751 0.020690
-0.203333 0.019464
-0.204728 0.018722
-0.205855 0.018533
-0.206643 0.018927
-0.207047 0.019892
-0.207055 0.021370
-0.206695 0.023263
-0.206039 0.025443
-0.205193 0.027761
-0.204282 0.030071
-0.203428 0.032246
-0.202724 0.034200
-0.202227 0.035885
-0.201969 0.037287
-0.201968 0.038405
-0.202242 0.039249
-0.202804 0.039835
-0.203655 0.040193
-0.204765 0.040377
-0.206071 0.040470
-0.207481 0.040578
-0.208882 0.040820
-0.210154 0.041321
-0.211185 0.042192
-0.211880 0.043519
-0.212164 0.045357
-0.211993 0.047721
-0.211354 0.050584
-0.210270 0.053881
-0.208802 0.057514
-0.207047 0.061361
-0.205131 0.065289
-0.203200 0.069170
-0.201397 0.072891
-0.199848 0.076375
-0.198654 0.079576
-0.197896 0.082473
-0.197637 0.085059
-0.197918 0.087343
-0.198748 0.089341
-0.200093 0.091085
-0.201864 0.092619
-0.203925 0.094000
-0.206104 0.095297
-0.208213 0.096586
-0.210072 0.097941
-0.211516 0.099437
-0.212416 0.101129
-0.212684 0.103055
-0.212278 0.105225
-0.211213 0.107622
-0.209559 0.110199
-0.207441 0.112889
-0.205027 0.115619
-0.202506 0.118323
-0.200057 0.120953
-0.197833 0.123482
-0.195946 0.125905
-0.199294 0.134455
-0.200883 0.131874
-0.202991 0.129005
-0.205425 0.125998
-0.207939 0.123065
-0.210291 0.120451
-0.212270 0.118393
-0.213724 0.117063
-0.214553 0.116530
-0.214703 0.116743
-0.214170 0.117552
-0.212991 0.118752
-0.211242 0.120127
-0.209032 0.121487
-0.206493 0.122680
-0.203773 0.123592
-0.201026 0.124149
-0.198408 0.124310
-0.196063 0.124067
-0.194123 0.123439
-0.192695 0.122470
-0.191865 0.121216
-0.191703 0.119729
-0.192252 0.118052
-0.193517 0.116210
-0.195445 0.114224
-0.197917 0.112121
-0.200762 0.109952
-0.203785 0.107797
-0.206796 0.105763
-0.209632 0.103960
-0.212160 0.102467
-0.214284 0.101319
-0.215937 0.100491
-0.217091 0.099921
-0.217744 0.099530
-0.217921 0.099246
-0.217674 0.099014
-0.217063 0.098803
-0.216163 0.098603
-0.215053 0.098414
-0.213819 0.098229
-0.212564 0.098023
-0.211410 0.097739
-0.210497 0.097291
-0.209972 0.096577
-0.209953 0.095506
-0.210490 0.094033
-0.211545 0.092183
-0.212996 0.090053
-0.214678 0.087803
-0.216419 0.085624
-0.218067 0.083704
-0.219494 0.082197
-0.220594 0.081211
-0.221279 0.080799
-0.221481 0.080972
-0.221155 0.081710
-0.220279 0.082974
-0.218857 0.084710
-0.216916 0.086846
-0.214510 0.089285
-0.211720 0.091913
-0.208657 0.094602
-0.205463 0.097223
-0.202309 0.099656
-0.199387 0.101798
-0.196898 0.103568
-0.195027 0.104907
-0.193906 0.105783
-0.193584 0.106201
-0.194015 0.106207
-0.195070 0.105885
-0.196574 0.105359
-0.198335 0.104784
-0.200172 0.104328
-0.201930 0.104150
-0.203481 0.104372
-0.204727 0.105060
-0.205606 0.106213
-0.206087 0.107771
-0.206169 0.109633
-0.205878 0.111688
-0.205254 0.113825
-0.204349 0.115954
-0.203223 0.118003
-0.201946 0.119918
-0.200608 0.121661
-0.199319 0.123209
-0.198214 0.124552
-0.197430 0.125699
-0.197083 0.126682
-0.197224 0.127570
-0.197817 0.128461
-0.198736 0.129483
-0.199795 0.130763
-0.200788 0.132405
-0.201531 0.134458
-0.201881 0.136907
-0.201752 0.139671
-0.201119 0.142621
-0.026625 -0.088550
-0.027965 -0.088322
-0.029340 -0.088073
-0.030723 -0.087836
-0.032080 -0.087662
-0.033363 -0.087608
-0.034516 -0.087719
-0.035480 -0.088013
-0.036207 -0.088479
-0.036676 -0.089076
-0.036902 -0.089754
-0.036930 -0.090460
-0.036819 -0.091153
-0.036636 -0.091811
-0.036438 -0.092422
-0.036276 -0.092991
-0.036189 -0.093524
-0.036204 -0.094030
-0.036336 -0.094506
-0.036584 -0.094934
-0.036931 -0.095280
-0.037345 -0.095506
-0.037782 -0.095584
-0.038185 -0.095507
-0.038497 -0.095301
-0.038669 -0.095022
-0.038676 -0.094740
-0.038518 -0.094524
-0.038223 -0.094416
-0.037837 -0.094422
-0.037408 -0.094513
-0.036979 -0.094638
-0.036578 -0.094747
-0.036223 -0.094795
-0.035924 -0.094755
-0.035687 -0.094617
-0.035513 -0.094380
-0.035401 -0.094060
-0.035349 -0.093676
-0.035348 -0.093251
-0.035383 -0.092799
-0.035432 -0.092319
-0.035465 -0.091803
-0.035452 -0.091231
-0.035371 -0.090591
-0.035212 -0.089884
-0.034988 -0.089132
-0.034722 -0.088381
-0.034447 -0.087693
-0.034189 -0.087132
-0.033969 -0.086747
-0.033796 -0.086559
-0.033673 -0.086559
-0.033594 -0.086713
-0.033552 -0.086975
-0.033538 -0.087301
-0.033542 -0.087661
-0.033550 -0.088039
-0.033547 -0.088437
-0.033510 -0.088869
-0.033414 -0.089358
-0.033230 -0.089922
-0.032943 -0.090562
-0.032552 -0.091255
-0.032079 -0.091948
-0.031564 -0.092577
-0.031052 -0.093077
-0.030588 -0.093408
-0.030207 -0.093561
-0.029932 -0.093563
-0.029778 -0.093471
-0.029752 -0.093354
-0.029853 -0.093273
-0.030073 -0.093269
-0.030391 -0.093351
-0.030778 -0.093503
-0.031191 -0.093697
-0.031579 -0.093911
-0.031883 -0.094132
-0.032048 -0.094359
-0.032036 -0.094604
-0.031831 -0.094879
-0.031452 -0.095195
-0.030942 -0.095548
-0.030354 -0.095917
-0.029744 -0.096258
-0.029161 -0.096509
-0.028642 -0.096606
-0.028215 -0.096496
-0.027899 -0.096154
-0.027699 -0.095591
-0.027613 -0.094850
-0.027621 -0.094005
-0.027692 -0.093138
-0.027778 -0.092329
-0.027817 -0.091635
-0.027740 -0.091086
-0.027476 -0.090683
-0.026973 -0.090407
-0.026204 -0.090229
-0.025175 -0.090115
-0.013893 -0.089989
-0.014523 -0.090728
-0.014921 -0.091839
-0.015069 -0.093278
-0.014961 -0.094958
-0.014604 -0.096752
-0.014017 -0.098513
-0.013234 -0.100092
-0.012301 -0.101358
-0.011268 -0.102217
-0.010194 -0.102614
-0.009139 -0.102535
-0.008166 -0.102006
-0.007329 -0.101083
-0.006672 -0.099845
-0.006217 -0.098383
-0.005956 -0.096788
-0.005853 -0.095152
-0.005851 -0.093555
-0.005878 -0.092070
-0.005869 -0.090765
-0.005771 -0.089702
-0.005554 -0.088943
-0.005204 -0.088546
-0.004729 -0.088550
-0.004143 -0.088970
-0.003473 -0.089777
-0.002752 -0.090894
-0.002017 -0.092203
-0.001305 -0.093557
-0.000648 -0.094811
-0.000073 -0.095837
0.000404 -0.096538
0.000772 -0.096860
0.001028 -0.096787
0.001173 -0.096347
0.001210 -0.095594
0.001144 -0.094610
0.000979 -0.093482
0.000722 -0.092299
0.000382 -0.091145
-0.000029 -0.090090
-0.000496 -0.089199
-0.001006 -0.088526
-0.001548 -0.088132
-0.002114 -0.088076
-0.002700 -0.088416
-0.003301 -0.089192
-0.003909 -0.090405
-0.004506 -0.092003
-0.005068 -0.093880
-0.005565 -0.095886
-0.005965 -0.097859
-0.006237 -0.099646
-0.006358 -0.101125
-0.006319 -0.102208
-0.006126 -0.102841
-0.005807 -0.103007
-0.005409 -0.102716
-0.004994 -0.102000
-0.004628 -0.100913
-0.004372 -0.099515
-0.004273 -0.097880
-0.004360 -0.096085
-0.004636 -0.094222
-0.005085 -0.092390
-0.005673 -0.090697
-0.006355 -0.089262
-0.007085 -0.088198
-0.007815 -0.087602
-0.008499 -0.087534
-0.009098 -0.087998
-0.009580 -0.088938
-0.009922 -0.090240
-0.010111 -0.091758
-0.010153 -0.093333
-0.010065 -0.094819
-0.009878 -0.096095
-0.009631 -0.097073
-0.009366 -0.097700
-0.009129 -0.097954
-0.008962 -0.097844
-0.008906 -0.097395
-0.008996 -0.096652
-0.009253 -0.095667
-0.009685 -0.094503
-0.010278 -0.093232
-0.010992 -0.091938
-0.011771 -0.090722
-0.012553 -0.089694
-0.013282 -0.088973
-0.013924 -0.088668
-0.014458 -0.088864
-0.014881 -0.089594
-0.015193 -0.090826
-0.015397 -0.092459
-0.015492 -0.094348
-0.015478 -0.096323
-0.015355 -0.098225
-0.015127 -0.099916
-0.014802 -0.101290
0.164129 0.209510
0.162518 0.209339
0.161461 0.209192
0.161050 0.209090
0.161308 0.209045
0.162189 0.209061
0.163590 0.209133
0.165369 0.209247
0.167353 0.209385
0.169365 0.209524
0.171226 0.209647
0.172772 0.209739
0.173863 0.209795
0.174390 0.209808
0.174290 0.209773
0.173545 0.209677
0.172192 0.209499
0.170318 0.209212
0.168062 0.208790
0.165603 0.208211
0.163152 0.207468
0.160931 0.206576
0.159157 0.205563
0.158014 0.204474
0.157639 0.203355
0.158104 0.202248
0.159410 0.201187
0.161483 0.200194
0.164190 0.199285
0.167348 0.198477
0.170749 0.197787
0.174180 0.197231
0.177444 0.196825
0.180376 0.196568
0.182850 0.196446
0.184786 0.196428
0.186142 0.196470
0.186915 0.196524
0.187133 0.196537
0.186855 0.196460
0.186167 0.196252
0.185185 0.195881
0.184048 0.195325
0.182914 0.194585
0.181944 0.193677
0.181287 0.192635
0.181062 0.191509
0.181345 0.190358
0.182160 0.189241
0.183481 0.188215
0.185236 0.187325
0.187324 0.186600
0.189625 0.186046
0.192012 0.185644
0.194364 0.185348
0.196567 0.185098
0.198524 0.184824
0.200159 0.184458
0.201413 0.183946
0.202251 0.183248
0.202661 0.182341
0.202656 0.181220
0.202276 0.179894
0.201589 0.178383
0.200693 0.176715
0.199710 0.174919
0.198781 0.173027
0.198048 0.171065
0.197643 0.169053
0.197665 0.167005
0.198171 0.164932
0.199167 0.162841
0.200612 0.160738
0.202422 0.158634
0.204488 0.156540
0.206682 0.154471
0.208868 0.152441
0.210915 0.150463
0.212702 0.148550
0.214123 0.146708
0.215096 0.144945
0.215566 0.143265
0.215508 0.141672
0.214929 0.140165
0.213872 0.138735
0.212414 0.137364
0.210671 0.136017
0.208786 0.134652
0.206927 0.133216
0.205274 0.131657
0.203997 0.129931
0.203239 0.128005
0.203100 0.125862
0.203621 0.123505
0.204785 0.120949
0.206522 0.118229
0.208713 0.115392
0.211211 0.112499
0.213848 0.109620
0.216452 0.106833
0.218862 0.104211
-0.120196 0.225007
-0.122194 0.223781
-0.123624 0.222991
-0.124445 0.222602
-0.124699 0.222505
-0.124498 0.222544
-0.124011 0.222553
-0.123438 0.222390
-0.122957 0.221971
-0.122728 0.221272
-0.122860 0.220318
-0.123424 0.219154
-0.124439 0.217834
-0.125886 0.216400
-0.127697 0.214896
-0.129778 0.213370
-0.132020 0.211878
-0.134312 0.210488
-0.136567 0.209267
-0.138734 0.208260
-0.140811 0.207480
-0.142842 0.206891
-0.144904 0.206413
-0.147072 0.205932
-0.149390 0.205323
-0.151858 0.204467
-0.154431 0.203273
-0.157038 0.201687
-0.159610 0.199693
-0.162098 0.197312
-0.164493 0.194589
-0.166816 0.191591
-0.169106 0.188398
-0.171390 0.185101
-0.173660 0.181790
-0.175871 0.178553
-0.177955 0.175460
-0.179857 0.172554
-0.181554 0.169830
-0.183066 0.167245
-0.184445 0.164724
-0.185757 0.162187
-0.187064 0.159563
-0.188423 0.156800
-0.189863 0.153874
-0.191384 0.150785
-0.192943 0.147562
-0.194464 0.144258
-0.195843 0.140951
-0.196981 0.137736
-0.197803 0.134721
-0.198277 0.132006
-0.198421 0.129675
-0.198299 0.127775
-0.198012 0.126305
-0.197682 0.125214
-0.197432 0.124408
-0.197369 0.123763
-0.197559 0.123149
-0.198031 0.122457
-0.198779 0.121609
-0.199763 0.120559
-0.200930 0.119292
-0.202214 0.117819
-0.203557 0.116164
-0.204908 0.114365
-0.206226 0.112470
-0.207465 0.110542
-0.208569 0.108671
-0.209466 0.106976
-0.210073 0.105602
-0.210319 0.104697
-0.210158 0.104385
-0.209586 0.104729
-0.208645 0.105709
-0.207424 0.107215
-0.206043 0.109075
-0.204645 0.111081
-0.203368 0.113025
-0.202335 0.114731
-0.201630 0.116074
-0.201298 0.116987
-0.201342 0.117449
-0.201727 0.117479
-0.202387 0.117129
-0.203229 0.116481
-0.204148 0.115644
-0.205042 0.114751
-0.205815 0.113950
-0.206377 0.113397
-0.206646 0.113232
-0.206539 0.113561
-0.205988 0.114433
-0.204955 0.115819
-0.203443 0.117625
-0.201509 0.119706
-0.199258 0.121896
-0.196837 0.124027
-0.194417 0.125954
-0.192170 0.127559
-0.190257 0.128759
-0.012473 -0.090564
-0.013667 -0.090355
-0.015049 -0.090190
-0.016613 -0.090085
-0.018341 -0.090053
-0.020199 -0.090093
-0.022133 -0.090186
-0.024078 -0.090292
-0.025965 -0.090363
-0.027734 -0.090352
-0.029340 -0.090229
-0.030766 -0.089991
-0.032013 -0.089668
-0.033098 -0.089311
-0.034047 -0.088984
-0.034883 -0.088747
-0.035627 -0.088637
-0.036292 -0.088663
-0.036883 -0.088812
-0.037398 -0.089061
-0.037836 -0.089385
-0.038193 -0.089773
-0.038469 -0.090217
-0.038669 -0.090723
-0.038797 -0.091297
-0.038862 -0.091948
-0.038876 -0.092683
-0.038850 -0.093493
-0.038799 -0.094348
-0.038735 -0.095188
-0.038670 -0.095942
-0.038609 -0.096538
-0.038554 -0.096923
-0.038502 -0.097077
-0.038448 -0.097015
-0.038384 -0.096776
-0.038304 -0.096416
-0.038196 -0.095988
-0.038048 -0.095532
-0.037845 -0.095071
-0.037573 -0.094619
-0.037214 -0.094187
-0.036752 -0.093791
-0.036173 -0.093451
-0.035472 -0.093186
-0.034661 -0.093015
-0.033773 -0.092952
-0.032863 -0.093003
-0.031995 -0.093170
-0.031236 -0.093437
-0.030638 -0.093765
-0.030236 -0.094094
-0.030039 -0.094353
-0.030032 -0.094471
-0.030185 -0.094403
-0.030456 -0.094132
-0.030795 -0.093680
-0.031153 -0.093099
-0.031481 -0.092453
-0.031729 -0.091809
-0.031854 -0.091215
-0.031811 -0.090699
-0.031569 -0.090269
-0.031109 -0.089925
-0.030436 -0.089666
-0.029575 -0.089500
-0.028571 -0.089440
-0.027478 -0.089508
-0.026354 -0.089727
-0.025256 -0.090116
-0.024237 -0.090680
-0.023341 -0.091404
-0.022602 -0.092246
-0.022038 -0.093142
-0.021645 -0.094012
-0.021402 -0.094785
-0.021266 -0.095405
-0.021181 -0.095849
-0.021086 -0.096127
-0.020921 -0.096272
-0.020638 -0.096333
-0.020211 -0.096351
-0.019634 -0.096352
-0.018924 -0.096338
-0.018117 -0.096299
-0.017255 -0.096220
-0.016383 -0.096093
-0.015540 -0.095924
-0.014766 -0.095732
-0.014088 -0.095546
-0.013532 -0.095406
-0.013114 -0.095355
-0.012841 -0.095428
-0.012713 -0.095640
-0.012719 -0.095975
-0.012835 -0.096380
-0.013020 -0.096778
-0.013226 -0.097083
-0.013403 -0.097223
-0.013509 -0.097146
-0.013524 -0.096834
0.226223 0.130766
0.226865 0.131016
0.227175 0.131372
0.227159 0.131807
0.226826 0.132298
0.226188 0.132825
0.225274 0.133370
0.224132 0.133916
0.222845 0.134442
0.221533 0.134923
0.220350 0.135327
0.219467 0.135624
0.219040 0.135781
0.219171 0.135778
0.219870 0.135611
0.221059 0.135303
0.222594 0.134893
0.224310 0.134431
0.226055 0.133962
0.227707 0.133517
0.229175 0.133110
0.230395 0.132743
0.231319 0.132408
0.231911 0.132094
0.232142 0.131788
0.231991 0.131481
0.231447 0.131160
0.230517 0.130813
0.229235 0.130416
0.227666 0.129939
0.225916 0.129335
0.224127 0.128543
0.222480 0.127491
0.221168 0.126101
0.220372 0.124305
0.220216 0.122064
0.220736 0.119388
0.221870 0.116346
0.223472 0.113058
0.225365 0.109673
0.227378 0.106341
0.229366 0.103199
0.231223 0.100351
0.232868 0.097863
0.234243 0.095767
0.235300 0.094067
0.236001 0.092744
0.236307 0.091762
0.236190 0.091075
0.235634 0.090627
0.234641 0.090355
0.233246 0.090187
0.231519 0.090049
0.229570 0.089864
0.227552 0.089554
0.225648 0.089049
0.224048 0.088288
0.222921 0.087229
0.222370 0.085861
0.222419 0.084204
0.223008 0.082316
0.224025 0.080276
0.225339 0.078170
0.226819 0.076081
0.228348 0.074073
0.229822 0.072199
0.231143 0.070495
0.232222 0.068991
0.232974 0.067707
0.233323 0.066663
0.233205 0.065870
0.232574 0.065330
0.231407 0.065032
0.229716 0.064947
0.227545 0.065022
0.224986 0.065185
0.222169 0.065342
0.219268 0.065381
0.216482 0.065185
0.214016 0.064644
0.212050 0.063673
0.210703 0.062234
0.210020 0.060345
0.209961 0.058075
0.210429 0.055525
0.211295 0.052808
0.212426 0.050032
0.213691 0.047290
0.214973 0.044662
0.216164 0.042213
0.217167 0.039999
0.217896 0.038065
0.218280 0.036450
0.218261 0.035178
0.217803 0.034263
0.216891 0.033700
0.215540 0.033464
0.213800 0.033506
0.211761 0.033750
0.209548 0.034104
0.207327 0.034457
0.001220 -0.094219
-0.000065 -0.093735
-0.001458 -0.093188
-0.002976 -0.092549
-0.004628 -0.091806
-0.006410 -0.090984
-0.008301 -0.090138
-0.010272 -0.089340
-0.012285 -0.088649
-0.014300 -0.088089
-0.016282 -0.087647
-0.018197 -0.087289
-0.020023 -0.086979
-0.021745 -0.086700
-0.023355 -0.086446
-0.024853 -0.086219
-0.026237 -0.086018
-0.027509 -0.085838
-0.028672 -0.085677
-0.029730 -0.085547
-0.030695 -0.085479
-0.031582 -0.085512
-0.032412 -0.085674
-0.033210 -0.085967
-0.034002 -0.086358
-0.034813 -0.086790
-0.035665 -0.087213
-0.036572 -0.087602
-0.037538 -0.087971
-0.038558 -0.088362
-0.039613 -0.088826
-0.040679 -0.089394
-0.041721 -0.090064
-0.042704 -0.090801
-0.043591 -0.091557
-0.044351 -0.092285
-0.044960 -0.092955
-0.045404 -0.093543
-0.045675 -0.094032
-0.045777 -0.094404
-0.045720 -0.094653
-0.045522 -0.094792
-0.045206 -0.094852
-0.044799 -0.094882
-0.044331 -0.094919
-0.043832 -0.094977
-0.043333 -0.095030
-0.042861 -0.095034
-0.042442 -0.094946
-0.042098 -0.094756
-0.041846 -0.094492
-0.041696 -0.094213
-0.041647 -0.093980
-0.041688 -0.093835
-0.041796 -0.093780
-0.041940 -0.093787
-0.042091 -0.093815
-0.042220 -0.093821
-0.042306 -0.093770
-0.042335 -0.093632
-0.042297 -0.093380
-0.042184 -0.092986
-0.041993 -0.092435
-0.041719 -0.091729
-0.041363 -0.090893
-0.040929 -0.089974
-0.040425 -0.089027
-0.039862 -0.088101
-0.039258 -0.087231
-0.038635 -0.086432
-0.038018 -0.085718
-0.037433 -0.085106
-0.036909 -0.084635
-0.036469 -0.084357
-0.036131 -0.084328
-0.035905 -0.084584
-0.035792 -0.085130
-0.035785 -0.085938
-0.035870 -0.086956
-0.036030 -0.088118
-0.036248 -0.089359
-0.036504 -0.090613
-0.036777 -0.091814
-0.037047 -0.092901
-0.037294 -0.093826
-0.037502 -0.094560
-0.037657 -0.095102
-0.037751 -0.095470
-0.037780 -0.095693
-0.037743 -0.095792
-0.037647 -0.095774
-0.037503 -0.095634
-0.037330 -0.095372
-0.037149 -0.095009
-0.036986 -0.094597
-0.036867 -0.094211
-0.036812 -0.093929
-0.036835 -0.093812
-0.036934 -0.093876
-0.037097 -0.094100
-0.037296 -0.094430
-0.176652 0.172595
-0.175179 0.172797
-0.173326 0.173338
-0.171249 0.174111
-0.169121 0.174996
-0.167121 0.175878
-0.165410 0.176654
-0.164125 0.177243
-0.163365 0.177585
-0.163187 0.177650
-0.163596 0.177443
-0.164544 0.177014
-0.165925 0.176457
-0.167592 0.175899
-0.169372 0.175487
-0.171074 0.175370
-0.172515 0.175677
-0.173534 0.176493
-0.174017 0.177842
-0.173907 0.179672
-0.173211 0.181875
-0.171990 0.184299
-0.170348 0.186788
-0.168408 0.189195
-0.166299 0.191406
-0.164156 0.193331
-0.162100 0.194914
-0.160238 0.196121
-0.158651 0.196948
-0.157389 0.197413
-0.156459 0.197563
-0.155822 0.197479
-0.155395 0.197271
-0.155061 0.197071
-0.154700 0.197011
-0.154208 0.197195
-0.153540 0.197666
-0.152717 0.198390
-0.151823 0.199266
-0.150981 0.200148
-0.150316 0.200884
-0.149931 0.201342
-0.149897 0.201420
-0.150248 0.201049
-0.150992 0.200194
-0.152117 0.198844
-0.153591 0.197016
-0.155372 0.194750
-0.157404 0.192116
-0.159618 0.189204
-0.161932 0.186130
-0.164260 0.183026
-0.166514 0.180032
-0.168626 0.177273
-0.170561 0.174841
-0.172319 0.172782
-0.173939 0.171087
-0.175481 0.169702
-0.177018 0.168543
-0.178613 0.167511
-0.180314 0.166507
-0.182138 0.165442
-0.184069 0.164252
-0.186054 0.162904
-0.188013 0.161403
-0.189847 0.159787
-0.191446 0.158129
-0.192706 0.156528
-0.193530 0.155102
-0.193846 0.153974
-0.193612 0.153249
-0.192823 0.152998
-0.191518 0.153232
-0.189786 0.153903
-0.187749 0.154908
-0.185556 0.156116
-0.183369 0.157386
-0.181341 0.158592
-0.179617 0.159629
-0.178317 0.160417
-0.177530 0.160904
-0.177306 0.161067
-0.177649 0.160911
-0.178507 0.160469
-0.179779 0.159806
-0.181322 0.159011
-0.182965 0.158193
-0.184535 0.157471
-0.185875 0.156949
-0.186863 0.156701
-0.187429 0.156752
-0.187558 0.157071
-0.187287 0.157579
-0.186690 0.158173
-0.185868 0.158738
-0.184930 0.159172
-0.183985 0.159389
-0.183128 0.159330
-0.182444 0.158961
-0.181996 0.158279
-0.181826 0.157307
-0.221359 0.074072
-0.221418 0.071739
-0.221008 0.069810
-0.220193 0.068364
-0.219054 0.067462
-0.217683 0.067138
-0.216170 0.067387
-0.214592 0.068155
-0.213018 0.069333
-0.211510 0.070766
-0.210136 0.072272
-0.208977 0.073665
-0.208124 0.074778
-0.207671 0.075479
-0.207694 0.075676
-0.208229 0.075324
-0.209251 0.074425
-0.210672 0.073021
-0.212352 0.071186
-0.214120 0.069011
-0.215810 0.066591
-0.217270 0.064012
-0.218388 0.061352
-0.219088 0.058679
-0.219338 0.056059
-0.219144 0.053568
-0.218552 0.051290
-0.217640 0.049320
-0.216508 0.047756
-0.215270 0.046680
-0.214039 0.046141
-0.212914 0.046124
-0.211974 0.046541
-0.211276 0.047238
-0.210861 0.048017
-0.210766 0.048680
-0.211017 0.049056
-0.211614 0.049033
-0.212518 0.048561
-0.213636 0.047648
-0.214839 0.046352
-0.215979 0.044754
-0.216921 0.042945
-0.217560 0.041009
-0.217824 0.039024
-0.217685 0.037054
-0.217142 0.035160
-0.216227 0.033399
-0.214996 0.031827
-0.213519 0.030501
-0.211882 0.029473
-0.210172 0.028781
-0.208475 0.028443
-0.206869 0.028447
-0.205422 0.028745
-0.204190 0.029254
-0.203221 0.029863
-0.202557 0.030441
-0.202224 0.030860
-0.202231 0.031020
-0.202558 0.030865
-0.203147 0.030392
-0.203915 0.029644
-0.204760 0.028690
-0.205587 0.027609
-0.206311 0.026474
-0.206872 0.025344
-0.207230 0.024264
-0.207365 0.023270
-0.207276 0.022385
-0.206979 0.021633
-0.206503 0.021038
-0.205889 0.020632
-0.205194 0.020453
-0.204484 0.020547
-0.203834 0.020960
-0.203326 0.021726
-0.203039 0.022858
-0.203040 0.024337
-0.203385 0.026109
-0.204106 0.028094
-0.205211 0.030206
-0.206676 0.032374
-0.208437 0.034559
-0.210401 0.036752
-0.212452 0.038969
-0.214474 0.041234
-0.216361 0.043567
-0.218030 0.045980
-0.219418 0.048477
-0.220484 0.051056
-0.221203 0.053719
-0.221562 0.056477
-0.221560 0.059349
-0.221201 0.062367
-0.220497 0.065564
-0.219466 0.068971
-0.218133 0.072599
-0.216538 0.076436
-0.214736 0.080435
-0.212810 0.084517
0.196548 0.024699
0.197738 0.024280
0.199008 0.023810
0.200267 0.023346
0.201431 0.022936
0.202423 0.022618
0.203180 0.022421
0.203658 0.022361
0.203828 0.022443
0.203685 0.022666
0.203238 0.023016
0.202524 0.023473
0.201599 0.024003
0.200541 0.024568
0.199444 0.025117
0.198412 0.025599
0.197547 0.025962
0.196940 0.026160
0.196662 0.026158
0.196757 0.025938
0.197234 0.025497
0.198063 0.024854
0.199183 0.024043
0.200505 0.023113
0.201922 0.022120
0.203323 0.021123
0.204603 0.020182
0.205668 0.019349
0.206447 0.018675
0.206889 0.018198
0.206970 0.017952
0.206690 0.017958
0.206075 0.018227
0.205170 0.018758
0.204041 0.019536
0.202769 0.020530
0.201444 0.021696
0.200160 0.022977
0.199013 0.024310
0.198086 0.025629
0.197449 0.026876
0.197151 0.028004
0.197213 0.028984
0.197624 0.029804
0.198346 0.030474
0.199314 0.031020
0.200446 0.031482
0.201651 0.031908
0.202839 0.032354
0.203932 0.032875
0.204864 0.033521
0.205586 0.034338
0.206072 0.035363
0.206316 0.036618
0.206329 0.038112
0.206146 0.039838
0.205815 0.041770
0.205401 0.043867
0.204983 0.046074
0.204646 0.048326
0.204480 0.050552
0.204571 0.052685
0.204993 0.054663
0.205797 0.056441
0.207007 0.057988
0.208610 0.059297
0.210558 0.060380
0.212770 0.061270
0.215144 0.062012
0.217561 0.062664
0.219905 0.063289
0.222066 0.063951
0.223952 0.064708
0.225487 0.065610
0.226620 0.066696
0.227319 0.067987
0.227577 0.069491
0.227409 0.071197
0.226856 0.073081
0.225979 0.075109
0.224861 0.077235
0.223602 0.079412
0.222312 0.081589
0.221106 0.083720
0.220095 0.085761
0.219371 0.087683
0.219001 0.089463
0.219018 0.091093
0.219409 0.092578
0.220126 0.093933
0.221085 0.095181
0.222178 0.096349
0.223287 0.097468
0.224297 0.098564
0.225104 0.099662
0.225623 0.100782
0.225790 0.101936
0.225568 0.103135
0.224944 0.104384
0.223932 0.105683
0.222569 0.107033
0.242351 0.111026
0.241655 0.111225
0.240426 0.111406
0.238707 0.111545
0.236575 0.111617
0.234136 0.111591
0.231522 0.111435
0.228884 0.111114
0.226378 0.110598
0.224154 0.109859
0.222338 0.108881
0.221022 0.107656
0.220253 0.106191
0.220038 0.104505
0.220342 0.102626
0.221102 0.100586
0.222230 0.098421
0.223619 0.096163
0.225154 0.093844
0.226721 0.091493
0.228217 0.089138
0.229548 0.086809
0.230645 0.084531
0.231455 0.082330
0.231948 0.080220
0.232116 0.078210
0.231977 0.076295
0.231567 0.074459
0.230950 0.072672
0.230201 0.070896
0.229411 0.069086
0.228669 0.067198
0.228058 0.065196
0.227640 0.063057
0.227453 0.060777
0.227508 0.058371
0.227790 0.055874
0.228260 0.053332
0.228862 0.050802
0.229521 0.048343
0.230150 0.046012
0.230660 0.043859
0.230962 0.041926
0.230981 0.040243
0.230657 0.038829
0.229950 0.037691
0.228838 0.036820
0.227325 0.036193
0.225436 0.035772
0.223217 0.035506
0.220738 0.035331
0.218082 0.035181
0.215343 0.034985
0.212618 0.034680
0.209995 0.034212
0.207548 0.033541
0.205333 0.032645
0.203382 0.031520
0.201708 0.030176
0.200302 0.028634
0.199142 0.026923
0.198189 0.025076
0.197399 0.023134
0.196720 0.021139
0.196096 0.019134
0.195479 0.017160
0.194825 0.015253
0.194103 0.013441
0.193292 0.011744
0.192384 0.010170
0.191388 0.008719
0.190324 0.007377
0.189227 0.006120
0.188143 0.004910
0.187124 0.003706
0.186224 0.002464
0.185489 0.001144
0.184959 -0.000284
0.184654 -0.001832
0.184580 -0.003500
0.184729 -0.005266
0.185076 -0.007099
0.185591 -0.008952
0.186230 -0.010771
0.186945 -0.012498
0.187676 -0.014068
0.188366 -0.015424
0.188956 -0.016510
0.189392 -0.017285
0.189633 -0.017720
0.189648 -0.017803
0.189420 -0.017538
0.188945 -0.016951
0.188234 -0.016087
0.187317 -0.015008
0.186233 -0.013791
0.185035 -0.012520
0.183785 -0.011281
0.182541 -0.010151
0.181362 -0.009193
0.180293 -0.008455
0.118891 0.257991
0.119273 0.257027
0.118750 0.256377
0.117407 0.256090
0.115371 0.256180
0.112807 0.256618
0.109931 0.257326
0.107034 0.258187
0.104456 0.259063
0.102557 0.259824
0.101612 0.260369
0.101745 0.260643
0.102876 0.260640
0.104789 0.260399
0.107213 0.259979
0.109899 0.259447
0.112638 0.258860
0.115241 0.258262
0.117539 0.257687
0.119374 0.257155
0.120612 0.256689
0.121169 0.256305
0.121026 0.256020
0.120254 0.255844
0.119023 0.255776
0.117598 0.255807
0.116310 0.255911
0.115480 0.256062
0.115349 0.256234
0.115974 0.256413
0.117236 0.256600
0.118881 0.256807
0.120628 0.257056
0.122224 0.257372
0.123498 0.257773
0.124333 0.258275
0.124657 0.258883
0.124411 0.259591
0.123535 0.260374
0.121978 0.261195
0.119699 0.262000
0.116713 0.262728
0.113119 0.263318
0.109111 0.263713
0.104979 0.263876
0.101045 0.263807
0.097566 0.263548
0.094640 0.263188
0.092203 0.262833
0.090066 0.262586
0.088013 0.262525
0.085860 0.262688
0.083489 0.263078
0.080835 0.263674
0.077885 0.264442
0.074655 0.265344
0.071185 0.266346
0.067539 0.267417
0.063807 0.268527
0.060125 0.269641
0.056689 0.270718
0.053766 0.271714
0.051675 0.272581
0.050715 0.273280
0.051026 0.273770
0.052470 0.274020
0.054625 0.274021
0.056910 0.273799
0.058768 0.273418
0.059777 0.272966
0.059700 0.272527
0.058451 0.272166
0.056043 0.271920
0.052545 0.271791
0.048065 0.271758
0.042736 0.271782
0.036723 0.271823
0.030226 0.271848
0.023500 0.271843
0.016847 0.271814
0.010591 0.271789
0.005021 0.271797
0.000318 0.271853
-0.003514 0.271932
-0.006666 0.271964
-0.009459 0.271848
-0.012258 0.271475
-0.015390 0.270753
-0.019111 0.269613
-0.023589 0.268015
-0.028917 0.265942
-0.035120 0.263400
-0.042166 0.260406
-0.049966 0.256993
-0.058363 0.253211
-0.067141 0.249131
-0.076028 0.244857
-0.084723 0.240527
-0.092938 0.236307
-0.100453 0.232364
-0.107158 0.228829
-0.125560 -0.059367
-0.124807 -0.060487
-0.124046 -0.061688
-0.123240 -0.062871
-0.122358 -0.063943
-0.121381 -0.064827
-0.120296 -0.065463
-0.119098 -0.065811
-0.117789 -0.065850
-0.116372 -0.065571
-0.114854 -0.064983
-0.113246 -0.064111
-0.111560 -0.062997
-0.109814 -0.061705
-0.108033 -0.060318
-0.106251 -0.058935
-0.104510 -0.057672
-0.102856 -0.056644
-0.101341 -0.055960
-0.100008 -0.055708
-0.098889 -0.055941
-0.097997 -0.056672
-0.097324 -0.057870
-0.096836 -0.059469
-0.096485 -0.061380
-0.096215 -0.063497
-0.095968 -0.065715
-0.095690 -0.067934
-0.095335 -0.070065
-0.094871 -0.072031
-0.094275 -0.073769
-0.093535 -0.075229
-0.092649 -0.076377
-0.091627 -0.077198
-0.090483 -0.077693
-0.089241 -0.077888
-0.087927 -0.077828
-0.086569 -0.077584
-0.085196 -0.077243
-0.083835 -0.076905
-0.082507 -0.076671
-0.081224 -0.076635
-0.079987 -0.076867
-0.078782 -0.077408
-0.077586 -0.078260
-0.076367 -0.079393
-0.075088 -0.080748
-0.073715 -0.082247
-0.072217 -0.083806
-0.070571 -0.085339
-0.068761 -0.086769
-0.066777 -0.088023
-0.064617 -0.089043
-0.062283 -0.089778
-0.059782 -0.090190
-0.057126 -0.090258
-0.054331 -0.089977
-0.051414 -0.089366
-0.048395 -0.088465
-0.045293 -0.087339
-0.042125 -0.086072
-0.038907 -0.084763
-0.035652 -0.083520
-0.032369 -0.082446
-0.029066 -0.081628
-0.025748 -0.081133
-0.022416 -0.080996
-0.019073 -0.081217
-0.015719 -0.081767
-0.012354 -0.082594
-0.008980 -0.083623
-0.005596 -0.084773
-0.002208 -0.085961
0.001179 -0.087105
0.004556 -0.088135
0.007912 -0.088988
0.011234 -0.089620
0.014509 -0.089997
0.017722 -0.090105
0.020864 -0.089949
0.023925 -0.089549
0.026902 -0.088947
0.029793 -0.088198
0.032603 -0.087372
0.035340 -0.086545
0.038015 -0.085795
0.040642 -0.085189
0.043234 -0.084781
0.045805 -0.084599
0.048359 -0.084652
0.050895 -0.084920
0.053403 -0.085363
0.055867 -0.085928
0.058262 -0.086550
0.060563 -0.087160
0.062742 -0.087693
0.064775 -0.088083
0.066641 -0.088273
0.068328 -0.088214
0.069830 -0.087870
0.071150 -0.087217
0.214521 0.052162
0.214089 0.052151
0.214153 0.051826
0.214653 0.051250
0.215507 0.050507
0.216618 0.049690
0.217878 0.048884
0.219175 0.048160
0.220403 0.047564
0.221464 0.047122
0.222282 0.046851
0.222801 0.046763
0.222988 0.046865
0.222825 0.047158
0.222312 0.047626
0.221464 0.048228
0.220321 0.048894
0.218948 0.049533
0.217445 0.050041
0.215933 0.050316
0.214547 0.050269
0.213413 0.049836
0.212628 0.048983
0.212250 0.047716
0.212288 0.046077
0.212713 0.044135
0.213469 0.041985
0.214480 0.039734
0.215664 0.037493
0.216932 0.035371
0.218189 0.033461
0.219343 0.031832
0.220305 0.030531
0.220998 0.029582
0.221364 0.028996
0.221363 0.028769
0.220975 0.028884
0.220201 0.029310
0.219065 0.029995
0.217623 0.030864
0.215961 0.031834
0.214193 0.032810
0.212450 0.033706
0.210863 0.034442
0.209544 0.034963
0.208579 0.035230
0.208015 0.035234
0.207867 0.034987
0.208114 0.034525
0.208714 0.033909
0.209599 0.033212
0.210691 0.032516
0.211898 0.031896
0.213123 0.031416
0.214269 0.031124
0.215246 0.031054
0.215979 0.031227
0.216416 0.031655
0.216527 0.032341
0.216306 0.033267
0.215767 0.034394
0.214947 0.035659
0.213907 0.036981
0.212730 0.038262
0.211513 0.039408
0.210361 0.040327
0.209372 0.040944
0.208629 0.041204
0.208188 0.041071
0.208078 0.040529
0.208297 0.039588
0.208812 0.038279
0.209561 0.036664
0.210462 0.034826
0.211426 0.032868
0.212364 0.030902
0.213193 0.029038
0.213843 0.027373
0.214257 0.025989
0.214394 0.024942
0.214232 0.024269
0.213767 0.023974
0.213010 0.024040
0.211987 0.024419
0.210742 0.025042
0.209346 0.025809
0.207866 0.026633
0.206401 0.027403
0.205012 0.028062
0.203833 0.028473
0.202878 0.028656
0.202226 0.028550
0.201902 0.028165
0.201905 0.027542
0.202215 0.026739
0.202792 0.025839
0.203568 0.024943
0.204486 0.024135
0.205457 0.023510
0.206407 0.023130
0.207257 0.023044
-0.065796 -0.075922
-0.066591 -0.076099
-0.067424 -0.076284
-0.068315 -0.076449
-0.069266 -0.076570
-0.070268 -0.076629
-0.071294 -0.076608
-0.072309 -0.076488
-0.073271 -0.076249
-0.074143 -0.075878
-0.074895 -0.075373
-0.075509 -0.074752
-0.075979 -0.074054
-0.076310 -0.073339
-0.076517 -0.072672
-0.076621 -0.072113
-0.076644 -0.071704
-0.076609 -0.071458
-0.076543 -0.071365
-0.076472 -0.071400
-0.076422 -0.071535
-0.076416 -0.071750
-0.076474 -0.072032
-0.076604 -0.072376
-0.076809 -0.072781
-0.077084 -0.073246
-0.077420 -0.073764
-0.077799 -0.074318
-0.078201 -0.074880
-0.078594 -0.075408
-0.078947 -0.075858
-0.079226 -0.076184
-0.079407 -0.076355
-0.079481 -0.076358
-0.079452 -0.076204
-0.079341 -0.075921
-0.079179 -0.075549
-0.079003 -0.075131
-0.078841 -0.074702
-0.078716 -0.074295
-0.078632 -0.073935
-0.078583 -0.073648
-0.078552 -0.073459
-0.078518 -0.073389
-0.078458 -0.073456
-0.078350 -0.073667
-0.078178 -0.074019
-0.077929 -0.074502
-0.077596 -0.075101
-0.077180 -0.075786
-0.076685 -0.076517
-0.076118 -0.077235
-0.075486 -0.077867
-0.074799 -0.078342
-0.074065 -0.078599
-0.073292 -0.078603
-0.072485 -0.078354
-0.071647 -0.077885
-0.070771 -0.077256
-0.069847 -0.076540
-0.068859 -0.075807
-0.067789 -0.075113
-0.066618 -0.074494
-0.065331 -0.073976
-0.063919 -0.073575
-0.062383 -0.073308
-0.060732 -0.073194
-0.058987 -0.073251
-0.057178 -0.073496
-0.055349 -0.073936
-0.053547 -0.074567
-0.051825 -0.075368
-0.050230 -0.076301
-0.048800 -0.077309
-0.047559 -0.078324
-0.046512 -0.079277
-0.045644 -0.080116
-0.044931 -0.080809
-0.044339 -0.081349
-0.043836 -0.081754
-0.043391 -0.082053
-0.042977 -0.082274
-0.042572 -0.082441
-0.042157 -0.082565
-0.041715 -0.082652
-0.041238 -0.082704
-0.040728 -0.082729
-0.040193 -0.082741
-0.039654 -0.082760
-0.039138 -0.082805
-0.038675 -0.082897
-0.038292 -0.083057
-0.038008 -0.083306
-0.037828 -0.083665
-0.037742 -0.084142
-0.037727 -0.084727
-0.037751 -0.085384
-0.037777 -0.086053
-0.037771 -0.086666
-0.037699 -0.087161
-0.037537 -0.087496
-0.038963 -0.084772
-0.039050 -0.085306
-0.039162 -0.085933
-0.039292 -0.086622
-0.039431 -0.087339
-0.039571 -0.088043
-0.039704 -0.088687
-0.039823 -0.089222
-0.039923 -0.089599
-0.040003 -0.089777
-0.040067 -0.089725
-0.040124 -0.089438
-0.040185 -0.088926
-0.040266 -0.088224
-0.040384 -0.087379
-0.040551 -0.086447
-0.040782 -0.085487
-0.041085 -0.084556
-0.041464 -0.083703
-0.041923 -0.082964
-0.042457 -0.082365
-0.043061 -0.081919
-0.043725 -0.081624
-0.044435 -0.081469
-0.045181 -0.081435
-0.045950 -0.081498
-0.046732 -0.081629
-0.047520 -0.081798
-0.048308 -0.081970
-0.049087 -0.082113
-0.049849 -0.082194
-0.050585 -0.082188
-0.051289 -0.082076
-0.051956 -0.081852
-0.052587 -0.081518
-0.053187 -0.081091
-0.053763 -0.080595
-0.054326 -0.080062
-0.054887 -0.079523
-0.055457 -0.079011
-0.056046 -0.078550
-0.056660 -0.078158
-0.057306 -0.077847
-0.057987 -0.077618
-0.058702 -0.077471
-0.059444 -0.077404
-0.060197 -0.077416
-0.060940 -0.077508
-0.061645 -0.077682
-0.062286 -0.077931
-0.062835 -0.078240
-0.063268 -0.078589
-0.063564 -0.078949
-0.063706 -0.079294
-0.063682 -0.079598
-0.063490 -0.079842
-0.063134 -0.080016
-0.062634 -0.080117
-0.062022 -0.080147
-0.061341 -0.080115
-0.060644 -0.080028
-0.059988 -0.079895
-0.059426 -0.079727
-0.058994 -0.079537
-0.058704 -0.079347
-0.058544 -0.079185
-0.058477 -0.079083
-0.058460 -0.079069
-0.058445 -0.079166
-0.058392 -0.079383
-0.058269 -0.079715
-0.058052 -0.080146
-0.057725 -0.080645
-0.057277 -0.081172
-0.056706 -0.081683
-0.056019 -0.082136
-0.055231 -0.082489
-0.054369 -0.082710
-0.053470 -0.082775
-0.052576 -0.082672
-0.051726 -0.082400
-0.050949 -0.081972
-0.050256 -0.081414
-0.049639 -0.080762
-0.049074 -0.080060
-0.048529 -0.079354
-0.047967 -0.078691
-0.047350 -0.078118
-0.046645 -0.077679
-0.045822 -0.077413
-0.044863 -0.077348
-0.043761 -0.077498
-0.042520 -0.077856
-0.041159 -0.078394
-0.039706 -0.079061
-0.038199 -0.079794
-0.036681 -0.080522
-0.035198 -0.081178
-0.033791 -0.081710
-0.032488 -0.082086
-0.031304 -0.082295
0.142736 -0.044735
0.142289 -0.043233
0.141555 -0.041390
0.140605 -0.039290
0.139537 -0.037042
0.138470 -0.034774
0.137536 -0.032634
0.136865 -0.030776
0.136577 -0.029344
0.136762 -0.028454
0.137467 -0.028171
0.138687 -0.028500
0.140364 -0.029380
0.142399 -0.030699
0.144668 -0.032318
0.147037 -0.034086
0.149372 -0.035863
0.151550 -0.037521
0.153471 -0.038951
0.155056 -0.040058
0.156257 -0.040762
0.157056 -0.040998
0.157460 -0.040721
0.157504 -0.039916
0.157239 -0.038598
0.156738 -0.036820
0.156086 -0.034667
0.155386 -0.032257
0.154751 -0.029737
0.154302 -0.027265
0.154154 -0.025000
0.154405 -0.023080
0.155123 -0.021603
0.156329 -0.020617
0.157997 -0.020118
0.160056 -0.020049
0.162405 -0.020319
0.164923 -0.020807
0.167494 -0.021377
0.170011 -0.021887
0.172384 -0.022206
0.174545 -0.022215
0.176442 -0.021823
0.178038 -0.020966
0.179313 -0.019607
0.180266 -0.017741
0.180909 -0.015393
0.181278 -0.012621
0.181431 -0.009516
0.181454 -0.006198
0.181455 -0.002812
0.181561 0.000484
0.181914 0.003526
0.182645 0.006163
0.183868 0.008273
0.185648 0.009779
0.187992 0.010659
0.190843 0.010957
0.194086 0.010775
0.197573 0.010254
0.201139 0.009556
0.204622 0.008843
0.207875 0.008262
0.210766 0.007935
0.213190 0.007952
0.215061 0.008376
0.216324 0.009234
0.216950 0.010523
0.216944 0.012210
0.216343 0.014235
0.215218 0.016513
0.213678 0.018941
0.211862 0.021405
0.209936 0.023790
0.208086 0.025987
0.206495 0.027899
0.205327 0.029453
0.204707 0.030605
0.204707 0.031345
0.205335 0.031702
0.206542 0.031744
0.208225 0.031568
0.210246 0.031290
0.212448 0.031034
0.214674 0.030914
0.216773 0.031026
0.218615 0.031437
0.220095 0.032190
0.221136 0.033299
0.221690 0.034761
0.221744 0.036556
0.221315 0.038661
0.220456 0.041042
0.219250 0.043662
0.217814 0.046469
0.216286 0.049402
0.214827 0.052389
0.213607 0.055353
0.212796 0.058220
0.212543 0.060924
0.212960 0.063417
0.207088 0.031802
0.206565 0.031892
0.206263 0.031932
0.206213 0.031940
0.206404 0.031948
0.206783 0.031990
0.207266 0.032085
0.207757 0.032235
0.208171 0.032423
0.208451 0.032627
0.208576 0.032822
0.208558 0.032985
0.208438 0.033097
0.208274 0.033134
0.208122 0.033071
0.208027 0.032885
0.208009 0.032558
0.208062 0.032085
0.208158 0.031475
0.208265 0.030746
0.208361 0.029912
0.208443 0.028984
0.208530 0.027960
0.208660 0.026838
0.208876 0.025616
0.209210 0.024308
0.209672 0.022951
0.210245 0.021608
0.210883 0.020353
0.211522 0.019259
0.212099 0.018378
0.212559 0.017741
0.212875 0.017355
0.213042 0.017208
0.213077 0.017280
0.213009 0.017544
0.212870 0.017978
0.212681 0.018563
0.212445 0.019287
0.212154 0.020135
0.211794 0.021089
0.211357 0.022118
0.210857 0.023179
0.210329 0.024220
0.209827 0.025190
0.209416 0.026044
0.209153 0.026764
0.209069 0.027362
0.209167 0.027880
0.209423 0.028382
0.209793 0.028932
0.210228 0.029582
0.210684 0.030360
0.211129 0.031266
0.211543 0.032277
0.211921 0.033358
0.212270 0.034463
0.212602 0.035548
0.212923 0.036572
0.213231 0.037502
0.213508 0.038306
0.213727 0.038959
0.213852 0.039440
0.213860 0.039736
0.213739 0.039838
0.213501 0.039743
0.213180 0.039450
0.212817 0.038962
0.212459 0.038286
0.212137 0.037443
0.211869 0.036469
0.211647 0.035422
0.211451 0.034366
0.211255 0.033364
0.211036 0.032459
0.210778 0.031668
0.210474 0.030978
0.210128 0.030353
0.209753 0.029750
0.209362 0.029124
0.208965 0.028450
0.208559 0.027727
0.208129 0.026978
0.207653 0.026244
0.207102 0.025574
0.206456 0.025011
0.205713 0.024582
0.204885 0.024296
0.204007 0.024143
0.203123 0.024104
0.202281 0.024159
0.201522 0.024292
0.200872 0.024505
0.200342 0.024805
0.199927 0.025208
0.199618 0.025722
0.199407 0.026347
0.199296 0.027063
0.199293 0.027841
0.199412 0.028648
0.199670 0.029455
0.078389 -0.080760
0.077231 -0.080488
0.075919 -0.080072
0.074461 -0.079530
0.072878 -0.078908
0.071208 -0.078275
0.069490 -0.077709
0.067764 -0.077283
0.066060 -0.077048
0.064395 -0.077025
0.062777 -0.077205
0.061206 -0.077556
0.059676 -0.078032
0.058186 -0.078581
0.056737 -0.079162
0.055342 -0.079748
0.054019 -0.080331
0.052788 -0.080921
0.051666 -0.081528
0.050659 -0.082153
0.049758 -0.082777
0.048933 -0.083363
0.048140 -0.083862
0.047326 -0.084235
0.046445 -0.084460
0.045465 -0.084547
0.044374 -0.084534
0.043181 -0.084482
0.041911 -0.084468
0.040598 -0.084563
0.039279 -0.084823
0.037985 -0.085276
0.036745 -0.085922
0.035581 -0.086737
0.034509 -0.087675
0.033539 -0.088673
0.032670 -0.089668
0.031888 -0.090601
0.031167 -0.091431
0.030471 -0.092141
0.029762 -0.092729
0.028994 -0.093197
0.028121 -0.093543
0.027097 -0.093748
0.025882 -0.093789
0.024445 -0.093642
0.022773 -0.093302
0.020871 -0.092788
0.018767 -0.092147
0.016503 -0.091451
0.014133 -0.090783
0.011711 -0.090223
0.009286 -0.089836
0.006892 -0.089660
0.004551 -0.089702
0.002268 -0.089938
0.000036 -0.090321
-0.002159 -0.090789
-0.004338 -0.091285
-0.006518 -0.091762
-0.008714 -0.092200
-0.010937 -0.092594
-0.013196 -0.092953
-0.015493 -0.093276
-0.017824 -0.093548
-0.020183 -0.093732
-0.022562 -0.093779
-0.024956 -0.093648
-0.027359 -0.093317
-0.029766 -0.092798
-0.032172 -0.092135
-0.034571 -0.091401
-0.036959 -0.090679
-0.039333 -0.090055
-0.041688 -0.089593
-0.044022 -0.089336
-0.046328 -0.089297
-0.048598 -0.089467
-0.050818 -0.089814
-0.052974 -0.090295
-0.055050 -0.090855
-0.057030 -0.091443
-0.058902 -0.092017
-0.060659 -0.092547
-0.062302 -0.093016
-0.063833 -0.093405
-0.065260 -0.093687
-0.066591 -0.093820
-0.067841 -0.093757
-0.069027 -0.093455
-0.070174 -0.092887
-0.071310 -0.092057
-0.072459 -0.090998
-0.073638 -0.089775
-0.074855 -0.088468
-0.076110 -0.087167
-0.077394 -0.085950
-0.078692 -0.084879
-0.079987 -0.083995
-0.081257 -0.083311
-0.082480 -0.082818
0.167702 -0.010134
0.167859 -0.008630
0.168367 -0.007402
0.169271 -0.006534
0.170573 -0.006077
0.172229 -0.006049
0.174157 -0.006436
0.176246 -0.007197
0.178376 -0.008266
0.180429 -0.009553
0.182304 -0.010943
0.183921 -0.012305
0.185226 -0.013507
0.186190 -0.014420
0.186806 -0.014939
0.187083 -0.014984
0.187042 -0.014511
0.186714 -0.013509
0.186136 -0.012012
0.185356 -0.010089
0.184431 -0.007847
0.183430 -0.005419
0.182436 -0.002956
0.181539 -0.000608
0.180826 0.001486
0.180370 0.003213
0.180220 0.004497
0.180400 0.005306
0.180906 0.005647
0.181707 0.005567
0.182756 0.005140
0.183994 0.004465
0.185356 0.003651
0.186778 0.002817
0.188207 0.002082
0.189598 0.001563
0.190922 0.001365
0.192162 0.001578
0.193309 0.002259
0.194360 0.003430
0.195310 0.005065
0.196162 0.007092
0.196925 0.009396
0.197626 0.011839
0.198310 0.014271
0.199040 0.016556
0.199885 0.018588
0.200906 0.020297
0.202147 0.021654
0.203624 0.022669
0.205331 0.023374
0.207243 0.023822
0.209320 0.024071
0.211511 0.024190
0.213758 0.024245
0.215993 0.024312
0.218140 0.024467
0.220127 0.024788
0.221883 0.025349
0.223353 0.026216
0.224494 0.027438
0.225283 0.029046
0.225713 0.031045
0.225796 0.033410
0.225567 0.036090
0.225084 0.039009
0.224422 0.042077
0.223672 0.045196
0.222933 0.048271
0.222299 0.051219
0.221851 0.053973
0.221649 0.056485
0.221728 0.058723
0.222094 0.060668
0.222728 0.062311
0.223588 0.063655
0.224612 0.064712
0.225722 0.065506
0.226837 0.066079
0.227873 0.066494
0.228759 0.066841
0.229438 0.067230
0.229873 0.067786
0.230050 0.068624
0.229968 0.069830
0.229647 0.071444
0.229118 0.073449
0.228431 0.075779
0.227654 0.078333
0.226871 0.080994
0.226179 0.083641
0.225675 0.086166
0.225445 0.088481
0.225554 0.090512
0.226048 0.092205
0.226944 0.093519
0.228234 0.094423
0.229880 0.094908
0.231808 0.094985
0.233912 0.094698
0.236057 0.094120
-0.045652 -0.086063
-0.046526 -0.086136
-0.047479 -0.086300
-0.048525 -0.086540
-0.049662 -0.086832
-0.050865 -0.087135
-0.052096 -0.087402
-0.053308 -0.087586
-0.054457 -0.087658
-0.055503 -0.087607
-0.056417 -0.087450
-0.057178 -0.087227
-0.057773 -0.086996
-0.058195 -0.086824
-0.058443 -0.086778
-0.058518 -0.086911
-0.058425 -0.087254
-0.058175 -0.087809
-0.057782 -0.088545
-0.057265 -0.089408
-0.056655 -0.090338
-0.055992 -0.091276
-0.055323 -0.092180
-0.054701 -0.093026
-0.054178 -0.093801
-0.053796 -0.094493
-0.053582 -0.095082
-0.053547 -0.095539
-0.053678 -0.095827
-0.053943 -0.095911
-0.054298 -0.095771
-0.054697 -0.095408
-0.055097 -0.094844
-0.055466 -0.094123
-0.055783 -0.093303
-0.056036 -0.092445
-0.056221 -0.091615
-0.056337 -0.090869
-0.056382 -0.090245
-0.056355 -0.089759
-0.056254 -0.089401
-0.056080 -0.089143
-0.055841 -0.088953
-0.055550 -0.088805
-0.055235 -0.088687
-0.054927 -0.088600
-0.054660 -0.088546
-0.054464 -0.088524
-0.054357 -0.088517
-0.054341 -0.088493
-0.054401 -0.088417
-0.054507 -0.088250
-0.054619 -0.087970
-0.054698 -0.087573
-0.054706 -0.087075
-0.054614 -0.086515
-0.054399 -0.085944
-0.054048 -0.085422
-0.053555 -0.085010
-0.052919 -0.084762
-0.052145 -0.084717
-0.051240 -0.084886
-0.050215 -0.085258
-0.049083 -0.085799
-0.047860 -0.086466
-0.046565 -0.087217
-0.045226 -0.088023
-0.043870 -0.088864
-0.042528 -0.089722
-0.041232 -0.090581
-0.040010 -0.091411
-0.038888 -0.092174
-0.037883 -0.092829
-0.037004 -0.093336
-0.036248 -0.093668
-0.035601 -0.093818
-0.035044 -0.093798
-0.034558 -0.093635
-0.034126 -0.093374
-0.033735 -0.093065
-0.033376 -0.092759
-0.033044 -0.092503
-0.032729 -0.092327
-0.032425 -0.092245
-0.032122 -0.092250
-0.031811 -0.092321
-0.031486 -0.092435
-0.031145 -0.092575
-0.030794 -0.092736
-0.030442 -0.092921
-0.030106 -0.093131
-0.029805 -0.093359
-0.029558 -0.093583
-0.029380 -0.093769
-0.029278 -0.093878
-0.029248 -0.093876
-0.029274 -0.093741
-0.029330 -0.093464
-0.029383 -0.093056
-0.029399 -0.092540
-0.029343 -0.091954
0.019326 -0.088950
0.018059 -0.088541
0.016758 -0.088443
0.015404 -0.088663
0.013988 -0.089164
0.012509 -0.089867
0.010974 -0.090667
0.009396 -0.091459
0.007794 -0.092158
0.006185 -0.092706
0.004591 -0.093073
0.003032 -0.093243
0.001524 -0.093201
0.000083 -0.092928
-0.001277 -0.092407
-0.002548 -0.091628
-0.003725 -0.090602
-0.004806 -0.089367
-0.005799 -0.087995
-0.006713 -0.086583
-0.007563 -0.085244
-0.008365 -0.084098
-0.009135 -0.083252
-0.009889 -0.082790
-0.010637 -0.082763
-0.011391 -0.083184
-0.012155 -0.084023
-0.012932 -0.085211
-0.013716 -0.086654
-0.014496 -0.088251
-0.015258 -0.089907
-0.015983 -0.091542
-0.016657 -0.093089
-0.017270 -0.094486
-0.017815 -0.095671
-0.018292 -0.096578
-0.018706 -0.097151
-0.019064 -0.097349
-0.019373 -0.097156
-0.019642 -0.096593
-0.019879 -0.095713
-0.020095 -0.094597
-0.020301 -0.093350
-0.020516 -0.092085
-0.020764 -0.090916
-0.021080 -0.089951
-0.021500 -0.089283
-0.022060 -0.088977
-0.022788 -0.089053
-0.023693 -0.089482
-0.024772 -0.090183
-0.026004 -0.091051
-0.027363 -0.091975
-0.028820 -0.092858
-0.030349 -0.093624
-0.031926 -0.094208
-0.033530 -0.094547
-0.035141 -0.094581
-0.036743 -0.094255
-0.038319 -0.093530
-0.039855 -0.092390
-0.041342 -0.090855
-0.042777 -0.088976
-0.044161 -0.086838
-0.045501 -0.084551
-0.046809 -0.082244
-0.048099 -0.080051
-0.049389 -0.078107
-0.050694 -0.076532
-0.052030 -0.075421
-0.053406 -0.074827
-0.054827 -0.074757
-0.056289 -0.075168
-0.057782 -0.075986
-0.059288 -0.077126
-0.060786 -0.078502
-0.062248 -0.080035
-0.063646 -0.081642
-0.064951 -0.083236
-0.066132 -0.084725
-0.067165 -0.086018
-0.068030 -0.087038
-0.068712 -0.087735
-0.069209 -0.088088
-0.069524 -0.088110
-0.069669 -0.087838
-0.069661 -0.087333
-0.069528 -0.086669
-0.069302 -0.085931
-0.069027 -0.085206
-0.068754 -0.084588
-0.068539 -0.084166
-0.068437 -0.084017
-0.068493 -0.084192
-0.068732 -0.084708
-0.069156 -0.085541
-0.069743 -0.086641
-0.070452 -0.087944
-0.071235 -0.089380
-0.072037 -0.090872
-0.072808 -0.092334
0.213839 0.128970
0.213612 0.130332
0.213438 0.131496
0.213293 0.132476
0.213160 0.133281
0.213040 0.133918
0.212942 0.134399
0.212879 0.134744
0.212861 0.134988
0.212877 0.135183
0.212906 0.135383
0.212915 0.135633
0.212876 0.135944
0.212774 0.136296
0.212618 0.136634
0.212435 0.136898
0.212268 0.137030
0.212167 0.136989
0.212180 0.136752
0.212343 0.136310
0.212675 0.135670
0.213164 0.134851
0.213771 0.133885
0.214438 0.132823
0.215095 0.131731
0.215672 0.130691
0.216109 0.129799
0.216367 0.129145
0.216421 0.128801
0.216270 0.128796
0.215930 0.129110
0.215432 0.129674
0.214812 0.130392
0.214107 0.131162
0.213355 0.131897
0.212588 0.132529
0.211844 0.133009
0.211165 0.133302
0.210596 0.133387
0.210185 0.133252
0.209973 0.132902
0.209984 0.132361
0.210215 0.131683
0.210630 0.130946
0.211164 0.130260
0.211734 0.129745
0.212261 0.129518
0.212681 0.129659
0.212966 0.130186
0.213120 0.131053
0.213181 0.132160
0.213206 0.133384
0.213259 0.134601
0.213395 0.135705
0.213651 0.136614
0.214040 0.137271
0.214551 0.137642
0.215158 0.137715
0.215827 0.137502
0.216519 0.137039
0.217198 0.136384
0.217833 0.135621
0.218396 0.134849
0.218863 0.134169
0.219217 0.133672
0.219443 0.133411
0.219534 0.133393
0.219483 0.133581
0.219293 0.133909
0.218969 0.134303
0.218530 0.134690
0.218008 0.135003
0.217454 0.135178
0.216928 0.135158
0.216493 0.134889
0.216196 0.134333
0.216063 0.133475
0.216087 0.132325
0.216234 0.130922
0.216451 0.129329
0.216685 0.127626
0.216888 0.125892
0.217032 0.124191
0.217112 0.122556
0.217143 0.120987
0.217149 0.119449
0.217157 0.117897
0.217179 0.116285
0.217217 0.114579
0.217259 0.112767
0.217289 0.110850
0.217290 0.108838
0.217256 0.106748
0.217192 0.104592
0.217111 0.102384
0.217037 0.100136
0.216992 0.097871
0.216995 0.095619
0.217053 0.093423
0.217165 0.091327
0.217321 0.089366
0.002650 -0.096898
0.001265 -0.096381
-0.000093 -0.095540
-0.001416 -0.094445
-0.002697 -0.093195
-0.003931 -0.091907
-0.005119 -0.090696
-0.006264 -0.089658
-0.007374 -0.088846
-0.008454 -0.088275
-0.009507 -0.087926
-0.010531 -0.087767
-0.011517 -0.087768
-0.012448 -0.087912
-0.013310 -0.088186
-0.014083 -0.088574
-0.014753 -0.089049
-0.015309 -0.089564
-0.015745 -0.090055
-0.016065 -0.090447
-0.016277 -0.090666
-0.016396 -0.090650
-0.016444 -0.090360
-0.016445 -0.089785
-0.016426 -0.088948
-0.016415 -0.087901
-0.016439 -0.086724
-0.016520 -0.085512
-0.016674 -0.084363
-0.016910 -0.083362
-0.017224 -0.082566
-0.017609 -0.082005
-0.018050 -0.081681
-0.018528 -0.081588
-0.019024 -0.081718
-0.019523 -0.082072
-0.020014 -0.082655
-0.020493 -0.083465
-0.020966 -0.084482
-0.021448 -0.085658
-0.021958 -0.086915
-0.022517 -0.088157
-0.023145 -0.089286
-0.023855 -0.090217
-0.024659 -0.090889
-0.025558 -0.091271
-0.026550 -0.091363
-0.027627 -0.091197
-0.028775 -0.090828
-0.029981 -0.090326
-0.031225 -0.089764
-0.032491 -0.089207
-0.033763 -0.088697
-0.035024 -0.088255
-0.036264 -0.087886
-0.037473 -0.087586
-0.038649 -0.087355
-0.039790 -0.087199
-0.040902 -0.087132
-0.041993 -0.087164
-0.043071 -0.087292
-0.044141 -0.087490
-0.045201 -0.087708
-0.046236 -0.087878
-0.047227 -0.087927
-0.048150 -0.087791
-0.048979 -0.087432
-0.049693 -0.086840
-0.050279 -0.086034
-0.050734 -0.085065
-0.051064 -0.084008
-0.051286 -0.082948
-0.051422 -0.081974
-0.051498 -0.081160
-0.051538 -0.080561
-0.051563 -0.080202
-0.051588 -0.080087
-0.051627 -0.080204
-0.051691 -0.080541
-0.051789 -0.081089
-0.051931 -0.081845
-0.052118 -0.082805
-0.052346 -0.083956
-0.052607 -0.085266
-0.052883 -0.086675
-0.053155 -0.088097
-0.053404 -0.089435
-0.053614 -0.090597
-0.053773 -0.091514
-0.053874 -0.092145
-0.053915 -0.092484
-0.053897 -0.092556
-0.053825 -0.092413
-0.053705 -0.092123
-0.053548 -0.091763
-0.053363 -0.091403
-0.053161 -0.091099
-0.052950 -0.090886
-0.052737 -0.090781
-0.052527 -0.090791
-0.052326 -0.090919
0.029419 -0.081631
0.028209 -0.081275
0.027047 -0.081065
0.025934 -0.080974
0.024870 -0.081002
0.023854 -0.081182
0.022881 -0.081567
0.021946 -0.082214
0.021038 -0.083157
0.020148 -0.084388
0.019269 -0.085846
0.018398 -0.087422
0.017536 -0.088987
0.016691 -0.090424
0.015873 -0.091640
0.015094 -0.092582
0.014369 -0.093243
0.013714 -0.093652
0.013147 -0.093869
0.012683 -0.093966
0.012338 -0.094012
0.012122 -0.094051
0.012034 -0.094092
0.012064 -0.094114
0.012193 -0.094082
0.012393 -0.093970
0.012633 -0.093777
0.012881 -0.093535
0.013104 -0.093305
0.013269 -0.093159
0.013343 -0.093156
0.013294 -0.093319
0.013096 -0.093622
0.012732 -0.093997
0.012196 -0.094353
0.011499 -0.094600
0.010657 -0.094671
0.009696 -0.094530
0.008642 -0.094176
0.007520 -0.093633
0.006349 -0.092947
0.005141 -0.092166
0.003903 -0.091328
0.002639 -0.090453
0.001347 -0.089543
0.000029 -0.088589
-0.001314 -0.087584
-0.002681 -0.086538
-0.004068 -0.085484
-0.005473 -0.084482
-0.006896 -0.083607
-0.008337 -0.082940
-0.009803 -0.082542
-0.011303 -0.082442
-0.012849 -0.082630
-0.014450 -0.083060
-0.016113 -0.083662
-0.017835 -0.084363
-0.019608 -0.085100
-0.021417 -0.085831
-0.023245 -0.086535
-0.025074 -0.087213
-0.026887 -0.087881
-0.028668 -0.088557
-0.030398 -0.089249
-0.032058 -0.089945
-0.033625 -0.090611
-0.035078 -0.091199
-0.036400 -0.091660
-0.037580 -0.091961
-0.038619 -0.092099
-0.039525 -0.092102
-0.040316 -0.092028
-0.041019 -0.091952
-0.041664 -0.091947
-0.042285 -0.092060
-0.042912 -0.092304
-0.043567 -0.092651
-0.044266 -0.093053
-0.045016 -0.093449
-0.045814 -0.093793
-0.046648 -0.094052
-0.047502 -0.094219
-0.048355 -0.094304
-0.049187 -0.094327
-0.049979 -0.094304
-0.050716 -0.094236
-0.051383 -0.094100
-0.051967 -0.093857
-0.052459 -0.093462
-0.052856 -0.092880
-0.053160 -0.092105
-0.053384 -0.091161
-0.053544 -0.090107
-0.053664 -0.089025
-0.053771 -0.088009
-0.053891 -0.087141
-0.054047 -0.086474
-0.054262 -0.086021
-0.054551 -0.085761
-0.054931 -0.085647
-0.016438 -0.093337
-0.016242 -0.094000
-0.015962 -0.094420
-0.015598 -0.094549
-0.015155 -0.094362
-0.014644 -0.093858
-0.014081 -0.093058
-0.013477 -0.092005
-0.012842 -0.090761
-0.012178 -0.089401
-0.011482 -0.088013
-0.010750 -0.086685
-0.009979 -0.085503
-0.009172 -0.084548
-0.008340 -0.083889
-0.007495 -0.083585
-0.006647 -0.083670
-0.005800 -0.084150
-0.004952 -0.084997
-0.004099 -0.086146
-0.003235 -0.087506
-0.002362 -0.088969
-0.001484 -0.090425
-0.000612 -0.091769
0.000240 -0.092914
0.001065 -0.093791
0.001859 -0.094353
0.002630 -0.094578
0.003389 -0.094462
0.004152 -0.094026
0.004936 -0.093311
0.005752 -0.092377
0.006604 -0.091296
0.007491 -0.090150
0.008400 -0.089026
0.009311 -0.088014
0.010199 -0.087201
0.011032 -0.086664
0.011780 -0.086466
0.012415 -0.086637
0.012917 -0.087173
0.013276 -0.088030
0.013489 -0.089126
0.013563 -0.090357
0.013509 -0.091610
0.013344 -0.092774
0.013087 -0.093751
0.012759 -0.094463
0.012377 -0.094858
0.011958 -0.094904
0.011514 -0.094593
0.011056 -0.093940
0.010592 -0.092976
0.010131 -0.091757
0.009680 -0.090352
0.009240 -0.088848
0.008811 -0.087339
0.008384 -0.085923
0.007945 -0.084697
0.007474 -0.083754
0.006947 -0.083175
0.006342 -0.083019
0.005647 -0.083311
0.004863 -0.084037
0.004010 -0.085134
0.003121 -0.086505
0.002233 -0.088032
0.001380 -0.089592
0.000595 -0.091075
-0.000098 -0.092388
-0.000683 -0.093463
-0.001147 -0.094256
-0.001482 -0.094746
-0.001681 -0.094933
-0.001744 -0.094835
-0.001671 -0.094486
-0.001467 -0.093937
-0.001140 -0.093246
-0.000701 -0.092485
-0.000163 -0.091728
0.000454 -0.091057
0.001128 -0.090552
0.001827 -0.090287
0.002514 -0.090323
0.003147 -0.090696
0.003688 -0.091410
0.004112 -0.092432
0.004409 -0.093684
0.004590 -0.095056
0.004676 -0.096425
0.004691 -0.097670
0.004657 -0.098690
0.004589 -0.099408
0.004496 -0.099775
0.004383 -0.099768
0.004253 -0.099388
0.004105 -0.098654
0.003943 -0.097602
0.003768 -0.096280
0.003583 -0.094754
0.003391 -0.093099
-0.055718 -0.070720
-0.056315 -0.071120
-0.056998 -0.072130
-0.057737 -0.073660
-0.058490 -0.075585
-0.059209 -0.077758
-0.059844 -0.080023
-0.060354 -0.082228
-0.060705 -0.084232
-0.060881 -0.085916
-0.060878 -0.087188
-0.060707 -0.087988
-0.060391 -0.088296
-0.059959 -0.088129
-0.059450 -0.087538
-0.058904 -0.086609
-0.058362 -0.085453
-0.057866 -0.084201
-0.057451 -0.082986
-0.057144 -0.081940
-0.056962 -0.081176
-0.056906 -0.080786
-0.056968 -0.080826
-0.057127 -0.081317
-0.057358 -0.082237
-0.057634 -0.083524
-0.057926 -0.085077
-0.058207 -0.086772
-0.058449 -0.088466
-0.058623 -0.090015
-0.058705 -0.091290
-0.058673 -0.092178
-0.058509 -0.092600
-0.058205 -0.092508
-0.057757 -0.091893
-0.057175 -0.090780
-0.056474 -0.089233
-0.055679 -0.087345
-0.054817 -0.085232
-0.053919 -0.083024
-0.053012 -0.080854
-0.052121 -0.078854
-0.051265 -0.077146
-0.050458 -0.075838
-0.049713 -0.075022
-0.049040 -0.074759
-0.048442 -0.075076
-0.047914 -0.075953
-0.047442 -0.077322
-0.046999 -0.079077
-0.046552 -0.081079
-0.046068 -0.083178
-0.045514 -0.085224
-0.044865 -0.087081
-0.044102 -0.088637
-0.043216 -0.089808
-0.042209 -0.090544
-0.041089 -0.090830
-0.039872 -0.090687
-0.038578 -0.090167
-0.037230 -0.089348
-0.035850 -0.088325
-0.034462 -0.087205
-0.033083 -0.086094
-0.031731 -0.085098
-0.030416 -0.084313
-0.029144 -0.083825
-0.027916 -0.083707
-0.026725 -0.084007
-0.025561 -0.084742
-0.024411 -0.085888
-0.023263 -0.087372
-0.022103 -0.089079
-0.020922 -0.090866
-0.019712 -0.092580
-0.018467 -0.094079
-0.017186 -0.095245
-0.015873 -0.095995
-0.014534 -0.096282
-0.013178 -0.096097
-0.011815 -0.095463
-0.010458 -0.094432
-0.009117 -0.093079
-0.007801 -0.091489
-0.006517 -0.089754
-0.005270 -0.087967
-0.004058 -0.086226
-0.002880 -0.084627
-0.001728 -0.083269
-0.000596 -0.082246
0.000524 -0.081635
0.001634 -0.081485
0.002737 -0.081802
0.003831 -0.082546
0.004910 -0.083631
0.005970 -0.084937
0.007002 -0.086327
0.007999 -0.087662
0.008954 -0.088822
0.009862 -0.089708
0.010717 -0.090257
0.170335 -0.006805
0.170723 -0.008031
0.171147 -0.009188
0.171580 -0.010263
0.172000 -0.011250
0.172388 -0.012143
0.172727 -0.012939
0.173001 -0.013638
0.173199 -0.014239
0.173312 -0.014743
0.173336 -0.015151
0.173278 -0.015472
0.173153 -0.015715
0.172985 -0.015899
0.172807 -0.016043
0.172656 -0.016166
0.172572 -0.016285
0.172585 -0.016407
0.172721 -0.016530
0.172991 -0.016643
0.173397 -0.016727
0.173925 -0.016763
0.174552 -0.016734
0.175249 -0.016627
0.175982 -0.016433
0.176720 -0.016149
0.177433 -0.015776
0.178100 -0.015316
0.178701 -0.014774
0.179224 -0.014157
0.179661 -0.013472
0.180008 -0.012732
0.180268 -0.011953
0.180453 -0.011155
0.180582 -0.010358
0.180681 -0.009585
0.180783 -0.008853
0.180923 -0.008174
0.181132 -0.007547
0.181439 -0.006964
0.181864 -0.006405
0.182418 -0.005849
0.183098 -0.005273
0.183887 -0.004663
0.184756 -0.004009
0.185665 -0.003311
0.186574 -0.002573
0.187444 -0.001801
0.188245 -0.000999
0.188951 -0.000173
0.189549 0.000674
0.190029 0.001542
0.190389 0.002429
0.190634 0.003332
0.190774 0.004248
0.190829 0.005165
0.190831 0.006068
0.190818 0.006940
0.190834 0.007765
0.190921 0.008528
0.191115 0.009225
0.191443 0.009860
0.191915 0.010445
0.192534 0.011001
0.193291 0.011548
0.194168 0.012102
0.195141 0.012678
0.196181 0.013284
0.197255 0.013931
0.198329 0.014628
0.199371 0.015389
0.200353 0.016230
0.201250 0.017170
0.202044 0.018230
0.202724 0.019428
0.203289 0.020775
0.203748 0.022277
0.204123 0.023930
0.204448 0.025720
0.204764 0.027624
0.205121 0.029618
0.205564 0.031678
0.206132 0.033789
0.206853 0.035944
0.207738 0.038149
0.208787 0.040418
0.209988 0.042769
0.211318 0.045218
0.212749 0.047777
0.214240 0.050448
0.215750 0.053227
0.217233 0.056103
0.218644 0.059063
0.219944 0.062093
0.221094 0.065183
0.222065 0.068318
0.222832 0.071488
0.223379 0.074679
0.223706 0.077876
0.223826 0.081063
0.223768 0.084224
0.214660 0.032346
0.214036 0.032411
0.213627 0.032465
0.213444 0.032522
0.213477 0.032599
0.213686 0.032719
0.213997 0.032902
0.214315 0.033168
0.214539 0.033530
0.214582 0.033996
0.214379 0.034561
0.213902 0.035211
0.213154 0.035914
0.212167 0.036629
0.210995 0.037306
0.209703 0.037892
0.208357 0.038336
0.207020 0.038592
0.205748 0.038626
0.204587 0.038413
0.203582 0.037941
0.202774 0.037208
0.202204 0.036225
0.201914 0.035014
0.201938 0.033612
0.202299 0.032066
0.203001 0.030436
0.204026 0.028782
0.205319 0.027169
0.206789 0.025661
0.208322 0.024314
0.209801 0.023168
0.211128 0.022247
0.212229 0.021554
0.213069 0.021076
0.213640 0.020782
0.213960 0.020632
0.214063 0.020584
0.213984 0.020605
0.213758 0.020670
0.213419 0.020771
0.212996 0.020911
0.212525 0.021093
0.212051 0.021316
0.211629 0.021573
0.211319 0.021850
0.211183 0.022130
0.211274 0.022408
0.211626 0.022688
0.212245 0.022988
0.213097 0.023338
0.214108 0.023767
0.215175 0.024294
0.216181 0.024924
0.217020 0.025642
0.217613 0.026417
0.217913 0.027214
0.217905 0.027999
0.217596 0.028744
0.217009 0.029440
0.216171 0.030085
0.215114 0.030692
0.213870 0.031274
0.212482 0.031835
0.211000 0.032370
0.209483 0.032856
0.208002 0.033255
0.206630 0.033524
0.205440 0.033619
0.204497 0.033511
0.203855 0.033185
0.203549 0.032647
0.203588 0.031920
0.203949 0.031045
0.204580 0.030071
0.205400 0.029045
0.206321 0.028012
0.207258 0.027003
0.208147 0.026041
0.208939 0.025141
0.209604 0.024316
0.210124 0.023580
0.210487 0.022945
0.210685 0.022426
0.210714 0.022036
0.210580 0.021781
0.210302 0.021653
0.209911 0.021634
0.209451 0.021694
0.208976 0.021795
0.208540 0.021903
0.208200 0.021989
0.207999 0.022041
0.207966 0.022069
0.208114 0.022099
0.208429 0.022180
0.208882 0.022364
0.209430 0.022701
0.210026 0.023221
0.210631 0.023928
0.211214 0.024808
-0.038810 -0.090429
-0.040074 -0.090122
-0.041284 -0.089763
-0.042464 -0.089423
-0.043639 -0.089149
-0.044825 -0.088951
-0.046031 -0.088801
-0.047248 -0.088645
-0.048461 -0.088428
-0.049648 -0.088115
-0.050785 -0.087704
-0.051850 -0.087225
-0.052826 -0.086738
-0.053704 -0.086317
-0.054476 -0.086029
-0.055135 -0.085918
-0.055674 -0.085985
-0.056083 -0.086192
-0.056353 -0.086465
-0.056480 -0.086719
-0.056465 -0.086883
-0.056320 -0.086909
-0.056066 -0.086787
-0.055728 -0.086543
-0.055338 -0.086225
-0.054929 -0.085890
-0.054533 -0.085586
-0.054179 -0.085336
-0.053893 -0.085134
-0.053699 -0.084958
-0.053611 -0.084780
-0.053638 -0.084586
-0.053777 -0.084383
-0.054015 -0.084205
-0.054334 -0.084106
-0.054713 -0.084151
-0.055133 -0.084398
-0.055571 -0.084883
-0.056006 -0.085602
-0.056411 -0.086507
-0.056761 -0.087518
-0.057031 -0.088537
-0.057199 -0.089477
-0.057251 -0.090274
-0.057183 -0.090894
-0.056996 -0.091339
-0.056701 -0.091632
-0.056314 -0.091802
-0.055856 -0.091872
-0.055349 -0.091844
-0.054817 -0.091701
-0.054282 -0.091419
-0.053766 -0.090978
-0.053282 -0.090376
-0.052838 -0.089636
-0.052431 -0.088806
-0.052049 -0.087956
-0.051675 -0.087159
-0.051288 -0.086484
-0.050863 -0.085975
-0.050375 -0.085643
-0.049800 -0.085458
-0.049118 -0.085365
-0.048311 -0.085299
-0.047368 -0.085199
-0.046284 -0.085031
-0.045062 -0.084788
-0.043709 -0.084489
-0.042237 -0.084172
-0.040663 -0.083877
-0.039003 -0.083634
-0.037281 -0.083454
-0.035525 -0.083328
-0.033766 -0.083240
-0.032041 -0.083172
-0.030387 -0.083122
-0.028835 -0.083108
-0.027411 -0.083163
-0.026132 -0.083338
-0.025001 -0.083687
-0.024017 -0.084256
-0.023166 -0.085066
-0.022431 -0.086110
-0.021790 -0.087343
-0.021219 -0.088693
-0.020700 -0.090077
-0.020219 -0.091419
-0.019764 -0.092659
-0.019329 -0.093769
-0.018909 -0.094746
-0.018499 -0.095608
-0.018095 -0.096377
-0.017696 -0.097068
-0.017299 -0.097675
-0.016909 -0.098176
-0.016531 -0.098542
-0.016172 -0.098744
-0.015846 -0.098772
-0.015561 -0.098638
-0.015329 -0.098373
-0.015153 -0.098029
-0.042166 -0.078307
-0.043445 -0.078164
-0.044707 -0.078377
-0.045967 -0.078968
-0.047234 -0.079914
-0.048507 -0.081137
-0.049770 -0.082512
-0.051001 -0.083897
-0.052174 -0.085162
-0.053259 -0.086209
-0.054232 -0.086984
-0.055070 -0.087471
-0.055760 -0.087694
-0.056295 -0.087700
-0.056675 -0.087549
-0.056906 -0.087304
-0.056995 -0.087013
-0.056953 -0.086703
-0.056793 -0.086382
-0.056531 -0.086042
-0.056185 -0.085673
-0.055784 -0.085280
-0.055360 -0.084889
-0.054950 -0.084549
-0.054594 -0.084324
-0.054327 -0.084281
-0.054173 -0.084459
-0.054137 -0.084858
-0.054204 -0.085424
-0.054344 -0.086068
-0.054520 -0.086684
-0.054697 -0.087184
-0.054846 -0.087506
-0.054949 -0.087622
-0.054997 -0.087538
-0.054989 -0.087280
-0.054931 -0.086886
-0.054828 -0.086391
-0.054687 -0.085820
-0.054512 -0.085176
-0.054307 -0.084452
-0.054074 -0.083635
-0.053818 -0.082720
-0.053543 -0.081725
-0.053261 -0.080693
-0.052983 -0.079696
-0.052727 -0.078827
-0.052511 -0.078181
-0.052353 -0.077835
-0.052264 -0.077827
-0.052247 -0.078144
-0.052293 -0.078725
-0.052387 -0.079478
-0.052505 -0.080308
-0.052625 -0.081131
-0.052726 -0.081892
-0.052793 -0.082568
-0.052812 -0.083159
-0.052776 -0.083680
-0.052675 -0.084150
-0.052501 -0.084577
-0.052246 -0.084950
-0.051904 -0.085246
-0.051474 -0.085433
-0.050960 -0.085491
-0.050374 -0.085415
-0.049737 -0.085230
-0.049074 -0.084990
-0.048413 -0.084767
-0.047785 -0.084646
-0.047215 -0.084702
-0.046722 -0.084978
-0.046310 -0.085474
-0.045974 -0.086147
-0.045697 -0.086924
-0.045458 -0.087726
-0.045232 -0.088489
-0.044999 -0.089176
-0.044737 -0.089774
-0.044432 -0.090292
-0.044073 -0.090742
-0.043655 -0.091128
-0.043176 -0.091434
-0.042634 -0.091627
-0.042030 -0.091665
-0.041369 -0.091507
-0.040656 -0.091133
-0.039904 -0.090550
-0.039124 -0.089794
-0.038333 -0.088934
-0.037543 -0.088057
-0.036764 -0.087260
-0.035998 -0.086629
-0.035241 -0.086220
-0.034477 -0.086047
-0.033687 -0.086085
-0.032847 -0.086277
-0.031933 -0.086556
-0.030930 -0.086862
-0.029824 -0.087154
-0.028612 -0.087416
-0.059507 -0.077092
-0.060811 -0.076521
-0.062196 -0.076282
-0.063634 -0.076307
-0.065093 -0.076551
-0.066549 -0.076991
-0.067979 -0.077609
-0.069363 -0.078375
-0.070682 -0.079241
-0.071917 -0.080136
-0.073053 -0.080982
-0.074074 -0.081699
-0.074972 -0.082220
-0.075738 -0.082493
-0.076369 -0.082483
-0.076864 -0.082181
-0.077229 -0.081608
-0.077475 -0.080816
-0.077620 -0.079895
-0.077684 -0.078966
-0.077688 -0.078161
-0.077649 -0.077604
-0.077572 -0.077373
-0.077450 -0.077496
-0.077273 -0.077946
-0.077029 -0.078675
-0.076717 -0.079634
-0.076342 -0.080782
-0.075917 -0.082083
-0.075455 -0.083492
-0.074972 -0.084952
-0.074477 -0.086384
-0.073980 -0.087704
-0.073486 -0.088827
-0.072998 -0.089676
-0.072514 -0.090184
-0.072025 -0.090304
-0.071520 -0.090014
-0.070986 -0.089325
-0.070409 -0.088285
-0.069779 -0.086984
-0.069097 -0.085541
-0.068369 -0.084097
-0.067613 -0.082783
-0.066848 -0.081697
-0.066092 -0.080894
-0.065364 -0.080386
-0.064677 -0.080165
-0.064048 -0.080217
-0.063489 -0.080532
-0.063011 -0.081092
-0.062619 -0.081859
-0.062315 -0.082773
-0.062093 -0.083753
-0.061945 -0.084708
-0.061859 -0.085549
-0.061817 -0.086196
-0.061796 -0.086586
-0.061772 -0.086674
-0.061717 -0.086441
-0.061607 -0.085898
-0.061421 -0.085091
-0.061149 -0.084098
-0.060792 -0.083024
-0.060355 -0.081987
-0.059850 -0.081099
-0.059291 -0.080443
-0.058683 -0.080065
-0.058032 -0.079970
-0.057337 -0.080150
-0.056602 -0.080592
-0.055826 -0.081293
-0.055009 -0.082248
-0.054146 -0.083439
-0.053229 -0.084822
-0.052250 -0.086328
-0.051199 -0.087866
-0.050071 -0.089336
-0.048865 -0.090641
-0.047583 -0.091692
-0.046231 -0.092419
-0.044818 -0.092777
-0.043356 -0.092754
-0.041856 -0.092374
-0.040332 -0.091702
-0.038797 -0.090831
-0.037263 -0.089875
-0.035743 -0.088951
-0.034247 -0.088157
-0.032784 -0.087558
-0.031362 -0.087193
-0.029987 -0.087082
-0.028661 -0.087242
-0.027386 -0.087693
-0.026162 -0.088445
-0.024988 -0.089491
-0.023859 -0.090788
-0.022773 -0.092262
-0.021726 -0.093813
-0.020718 -0.095326
-0.019752 -0.096688
-0.179378 -0.013263
-0.179110 -0.013039
-0.178739 -0.012628
-0.178317 -0.012061
-0.177902 -0.011369
-0.177540 -0.010572
-0.177260 -0.009680
-0.177072 -0.008693
-0.176974 -0.007608
-0.176962 -0.006433
-0.177041 -0.005198
-0.177231 -0.003955
-0.177567 -0.002777
-0.178087 -0.001748
-0.178818 -0.000940
-0.179758 -0.000394
-0.180872 -0.000106
-0.182094 -0.000025
-0.183347 -0.000062
-0.184553 -0.000111
-0.185653 -0.000070
-0.186609 0.000142
-0.187408 0.000578
-0.188058 0.001262
-0.188586 0.002193
-0.189033 0.003354
-0.189441 0.004716
-0.189847 0.006248
-0.190264 0.007919
-0.190686 0.009696
-0.191086 0.011545
-0.191428 0.013424
-0.191685 0.015284
-0.191847 0.017062
-0.191933 0.018689
-0.191990 0.020095
-0.192090 0.021230
-0.192308 0.022076
-0.192701 0.022654
-0.193292 0.023022
-0.194063 0.023269
-0.194969 0.023496
-0.195950 0.023796
-0.196951 0.024242
-0.197928 0.024880
-0.198857 0.025724
-0.199726 0.026763
-0.200538 0.027965
-0.201293 0.029289
-0.201986 0.030695
-0.202596 0.032154
-0.203087 0.033648
-0.203419 0.035174
-0.203558 0.036732
-0.203495 0.038322
-0.203256 0.039933
-0.202900 0.041541
-0.202514 0.043109
-0.202195 0.044594
-0.202032 0.045960
-0.202085 0.047187
-0.202373 0.048282
-0.202871 0.049276
-0.203522 0.050223
-0.204253 0.051188
-0.204994 0.052232
-0.205694 0.053407
-0.206324 0.054748
-0.206877 0.056271
-0.207359 0.057981
-0.207783 0.059874
-0.208153 0.061938
-0.208461 0.064154
-0.208682 0.066498
-0.208783 0.068939
-0.208734 0.071443
-0.208519 0.073978
-0.208146 0.076508
-0.207653 0.078997
-0.207104 0.081410
-0.206577 0.083717
-0.206149 0.085894
-0.205876 0.087937
-0.205781 0.089859
-0.205839 0.091697
-0.205996 0.093513
-0.206174 0.095384
-0.206298 0.097394
-0.206303 0.099623
-0.206147 0.102128
-0.205812 0.104941
-0.205298 0.108060
-0.204611 0.111459
-0.203754 0.115097
-0.202719 0.118928
-0.201476 0.122914
-0.199991 0.127018
-0.198236 0.131204
-0.196200 0.135436
-0.193904 0.139677
-0.191402 0.143892
-0.178564 0.171581
-0.180795 0.170207
-0.182909 0.168972
-0.184771 0.167949
-0.186251 0.167200
-0.187249 0.166751
-0.187695 0.166579
-0.187559 0.166615
-0.186850 0.166752
-0.185611 0.166874
-0.183924 0.166869
-0.181898 0.166652
-0.179677 0.166169
-0.177431 0.165402
-0.175351 0.164357
-0.173624 0.163063
-0.172427 0.161553
-0.171897 0.159860
-0.172109 0.158017
-0.173068 0.156051
-0.174723 0.153977
-0.176981 0.151806
-0.179729 0.149543
-0.182839 0.147203
-0.186166 0.144820
-0.189558 0.142445
-0.192859 0.140159
-0.195934 0.138040
-0.198662 0.136162
-0.200951 0.134569
-0.202744 0.133267
-0.204013 0.132227
-0.204766 0.131395
-0.205035 0.130712
-0.204893 0.130104
-0.204444 0.129501
-0.203822 0.128832
-0.203175 0.128029
-0.202645 0.127031
-0.202359 0.125783
-0.202396 0.124246
-0.202792 0.122397
-0.203542 0.120229
-0.204613 0.117753
-0.205957 0.114997
-0.207512 0.112019
-0.209202 0.108908
-0.210945 0.105777
-0.212655 0.102756
-0.214252 0.099967
-0.215661 0.097502
-0.216803 0.095416
-0.217606 0.093711
-0.217997 0.092357
-0.217924 0.091295
-0.217361 0.090452
-0.216320 0.089750
-0.214856 0.089108
-0.213061 0.088449
-0.211055 0.087701
-0.208968 0.086802
-0.206923 0.085704
-0.205020 0.084379
-0.203332 0.082817
-0.201911 0.081023
-0.200789 0.079016
-0.199992 0.076814
-0.199535 0.074442
-0.199418 0.071934
-0.199630 0.069331
-0.200141 0.066689
-0.200913 0.064075
-0.201894 0.061567
-0.203020 0.059246
-0.204211 0.057188
-0.205373 0.055450
-0.206412 0.054063
-0.207245 0.053032
-0.207813 0.052333
-0.208088 0.051921
-0.208079 0.051732
-0.207824 0.051695
-0.207387 0.051732
-0.206842 0.051777
-0.206263 0.051778
-0.205715 0.051695
-0.205254 0.051507
-0.204929 0.051200
-0.204785 0.050763
-0.204860 0.050194
-0.205183 0.049504
-0.205762 0.048723
-0.206589 0.047902
-0.207638 0.047110
-0.208867 0.046427
-0.210214 0.045935
-0.211591 0.045710
-0.212885 0.045803
-0.213967 0.046243
-0.214710 0.047022
-0.215010 0.048100
-0.022564 -0.088580
-0.022401 -0.089300
-0.022173 -0.090067
-0.021883 -0.090817
-0.021544 -0.091487
-0.021171 -0.092025
-0.020780 -0.092392
-0.020389 -0.092561
-0.020016 -0.092526
-0.019678 -0.092300
-0.019391 -0.091917
-0.019173 -0.091427
-0.019039 -0.090889
-0.019003 -0.090363
-0.019073 -0.089899
-0.019247 -0.089534
-0.019519 -0.089289
-0.019872 -0.089177
-0.020288 -0.089205
-0.020746 -0.089386
-0.021229 -0.089731
-0.021722 -0.090247
-0.022210 -0.090923
-0.022683 -0.091725
-0.023133 -0.092596
-0.023552 -0.093463
-0.023938 -0.094251
-0.024287 -0.094896
-0.024600 -0.095347
-0.024873 -0.095571
-0.025101 -0.095551
-0.025271 -0.095293
-0.025376 -0.094819
-0.025410 -0.094173
-0.025380 -0.093411
-0.025300 -0.092594
-0.025190 -0.091782
-0.025074 -0.091031
-0.024971 -0.090386
-0.024889 -0.089889
-0.024826 -0.089578
-0.024768 -0.089489
-0.024692 -0.089648
-0.024567 -0.090063
-0.024362 -0.090710
-0.024042 -0.091536
-0.023581 -0.092462
-0.022961 -0.093399
-0.022172 -0.094264
-0.021221 -0.094986
-0.020125 -0.095517
-0.018911 -0.095830
-0.017612 -0.095914
-0.016265 -0.095782
-0.014905 -0.095460
-0.013568 -0.094990
-0.012285 -0.094427
-0.011085 -0.093830
-0.009986 -0.093258
-0.008999 -0.092764
-0.008122 -0.092387
-0.007346 -0.092160
-0.006648 -0.092106
-0.006004 -0.092247
-0.005388 -0.092598
-0.004778 -0.093158
-0.004158 -0.093911
-0.003522 -0.094811
-0.002876 -0.095787
-0.002233 -0.096752
-0.001613 -0.097614
-0.001039 -0.098294
-0.000530 -0.098730
-0.000106 -0.098886
0.000222 -0.098751
0.000444 -0.098340
0.000556 -0.097685
0.000555 -0.096839
0.000439 -0.095868
0.000212 -0.094846
-0.000121 -0.093846
-0.000554 -0.092938
-0.001074 -0.092181
-0.001670 -0.091626
-0.002325 -0.091316
-0.003025 -0.091288
-0.003754 -0.091567
-0.004500 -0.092157
-0.005253 -0.093032
-0.006006 -0.094132
-0.006754 -0.095364
-0.007494 -0.096618
-0.008220 -0.097782
-0.008930 -0.098759
-0.009616 -0.099471
-0.010277 -0.099872
-0.010910 -0.099941
-0.011516 -0.099687
-0.012100 -0.099136
-0.012667 -0.098339
-0.013225 -0.097358
-0.185451 0.152969
-0.184945 0.152869
-0.184663 0.152433
-0.184601 0.151676
-0.184740 0.150637
-0.185048 0.149383
-0.185478 0.148010
-0.185967 0.146637
-0.186446 0.145397
-0.186846 0.144416
-0.187114 0.143796
-0.187221 0.143592
-0.187165 0.143807
-0.186978 0.144392
-0.186709 0.145262
-0.186423 0.146314
-0.186190 0.147433
-0.186072 0.148511
-0.186118 0.149456
-0.186356 0.150203
-0.186788 0.150713
-0.187389 0.150979
-0.188116 0.151020
-0.188907 0.150880
-0.189692 0.150628
-0.190393 0.150349
-0.190937 0.150141
-0.191264 0.150090
-0.191334 0.150260
-0.191139 0.150668
-0.190708 0.151279
-0.190099 0.152019
-0.189390 0.152790
-0.188660 0.153500
-0.187986 0.154074
-0.187431 0.154457
-0.187045 0.154620
-0.186864 0.154548
-0.186908 0.154242
-0.187178 0.153714
-0.187646 0.152994
-0.188257 0.152126
-0.188933 0.151178
-0.189579 0.150236
-0.190102 0.149398
-0.190416 0.148761
-0.190467 0.148395
-0.190234 0.148331
-0.189736 0.148547
-0.189023 0.148977
-0.188173 0.149527
-0.187271 0.150093
-0.186401 0.150585
-0.185640 0.150935
-0.185047 0.151101
-0.184665 0.151069
-0.184520 0.150854
-0.184619 0.150496
-0.184954 0.150060
-0.185498 0.149635
-0.186207 0.149327
-0.187015 0.149255
-0.187841 0.149534
-0.188588 0.150257
-0.189167 0.151478
-0.189505 0.153197
-0.189559 0.155356
-0.189320 0.157850
-0.188811 0.160546
-0.188069 0.163311
-0.187146 0.166022
-0.186093 0.168580
-0.184958 0.170908
-0.183782 0.172951
-0.182596 0.174680
-0.181417 0.176092
-0.180247 0.177214
-0.179066 0.178108
-0.177839 0.178868
-0.176518 0.179608
-0.175049 0.180457
-0.173392 0.181529
-0.171529 0.182900
-0.169492 0.184582
-0.167359 0.186513
-0.165251 0.188574
-0.163301 0.190611
-0.161630 0.192477
-0.160326 0.194047
-0.159444 0.195227
-0.159005 0.195953
-0.158999 0.196187
-0.159393 0.195916
-0.160123 0.195155
-0.161103 0.193945
-0.162217 0.192366
-0.163333 0.190529
-0.164309 0.188583
-0.165020 0.186684
-0.165372 0.184980
-0.165330 0.183583
-0.210139 0.066556
-0.210001 0.064168
-0.209505 0.062013
-0.208660 0.060160
-0.207498 0.058656
-0.206067 0.057519
-0.204428 0.056735
-0.202650 0.056260
-0.200809 0.056023
-0.198990 0.055933
-0.197282 0.055885
-0.195781 0.055773
-0.194580 0.055496
-0.193757 0.054971
-0.193372 0.054130
-0.193451 0.052930
-0.193980 0.051355
-0.194905 0.049414
-0.196135 0.047147
-0.197550 0.044615
-0.199021 0.041898
-0.200421 0.039079
-0.201641 0.036247
-0.202593 0.033487
-0.203218 0.030880
-0.203488 0.028504
-0.203401 0.026428
-0.202980 0.024714
-0.202268 0.023404
-0.201321 0.022522
-0.200202 0.022058
-0.198974 0.021969
-0.197701 0.022175
-0.196446 0.022568
-0.195276 0.023024
-0.194260 0.023419
-0.193463 0.023646
-0.192937 0.023623
-0.192708 0.023304
-0.192776 0.022673
-0.193104 0.021745
-0.193629 0.020561
-0.194270 0.019181
-0.194935 0.017680
-0.195538 0.016141
-0.196007 0.014653
-0.196292 0.013308
-0.196364 0.012198
-0.196224 0.011415
-0.195888 0.011045
-0.195390 0.011155
-0.194765 0.011789
-0.194047 0.012948
-0.193262 0.014584
-0.192431 0.016596
-0.191585 0.018838
-0.190763 0.021147
-0.190030 0.023362
-0.189460 0.025349
-0.189133 0.027009
-0.189113 0.028283
-0.189438 0.029149
-0.190112 0.029619
-0.191098 0.029728
-0.192329 0.029528
-0.193714 0.029087
-0.195148 0.028479
-0.196528 0.027786
-0.197754 0.027093
-0.198748 0.026490
-0.199452 0.026062
-0.199835 0.025889
-0.199897 0.026040
-0.199661 0.026561
-0.199165 0.027473
-0.198464 0.028759
-0.197615 0.030368
-0.196687 0.032208
-0.195754 0.034165
-0.194905 0.036117
-0.194234 0.037952
-0.193832 0.039578
-0.193775 0.040929
-0.194109 0.041968
-0.194840 0.042680
-0.195931 0.043074
-0.197308 0.043180
-0.198869 0.043044
-0.200496 0.042725
-0.202069 0.042299
-0.203480 0.041851
-0.204639 0.041470
-0.205483 0.041250
-0.205975 0.041281
-0.206111 0.041642
-0.205908 0.042402
-0.205405 0.043605
-0.204651 0.045262
-0.203700 0.047346
-0.202614 0.049786
-0.201456 0.052471
0.035972 -0.086138
0.036946 -0.086835
0.037907 -0.087562
0.038838 -0.088229
0.039723 -0.088763
0.040554 -0.089116
0.041327 -0.089272
0.042041 -0.089242
0.042701 -0.089063
0.043313 -0.088781
0.043880 -0.088445
0.044399 -0.088090
0.044860 -0.087739
0.045251 -0.087403
0.045564 -0.087100
0.045799 -0.086857
0.045966 -0.086723
0.046089 -0.086760
0.046194 -0.087030
0.046308 -0.087573
0.046451 -0.088391
0.046635 -0.089441
0.046860 -0.090644
0.047118 -0.091900
0.047398 -0.093103
0.047687 -0.094157
0.047970 -0.094984
0.048237 -0.095526
0.048480 -0.095756
0.048693 -0.095676
0.048877 -0.095315
0.049030 -0.094717
0.049149 -0.093932
0.049232 -0.093004
0.049270 -0.091969
0.049256 -0.090856
0.049183 -0.089702
0.049052 -0.088556
0.048870 -0.087486
0.048649 -0.086573
0.048404 -0.085897
0.048148 -0.085512
0.047883 -0.085434
0.047605 -0.085626
0.047303 -0.086011
0.046963 -0.086487
0.046577 -0.086952
0.046141 -0.087317
0.045662 -0.087520
0.045150 -0.087525
0.044620 -0.087329
0.044086 -0.086953
0.043558 -0.086440
0.043043 -0.085841
0.042535 -0.085207
0.042023 -0.084577
0.041483 -0.083980
0.040888 -0.083436
0.040212 -0.082971
0.039432 -0.082625
0.038538 -0.082459
0.037531 -0.082544
0.036420 -0.082955
0.035221 -0.083740
0.033952 -0.084901
0.032628 -0.086387
0.031260 -0.088099
0.029853 -0.089914
0.028411 -0.091702
0.026937 -0.093350
0.025432 -0.094766
0.023900 -0.095887
0.022341 -0.096679
0.020761 -0.097135
0.019161 -0.097269
0.017546 -0.097117
0.015917 -0.096717
0.014277 -0.096110
0.012629 -0.095329
0.010977 -0.094406
0.009327 -0.093374
0.007685 -0.092282
0.006060 -0.091195
0.004456 -0.090198
0.002877 -0.089383
0.001321 -0.088831
-0.000211 -0.088595
-0.001721 -0.088682
-0.003205 -0.089050
-0.004660 -0.089619
-0.006082 -0.090285
-0.007464 -0.090943
-0.008799 -0.091500
-0.010080 -0.091886
-0.011299 -0.092054
-0.012444 -0.091985
-0.013507 -0.091677
-0.014479 -0.091146
-0.015356 -0.090415
-0.016140 -0.089509
-0.016837 -0.088453
-0.030640 -0.092571
-0.031777 -0.092329
-0.032992 -0.092027
-0.034288 -0.091649
-0.035660 -0.091184
-0.037098 -0.090626
-0.038582 -0.089976
-0.040085 -0.089237
-0.041575 -0.088430
-0.043024 -0.087596
-0.044411 -0.086801
-0.045723 -0.086125
-0.046954 -0.085636
-0.048100 -0.085372
-0.049149 -0.085325
-0.050084 -0.085450
-0.050887 -0.085693
-0.051542 -0.086015
-0.052037 -0.086401
-0.052372 -0.086854
-0.052552 -0.087384
-0.052593 -0.087990
-0.052515 -0.088656
-0.052342 -0.089354
-0.052098 -0.090049
-0.051803 -0.090709
-0.051468 -0.091305
-0.051101 -0.091807
-0.050699 -0.092185
-0.050257 -0.092411
-0.049769 -0.092471
-0.049230 -0.092379
-0.048642 -0.092182
-0.048006 -0.091957
-0.047323 -0.091793
-0.046593 -0.091764
-0.045812 -0.091895
-0.044977 -0.092167
-0.044087 -0.092527
-0.043148 -0.092923
-0.042174 -0.093324
-0.041183 -0.093725
-0.040192 -0.094132
-0.039220 -0.094550
-0.038283 -0.094971
-0.037395 -0.095376
-0.036571 -0.095740
-0.035826 -0.096035
-0.035176 -0.096232
-0.034633 -0.096303
-0.034202 -0.096218
-0.033886 -0.095952
-0.033673 -0.095494
-0.033550 -0.094853
-0.033496 -0.094067
-0.033489 -0.093191
-0.033506 -0.092294
-0.033526 -0.091436
-0.033530 -0.090656
-0.033502 -0.089971
-0.033426 -0.089390
-0.033289 -0.088919
-0.033082 -0.088579
-0.032801 -0.088397
-0.032445 -0.088400
-0.032023 -0.088604
-0.031544 -0.089006
-0.031026 -0.089586
-0.030487 -0.090315
-0.029943 -0.091154
-0.029407 -0.092059
-0.028884 -0.092977
-0.028376 -0.093849
-0.027876 -0.094618
-0.027379 -0.095238
-0.026877 -0.095691
-0.026363 -0.095984
-0.025827 -0.096157
-0.025261 -0.096261
-0.024653 -0.096345
-0.023994 -0.096435
-0.023274 -0.096529
-0.022489 -0.096609
-0.021642 -0.096658
-0.020738 -0.096675
-0.019786 -0.096685
-0.018798 -0.096722
-0.017782 -0.096819
-0.016746 -0.096996
-0.015698 -0.097250
-0.014644 -0.097562
-0.013595 -0.097894
-0.012562 -0.098199
-0.011556 -0.098420
-0.010591 -0.098503
-0.009676 -0.098401
-0.008816 -0.098091
-0.008011 -0.097575
-0.007253 -0.096886
-0.006530 -0.096079
-0.005826 -0.095216
-0.034990 -0.088908
-0.035807 -0.089445
-0.036626 -0.090369
-0.037427 -0.091620
-0.038191 -0.093109
-0.038900 -0.094718
-0.039543 -0.096321
-0.040113 -0.097789
-0.040615 -0.099007
-0.041058 -0.099875
-0.041456 -0.100312
-0.041822 -0.100258
-0.042166 -0.099684
-0.042494 -0.098596
-0.042814 -0.097043
-0.043136 -0.095100
-0.043470 -0.092872
-0.043826 -0.090479
-0.044216 -0.088046
-0.044648 -0.085702
-0.045128 -0.083569
-0.045663 -0.081759
-0.046260 -0.080358
-0.046924 -0.079412
-0.047663 -0.078928
-0.048483 -0.078872
-0.049388 -0.079175
-0.050380 -0.079744
-0.051454 -0.080470
-0.052596 -0.081240
-0.053773 -0.081945
-0.054944 -0.082490
-0.056068 -0.082805
-0.057111 -0.082844
-0.058049 -0.082591
-0.058869 -0.082051
-0.059570 -0.081258
-0.060161 -0.080267
-0.060660 -0.079154
-0.061094 -0.078011
-0.061500 -0.076936
-0.061920 -0.076027
-0.062399 -0.075374
-0.062981 -0.075050
-0.063704 -0.075108
-0.064598 -0.075577
-0.065669 -0.076460
-0.066899 -0.077728
-0.068236 -0.079321
-0.069609 -0.081145
-0.070938 -0.083086
-0.072151 -0.085020
-0.073183 -0.086827
-0.073988 -0.088399
-0.074530 -0.089646
-0.074788 -0.090498
-0.074751 -0.090908
-0.074426 -0.090857
-0.073840 -0.090360
-0.073035 -0.089458
-0.072069 -0.088217
-0.071015 -0.086718
-0.069954 -0.085051
-0.068961 -0.083312
-0.068100 -0.081601
-0.067405 -0.080023
-0.066884 -0.078683
-0.066524 -0.077673
-0.066299 -0.077053
-0.066182 -0.076849
-0.066142 -0.077044
-0.066148 -0.077583
-0.066165 -0.078383
-0.066158 -0.079341
-0.066090 -0.080349
-0.065933 -0.081300
-0.065665 -0.082101
-0.065281 -0.082677
-0.064795 -0.082973
-0.064235 -0.082961
-0.063646 -0.082634
-0.063074 -0.082015
-0.062552 -0.081156
-0.062090 -0.080140
-0.061674 -0.079074
-0.061278 -0.078074
-0.060875 -0.077255
-0.060445 -0.076724
-0.059974 -0.076567
-0.059455 -0.076851
-0.058882 -0.077615
-0.058244 -0.078863
-0.057533 -0.080558
-0.056740 -0.082622
-0.055858 -0.084936
-0.054890 -0.087360
-0.053852 -0.089747
-0.052775 -0.091957
-0.051696 -0.093872
-0.050650 -0.095397
-0.049657 -0.096460
0.005011 -0.086502
0.004872 -0.087130
0.004705 -0.087494
0.004531 -0.087564
0.004369 -0.087330
0.004234 -0.086800
0.004134 -0.086007
0.004076 -0.085007
0.004061 -0.083873
0.004085 -0.082697
0.004142 -0.081577
0.004222 -0.080615
0.004314 -0.079911
0.004407 -0.079553
0.004494 -0.079602
0.004568 -0.080086
0.004627 -0.080989
0.004668 -0.082252
0.004693 -0.083784
0.004704 -0.085478
0.004701 -0.087222
0.004689 -0.088906
0.004668 -0.090428
0.004638 -0.091700
0.004598 -0.092647
0.004544 -0.093214
0.004473 -0.093367
0.004377 -0.093096
0.004248 -0.092414
0.004076 -0.091360
0.003854 -0.089997
0.003574 -0.088410
0.003233 -0.086707
0.002828 -0.085008
0.002363 -0.083444
0.001842 -0.082144
0.001270 -0.081214
0.000651 -0.080727
-0.000016 -0.080710
-0.000728 -0.081140
-0.001483 -0.081955
-0.002278 -0.083065
-0.003107 -0.084364
-0.003965 -0.085738
-0.004848 -0.087073
-0.005755 -0.088262
-0.006691 -0.089211
-0.007663 -0.089845
-0.008680 -0.090113
-0.009754 -0.089991
-0.010890 -0.089477
-0.012089 -0.088598
-0.013346 -0.087403
-0.014650 -0.085965
-0.015987 -0.084377
-0.017342 -0.082750
-0.018705 -0.081209
-0.020072 -0.079882
-0.021444 -0.078888
-0.022829 -0.078324
-0.024237 -0.078244
-0.025679 -0.078656
-0.027162 -0.079520
-0.028687 -0.080758
-0.030248 -0.082261
-0.031831 -0.083906
-0.033419 -0.085567
-0.034992 -0.087122
-0.036524 -0.088462
-0.037990 -0.089504
-0.039366 -0.090184
-0.040624 -0.090467
-0.041743 -0.090339
-0.042702 -0.089811
-0.043485 -0.088915
-0.044087 -0.087706
-0.044511 -0.086261
-0.044772 -0.084679
-0.044899 -0.083078
-0.044929 -0.081583
-0.044910 -0.080318
-0.044891 -0.079387
-0.044922 -0.078856
-0.045046 -0.078749
-0.045296 -0.079050
-0.045690 -0.079713
-0.046234 -0.080669
-0.046911 -0.081832
-0.047694 -0.083099
-0.048543 -0.084361
-0.049415 -0.085509
-0.050271 -0.086445
-0.051075 -0.087091
-0.051804 -0.087388
-0.052440 -0.087301
-0.052976 -0.086816
-0.053412 -0.085938
-0.053757 -0.084697
-0.054027 -0.083143
-0.054249 -0.081351
-0.054456 -0.079417
-0.087276 -0.080607
-0.087093 -0.081268
-0.086893 -0.081714
-0.086684 -0.081923
-0.086477 -0.081908
-0.086276 -0.081704
-0.086078 -0.081370
-0.085873 -0.080972
-0.085642 -0.080578
-0.085367 -0.080245
-0.085028 -0.080015
-0.084615 -0.079915
-0.084127 -0.079961
-0.083577 -0.080175
-0.082990 -0.080576
-0.082402 -0.081190
-0.081850 -0.082036
-0.081363 -0.083114
-0.080960 -0.084389
-0.080641 -0.085788
-0.080390 -0.087204
-0.080183 -0.088521
-0.079994 -0.089631
-0.079799 -0.090452
-0.079583 -0.090938
-0.079335 -0.091081
-0.079044 -0.090905
-0.078695 -0.090461
-0.078264 -0.089819
-0.077719 -0.089054
-0.077029 -0.088239
-0.076172 -0.087435
-0.075144 -0.086683
-0.073956 -0.086008
-0.072635 -0.085430
-0.071214 -0.084973
-0.069732 -0.084670
-0.068224 -0.084559
-0.066721 -0.084678
-0.065245 -0.085049
-0.063809 -0.085666
-0.062419 -0.086480
-0.061067 -0.087408
-0.059728 -0.088347
-0.058369 -0.089198
-0.056952 -0.089883
-0.055445 -0.090352
-0.053827 -0.090590
-0.052089 -0.090611
-0.050236 -0.090453
-0.048278 -0.090167
-0.046234 -0.089809
-0.044119 -0.089429
-0.041953 -0.089068
-0.039751 -0.088756
-0.037531 -0.088516
-0.035312 -0.088370
-0.033113 -0.088350
-0.030954 -0.088495
-0.028850 -0.088851
-0.026812 -0.089462
-0.024841 -0.090353
-0.022931 -0.091519
-0.021069 -0.092915
-0.019243 -0.094456
-0.017439 -0.096032
-0.015653 -0.097526
-0.013888 -0.098832
-0.012153 -0.099868
-0.010465 -0.100586
-0.008839 -0.100970
-0.007287 -0.101031
-0.005818 -0.100802
-0.004437 -0.100323
-0.003145 -0.099636
-0.001948 -0.098784
-0.000846 -0.097807
0.000167 -0.096748
0.001106 -0.095656
0.001991 -0.094594
0.002851 -0.093635
0.003714 -0.092855
0.004608 -0.092326
0.005553 -0.092097
0.006554 -0.092180
0.007600 -0.092543
0.008666 -0.093114
0.009717 -0.093787
0.010715 -0.094452
0.011631 -0.095003
0.012442 -0.095362
0.013138 -0.095476
0.013722 -0.095327
0.014206 -0.094919
0.014612 -0.094278
0.014970 -0.093441
0.015312 -0.092449
0.015676 -0.091346
0.016099 -0.090176
0.016614 -0.088985
0.017246 -0.087826
0.239862 0.110660
0.240516 0.110450
0.240704 0.110393
0.240408 0.110499
0.239647 0.110755
0.238476 0.111135
0.236984 0.111597
0.235284 0.112091
0.233502 0.112563
0.231762 0.112962
0.230180 0.113242
0.228851 0.113369
0.227852 0.113314
0.227242 0.113056
0.227058 0.112581
0.227316 0.111879
0.227999 0.110952
0.229056 0.109816
0.230396 0.108503
0.231899 0.107057
0.233429 0.105534
0.234854 0.103988
0.236053 0.102470
0.236934 0.101023
0.237431 0.099675
0.237518 0.098442
0.237198 0.097323
0.236512 0.096303
0.235524 0.095355
0.234321 0.094444
0.232997 0.093527
0.231644 0.092560
0.230346 0.091502
0.229172 0.090316
0.228180 0.088975
0.227416 0.087462
0.226918 0.085770
0.226710 0.083902
0.226803 0.081869
0.227187 0.079692
0.227824 0.077403
0.228651 0.075049
0.229582 0.072688
0.230517 0.070383
0.231357 0.068192
0.232009 0.066164
0.232404 0.064327
0.232493 0.062688
0.232254 0.061231
0.231693 0.059920
0.230836 0.058705
0.229729 0.057529
0.228428 0.056339
0.226992 0.055094
0.225480 0.053767
0.223946 0.052348
0.222442 0.050837
0.221015 0.049241
0.219709 0.047572
0.218561 0.045842
0.217597 0.044066
0.216829 0.042264
0.216247 0.040460
0.215823 0.038686
0.215513 0.036976
0.215260 0.035361
0.215004 0.033861
0.214689 0.032483
0.214269 0.031221
0.213711 0.030061
0.213001 0.028983
0.212140 0.027969
0.211147 0.027008
0.210049 0.026091
0.208884 0.025216
0.207686 0.024383
0.206491 0.023594
0.205333 0.022851
0.204244 0.022151
0.203255 0.021488
0.202398 0.020848
0.201702 0.020213
0.201187 0.019563
0.200863 0.018878
0.200723 0.018145
0.200743 0.017356
0.200885 0.016515
0.201098 0.015641
0.201333 0.014767
0.201540 0.013938
0.201679 0.013206
0.201720 0.012619
0.201645 0.012211
0.201448 0.012001
0.201129 0.011989
0.200701 0.012160
0.200177 0.012484
0.199576 0.012922
0.198919 0.013430
0.198226 0.013960
0.197516 0.014463
-0.065875 -0.091827
-0.067162 -0.092429
-0.068343 -0.092724
-0.069367 -0.092731
-0.070183 -0.092483
-0.070743 -0.092027
-0.071006 -0.091418
-0.070945 -0.090713
-0.070562 -0.089972
-0.069894 -0.089248
-0.069007 -0.088590
-0.067987 -0.088040
-0.066923 -0.087633
-0.065897 -0.087402
-0.064979 -0.087368
-0.064227 -0.087535
-0.063682 -0.087882
-0.063370 -0.088362
-0.063298 -0.088906
-0.063450 -0.089434
-0.063792 -0.089869
-0.064265 -0.090151
-0.064799 -0.090240
-0.065311 -0.090119
-0.065722 -0.089789
-0.065968 -0.089262
-0.066010 -0.088553
-0.065840 -0.087678
-0.065481 -0.086657
-0.064975 -0.085522
-0.064371 -0.084314
-0.063717 -0.083091
-0.063059 -0.081925
-0.062437 -0.080891
-0.061890 -0.080070
-0.061451 -0.079533
-0.061148 -0.079332
-0.061001 -0.079496
-0.061017 -0.080016
-0.061185 -0.080853
-0.061474 -0.081942
-0.061834 -0.083207
-0.062203 -0.084568
-0.062512 -0.085952
-0.062706 -0.087287
-0.062751 -0.088509
-0.062639 -0.089560
-0.062376 -0.090390
-0.061978 -0.090966
-0.061461 -0.091268
-0.060840 -0.091291
-0.060130 -0.091052
-0.059342 -0.090583
-0.058488 -0.089934
-0.057580 -0.089173
-0.056622 -0.088377
-0.055617 -0.087633
-0.054560 -0.087024
-0.053438 -0.086629
-0.052237 -0.086510
-0.050943 -0.086703
-0.049550 -0.087207
-0.048071 -0.087983
-0.046538 -0.088958
-0.044997 -0.090040
-0.043496 -0.091129
-0.042069 -0.092137
-0.040738 -0.092985
-0.039504 -0.093611
-0.038356 -0.093965
-0.037273 -0.094009
-0.036229 -0.093721
-0.035198 -0.093098
-0.034155 -0.092160
-0.033075 -0.090957
-0.031932 -0.089566
-0.030700 -0.088082
-0.029350 -0.086615
-0.027860 -0.085278
-0.026217 -0.084178
-0.024429 -0.083407
-0.022524 -0.083026
-0.020549 -0.083056
-0.018560 -0.083482
-0.016608 -0.084251
-0.014741 -0.085291
-0.012994 -0.086520
-0.011388 -0.087859
-0.009931 -0.089237
-0.008617 -0.090588
-0.007427 -0.091856
-0.006333 -0.092990
-0.005296 -0.093945
-0.004272 -0.094687
-0.003210 -0.095192
-0.002056 -0.095454
-0.000761 -0.095479
0.000711 -0.095292
0.002373 -0.094927
0.004209 -0.094435
0.006180 -0.093875
-0.016752 -0.085367
-0.016645 -0.086135
-0.016579 -0.086969
-0.016577 -0.087753
-0.016647 -0.088397
-0.016777 -0.088840
-0.016942 -0.089048
-0.017108 -0.089012
-0.017245 -0.088741
-0.017327 -0.088262
-0.017339 -0.087612
-0.017278 -0.086837
-0.017146 -0.085988
-0.016953 -0.085119
-0.016715 -0.084291
-0.016448 -0.083565
-0.016173 -0.083011
-0.015911 -0.082703
-0.015682 -0.082715
-0.015509 -0.083104
-0.015411 -0.083899
-0.015405 -0.085075
-0.015504 -0.086551
-0.015712 -0.088204
-0.016026 -0.089896
-0.016439 -0.091496
-0.016939 -0.092898
-0.017514 -0.094026
-0.018148 -0.094829
-0.018824 -0.095281
-0.019527 -0.095373
-0.020241 -0.095112
-0.020958 -0.094519
-0.021673 -0.093626
-0.022389 -0.092468
-0.023117 -0.091090
-0.023871 -0.089541
-0.024664 -0.087878
-0.025510 -0.086174
-0.026414 -0.084518
-0.027373 -0.083018
-0.028378 -0.081789
-0.029413 -0.080937
-0.030458 -0.080529
-0.031486 -0.080570
-0.032468 -0.081003
-0.033376 -0.081722
-0.034193 -0.082603
-0.034913 -0.083528
-0.035543 -0.084400
-0.036102 -0.085146
-0.036611 -0.085717
-0.037096 -0.086080
-0.037578 -0.086216
-0.038071 -0.086119
-0.038585 -0.085793
-0.039115 -0.085253
-0.039648 -0.084525
-0.040159 -0.083648
-0.040621 -0.082677
-0.041009 -0.081678
-0.041304 -0.080740
-0.041497 -0.079964
-0.041587 -0.079464
-0.041580 -0.079349
-0.041483 -0.079698
-0.041305 -0.080533
-0.041053 -0.081806
-0.040740 -0.083405
-0.040385 -0.085185
-0.040021 -0.087002
-0.039689 -0.088734
-0.039436 -0.090292
-0.039305 -0.091616
-0.039325 -0.092674
-0.039507 -0.093448
-0.039839 -0.093932
-0.040293 -0.094126
-0.040829 -0.094036
-0.041410 -0.093674
-0.041998 -0.093059
-0.042567 -0.092218
-0.043099 -0.091198
-0.043588 -0.090060
-0.044036 -0.088891
-0.044459 -0.087799
-0.044880 -0.086899
-0.045325 -0.086295
-0.045818 -0.086051
-0.046379 -0.086171
-0.047015 -0.086597
-0.047728 -0.087228
-0.048510 -0.087950
-0.049352 -0.088660
-0.050241 -0.089280
-0.051162 -0.089759
-0.052100 -0.090065
-0.053034 -0.090182
-0.053938 -0.090100
-0.054781 -0.089814
-0.055528 -0.089321
0.227444 0.159455
0.227625 0.159992
0.226744 0.160937
0.224874 0.162201
0.222154 0.163668
0.218794 0.165201
0.215072 0.166663
0.211324 0.167929
0.207918 0.168901
0.205220 0.169516
0.203557 0.169744
0.203180 0.169582
0.204239 0.169035
0.206753 0.168110
0.210604 0.166816
0.215529 0.165182
0.221149 0.163272
0.227029 0.161195
0.232738 0.159105
0.237897 0.157173
0.242210 0.155560
0.245465 0.154390
0.247525 0.153731
0.248321 0.153588
0.247848 0.153905
0.246164 0.154574
0.243391 0.155456
0.239715 0.156398
0.235379 0.157263
0.230670 0.157936
0.225903 0.158343
0.221406 0.158438
0.217501 0.158200
0.214485 0.157621
0.212597 0.156695
0.211988 0.155416
0.212685 0.153775
0.214571 0.151776
0.217396 0.149444
0.220823 0.146833
0.224487 0.144031
0.228053 0.141147
0.231243 0.138296
0.233853 0.135582
0.235750 0.133091
0.236859 0.130883
0.237153 0.129001
0.236650 0.127465
0.235409 0.126278
0.233530 0.125421
0.231157 0.124845
0.228470 0.124481
0.225685 0.124235
0.223043 0.124005
0.220795 0.123689
0.219183 0.123192
0.218415 0.122433
0.218638 0.121353
0.219916 0.119909
0.222208 0.118089
0.225365 0.115911
0.229148 0.113433
0.233270 0.110747
0.237427 0.107979
0.241346 0.105271
0.244795 0.102772
0.247600 0.100618
0.249635 0.098919
0.250824 0.097749
0.251129 0.097139
0.250554 0.097074
0.249139 0.097496
0.246966 0.098306
0.244160 0.099381
0.240886 0.100578
0.237346 0.101747
0.233773 0.102745
0.230420 0.103443
0.227537 0.103732
0.225346 0.103529
0.224009 0.102783
0.223591 0.101476
0.224049 0.099630
0.225238 0.097307
0.226940 0.094602
0.228903 0.091639
0.230878 0.088555
0.232646 0.085486
0.234035 0.082559
0.234916 0.079879
0.235206 0.077530
0.234862 0.075566
0.233881 0.074015
0.232292 0.072868
0.230160 0.072084
0.227581 0.071589
0.224683 0.071280
0.221619 0.071037
0.218567 0.070731
0.215721 0.070241
0.213278 0.069460
0.239773 0.077804
0.240507 0.079041
0.240908 0.080550
0.240972 0.082275
0.240706 0.084160
0.240131 0.086140
0.239294 0.088139
0.238277 0.090064
0.237186 0.091803
0.236144 0.093232
0.235273 0.094239
0.234663 0.094749
0.234357 0.094746
0.234338 0.094284
0.234533 0.093478
0.234837 0.092479
0.235140 0.091453
0.235346 0.090555
0.235387 0.089914
0.235225 0.089619
0.234847 0.089713
0.234251 0.090190
0.233445 0.091009
0.232440 0.092097
0.231251 0.093359
0.229902 0.094678
0.228431 0.095927
0.226899 0.096967
0.225389 0.097672
0.223997 0.097949
0.222832 0.097753
0.221997 0.097086
0.221585 0.095984
0.221661 0.094500
0.222256 0.092691
0.223353 0.090627
0.224887 0.088394
0.226749 0.086096
0.228807 0.083854
0.230932 0.081792
0.233014 0.080018
0.234972 0.078607
0.236750 0.077586
0.238307 0.076926
0.239611 0.076545
0.240629 0.076336
0.241327 0.076192
0.241673 0.076038
0.241644 0.075844
0.241240 0.075616
0.240486 0.075374
0.239438 0.075132
0.238178 0.074886
0.236808 0.074614
0.235438 0.074280
0.234171 0.073845
0.233093 0.073277
0.232257 0.072557
0.231670 0.071690
0.231301 0.070697
0.231092 0.069609
0.230981 0.068451
0.230911 0.067236
0.230844 0.065967
0.230749 0.064649
0.230594 0.063304
0.230338 0.061977
0.229933 0.060731
0.229325 0.059633
0.228464 0.058736
0.227319 0.058071
0.225880 0.057644
0.224167 0.057435
0.222231 0.057400
0.220149 0.057475
0.218020 0.057583
0.215961 0.057637
0.214090 0.057548
0.212517 0.057231
0.211324 0.056616
0.210556 0.055654
0.210212 0.054330
0.210251 0.052673
0.210608 0.050762
0.211210 0.048705
0.211995 0.046629
0.212911 0.044648
0.213915 0.042857
0.214962 0.041324
0.216002 0.040097
0.216976 0.039204
0.217821 0.038657
0.218479 0.038454
0.218903 0.038574
0.219069 0.038974
0.218978 0.039590
0.218656 0.040335
0.218153 0.041107
0.217538 0.041795
0.216888 0.042292
0.216286 0.042517
-0.210557 0.058139
-0.210347 0.056501
-0.209836 0.054887
-0.209027 0.053418
-0.207967 0.052203
-0.206736 0.051325
-0.205436 0.050827
-0.204171 0.050705
-0.203041 0.050911
-0.202122 0.051357
-0.201460 0.051936
-0.201066 0.052541
-0.200930 0.053072
-0.201029 0.053443
-0.201348 0.053576
-0.201884 0.053397
-0.202645 0.052839
-0.203635 0.051848
-0.204839 0.050398
-0.206204 0.048502
-0.207636 0.046214
-0.209013 0.043627
-0.210210 0.040859
-0.211121 0.038040
-0.211674 0.035306
-0.211846 0.032796
-0.211663 0.030640
-0.211199 0.028955
-0.210562 0.027826
-0.209873 0.027288
-0.209241 0.027316
-0.208744 0.027821
-0.208414 0.028663
-0.208241 0.029672
-0.208185 0.030685
-0.208201 0.031566
-0.208256 0.032217
-0.208341 0.032578
-0.208466 0.032616
-0.208649 0.032320
-0.208893 0.031698
-0.209177 0.030779
-0.209445 0.029611
-0.209622 0.028262
-0.209625 0.026816
-0.209385 0.025362
-0.208858 0.023994
-0.208039 0.022800
-0.206963 0.021864
-0.205701 0.021258
-0.204353 0.021033
-0.203032 0.021218
-0.201845 0.021811
-0.200876 0.022785
-0.200173 0.024078
-0.199740 0.025606
-0.199547 0.027270
-0.199549 0.028967
-0.199707 0.030605
-0.200004 0.032101
-0.200443 0.033390
-0.201036 0.034425
-0.201790 0.035181
-0.202693 0.035651
-0.203704 0.035847
-0.204752 0.035792
-0.205751 0.035524
-0.206611 0.035095
-0.207256 0.034566
-0.207634 0.034017
-0.207733 0.033549
-0.207586 0.033278
-0.207268 0.033330
-0.206888 0.033826
-0.206567 0.034865
-0.206415 0.036516
-0.206501 0.038807
-0.206840 0.041712
-0.207389 0.045150
-0.208070 0.048991
-0.208808 0.053079
-0.209555 0.057252
-0.210303 0.061364
-0.211076 0.065295
-0.211905 0.068959
-0.212807 0.072303
-0.213771 0.075306
-0.214756 0.077967
-0.215698 0.080307
-0.216521 0.082366
-0.217151 0.084203
-0.217526 0.085892
-0.217602 0.087520
-0.217358 0.089175
-0.216797 0.090946
-0.215943 0.092919
-0.214827 0.095172
-0.213484 0.097772
-0.211936 0.100764
-0.210191 0.104151
-0.208258 0.107881
-0.026474 -0.089298
-0.025635 -0.090791
-0.024688 -0.092135
-0.023650 -0.093220
-0.022559 -0.093948
-0.021470 -0.094232
-0.020443 -0.094003
-0.019535 -0.093224
-0.018785 -0.091887
-0.018204 -0.090029
-0.017775 -0.087728
-0.017460 -0.085108
-0.017213 -0.082323
-0.016990 -0.079554
-0.016758 -0.076983
-0.016496 -0.074784
-0.016191 -0.073098
-0.015835 -0.072021
-0.015428 -0.071600
-0.014969 -0.071822
-0.014467 -0.072622
-0.013932 -0.073904
-0.013387 -0.075554
-0.012860 -0.077452
-0.012383 -0.079481
-0.011990 -0.081526
-0.011704 -0.083477
-0.011530 -0.085232
-0.011450 -0.086701
-0.011431 -0.087817
-0.011430 -0.088537
-0.011407 -0.088848
-0.011330 -0.088770
-0.011180 -0.088354
-0.010949 -0.087684
-0.010641 -0.086866
-0.010273 -0.086026
-0.009866 -0.085296
-0.009450 -0.084793
-0.009058 -0.084610
-0.008727 -0.084799
-0.008492 -0.085369
-0.008386 -0.086287
-0.008431 -0.087494
-0.008632 -0.088915
-0.008974 -0.090469
-0.009419 -0.092073
-0.009914 -0.093640
-0.010404 -0.095076
-0.010840 -0.096287
-0.011186 -0.097178
-0.011419 -0.097668
-0.011529 -0.097697
-0.011515 -0.097236
-0.011385 -0.096285
-0.011152 -0.094879
-0.010839 -0.093086
-0.010475 -0.090998
-0.010093 -0.088725
-0.009733 -0.086385
-0.009437 -0.084092
-0.009241 -0.081947
-0.009172 -0.080033
-0.009239 -0.078412
-0.009433 -0.077125
-0.009729 -0.076196
-0.010092 -0.075632
-0.010480 -0.075428
-0.010855 -0.075562
-0.011177 -0.076000
-0.011413 -0.076695
-0.011534 -0.077586
-0.011522 -0.078599
-0.011370 -0.079649
-0.011086 -0.080656
-0.010698 -0.081551
-0.010243 -0.082287
-0.009769 -0.082844
-0.009328 -0.083225
-0.008971 -0.083458
-0.008738 -0.083593
-0.008655 -0.083692
-0.008730 -0.083821
-0.008953 -0.084045
-0.009304 -0.084415
-0.009755 -0.084961
-0.010276 -0.085696
-0.010835 -0.086613
-0.011399 -0.087691
-0.011940 -0.088896
-0.012433 -0.090185
-0.012859 -0.091502
-0.013213 -0.092782
-0.013499 -0.093953
-0.013739 -0.094937
-0.013965 -0.095658
-0.014222 -0.096048
-0.014555 -0.096062
-0.014998 -0.095680
-0.015567 -0.094917
-0.016260 -0.093819
-0.050547 -0.070027
-0.049878 -0.071805
-0.049241 -0.073980
-0.048575 -0.076341
-0.047839 -0.078698
-0.047011 -0.080896
-0.046087 -0.082819
-0.045081 -0.084380
-0.044010 -0.085526
-0.042891 -0.086228
-0.041733 -0.086478
-0.040538 -0.086297
-0.039298 -0.085728
-0.038004 -0.084838
-0.036649 -0.083719
-0.035231 -0.082485
-0.033755 -0.081271
-0.032235 -0.080226
-0.030686 -0.079502
-0.029123 -0.079242
-0.027562 -0.079549
-0.026012 -0.080467
-0.024487 -0.081955
-0.023001 -0.083890
-0.021578 -0.086092
-0.020245 -0.088364
-0.019033 -0.090524
-0.017964 -0.092420
-0.017045 -0.093943
-0.016268 -0.095018
-0.015608 -0.095599
-0.015034 -0.095663
-0.014511 -0.095208
-0.014008 -0.094249
-0.013502 -0.092823
-0.012980 -0.090992
-0.012440 -0.088845
-0.011891 -0.086499
-0.011350 -0.084094
-0.010842 -0.081789
-0.010400 -0.079746
-0.010057 -0.078116
-0.009850 -0.077022
-0.009807 -0.076532
-0.009948 -0.076652
-0.010275 -0.077317
-0.010770 -0.078409
-0.011400 -0.079781
-0.012121 -0.081289
-0.012884 -0.082804
-0.013646 -0.084219
-0.014366 -0.085452
-0.015017 -0.086441
-0.015578 -0.087140
-0.016036 -0.087517
-0.016388 -0.087555
-0.016638 -0.087254
-0.016799 -0.086635
-0.016892 -0.085739
-0.016945 -0.084632
-0.016989 -0.083402
-0.017060 -0.082158
-0.017191 -0.081026
-0.017406 -0.080135
-0.017719 -0.079611
-0.018131 -0.079554
-0.018626 -0.080022
-0.019176 -0.081007
-0.019738 -0.082440
-0.020270 -0.084204
-0.020727 -0.086158
-0.021072 -0.088164
-0.021277 -0.090100
-0.021326 -0.091863
-0.021213 -0.093365
-0.020945 -0.094533
-0.020542 -0.095305
-0.020038 -0.095631
-0.019474 -0.095478
-0.018898 -0.094837
-0.018354 -0.093729
-0.017874 -0.092209
-0.017476 -0.090366
-0.017163 -0.088322
-0.016927 -0.086224
-0.016755 -0.084232
-0.016638 -0.082502
-0.016572 -0.081170
-0.016553 -0.080330
-0.016576 -0.080022
-0.016630 -0.080217
-0.016703 -0.080828
-0.016781 -0.081731
-0.016862 -0.082788
-0.016950 -0.083868
-0.017067 -0.084858
-0.017240 -0.085662
-0.017502 -0.086205
-0.017880 -0.086429
-0.018390 -0.086297
-0.019027 -0.085795
0.063048 -0.081174
0.063527 -0.082007
0.063983 -0.082879
0.064388 -0.083700
0.064714 -0.084387
0.064930 -0.084864
0.065003 -0.085072
0.064907 -0.084968
0.064625 -0.084535
0.064151 -0.083782
0.063490 -0.082741
0.062661 -0.081468
0.061689 -0.080041
0.060608 -0.078554
0.059454 -0.077112
0.058268 -0.075822
0.057088 -0.074782
0.055951 -0.074075
0.054887 -0.073757
0.053918 -0.073850
0.053058 -0.074345
0.052311 -0.075201
0.051672 -0.076357
0.051132 -0.077737
0.050678 -0.079262
0.050294 -0.080851
0.049968 -0.082427
0.049686 -0.083913
0.049442 -0.085235
0.049231 -0.086327
0.049053 -0.087144
0.048906 -0.087659
0.048792 -0.087873
0.048709 -0.087808
0.048652 -0.087509
0.048617 -0.087041
0.048595 -0.086483
0.048579 -0.085925
0.048562 -0.085455
0.048536 -0.085155
0.048496 -0.085087
0.048436 -0.085286
0.048351 -0.085756
0.048236 -0.086472
0.048086 -0.087381
0.047898 -0.088418
0.047673 -0.089505
0.047414 -0.090565
0.047122 -0.091525
0.046799 -0.092317
0.046440 -0.092882
0.046035 -0.093170
0.045568 -0.093147
0.045016 -0.092798
0.044355 -0.092133
0.043559 -0.091180
0.042607 -0.089994
0.041480 -0.088646
0.040169 -0.087225
0.038672 -0.085830
0.036994 -0.084558
0.035150 -0.083502
0.033159 -0.082734
0.031049 -0.082299
0.028847 -0.082213
0.026583 -0.082462
0.024283 -0.083009
0.021972 -0.083802
0.019673 -0.084780
0.017402 -0.085879
0.015172 -0.087037
0.012992 -0.088193
0.010869 -0.089293
0.008805 -0.090285
0.006807 -0.091129
0.004877 -0.091798
0.003017 -0.092278
0.001229 -0.092574
-0.000488 -0.092708
-0.002136 -0.092721
-0.003715 -0.092664
-0.005229 -0.092604
-0.006682 -0.092609
-0.008077 -0.092746
-0.009418 -0.093072
-0.010706 -0.093620
-0.011938 -0.094397
-0.013112 -0.095381
-0.014223 -0.096526
-0.015268 -0.097766
-0.016247 -0.099029
-0.017168 -0.100241
-0.018040 -0.101332
-0.018879 -0.102236
-0.019702 -0.102898
-0.020525 -0.103270
-0.021362 -0.103316
-0.022222 -0.103016
-0.023115 -0.102366
-0.024044 -0.101386
-0.025011 -0.100117
-0.027028 -0.092877
-0.028320 -0.092326
-0.029513 -0.091707
-0.030609 -0.091070
-0.031617 -0.090462
-0.032552 -0.089908
-0.033440 -0.089408
-0.034312 -0.088937
-0.035203 -0.088462
-0.036147 -0.087954
-0.037169 -0.087400
-0.038277 -0.086817
-0.039459 -0.086244
-0.040692 -0.085739
-0.041945 -0.085367
-0.043185 -0.085178
-0.044382 -0.085198
-0.045507 -0.085414
-0.046530 -0.085787
-0.047422 -0.086256
-0.048157 -0.086760
-0.048715 -0.087246
-0.049083 -0.087686
-0.049257 -0.088071
-0.049240 -0.088415
-0.049047 -0.088745
-0.048697 -0.089090
-0.048217 -0.089464
-0.047639 -0.089867
-0.046998 -0.090273
-0.046335 -0.090648
-0.045693 -0.090956
-0.045113 -0.091180
-0.044626 -0.091325
-0.044253 -0.091418
-0.043995 -0.091503
-0.043841 -0.091623
-0.043770 -0.091808
-0.043757 -0.092058
-0.043778 -0.092344
-0.043813 -0.092613
-0.043849 -0.092807
-0.043877 -0.092875
-0.043893 -0.092785
-0.043897 -0.092532
-0.043891 -0.092141
-0.043880 -0.091654
-0.043867 -0.091127
-0.043859 -0.090608
-0.043866 -0.090130
-0.043898 -0.089694
-0.043974 -0.089281
-0.044113 -0.088855
-0.044342 -0.088384
-0.044689 -0.087853
-0.045179 -0.087269
-0.045830 -0.086663
-0.046647 -0.086081
-0.047622 -0.085572
-0.048730 -0.085172
-0.049937 -0.084899
-0.051199 -0.084740
-0.052469 -0.084664
-0.053704 -0.084628
-0.054863 -0.084595
-0.055913 -0.084543
-0.056832 -0.084470
-0.057606 -0.084394
-0.058228 -0.084351
-0.058701 -0.084383
-0.059033 -0.084527
-0.059235 -0.084805
-0.059320 -0.085214
-0.059302 -0.085731
-0.059200 -0.086318
-0.059037 -0.086935
-0.058843 -0.087553
-0.058651 -0.088162
-0.058492 -0.088770
-0.058388 -0.089395
-0.058345 -0.090057
-0.058350 -0.090761
-0.058374 -0.091491
-0.058379 -0.092205
-0.058324 -0.092852
-0.058174 -0.093377
-0.057903 -0.093739
-0.057496 -0.093915
-0.056950 -0.093913
-0.056267 -0.093761
-0.055455 -0.093508
-0.054525 -0.093214
-0.053491 -0.092933
-0.052363 -0.092703
-0.051152 -0.092535
-0.049867 -0.092416
-0.048519 -0.092316
-0.047119 -0.092208
-0.045684 -0.092074
-0.044233 -0.091920
-0.042790 -0.091770
0.221421 0.051764
0.220977 0.051777
0.220983 0.051452
0.221436 0.050826
0.222274 0.049989
0.223388 0.049070
0.224639 0.048192
0.225881 0.047450
0.226969 0.046892
0.227778 0.046517
0.228208 0.046299
0.228197 0.046195
0.227719 0.046163
0.226781 0.046165
0.225423 0.046166
0.223708 0.046138
0.221714 0.046058
0.219527 0.045907
0.217238 0.045671
0.214936 0.045335
0.212713 0.044878
0.210664 0.044272
0.208890 0.043477
0.207493 0.042448
0.206562 0.041149
0.206146 0.039570
0.206239 0.037737
0.206775 0.035723
0.207649 0.033629
0.208738 0.031573
0.209925 0.029663
0.211103 0.027990
0.212178 0.026615
0.213076 0.025566
0.213745 0.024847
0.214153 0.024440
0.214296 0.024314
0.214188 0.024427
0.213856 0.024735
0.213337 0.025195
0.212670 0.025765
0.211894 0.026405
0.211057 0.027070
0.210213 0.027713
0.209435 0.028271
0.208816 0.028673
0.208450 0.028851
0.208419 0.028756
0.208765 0.028377
0.209476 0.027759
0.210489 0.026991
0.211717 0.026193
0.213063 0.025487
0.214434 0.024976
0.215742 0.024725
0.216903 0.024756
0.217847 0.025054
0.218516 0.025576
0.218876 0.026265
0.218908 0.027069
0.218612 0.027941
0.217998 0.028849
0.217083 0.029774
0.215896 0.030706
0.214478 0.031631
0.212883 0.032530
0.211193 0.033361
0.209513 0.034062
0.207962 0.034569
0.206666 0.034806
0.205726 0.034722
0.205196 0.034306
0.205081 0.033575
0.205327 0.032594
0.205847 0.031455
0.206550 0.030250
0.207346 0.029063
0.208156 0.027965
0.208918 0.027000
0.209580 0.026192
0.210106 0.025552
0.210469 0.025086
0.210652 0.024800
0.210644 0.024702
0.210434 0.024803
0.210020 0.025107
0.209405 0.025606
0.208603 0.026274
0.207652 0.027058
0.206612 0.027880
0.205566 0.028647
0.204610 0.029259
0.203834 0.029630
0.203305 0.029708
0.203044 0.029487
0.203036 0.029005
0.203238 0.028333
0.203594 0.027560
0.204058 0.026765
0.204588 0.026011
0.205148 0.025342
0.163444 -0.027858
0.163265 -0.027212
0.162879 -0.026343
0.162280 -0.025282
0.161474 -0.024067
0.160477 -0.022742
0.159319 -0.021356
0.158051 -0.019973
0.156749 -0.018668
0.155511 -0.017524
0.154453 -0.016630
0.153695 -0.016068
0.153338 -0.015898
0.153438 -0.016143
0.153988 -0.016779
0.154926 -0.017740
0.156152 -0.018932
0.157548 -0.020255
0.159003 -0.021621
0.160416 -0.022956
0.161705 -0.024204
0.162807 -0.025317
0.163681 -0.026257
0.164302 -0.026989
0.164666 -0.027486
0.164782 -0.027721
0.164671 -0.027676
0.164367 -0.027341
0.163916 -0.026720
0.163371 -0.025832
0.162800 -0.024725
0.162283 -0.023468
0.161912 -0.022155
0.161787 -0.020897
0.161998 -0.019804
0.162608 -0.018968
0.163631 -0.018439
0.165025 -0.018218
0.166701 -0.018257
0.168542 -0.018485
0.170431 -0.018818
0.172263 -0.019183
0.173956 -0.019512
0.175452 -0.019752
0.176712 -0.019855
0.177715 -0.019782
0.178457 -0.019492
0.178948 -0.018951
0.179212 -0.018124
0.179281 -0.016982
0.179194 -0.015509
0.178992 -0.013710
0.178719 -0.011629
0.178424 -0.009345
0.178168 -0.006973
0.178029 -0.004650
0.178095 -0.002517
0.178449 -0.000695
0.179142 0.000732
0.180173 0.001733
0.181484 0.002323
0.182978 0.002554
0.184544 0.002500
0.186082 0.002239
0.187510 0.001848
0.188770 0.001408
0.189824 0.000994
0.190656 0.000688
0.191258 0.000567
0.191637 0.000703
0.191799 0.001156
0.191756 0.001962
0.191517 0.003133
0.191094 0.004644
0.190511 0.006438
0.189809 0.008424
0.189057 0.010489
0.188353 0.012508
0.187815 0.014362
0.187566 0.015950
0.187704 0.017201
0.188280 0.018084
0.189285 0.018612
0.190661 0.018834
0.192319 0.018819
0.194164 0.018651
0.196104 0.018414
0.198057 0.018190
0.199950 0.018054
0.201710 0.018073
0.203273 0.018306
0.204579 0.018797
0.205579 0.019584
0.206240 0.020690
0.206543 0.022126
0.206487 0.023886
0.206096 0.025940
0.205419 0.028231
0.204543 0.030678
0.203586 0.033182
0.202699 0.035639
-0.047352 -0.078826
-0.048415 -0.078428
-0.049518 -0.078192
-0.050708 -0.078107
-0.052030 -0.078159
-0.053516 -0.078324
-0.055178 -0.078562
-0.057003 -0.078813
-0.058950 -0.079012
-0.060956 -0.079096
-0.062950 -0.079014
-0.064864 -0.078739
-0.066636 -0.078263
-0.068223 -0.077602
-0.069597 -0.076791
-0.070750 -0.075879
-0.071691 -0.074925
-0.072442 -0.073994
-0.073037 -0.073145
-0.073518 -0.072433
-0.073928 -0.071893
-0.074310 -0.071546
-0.074703 -0.071392
-0.075139 -0.071423
-0.075641 -0.071626
-0.076223 -0.071990
-0.076882 -0.072508
-0.077606 -0.073171
-0.078365 -0.073963
-0.079123 -0.074852
-0.079835 -0.075792
-0.080456 -0.076724
-0.080946 -0.077588
-0.081273 -0.078322
-0.081419 -0.078878
-0.081377 -0.079220
-0.081158 -0.079330
-0.080782 -0.079205
-0.080283 -0.078859
-0.079702 -0.078315
-0.079080 -0.077604
-0.078460 -0.076763
-0.077879 -0.075827
-0.077367 -0.074839
-0.076944 -0.073844
-0.076627 -0.072896
-0.076429 -0.072053
-0.076364 -0.071376
-0.076442 -0.070920
-0.076667 -0.070717
-0.077030 -0.070771
-0.077510 -0.071052
-0.078069 -0.071495
-0.078665 -0.072018
-0.079257 -0.072531
-0.079811 -0.072953
-0.080308 -0.073217
-0.080739 -0.073273
-0.081107 -0.073095
-0.081422 -0.072674
-0.081696 -0.072022
-0.081940 -0.071168
-0.082160 -0.070156
-0.082357 -0.069039
-0.082530 -0.067879
-0.082674 -0.066739
-0.082787 -0.065687
-0.082869 -0.064789
-0.082922 -0.064113
-0.082952 -0.063723
-0.082967 -0.063674
-0.082975 -0.064000
-0.082982 -0.064707
-0.082991 -0.065761
-0.083003 -0.067095
-0.083018 -0.068612
-0.083037 -0.070206
-0.083057 -0.071773
-0.083072 -0.073223
-0.083069 -0.074488
-0.083027 -0.075524
-0.082920 -0.076313
-0.082721 -0.076854
-0.082402 -0.077159
-0.081940 -0.077250
-0.081320 -0.077152
-0.080536 -0.076893
-0.079593 -0.076502
-0.078512 -0.076012
-0.077326 -0.075466
-0.076087 -0.074914
-0.074856 -0.074416
-0.073705 -0.074035
-0.072704 -0.073827
-0.071912 -0.073831
-0.071370 -0.074058
-0.071087 -0.074488
-0.071039 -0.075075
-0.071172 -0.075756
-0.071415 -0.076469
-0.071689 -0.077158
0.100315 -0.071340
0.101407 -0.071609
0.102208 -0.071792
0.102722 -0.071849
0.102978 -0.071751
0.103030 -0.071481
0.102958 -0.071038
0.102858 -0.070429
0.102824 -0.069670
0.102924 -0.068793
0.103183 -0.067837
0.103581 -0.066858
0.104067 -0.065917
0.104589 -0.065081
0.105107 -0.064416
0.105594 -0.063988
0.106038 -0.063850
0.106428 -0.064036
0.106751 -0.064549
0.106989 -0.065356
0.107122 -0.066393
0.107133 -0.067574
0.107020 -0.068806
0.106796 -0.069999
0.106498 -0.071074
0.106181 -0.071964
0.105903 -0.072620
0.105711 -0.073014
0.105615 -0.073138
0.105586 -0.073006
0.105571 -0.072652
0.105507 -0.072117
0.105343 -0.071446
0.105046 -0.070683
0.104597 -0.069873
0.103995 -0.069063
0.103251 -0.068301
0.102387 -0.067636
0.101431 -0.067112
0.100416 -0.066760
0.099372 -0.066588
0.098336 -0.066581
0.097344 -0.066696
0.096437 -0.066877
0.095657 -0.067058
0.095027 -0.067178
0.094542 -0.067195
0.094164 -0.067087
0.093825 -0.066858
0.093459 -0.066527
0.093008 -0.066121
0.092439 -0.065671
0.091740 -0.065208
0.090915 -0.064761
0.089980 -0.064358
0.088961 -0.064028
0.087891 -0.063801
0.086806 -0.063711
0.085751 -0.063791
0.084774 -0.064075
0.083928 -0.064585
0.083264 -0.065331
0.082826 -0.066304
0.082636 -0.067473
0.082683 -0.068794
0.082919 -0.070211
0.083269 -0.071667
0.083645 -0.073105
0.083968 -0.074477
0.084169 -0.075739
0.084203 -0.076855
0.084036 -0.077798
0.083653 -0.078548
0.083048 -0.079093
0.082229 -0.079432
0.081214 -0.079572
0.080035 -0.079532
0.078733 -0.079344
0.077366 -0.079050
0.076000 -0.078706
0.074703 -0.078372
0.073530 -0.078114
0.072515 -0.077993
0.071660 -0.078057
0.070938 -0.078333
0.070304 -0.078823
0.069702 -0.079506
0.069076 -0.080342
0.068375 -0.081281
0.067552 -0.082266
0.066568 -0.083243
0.065391 -0.084159
0.064001 -0.084970
0.062388 -0.085638
0.060559 -0.086134
0.058537 -0.086436
0.056366 -0.086530
0.054101 -0.086416
0.051808 -0.086103
0.049544 -0.085616
0.047347 -0.085000
-0.050939 -0.088241
-0.052025 -0.087951
-0.053157 -0.087437
-0.054328 -0.086715
-0.055524 -0.085828
-0.056726 -0.084839
-0.057921 -0.083819
-0.059095 -0.082830
-0.060239 -0.081907
-0.061338 -0.081064
-0.062370 -0.080290
-0.063313 -0.079577
-0.064144 -0.078929
-0.064847 -0.078367
-0.065412 -0.077929
-0.065833 -0.077648
-0.066109 -0.077543
-0.066239 -0.077605
-0.066220 -0.077802
-0.066051 -0.078083
-0.065737 -0.078399
-0.065286 -0.078708
-0.064714 -0.078981
-0.064044 -0.079203
-0.063304 -0.079377
-0.062522 -0.079513
-0.061726 -0.079636
-0.060941 -0.079780
-0.060182 -0.079980
-0.059459 -0.080268
-0.058768 -0.080657
-0.058098 -0.081144
-0.057435 -0.081708
-0.056762 -0.082321
-0.056068 -0.082961
-0.055349 -0.083621
-0.054607 -0.084306
-0.053845 -0.085027
-0.053073 -0.085785
-0.052299 -0.086570
-0.051528 -0.087352
-0.050771 -0.088089
-0.050033 -0.088739
-0.049323 -0.089258
-0.048648 -0.089613
-0.048016 -0.089781
-0.047432 -0.089750
-0.046901 -0.089530
-0.046425 -0.089151
-0.046005 -0.088663
-0.045640 -0.088128
-0.045325 -0.087607
-0.045054 -0.087143
-0.044817 -0.086753
-0.044598 -0.086426
-0.044384 -0.086143
-0.044163 -0.085889
-0.043930 -0.085669
-0.043683 -0.085504
-0.043427 -0.085424
-0.043163 -0.085447
-0.042892 -0.085575
-0.042611 -0.085782
-0.042317 -0.086026
-0.042004 -0.086253
-0.041673 -0.086413
-0.041326 -0.086465
-0.040970 -0.086382
-0.040610 -0.086153
-0.040250 -0.085785
-0.039891 -0.085306
-0.039528 -0.084759
-0.039150 -0.084204
-0.038748 -0.083701
-0.038311 -0.083305
-0.037833 -0.083055
-0.037311 -0.082969
-0.036744 -0.083049
-0.036133 -0.083291
-0.035481 -0.083696
-0.034793 -0.084271
-0.034073 -0.085024
-0.033321 -0.085954
-0.032542 -0.087043
-0.031736 -0.088252
-0.030903 -0.089528
-0.030042 -0.090812
-0.029149 -0.092051
-0.028217 -0.093194
-0.027238 -0.094203
-0.026206 -0.095049
-0.025124 -0.095717
-0.024004 -0.096207
-0.022867 -0.096540
-0.021741 -0.096749
-0.020647 -0.096879
-0.019606 -0.096969
-0.018629 -0.097041
-0.017720 -0.097095
-0.016874 -0.097113
-0.016075 -0.097079
-0.017559 -0.088973
-0.018629 -0.088908
-0.019606 -0.089071
-0.020543 -0.089443
-0.021504 -0.090005
-0.022546 -0.090727
-0.023717 -0.091559
-0.025038 -0.092436
-0.026511 -0.093272
-0.028114 -0.093978
-0.029808 -0.094472
-0.031545 -0.094694
-0.033274 -0.094610
-0.034939 -0.094220
-0.036488 -0.093557
-0.037875 -0.092684
-0.039059 -0.091689
-0.040013 -0.090673
-0.040726 -0.089740
-0.041206 -0.088977
-0.041481 -0.088444
-0.041595 -0.088163
-0.041598 -0.088127
-0.041541 -0.088313
-0.041472 -0.088696
-0.041429 -0.089254
-0.041444 -0.089966
-0.041537 -0.090806
-0.041719 -0.091729
-0.041992 -0.092673
-0.042345 -0.093559
-0.042756 -0.094308
-0.043193 -0.094847
-0.043616 -0.095121
-0.043983 -0.095099
-0.044255 -0.094773
-0.044405 -0.094161
-0.044423 -0.093303
-0.044313 -0.092265
-0.044096 -0.091129
-0.043802 -0.089986
-0.043462 -0.088927
-0.043108 -0.088027
-0.042769 -0.087337
-0.042467 -0.086880
-0.042224 -0.086657
-0.042060 -0.086662
-0.041991 -0.086884
-0.042028 -0.087309
-0.042172 -0.087914
-0.042410 -0.088659
-0.042716 -0.089485
-0.043051 -0.090322
-0.043369 -0.091091
-0.043625 -0.091716
-0.043782 -0.092132
-0.043820 -0.092290
-0.043732 -0.092161
-0.043525 -0.091744
-0.043217 -0.091064
-0.042833 -0.090173
-0.042399 -0.089144
-0.041945 -0.088064
-0.041501 -0.087022
-0.041091 -0.086098
-0.040735 -0.085355
-0.040441 -0.084834
-0.040207 -0.084562
-0.040016 -0.084556
-0.039841 -0.084834
-0.039650 -0.085407
-0.039411 -0.086272
-0.039105 -0.087397
-0.038724 -0.088720
-0.038282 -0.090151
-0.037806 -0.091586
-0.037329 -0.092919
-0.036880 -0.094057
-0.036485 -0.094928
-0.036157 -0.095483
-0.035900 -0.095700
-0.035713 -0.095585
-0.035586 -0.095175
-0.035504 -0.094532
-0.035447 -0.093741
-0.035389 -0.092895
-0.035297 -0.092087
-0.035132 -0.091396
-0.034859 -0.090878
-0.034451 -0.090570
-0.033898 -0.090494
-0.033217 -0.090660
-0.032445 -0.091069
-0.031632 -0.091706
-0.030830 -0.092535
-0.030083 -0.093497
-0.029420 -0.094515
-0.028852 -0.095501
-0.028375 -0.096368
-0.027972 -0.097033
-0.027615 -0.097434
0.020674 -0.091967
0.020119 -0.092090
0.019503 -0.092174
0.018808 -0.092185
0.018021 -0.092109
0.017132 -0.091957
0.016136 -0.091756
0.015030 -0.091547
0.013820 -0.091371
0.012512 -0.091260
0.011125 -0.091225
0.009682 -0.091257
0.008210 -0.091330
0.006738 -0.091416
0.005294 -0.091497
0.003903 -0.091571
0.002587 -0.091658
0.001362 -0.091792
0.000241 -0.092005
-0.000771 -0.092319
-0.001676 -0.092733
-0.002481 -0.093222
-0.003200 -0.093739
-0.003850 -0.094228
-0.004452 -0.094639
-0.005028 -0.094933
-0.005596 -0.095090
-0.006174 -0.095113
-0.006775 -0.095021
-0.007406 -0.094845
-0.008069 -0.094616
-0.008763 -0.094358
-0.009479 -0.094081
-0.010208 -0.093777
-0.010938 -0.093430
-0.011657 -0.093026
-0.012358 -0.092560
-0.013034 -0.092048
-0.013682 -0.091527
-0.014301 -0.091049
-0.014890 -0.090670
-0.015449 -0.090437
-0.015975 -0.090375
-0.016464 -0.090480
-0.016909 -0.090720
-0.017305 -0.091042
-0.017648 -0.091389
-0.017941 -0.091707
-0.018191 -0.091958
-0.018415 -0.092121
-0.018632 -0.092193
-0.018867 -0.092184
-0.019148 -0.092111
-0.019501 -0.091985
-0.019949 -0.091815
-0.020505 -0.091600
-0.021175 -0.091335
-0.021948 -0.091021
-0.022807 -0.090672
-0.023721 -0.090319
-0.024657 -0.090010
-0.025581 -0.089805
-0.026459 -0.089764
-0.027265 -0.089934
-0.027979 -0.090334
-0.028590 -0.090945
-0.029096 -0.091718
-0.029506 -0.092584
-0.029835 -0.093468
-0.030104 -0.094306
-0.030337 -0.095052
-0.030561 -0.095684
-0.030798 -0.096195
-0.031068 -0.096593
-0.031385 -0.096885
-0.031754 -0.097074
-0.032176 -0.097149
-0.032644 -0.097095
-0.033151 -0.096893
-0.033685 -0.096538
-0.034239 -0.096038
-0.034808 -0.095426
-0.035393 -0.094749
-0.035998 -0.094070
-0.036633 -0.093452
-0.037307 -0.092949
-0.038027 -0.092594
-0.038793 -0.092395
-0.039599 -0.092332
-0.040430 -0.092372
-0.041272 -0.092472
-0.042103 -0.092595
-0.042908 -0.092716
-0.043671 -0.092825
-0.044380 -0.092921
-0.045027 -0.093008
-0.045609 -0.093084
-0.046124 -0.093136
-0.046574 -0.093137
-0.046961 -0.093053
-0.047289 -0.092854
-0.190961 0.003811
-0.190643 0.001782
-0.189932 0.000223
-0.188843 -0.000827
-0.187412 -0.001357
-0.185694 -0.001382
-0.183754 -0.000944
-0.181671 -0.000118
-0.179533 0.000995
-0.177434 0.002272
-0.175473 0.003573
-0.173754 0.004755
-0.172379 0.005683
-0.171442 0.006236
-0.171018 0.006318
-0.171153 0.005861
-0.171843 0.004844
-0.173029 0.003297
-0.174596 0.001304
-0.176388 -0.001006
-0.178238 -0.003478
-0.179989 -0.005952
-0.181510 -0.008277
-0.182705 -0.010322
-0.183513 -0.011981
-0.183907 -0.013174
-0.183889 -0.013850
-0.183486 -0.013991
-0.182744 -0.013612
-0.181725 -0.012761
-0.180501 -0.011521
-0.179149 -0.010006
-0.177751 -0.008355
-0.176394 -0.006716
-0.175168 -0.005237
-0.174167 -0.004051
-0.173483 -0.003271
-0.173196 -0.002982
-0.173356 -0.003232
-0.173965 -0.004024
-0.174961 -0.005308
-0.176226 -0.006979
-0.177602 -0.008895
-0.178927 -0.010897
-0.180060 -0.012827
-0.180895 -0.014544
-0.181363 -0.015929
-0.181431 -0.016894
-0.181098 -0.017380
-0.180387 -0.017367
-0.179347 -0.016868
-0.178044 -0.015930
-0.176556 -0.014632
-0.174974 -0.013076
-0.173388 -0.011382
-0.171894 -0.009680
-0.170584 -0.008100
-0.169552 -0.006768
-0.168885 -0.005796
-0.168655 -0.005280
-0.168907 -0.005288
-0.169641 -0.005849
-0.170801 -0.006941
-0.172280 -0.008490
-0.173937 -0.010375
-0.175625 -0.012445
-0.177214 -0.014542
-0.178605 -0.016512
-0.179736 -0.018221
-0.180574 -0.019559
-0.181114 -0.020447
-0.181372 -0.020840
-0.181381 -0.020725
-0.181183 -0.020118
-0.180833 -0.019060
-0.180384 -0.017613
-0.179891 -0.015855
-0.179401 -0.013876
-0.178958 -0.011780
-0.178606 -0.009678
-0.178396 -0.007685
-0.178384 -0.005917
-0.178630 -0.004480
-0.179181 -0.003451
-0.180052 -0.002866
-0.181212 -0.002704
-0.182590 -0.002885
-0.184080 -0.003288
-0.185572 -0.003764
-0.186967 -0.004161
-0.188187 -0.004343
-0.189178 -0.004193
-0.189907 -0.003626
-0.190360 -0.002586
-0.190538 -0.001047
-0.190460 0.000988
-0.190157 0.003488
-0.189672 0.006401
-0.189051 0.009648
-0.188350 0.013125
-0.187628 0.016706
-0.020331 -0.092626
-0.021088 -0.093035
-0.021779 -0.093708
-0.022406 -0.094625
-0.022972 -0.095738
-0.023482 -0.096973
-0.023941 -0.098236
-0.024357 -0.099423
-0.024739 -0.100432
-0.025101 -0.101169
-0.025459 -0.101561
-0.025831 -0.101557
-0.026235 -0.101133
-0.026691 -0.100291
-0.027212 -0.099058
-0.027812 -0.097484
-0.028497 -0.095633
-0.029270 -0.093584
-0.030128 -0.091425
-0.031064 -0.089246
-0.032064 -0.087140
-0.033113 -0.085195
-0.034195 -0.083482
-0.035297 -0.082050
-0.036408 -0.080930
-0.037520 -0.080122
-0.038628 -0.079608
-0.039724 -0.079343
-0.040805 -0.079270
-0.041864 -0.079321
-0.042899 -0.079424
-0.043906 -0.079515
-0.044886 -0.079539
-0.045841 -0.079455
-0.046777 -0.079244
-0.047703 -0.078902
-0.048628 -0.078446
-0.049563 -0.077911
-0.050518 -0.077346
-0.051502 -0.076813
-0.052522 -0.076382
-0.053584 -0.076124
-0.054692 -0.076108
-0.055846 -0.076390
-0.057040 -0.077009
-0.058265 -0.077979
-0.059506 -0.079288
-0.060745 -0.080895
-0.061962 -0.082736
-0.063134 -0.084725
-0.064236 -0.086760
-0.065244 -0.088736
-0.066138 -0.090548
-0.066900 -0.092102
-0.067514 -0.093319
-0.067975 -0.094139
-0.068278 -0.094523
-0.068429 -0.094457
-0.068438 -0.093947
-0.068322 -0.093027
-0.068105 -0.091750
-0.067815 -0.090187
-0.067483 -0.088427
-0.067141 -0.086570
-0.066821 -0.084722
-0.066550 -0.082985
-0.066349 -0.081455
-0.066235 -0.080208
-0.066213 -0.079293
-0.066281 -0.078724
-0.066431 -0.078477
-0.066647 -0.078502
-0.066906 -0.078724
-0.067185 -0.079061
-0.067462 -0.079433
-0.067712 -0.079765
-0.067918 -0.079997
-0.068066 -0.080085
-0.068145 -0.080001
-0.068153 -0.079737
-0.068088 -0.079302
-0.067958 -0.078721
-0.067770 -0.078038
-0.067538 -0.077309
-0.067275 -0.076608
-0.066993 -0.076015
-0.066705 -0.075620
-0.066422 -0.075511
-0.066151 -0.075766
-0.065898 -0.076443
-0.065662 -0.077566
-0.065439 -0.079117
-0.065214 -0.081039
-0.064969 -0.083238
-0.064683 -0.085598
-0.064331 -0.087996
-0.063893 -0.090307
-0.063352 -0.092421
-0.062696 -0.094242
-0.061915 -0.095694
-0.061008 -0.096718
0.118035 0.232861
0.121295 0.231797
0.124915 0.230836
0.128798 0.229951
0.132821 0.229099
0.136855 0.228230
0.140795 0.227296
0.144569 0.226253
0.148139 0.225069
0.151490 0.223716
0.154621 0.222180
0.157531 0.220453
0.160217 0.218540
0.162668 0.216455
0.164874 0.214225
0.166821 0.211889
0.168506 0.209495
0.169934 0.207101
0.171134 0.204768
0.172154 0.202556
0.173067 0.200514
0.173968 0.198674
0.174953 0.197043
0.176101 0.195607
0.177452 0.194329
0.178995 0.193161
0.180677 0.192050
0.182422 0.190949
0.184148 0.189815
0.185784 0.188620
0.187275 0.187344
0.188581 0.185977
0.189670 0.184519
0.190514 0.182983
0.191088 0.181389
0.191372 0.179772
0.191352 0.178174
0.191036 0.176644
0.190453 0.175227
0.189664 0.173960
0.188763 0.172863
0.187874 0.171936
0.187142 0.171155
0.186721 0.170479
0.186745 0.169853
0.187314 0.169218
0.188467 0.168514
0.190180 0.167691
0.192374 0.166706
0.194938 0.165528
0.197749 0.164140
0.200689 0.162535
0.203652 0.160720
0.206544 0.158716
0.209280 0.156553
0.211780 0.154273
0.213977 0.151920
0.215818 0.149540
0.217269 0.147174
0.218322 0.144850
0.218994 0.142585
0.219326 0.140388
0.219384 0.138255
0.219253 0.136178
0.219034 0.134141
0.218838 0.132124
0.218771 0.130102
0.218921 0.128047
0.219336 0.125938
0.220017 0.123764
0.220920 0.121527
0.221971 0.119241
0.223092 0.116928
0.224213 0.114610
0.225287 0.112306
0.226279 0.110026
0.227165 0.107771
0.227921 0.105538
0.228514 0.103319
0.228910 0.101105
0.229073 0.098889
0.228971 0.096666
0.228589 0.094434
0.227929 0.092192
0.227017 0.089935
0.225904 0.087656
0.224662 0.085343
0.223380 0.082978
0.222154 0.080538
0.221069 0.078006
0.220186 0.075375
0.219528 0.072658
0.219081 0.069880
0.218800 0.067077
0.218625 0.064282
0.218490 0.061519
0.218332 0.058801
0.218095 0.056132
0.217725 0.053517
0.217173 0.050961
0.216396 0.048478
-0.008096 -0.084586
-0.007258 -0.084235
-0.006381 -0.083752
-0.005458 -0.083185
-0.004491 -0.082595
-0.003487 -0.082048
-0.002462 -0.081608
-0.001434 -0.081331
-0.000430 -0.081260
0.000520 -0.081418
0.001383 -0.081809
0.002126 -0.082413
0.002724 -0.083199
0.003165 -0.084122
0.003456 -0.085132
0.003618 -0.086177
0.003691 -0.087207
0.003717 -0.088170
0.003738 -0.089021
0.003787 -0.089717
0.003882 -0.090219
0.004032 -0.090501
0.004230 -0.090547
0.004464 -0.090356
0.004713 -0.089943
0.004951 -0.089337
0.005148 -0.088582
0.005269 -0.087730
0.005281 -0.086835
0.005150 -0.085955
0.004851 -0.085139
0.004371 -0.084427
0.003712 -0.083849
0.002893 -0.083421
0.001945 -0.083145
0.000906 -0.083011
-0.000186 -0.083001
-0.001298 -0.083086
-0.002400 -0.083234
-0.003475 -0.083406
-0.004511 -0.083561
-0.005506 -0.083657
-0.006467 -0.083654
-0.007408 -0.083523
-0.008354 -0.083242
-0.009331 -0.082806
-0.010369 -0.082224
-0.011492 -0.081520
-0.012721 -0.080735
-0.014061 -0.079923
-0.015509 -0.079145
-0.017049 -0.078465
-0.018658 -0.077941
-0.020311 -0.077622
-0.021985 -0.077538
-0.023655 -0.077702
-0.025303 -0.078109
-0.026913 -0.078736
-0.028473 -0.079550
-0.029975 -0.080506
-0.031422 -0.081551
-0.032823 -0.082629
-0.034199 -0.083679
-0.035578 -0.084638
-0.036992 -0.085442
-0.038472 -0.086036
-0.040037 -0.086372
-0.041687 -0.086424
-0.043403 -0.086189
-0.045147 -0.085692
-0.046874 -0.084977
-0.048541 -0.084109
-0.050107 -0.083164
-0.051546 -0.082217
-0.052837 -0.081342
-0.053970 -0.080600
-0.054940 -0.080036
-0.055750 -0.079676
-0.056406 -0.079522
-0.056924 -0.079557
-0.057327 -0.079747
-0.057646 -0.080044
-0.057920 -0.080392
-0.058189 -0.080732
-0.058486 -0.081008
-0.058834 -0.081170
-0.059235 -0.081180
-0.059674 -0.081014
-0.060119 -0.080662
-0.060533 -0.080132
-0.060882 -0.079443
-0.061138 -0.078627
-0.061284 -0.077729
-0.061315 -0.076797
-0.061241 -0.075883
-0.061077 -0.075041
-0.060850 -0.074314
-0.060593 -0.073739
-0.060341 -0.073337
-0.060132 -0.073112
-0.060003 -0.073055
0.231415 0.124883
0.232086 0.125854
0.232115 0.127049
0.231540 0.128385
0.230434 0.129768
0.228909 0.131107
0.227111 0.132318
0.225221 0.133331
0.223443 0.134094
0.221987 0.134570
0.221039 0.134738
0.220733 0.134586
0.221124 0.134118
0.222178 0.133349
0.223779 0.132311
0.225764 0.131063
0.227945 0.129689
0.230142 0.128296
0.232197 0.126998
0.233982 0.125897
0.235393 0.125063
0.236349 0.124523
0.236793 0.124258
0.236691 0.124218
0.236035 0.124339
0.234842 0.124554
0.233158 0.124801
0.231064 0.125023
0.228675 0.125166
0.226144 0.125178
0.223655 0.125012
0.221408 0.124620
0.219599 0.123963
0.218393 0.123014
0.217893 0.121760
0.218130 0.120209
0.219055 0.118394
0.220551 0.116370
0.222456 0.114212
0.224589 0.112010
0.226776 0.109863
0.228867 0.107865
0.230742 0.106098
0.232308 0.104620
0.233494 0.103457
0.234252 0.102610
0.234552 0.102051
0.234388 0.101738
0.233778 0.101620
0.232764 0.101637
0.231414 0.101727
0.229830 0.101823
0.228139 0.101854
0.226493 0.101747
0.225057 0.101430
0.223984 0.100840
0.223399 0.099923
0.223370 0.098648
0.223898 0.097007
0.224913 0.095022
0.226292 0.092740
0.227885 0.090239
0.229543 0.087610
0.231134 0.084958
0.232557 0.082381
0.233733 0.079965
0.234606 0.077774
0.235131 0.075846
0.235278 0.074198
0.235031 0.072822
0.234385 0.071697
0.233354 0.070785
0.231968 0.070038
0.230278 0.069396
0.228357 0.068794
0.226301 0.068157
0.224224 0.067414
0.222245 0.066497
0.220481 0.065347
0.219026 0.063923
0.217939 0.062205
0.217237 0.060199
0.216890 0.057940
0.216834 0.055489
0.216987 0.052926
0.217262 0.050342
0.217585 0.047831
0.217897 0.045479
0.218153 0.043354
0.218317 0.041506
0.218358 0.039958
0.218243 0.038719
0.217946 0.037777
0.217448 0.037108
0.216743 0.036676
0.215844 0.036437
0.214785 0.036337
0.213619 0.036314
0.212418 0.036307
0.211263 0.036253
0.210236 0.036093
-0.041631 -0.088117
-0.041044 -0.089288
-0.040371 -0.089970
-0.039641 -0.090116
-0.038886 -0.089716
-0.038133 -0.088793
-0.037402 -0.087407
-0.036701 -0.085647
-0.036029 -0.083632
-0.035381 -0.081504
-0.034750 -0.079424
-0.034130 -0.077565
-0.033519 -0.076106
-0.032921 -0.075218
-0.032339 -0.075043
-0.031776 -0.075669
-0.031231 -0.077102
-0.030698 -0.079256
-0.030167 -0.081963
-0.029630 -0.085003
-0.029081 -0.088131
-0.028521 -0.091112
-0.027954 -0.093741
-0.027381 -0.095858
-0.026799 -0.097349
-0.026195 -0.098148
-0.025548 -0.098231
-0.024834 -0.097610
-0.024034 -0.096332
-0.023133 -0.094475
-0.022129 -0.092143
-0.021036 -0.089465
-0.019881 -0.086591
-0.018707 -0.083690
-0.017566 -0.080946
-0.016513 -0.078552
-0.015602 -0.076700
-0.014878 -0.075554
-0.014372 -0.075228
-0.014095 -0.075749
-0.014039 -0.077048
-0.014177 -0.078966
-0.014469 -0.081286
-0.014867 -0.083771
-0.015323 -0.086199
-0.015793 -0.088380
-0.016238 -0.090171
-0.016626 -0.091472
-0.016936 -0.092226
-0.017155 -0.092407
-0.017281 -0.092021
-0.017321 -0.091099
-0.017293 -0.089699
-0.017225 -0.087900
-0.017152 -0.085804
-0.017114 -0.083536
-0.017152 -0.081239
-0.017300 -0.079076
-0.017582 -0.077219
-0.018012 -0.075838
-0.018587 -0.075076
-0.019293 -0.075034
-0.020108 -0.075738
-0.021003 -0.077136
-0.021942 -0.079101
-0.022887 -0.081449
-0.023799 -0.083971
-0.024643 -0.086464
-0.025393 -0.088749
-0.026035 -0.090684
-0.026565 -0.092167
-0.026991 -0.093132
-0.027332 -0.093547
-0.027616 -0.093410
-0.027874 -0.092745
-0.028138 -0.091605
-0.028434 -0.090066
-0.028781 -0.088228
-0.029187 -0.086218
-0.029656 -0.084184
-0.030184 -0.082290
-0.030761 -0.080708
-0.031375 -0.079601
-0.032005 -0.079098
-0.032630 -0.079276
-0.033219 -0.080138
-0.033740 -0.081603
-0.034164 -0.083517
-0.034465 -0.085683
-0.034632 -0.087892
-0.034666 -0.089954
-0.034578 -0.091709
-0.034386 -0.093040
-0.034110 -0.093865
-0.033765 -0.094134
-0.033357 -0.093830
-0.032887 -0.092963
-0.032352 -0.091574
-0.031747 -0.089731
-0.031075 -0.087530
-0.030345 -0.085091
-0.092475 -0.073862
-0.091671 -0.074566
-0.090827 -0.075414
-0.089973 -0.076391
-0.089123 -0.077462
-0.088268 -0.078566
-0.087393 -0.079622
-0.086478 -0.080540
-0.085509 -0.081240
-0.084481 -0.081666
-0.083398 -0.081792
-0.082269 -0.081635
-0.081109 -0.081243
-0.079931 -0.080698
-0.078746 -0.080101
-0.077557 -0.079557
-0.076366 -0.079156
-0.075172 -0.078955
-0.073978 -0.078970
-0.072793 -0.079179
-0.071628 -0.079538
-0.070503 -0.080007
-0.069441 -0.080563
-0.068468 -0.081203
-0.067607 -0.081939
-0.066874 -0.082785
-0.066277 -0.083734
-0.065807 -0.084745
-0.065437 -0.085754
-0.065122 -0.086687
-0.064810 -0.087477
-0.064447 -0.088073
-0.063982 -0.088450
-0.063374 -0.088610
-0.062593 -0.088580
-0.061628 -0.088412
-0.060490 -0.088174
-0.059207 -0.087943
-0.057825 -0.087795
-0.056393 -0.087788
-0.054952 -0.087944
-0.053534 -0.088251
-0.052154 -0.088668
-0.050821 -0.089143
-0.049538 -0.089640
-0.048305 -0.090143
-0.047121 -0.090659
-0.045975 -0.091210
-0.044838 -0.091814
-0.043665 -0.092469
-0.042397 -0.093149
-0.040978 -0.093803
-0.039367 -0.094371
-0.037547 -0.094796
-0.035532 -0.095031
-0.033358 -0.095052
-0.031077 -0.094861
-0.028742 -0.094483
-0.026402 -0.093969
-0.024095 -0.093379
-0.021846 -0.092775
-0.019674 -0.092209
-0.017585 -0.091709
-0.015585 -0.091285
-0.013669 -0.090927
-0.011827 -0.090628
-0.010041 -0.090385
-0.008286 -0.090214
-0.006527 -0.090144
-0.004725 -0.090208
-0.002836 -0.090431
-0.000835 -0.090818
0.001264 -0.091341
0.003414 -0.091941
0.005556 -0.092544
0.007637 -0.093080
0.009613 -0.093494
0.011453 -0.093754
0.013137 -0.093851
0.014656 -0.093801
0.016011 -0.093640
0.017210 -0.093417
0.018269 -0.093185
0.019206 -0.092989
0.020044 -0.092855
0.020812 -0.092780
0.021543 -0.092739
0.022274 -0.092697
0.023037 -0.092617
0.023860 -0.092479
0.024755 -0.092282
0.025719 -0.092038
0.026740 -0.091771
0.027803 -0.091500
0.028889 -0.091233
0.029971 -0.090963
0.031020 -0.090669
0.032006 -0.090322
0.032906 -0.089899
0.033712 -0.089388
0.034421 -0.088795
0.040256 -0.091486
0.040693 -0.091524
0.040982 -0.091456
0.041118 -0.091273
0.041106 -0.090973
0.040957 -0.090563
0.040686 -0.090063
0.040309 -0.089498
0.039843 -0.088894
0.039301 -0.088275
0.038691 -0.087662
0.038020 -0.087065
0.037291 -0.086494
0.036505 -0.085954
0.035664 -0.085456
0.034771 -0.085012
0.033826 -0.084639
0.032831 -0.084357
0.031782 -0.084179
0.030671 -0.084115
0.029485 -0.084161
0.028208 -0.084308
0.026825 -0.084536
0.025326 -0.084819
0.023711 -0.085130
0.021987 -0.085444
0.020170 -0.085740
0.018281 -0.086008
0.016342 -0.086246
0.014376 -0.086460
0.012403 -0.086659
0.010440 -0.086853
0.008502 -0.087048
0.006602 -0.087244
0.004753 -0.087435
0.002969 -0.087612
0.001261 -0.087765
-0.000360 -0.087888
-0.001882 -0.087979
-0.003303 -0.088041
-0.004625 -0.088077
-0.005858 -0.088087
-0.007025 -0.088070
-0.008154 -0.088018
-0.009281 -0.087921
-0.010442 -0.087765
-0.011664 -0.087540
-0.012962 -0.087241
-0.014337 -0.086867
-0.015779 -0.086431
-0.017272 -0.085951
-0.018798 -0.085455
-0.020340 -0.084972
-0.021887 -0.084530
-0.023427 -0.084150
-0.024951 -0.083846
-0.026446 -0.083622
-0.027901 -0.083477
-0.029304 -0.083406
-0.030648 -0.083405
-0.031928 -0.083466
-0.033147 -0.083584
-0.034315 -0.083747
-0.035445 -0.083939
-0.036558 -0.084139
-0.037680 -0.084318
-0.038838 -0.084449
-0.040060 -0.084505
-0.041370 -0.084464
-0.042784 -0.084316
-0.044302 -0.084059
-0.045910 -0.083701
-0.047584 -0.083259
-0.049292 -0.082759
-0.051005 -0.082229
-0.052696 -0.081699
-0.054342 -0.081196
-0.055927 -0.080743
-0.057439 -0.080355
-0.058868 -0.080046
-0.060209 -0.079825
-0.061458 -0.079697
-0.062615 -0.079665
-0.063684 -0.079726
-0.064667 -0.079869
-0.065572 -0.080075
-0.066408 -0.080316
-0.067190 -0.080559
-0.067941 -0.080766
-0.068688 -0.080903
-0.069469 -0.080941
-0.070317 -0.080862
-0.071263 -0.080658
-0.072321 -0.080332
-0.073483 -0.079897
-0.074724 -0.079374
-0.076004 -0.078793
-0.077287 -0.078183
-0.078542 -0.077570
-0.079750 -0.076979
-0.080899 -0.076427
0.234656 0.100359
0.235622 0.101255
0.236304 0.102186
0.236726 0.103152
0.236924 0.104141
0.236943 0.105123
0.236831 0.106056
0.236642 0.106893
0.236432 0.107581
0.236260 0.108070
0.236191 0.108322
0.236286 0.108314
0.236597 0.108056
0.237154 0.107597
0.237961 0.107033
0.238990 0.106492
0.240184 0.106109
0.241452 0.105984
0.242683 0.106161
0.243760 0.106624
0.244582 0.107329
0.245072 0.108221
0.245184 0.109248
0.244902 0.110362
0.244233 0.111514
0.243203 0.112650
0.241851 0.113705
0.240233 0.114608
0.238418 0.115290
0.236485 0.115688
0.234522 0.115760
0.232620 0.115483
0.230866 0.114861
0.229338 0.113919
0.228096 0.112709
0.227181 0.111303
0.226603 0.109793
0.226349 0.108282
0.226386 0.106874
0.226662 0.105655
0.227116 0.104681
0.227680 0.103970
0.228289 0.103504
0.228887 0.103245
0.229432 0.103145
0.229900 0.103153
0.230283 0.103219
0.230582 0.103288
0.230806 0.103306
0.230970 0.103221
0.231091 0.102984
0.231192 0.102556
0.231300 0.101905
0.231446 0.101006
0.231665 0.099840
0.231992 0.098397
0.232455 0.096672
0.233071 0.094681
0.233836 0.092457
0.234733 0.090068
0.235727 0.087609
0.236779 0.085198
0.237846 0.082959
0.238886 0.080994
0.239853 0.079363
0.240696 0.078080
0.241368 0.077124
0.241826 0.076450
0.242031 0.076008
0.241955 0.075745
0.241575 0.075606
0.240880 0.075535
0.239875 0.075478
0.238584 0.075378
0.237054 0.075187
0.235349 0.074861
0.233549 0.074364
0.231739 0.073672
0.229996 0.072775
0.228385 0.071674
0.226945 0.070392
0.225695 0.068966
0.224632 0.067447
0.223745 0.065897
0.223012 0.064376
0.222411 0.062938
0.221919 0.061622
0.221511 0.060449
0.221164 0.059431
0.220850 0.058568
0.220545 0.057860
0.220222 0.057300
0.219854 0.056872
0.219416 0.056552
0.218893 0.056308
0.218278 0.056094
0.217582 0.055863
0.216834 0.055559
0.216072 0.055132
0.215345 0.054531
0.214701 0.053715
0.208700 0.050930
0.209771 0.050500
0.210933 0.049938
0.212063 0.049324
0.213048 0.048739
0.213807 0.048248
0.214295 0.047897
0.214500 0.047713
0.214443 0.047706
0.214165 0.047871
0.213721 0.048189
0.213172 0.048632
0.212576 0.049161
0.211987 0.049734
0.211446 0.050302
0.210983 0.050822
0.210618 0.051252
0.210369 0.051560
0.210258 0.051713
0.210318 0.051682
0.210589 0.051441
0.211110 0.050967
0.211897 0.050254
0.212923 0.049317
0.214106 0.048199
0.215327 0.046968
0.216449 0.045705
0.217351 0.044490
0.217947 0.043390
0.218194 0.042457
0.218088 0.041720
0.217658 0.041193
0.216957 0.040875
0.216051 0.040754
0.215011 0.040807
0.213905 0.041009
0.212793 0.041327
0.211720 0.041729
0.210722 0.042177
0.209826 0.042633
0.209058 0.043052
0.208450 0.043389
0.208037 0.043592
0.207848 0.043620
0.207891 0.043452
0.208133 0.043098
0.208501 0.042599
0.208894 0.042026
0.209208 0.041455
0.209360 0.040960
0.209296 0.040599
0.209003 0.040410
0.208498 0.040414
0.207823 0.040615
0.207039 0.041005
0.206214 0.041567
0.205416 0.042274
0.204707 0.043094
0.204133 0.043986
0.203724 0.044909
0.203494 0.045819
0.203443 0.046675
0.203567 0.047437
0.203867 0.048070
0.204351 0.048542
0.205035 0.048827
0.205930 0.048914
0.207029 0.048810
0.208287 0.048550
0.209624 0.048198
0.210938 0.047833
0.212130 0.047538
0.213117 0.047390
0.213851 0.047450
0.214314 0.047759
0.214518 0.048338
0.214497 0.049191
0.214301 0.050307
0.213987 0.051663
0.213612 0.053227
0.213226 0.054955
0.212870 0.056801
0.212575 0.058715
0.212360 0.060650
0.212248 0.062560
0.212266 0.064397
0.212455 0.066112
0.212859 0.067660
0.213515 0.069006
0.214429 0.070136
0.215555 0.071065
0.216802 0.071834
0.218050 0.072501
0.219178 0.073129
0.220086 0.073771
0.220708 0.074465
0.221010 0.075235
0.220994 0.076095
0.220681 0.077052
0.220112 0.078107
0.219339 0.079266
-0.003074 -0.081669
-0.002124 -0.082348
-0.001222 -0.083091
-0.000352 -0.083860
0.000506 -0.084629
0.001365 -0.085371
0.002232 -0.086060
0.003106 -0.086667
0.003979 -0.087157
0.004839 -0.087500
0.005675 -0.087668
0.006472 -0.087651
0.007216 -0.087459
0.007894 -0.087129
0.008494 -0.086720
0.009003 -0.086308
0.009412 -0.085977
0.009713 -0.085799
0.009899 -0.085827
0.009969 -0.086081
0.009926 -0.086549
0.009775 -0.087198
0.009525 -0.087982
0.009185 -0.088859
0.008766 -0.089789
0.008275 -0.090744
0.007718 -0.091699
0.007101 -0.092625
0.006429 -0.093489
0.005705 -0.094244
0.004936 -0.094841
0.004130 -0.095231
0.003295 -0.095379
0.002443 -0.095267
0.001585 -0.094906
0.000736 -0.094333
-0.000085 -0.093609
-0.000861 -0.092812
-0.001570 -0.092029
-0.002198 -0.091336
-0.002732 -0.090793
-0.003167 -0.090431
-0.003509 -0.090255
-0.003769 -0.090248
-0.003962 -0.090381
-0.004106 -0.090625
-0.004216 -0.090951
-0.004303 -0.091338
-0.004370 -0.091765
-0.004416 -0.092207
-0.004436 -0.092632
-0.004425 -0.092997
-0.004377 -0.093254
-0.004289 -0.093356
-0.004161 -0.093268
-0.003991 -0.092971
-0.003782 -0.092472
-0.003537 -0.091802
-0.003259 -0.091016
-0.002953 -0.090184
-0.002625 -0.089387
-0.002281 -0.088698
-0.001927 -0.088179
-0.001568 -0.087871
-0.001209 -0.087789
-0.000855 -0.087931
-0.000512 -0.088276
-0.000184 -0.088800
0.000122 -0.089477
0.000398 -0.090283
0.000634 -0.091190
0.000817 -0.092170
0.000934 -0.093179
0.000971 -0.094163
0.000916 -0.095060
0.000759 -0.095805
0.000493 -0.096346
0.000117 -0.096646
-0.000368 -0.096695
-0.000957 -0.096509
-0.001640 -0.096127
-0.002409 -0.095605
-0.003250 -0.095009
-0.004153 -0.094405
-0.005108 -0.093850
-0.006107 -0.093388
-0.007145 -0.093041
-0.008219 -0.092820
-0.009329 -0.092721
-0.010476 -0.092735
-0.011661 -0.092849
-0.012886 -0.093046
-0.014148 -0.093308
-0.015444 -0.093607
-0.016769 -0.093909
-0.018116 -0.094167
-0.019478 -0.094329
-0.020848 -0.094342
-0.022215 -0.094161
-0.023576 -0.093761
-0.024925 -0.093140
-0.176847 0.155972
-0.175716 0.156966
-0.175038 0.157875
-0.174881 0.158683
-0.175289 0.159380
-0.176256 0.159956
-0.177719 0.160396
-0.179556 0.160683
-0.181607 0.160802
-0.183709 0.160741
-0.185709 0.160505
-0.187479 0.160111
-0.188919 0.159600
-0.189956 0.159034
-0.190539 0.158491
-0.190642 0.158053
-0.190264 0.157790
-0.189439 0.157738
-0.188229 0.157901
-0.186723 0.158247
-0.185028 0.158724
-0.183274 0.159265
-0.181600 0.159801
-0.180160 0.160272
-0.179102 0.160630
-0.178558 0.160843
-0.178624 0.160887
-0.179345 0.160741
-0.180699 0.160381
-0.182587 0.159781
-0.184844 0.158923
-0.187280 0.157796
-0.189708 0.156408
-0.191960 0.154791
-0.193895 0.153005
-0.195397 0.151143
-0.196377 0.149327
-0.196777 0.147689
-0.196576 0.146348
-0.195801 0.145377
-0.194528 0.144780
-0.192880 0.144497
-0.191006 0.144420
-0.189064 0.144433
-0.187222 0.144423
-0.185640 0.144302
-0.184472 0.144011
-0.183844 0.143511
-0.183840 0.142785
-0.184486 0.141826
-0.185739 0.140637
-0.187481 0.139228
-0.189549 0.137621
-0.191753 0.135849
-0.193917 0.133955
-0.195896 0.131987
-0.197588 0.129993
-0.198937 0.128021
-0.199929 0.126115
-0.200576 0.124314
-0.200913 0.122654
-0.200988 0.121158
-0.200853 0.119838
-0.200568 0.118692
-0.200197 0.117697
-0.199808 0.116817
-0.199477 0.116001
-0.199286 0.115189
-0.199321 0.114316
-0.199659 0.113322
-0.200351 0.112165
-0.201411 0.110821
-0.202795 0.109295
-0.204415 0.107612
-0.206147 0.105813
-0.207859 0.103943
-0.209435 0.102044
-0.210783 0.100151
-0.211845 0.098291
-0.212587 0.096488
-0.213002 0.094764
-0.213097 0.093146
-0.212889 0.091666
-0.212405 0.090359
-0.211673 0.089266
-0.210729 0.088424
-0.209616 0.087858
-0.208386 0.087579
-0.207099 0.087574
-0.205828 0.087808
-0.204655 0.088225
-0.203668 0.088753
-0.202949 0.089319
-0.202560 0.089865
-0.202517 0.090357
-0.202789 0.090785
-0.203299 0.091164
-0.203946 0.091521
-0.204620 0.091890
-0.205226 0.092301
-0.205686 0.092783
-0.085551 -0.075345
-0.086930 -0.074957
-0.088258 -0.074751
-0.089545 -0.074732
-0.090803 -0.074904
-0.092037 -0.075255
-0.093248 -0.075745
-0.094422 -0.076299
-0.095537 -0.076824
-0.096570 -0.077220
-0.097500 -0.077403
-0.098311 -0.077321
-0.098999 -0.076958
-0.099567 -0.076334
-0.100029 -0.075505
-0.100405 -0.074549
-0.100718 -0.073558
-0.100990 -0.072624
-0.101239 -0.071824
-0.101471 -0.071207
-0.101683 -0.070795
-0.101865 -0.070582
-0.102001 -0.070551
-0.102082 -0.070689
-0.102103 -0.070989
-0.102064 -0.071456
-0.101973 -0.072094
-0.101835 -0.072892
-0.101655 -0.073812
-0.101436 -0.074779
-0.101180 -0.075693
-0.100895 -0.076448
-0.100589 -0.076954
-0.100276 -0.077151
-0.099970 -0.077016
-0.099684 -0.076566
-0.099432 -0.075853
-0.099223 -0.074957
-0.099067 -0.073971
-0.098970 -0.072991
-0.098931 -0.072095
-0.098948 -0.071337
-0.099008 -0.070739
-0.099099 -0.070301
-0.099209 -0.070013
-0.099331 -0.069867
-0.099465 -0.069869
-0.099620 -0.070033
-0.099804 -0.070375
-0.100028 -0.070890
-0.100292 -0.071544
-0.100588 -0.072269
-0.100902 -0.072976
-0.101212 -0.073567
-0.101501 -0.073962
-0.101753 -0.074107
-0.101956 -0.073981
-0.102102 -0.073597
-0.102192 -0.073001
-0.102230 -0.072256
-0.102222 -0.071438
-0.102176 -0.070624
-0.102098 -0.069877
-0.101987 -0.069244
-0.101838 -0.068750
-0.101639 -0.068404
-0.101382 -0.068209
-0.101062 -0.068175
-0.100682 -0.068321
-0.100252 -0.068678
-0.099786 -0.069274
-0.099293 -0.070124
-0.098778 -0.071212
-0.098237 -0.072485
-0.097658 -0.073862
-0.097032 -0.075247
-0.096348 -0.076551
-0.095605 -0.077703
-0.094804 -0.078664
-0.093953 -0.079422
-0.093061 -0.079992
-0.092136 -0.080411
-0.091183 -0.080726
-0.090200 -0.080983
-0.089182 -0.081222
-0.088119 -0.081467
-0.086998 -0.081732
-0.085811 -0.082019
-0.084554 -0.082335
-0.083234 -0.082693
-0.081864 -0.083122
-0.080466 -0.083657
-0.079064 -0.084337
-0.077679 -0.085183
-0.076323 -0.086185
-0.074998 -0.087297
-0.073701 -0.088440
-0.072419 -0.089522
-0.071139 -0.090462
-0.069848 -0.091199
-0.068532 -0.091709
-0.205886 0.029260
-0.205354 0.027785
-0.204607 0.026388
-0.203669 0.025141
-0.202584 0.024107
-0.201417 0.023334
-0.200235 0.022858
-0.199104 0.022698
-0.198070 0.022855
-0.197155 0.023306
-0.196346 0.024004
-0.195609 0.024881
-0.194900 0.025856
-0.194184 0.026842
-0.193450 0.027752
-0.192715 0.028501
-0.192015 0.029018
-0.191400 0.029245
-0.190916 0.029150
-0.190597 0.028725
-0.190451 0.027991
-0.190461 0.026985
-0.190591 0.025758
-0.190797 0.024368
-0.191037 0.022873
-0.191276 0.021337
-0.191499 0.019823
-0.191709 0.018395
-0.191928 0.017115
-0.192189 0.016039
-0.192529 0.015212
-0.192973 0.014667
-0.193526 0.014418
-0.194162 0.014459
-0.194836 0.014753
-0.195490 0.015244
-0.196082 0.015857
-0.196595 0.016511
-0.197042 0.017131
-0.197454 0.017650
-0.197868 0.018019
-0.198309 0.018207
-0.198782 0.018204
-0.199268 0.018015
-0.199729 0.017658
-0.200122 0.017159
-0.200404 0.016552
-0.200542 0.015870
-0.200519 0.015155
-0.200333 0.014451
-0.200000 0.013812
-0.199549 0.013298
-0.199020 0.012977
-0.198455 0.012918
-0.197892 0.013182
-0.197357 0.013807
-0.196856 0.014797
-0.196383 0.016115
-0.195927 0.017692
-0.195489 0.019439
-0.195085 0.021264
-0.194744 0.023090
-0.194504 0.024857
-0.194392 0.026526
-0.194427 0.028075
-0.194607 0.029497
-0.194920 0.030793
-0.195341 0.031971
-0.195845 0.033042
-0.196405 0.034023
-0.196998 0.034937
-0.197611 0.035812
-0.198235 0.036682
-0.198870 0.037585
-0.199517 0.038564
-0.200181 0.039669
-0.200862 0.040949
-0.201563 0.042455
-0.202281 0.044228
-0.203012 0.046294
-0.203745 0.048651
-0.204468 0.051268
-0.205172 0.054093
-0.205847 0.057063
-0.206486 0.060118
-0.207076 0.063212
-0.207597 0.066311
-0.208021 0.069398
-0.208322 0.072460
-0.208479 0.075493
-0.208488 0.078489
-0.208356 0.081444
-0.208100 0.084353
-0.207745 0.087215
-0.207316 0.090031
-0.206829 0.092804
-0.206291 0.095543
-0.205696 0.098264
-0.205027 0.100991
-0.204260 0.103750
-0.203374 0.106571
-0.205771 0.078775
-0.205638 0.077071
-0.205439 0.075512
-0.205210 0.074205
-0.204983 0.073231
-0.204778 0.072631
-0.204597 0.072405
-0.204424 0.072516
-0.204236 0.072901
-0.204012 0.073482
-0.203742 0.074178
-0.203437 0.074911
-0.203130 0.075602
-0.202868 0.076176
-0.202704 0.076564
-0.202685 0.076702
-0.202840 0.076544
-0.203171 0.076065
-0.203657 0.075274
-0.204262 0.074209
-0.204945 0.072926
-0.205668 0.071485
-0.206404 0.069944
-0.207133 0.068358
-0.207847 0.066785
-0.208541 0.065285
-0.209216 0.063923
-0.209869 0.062761
-0.210486 0.061853
-0.211034 0.061237
-0.211472 0.060916
-0.211755 0.060861
-0.211844 0.061020
-0.211718 0.061326
-0.211377 0.061703
-0.210852 0.062072
-0.210196 0.062358
-0.209479 0.062497
-0.208771 0.062443
-0.208123 0.062172
-0.207563 0.061679
-0.207095 0.060972
-0.206711 0.060070
-0.206399 0.058999
-0.206149 0.057795
-0.205956 0.056507
-0.205819 0.055204
-0.205739 0.053971
-0.205719 0.052904
-0.205760 0.052099
-0.205849 0.051632
-0.205957 0.051545
-0.206041 0.051832
-0.206049 0.052439
-0.205938 0.053274
-0.205694 0.054224
-0.205336 0.055178
-0.204916 0.056040
-0.204506 0.056740
-0.204181 0.057231
-0.204001 0.057489
-0.204003 0.057514
-0.204195 0.057317
-0.204562 0.056922
-0.205073 0.056358
-0.205689 0.055655
-0.206373 0.054848
-0.207089 0.053978
-0.207802 0.053100
-0.208481 0.052288
-0.209096 0.051635
-0.209625 0.051239
-0.210050 0.051186
-0.210355 0.051534
-0.210526 0.052301
-0.210552 0.053460
-0.210427 0.054952
-0.210159 0.056695
-0.209777 0.058601
-0.209327 0.060587
-0.208872 0.062579
-0.208475 0.064521
-0.208182 0.066376
-0.208018 0.068121
-0.207979 0.069747
-0.208043 0.071252
-0.208175 0.072642
-0.208340 0.073926
-0.208500 0.075121
-0.208622 0.076248
-0.208675 0.077343
-0.208632 0.078451
-0.208473 0.079623
-0.208180 0.080919
-0.207740 0.082392
-0.207143 0.084085
-0.206380 0.086018
-0.205450 0.088191
-0.204364 0.090572
-0.203153 0.093104
-0.201867 0.095710
0.029496 -0.091905
0.030603 -0.092310
0.031642 -0.092525
0.032623 -0.092535
0.033562 -0.092335
0.034480 -0.091932
0.035403 -0.091341
0.036359 -0.090582
0.037377 -0.089684
0.038480 -0.088686
0.039676 -0.087638
0.040955 -0.086609
0.042288 -0.085680
0.043640 -0.084944
0.044979 -0.084491
0.046277 -0.084394
0.047515 -0.084690
0.048673 -0.085368
0.049730 -0.086365
0.050661 -0.087584
0.051443 -0.088909
0.052060 -0.090227
0.052503 -0.091443
0.052778 -0.092484
0.052900 -0.093299
0.052891 -0.093853
0.052780 -0.094126
0.052589 -0.094113
0.052337 -0.093816
0.052033 -0.093251
0.051675 -0.092446
0.051254 -0.091446
0.050760 -0.090307
0.050187 -0.089105
0.049537 -0.087923
0.048825 -0.086856
0.048072 -0.085995
0.047305 -0.085418
0.046547 -0.085173
0.045817 -0.085265
0.045129 -0.085651
0.044495 -0.086250
0.043930 -0.086961
0.043449 -0.087686
0.043071 -0.088340
0.042806 -0.088858
0.042661 -0.089198
0.042630 -0.089329
0.042698 -0.089238
0.042842 -0.088917
0.043036 -0.088370
0.043252 -0.087612
0.043468 -0.086671
0.043665 -0.085588
0.043836 -0.084423
0.043979 -0.083253
0.044103 -0.082167
0.044222 -0.081263
0.044357 -0.080642
0.044526 -0.080389
0.044748 -0.080557
0.045029 -0.081160
0.045366 -0.082161
0.045739 -0.083481
0.046118 -0.085017
0.046464 -0.086657
0.046739 -0.088297
0.046906 -0.089848
0.046936 -0.091239
0.046804 -0.092415
0.046496 -0.093336
0.046004 -0.093971
0.045327 -0.094304
0.044476 -0.094330
0.043467 -0.094060
0.042325 -0.093522
0.041082 -0.092765
0.039774 -0.091857
0.038439 -0.090882
0.037114 -0.089939
0.035826 -0.089132
0.034595 -0.088556
0.033420 -0.088283
0.032289 -0.088351
0.031177 -0.088749
0.030056 -0.089425
0.028895 -0.090299
0.027671 -0.091277
0.026370 -0.092265
0.024983 -0.093175
0.023513 -0.093934
0.021970 -0.094478
0.020373 -0.094757
0.018743 -0.094730
0.017108 -0.094372
0.015495 -0.093675
0.013929 -0.092651
0.012430 -0.091338
0.011009 -0.089795
0.009667 -0.088109
0.008392 -0.086389
-0.200796 0.027798
-0.201415 0.029293
-0.201861 0.030976
-0.202161 0.032810
-0.202352 0.034737
-0.202484 0.036678
-0.202618 0.038541
-0.202821 0.040232
-0.203160 0.041661
-0.203691 0.042757
-0.204451 0.043465
-0.205452 0.043755
-0.206678 0.043617
-0.208083 0.043067
-0.209603 0.042134
-0.211155 0.040868
-0.212652 0.039331
-0.214010 0.037601
-0.215150 0.035766
-0.216011 0.033923
-0.216550 0.032181
-0.216750 0.030646
-0.216618 0.029423
-0.216182 0.028598
-0.215491 0.028232
-0.214603 0.028351
-0.213584 0.028938
-0.212505 0.029940
-0.211435 0.031272
-0.210443 0.032825
-0.209597 0.034490
-0.208953 0.036163
-0.208558 0.037754
-0.208438 0.039199
-0.208600 0.040457
-0.209028 0.041511
-0.209687 0.042362
-0.210520 0.043037
-0.211457 0.043578
-0.212417 0.044046
-0.213316 0.044522
-0.214073 0.045092
-0.214626 0.045843
-0.214928 0.046861
-0.214957 0.048213
-0.214713 0.049951
-0.214217 0.052096
-0.213508 0.054644
-0.212637 0.057558
-0.211666 0.060767
-0.210661 0.064180
-0.209694 0.067687
-0.208835 0.071178
-0.208152 0.074544
-0.207703 0.077703
-0.207529 0.080592
-0.207660 0.083177
-0.208103 0.085448
-0.208846 0.087422
-0.209852 0.089136
-0.211068 0.090645
-0.212414 0.092018
-0.213796 0.093340
-0.215104 0.094709
-0.216228 0.096224
-0.217066 0.097984
-0.217532 0.100077
-0.217561 0.102566
-0.217111 0.105486
-0.216171 0.108827
-0.214753 0.112539
-0.212904 0.116531
-0.210699 0.120687
-0.208239 0.124883
-0.205640 0.129008
-0.203019 0.132978
-0.200484 0.136746
-0.198121 0.140298
-0.195991 0.143651
-0.194130 0.146837
-0.192550 0.149900
-0.191232 0.152883
-0.190132 0.155827
-0.189168 0.158767
-0.188233 0.161732
-0.187198 0.164744
-0.185928 0.167818
-0.184290 0.170966
-0.182174 0.174193
-0.179494 0.177498
-0.176203 0.180871
-0.172290 0.184289
-0.167792 0.187717
-0.162789 0.191110
-0.157403 0.194419
-0.151786 0.197597
-0.146107 0.200612
-0.140528 0.203451
-0.135195 0.206125
-0.130229 0.208657
-0.125716 0.211086
-0.104150 0.230389
-0.105797 0.231350
-0.108222 0.232383
-0.111227 0.233400
-0.114578 0.234312
-0.118022 0.235048
-0.121303 0.235555
-0.124195 0.235800
-0.126516 0.235754
-0.128158 0.235389
-0.129087 0.234669
-0.129341 0.233563
-0.129006 0.232052
-0.128206 0.230136
-0.127089 0.227844
-0.125819 0.225227
-0.124574 0.222360
-0.123535 0.219335
-0.122874 0.216251
-0.122741 0.213203
-0.123238 0.210276
-0.124403 0.207538
-0.126203 0.205038
-0.128537 0.202807
-0.131256 0.200867
-0.134192 0.199224
-0.137184 0.197870
-0.140098 0.196776
-0.142836 0.195894
-0.145332 0.195159
-0.147548 0.194502
-0.149461 0.193857
-0.151065 0.193165
-0.152363 0.192380
-0.153372 0.191470
-0.154128 0.190416
-0.154685 0.189211
-0.155123 0.187862
-0.155544 0.186381
-0.156072 0.184790
-0.156840 0.183112
-0.157983 0.181373
-0.159617 0.179591
-0.161825 0.177781
-0.164635 0.175945
-0.168021 0.174081
-0.171898 0.172181
-0.176142 0.170233
-0.180598 0.168232
-0.185101 0.166174
-0.189485 0.164062
-0.193595 0.161901
-0.197284 0.159705
-0.200424 0.157492
-0.202907 0.155286
-0.204650 0.153118
-0.205602 0.151019
-0.205755 0.149021
-0.205140 0.147147
-0.203840 0.145407
-0.201988 0.143793
-0.199766 0.142281
-0.197395 0.140831
-0.195120 0.139396
-0.193173 0.137933
-0.191746 0.136411
-0.190962 0.134808
-0.190860 0.133121
-0.191401 0.131358
-0.192482 0.129543
-0.193958 0.127713
-0.195660 0.125916
-0.197417 0.124205
-0.199063 0.122634
-0.200452 0.121249
-0.201461 0.120085
-0.201994 0.119159
-0.201989 0.118471
-0.201421 0.117998
-0.200306 0.117700
-0.198709 0.117517
-0.196743 0.117379
-0.194565 0.117211
-0.192367 0.116942
-0.190361 0.116512
-0.188766 0.115866
-0.187783 0.114962
-0.187573 0.113764
-0.188242 0.112244
-0.189815 0.110383
-0.192237 0.108173
-0.195376 0.105621
-0.199041 0.102750
-0.203008 0.099604
-0.207043 0.096244
-0.210922 0.092749
-0.214444 0.089204
-0.217446 0.085705
-0.219799 0.082345
-0.221421 0.079214
-0.222271 0.076387
0.202785 0.029862
0.203327 0.029334
0.203644 0.028839
0.203718 0.028413
0.203553 0.028090
0.203174 0.027896
0.202622 0.027853
0.201948 0.027973
0.201209 0.028255
0.200462 0.028680
0.199759 0.029210
0.199149 0.029787
0.198672 0.030340
0.198361 0.030790
0.198245 0.031067
0.198337 0.031118
0.198639 0.030911
0.199129 0.030440
0.199765 0.029719
0.200488 0.028781
0.201227 0.027673
0.201910 0.026453
0.202473 0.025186
0.202868 0.023941
0.203071 0.022788
0.203076 0.021798
0.202900 0.021031
0.202572 0.020536
0.202131 0.020336
0.201611 0.020425
0.201047 0.020765
0.200468 0.021293
0.199906 0.021928
0.199391 0.022587
0.198957 0.023190
0.198639 0.023669
0.198465 0.023968
0.198456 0.024055
0.198620 0.023914
0.198945 0.023558
0.199407 0.023023
0.199964 0.022370
0.200571 0.021680
0.201183 0.021043
0.201759 0.020552
0.202264 0.020286
0.202671 0.020305
0.202952 0.020639
0.203085 0.021288
0.203055 0.022224
0.202854 0.023403
0.202489 0.024769
0.201981 0.026264
0.201366 0.027826
0.200690 0.029395
0.200015 0.030914
0.199406 0.032331
0.198934 0.033602
0.198665 0.034696
0.198657 0.035598
0.198949 0.036308
0.199561 0.036849
0.200488 0.037258
0.201701 0.037584
0.203149 0.037880
0.204763 0.038197
0.206464 0.038578
0.208167 0.039058
0.209796 0.039661
0.211281 0.040405
0.212568 0.041301
0.213617 0.042352
0.214401 0.043554
0.214909 0.044891
0.215149 0.046340
0.215145 0.047873
0.214940 0.049459
0.214594 0.051069
0.214179 0.052678
0.213771 0.054268
0.213445 0.055827
0.213267 0.057349
0.213280 0.058827
0.213502 0.060253
0.213925 0.061621
0.214516 0.062923
0.215222 0.064160
0.215981 0.065337
0.216726 0.066468
0.217394 0.067571
0.217931 0.068672
0.218292 0.069798
0.218445 0.070981
0.218371 0.072254
0.218063 0.073648
0.217528 0.075196
0.216786 0.076924
0.215868 0.078851
0.214818 0.080982
0.213690 0.083301
0.212552 0.085765
-0.029899 -0.090521
-0.030794 -0.090220
-0.031741 -0.089759
-0.032770 -0.089153
-0.033887 -0.088426
-0.035072 -0.087614
-0.036287 -0.086748
-0.037482 -0.085854
-0.038608 -0.084946
-0.039623 -0.084032
-0.040497 -0.083118
-0.041211 -0.082222
-0.041761 -0.081372
-0.042151 -0.080614
-0.042399 -0.080003
-0.042529 -0.079589
-0.042573 -0.079406
-0.042568 -0.079460
-0.042555 -0.079719
-0.042572 -0.080130
-0.042651 -0.080623
-0.042812 -0.081136
-0.043064 -0.081620
-0.043402 -0.082047
-0.043820 -0.082414
-0.044311 -0.082732
-0.044868 -0.083023
-0.045480 -0.083310
-0.046135 -0.083607
-0.046814 -0.083914
-0.047496 -0.084211
-0.048163 -0.084466
-0.048807 -0.084646
-0.049435 -0.084720
-0.050069 -0.084675
-0.050743 -0.084516
-0.051502 -0.084266
-0.052383 -0.083960
-0.053414 -0.083636
-0.054596 -0.083324
-0.055904 -0.083040
-0.057289 -0.082777
-0.058696 -0.082514
-0.060069 -0.082223
-0.061365 -0.081880
-0.062557 -0.081472
-0.063635 -0.080998
-0.064603 -0.080472
-0.065478 -0.079912
-0.066282 -0.079333
-0.067041 -0.078741
-0.067777 -0.078124
-0.068511 -0.077452
-0.069258 -0.076686
-0.070031 -0.075792
-0.070833 -0.074750
-0.071658 -0.073572
-0.072489 -0.072301
-0.073302 -0.071011
-0.074074 -0.069786
-0.074783 -0.068711
-0.075409 -0.067853
-0.075932 -0.067249
-0.076333 -0.066907
-0.076596 -0.066809
-0.076713 -0.066917
-0.076689 -0.067189
-0.076546 -0.067587
-0.076323 -0.068077
-0.076078 -0.068634
-0.075880 -0.069238
-0.075801 -0.069869
-0.075902 -0.070503
-0.076224 -0.071110
-0.076769 -0.071658
-0.077508 -0.072113
-0.078384 -0.072456
-0.079329 -0.072681
-0.080281 -0.072801
-0.081189 -0.072851
-0.082022 -0.072878
-0.082762 -0.072938
-0.083401 -0.073086
-0.083933 -0.073361
-0.084355 -0.073777
-0.084662 -0.074322
-0.084855 -0.074956
-0.084946 -0.075623
-0.084960 -0.076264
-0.084937 -0.076822
-0.084924 -0.077258
-0.084969 -0.077549
-0.085103 -0.077696
-0.085336 -0.077714
-0.085651 -0.077627
-0.086008 -0.077457
-0.086350 -0.077217
-0.086614 -0.076911
-0.086744 -0.076535
-0.086692 -0.076091
-0.086429 -0.075587
0.027030 -0.087260
0.027792 -0.087531
0.028566 -0.088015
0.029324 -0.088644
0.030039 -0.089347
0.030688 -0.090047
0.031253 -0.090678
0.031721 -0.091177
0.032080 -0.091494
0.032323 -0.091583
0.032445 -0.091413
0.032443 -0.090962
0.032320 -0.090228
0.032083 -0.089230
0.031746 -0.088013
0.031324 -0.086644
0.030836 -0.085211
0.030302 -0.083817
0.029734 -0.082566
0.029143 -0.081557
0.028531 -0.080869
0.027895 -0.080553
0.027229 -0.080628
0.026524 -0.081080
0.025769 -0.081864
0.024954 -0.082912
0.024070 -0.084146
0.023110 -0.085480
0.022069 -0.086828
0.020944 -0.088111
0.019734 -0.089255
0.018443 -0.090197
0.017077 -0.090884
0.015642 -0.091280
0.014148 -0.091367
0.012605 -0.091152
0.011022 -0.090665
0.009405 -0.089961
0.007759 -0.089115
0.006087 -0.088217
0.004392 -0.087361
0.002675 -0.086634
0.000938 -0.086111
-0.000817 -0.085845
-0.002590 -0.085863
-0.004379 -0.086169
-0.006185 -0.086743
-0.008006 -0.087545
-0.009838 -0.088520
-0.011673 -0.089605
-0.013500 -0.090732
-0.015303 -0.091827
-0.017064 -0.092821
-0.018764 -0.093643
-0.020384 -0.094231
-0.021905 -0.094529
-0.023311 -0.094503
-0.024589 -0.094137
-0.025730 -0.093444
-0.026734 -0.092464
-0.027605 -0.091257
-0.028354 -0.089904
-0.028999 -0.088492
-0.029563 -0.087110
-0.030074 -0.085839
-0.030557 -0.084746
-0.031037 -0.083881
-0.031531 -0.083278
-0.032047 -0.082951
-0.032589 -0.082896
-0.033151 -0.083091
-0.033724 -0.083501
-0.034298 -0.084075
-0.034859 -0.084752
-0.035396 -0.085463
-0.035895 -0.086136
-0.036346 -0.086702
-0.036739 -0.087102
-0.037070 -0.087298
-0.037338 -0.087269
-0.037545 -0.087022
-0.037699 -0.086590
-0.037809 -0.086026
-0.037887 -0.085402
-0.037945 -0.084798
-0.037987 -0.084294
-0.038017 -0.083962
-0.038032 -0.083859
-0.038028 -0.084021
-0.038003 -0.084464
-0.037961 -0.085182
-0.037916 -0.086147
-0.037884 -0.087318
-0.037886 -0.088639
-0.037938 -0.090044
-0.038053 -0.091462
-0.038231 -0.092815
-0.038463 -0.094019
-0.038733 -0.094995
-0.039019 -0.095672
-0.039295 -0.095998
-0.098139 0.245195
-0.096600 0.246492
-0.095830 0.247425
-0.095799 0.248007
-0.096407 0.248273
-0.097469 0.248284
-0.098705 0.248134
-0.099753 0.247951
-0.100222 0.247881
-0.099757 0.248062
-0.098125 0.248576
-0.095274 0.249418
-0.091362 0.250485
-0.086733 0.251600
-0.081843 0.252569
-0.077154 0.253226
-0.073049 0.253472
-0.069758 0.253284
-0.067352 0.252705
-0.065774 0.251813
-0.064897 0.250697
-0.064574 0.249446
-0.064656 0.248144
-0.064990 0.246875
-0.065412 0.245729
-0.065728 0.244799
-0.065721 0.244184
-0.065162 0.243970
-0.063862 0.244217
-0.061721 0.244939
-0.058773 0.246087
-0.055170 0.247571
-0.051140 0.249282
-0.046938 0.251118
-0.042822 0.252997
-0.039031 0.254850
-0.035788 0.256628
-0.033283 0.258288
-0.031663 0.259801
-0.030995 0.261147
-0.031243 0.262318
-0.032259 0.263322
-0.033800 0.264181
-0.035556 0.264938
-0.037195 0.265652
-0.038415 0.266385
-0.039000 0.267190
-0.038870 0.268082
-0.038089 0.269034
-0.036840 0.269978
-0.035362 0.270825
-0.033904 0.271487
-0.032679 0.271896
-0.031843 0.272013
-0.031497 0.271828
-0.031696 0.271356
-0.032469 0.270626
-0.033822 0.269673
-0.035748 0.268531
-0.038207 0.267233
-0.041109 0.265814
-0.044292 0.264319
-0.047522 0.262809
-0.050533 0.261355
-0.053112 0.260022
-0.055168 0.258839
-0.056746 0.257796
-0.057991 0.256849
-0.059091 0.255934
-0.060218 0.254984
-0.061502 0.253937
-0.063014 0.252742
-0.064778 0.251361
-0.066771 0.249783
-0.068940 0.248024
-0.071209 0.246127
-0.073491 0.244162
-0.075691 0.242219
-0.077714 0.240398
-0.079466 0.238803
-0.080874 0.237532
-0.081909 0.236654
-0.082606 0.236201
-0.083077 0.236152
-0.083497 0.236440
-0.084079 0.236955
-0.085034 0.237570
-0.086546 0.238152
-0.088755 0.238580
-0.091752 0.238746
-0.095578 0.238556
-0.100208 0.237937
-0.105545 0.236837
-0.111406 0.235245
-0.117526 0.233200
-0.123573 0.230806
-0.129191 0.228225
-0.134055 0.225657
-0.137926 0.223295
-0.140695 0.221277
-0.142400 0.219656
0.179536 -0.015605
0.180064 -0.016028
0.180519 -0.016255
0.180872 -0.016238
0.181105 -0.015943
0.181210 -0.015351
0.181187 -0.014461
0.181038 -0.013290
0.180768 -0.011876
0.180386 -0.010273
0.179907 -0.008552
0.179358 -0.006792
0.178776 -0.005073
0.178210 -0.003474
0.177712 -0.002065
0.177336 -0.000910
0.177122 -0.000055
0.177095 0.000468
0.177254 0.000651
0.177571 0.000509
0.177997 0.000082
0.178472 -0.000574
0.178933 -0.001390
0.179322 -0.002290
0.179595 -0.003203
0.179723 -0.004065
0.179689 -0.004820
0.179488 -0.005428
0.179122 -0.005864
0.178601 -0.006118
0.177937 -0.006201
0.177146 -0.006135
0.176252 -0.005959
0.175286 -0.005719
0.174284 -0.005470
0.173293 -0.005269
0.172364 -0.005175
0.171549 -0.005240
0.170900 -0.005512
0.170460 -0.006021
0.170254 -0.006781
0.170289 -0.007778
0.170548 -0.008971
0.170996 -0.010292
0.171582 -0.011657
0.172253 -0.012974
0.172961 -0.014151
0.173668 -0.015105
0.174350 -0.015763
0.174999 -0.016068
0.175614 -0.015979
0.176201 -0.015472
0.176769 -0.014540
0.177322 -0.013198
0.177865 -0.011480
0.178400 -0.009439
0.178940 -0.007144
0.179503 -0.004669
0.180121 -0.002094
0.180835 0.000506
0.181694 0.003060
0.182742 0.005510
0.184011 0.007812
0.185514 0.009939
0.187238 0.011886
0.189145 0.013665
0.191177 0.015305
0.193268 0.016845
0.195348 0.018329
0.197354 0.019801
0.199234 0.021302
0.200946 0.022869
0.202465 0.024530
0.203775 0.026302
0.204874 0.028190
0.205770 0.030186
0.206479 0.032266
0.207030 0.034393
0.207459 0.036520
0.207812 0.038593
0.208140 0.040557
0.208496 0.042358
0.208932 0.043948
0.209490 0.045289
0.210197 0.046356
0.211059 0.047136
0.212061 0.047634
0.213164 0.047867
0.214314 0.047866
0.215446 0.047673
0.216492 0.047339
0.217392 0.046925
0.218097 0.046496
0.218574 0.046126
0.218808 0.045888
0.218800 0.045853
0.218565 0.046082
0.218127 0.046619
0.217514 0.047478
0.216761 0.048638
0.215906 0.050049
-0.204526 0.140264
-0.203859 0.139869
-0.202548 0.140176
-0.200695 0.141064
-0.198442 0.142364
-0.195954 0.143896
-0.193407 0.145490
-0.190981 0.146998
-0.188835 0.148305
-0.187092 0.149333
-0.185827 0.150039
-0.185076 0.150405
-0.184851 0.150433
-0.185146 0.150144
-0.185928 0.149594
-0.187133 0.148866
-0.188650 0.148088
-0.190329 0.147414
-0.191995 0.147002
-0.193480 0.146979
-0.194645 0.147405
-0.195403 0.148267
-0.195716 0.149483
-0.195592 0.150934
-0.195075 0.152480
-0.194242 0.153988
-0.193187 0.155339
-0.192021 0.156434
-0.190859 0.157202
-0.189814 0.157591
-0.188978 0.157588
-0.188420 0.157210
-0.188162 0.156526
-0.188195 0.155637
-0.188486 0.154667
-0.189003 0.153744
-0.189725 0.152972
-0.190641 0.152413
-0.191731 0.152087
-0.192961 0.151965
-0.194269 0.151992
-0.195576 0.152097
-0.196802 0.152206
-0.197877 0.152254
-0.198750 0.152189
-0.199385 0.151979
-0.199766 0.151609
-0.199888 0.151092
-0.199752 0.150468
-0.199365 0.149802
-0.198735 0.149183
-0.197866 0.148719
-0.196757 0.148518
-0.195416 0.148674
-0.193862 0.149238
-0.192146 0.150198
-0.190359 0.151481
-0.188620 0.152966
-0.187065 0.154517
-0.185813 0.156007
-0.184934 0.157346
-0.184442 0.158477
-0.184292 0.159381
-0.184390 0.160067
-0.184626 0.160559
-0.184881 0.160893
-0.185047 0.161116
-0.185031 0.161283
-0.184759 0.161459
-0.184175 0.161716
-0.183242 0.162128
-0.181953 0.162756
-0.180328 0.163632
-0.178432 0.164743
-0.176369 0.166032
-0.174282 0.167398
-0.172338 0.168727
-0.170707 0.169903
-0.169551 0.170833
-0.169006 0.171450
-0.169168 0.171711
-0.170079 0.171597
-0.171713 0.171111
-0.173966 0.170279
-0.176667 0.169153
-0.179598 0.167816
-0.182516 0.166378
-0.185193 0.164968
-0.187430 0.163718
-0.189078 0.162744
-0.190050 0.162127
-0.190325 0.161892
-0.189946 0.162005
-0.189013 0.162386
-0.187659 0.162924
-0.186037 0.163509
-0.184298 0.164038
-0.182584 0.164433
-0.181021 0.164643
-0.179720 0.164636
-0.178776 0.164407
0.231051 0.099378
0.230658 0.099497
0.230156 0.099678
0.229534 0.099869
0.228794 0.100025
0.227951 0.100111
0.227034 0.100101
0.226088 0.099976
0.225168 0.099714
0.224339 0.099296
0.223673 0.098697
0.223239 0.097894
0.223093 0.096862
0.223273 0.095579
0.223789 0.094028
0.224621 0.092204
0.225722 0.090110
0.227025 0.087768
0.228455 0.085222
0.229932 0.082533
0.231385 0.079779
0.232749 0.077043
0.233968 0.074397
0.234992 0.071897
0.235777 0.069576
0.236286 0.067447
0.236497 0.065510
0.236402 0.063750
0.236006 0.062147
0.235331 0.060668
0.234412 0.059271
0.233293 0.057905
0.232029 0.056515
0.230678 0.055045
0.229298 0.053445
0.227941 0.051678
0.226644 0.049725
0.225430 0.047587
0.224303 0.045293
0.223258 0.042892
0.222279 0.040454
0.221350 0.038064
0.220453 0.035808
0.219569 0.033767
0.218673 0.032001
0.217730 0.030541
0.216700 0.029392
0.215543 0.028534
0.214226 0.027933
0.212734 0.027545
0.211071 0.027323
0.209259 0.027218
0.207337 0.027178
0.205361 0.027148
0.203393 0.027075
0.201504 0.026905
0.199765 0.026592
0.198243 0.026096
0.196993 0.025392
0.196051 0.024469
0.195431 0.023331
0.195125 0.022000
0.195107 0.020506
0.195334 0.018891
0.195756 0.017200
0.196319 0.015484
0.196963 0.013790
0.197630 0.012166
0.198260 0.010657
0.198797 0.009302
0.199195 0.008130
0.199418 0.007159
0.199447 0.006395
0.199279 0.005834
0.198922 0.005460
0.198401 0.005248
0.197749 0.005162
0.197008 0.005161
0.196224 0.005197
0.195448 0.005223
0.194723 0.005196
0.194086 0.005081
0.193565 0.004855
0.193171 0.004509
0.192903 0.004048
0.192751 0.003494
0.192696 0.002879
0.192717 0.002246
0.192788 0.001644
0.192881 0.001123
0.192960 0.000725
0.192983 0.000487
0.192905 0.000425
0.192684 0.000545
0.192288 0.000837
0.191705 0.001284
0.190937 0.001858
0.190002 0.002527
0.188935 0.003250
0.187778 0.003984
0.186583 0.004683
0.188342 0.018754
0.188284 0.020232
0.188302 0.021543
0.188475 0.022607
0.188889 0.023345
0.189618 0.023690
0.190716 0.023593
0.192202 0.023034
0.194050 0.022030
0.196193 0.020636
0.198531 0.018946
0.200948 0.017076
0.203328 0.015154
0.205570 0.013313
0.207592 0.011675
0.209337 0.010345
0.210765 0.009408
0.211855 0.008922
0.212594 0.008917
0.212980 0.009391
0.213019 0.010312
0.212734 0.011626
0.212164 0.013256
0.211371 0.015112
0.210439 0.017098
0.209471 0.019117
0.208583 0.021074
0.207892 0.022886
0.207500 0.024485
0.207482 0.025828
0.207867 0.026899
0.208635 0.027716
0.209723 0.028324
0.211037 0.028799
0.212473 0.029230
0.213929 0.029716
0.215319 0.030357
0.216570 0.031246
0.217626 0.032461
0.218441 0.034060
0.218980 0.036073
0.219211 0.038495
0.219112 0.041285
0.218680 0.044369
0.217937 0.047651
0.216941 0.051021
0.215784 0.054363
0.214593 0.057564
0.213523 0.060516
0.212740 0.063123
0.212407 0.065302
0.212661 0.066984
0.213589 0.068122
0.215211 0.068692
0.217471 0.068701
0.220245 0.068189
0.223366 0.067227
0.226648 0.065918
0.229907 0.064385
0.232983 0.062773
0.235741 0.061232
0.238083 0.059907
0.239936 0.058926
0.241252 0.058389
0.242004 0.058351
0.242178 0.058826
0.241782 0.059780
0.240849 0.061143
0.239440 0.062814
0.237652 0.064674
0.235616 0.066593
0.233492 0.068440
0.231461 0.070093
0.229699 0.071443
0.228359 0.072412
0.227549 0.072949
0.227309 0.073047
0.227613 0.072741
0.228372 0.072109
0.229455 0.071267
0.230718 0.070356
0.232016 0.069529
0.233221 0.068939
0.234225 0.068723
0.234942 0.068991
0.235297 0.069814
0.235232 0.071218
0.234700 0.073175
0.233673 0.075608
0.232155 0.078398
0.230184 0.081403
0.227845 0.084472
0.225270 0.087460
0.222626 0.090239
0.220109 0.092710
0.217920 0.094800
0.216243 0.096470
0.215228 0.097708
0.214967 0.098523
0.215490 0.098946
0.216758 0.099016
-0.016723 -0.096697
-0.017466 -0.096789
-0.018203 -0.096558
-0.018912 -0.096055
-0.019574 -0.095345
-0.020172 -0.094506
-0.020695 -0.093621
-0.021141 -0.092775
-0.021510 -0.092053
-0.021809 -0.091531
-0.022046 -0.091277
-0.022231 -0.091337
-0.022371 -0.091729
-0.022468 -0.092431
-0.022522 -0.093378
-0.022530 -0.094471
-0.022494 -0.095590
-0.022423 -0.096614
-0.022342 -0.097433
-0.022290 -0.097960
-0.022322 -0.098131
-0.022494 -0.097909
-0.022858 -0.097280
-0.023441 -0.096252
-0.024247 -0.094850
-0.025253 -0.093116
-0.026422 -0.091108
-0.027710 -0.088893
-0.029076 -0.086553
-0.030486 -0.084177
-0.031915 -0.081864
-0.033344 -0.079719
-0.034763 -0.077850
-0.036163 -0.076357
-0.037540 -0.075319
-0.038891 -0.074779
-0.040212 -0.074730
-0.041499 -0.075119
-0.042753 -0.075852
-0.043980 -0.076818
-0.045189 -0.077905
-0.046397 -0.079013
-0.047619 -0.080065
-0.048873 -0.081005
-0.050169 -0.081799
-0.051508 -0.082431
-0.052880 -0.082898
-0.054259 -0.083204
-0.055612 -0.083363
-0.056902 -0.083396
-0.058097 -0.083330
-0.059170 -0.083200
-0.060104 -0.083050
-0.060892 -0.082932
-0.061536 -0.082909
-0.062046 -0.083047
-0.062437 -0.083407
-0.062720 -0.084033
-0.062904 -0.084931
-0.062988 -0.086065
-0.062964 -0.087355
-0.062825 -0.088697
-0.062566 -0.089978
-0.062194 -0.091097
-0.061728 -0.091974
-0.061199 -0.092554
-0.060649 -0.092811
-0.060127 -0.092741
-0.059680 -0.092359
-0.059348 -0.091693
-0.059154 -0.090783
-0.059100 -0.089675
-0.059170 -0.088424
-0.059332 -0.087090
-0.059551 -0.085740
-0.059794 -0.084442
-0.060036 -0.083274
-0.060259 -0.082311
-0.060450 -0.081623
-0.060601 -0.081258
-0.060704 -0.081233
-0.060748 -0.081520
-0.060724 -0.082059
-0.060623 -0.082765
-0.060439 -0.083545
-0.060171 -0.084315
-0.059820 -0.085007
-0.059392 -0.085574
-0.058895 -0.085988
-0.058340 -0.086242
-0.057737 -0.086341
-0.057094 -0.086303
-0.056416 -0.086151
-0.055706 -0.085911
-0.054963 -0.085616
-0.054186 -0.085301
-0.053376 -0.085008
-0.052535 -0.084785
-0.051667 -0.084689
-0.050781 -0.084776
-0.049884 -0.085101
-0.101670 0.244513
-0.103893 0.243289
-0.105828 0.241908
-0.107403 0.240419
-0.108572 0.238871
-0.109339 0.237294
-0.109750 0.235699
-0.109898 0.234082
-0.109899 0.232431
-0.109884 0.230733
-0.109968 0.228987
-0.110252 0.227198
-0.110826 0.225375
-0.111758 0.223534
-0.113099 0.221687
-0.114880 0.219842
-0.117105 0.218000
-0.119744 0.216158
-0.122731 0.214312
-0.125966 0.212460
-0.129331 0.210603
-0.132709 0.208745
-0.136004 0.206887
-0.139156 0.205024
-0.142135 0.203151
-0.144946 0.201251
-0.147618 0.199302
-0.150198 0.197278
-0.152742 0.195148
-0.155301 0.192889
-0.157912 0.190492
-0.160595 0.187965
-0.163365 0.185327
-0.166236 0.182593
-0.169215 0.179784
-0.172309 0.176912
-0.175515 0.173989
-0.178814 0.171018
-0.182171 0.167999
-0.185528 0.164926
-0.188803 0.161798
-0.191902 0.158619
-0.194732 0.155401
-0.197216 0.152163
-0.199307 0.148925
-0.200986 0.145720
-0.202260 0.142585
-0.203153 0.139569
-0.203702 0.136729
-0.203951 0.134123
-0.203944 0.131805
-0.203724 0.129807
-0.203335 0.128134
-0.202825 0.126755
-0.202245 0.125614
-0.201649 0.124640
-0.201092 0.123758
-0.200631 0.122901
-0.200315 0.122014
-0.200178 0.121052
-0.200228 0.119985
-0.200446 0.118799
-0.200786 0.117492
-0.201184 0.116077
-0.201570 0.114575
-0.201884 0.113015
-0.202079 0.111428
-0.202130 0.109850
-0.202030 0.108321
-0.201792 0.106885
-0.201438 0.105591
-0.201000 0.104487
-0.200512 0.103617
-0.200008 0.103009
-0.199521 0.102666
-0.199083 0.102564
-0.198730 0.102650
-0.198504 0.102848
-0.198452 0.103076
-0.198624 0.103253
-0.199066 0.103314
-0.199804 0.103210
-0.200836 0.102918
-0.202126 0.102432
-0.203602 0.101770
-0.205170 0.100966
-0.206724 0.100069
-0.208161 0.099142
-0.209395 0.098257
-0.210360 0.097489
-0.211015 0.096916
-0.211339 0.096612
-0.211327 0.096636
-0.210988 0.097031
-0.210337 0.097812
-0.209394 0.098961
-0.208187 0.100425
-0.206753 0.102117
-0.205150 0.103923
-0.203458 0.105713
-0.201784 0.107358
0.020677 -0.087581
0.021410 -0.086187
0.022091 -0.084595
0.022735 -0.082928
0.023352 -0.081319
0.023948 -0.079898
0.024522 -0.078788
0.025074 -0.078087
0.025598 -0.077864
0.026083 -0.078148
0.026515 -0.078922
0.026876 -0.080122
0.027152 -0.081645
0.027338 -0.083360
0.027444 -0.085122
0.027497 -0.086792
0.027530 -0.088240
0.027577 -0.089357
0.027656 -0.090056
0.027765 -0.090284
0.027884 -0.090021
0.027979 -0.089282
0.028012 -0.088115
0.027947 -0.086596
0.027749 -0.084823
0.027395 -0.082908
0.026873 -0.080976
0.026187 -0.079155
0.025347 -0.077571
0.024378 -0.076337
0.023305 -0.075551
0.022160 -0.075280
0.020974 -0.075554
0.019782 -0.076359
0.018616 -0.077629
0.017509 -0.079263
0.016492 -0.081130
0.015594 -0.083090
0.014834 -0.085004
0.014222 -0.086748
0.013753 -0.088216
0.013408 -0.089329
0.013151 -0.090037
0.012939 -0.090320
0.012721 -0.090191
0.012447 -0.089687
0.012071 -0.088869
0.011564 -0.087815
0.010913 -0.086621
0.010129 -0.085392
0.009238 -0.084243
0.008280 -0.083291
0.007294 -0.082645
0.006319 -0.082393
0.005382 -0.082593
0.004507 -0.083256
0.003708 -0.084342
0.002993 -0.085763
0.002363 -0.087397
0.001814 -0.089100
0.001335 -0.090732
0.000906 -0.092166
0.000499 -0.093294
0.000078 -0.094038
-0.000403 -0.094346
-0.000985 -0.094196
-0.001705 -0.093595
-0.002589 -0.092578
-0.003644 -0.091203
-0.004865 -0.089550
-0.006233 -0.087711
-0.007714 -0.085797
-0.009267 -0.083924
-0.010851 -0.082217
-0.012430 -0.080796
-0.013984 -0.079765
-0.015504 -0.079200
-0.016991 -0.079137
-0.018452 -0.079563
-0.019894 -0.080415
-0.021326 -0.081586
-0.022752 -0.082946
-0.024174 -0.084353
-0.025590 -0.085675
-0.026988 -0.086800
-0.028353 -0.087641
-0.029659 -0.088138
-0.030883 -0.088262
-0.032002 -0.088009
-0.033002 -0.087398
-0.033875 -0.086473
-0.034621 -0.085291
-0.035250 -0.083928
-0.035774 -0.082472
-0.036210 -0.081024
-0.036581 -0.079691
-0.036916 -0.078582
-0.037243 -0.077794
-0.037592 -0.077401
-0.037987 -0.077446
-0.038441 -0.077929
0.203300 0.035752
0.202794 0.035581
0.202642 0.035045
0.202844 0.034228
0.203373 0.033241
0.204169 0.032204
0.205147 0.031226
0.206202 0.030396
0.207221 0.029783
0.208106 0.029429
0.208777 0.029357
0.209190 0.029570
0.209329 0.030044
0.209211 0.030736
0.208877 0.031573
0.208386 0.032458
0.207807 0.033273
0.207209 0.033894
0.206658 0.034213
0.206211 0.034157
0.205913 0.033714
0.205802 0.032915
0.205906 0.031825
0.206250 0.030516
0.206849 0.029056
0.207714 0.027516
0.208838 0.025969
0.210198 0.024497
0.211739 0.023195
0.213373 0.022159
0.214993 0.021466
0.216491 0.021165
0.217769 0.021265
0.218754 0.021740
0.219397 0.022531
0.219675 0.023557
0.219588 0.024732
0.219156 0.025983
0.218419 0.027260
0.217432 0.028538
0.216264 0.029808
0.214986 0.031061
0.213676 0.032282
0.212412 0.033447
0.211276 0.034531
0.210347 0.035509
0.209698 0.036367
0.209383 0.037111
0.209430 0.037760
0.209830 0.038349
0.210535 0.038917
0.211468 0.039491
0.212528 0.040070
0.213614 0.040628
0.214635 0.041119
0.215524 0.041497
0.216236 0.041737
0.216757 0.041840
0.217092 0.041828
0.217261 0.041731
0.217290 0.041577
0.217207 0.041383
0.217035 0.041157
0.216800 0.040895
0.216525 0.040583
0.216240 0.040202
0.215981 0.039720
0.215782 0.039103
0.215678 0.038317
0.215698 0.037325
0.215847 0.036110
0.216116 0.034666
0.216467 0.033025
0.216845 0.031253
0.217183 0.029451
0.217417 0.027734
0.217494 0.026206
0.217383 0.024942
0.217071 0.023987
0.216566 0.023356
0.215890 0.023046
0.215068 0.023040
0.214126 0.023314
0.213086 0.023842
0.211965 0.024588
0.210782 0.025510
0.209557 0.026553
0.208318 0.027650
0.207102 0.028729
0.205954 0.029718
0.204923 0.030561
0.204055 0.031232
0.203386 0.031740
0.202932 0.032137
0.202686 0.032494
0.202624 0.032893
0.202702 0.033409
0.202874 0.034094
0.203098 0.034979
0.203339 0.036066
0.203579 0.037335
-0.026625 -0.086950
-0.027661 -0.086845
-0.028697 -0.086751
-0.029739 -0.086709
-0.030790 -0.086756
-0.031853 -0.086916
-0.032927 -0.087193
-0.034008 -0.087573
-0.035091 -0.088019
-0.036172 -0.088491
-0.037250 -0.088946
-0.038330 -0.089352
-0.039419 -0.089689
-0.040526 -0.089946
-0.041657 -0.090118
-0.042816 -0.090204
-0.044001 -0.090198
-0.045202 -0.090091
-0.046404 -0.089870
-0.047590 -0.089525
-0.048737 -0.089048
-0.049824 -0.088444
-0.050833 -0.087729
-0.051745 -0.086933
-0.052549 -0.086096
-0.053234 -0.085263
-0.053794 -0.084473
-0.054228 -0.083756
-0.054536 -0.083124
-0.054727 -0.082574
-0.054816 -0.082085
-0.054825 -0.081635
-0.054785 -0.081200
-0.054730 -0.080764
-0.054696 -0.080322
-0.054714 -0.079875
-0.054806 -0.079433
-0.054979 -0.079007
-0.055226 -0.078605
-0.055529 -0.078234
-0.055859 -0.077892
-0.056188 -0.077575
-0.056488 -0.077279
-0.056737 -0.077005
-0.056920 -0.076763
-0.057033 -0.076569
-0.057075 -0.076449
-0.057053 -0.076430
-0.056977 -0.076535
-0.056859 -0.076775
-0.056710 -0.077145
-0.056541 -0.077622
-0.056362 -0.078174
-0.056183 -0.078764
-0.056014 -0.079362
-0.055866 -0.079949
-0.055752 -0.080516
-0.055683 -0.081065
-0.055671 -0.081603
-0.055726 -0.082134
-0.055854 -0.082656
-0.056055 -0.083153
-0.056324 -0.083605
-0.056651 -0.083984
-0.057023 -0.084269
-0.057426 -0.084451
-0.057845 -0.084536
-0.058273 -0.084551
-0.058700 -0.084536
-0.059123 -0.084534
-0.059538 -0.084585
-0.059941 -0.084713
-0.060327 -0.084916
-0.060691 -0.085172
-0.061028 -0.085445
-0.061336 -0.085697
-0.061617 -0.085894
-0.061877 -0.086019
-0.062128 -0.086064
-0.062385 -0.086037
-0.062664 -0.085948
-0.062977 -0.085813
-0.063333 -0.085638
-0.063732 -0.085428
-0.064165 -0.085178
-0.064618 -0.084887
-0.065069 -0.084554
-0.065497 -0.084190
-0.065885 -0.083819
-0.066221 -0.083478
-0.066498 -0.083216
-0.066715 -0.083083
-0.066874 -0.083124
-0.066975 -0.083365
-0.067016 -0.083812
-0.066988 -0.084443
-0.066878 -0.085220
-0.066674 -0.086094
-0.066364 -0.087019
-0.065940 -0.087961
-0.065398 -0.088893
0.036999 -0.098402
0.036571 -0.098281
0.035993 -0.097744
0.035266 -0.096813
0.034406 -0.095528
0.033435 -0.093943
0.032387 -0.092130
0.031306 -0.090179
0.030239 -0.088201
0.029232 -0.086321
0.028325 -0.084671
0.027546 -0.083378
0.026905 -0.082545
0.026399 -0.082233
0.026014 -0.082458
0.025732 -0.083191
0.025529 -0.084361
0.025378 -0.085862
0.025251 -0.087567
0.025119 -0.089343
0.024956 -0.091066
0.024745 -0.092635
0.024476 -0.093973
0.044442 0.153616
0.023802 -0.095764
0.023425 -0.096166
0.023044 -0.096226
0.022662 -0.095950
0.022264 -0.095365
0.021813 -0.094522
0.021261 -0.093500
0.020555 -0.092410
0.019655 -0.091380
0.018545 -0.090545
0.017233 -0.090019
0.015745 -0.089899
0.014128 -0.090212
0.012428 -0.090946
0.010685 -0.092050
0.008934 -0.093433
0.007208 -0.094988
0.005534 -0.096600
0.003946 -0.098159
0.002474 -0.099569
0.001151 -0.100754
0.000000 -0.101652
-0.000966 -0.102207
-0.001753 -0.102372
-0.002382 -0.102112
-0.002888 -0.101408
-0.003314 -0.100265
-0.003700 -0.098725
-0.004084 -0.096861
-0.004497 -0.094780
-0.004961 -0.092614
-0.005491 -0.090507
-0.006089 -0.088603
-0.006747 -0.087032
-0.007447 -0.085894
-0.008159 -0.085249
-0.008846 -0.085111
-0.009468 -0.085454
-0.009986 -0.086208
-0.010374 -0.087301
-0.010605 -0.088568
-0.010691 -0.089960
-0.010647 -0.091358
-0.010503 -0.092672
-0.010299 -0.093823
-0.010072 -0.094740
-0.009861 -0.095361
-0.009702 -0.095637
-0.009628 -0.095543
-0.009668 -0.095081
-0.009851 -0.094286
-0.010200 -0.093232
-0.010731 -0.092024
-0.011454 -0.090788
-0.012367 -0.089663
-0.013450 -0.088778
-0.014673 -0.088241
-0.015994 -0.088127
-0.017370 -0.088465
-0.018771 -0.089241
-0.020179 -0.090398
-0.021587 -0.091848
-0.022997 -0.093486
-0.024412 -0.095202
-0.025833 -0.096887
-0.027258 -0.098439
-0.028680 -0.099758
-0.030083 -0.100753
-0.031448 -0.101341
-0.032751 -0.101462
-0.033967 -0.101083
-0.035069 -0.100209
-0.036036 -0.098882
-0.036848 -0.097178
-0.037497 -0.095199
-0.037988 -0.093086
-0.038335 -0.090965
-0.191633 0.146626
-0.192446 0.145752
-0.193982 0.144497
-0.196069 0.142981
-0.198494 0.141325
-0.201038 0.139637
-0.203517 0.137986
-0.205762 0.136434
-0.207646 0.135016
-0.209063 0.133760
-0.209910 0.132712
-0.210137 0.131878
-0.209709 0.131274
-0.208624 0.130899
-0.206923 0.130730
-0.204714 0.130679
-0.202132 0.130657
-0.199383 0.130532
-0.196685 0.130210
-0.194273 0.129625
-0.192361 0.128764
-0.191098 0.127671
-0.190602 0.126377
-0.190904 0.124943
-0.191981 0.123408
-0.193751 0.121800
-0.196077 0.120151
-0.198809 0.118471
-0.201758 0.116789
-0.204795 0.115066
-0.207725 0.113340
-0.210418 0.111584
-0.212754 0.109766
-0.214629 0.107863
-0.215960 0.105868
-0.216693 0.103807
-0.216813 0.101743
-0.216344 0.099794
-0.215372 0.098068
-0.214028 0.096638
-0.212483 0.095518
-0.210928 0.094660
-0.209553 0.093979
-0.208527 0.093387
-0.207992 0.092794
-0.208032 0.092142
-0.208671 0.091393
-0.209858 0.090537
-0.211485 0.089575
-0.213401 0.088514
-0.215444 0.087348
-0.217456 0.086075
-0.219294 0.084696
-0.220830 0.083240
-0.221955 0.081767
-0.222580 0.080376
-0.222648 0.079171
-0.222138 0.078245
-0.221063 0.077670
-0.219474 0.077489
-0.217452 0.077711
-0.215111 0.078310
-0.212590 0.079230
-0.210050 0.080384
-0.207658 0.081667
-0.205574 0.082966
-0.203929 0.084177
-0.202814 0.085205
-0.202263 0.085977
-0.202251 0.086438
-0.202703 0.086556
-0.203509 0.086333
-0.204553 0.085796
-0.205715 0.085007
-0.206892 0.084038
-0.207989 0.082966
-0.208921 0.081863
-0.209615 0.080798
-0.210013 0.079830
-0.210073 0.079009
-0.209785 0.078370
-0.209162 0.077944
-0.208252 0.077737
-0.207136 0.077728
-0.205912 0.077873
-0.204705 0.078088
-0.203637 0.078280
-0.202841 0.078324
-0.202432 0.078116
-0.202508 0.077574
-0.203124 0.076677
-0.204281 0.075450
-0.205916 0.073967
-0.207918 0.072322
-0.210152 0.070603
-0.212479 0.068889
-0.214767 0.067243
-0.216896 0.065721
-0.218757 0.064373
-0.220249 0.063245
-0.221282 0.062388
-0.095396 0.240369
-0.095823 0.241273
-0.095645 0.242273
-0.094868 0.243310
-0.093575 0.244314
-0.091894 0.245215
-0.089977 0.245960
-0.087970 0.246521
-0.086007 0.246892
-0.084199 0.247087
-0.082627 0.247137
-0.081344 0.247082
-0.080369 0.246970
-0.079681 0.246850
-0.079222 0.246773
-0.078906 0.246786
-0.078645 0.246924
-0.078384 0.247202
-0.078143 0.247602
-0.078030 0.248062
-0.078220 0.248484
-0.078895 0.248748
-0.080178 0.248739
-0.082080 0.248374
-0.084493 0.247616
-0.087206 0.246486
-0.089969 0.245047
-0.092551 0.243392
-0.094789 0.241614
-0.096608 0.239793
-0.098001 0.237994
-0.099010 0.236267
-0.099695 0.234657
-0.100124 0.233201
-0.100379 0.231925
-0.100573 0.230831
-0.100868 0.229891
-0.101475 0.229036
-0.102639 0.228169
-0.104604 0.227169
-0.107580 0.225912
-0.111693 0.224283
-0.116946 0.222190
-0.123197 0.219581
-0.130161 0.216460
-0.137464 0.212893
-0.144703 0.209004
-0.151518 0.204953
-0.157645 0.200905
-0.162937 0.196999
-0.167357 0.193322
-0.170959 0.189905
-0.173857 0.186728
-0.176196 0.183742
-0.178129 0.180884
-0.179801 0.178098
-0.181342 0.175336
-0.182856 0.172561
-0.184422 0.169745
-0.186091 0.166868
-0.187898 0.163915
-0.189864 0.160875
-0.192003 0.157738
-0.194312 0.154504
-0.196768 0.151182
-0.199311 0.147801
-0.201847 0.144408
-0.204267 0.141065
-0.206459 0.137838
-0.208334 0.134789
-0.209828 0.131973
-0.210905 0.129439
-0.211555 0.127233
-0.211786 0.125392
-0.211632 0.123938
-0.211140 0.122865
-0.210375 0.122139
-0.209412 0.121704
-0.208330 0.121484
-0.207208 0.121397
-0.206121 0.121359
-0.205137 0.121289
-0.204324 0.121105
-0.203748 0.120729
-0.203474 0.120087
-0.203560 0.119115
-0.204042 0.117765
-0.204918 0.116018
-0.206137 0.113893
-0.207602 0.111449
-0.209192 0.108775
-0.210783 0.105979
-0.212270 0.103166
-0.213579 0.100423
-0.214665 0.097805
-0.215510 0.095342
-0.216117 0.093033
-0.216503 0.090856
-0.216691 0.088778
-0.216713 0.086757
-0.216598 0.084752
-0.003516 -0.084102
-0.002648 -0.085002
-0.001694 -0.086068
-0.000658 -0.087214
0.000450 -0.088356
0.001614 -0.089420
0.002812 -0.090347
0.004020 -0.091092
0.005213 -0.091629
0.006365 -0.091945
0.007455 -0.092045
0.008466 -0.091945
0.009385 -0.091680
0.010207 -0.091297
0.010930 -0.090856
0.011559 -0.090433
0.012100 -0.090106
0.012563 -0.089952
0.012956 -0.090038
0.013286 -0.090406
0.013554 -0.091073
0.013759 -0.092019
0.013891 -0.093199
0.013938 -0.094538
0.013885 -0.095953
0.013717 -0.097353
0.013421 -0.098654
0.012990 -0.099785
0.012420 -0.100686
0.011716 -0.101314
0.010887 -0.101638
0.009948 -0.101643
0.008916 -0.101323
0.007811 -0.100686
0.006651 -0.099752
0.005452 -0.098553
0.004227 -0.097136
0.002986 -0.095557
0.001737 -0.093881
0.000483 -0.092179
-0.000769 -0.090518
-0.002015 -0.088962
-0.003249 -0.087563
-0.004460 -0.086357
-0.005637 -0.085363
-0.006765 -0.084582
-0.007827 -0.084002
-0.008806 -0.083598
-0.009683 -0.083341
-0.010441 -0.083203
-0.011066 -0.083157
-0.011545 -0.083179
-0.011872 -0.083251
-0.012044 -0.083356
-0.012064 -0.083481
-0.011940 -0.083617
-0.011684 -0.083758
-0.011311 -0.083906
-0.010839 -0.084066
-0.010285 -0.084256
-0.009669 -0.084495
-0.009006 -0.084809
-0.008311 -0.085227
-0.007595 -0.085773
-0.006867 -0.086464
-0.006131 -0.087309
-0.005390 -0.088301
-0.004647 -0.089418
-0.003899 -0.090622
-0.003146 -0.091866
-0.002385 -0.093100
-0.001614 -0.094275
-0.000832 -0.095345
-0.000038 -0.096273
0.000763 -0.097028
0.001564 -0.097587
0.002359 -0.097932
0.003134 -0.098054
0.003881 -0.097956
0.004587 -0.097649
0.005242 -0.097156
0.005840 -0.096509
0.006374 -0.095750
0.006840 -0.094923
0.007240 -0.094071
0.007574 -0.093232
0.007845 -0.092436
0.008059 -0.091700
0.008219 -0.091026
0.008329 -0.090408
0.008393 -0.089829
0.008413 -0.089268
0.008392 -0.088707
0.008331 -0.088130
0.008232 -0.087529
0.008099 -0.086904
0.007932 -0.086258
0.007734 -0.085602
0.007505 -0.084946
0.007245 -0.084306
0.006957 -0.083696
-0.023404 -0.089052
-0.024080 -0.089580
-0.024642 -0.090675
-0.025125 -0.092177
-0.025560 -0.093846
-0.025976 -0.095445
-0.026398 -0.096785
-0.026846 -0.097749
-0.027335 -0.098284
-0.027871 -0.098390
-0.028451 -0.098099
-0.029061 -0.097466
-0.029674 -0.096556
-0.030259 -0.095434
-0.030772 -0.094167
-0.031167 -0.092809
-0.031397 -0.091413
-0.031421 -0.090024
-0.031213 -0.088685
-0.030777 -0.087447
-0.030149 -0.086378
-0.029391 -0.085567
-0.028582 -0.085127
-0.027796 -0.085164
-0.027091 -0.085737
-0.026503 -0.086811
-0.026052 -0.088256
-0.025750 -0.089881
-0.025609 -0.091496
-0.025640 -0.092956
-0.025851 -0.094168
-0.026239 -0.095098
-0.026787 -0.095745
-0.027457 -0.096136
-0.028194 -0.096306
-0.028933 -0.096291
-0.029609 -0.096119
-0.030174 -0.095812
-0.030601 -0.095384
-0.030888 -0.094848
-0.031053 -0.094220
-0.031117 -0.093528
-0.031108 -0.092819
-0.031052 -0.092171
-0.030976 -0.091692
-0.030903 -0.091500
-0.030853 -0.091692
-0.030837 -0.092300
-0.030851 -0.093261
-0.030874 -0.094436
-0.030874 -0.095660
-0.030811 -0.096791
-0.030641 -0.097734
-0.030322 -0.098439
-0.029820 -0.098890
-0.029115 -0.099091
-0.028210 -0.099047
-0.027129 -0.098761
-0.025911 -0.098238
-0.024599 -0.097483
-0.023234 -0.096505
-0.021851 -0.095319
-0.020483 -0.093945
-0.019157 -0.092420
-0.017897 -0.090799
-0.016726 -0.089164
-0.015655 -0.087634
-0.014692 -0.086349
-0.013826 -0.085450
-0.013033 -0.085041
-0.012275 -0.085149
-0.011515 -0.085715
-0.010724 -0.086621
-0.009902 -0.087727
-0.009079 -0.088914
-0.008307 -0.090094
-0.007649 -0.091211
-0.007162 -0.092236
-0.006887 -0.093151
-0.006849 -0.093943
-0.007054 -0.094596
-0.007492 -0.095094
-0.008138 -0.095417
-0.008959 -0.095550
-0.009910 -0.095484
-0.010935 -0.095223
-0.011975 -0.094791
-0.012960 -0.094242
-0.013824 -0.093664
-0.014507 -0.093179
-0.014968 -0.092921
-0.015193 -0.093008
-0.015200 -0.093499
-0.015031 -0.094367
-0.014742 -0.095517
-0.014390 -0.096819
-0.014024 -0.098154
-0.013678 -0.099432
-0.013369 -0.100593
-0.013101 -0.101596
-0.012863 -0.102411
0.205031 0.026608
0.204448 0.026545
0.204261 0.026417
0.204474 0.026267
0.205049 0.026144
0.205901 0.026098
0.206910 0.026171
0.207940 0.026394
0.208861 0.026785
0.209567 0.027349
0.209984 0.028082
0.210071 0.028965
0.209822 0.029972
0.209261 0.031064
0.208442 0.032191
0.207437 0.033298
0.206334 0.034331
0.205228 0.035236
0.204210 0.035971
0.203362 0.036508
0.202753 0.036832
0.202440 0.036940
0.202473 0.036830
0.202894 0.036505
0.203735 0.035976
0.204997 0.035267
0.206647 0.034422
0.208603 0.033508
0.210745 0.032598
0.212932 0.031764
0.215022 0.031059
0.216892 0.030519
0.218447 0.030162
0.219624 0.029992
0.220391 0.029998
0.220746 0.030158
0.220710 0.030445
0.220323 0.030825
0.219636 0.031263
0.218711 0.031726
0.217612 0.032182
0.216408 0.032606
0.215171 0.032975
0.213984 0.033267
0.212937 0.033460
0.212126 0.033538
0.211641 0.033496
0.211551 0.033349
0.211884 0.033143
0.212621 0.032945
0.213697 0.032829
0.215006 0.032856
0.216421 0.033060
0.217811 0.033448
0.219059 0.034001
0.220071 0.034693
0.220786 0.035490
0.221172 0.036359
0.221221 0.037272
0.220951 0.038204
0.220388 0.039137
0.219571 0.040057
0.218540 0.040957
0.217340 0.041830
0.216027 0.042661
0.214664 0.043430
0.213331 0.044100
0.212117 0.044622
0.211111 0.044943
0.210388 0.045021
0.209990 0.044832
0.209914 0.044387
0.210121 0.043728
0.210537 0.042921
0.211077 0.042038
0.211654 0.041140
0.212189 0.040275
0.212619 0.039473
0.212898 0.038747
0.213000 0.038108
0.212917 0.037556
0.212645 0.037096
0.212194 0.036727
0.211573 0.036447
0.210793 0.036253
0.209873 0.036131
0.208836 0.036065
0.207722 0.036023
0.206585 0.035966
0.205496 0.035852
0.204534 0.035648
0.203776 0.035339
0.203289 0.034936
0.203111 0.034483
0.203255 0.034047
0.203709 0.033708
0.204445 0.033538
0.205420 0.033589
0.206575 0.033888
0.207845 0.034426
0.209162 0.035172
-0.022638 0.265636
-0.024356 0.264626
-0.026330 0.263676
-0.028602 0.262841
-0.031210 0.262148
-0.034176 0.261586
-0.037494 0.261105
-0.041128 0.260633
-0.045016 0.260091
-0.049073 0.259413
-0.053197 0.258559
-0.057275 0.257515
-0.061189 0.256290
-0.064838 0.254907
-0.068148 0.253394
-0.071099 0.251770
-0.073726 0.250041
-0.076112 0.248203
-0.078365 0.246245
-0.080590 0.244166
-0.082879 0.241972
-0.085312 0.239684
-0.087969 0.237329
-0.090934 0.234935
-0.094295 0.232519
-0.098132 0.230081
-0.102499 0.227601
-0.107414 0.225035
-0.112845 0.222323
-0.118727 0.219395
-0.124980 0.216179
-0.131524 0.212605
-0.138287 0.208612
-0.145194 0.204159
-0.152152 0.199236
-0.159029 0.193894
-0.165649 0.188264
-0.171808 0.182563
-0.177313 0.177067
-0.182028 0.172050
-0.185903 0.167710
-0.188984 0.164105
-0.191397 0.161147
-0.193314 0.158644
-0.194926 0.156362
-0.196412 0.154081
-0.197930 0.151616
-0.199596 0.148829
-0.201473 0.145624
-0.203561 0.141948
-0.205801 0.137789
-0.208092 0.133166
-0.210321 0.128126
-0.212388 0.122730
-0.214212 0.117061
-0.215741 0.111225
-0.216943 0.105362
-0.217807 0.099654
-0.218346 0.094323
-0.218592 0.089607
-0.218592 0.085737
-0.218394 0.082883
-0.218029 0.081116
-0.217505 0.080384
-0.216816 0.080512
-0.215962 0.081238
-0.214972 0.082271
-0.213908 0.083340
-0.212856 0.084233
-0.211906 0.084808
-0.211124 0.084994
-0.210541 0.084776
-0.210153 0.084181
-0.209932 0.083258
-0.209842 0.082061
-0.209855 0.080642
-0.209952 0.079044
-0.210127 0.077308
-0.210376 0.075472
-0.210698 0.073586
-0.211082 0.071710
-0.211512 0.069924
-0.211967 0.068320
-0.212425 0.066999
-0.212863 0.066051
-0.213260 0.065534
-0.213598 0.065458
-0.213865 0.065772
-0.214062 0.066371
-0.214209 0.067114
-0.214340 0.067853
-0.214497 0.068458
-0.214711 0.068839
-0.214989 0.068951
-0.215311 0.068794
-0.215634 0.068398
-0.215909 0.067812
-0.216096 0.067085
-0.216173 0.066261
-0.216138 0.065376
-0.216003 0.064463
0.215870 0.056056
0.215149 0.056143
0.214813 0.056094
0.214886 0.055922
0.215362 0.055640
0.216196 0.055262
0.217304 0.054793
0.218571 0.054231
0.219869 0.053571
0.221078 0.052814
0.222092 0.051973
0.222833 0.051072
0.223252 0.050142
0.223330 0.049210
0.223075 0.048297
0.222517 0.047413
0.221700 0.046557
0.220677 0.045723
0.219506 0.044899
0.218247 0.044069
0.216960 0.043218
0.215710 0.042331
0.214566 0.041393
0.213601 0.040390
0.212888 0.039315
0.212492 0.038165
0.212452 0.036946
0.212776 0.035675
0.213431 0.034389
0.214328 0.033147
0.215349 0.032013
0.216364 0.031042
0.217262 0.030277
0.217956 0.029752
0.218393 0.029487
0.218544 0.029493
0.218407 0.029767
0.217999 0.030295
0.217353 0.031048
0.216510 0.031983
0.215517 0.033045
0.214424 0.034170
0.213281 0.035289
0.212144 0.036331
0.211072 0.037234
0.210131 0.037956
0.209387 0.038474
0.208898 0.038795
0.208702 0.038950
0.208815 0.038986
0.209220 0.038958
0.209870 0.038921
0.210696 0.038917
0.211614 0.038974
0.212543 0.039106
0.213412 0.039313
0.214170 0.039585
0.214789 0.039901
0.215253 0.040232
0.215566 0.040542
0.215736 0.040789
0.215774 0.040930
0.215689 0.040928
0.215495 0.040757
0.215205 0.040409
0.214845 0.039889
0.214449 0.039210
0.214061 0.038388
0.213735 0.037436
0.213522 0.036372
0.213463 0.035219
0.213587 0.034014
0.213895 0.032806
0.214370 0.031652
0.214967 0.030605
0.215624 0.029707
0.216268 0.028975
0.216828 0.028399
0.217242 0.027955
0.217468 0.027603
0.217477 0.027310
0.217260 0.027051
0.216821 0.026824
0.216174 0.026641
0.215339 0.026525
0.214341 0.026499
0.213207 0.026579
0.211968 0.026765
0.210664 0.027044
0.209341 0.027390
0.208051 0.027769
0.206845 0.028148
0.205767 0.028502
0.204847 0.028816
0.204099 0.029087
0.203516 0.029318
0.203079 0.029511
0.202758 0.029664
0.202516 0.029773
0.202322 0.029829
0.202147 0.029832
0.237659 0.135577
0.236983 0.135478
0.236182 0.135036
0.235263 0.134275
0.234234 0.133222
0.233104 0.131906
0.231892 0.130358
0.230626 0.128609
0.229343 0.126691
0.228087 0.124637
0.226902 0.122487
0.225831 0.120292
0.224910 0.118117
0.224164 0.116030
0.223612 0.114079
0.223264 0.112272
0.223121 0.110572
0.223176 0.108907
0.223415 0.107198
0.223825 0.105388
0.224388 0.103438
0.225089 0.101333
0.225910 0.099066
0.226828 0.096640
0.227816 0.094065
0.228841 0.091353
0.229864 0.088525
0.230846 0.085603
0.231750 0.082610
0.232547 0.079575
0.233214 0.076523
0.233738 0.073485
0.234115 0.070492
0.234348 0.067590
0.234450 0.064832
0.234440 0.062285
0.234343 0.060022
0.234185 0.058106
0.233982 0.056573
0.233731 0.055420
0.233415 0.054595
0.233011 0.054015
0.232506 0.053586
0.231898 0.053228
0.231196 0.052874
0.230414 0.052481
0.229563 0.052018
0.228646 0.051472
0.227660 0.050840
0.226597 0.050126
0.225450 0.049338
0.224218 0.048487
0.222901 0.047580
0.221510 0.046628
0.220055 0.045638
0.218549 0.044623
0.217005 0.043601
0.215437 0.042595
0.213860 0.041637
0.212292 0.040763
0.210756 0.040005
0.209268 0.039382
0.207840 0.038889
0.206485 0.038489
0.205215 0.038123
0.204045 0.037724
0.202995 0.037235
0.202092 0.036610
0.201361 0.035824
0.200824 0.034862
0.200491 0.033721
0.200361 0.032408
0.200422 0.030932
0.200656 0.029309
0.201033 0.027561
0.201522 0.025713
0.202085 0.023793
0.202680 0.021834
0.203265 0.019873
0.203799 0.017948
0.204247 0.016104
0.204581 0.014387
0.204791 0.012841
0.204877 0.011509
0.204850 0.010420
0.204725 0.009587
0.204507 0.008999
0.204200 0.008621
0.203803 0.008401
0.203324 0.008275
0.202776 0.008185
0.202177 0.008082
0.201545 0.007928
0.200896 0.007697
0.200242 0.007373
0.199590 0.006945
0.198945 0.006412
0.198308 0.005774
0.197675 0.005042
0.197033 0.004236
0.196364 0.003382
0.224542 0.077658
0.224001 0.078008
0.223499 0.078309
0.223052 0.078601
0.222676 0.078929
0.222377 0.079342
0.222147 0.079874
0.221957 0.080537
0.221766 0.081305
0.221529 0.082120
0.221204 0.082915
0.220764 0.083624
0.220204 0.084186
0.219538 0.084557
0.218801 0.084704
0.218040 0.084599
0.217309 0.084228
0.216662 0.083582
0.216143 0.082661
0.215775 0.081481
0.215566 0.080068
0.215508 0.078454
0.215585 0.076682
0.215779 0.074791
0.216077 0.072823
0.216466 0.070822
0.216938 0.068839
0.217482 0.066926
0.218080 0.065143
0.218708 0.063541
0.219329 0.062162
0.219898 0.061028
0.220364 0.060143
0.220682 0.059487
0.220820 0.059028
0.220768 0.058724
0.220539 0.058533
0.220163 0.058412
0.219685 0.058317
0.219149 0.058213
0.218597 0.058070
0.218057 0.057869
0.217543 0.057598
0.217067 0.057253
0.216636 0.056837
0.216263 0.056357
0.215965 0.055824
0.215761 0.055265
0.215667 0.054716
0.215683 0.054237
0.215805 0.053892
0.216009 0.053755
0.216262 0.053881
0.216512 0.054302
0.216709 0.054995
0.216801 0.055913
0.216745 0.056980
0.216535 0.058099
0.216174 0.059195
0.215691 0.060191
0.215119 0.061038
0.214525 0.061662
0.213936 0.062051
0.213367 0.062212
0.212849 0.062137
0.212398 0.061840
0.212046 0.061324
0.211818 0.060601
0.211745 0.059680
0.211851 0.058570
0.212143 0.057287
0.212607 0.055860
0.213202 0.054334
0.213877 0.052769
0.214569 0.051237
0.215223 0.049799
0.215789 0.048510
0.216221 0.047402
0.216489 0.046470
0.216575 0.045686
0.216477 0.045007
0.216209 0.044381
0.215792 0.043769
0.215256 0.043131
0.214621 0.042450
0.213907 0.041717
0.213129 0.040927
0.212300 0.040084
0.211443 0.039181
0.210587 0.038208
0.209763 0.037152
0.209002 0.036000
0.208321 0.034753
0.207721 0.033434
0.207193 0.032082
0.206712 0.030766
0.206257 0.029560
0.205808 0.028542
0.205351 0.027775
0.204877 0.027302
0.204380 0.027123
0.037281 -0.082156
0.036485 -0.082305
0.035672 -0.082767
0.034819 -0.083500
0.033900 -0.084449
0.032895 -0.085549
0.031790 -0.086724
0.030579 -0.087894
0.029264 -0.088977
0.027858 -0.089899
0.026381 -0.090599
0.024858 -0.091031
0.023313 -0.091177
0.021768 -0.091046
0.020242 -0.090675
0.018753 -0.090130
0.017318 -0.089503
0.015951 -0.088898
0.014669 -0.088424
0.013483 -0.088179
0.012403 -0.088230
0.011432 -0.088610
0.010570 -0.089316
0.009813 -0.090321
0.009160 -0.091583
0.008608 -0.093046
0.008157 -0.094646
0.007797 -0.096303
0.007511 -0.097927
0.007265 -0.099422
0.007015 -0.100696
0.006713 -0.101667
0.006315 -0.102268
0.005792 -0.102453
0.005134 -0.102195
0.004346 -0.101499
0.003449 -0.100399
0.002466 -0.098963
0.001428 -0.097286
0.000363 -0.095485
-0.000699 -0.093690
-0.001730 -0.092023
-0.002704 -0.090591
-0.003598 -0.089471
-0.004391 -0.088709
-0.005074 -0.088324
-0.005648 -0.088310
-0.006128 -0.088640
-0.006542 -0.089259
-0.006928 -0.090088
-0.007333 -0.091027
-0.007802 -0.091972
-0.008375 -0.092823
-0.009084 -0.093494
-0.009949 -0.093919
-0.010975 -0.094055
-0.012153 -0.093879
-0.013457 -0.093396
-0.014854 -0.092636
-0.016300 -0.091661
-0.017752 -0.090558
-0.019170 -0.089436
-0.020520 -0.088415
-0.021776 -0.087612
-0.022924 -0.087123
-0.023962 -0.087015
-0.024896 -0.087320
-0.025746 -0.088036
-0.026536 -0.089139
-0.027293 -0.090581
-0.028041 -0.092289
-0.028798 -0.094168
-0.029580 -0.096097
-0.030395 -0.097951
-0.031254 -0.099605
-0.032161 -0.100954
-0.033120 -0.101914
-0.034125 -0.102429
-0.035159 -0.102471
-0.036193 -0.102039
-0.037191 -0.101160
-0.038114 -0.099890
-0.038932 -0.098312
-0.039629 -0.096533
-0.040207 -0.094673
-0.040681 -0.092854
-0.041075 -0.091190
-0.041418 -0.089776
-0.041738 -0.088681
-0.042060 -0.087949
-0.042408 -0.087603
-0.042800 -0.087636
-0.043248 -0.088016
-0.043755 -0.088676
-0.044314 -0.089523
-0.044912 -0.090450
-0.045529 -0.091346
-0.046142 -0.092110
-0.046730 -0.092659
-0.047273 -0.092928
-0.047755 -0.092874
0.095460 -0.068931
0.096228 -0.069349
0.096943 -0.069663
0.097606 -0.069850
0.098217 -0.069897
0.098780 -0.069800
0.099296 -0.069561
0.099766 -0.069194
0.100192 -0.068720
0.100577 -0.068170
0.100927 -0.067583
0.101252 -0.067006
0.101561 -0.066491
0.101869 -0.066088
0.102184 -0.065848
0.102513 -0.065808
0.102854 -0.065994
0.103200 -0.066411
0.103533 -0.067042
0.103836 -0.067851
0.104085 -0.068790
0.104258 -0.069801
0.104334 -0.070829
0.104291 -0.071820
0.104109 -0.072731
0.103767 -0.073526
0.103249 -0.074178
0.102540 -0.074670
0.101630 -0.074993
0.100517 -0.075149
0.099205 -0.075149
0.097710 -0.075017
0.096052 -0.074782
0.094261 -0.074485
0.092369 -0.074168
0.090411 -0.073876
0.088421 -0.073650
0.086428 -0.073519
0.084455 -0.073500
0.082518 -0.073591
0.080622 -0.073779
0.078765 -0.074034
0.076940 -0.074322
0.075132 -0.074609
0.073329 -0.074861
0.071516 -0.075055
0.069682 -0.075172
0.067820 -0.075203
0.065927 -0.075148
0.064005 -0.075013
0.062059 -0.074810
0.060102 -0.074560
0.058149 -0.074289
0.056219 -0.074033
0.054330 -0.073833
0.052501 -0.073733
0.050743 -0.073782
0.049063 -0.074028
0.047459 -0.074512
0.045919 -0.075263
0.044421 -0.076296
0.042938 -0.077603
0.041440 -0.079156
0.039896 -0.080908
0.038288 -0.082796
0.036603 -0.084749
0.034842 -0.086692
0.033016 -0.088553
0.031141 -0.090266
0.029236 -0.091778
0.027323 -0.093045
0.025422 -0.094035
0.023551 -0.094731
0.021727 -0.095129
0.019962 -0.095242
0.018266 -0.095094
0.016643 -0.094727
0.015090 -0.094192
0.013601 -0.093552
0.012162 -0.092873
0.010757 -0.092219
0.009366 -0.091647
0.007971 -0.091199
0.006553 -0.090899
0.005094 -0.090755
0.003582 -0.090755
0.002008 -0.090874
0.000370 -0.091077
-0.001329 -0.091321
-0.003074 -0.091559
-0.004848 -0.091744
-0.006626 -0.091833
-0.008384 -0.091786
-0.010100 -0.091577
-0.011755 -0.091189
-0.013339 -0.090620
-0.014847 -0.089883
-0.016281 -0.089006
-0.017650 -0.088031
-0.018968 -0.087013
-0.020254 -0.086014
0.224103 0.077937
0.224984 0.079307
0.226143 0.080634
0.227586 0.081873
0.229276 0.082993
0.231133 0.083972
0.233057 0.084794
0.234948 0.085439
0.236728 0.085877
0.238350 0.086067
0.239789 0.085967
0.241026 0.085547
0.242033 0.084799
0.242767 0.083757
0.243177 0.082494
0.243218 0.081121
0.242875 0.079768
0.242167 0.078570
0.241155 0.077647
0.239930 0.077086
0.238601 0.076930
0.237283 0.077169
0.236086 0.077752
0.235109 0.078592
0.234421 0.079583
0.234054 0.080619
0.233990 0.081600
0.234162 0.082443
0.234474 0.083091
0.234828 0.083508
0.235144 0.083683
0.235367 0.083619
0.235467 0.083339
0.235422 0.082882
0.235210 0.082304
0.234799 0.081674
0.234156 0.081071
0.233255 0.080572
0.232089 0.080247
0.230678 0.080148
0.229073 0.080301
0.227350 0.080704
0.225611 0.081323
0.223974 0.082093
0.222562 0.082929
0.221498 0.083734
0.220889 0.084415
0.220812 0.084897
0.221290 0.085130
0.222287 0.085100
0.223713 0.084820
0.225458 0.084322
0.227414 0.083636
0.229493 0.082785
0.231619 0.081784
0.233720 0.080650
0.235710 0.079407
0.237490 0.078091
0.238956 0.076750
0.240020 0.075439
0.240621 0.074209
0.240738 0.073101
0.240394 0.072146
0.239646 0.071356
0.238586 0.070733
0.237328 0.070263
0.235996 0.069921
0.234719 0.069674
0.233612 0.069481
0.232762 0.069305
0.232214 0.069113
0.231967 0.068884
0.231977 0.068604
0.232179 0.068263
0.232512 0.067850
0.232926 0.067348
0.233385 0.066743
0.233847 0.066031
0.234257 0.065223
0.234539 0.064351
0.234604 0.063459
0.234367 0.062604
0.233759 0.061843
0.232741 0.061226
0.231310 0.060795
0.229496 0.060575
0.227364 0.060570
0.225007 0.060757
0.222540 0.061095
0.220094 0.061522
0.217799 0.061969
0.215770 0.062369
0.214095 0.062669
0.212824 0.062831
0.211972 0.062831
0.211531 0.062653
0.211480 0.062281
0.211798 0.061694
0.212457 0.060872
0.213414 0.059804
0.214597 0.058500
-0.098459 0.241228
-0.101381 0.241263
-0.104066 0.240751
-0.106336 0.239804
-0.108055 0.238552
-0.109155 0.237125
-0.109635 0.235639
-0.109552 0.234184
-0.109011 0.232832
-0.108150 0.231635
-0.107139 0.230635
-0.106174 0.229868
-0.105476 0.229365
-0.105275 0.229142
-0.105786 0.229188
-0.107172 0.229437
-0.109500 0.229763
-0.112706 0.229994
-0.116600 0.229964
-0.120899 0.229551
-0.125285 0.228704
-0.129466 0.227435
-0.133208 0.225796
-0.136359 0.223855
-0.138842 0.221687
-0.140644 0.219355
-0.141796 0.216920
-0.142362 0.214433
-0.142429 0.211936
-0.142100 0.209464
-0.141499 0.207036
-0.140771 0.204655
-0.140090 0.202308
-0.139659 0.199963
-0.139709 0.197580
-0.140474 0.195114
-0.142153 0.192524
-0.144869 0.189779
-0.148617 0.186860
-0.153244 0.183764
-0.158484 0.180508
-0.164020 0.177126
-0.169544 0.173675
-0.174802 0.170222
-0.179607 0.166838
-0.183838 0.163589
-0.187439 0.160522
-0.190402 0.157664
-0.192760 0.155014
-0.194571 0.152544
-0.195914 0.150201
-0.196874 0.147919
-0.197532 0.145631
-0.197965 0.143292
-0.198247 0.140883
-0.198459 0.138417
-0.198703 0.135920
-0.199105 0.133415
-0.199813 0.130909
-0.200957 0.128396
-0.202621 0.125866
-0.204792 0.123326
-0.207355 0.120809
-0.210114 0.118372
-0.212849 0.116078
-0.215363 0.113980
-0.217505 0.112110
-0.219176 0.110474
-0.220322 0.109048
-0.220921 0.107794
-0.220975 0.106666
-0.220496 0.105628
-0.219508 0.104660
-0.218047 0.103759
-0.216160 0.102927
-0.213914 0.102167
-0.211401 0.101470
-0.208737 0.100809
-0.206068 0.100141
-0.203565 0.099402
-0.201407 0.098520
-0.199762 0.097419
-0.198750 0.096030
-0.198415 0.094314
-0.198711 0.092266
-0.199510 0.089915
-0.200643 0.087312
-0.201934 0.084516
-0.203237 0.081588
-0.204441 0.078587
-0.205476 0.075568
-0.206304 0.072583
-0.206910 0.069679
-0.207292 0.066895
-0.207454 0.064260
-0.207398 0.061798
-0.207132 0.059523
-0.206668 0.057440
-0.206031 0.055545
-0.205262 0.053817
-0.204423 0.052217
0.170214 -0.026992
0.170908 -0.026633
0.171325 -0.026030
0.171458 -0.025202
0.171315 -0.024180
0.170924 -0.023009
0.170326 -0.021744
0.169583 -0.020446
0.168766 -0.019180
0.167957 -0.018007
0.167234 -0.016987
0.166671 -0.016169
0.166327 -0.015597
0.166242 -0.015303
0.166434 -0.015307
0.166889 -0.015604
0.167566 -0.016162
0.168410 -0.016928
0.169360 -0.017836
0.170353 -0.018815
0.171333 -0.019792
0.172248 -0.020699
0.173052 -0.021476
0.173704 -0.022075
0.174169 -0.022457
0.174429 -0.022602
0.174478 -0.022506
0.174329 -0.022181
0.174012 -0.021655
0.173567 -0.020967
0.173046 -0.020174
0.172505 -0.019339
0.172000 -0.018533
0.171585 -0.017829
0.171302 -0.017289
0.171183 -0.016961
0.171239 -0.016868
0.171467 -0.017006
0.171845 -0.017337
0.172338 -0.017798
0.172907 -0.018310
0.173513 -0.018782
0.174119 -0.019125
0.174695 -0.019255
0.175212 -0.019100
0.175647 -0.018603
0.175980 -0.017729
0.176192 -0.016463
0.176273 -0.014816
0.176219 -0.012823
0.176042 -0.010538
0.175766 -0.008032
0.175432 -0.005386
0.175095 -0.002687
0.174821 -0.000024
0.174680 0.002522
0.174743 0.004883
0.175071 0.007005
0.175714 0.008859
0.176698 0.010439
0.178028 0.011765
0.179686 0.012882
0.181635 0.013848
0.183825 0.014739
0.186195 0.015629
0.188678 0.016592
0.191205 0.017691
0.193700 0.018973
0.196092 0.020467
0.198313 0.022184
0.200309 0.024115
0.202041 0.026239
0.203493 0.028522
0.204669 0.030925
0.205596 0.033400
0.206323 0.035899
0.206912 0.038373
0.207440 0.040780
0.207989 0.043081
0.208636 0.045250
0.209447 0.047275
0.210467 0.049157
0.211716 0.050914
0.213185 0.052575
0.214836 0.054180
0.216611 0.055775
0.218435 0.057407
0.220225 0.059120
0.221895 0.060948
0.223363 0.062919
0.224553 0.065045
0.225402 0.067328
0.225860 0.069756
0.225902 0.072310
0.225521 0.074965
0.224740 0.077695
0.223602 0.080474
0.222174 0.083277
0.220541 0.086085
0.218798 0.088878
0.217046 0.091638
0.119385 -0.041721
0.119552 -0.041591
0.119889 -0.042012
0.120411 -0.042974
0.121107 -0.044425
0.121954 -0.046274
0.122914 -0.048402
0.123948 -0.050679
0.125013 -0.052975
0.126056 -0.055168
0.127020 -0.057152
0.127841 -0.058845
0.128465 -0.060183
0.128850 -0.061130
0.128976 -0.061669
0.128841 -0.061803
0.128455 -0.061561
0.127841 -0.060992
0.127029 -0.060173
0.126060 -0.059207
0.124986 -0.058214
0.123871 -0.057319
0.122786 -0.056643
0.121797 -0.056281
0.120963 -0.056298
0.120318 -0.056712
0.119871 -0.057503
0.119595 -0.058610
0.119437 -0.059945
0.119315 -0.061403
0.119143 -0.062873
0.118833 -0.064249
0.118313 -0.065432
0.117529 -0.066340
0.116447 -0.066908
0.115058 -0.067091
0.113375 -0.066866
0.111430 -0.066237
0.109275 -0.065230
0.106970 -0.063903
0.104584 -0.062341
0.102184 -0.060654
0.099835 -0.058972
0.097597 -0.057434
0.095524 -0.056175
0.093655 -0.055316
0.092013 -0.054951
0.090603 -0.055137
0.089408 -0.055885
0.088398 -0.057169
0.087528 -0.058925
0.086748 -0.061065
0.086002 -0.063483
0.085238 -0.066059
0.084408 -0.068669
0.083477 -0.071187
0.082418 -0.073500
0.081223 -0.075515
0.079898 -0.077167
0.078461 -0.078421
0.076943 -0.079275
0.075376 -0.079751
0.073788 -0.079900
0.072202 -0.079790
0.070631 -0.079513
0.069079 -0.079173
0.067544 -0.078884
0.066023 -0.078754
0.064519 -0.078880
0.063036 -0.079329
0.061577 -0.080135
0.060147 -0.081297
0.058745 -0.082775
0.057368 -0.084497
0.056013 -0.086367
0.054674 -0.088272
0.053351 -0.090091
0.052048 -0.091708
0.050779 -0.093020
0.049561 -0.093944
0.048413 -0.094423
0.047338 -0.094433
0.046329 -0.093979
0.045358 -0.093101
0.044387 -0.091862
0.043375 -0.090350
0.042282 -0.088668
0.041075 -0.086931
0.039727 -0.085256
0.038217 -0.083758
0.036537 -0.082537
0.034690 -0.081673
0.032691 -0.081216
0.030571 -0.081184
0.028369 -0.081562
0.026135 -0.082305
0.023919 -0.083349
0.021768 -0.084614
0.019718 -0.086011
0.017788 -0.087450
0.015975 -0.088845
-0.000206 -0.083240
-0.000167 -0.083952
-0.000120 -0.084689
-0.000079 -0.085375
-0.000064 -0.085938
-0.000102 -0.086313
-0.000218 -0.086449
-0.000438 -0.086310
-0.000775 -0.085880
-0.001232 -0.085165
-0.001792 -0.084201
-0.002426 -0.083051
-0.003099 -0.081810
-0.003775 -0.080592
-0.004423 -0.079526
-0.005019 -0.078742
-0.005545 -0.078351
-0.005991 -0.078432
-0.006352 -0.079010
-0.006631 -0.080061
-0.006839 -0.081519
-0.006993 -0.083285
-0.007120 -0.085246
-0.007252 -0.087285
-0.007424 -0.089286
-0.007669 -0.091143
-0.008010 -0.092758
-0.008453 -0.094052
-0.008987 -0.094960
-0.009589 -0.095438
-0.010226 -0.095464
-0.010866 -0.095041
-0.011484 -0.094195
-0.012063 -0.092979
-0.012593 -0.091471
-0.013077 -0.089776
-0.013522 -0.088021
-0.013946 -0.086348
-0.014369 -0.084898
-0.014817 -0.083794
-0.015313 -0.083116
-0.015882 -0.082897
-0.016546 -0.083113
-0.017323 -0.083699
-0.018226 -0.084562
-0.019255 -0.085594
-0.020398 -0.086683
-0.021629 -0.087722
-0.022910 -0.088616
-0.024203 -0.089279
-0.025470 -0.089643
-0.026679 -0.089660
-0.027809 -0.089299
-0.028845 -0.088553
-0.029781 -0.087441
-0.030621 -0.086008
-0.031377 -0.084329
-0.032067 -0.082504
-0.032719 -0.080654
-0.033365 -0.078910
-0.034040 -0.077402
-0.034776 -0.076242
-0.035599 -0.075514
-0.036525 -0.075265
-0.037554 -0.075502
-0.038678 -0.076195
-0.039875 -0.077286
-0.041121 -0.078690
-0.042383 -0.080309
-0.043631 -0.082033
-0.044833 -0.083748
-0.045958 -0.085344
-0.046981 -0.086719
-0.047886 -0.087786
-0.048664 -0.088478
-0.049321 -0.088749
-0.049872 -0.088582
-0.050345 -0.087982
-0.050773 -0.086989
-0.051191 -0.085670
-0.051631 -0.084122
-0.052116 -0.082471
-0.052663 -0.080859
-0.053277 -0.079428
-0.053960 -0.078306
-0.054712 -0.077588
-0.055527 -0.077328
-0.056397 -0.077537
-0.057310 -0.078182
-0.058249 -0.079191
-0.059197 -0.080464
-0.060133 -0.081878
-0.061038 -0.083297
-0.061900 -0.084584
-0.062711 -0.085609
-0.063474 -0.086258
-0.064194 -0.086439
-0.064877 -0.086092
-0.065520 -0.085190
-0.066113 -0.083749
-0.066640 -0.081826
0.157151 -0.044161
0.155966 -0.044359
0.154429 -0.044246
0.152609 -0.043818
0.150609 -0.043094
0.148553 -0.042116
0.146574 -0.040955
0.144798 -0.039703
0.143329 -0.038466
0.142242 -0.037346
0.141572 -0.036420
0.141319 -0.035732
0.141447 -0.035289
0.141894 -0.035063
0.142588 -0.035012
0.143450 -0.035086
0.144406 -0.035236
0.145390 -0.035424
0.146338 -0.035610
0.147197 -0.035753
0.147924 -0.035807
0.148488 -0.035715
0.148877 -0.035423
0.149099 -0.034880
0.149182 -0.034056
0.149169 -0.032943
0.149124 -0.031561
0.149118 -0.029957
0.149233 -0.028205
0.149548 -0.026396
0.150138 -0.024635
0.151058 -0.023024
0.152335 -0.021653
0.153969 -0.020585
0.155926 -0.019853
0.158153 -0.019466
0.160580 -0.019411
0.163135 -0.019663
0.165743 -0.020181
0.168333 -0.020906
0.170832 -0.021758
0.173165 -0.022641
0.175260 -0.023447
0.177048 -0.024065
0.178476 -0.024398
0.179511 -0.024364
0.180143 -0.023910
0.180393 -0.023013
0.180309 -0.021685
0.179963 -0.019969
0.179448 -0.017942
0.178869 -0.015707
0.178337 -0.013386
0.177957 -0.011111
0.177817 -0.009004
0.177986 -0.007166
0.178498 -0.005661
0.179359 -0.004508
0.180540 -0.003683
0.181993 -0.003131
0.183657 -0.002777
0.185462 -0.002538
0.187337 -0.002330
0.189208 -0.002066
0.191001 -0.001662
0.192640 -0.001041
0.194060 -0.000134
0.195204 0.001112
0.196038 0.002727
0.196550 0.004718
0.196755 0.007068
0.196694 0.009737
0.196434 0.012662
0.196067 0.015769
0.195701 0.018971
0.195453 0.022177
0.195440 0.025295
0.195766 0.028246
0.196513 0.030964
0.197735 0.033405
0.199450 0.035546
0.201641 0.037382
0.204262 0.038923
0.207231 0.040193
0.210435 0.041230
0.213740 0.042086
0.216991 0.042827
0.220034 0.043526
0.222726 0.044259
0.224948 0.045104
0.226611 0.046131
0.227663 0.047400
0.228086 0.048959
0.227902 0.050837
0.227163 0.053040
0.225955 0.055549
0.224388 0.058320
0.222595 0.061283
0.220720 0.064352
0.218914 0.067428
0.217321 0.070409
-0.194984 0.021824
-0.194767 0.020818
-0.194691 0.020089
-0.194757 0.019664
-0.194953 0.019537
-0.195246 0.019671
-0.195588 0.020014
-0.195921 0.020506
-0.196179 0.021095
-0.196305 0.021739
-0.196254 0.022407
-0.196002 0.023081
-0.195543 0.023741
-0.194899 0.024366
-0.194112 0.024927
-0.193246 0.025383
-0.192379 0.025685
-0.191594 0.025776
-0.190963 0.025610
-0.190538 0.025158
-0.190334 0.024422
-0.190341 0.023436
-0.190535 0.022262
-0.190894 0.020984
-0.191408 0.019696
-0.192083 0.018493
-0.192926 0.017461
-0.193939 0.016669
-0.195101 0.016161
-0.196361 0.015954
-0.197637 0.016034
-0.198833 0.016364
-0.199852 0.016891
-0.200614 0.017553
-0.201068 0.018290
-0.201201 0.019038
-0.201033 0.019737
-0.200616 0.020326
-0.200026 0.020745
-0.199350 0.020939
-0.198670 0.020868
-0.198048 0.020513
-0.197522 0.019884
-0.197102 0.019021
-0.196790 0.017992
-0.196587 0.016882
-0.196509 0.015785
-0.196582 0.014800
-0.196831 0.014012
-0.197266 0.013483
-0.197863 0.013252
-0.198566 0.013326
-0.199289 0.013689
-0.199934 0.014309
-0.200413 0.015147
-0.200658 0.016163
-0.200638 0.017316
-0.200355 0.018566
-0.199845 0.019869
-0.199172 0.021176
-0.198418 0.022436
-0.197668 0.023600
-0.197004 0.024622
-0.196490 0.025466
-0.196162 0.026113
-0.196033 0.026565
-0.196097 0.026841
-0.196342 0.026982
-0.196762 0.027042
-0.197361 0.027092
-0.198153 0.027219
-0.199149 0.027515
-0.200352 0.028076
-0.201733 0.028983
-0.203228 0.030292
-0.204746 0.032026
-0.206180 0.034177
-0.207432 0.036712
-0.208425 0.039582
-0.209116 0.042724
-0.209499 0.046066
-0.209602 0.049533
-0.209483 0.053047
-0.209219 0.056533
-0.208890 0.059923
-0.208572 0.063155
-0.208322 0.066187
-0.208172 0.068992
-0.208140 0.071570
-0.208226 0.073943
-0.208425 0.076162
-0.208730 0.078298
-0.209127 0.080449
-0.209594 0.082728
-0.210088 0.085265
-0.210544 0.088181
-0.210866 0.091572
-0.210936 0.095471
-0.210630 0.099835
-0.209846 0.104553
-0.208533 0.109474
0.212312 0.024779
0.213048 0.024577
0.213429 0.024629
0.213442 0.024945
0.213094 0.025517
0.212416 0.026310
0.211461 0.027268
0.210306 0.028319
0.209051 0.029380
0.207806 0.030360
0.206685 0.031173
0.205794 0.031742
0.205221 0.032010
0.205020 0.031940
0.205214 0.031526
0.205784 0.030787
0.206682 0.029768
0.207833 0.028531
0.209146 0.027151
0.210523 0.025706
0.211862 0.024277
0.213067 0.022937
0.214051 0.021751
0.214741 0.020772
0.215083 0.020037
0.215043 0.019566
0.214612 0.019362
0.213808 0.019413
0.212672 0.019692
0.211273 0.020163
0.209702 0.020781
0.208066 0.021499
0.206488 0.022269
0.205091 0.023043
0.203993 0.023770
0.203296 0.024408
0.203068 0.024916
0.203338 0.025272
0.204087 0.025469
0.205257 0.025519
0.206755 0.025446
0.208467 0.025287
0.210269 0.025081
0.212031 0.024868
0.213629 0.024681
0.214954 0.024547
0.215914 0.024488
0.216447 0.024516
0.216516 0.024635
0.216119 0.024848
0.215283 0.025150
0.214065 0.025530
0.212547 0.025972
0.210830 0.026455
0.209029 0.026950
0.207265 0.027427
0.205655 0.027851
0.204301 0.028184
0.203289 0.028389
0.202672 0.028433
0.202476 0.028290
0.202691 0.027945
0.203279 0.027402
0.204175 0.026678
0.205291 0.025806
0.206524 0.024833
0.207763 0.023816
0.208902 0.022815
0.209846 0.021890
0.210522 0.021098
0.210880 0.020486
0.210896 0.020086
0.210573 0.019920
0.209935 0.019993
0.209033 0.020297
0.207934 0.020810
0.206719 0.021500
0.205484 0.022326
0.204325 0.023242
0.203338 0.024197
0.202613 0.025146
0.202220 0.026044
0.202210 0.026860
0.202608 0.027571
0.203405 0.028173
0.204562 0.028680
0.206009 0.029126
0.207652 0.029558
0.209379 0.030038
0.211075 0.030626
0.212628 0.031377
0.213939 0.032336
0.214931 0.033529
0.215550 0.034967
0.215767 0.036641
0.215578 0.038526
0.215008 0.040583
0.214102 0.042763
[truncated: 1,532,678 more chars]
