# Supplementary material for: Enhancing geometric representations for molecules with equivariant vector-scalar interactive message passing
Source: Nat Commun. 2024 Jan 5;15:313. doi: 10.1038/s41467-023-43720-2 (PMC10770089; doi:10.1038/s41467-023-43720-2)
Supplement: Supplementary file 4 — Source Data [file 41467_2023_43720_MOESM4_ESM.zip › Source Data/Figure s3c(left).txt]

0.018594 -0.168190
0.018481 -0.168669
0.018648 -0.169130
0.018980 -0.169434
0.019360 -0.169472
0.019675 -0.169190
0.019818 -0.168582
0.019692 -0.167678
0.019212 -0.166529
0.018315 -0.165191
0.016965 -0.163716
0.015165 -0.162142
0.012954 -0.160486
0.010400 -0.158743
0.007587 -0.156904
0.004610 -0.154968
0.001571 -0.152952
-0.001427 -0.150910
-0.004281 -0.148934
-0.006891 -0.147144
-0.009167 -0.145679
-0.011043 -0.144661
-0.012486 -0.144166
-0.013505 -0.144194
-0.014153 -0.144666
-0.014514 -0.145455
-0.014689 -0.146429
-0.014782 -0.147474
-0.014892 -0.148514
-0.015107 -0.149510
-0.015501 -0.150453
-0.016126 -0.151352
-0.017017 -0.152217
-0.018181 -0.153051
-0.019597 -0.153839
-0.021220 -0.154547
-0.022985 -0.155125
-0.024813 -0.155524
-0.026622 -0.155705
-0.028331 -0.155656
-0.029861 -0.155401
-0.031139 -0.155001
-0.032097 -0.154553
-0.032676 -0.154169
-0.032832 -0.153957
-0.032550 -0.153979
-0.031854 -0.154236
-0.030812 -0.154661
-0.029525 -0.155146
-0.028113 -0.155583
-0.026695 -0.155884
-0.025379 -0.156002
-0.024254 -0.155922
-0.023385 -0.155662
-0.022820 -0.155249
-0.022583 -0.154717
-0.022683 -0.154083
-0.023105 -0.153350
-0.023815 -0.152502
-0.024764 -0.151516
-0.025890 -0.150368
-0.027126 -0.149048
-0.028403 -0.147568
-0.029650 -0.145965
-0.030800 -0.144306
-0.031783 -0.142682
-0.032539 -0.141198
-0.033017 -0.139954
-0.033188 -0.139028
-0.033058 -0.138454
-0.032666 -0.138218
-0.032083 -0.138265
-0.031392 -0.138524
-0.030682 -0.138926
-0.030034 -0.139421
-0.029521 -0.139982
-0.029204 -0.140600
-0.029130 -0.141277
-0.029329 -0.142015
-0.029807 -0.142806
-0.030544 -0.143627
-0.031496 -0.144441
-0.032600 -0.145200
-0.033779 -0.145859
-0.034958 -0.146382
-0.036067 -0.146756
-0.037042 -0.146990
-0.037831 -0.147121
-0.038392 -0.147212
-0.038696 -0.147339
-0.038728 -0.147577
-0.038495 -0.147982
-0.038023 -0.148572
-0.037362 -0.149319
-0.036576 -0.150157
-0.035739 -0.151010
-0.034923 -0.151808
-0.034194 -0.152505
-0.033615 -0.153080
-0.033239 -0.153532
-0.033105 -0.153868
-0.015600 -0.189482
-0.017763 -0.189393
-0.019924 -0.189085
-0.022073 -0.188562
-0.024203 -0.187839
-0.026303 -0.186942
-0.028362 -0.185907
-0.030371 -0.184779
-0.032320 -0.183605
-0.034203 -0.182432
-0.036015 -0.181303
-0.037753 -0.180253
-0.039418 -0.179305
-0.041008 -0.178471
-0.042527 -0.177748
-0.043978 -0.177124
-0.045364 -0.176577
-0.046687 -0.176078
-0.047949 -0.175600
-0.049148 -0.175113
-0.050277 -0.174588
-0.051328 -0.173999
-0.052288 -0.173328
-0.053144 -0.172558
-0.053884 -0.171683
-0.054499 -0.170702
-0.054984 -0.169625
-0.055340 -0.168469
-0.055576 -0.167262
-0.055708 -0.166035
-0.055756 -0.164827
-0.055746 -0.163674
-0.055705 -0.162612
-0.055658 -0.161671
-0.055628 -0.160869
-0.055626 -0.160217
-0.055658 -0.159712
-0.055719 -0.159343
-0.055798 -0.159091
-0.055880 -0.158934
-0.055951 -0.158846
-0.055994 -0.158805
-0.055998 -0.158786
-0.055954 -0.158769
-0.055855 -0.158735
-0.055702 -0.158667
-0.055497 -0.158553
-0.055248 -0.158387
-0.054969 -0.158169
-0.054675 -0.157907
-0.054384 -0.157615
-0.054120 -0.157316
-0.053905 -0.157041
-0.053761 -0.156821
-0.053711 -0.156690
-0.053773 -0.156675
-0.053963 -0.156792
-0.054290 -0.157048
-0.054753 -0.157432
-0.055350 -0.157920
-0.056069 -0.158479
-0.056896 -0.159068
-0.057816 -0.159645
-0.058810 -0.160168
-0.059862 -0.160596
-0.060952 -0.160895
-0.062061 -0.161032
-0.063173 -0.160985
-0.064269 -0.160734
-0.065333 -0.160273
-0.066354 -0.159600
-0.067322 -0.158727
-0.068236 -0.157675
-0.069099 -0.156473
-0.069922 -0.155159
-0.070722 -0.153777
-0.071521 -0.152372
-0.072342 -0.150988
-0.073202 -0.149663
-0.074112 -0.148425
-0.075073 -0.147291
-0.076072 -0.146267
-0.077091 -0.145351
-0.078103 -0.144533
-0.079077 -0.143800
-0.079984 -0.143132
-0.080795 -0.142510
-0.081483 -0.141915
-0.082029 -0.141325
-0.082415 -0.140721
-0.082632 -0.140085
-0.082675 -0.139404
-0.082547 -0.138670
-0.082258 -0.137882
-0.081826 -0.137044
-0.081275 -0.136168
-0.080641 -0.135274
-0.079964 -0.134386
-0.079293 -0.133534
-0.078679 -0.132747
-0.078170 -0.132054
-0.143753 -0.123337
-0.144514 -0.122711
-0.145245 -0.121911
-0.145950 -0.120991
-0.146640 -0.120006
-0.147321 -0.119005
-0.147997 -0.118023
-0.148666 -0.117079
-0.149327 -0.116181
-0.149979 -0.115329
-0.150631 -0.114526
-0.151300 -0.113777
-0.152007 -0.113093
-0.152774 -0.112481
-0.153612 -0.111944
-0.154513 -0.111472
-0.155448 -0.111044
-0.156373 -0.110631
-0.157235 -0.110202
-0.157982 -0.109732
-0.158571 -0.109205
-0.158974 -0.108623
-0.159175 -0.108006
-0.159174 -0.107392
-0.158982 -0.106837
-0.158620 -0.106405
-0.158110 -0.106163
-0.157477 -0.106166
-0.156737 -0.106447
-0.155901 -0.107006
-0.154975 -0.107813
-0.153967 -0.108817
-0.152895 -0.109953
-0.151782 -0.111159
-0.150665 -0.112378
-0.149583 -0.113564
-0.148570 -0.114677
-0.147654 -0.115681
-0.146852 -0.116540
-0.146166 -0.117221
-0.145589 -0.117688
-0.145109 -0.117917
-0.144709 -0.117892
-0.144369 -0.117616
-0.144072 -0.117111
-0.143803 -0.116426
-0.143547 -0.115631
-0.143296 -0.114815
-0.143048 -0.114072
-0.142801 -0.113495
-0.142563 -0.113158
-0.142339 -0.113102
-0.142143 -0.113337
-0.141986 -0.113838
-0.141886 -0.114558
-0.141858 -0.115440
-0.141920 -0.116421
-0.142086 -0.117444
-0.142366 -0.118457
-0.142763 -0.119414
-0.143272 -0.120274
-0.143879 -0.121004
-0.144566 -0.121575
-0.145307 -0.121965
-0.146071 -0.122164
-0.146825 -0.122172
-0.147533 -0.122004
-0.148159 -0.121691
-0.148674 -0.121279
-0.149052 -0.120829
-0.149279 -0.120409
-0.149345 -0.120088
-0.149248 -0.119924
-0.148993 -0.119961
-0.148582 -0.120214
-0.148023 -0.120672
-0.147321 -0.121299
-0.146485 -0.122039
-0.145527 -0.122832
-0.144462 -0.123614
-0.143309 -0.124327
-0.142095 -0.124923
-0.140847 -0.125360
-0.139595 -0.125610
-0.138369 -0.125651
-0.137196 -0.125471
-0.136097 -0.125077
-0.135090 -0.124479
-0.134187 -0.123707
-0.133396 -0.122805
-0.132723 -0.121830
-0.132174 -0.120854
-0.131751 -0.119952
-0.131458 -0.119206
-0.131297 -0.118680
-0.131264 -0.118426
-0.131352 -0.118458
-0.131547 -0.118760
-0.131833 -0.119286
-0.132192 -0.119962
-0.132608 -0.120704
0.003649 0.056588
0.004354 0.057457
0.005171 0.058256
0.006054 0.058939
0.006955 0.059467
0.007829 0.059810
0.008632 0.059946
0.009323 0.059862
0.009873 0.059554
0.010260 0.059028
0.010477 0.058299
0.010534 0.057397
0.010457 0.056359
0.010289 0.055238
0.010085 0.054096
0.009908 0.053000
0.009820 0.052018
0.009878 0.051214
0.010124 0.050637
0.010584 0.050318
0.011263 0.050269
0.012143 0.050477
0.013190 0.050912
0.014357 0.051532
0.015586 0.052288
0.016813 0.053127
0.017977 0.053997
0.019016 0.054854
0.019874 0.055655
0.020504 0.056364
0.020870 0.056956
0.020946 0.057412
0.020725 0.057724
0.020216 0.057895
0.019442 0.057944
0.018447 0.057900
0.017282 0.057807
0.016010 0.057715
0.014694 0.057681
0.013394 0.057761
0.012162 0.058002
0.011035 0.058440
0.010036 0.059092
0.009169 0.059957
0.008426 0.061015
0.007785 0.062234
0.007218 0.063570
0.006691 0.064979
0.006169 0.066413
0.005618 0.067829
0.005007 0.069189
0.004310 0.070462
0.003506 0.071623
0.002583 0.072658
0.001542 0.073563
0.000394 0.074343
-0.000834 0.075017
-0.002103 0.075612
-0.003363 0.076167
-0.004554 0.076724
-0.005618 0.077328
-0.006498 0.078021
-0.007147 0.078835
-0.007530 0.079789
-0.007630 0.080887
-0.007448 0.082114
-0.007003 0.083441
-0.006330 0.084828
-0.005477 0.086227
-0.004507 0.087589
-0.003489 0.088868
-0.002499 0.090024
-0.001615 0.091024
-0.000911 0.091844
-0.000453 0.092473
-0.000289 0.092908
-0.000448 0.093156
-0.000930 0.093234
-0.001711 0.093165
-0.002740 0.092981
-0.003944 0.092718
-0.005241 0.092414
-0.006540 0.092111
-0.007756 0.091847
-0.008816 0.091657
-0.009658 0.091567
-0.010244 0.091594
-0.010550 0.091747
-0.010575 0.092022
-0.010332 0.092409
-0.009851 0.092890
-0.009176 0.093443
-0.008363 0.094043
-0.007478 0.094663
-0.006593 0.095277
-0.005784 0.095863
-0.005120 0.096401
-0.004662 0.096877
-0.004457 0.097280
-0.004526 0.097604
-0.004870 0.097848
-0.057062 0.217242
-0.058206 0.217724
-0.059324 0.217886
-0.060472 0.217720
-0.061691 0.217239
-0.063004 0.216481
-0.064416 0.215508
-0.065926 0.214406
-0.067538 0.213272
-0.069274 0.212204
-0.071175 0.211286
-0.073305 0.210571
-0.075732 0.210067
-0.078502 0.209743
-0.081621 0.209528
-0.085034 0.209339
-0.088618 0.209098
-0.092190 0.208750
-0.095524 0.208271
-0.098397 0.207660
-0.100641 0.206922
-0.102170 0.206052
-0.102996 0.205028
-0.103203 0.203816
-0.102919 0.202384
-0.102282 0.200714
-0.101416 0.198815
-0.100430 0.196727
-0.099415 0.194517
-0.098448 0.192282
-0.097602 0.190134
-0.096948 0.188188
-0.096557 0.186546
-0.096507 0.185280
-0.096867 0.184417
-0.097695 0.183931
-0.099021 0.183759
-0.100834 0.183809
-0.103076 0.183987
-0.105646 0.184209
-0.108407 0.184413
-0.111219 0.184551
-0.113957 0.184591
-0.116531 0.184497
-0.118892 0.184236
-0.121028 0.183771
-0.122948 0.183073
-0.124682 0.182128
-0.126263 0.180939
-0.127731 0.179534
-0.129127 0.177967
-0.130501 0.176310
-0.131909 0.174649
-0.133417 0.173075
-0.135100 0.171662
-0.137031 0.170456
-0.139271 0.169468
-0.141852 0.168668
-0.144761 0.168003
-0.147932 0.167414
-0.151247 0.166859
-0.154550 0.166317
-0.157676 0.165786
-0.160479 0.165266
-0.162856 0.164745
-0.164760 0.164190
-0.166190 0.163543
-0.167186 0.162740
-0.167807 0.161717
-0.168126 0.160422
-0.168215 0.158827
-0.168147 0.156926
-0.167992 0.154737
-0.167822 0.152300
-0.167709 0.149670
-0.167730 0.146915
-0.167958 0.144104
-0.168463 0.141300
-0.169298 0.138555
-0.170487 0.135906
-0.172018 0.133376
-0.173840 0.130982
-0.175867 0.128744
-0.177990 0.126685
-0.180096 0.124831
-0.182086 0.123199
-0.183882 0.121786
-0.185439 0.120565
-0.186742 0.119485
-0.187797 0.118479
-0.188630 0.117474
-0.189278 0.116400
-0.189784 0.115198
-0.190200 0.113826
-0.190584 0.112253
-0.191005 0.110466
-0.191546 0.108458
-0.192297 0.106231
-0.193351 0.103789
-0.194797 0.101133
-0.196696 0.098262
0.178823 -0.122074
0.179514 -0.120739
0.180102 -0.119243
0.180609 -0.117648
0.181065 -0.116026
0.181505 -0.114449
0.181965 -0.112985
0.182480 -0.111689
0.183081 -0.110603
0.183788 -0.109746
0.184609 -0.109116
0.185543 -0.108691
0.186577 -0.108428
0.187688 -0.108268
0.188851 -0.108144
0.190042 -0.107984
0.191237 -0.107718
0.192419 -0.107281
0.193572 -0.106621
0.194683 -0.105703
0.195740 -0.104508
0.196729 -0.103042
0.197642 -0.101330
0.198471 -0.099416
0.199219 -0.097356
0.199898 -0.095221
0.200528 -0.093083
0.201141 -0.091016
0.201772 -0.089087
0.202458 -0.087352
0.203229 -0.085852
0.204106 -0.084609
0.205094 -0.083628
0.206182 -0.082893
0.207344 -0.082370
0.208540 -0.082010
0.209726 -0.081750
0.210856 -0.081519
0.211887 -0.081242
0.212785 -0.080844
0.213521 -0.080260
0.214073 -0.079436
0.214426 -0.078340
0.214569 -0.076962
0.214502 -0.075316
0.214233 -0.073441
0.213784 -0.071389
0.213191 -0.069227
0.212503 -0.067028
0.211781 -0.064865
0.211096 -0.062811
0.210516 -0.060931
0.210105 -0.059280
0.209911 -0.057900
0.209963 -0.056816
0.210267 -0.056035
0.210806 -0.055540
0.211544 -0.055292
0.212435 -0.055232
0.213426 -0.055285
0.214465 -0.055365
0.215507 -0.055384
0.216516 -0.055254
0.217460 -0.054902
0.218315 -0.054269
0.219061 -0.053315
0.219684 -0.052028
0.220177 -0.050417
0.220544 -0.048510
0.220803 -0.046351
0.220983 -0.043997
0.221130 -0.041508
0.221298 -0.038949
0.221551 -0.036381
0.221948 -0.033863
0.222540 -0.031441
0.223361 -0.029151
0.224420 -0.027011
0.225700 -0.025019
0.227157 -0.023149
0.228729 -0.021356
0.230341 -0.019578
0.231916 -0.017739
0.233378 -0.015761
0.234657 -0.013568
0.235696 -0.011097
0.236443 -0.008308
0.236859 -0.005183
0.236917 -0.001734
0.236606 0.001998
0.235930 0.005956
0.234918 0.010065
0.233619 0.014246
0.232105 0.018422
0.230467 0.022521
0.228811 0.026479
0.227247 0.030246
0.225880 0.033778
0.224798 0.037048
0.224058 0.040040
0.223678 0.042754
0.214021 0.099207
0.214212 0.098039
0.214201 0.096985
0.214009 0.096042
0.213661 0.095199
0.213186 0.094435
0.212618 0.093724
0.211994 0.093035
0.211343 0.092340
0.210693 0.091612
0.210062 0.090829
0.209459 0.089978
0.208886 0.089052
0.208342 0.088050
0.207823 0.086981
0.207331 0.085856
0.206874 0.084692
0.206470 0.083505
0.206143 0.082315
0.205928 0.081138
0.205864 0.079985
0.205995 0.078862
0.206365 0.077766
0.207020 0.076685
0.207996 0.075599
0.209325 0.074484
0.211026 0.073309
0.213103 0.072044
0.215544 0.070662
0.218315 0.069142
0.221366 0.067472
0.224627 0.065649
0.228018 0.063683
0.231452 0.061590
0.234844 0.059397
0.238115 0.057135
0.241198 0.054838
0.244040 0.052542
0.246605 0.050280
0.248872 0.048083
0.250837 0.045972
0.252508 0.043965
0.253908 0.042067
0.255064 0.040279
0.256012 0.038595
0.256788 0.037001
0.257426 0.035484
0.257955 0.034032
0.258392 0.032633
0.258745 0.031282
0.259005 0.029981
0.259150 0.028739
0.259146 0.027571
0.258957 0.026498
0.258542 0.025544
0.257867 0.024734
0.256911 0.024091
0.255665 0.023636
0.254133 0.023382
0.252336 0.023338
0.250310 0.023505
0.248101 0.023877
0.245765 0.024439
0.243368 0.025172
0.240978 0.026048
0.238672 0.027033
0.236525 0.028086
0.234613 0.029162
0.233011 0.030209
0.231786 0.031174
0.230996 0.032000
0.230683 0.032635
0.230866 0.033033
0.231539 0.033159
0.232669 0.032993
0.234195 0.032532
0.236042 0.031785
0.238122 0.030772
0.240347 0.029522
0.242635 0.028070
0.244914 0.026453
0.247125 0.024707
0.249220 0.022872
0.251168 0.020987
0.252943 0.019091
0.254534 0.017219
0.255934 0.015406
0.257142 0.013682
0.258163 0.012072
0.259008 0.010593
0.259688 0.009255
0.260220 0.008057
0.260623 0.006986
0.260915 0.006022
0.261113 0.005139
0.261227 0.004312
0.261258 0.003519
0.261199 0.002750
0.261034 0.002003
0.260741 0.001288
0.260300 0.000621
-0.205532 0.097966
-0.206082 0.098019
-0.206514 0.098208
-0.206841 0.098544
-0.207081 0.099045
-0.207251 0.099733
-0.207365 0.100635
-0.207432 0.101787
-0.207454 0.103228
-0.207421 0.104995
-0.207309 0.107118
-0.207083 0.109608
-0.206694 0.112452
-0.206087 0.115608
-0.205208 0.119012
-0.204005 0.122581
-0.202440 0.126230
-0.200490 0.129875
-0.198145 0.133444
-0.195413 0.136874
-0.192316 0.140119
-0.188887 0.143146
-0.185174 0.145937
-0.181230 0.148489
-0.177113 0.150813
-0.172877 0.152940
-0.168573 0.154909
-0.164247 0.156765
-0.159944 0.158554
-0.155719 0.160306
-0.151642 0.162037
-0.147798 0.163741
-0.144283 0.165394
-0.141192 0.166956
-0.138600 0.168381
-0.136552 0.169623
-0.135056 0.170643
-0.134089 0.171410
-0.133603 0.171903
-0.133535 0.172110
-0.133821 0.172029
-0.134397 0.171666
-0.135204 0.171039
-0.136189 0.170174
-0.137306 0.169110
-0.138513 0.167895
-0.139781 0.166586
-0.141090 0.165245
-0.142431 0.163931
-0.143816 0.162695
-0.145267 0.161575
-0.146821 0.160590
-0.148523 0.159741
-0.150418 0.159009
-0.152545 0.158357
-0.154928 0.157732
-0.157570 0.157071
-0.160450 0.156306
-0.163521 0.155372
-0.166719 0.154212
-0.169965 0.152784
-0.173177 0.151060
-0.176277 0.149030
-0.179194 0.146700
-0.181868 0.144092
-0.184253 0.141247
-0.186318 0.138221
-0.188048 0.135084
-0.189446 0.131917
-0.190529 0.128804
-0.191324 0.125830
-0.191865 0.123074
-0.192188 0.120601
-0.192324 0.118462
-0.192301 0.116686
-0.192142 0.115277
-0.191866 0.114214
-0.191491 0.113449
-0.191032 0.112914
-0.190498 0.112531
-0.189894 0.112225
-0.189215 0.111930
-0.188454 0.111598
-0.187601 0.111197
-0.186645 0.110713
-0.185585 0.110147
-0.184424 0.109512
-0.183174 0.108835
-0.181858 0.108151
-0.180508 0.107503
-0.179161 0.106940
-0.177861 0.106516
-0.176652 0.106280
-0.175576 0.106274
-0.174668 0.106530
-0.173954 0.107061
-0.173452 0.107861
-0.173168 0.108907
-0.173101 0.110153
-0.173245 0.111537
-0.173590 0.112981
0.002545 0.047893
0.002780 0.049091
0.003078 0.050240
0.003425 0.051342
0.003802 0.052401
0.004181 0.053422
0.004532 0.054406
0.004830 0.055352
0.005058 0.056254
0.005202 0.057104
0.005263 0.057893
0.005246 0.058608
0.005163 0.059240
0.005032 0.059781
0.004874 0.060224
0.004711 0.060567
0.004570 0.060812
0.004477 0.060963
0.004463 0.061029
0.004557 0.061023
0.004790 0.060960
0.005185 0.060862
0.005763 0.060748
0.006529 0.060642
0.007475 0.060567
0.008574 0.060543
0.009782 0.060588
0.011040 0.060716
0.012287 0.060937
0.013463 0.061251
0.014522 0.061657
0.015426 0.062148
0.016154 0.062714
0.016695 0.063342
0.017047 0.064017
0.017215 0.064726
0.017210 0.065455
0.017048 0.066192
0.016748 0.066928
0.016337 0.067656
0.015843 0.068371
0.015301 0.069075
0.014744 0.069771
0.014209 0.070464
0.013722 0.071162
0.013306 0.071874
0.012971 0.072605
0.012715 0.073360
0.012524 0.074138
0.012380 0.074937
0.012256 0.075748
0.012129 0.076559
0.011980 0.077355
0.011794 0.078118
0.011563 0.078833
0.011285 0.079484
0.010963 0.080056
0.010602 0.080540
0.010211 0.080929
0.009798 0.081219
0.009374 0.081410
0.008951 0.081505
0.008539 0.081513
0.008151 0.081447
0.007798 0.081325
0.007491 0.081163
0.007242 0.080980
0.007063 0.080792
0.006967 0.080609
0.006963 0.080435
0.007056 0.080270
0.007249 0.080106
0.007538 0.079932
0.007916 0.079736
0.008372 0.079506
0.008892 0.079231
0.009462 0.078904
0.010068 0.078523
0.010694 0.078090
0.011327 0.077611
0.011953 0.077097
0.012558 0.076560
0.013126 0.076019
0.013641 0.075496
0.014085 0.075017
0.014442 0.074610
0.014701 0.074304
0.014855 0.074128
0.014906 0.074107
0.014868 0.074260
0.014765 0.074600
0.014630 0.075129
0.014504 0.075840
0.014423 0.076716
0.014421 0.077735
0.014520 0.078868
0.014731 0.080082
0.015053 0.081344
0.015476 0.082623
0.015986 0.083888
0.016566 0.085113
0.037824 -0.134147
0.038130 -0.132954
0.038231 -0.131444
0.038115 -0.129628
0.037785 -0.127533
0.037259 -0.125201
0.036569 -0.122691
0.035763 -0.120070
0.034899 -0.117420
0.034043 -0.114827
0.033264 -0.112381
0.032626 -0.110168
0.032177 -0.108263
0.031944 -0.106727
0.031933 -0.105592
0.032123 -0.104848
0.032472 -0.104452
0.032925 -0.104333
0.033421 -0.104409
0.033901 -0.104601
0.034312 -0.104833
0.034612 -0.105045
0.034767 -0.105190
0.034752 -0.105231
0.034555 -0.105149
0.034166 -0.104932
0.033586 -0.104582
0.032825 -0.104110
0.031898 -0.103538
0.030832 -0.102896
0.029663 -0.102221
0.028436 -0.101561
0.027206 -0.100964
0.026030 -0.100486
0.024963 -0.100180
0.024053 -0.100093
0.023333 -0.100253
0.022816 -0.100662
0.022494 -0.101290
0.022333 -0.102080
0.022285 -0.102954
0.022292 -0.103829
0.022293 -0.104622
0.022233 -0.105261
0.022064 -0.105684
0.021748 -0.105843
0.021263 -0.105704
0.020599 -0.105245
0.019763 -0.104462
0.018774 -0.103364
0.017661 -0.101972
0.016462 -0.100322
0.015221 -0.098458
0.013980 -0.096438
0.012783 -0.094326
0.011663 -0.092197
0.010649 -0.090127
0.009763 -0.088189
0.009024 -0.086441
0.008443 -0.084921
0.008019 -0.083640
0.007738 -0.082588
0.007568 -0.081733
0.007463 -0.081033
0.007376 -0.080439
0.007258 -0.079906
0.007066 -0.079393
0.006767 -0.078866
0.006341 -0.078300
0.005776 -0.077682
0.005068 -0.077003
0.004223 -0.076263
0.003247 -0.075469
0.002153 -0.074632
0.000952 -0.073770
-0.000340 -0.072906
-0.001701 -0.072075
-0.003100 -0.071317
-0.004494 -0.070681
-0.005835 -0.070215
-0.007070 -0.069963
-0.008148 -0.069958
-0.009030 -0.070212
-0.009693 -0.070722
-0.010135 -0.071459
-0.010375 -0.072378
-0.010444 -0.073423
-0.010383 -0.074530
-0.010229 -0.075638
-0.010017 -0.076692
-0.009774 -0.077641
-0.009516 -0.078446
-0.009255 -0.079076
-0.008989 -0.079514
-0.008714 -0.079750
-0.008418 -0.079788
-0.008084 -0.079640
-0.007695 -0.079327
-0.007239 -0.078883
-0.006711 -0.078353
-0.006113 -0.077792
-0.207068 0.035889
-0.206784 0.035970
-0.206718 0.035577
-0.206824 0.034759
-0.207045 0.033583
-0.207322 0.032129
-0.207603 0.030476
-0.207851 0.028697
-0.208042 0.026852
-0.208167 0.024986
-0.208225 0.023126
-0.208221 0.021286
-0.208165 0.019465
-0.208065 0.017650
-0.207930 0.015826
-0.207769 0.013968
-0.207592 0.012054
-0.207414 0.010057
-0.207256 0.007953
-0.207142 0.005717
-0.207100 0.003327
-0.207154 0.000773
-0.207321 -0.001943
-0.207607 -0.004797
-0.208000 -0.007736
-0.208478 -0.010687
-0.209013 -0.013555
-0.209575 -0.016238
-0.210140 -0.018639
-0.210687 -0.020669
-0.211204 -0.022260
-0.211678 -0.023361
-0.212100 -0.023944
-0.212454 -0.024000
-0.212724 -0.023541
-0.212886 -0.022597
-0.212918 -0.021213
-0.212798 -0.019450
-0.212509 -0.017377
-0.212041 -0.015071
-0.211392 -0.012613
-0.210574 -0.010087
-0.209603 -0.007575
-0.208501 -0.005157
-0.207295 -0.002899
-0.206007 -0.000854
-0.204656 0.000946
-0.203252 0.002486
-0.201806 0.003771
-0.200324 0.004817
-0.198815 0.005649
-0.197293 0.006293
-0.195775 0.006771
-0.194285 0.007101
-0.192850 0.007290
-0.191500 0.007338
-0.190267 0.007233
-0.189181 0.006957
-0.188273 0.006490
-0.187563 0.005810
-0.187064 0.004897
-0.186780 0.003733
-0.186703 0.002303
-0.186819 0.000594
-0.187105 -0.001401
-0.187531 -0.003681
-0.188061 -0.006233
-0.188657 -0.009028
-0.189274 -0.012021
-0.189873 -0.015146
-0.190417 -0.018323
-0.190875 -0.021463
-0.191231 -0.024473
-0.191475 -0.027266
-0.191612 -0.029770
-0.191651 -0.031926
-0.191604 -0.033696
-0.191485 -0.035060
-0.191307 -0.036012
-0.191078 -0.036564
-0.190807 -0.036742
-0.190500 -0.036588
-0.190161 -0.036153
-0.189794 -0.035495
-0.189402 -0.034677
-0.188987 -0.033769
-0.188554 -0.032839
-0.188105 -0.031954
-0.187646 -0.031173
-0.187178 -0.030538
-0.186705 -0.030076
-0.186226 -0.029789
-0.185743 -0.029666
-0.185257 -0.029679
-0.184771 -0.029793
-0.184291 -0.029974
-0.183826 -0.030194
-0.183388 -0.030435
-0.182988 -0.030693
-0.182641 -0.030976
-0.182360 -0.031299
-0.141770 -0.106095
-0.142144 -0.106189
-0.142697 -0.106437
-0.143403 -0.106754
-0.144231 -0.107047
-0.145143 -0.107231
-0.146097 -0.107231
-0.147048 -0.106991
-0.147952 -0.106475
-0.148768 -0.105663
-0.149464 -0.104552
-0.150016 -0.103152
-0.150410 -0.101489
-0.150647 -0.099601
-0.150739 -0.097546
-0.150713 -0.095394
-0.150610 -0.093229
-0.150480 -0.091141
-0.150382 -0.089226
-0.150377 -0.087568
-0.150521 -0.086241
-0.150865 -0.085288
-0.151445 -0.084721
-0.152282 -0.084511
-0.153377 -0.084600
-0.154712 -0.084905
-0.156252 -0.085335
-0.157943 -0.085801
-0.159716 -0.086228
-0.161500 -0.086561
-0.163221 -0.086761
-0.164815 -0.086804
-0.166226 -0.086680
-0.167416 -0.086390
-0.168357 -0.085942
-0.169039 -0.085356
-0.169462 -0.084661
-0.169646 -0.083897
-0.169623 -0.083118
-0.169442 -0.082392
-0.169167 -0.081791
-0.168869 -0.081393
-0.168622 -0.081263
-0.168494 -0.081448
-0.168533 -0.081962
-0.168770 -0.082779
-0.169204 -0.083836
-0.169809 -0.085041
-0.170536 -0.086292
-0.171321 -0.087491
-0.172091 -0.088558
-0.172773 -0.089433
-0.173303 -0.090079
-0.173627 -0.090477
-0.173708 -0.090621
-0.173521 -0.090516
-0.173060 -0.090179
-0.172331 -0.089632
-0.171360 -0.088911
-0.170184 -0.088061
-0.168858 -0.087140
-0.167452 -0.086220
-0.166048 -0.085382
-0.164733 -0.084710
-0.163593 -0.084283
-0.162705 -0.084166
-0.162126 -0.084394
-0.161888 -0.084970
-0.161989 -0.085857
-0.162396 -0.086992
-0.163047 -0.088288
-0.163864 -0.089657
-0.164757 -0.091016
-0.165643 -0.092293
-0.166447 -0.093434
-0.167108 -0.094395
-0.167584 -0.095150
-0.167847 -0.095681
-0.167884 -0.095983
-0.167696 -0.096063
-0.167299 -0.095937
-0.166725 -0.095641
-0.166024 -0.095223
-0.165259 -0.094751
-0.164509 -0.094302
-0.163858 -0.093960
-0.163393 -0.093806
-0.163191 -0.093903
-0.163312 -0.094290
-0.163790 -0.094966
-0.164625 -0.095891
-0.165785 -0.096990
-0.167204 -0.098166
-0.168800 -0.099315
-0.170483 -0.100341
-0.172165 -0.101164
-0.173770 -0.101725
-0.175237 -0.101979
-0.176518 -0.101899
-0.177578 -0.101471
-0.178396 -0.100692
0.102489 0.172335
0.104105 0.172105
0.105415 0.171594
0.106396 0.170803
0.107031 0.169752
0.107313 0.168477
0.107254 0.167022
0.106895 0.165445
0.106311 0.163802
0.105618 0.162151
0.104959 0.160547
0.104489 0.159043
0.104346 0.157692
0.104622 0.156543
0.105343 0.155640
0.106467 0.155011
0.107899 0.154661
0.109519 0.154566
0.111207 0.154684
0.112853 0.154959
0.114370 0.155333
0.115691 0.155751
0.116769 0.156174
0.117565 0.156572
0.118050 0.156931
0.118201 0.157251
0.118000 0.157540
0.117438 0.157822
0.116523 0.158123
0.115282 0.158479
0.113772 0.158924
0.112082 0.159495
0.110330 0.160224
0.108647 0.161145
0.107160 0.162293
0.105964 0.163699
0.105099 0.165385
0.104548 0.167350
0.104243 0.169570
0.104082 0.171984
0.103951 0.174511
0.103740 0.177055
0.103350 0.179517
0.102704 0.181806
0.101741 0.183843
0.100413 0.185569
0.098687 0.186941
0.096539 0.187930
0.093960 0.188527
0.090958 0.188735
0.087559 0.188568
0.083821 0.188056
0.079832 0.187237
0.075711 0.186164
0.071602 0.184904
0.067646 0.183542
0.063961 0.182176
0.060619 0.180905
0.057632 0.179821
0.054956 0.178984
0.052513 0.178419
0.050215 0.178109
0.047987 0.177998
0.045781 0.178004
0.043579 0.178037
0.041387 0.178007
0.039230 0.177840
0.037140 0.177477
0.035151 0.176879
0.033296 0.176025
0.031608 0.174909
0.030116 0.173543
0.028852 0.171953
0.027847 0.170179
0.027132 0.168278
0.026736 0.166318
0.026683 0.164381
0.026980 0.162555
0.027613 0.160931
0.028537 0.159591
0.029681 0.158605
0.030948 0.158017
0.032236 0.157839
0.033454 0.158043
0.034540 0.158569
0.035465 0.159328
0.036223 0.160216
0.036831 0.161130
0.037309 0.161976
0.037680 0.162675
0.037962 0.163169
0.038169 0.163413
0.038314 0.163383
0.038409 0.163069
0.038476 0.162475
0.038542 0.161618
0.038646 0.160529
0.038839 0.159250
0.039175 0.157835
0.039708 0.156350
0.040474 0.154869
-0.072607 -0.131373
-0.072441 -0.132187
-0.072285 -0.132962
-0.072179 -0.133666
-0.072155 -0.134273
-0.072227 -0.134761
-0.072397 -0.135110
-0.072649 -0.135301
-0.072957 -0.135321
-0.073285 -0.135164
-0.073594 -0.134837
-0.073843 -0.134359
-0.073994 -0.133772
-0.074011 -0.133134
-0.073863 -0.132520
-0.073526 -0.132018
-0.072984 -0.131713
-0.072233 -0.131678
-0.071283 -0.131959
-0.070159 -0.132565
-0.068900 -0.133467
-0.067552 -0.134615
-0.066169 -0.135945
-0.064802 -0.137394
-0.063500 -0.138906
-0.062300 -0.140435
-0.061229 -0.141943
-0.060300 -0.143398
-0.059512 -0.144766
-0.058850 -0.146016
-0.058292 -0.147118
-0.057807 -0.148047
-0.057365 -0.148787
-0.056931 -0.149336
-0.056475 -0.149707
-0.055969 -0.149936
-0.055387 -0.150079
-0.054706 -0.150207
-0.053909 -0.150398
-0.052981 -0.150727
-0.051915 -0.151252
-0.050713 -0.152001
-0.049387 -0.152969
-0.047959 -0.154124
-0.046462 -0.155418
-0.044940 -0.156800
-0.043440 -0.158220
-0.042013 -0.159640
-0.040705 -0.161022
-0.039552 -0.162337
-0.038576 -0.163551
-0.037783 -0.164626
-0.037168 -0.165525
-0.036715 -0.166211
-0.036400 -0.166656
-0.036196 -0.166845
-0.036073 -0.166780
-0.035999 -0.166486
-0.035942 -0.166011
-0.035872 -0.165422
-0.035758 -0.164797
-0.035571 -0.164220
-0.035291 -0.163760
-0.034907 -0.163465
-0.034423 -0.163353
-0.033857 -0.163414
-0.033244 -0.163618
-0.032629 -0.163926
-0.032062 -0.164302
-0.031595 -0.164712
-0.031271 -0.165125
-0.031120 -0.165512
-0.031156 -0.165840
-0.031382 -0.166072
-0.031783 -0.166170
-0.032335 -0.166099
-0.033009 -0.165832
-0.033771 -0.165356
-0.034586 -0.164679
-0.035417 -0.163828
-0.036231 -0.162857
-0.036996 -0.161838
-0.037681 -0.160860
-0.038263 -0.160017
-0.038724 -0.159393
-0.039057 -0.159051
-0.039265 -0.159019
-0.039367 -0.159292
-0.039393 -0.159836
-0.039385 -0.160605
-0.039390 -0.161545
-0.039455 -0.162604
-0.039621 -0.163729
-0.039913 -0.164871
-0.040344 -0.165977
-0.040909 -0.166991
-0.041591 -0.167858
-0.042363 -0.168525
-0.043189 -0.168948
-0.044034 -0.169095
-0.044859 -0.168956
-0.075039 0.096348
-0.075069 0.095383
-0.075438 0.093746
-0.076130 0.091492
-0.077090 0.088726
-0.078220 0.085612
-0.079401 0.082393
-0.080504 0.079381
-0.081411 0.076939
-0.082024 0.075422
-0.082268 0.075075
-0.082085 0.075957
-0.081438 0.077910
-0.080310 0.080626
-0.078712 0.083751
-0.076677 0.086962
-0.074259 0.090004
-0.071531 0.092694
-0.068574 0.094906
-0.065478 0.096559
-0.062339 0.097603
-0.059256 0.098008
-0.056328 0.097761
-0.053644 0.096863
-0.051278 0.095334
-0.049276 0.093216
-0.047650 0.090577
-0.046372 0.087519
-0.045381 0.084183
-0.044587 0.080760
-0.043879 0.077484
-0.043136 0.074626
-0.042234 0.072460
-0.041066 0.071204
-0.039558 0.070956
-0.037692 0.071653
-0.035506 0.073099
-0.033078 0.075031
-0.030501 0.077201
-0.027869 0.079405
-0.025273 0.081496
-0.022791 0.083369
-0.020496 0.084953
-0.018458 0.086190
-0.016746 0.087034
-0.015429 0.087443
-0.014570 0.087380
-0.014214 0.086818
-0.014381 0.085748
-0.015049 0.084191
-0.016154 0.082207
-0.017590 0.079898
-0.019216 0.077424
-0.020865 0.074992
-0.022365 0.072850
-0.023553 0.071250
-0.024300 0.070399
-0.024530 0.070408
-0.024231 0.071257
-0.023455 0.072805
-0.022292 0.074842
-0.020847 0.077144
-0.019227 0.079512
-0.017528 0.081784
-0.015838 0.083836
-0.014243 0.085572
-0.012827 0.086916
-0.011681 0.087807
-0.010895 0.088196
-0.010554 0.088045
-0.010725 0.087333
-0.011441 0.086058
-0.012689 0.084248
-0.014402 0.081959
-0.016461 0.079289
-0.018711 0.076374
-0.020972 0.073392
-0.023060 0.070555
-0.024803 0.068083
-0.026057 0.066181
-0.026724 0.064987
-0.026755 0.064544
-0.026152 0.064787
-0.024963 0.065571
-0.023262 0.066711
-0.021139 0.068025
-0.018691 0.069351
-0.016014 0.070559
-0.013211 0.071546
-0.010387 0.072233
-0.007649 0.072557
-0.005106 0.072467
-0.002857 0.071927
-0.000982 0.070912
0.000470 0.069420
0.001487 0.067470
0.002106 0.065117
0.002405 0.062445
0.002494 0.059572
0.002510 0.056644
0.002594 0.053822
-0.092946 -0.043313
-0.093241 -0.043893
-0.093374 -0.044466
-0.093339 -0.045003
-0.093139 -0.045473
-0.092786 -0.045851
-0.092296 -0.046112
-0.091696 -0.046236
-0.091018 -0.046207
-0.090302 -0.046014
-0.089589 -0.045651
-0.088921 -0.045120
-0.088339 -0.044431
-0.087873 -0.043601
-0.087544 -0.042655
-0.087359 -0.041620
-0.087310 -0.040530
-0.087376 -0.039416
-0.087527 -0.038305
-0.087728 -0.037220
-0.087940 -0.036179
-0.088128 -0.035190
-0.088263 -0.034256
-0.088322 -0.033377
-0.088289 -0.032546
-0.088157 -0.031759
-0.087928 -0.031005
-0.087608 -0.030279
-0.087214 -0.029574
-0.086768 -0.028883
-0.086300 -0.028202
-0.085844 -0.027526
-0.085441 -0.026853
-0.085133 -0.026180
-0.084961 -0.025503
-0.084967 -0.024821
-0.085186 -0.024133
-0.085643 -0.023441
-0.086354 -0.022750
-0.087324 -0.022065
-0.088543 -0.021396
-0.089992 -0.020750
-0.091643 -0.020137
-0.093462 -0.019563
-0.095411 -0.019030
-0.097451 -0.018540
-0.099542 -0.018090
-0.101645 -0.017677
-0.103727 -0.017295
-0.105754 -0.016939
-0.107703 -0.016603
-0.109556 -0.016281
-0.111303 -0.015966
-0.112944 -0.015654
-0.114488 -0.015338
-0.115952 -0.015018
-0.117360 -0.014693
-0.118742 -0.014367
-0.120125 -0.014052
-0.121536 -0.013760
-0.122996 -0.013513
-0.124512 -0.013333
-0.126084 -0.013243
-0.127698 -0.013263
-0.129329 -0.013410
-0.130941 -0.013689
-0.132491 -0.014095
-0.133935 -0.014612
-0.135226 -0.015212
-0.136324 -0.015859
-0.137198 -0.016514
-0.137826 -0.017135
-0.138199 -0.017685
-0.138321 -0.018129
-0.138208 -0.018445
-0.137886 -0.018613
-0.137392 -0.018627
-0.136775 -0.018484
-0.136089 -0.018190
-0.135394 -0.017758
-0.134753 -0.017205
-0.134226 -0.016551
-0.133866 -0.015821
-0.133715 -0.015042
-0.133799 -0.014242
-0.134126 -0.013444
-0.134689 -0.012671
-0.135463 -0.011937
-0.136409 -0.011252
-0.137483 -0.010615
-0.138636 -0.010021
-0.139817 -0.009458
-0.140984 -0.008911
-0.142099 -0.008366
-0.143133 -0.007809
-0.144067 -0.007226
-0.144892 -0.006611
-0.145606 -0.005961
-0.146217 -0.005280
-0.146744 -0.004578
-0.147213 -0.003873
0.001548 0.233609
0.003181 0.233277
0.005114 0.232449
0.007376 0.231189
0.009997 0.229594
0.013008 0.227784
0.016435 0.225889
0.020274 0.224039
0.024463 0.222348
0.028863 0.220900
0.033264 0.219753
0.037426 0.218937
0.041116 0.218459
0.044152 0.218304
0.046425 0.218428
0.047900 0.218758
0.048615 0.219204
0.048653 0.219669
0.048132 0.220058
0.047182 0.220294
0.045933 0.220315
0.044506 0.220087
0.043013 0.219594
0.041552 0.218846
0.040219 0.217870
0.039106 0.216717
0.038312 0.215450
0.037933 0.214151
0.038057 0.212904
0.038744 0.211797
0.040006 0.210908
0.041786 0.210302
0.043961 0.210025
0.046352 0.210107
0.048755 0.210565
0.050970 0.211398
0.052837 0.212583
0.054251 0.214071
0.055166 0.215779
0.055596 0.217601
0.055595 0.219420
0.055243 0.221119
0.054634 0.222591
0.053858 0.223754
0.052999 0.224552
0.052124 0.224957
0.051297 0.224967
0.050581 0.224609
0.050051 0.223928
0.049794 0.222987
0.049901 0.221859
0.050452 0.220625
0.051487 0.219361
0.052995 0.218135
0.054896 0.217009
0.057057 0.216032
0.059304 0.215252
0.061453 0.214707
0.063329 0.214427
0.064781 0.214421
0.065694 0.214671
0.065986 0.215127
0.065611 0.215713
0.064551 0.216342
0.062816 0.216923
0.060441 0.217378
0.057487 0.217641
0.054047 0.217667
0.050248 0.217427
0.046252 0.216917
0.042252 0.216150
0.038463 0.215169
0.035097 0.214038
0.032332 0.212844
0.030287 0.211680
0.028990 0.210640
0.028367 0.209803
0.028242 0.209230
0.028368 0.208967
0.028456 0.209048
0.028210 0.209491
0.027362 0.210296
0.025696 0.211423
0.023074 0.212792
0.019432 0.214285
0.014771 0.215761
0.009152 0.217081
0.002681 0.218116
-0.004499 0.218761
-0.012205 0.218945
-0.020223 0.218629
-0.028308 0.217815
-0.036199 0.216547
-0.043648 0.214906
-0.050449 0.213002
-0.056472 0.210957
-0.061679 0.208885
-0.066130 0.206878
-0.069966 0.204994
-0.073402 0.203255
-0.076706 0.201653
-0.066999 -0.018843
-0.066851 -0.017687
-0.066844 -0.016439
-0.066938 -0.015159
-0.067087 -0.013909
-0.067237 -0.012750
-0.067336 -0.011733
-0.067340 -0.010896
-0.067216 -0.010265
-0.066942 -0.009853
-0.066511 -0.009660
-0.065930 -0.009677
-0.065216 -0.009886
-0.064396 -0.010266
-0.063501 -0.010790
-0.062570 -0.011431
-0.061641 -0.012159
-0.060758 -0.012949
-0.059963 -0.013775
-0.059295 -0.014613
-0.058792 -0.015446
-0.058479 -0.016264
-0.058371 -0.017060
-0.058469 -0.017838
-0.058754 -0.018606
-0.059198 -0.019376
-0.059758 -0.020164
-0.060388 -0.020980
-0.061039 -0.021832
-0.061669 -0.022717
-0.062243 -0.023624
-0.062735 -0.024533
-0.063130 -0.025412
-0.063419 -0.026227
-0.063602 -0.026939
-0.063682 -0.027510
-0.063668 -0.027905
-0.063569 -0.028092
-0.063400 -0.028047
-0.063176 -0.027746
-0.062918 -0.027173
-0.062648 -0.026315
-0.062390 -0.025163
-0.062164 -0.023720
-0.061984 -0.021999
-0.061851 -0.020029
-0.061751 -0.017852
-0.061653 -0.015520
-0.061515 -0.013094
-0.061287 -0.010638
-0.060915 -0.008213
-0.060352 -0.005876
-0.059561 -0.003671
-0.058520 -0.001634
-0.057224 0.000209
-0.055683 0.001844
-0.053920 0.003265
-0.051971 0.004475
-0.049883 0.005482
-0.047707 0.006304
-0.045502 0.006965
-0.043329 0.007495
-0.041253 0.007932
-0.039339 0.008317
-0.037648 0.008693
-0.036233 0.009097
-0.035131 0.009558
-0.034362 0.010088
-0.033925 0.010682
-0.033795 0.011313
-0.033925 0.011937
-0.034254 0.012501
-0.034712 0.012950
-0.035230 0.013232
-0.035744 0.013308
-0.036204 0.013154
-0.036575 0.012765
-0.036839 0.012154
-0.036994 0.011351
-0.037050 0.010399
-0.037029 0.009348
-0.036955 0.008256
-0.036858 0.007181
-0.036772 0.006178
-0.036733 0.005302
-0.036776 0.004599
-0.036935 0.004109
-0.037238 0.003858
-0.037705 0.003857
-0.038339 0.004101
-0.039126 0.004568
-0.040032 0.005220
-0.041005 0.006007
-0.041976 0.006869
-0.042868 0.007749
-0.043601 0.008592
-0.044099 0.009351
-0.044297 0.009995
-0.044147 0.010509
-0.043623 0.010896
-0.042723 0.011173
-0.219270 0.005702
-0.219536 0.005522
-0.219511 0.005476
-0.219212 0.005606
-0.218660 0.005944
-0.217877 0.006513
-0.216889 0.007311
-0.215726 0.008306
-0.214435 0.009428
-0.213082 0.010575
-0.211751 0.011625
-0.210536 0.012451
-0.209523 0.012944
-0.208768 0.013021
-0.208277 0.012645
-0.208011 0.011820
-0.207892 0.010589
-0.207829 0.009015
-0.207738 0.007173
-0.207557 0.005138
-0.207247 0.002979
-0.206794 0.000760
-0.206206 -0.001464
-0.205502 -0.003639
-0.204712 -0.005720
-0.203869 -0.007663
-0.203007 -0.009434
-0.202159 -0.011008
-0.201354 -0.012378
-0.200618 -0.013560
-0.199980 -0.014591
-0.199471 -0.015532
-0.199130 -0.016457
-0.198999 -0.017446
-0.199115 -0.018571
-0.199504 -0.019886
-0.200164 -0.021415
-0.201065 -0.023144
-0.202149 -0.025022
-0.203339 -0.026976
-0.204561 -0.028921
-0.205748 -0.030778
-0.206852 -0.032477
-0.207849 -0.033959
-0.208732 -0.035181
-0.209511 -0.036109
-0.210203 -0.036715
-0.210831 -0.036982
-0.211415 -0.036897
-0.211966 -0.036462
-0.212488 -0.035691
-0.212979 -0.034617
-0.213435 -0.033291
-0.213858 -0.031780
-0.214261 -0.030164
-0.214674 -0.028523
-0.215138 -0.026938
-0.215695 -0.025478
-0.216387 -0.024197
-0.217234 -0.023129
-0.218235 -0.022293
-0.219358 -0.021689
-0.220549 -0.021302
-0.221742 -0.021101
-0.222877 -0.021048
-0.223903 -0.021094
-0.224788 -0.021195
-0.225518 -0.021302
-0.226091 -0.021374
-0.226515 -0.021376
-0.226802 -0.021286
-0.226959 -0.021095
-0.226989 -0.020815
-0.226892 -0.020475
-0.226665 -0.020118
-0.226309 -0.019795
-0.225834 -0.019565
-0.225260 -0.019481
-0.224618 -0.019596
-0.223947 -0.019950
-0.223282 -0.020577
-0.222654 -0.021489
-0.222080 -0.022686
-0.221561 -0.024144
-0.221084 -0.025823
-0.220628 -0.027667
-0.220169 -0.029612
-0.219691 -0.031593
-0.219186 -0.033546
-0.218659 -0.035411
-0.218126 -0.037141
-0.217609 -0.038697
-0.217135 -0.040054
-0.216727 -0.041201
-0.216403 -0.042139
-0.216173 -0.042884
-0.216038 -0.043464
-0.215991 -0.043917
-0.216026 -0.044288
-0.216137 -0.044620
-0.216325 -0.044954
0.007211 -0.101683
0.007583 -0.102447
0.007787 -0.102846
0.007813 -0.102871
0.007654 -0.102528
0.007309 -0.101835
0.006784 -0.100829
0.006095 -0.099564
0.005270 -0.098116
0.004350 -0.096581
0.003389 -0.095074
0.002459 -0.093726
0.001642 -0.092674
0.001028 -0.092049
0.000693 -0.091953
0.000676 -0.092437
0.000971 -0.093484
0.001519 -0.095010
0.002239 -0.096887
0.003042 -0.098978
0.003853 -0.101158
0.004610 -0.103325
0.005266 -0.105399
0.005785 -0.107327
0.006136 -0.109069
0.006293 -0.110602
0.006234 -0.111910
0.005943 -0.112983
0.005412 -0.113814
0.004651 -0.114410
0.003677 -0.114795
0.002521 -0.115015
0.001225 -0.115135
-0.000162 -0.115248
-0.001574 -0.115469
-0.002939 -0.115928
-0.004185 -0.116751
-0.005250 -0.118035
-0.006103 -0.119813
-0.006747 -0.122035
-0.007223 -0.124579
-0.007589 -0.127278
-0.007905 -0.129962
-0.008226 -0.132479
-0.008594 -0.134704
-0.009044 -0.136550
-0.009601 -0.137955
-0.010284 -0.138882
-0.011103 -0.139315
-0.012060 -0.139252
-0.013144 -0.138710
-0.014332 -0.137725
-0.015597 -0.136353
-0.016910 -0.134673
-0.018241 -0.132783
-0.019559 -0.130803
-0.020831 -0.128872
-0.022016 -0.127140
-0.023065 -0.125758
-0.023924 -0.124859
-0.024546 -0.124535
-0.024903 -0.124806
-0.024997 -0.125614
-0.024861 -0.126836
-0.024551 -0.128313
-0.024126 -0.129888
-0.023648 -0.131424
-0.023171 -0.132814
-0.022742 -0.133981
-0.022396 -0.134872
-0.022158 -0.135456
-0.022041 -0.135718
-0.022048 -0.135658
-0.022177 -0.135289
-0.022420 -0.134643
-0.022768 -0.133769
-0.023213 -0.132732
-0.023744 -0.131620
-0.024346 -0.130538
-0.024991 -0.129610
-0.025640 -0.128973
-0.026240 -0.128759
-0.026730 -0.129083
-0.027056 -0.130010
-0.027178 -0.131532
-0.027086 -0.133558
-0.026798 -0.135935
-0.026349 -0.138489
-0.025781 -0.141056
-0.025138 -0.143493
-0.024454 -0.145695
-0.023751 -0.147583
-0.023039 -0.149100
-0.022317 -0.150208
-0.021573 -0.150886
-0.020790 -0.151128
-0.019952 -0.150947
-0.019048 -0.150372
-0.018076 -0.149455
-0.017041 -0.148265
-0.015956 -0.146897
-0.109419 -0.128402
-0.108615 -0.128354
-0.107850 -0.128478
-0.107122 -0.128705
-0.106421 -0.128955
-0.105732 -0.129151
-0.105033 -0.129229
-0.104302 -0.129141
-0.103521 -0.128858
-0.102679 -0.128365
-0.101773 -0.127661
-0.100807 -0.126757
-0.099794 -0.125675
-0.098752 -0.124448
-0.097705 -0.123118
-0.096679 -0.121740
-0.095699 -0.120378
-0.094788 -0.119108
-0.093964 -0.118010
-0.093242 -0.117167
-0.092632 -0.116657
-0.092142 -0.116541
-0.091779 -0.116858
-0.091553 -0.117616
-0.091477 -0.118783
-0.091559 -0.120291
-0.091796 -0.122033
-0.092175 -0.123894
-0.092671 -0.125763
-0.093253 -0.127544
-0.093890 -0.129159
-0.094555 -0.130550
-0.095222 -0.131672
-0.095873 -0.132495
-0.096494 -0.133003
-0.097076 -0.133191
-0.097614 -0.133070
-0.098108 -0.132665
-0.098563 -0.132017
-0.098987 -0.131185
-0.099392 -0.130245
-0.099797 -0.129284
-0.100225 -0.128392
-0.100700 -0.127651
-0.101248 -0.127123
-0.101886 -0.126836
-0.102622 -0.126783
-0.103445 -0.126920
-0.104323 -0.127179
-0.105216 -0.127479
-0.106076 -0.127743
-0.106860 -0.127905
-0.107531 -0.127914
-0.108062 -0.127737
-0.108434 -0.127352
-0.108641 -0.126752
-0.108682 -0.125941
-0.108566 -0.124932
-0.108308 -0.123753
-0.107932 -0.122447
-0.107469 -0.121067
-0.106958 -0.119679
-0.106438 -0.118356
-0.105951 -0.117173
-0.105532 -0.116202
-0.105211 -0.115503
-0.105005 -0.115117
-0.104915 -0.115059
-0.104923 -0.115315
-0.105000 -0.115838
-0.105104 -0.116564
-0.105192 -0.117414
-0.105223 -0.118308
-0.105163 -0.119172
-0.104987 -0.119944
-0.104679 -0.120576
-0.104229 -0.121036
-0.103636 -0.121302
-0.102906 -0.121361
-0.102060 -0.121216
-0.101133 -0.120883
-0.100170 -0.120397
-0.099223 -0.119807
-0.098344 -0.119174
-0.097583 -0.118572
-0.096981 -0.118080
-0.096565 -0.117779
-0.096347 -0.117745
-0.096316 -0.118038
-0.096448 -0.118693
-0.096702 -0.119717
-0.097027 -0.121080
-0.097373 -0.122727
-0.097690 -0.124579
-0.097933 -0.126553
-0.098063 -0.128564
-0.098050 -0.130536
-0.097871 -0.132407
-0.097508 -0.134124
-0.096956 -0.135647
-0.096215 -0.136949
0.012578 0.085209
0.012788 0.086730
0.013398 0.088218
0.014315 0.089649
0.015418 0.090999
0.016575 0.092251
0.017662 0.093393
0.018569 0.094428
0.019203 0.095363
0.019490 0.096213
0.019377 0.096993
0.018830 0.097717
0.017840 0.098390
0.016423 0.099013
0.014626 0.099578
0.012522 0.100076
0.010216 0.100499
0.007836 0.100850
0.005538 0.101149
0.003489 0.101427
0.001862 0.101734
0.000818 0.102124
0.000486 0.102648
0.000944 0.103341
0.002198 0.104208
0.004171 0.105223
0.006726 0.106340
0.009688 0.107507
0.012876 0.108676
0.016116 0.109813
0.019253 0.110897
0.022155 0.111922
0.024715 0.112890
0.026846 0.113806
0.028484 0.114677
0.029588 0.115506
0.030138 0.116292
0.030141 0.117031
0.029625 0.117716
0.028648 0.118345
0.027294 0.118918
0.025683 0.119447
0.023959 0.119954
0.022285 0.120470
0.020823 0.121032
0.019715 0.121673
0.019065 0.122412
0.018914 0.123253
0.019239 0.124173
0.019957 0.125137
0.020950 0.126103
0.022084 0.127030
0.023225 0.127886
0.024257 0.128653
0.025082 0.129321
0.025624 0.129889
0.025828 0.130364
0.025656 0.130753
0.025084 0.131065
0.024108 0.131312
0.022737 0.131501
0.020999 0.131644
0.018945 0.131749
0.016649 0.131827
0.014211 0.131893
0.011751 0.131964
0.009412 0.132062
0.007345 0.132215
0.005692 0.132452
0.004579 0.132799
0.004094 0.133273
0.004280 0.133874
0.005130 0.134586
0.006586 0.135374
0.008551 0.136197
0.010904 0.137010
0.013513 0.137774
0.016246 0.138461
0.018980 0.139056
0.021605 0.139552
0.024022 0.139957
0.026141 0.140284
0.027883 0.140554
0.029182 0.140790
0.029990 0.141016
0.030291 0.141255
0.030101 0.141522
0.029469 0.141828
0.028481 0.142180
0.027251 0.142583
0.025911 0.143045
0.024604 0.143576
0.023471 0.144187
0.022645 0.144888
0.022230 0.145684
0.022300 0.146569
0.022882 0.147521
0.023956 0.148510
0.025461 0.149496
0.027309 0.150435
0.029389 0.151291
0.197139 0.146168
0.198808 0.144614
0.200190 0.143233
0.201390 0.141954
0.202513 0.140704
0.203674 0.139400
0.204977 0.137968
0.206510 0.136337
0.208333 0.134449
0.210465 0.132264
0.212877 0.129762
0.215492 0.126950
0.218204 0.123862
0.220885 0.120564
0.223412 0.117143
0.225680 0.113702
0.227618 0.110344
0.229196 0.107150
0.230422 0.104176
0.231334 0.101439
0.231987 0.098929
0.232446 0.096614
0.232769 0.094451
0.233009 0.092395
0.233216 0.090399
0.233435 0.088414
0.233715 0.086391
0.234109 0.084282
0.234674 0.082037
0.235469 0.079607
0.236543 0.076952
0.237929 0.074039
0.239631 0.070852
0.241622 0.067400
0.243842 0.063715
0.246207 0.059856
0.248624 0.055905
0.251007 0.051955
0.253286 0.048102
0.255411 0.044436
0.257354 0.041026
0.259105 0.037922
0.260663 0.035147
0.262030 0.032709
0.263211 0.030598
0.264205 0.028791
0.265009 0.027259
0.265625 0.025959
0.266054 0.024850
0.266310 0.023878
0.266416 0.022991
0.266404 0.022135
0.266313 0.021259
0.266180 0.020326
0.266036 0.019310
0.265898 0.018207
0.265765 0.017041
0.265624 0.015852
0.265455 0.014697
0.265233 0.013637
0.264942 0.012726
0.264569 0.011997
0.264112 0.011462
0.263571 0.011113
0.262949 0.010923
0.262247 0.010861
0.261463 0.010893
0.260592 0.010985
0.259635 0.011104
0.258594 0.011215
0.257481 0.011286
0.256322 0.011280
0.255154 0.011163
0.254027 0.010901
0.252994 0.010467
0.252110 0.009842
0.251419 0.009021
0.250947 0.008021
0.250698 0.006874
0.250657 0.005633
0.250796 0.004359
0.251081 0.003116
0.251476 0.001957
0.251951 0.000923
0.252476 0.000039
0.253029 -0.000682
0.253588 -0.001235
0.254130 -0.001619
0.254633 -0.001836
0.255071 -0.001895
0.255421 -0.001812
0.255660 -0.001610
0.255770 -0.001319
0.255746 -0.000975
0.255592 -0.000610
0.255325 -0.000255
0.254972 0.000070
0.254563 0.000352
0.254128 0.000590
0.253691 0.000791
0.253265 0.000971
0.243130 0.036684
0.244418 0.036886
0.245242 0.037260
0.245586 0.037826
0.245459 0.038598
0.244891 0.039579
0.243937 0.040759
0.242679 0.042114
0.241224 0.043601
0.239697 0.045165
0.238233 0.046748
0.236962 0.048292
0.235992 0.049753
0.235392 0.051108
0.235189 0.052348
0.235366 0.053482
0.235873 0.054529
0.236638 0.055512
0.237576 0.056454
0.238597 0.057382
0.239615 0.058318
0.240549 0.059283
0.241328 0.060298
0.241895 0.061378
0.242204 0.062541
0.242229 0.063798
0.241962 0.065159
0.241415 0.066625
0.240624 0.068192
0.239648 0.069839
0.238574 0.071537
0.237508 0.073244
0.236571 0.074914
0.235880 0.076499
0.235533 0.077958
0.235592 0.079263
0.236072 0.080397
0.236937 0.081359
0.238112 0.082160
0.239494 0.082822
0.240964 0.083372
0.242401 0.083846
0.243690 0.084279
0.244731 0.084710
0.245438 0.085179
0.245745 0.085724
0.245605 0.086385
0.244989 0.087198
0.243890 0.088194
0.242324 0.089395
0.240332 0.090810
0.237985 0.092428
0.235385 0.094217
0.232667 0.096132
0.229985 0.098111
0.227507 0.100094
0.225392 0.102022
0.223770 0.103851
0.222723 0.105544
0.222277 0.107077
0.222402 0.108436
0.223023 0.109610
0.224031 0.110599
0.225297 0.111414
0.226682 0.112075
0.228050 0.112619
0.229268 0.113092
0.230219 0.113552
0.230797 0.114062
0.230916 0.114686
0.230509 0.115482
0.229541 0.116491
0.228011 0.117734
0.225960 0.119202
0.223475 0.120867
0.220685 0.122680
0.217753 0.124591
0.214857 0.126559
0.212172 0.128551
0.209848 0.130549
0.207997 0.132537
0.206674 0.134500
0.205885 0.136413
0.205579 0.138251
0.205666 0.139993
0.206026 0.141623
0.206524 0.143140
0.207019 0.144555
0.207376 0.145893
0.207468 0.147186
0.207183 0.148471
0.206432 0.149784
0.205150 0.151152
0.203311 0.152587
0.200927 0.154089
0.198055 0.155641
0.194791 0.157221
0.191266 0.158805
0.187630 0.160385
0.184043 0.161962
0.180653 0.163551
-0.115741 0.111696
-0.115475 0.111169
-0.115075 0.110488
-0.114592 0.109717
-0.114073 0.108936
-0.113552 0.108238
-0.113044 0.107724
-0.112541 0.107487
-0.112006 0.107595
-0.111383 0.108080
-0.110597 0.108926
-0.109573 0.110074
-0.108243 0.111432
-0.106558 0.112890
-0.104492 0.114335
-0.102044 0.115662
-0.099234 0.116780
-0.096101 0.117619
-0.092698 0.118127
-0.089089 0.118271
-0.085345 0.118040
-0.081540 0.117439
-0.077748 0.116495
-0.074040 0.115251
-0.070480 0.113770
-0.067118 0.112131
-0.063989 0.110425
-0.061107 0.108760
-0.058467 0.107242
-0.056043 0.105976
-0.053799 0.105047
-0.051694 0.104509
-0.049694 0.104379
-0.047779 0.104633
-0.045943 0.105216
-0.044192 0.106051
-0.042543 0.107054
-0.041014 0.108145
-0.039626 0.109252
-0.038398 0.110317
-0.037349 0.111292
-0.036496 0.112140
-0.035858 0.112831
-0.035454 0.113344
-0.035302 0.113666
-0.035420 0.113793
-0.035817 0.113736
-0.036493 0.113520
-0.037436 0.113189
-0.038612 0.112804
-0.039972 0.112444
-0.041445 0.112194
-0.042951 0.112139
-0.044408 0.112344
-0.045741 0.112843
-0.046896 0.113630
-0.047834 0.114658
-0.048539 0.115853
-0.049010 0.117123
-0.049258 0.118374
-0.049300 0.119519
-0.049160 0.120486
-0.048865 0.121213
-0.048447 0.121658
-0.047944 0.121790
-0.047399 0.121592
-0.046861 0.121063
-0.046382 0.120214
-0.046017 0.119072
-0.045814 0.117680
-0.045805 0.116096
-0.046000 0.114391
-0.046381 0.112653
-0.046896 0.110976
-0.047464 0.109460
-0.047988 0.108194
-0.048367 0.107247
-0.048514 0.106656
-0.048365 0.106418
-0.047881 0.106493
-0.047055 0.106812
-0.045901 0.107288
-0.044450 0.107828
-0.042747 0.108343
-0.040846 0.108755
-0.038806 0.108997
-0.036695 0.109015
-0.034588 0.108766
-0.032566 0.108221
-0.030713 0.107365
-0.029111 0.106192
-0.027832 0.104712
-0.026927 0.102946
-0.026417 0.100931
-0.026286 0.098719
-0.026476 0.096381
-0.026892 0.094007
-0.027414 0.091695
-0.027914 0.089547
-0.028272 0.087653
-0.028393 0.086081
-0.144896 0.167326
-0.144155 0.167382
-0.142907 0.167437
-0.141248 0.167481
-0.139305 0.167506
-0.137238 0.167505
-0.135230 0.167472
-0.133477 0.167404
-0.132164 0.167303
-0.131434 0.167173
-0.131359 0.167022
-0.131917 0.166858
-0.132996 0.166692
-0.134410 0.166535
-0.135943 0.166398
-0.137390 0.166289
-0.138577 0.166205
-0.139383 0.166140
-0.139737 0.166078
-0.139610 0.166001
-0.139002 0.165892
-0.137938 0.165742
-0.136456 0.165546
-0.134604 0.165311
-0.132444 0.165048
-0.130051 0.164774
-0.127512 0.164508
-0.124936 0.164266
-0.122453 0.164062
-0.120213 0.163901
-0.118380 0.163784
-0.117113 0.163700
-0.116548 0.163629
-0.116772 0.163547
-0.117798 0.163423
-0.119564 0.163230
-0.121935 0.162945
-0.124734 0.162557
-0.127771 0.162066
-0.130864 0.161479
-0.133862 0.160808
-0.136647 0.160069
-0.139141 0.159274
-0.141292 0.158436
-0.143079 0.157568
-0.144500 0.156683
-0.145576 0.155792
-0.146346 0.154904
-0.146869 0.154022
-0.147229 0.153147
-0.147528 0.152268
-0.147885 0.151368
-0.148430 0.150423
-0.149285 0.149403
-0.150550 0.148281
-0.152280 0.147036
-0.154474 0.145655
-0.157070 0.144144
-0.159951 0.142520
-0.162971 0.140813
-0.165973 0.139061
-0.168815 0.137298
-0.171379 0.135554
-0.173578 0.133850
-0.175358 0.132197
-0.176692 0.130602
-0.177573 0.129066
-0.178015 0.127588
-0.178044 0.126167
-0.177702 0.124804
-0.177045 0.123499
-0.176140 0.122253
-0.175067 0.121067
-0.173916 0.119939
-0.172782 0.118866
-0.171753 0.117847
-0.170906 0.116883
-0.170292 0.115981
-0.169929 0.115155
-0.169802 0.114427
-0.169869 0.113828
-0.170062 0.113385
-0.170309 0.113127
-0.170538 0.113074
-0.170684 0.113239
-0.170695 0.113628
-0.170533 0.114239
-0.170169 0.115067
-0.169586 0.116107
-0.168778 0.117348
-0.167746 0.118781
-0.166503 0.120396
-0.165075 0.122179
-0.163500 0.124117
-0.161828 0.126193
-0.160120 0.128394
-0.158442 0.130702
-0.156860 0.133106
-0.155428 0.135594
-0.154179 0.138161
-0.153114 0.140805
-0.075992 -0.155164
-0.076400 -0.155527
-0.076935 -0.155777
-0.077592 -0.155903
-0.078363 -0.155899
-0.079238 -0.155761
-0.080205 -0.155491
-0.081249 -0.155086
-0.082354 -0.154540
-0.083504 -0.153844
-0.084687 -0.152988
-0.085890 -0.151964
-0.087109 -0.150773
-0.088342 -0.149425
-0.089597 -0.147942
-0.090885 -0.146360
-0.092223 -0.144721
-0.093630 -0.143072
-0.095124 -0.141456
-0.096722 -0.139908
-0.098432 -0.138453
-0.100254 -0.137100
-0.102181 -0.135850
-0.104197 -0.134695
-0.106278 -0.133626
-0.108399 -0.132638
-0.110530 -0.131726
-0.112643 -0.130893
-0.114710 -0.130140
-0.116703 -0.129468
-0.118596 -0.128872
-0.120358 -0.128344
-0.121962 -0.127866
-0.123379 -0.127419
-0.124588 -0.126982
-0.125574 -0.126539
-0.126334 -0.126075
-0.126877 -0.125586
-0.127223 -0.125072
-0.127407 -0.124538
-0.127468 -0.123990
-0.127446 -0.123434
-0.127378 -0.122873
-0.127293 -0.122305
-0.127207 -0.121726
-0.127124 -0.121134
-0.127038 -0.120529
-0.126936 -0.119918
-0.126802 -0.119312
-0.126620 -0.118729
-0.126378 -0.118186
-0.126066 -0.117700
-0.125679 -0.117283
-0.125217 -0.116942
-0.124688 -0.116675
-0.124101 -0.116479
-0.123475 -0.116344
-0.122833 -0.116262
-0.122207 -0.116221
-0.121636 -0.116216
-0.121164 -0.116242
-0.120838 -0.116297
-0.120704 -0.116380
-0.120804 -0.116491
-0.121166 -0.116630
-0.121803 -0.116792
-0.122709 -0.116970
-0.123860 -0.117155
-0.125219 -0.117337
-0.126741 -0.117505
-0.128377 -0.117649
-0.130082 -0.117760
-0.131814 -0.117825
-0.133540 -0.117830
-0.135230 -0.117759
-0.136863 -0.117595
-0.138421 -0.117318
-0.139892 -0.116911
-0.141272 -0.116361
-0.142561 -0.115660
-0.143768 -0.114807
-0.144912 -0.113810
-0.146017 -0.112683
-0.147114 -0.111447
-0.148238 -0.110124
-0.149419 -0.108735
-0.150684 -0.107300
-0.152050 -0.105834
-0.153521 -0.104347
-0.155089 -0.102847
-0.156736 -0.101342
-0.158439 -0.099839
-0.160169 -0.098349
-0.161896 -0.096883
-0.163591 -0.095454
-0.165227 -0.094075
-0.166775 -0.092759
-0.168212 -0.091516
-0.169516 -0.090351
-0.170672 -0.089267
-0.171670 -0.088260
-0.181678 -0.074605
-0.183324 -0.075446
-0.184907 -0.076110
-0.186370 -0.076528
-0.187664 -0.076644
-0.188754 -0.076416
-0.189614 -0.075823
-0.190225 -0.074866
-0.190577 -0.073567
-0.190671 -0.071969
-0.190517 -0.070129
-0.190142 -0.068116
-0.189585 -0.065999
-0.188898 -0.063851
-0.188145 -0.061739
-0.187396 -0.059726
-0.186727 -0.057869
-0.186208 -0.056214
-0.185900 -0.054797
-0.185846 -0.053638
-0.186066 -0.052737
-0.186550 -0.052076
-0.187267 -0.051615
-0.188163 -0.051298
-0.189181 -0.051060
-0.190256 -0.050833
-0.191331 -0.050555
-0.192353 -0.050179
-0.193275 -0.049677
-0.194057 -0.049042
-0.194669 -0.048291
-0.195088 -0.047453
-0.195303 -0.046573
-0.195312 -0.045702
-0.195128 -0.044891
-0.194770 -0.044192
-0.194272 -0.043648
-0.193673 -0.043295
-0.193022 -0.043158
-0.192370 -0.043248
-0.191768 -0.043561
-0.191254 -0.044072
-0.190850 -0.044740
-0.190554 -0.045506
-0.190338 -0.046299
-0.190158 -0.047041
-0.189960 -0.047657
-0.189688 -0.048081
-0.189294 -0.048268
-0.188738 -0.048195
-0.187993 -0.047863
-0.187041 -0.047299
-0.185878 -0.046548
-0.184511 -0.045668
-0.182963 -0.044724
-0.181269 -0.043779
-0.179476 -0.042893
-0.177644 -0.042119
-0.175842 -0.041503
-0.174145 -0.041078
-0.172632 -0.040864
-0.171378 -0.040869
-0.170449 -0.041085
-0.169892 -0.041488
-0.169732 -0.042041
-0.169967 -0.042695
-0.170569 -0.043393
-0.171487 -0.044074
-0.172658 -0.044680
-0.174012 -0.045157
-0.175480 -0.045462
-0.176994 -0.045565
-0.178497 -0.045450
-0.179938 -0.045115
-0.181277 -0.044569
-0.182485 -0.043834
-0.183549 -0.042939
-0.184467 -0.041922
-0.185252 -0.040826
-0.185935 -0.039698
-0.186557 -0.038588
-0.187170 -0.037541
-0.187830 -0.036599
-0.188591 -0.035791
-0.189499 -0.035131
-0.190581 -0.034615
-0.191843 -0.034219
-0.193268 -0.033904
-0.194819 -0.033615
-0.196441 -0.033291
-0.198070 -0.032869
-0.199639 -0.032294
-0.201078 -0.031523
-0.202323 -0.030537
-0.203319 -0.029338
-0.204019 -0.027952
-0.204396 -0.026422
-0.204439 -0.024805
-0.204155 -0.023163
-0.203575 -0.021563
-0.202748 -0.020071
0.041761 0.136000
0.042339 0.135834
0.043089 0.135473
0.044047 0.134922
0.045245 0.134196
0.046702 0.133321
0.048422 0.132332
0.050385 0.131277
0.052549 0.130215
0.054848 0.129212
0.057204 0.128337
0.059537 0.127651
0.061776 0.127196
0.063866 0.126989
0.065776 0.127018
0.067495 0.127243
0.069024 0.127611
0.070371 0.128062
0.071540 0.128543
0.072530 0.129013
0.073336 0.129447
0.073949 0.129831
0.074367 0.130162
0.074595 0.130444
0.074652 0.130681
0.074568 0.130881
0.074385 0.131056
0.074146 0.131224
0.073890 0.131419
0.073641 0.131684
0.073401 0.132078
0.073150 0.132668
0.072841 0.133522
0.072412 0.134698
0.071793 0.136233
0.070918 0.138134
0.069736 0.140371
0.068217 0.142880
0.066351 0.145574
0.064153 0.148352
0.061654 0.151108
0.058900 0.153745
0.055946 0.156177
0.052860 0.158331
0.049718 0.160155
0.046603 0.161613
0.043604 0.162689
0.040810 0.163388
0.038303 0.163736
0.036147 0.163779
0.034385 0.163579
0.033030 0.163205
0.032063 0.162732
0.031430 0.162232
0.031050 0.161768
0.030820 0.161391
0.030629 0.161134
0.030370 0.161007
0.029953 0.161004
0.029316 0.161099
0.028425 0.161250
0.027273 0.161409
0.025878 0.161521
0.024273 0.161537
0.022503 0.161413
0.020620 0.161114
0.018684 0.160617
0.016757 0.159911
0.014908 0.159002
0.013201 0.157905
0.011698 0.156650
0.010451 0.155277
0.009499 0.153835
0.008863 0.152376
0.008542 0.150954
0.008519 0.149622
0.008751 0.148427
0.009180 0.147411
0.009734 0.146608
0.010339 0.146042
0.010924 0.145726
0.011434 0.145662
0.011836 0.145838
0.012117 0.146232
0.012289 0.146810
0.012378 0.147534
0.012419 0.148365
0.012453 0.149262
0.012520 0.150192
0.012659 0.151125
0.012907 0.152035
0.013298 0.152906
0.013863 0.153726
0.014627 0.154491
0.015614 0.155201
0.016836 0.155863
0.018297 0.156490
0.019986 0.157098
0.021876 0.157708
0.023924 0.158344
0.026071 0.159031
0.040273 -0.154461
0.040865 -0.153936
0.041424 -0.153246
0.041937 -0.152386
0.042392 -0.151360
0.042780 -0.150183
0.043091 -0.148878
0.043322 -0.147480
0.043470 -0.146032
0.043537 -0.144585
0.043524 -0.143195
0.043433 -0.141917
0.043260 -0.140805
0.043000 -0.139898
0.042646 -0.139223
0.042192 -0.138788
0.041635 -0.138579
0.040977 -0.138568
0.040224 -0.138715
0.039386 -0.138972
0.038475 -0.139295
0.037503 -0.139638
0.036480 -0.139967
0.035417 -0.140250
0.034323 -0.140465
0.033205 -0.140597
0.032068 -0.140638
0.030919 -0.140588
0.029763 -0.140454
0.028604 -0.140252
0.027448 -0.140005
0.026300 -0.139742
0.025164 -0.139496
0.024039 -0.139303
0.022919 -0.139197
0.021796 -0.139203
0.020658 -0.139338
0.019492 -0.139602
0.018291 -0.139981
0.017056 -0.140444
0.015790 -0.140952
0.014503 -0.141456
0.013207 -0.141908
0.011913 -0.142263
0.010631 -0.142481
0.009368 -0.142531
0.008128 -0.142393
0.006915 -0.142058
0.005728 -0.141527
0.004571 -0.140813
0.003447 -0.139940
0.002364 -0.138942
0.001327 -0.137860
0.000344 -0.136743
-0.000584 -0.135641
-0.001461 -0.134605
-0.002297 -0.133682
-0.003105 -0.132910
-0.003899 -0.132316
-0.004691 -0.131911
-0.005486 -0.131694
-0.006283 -0.131650
-0.007078 -0.131752
-0.007861 -0.131968
-0.008623 -0.132263
-0.009354 -0.132602
-0.010046 -0.132952
-0.010692 -0.133286
-0.011291 -0.133582
-0.011841 -0.133825
-0.012340 -0.134007
-0.012790 -0.134128
-0.013188 -0.134198
-0.013533 -0.134232
-0.013823 -0.134253
-0.014058 -0.134291
-0.014238 -0.134377
-0.014372 -0.134546
-0.014471 -0.134827
-0.014552 -0.135244
-0.014632 -0.135812
-0.014729 -0.136532
-0.014857 -0.137390
-0.015026 -0.138362
-0.015240 -0.139412
-0.015502 -0.140497
-0.015813 -0.141572
-0.016172 -0.142594
-0.016580 -0.143520
-0.017037 -0.144318
-0.017545 -0.144959
-0.018103 -0.145426
-0.018709 -0.145708
-0.019355 -0.145806
-0.020027 -0.145730
-0.020706 -0.145499
-0.021371 -0.145143
-0.022001 -0.144698
-0.022581 -0.144203
-0.023106 -0.143700
-0.023582 -0.143226
-0.172762 -0.105206
-0.173031 -0.104079
-0.173027 -0.102856
-0.172801 -0.101606
-0.172419 -0.100403
-0.171955 -0.099323
-0.171487 -0.098443
-0.171086 -0.097830
-0.170810 -0.097534
-0.170697 -0.097583
-0.170759 -0.097968
-0.170985 -0.098648
-0.171341 -0.099543
-0.171783 -0.100546
-0.172264 -0.101541
-0.172742 -0.102412
-0.173181 -0.103061
-0.173544 -0.103412
-0.173797 -0.103419
-0.173907 -0.103066
-0.173849 -0.102366
-0.173607 -0.101350
-0.173185 -0.100067
-0.172600 -0.098576
-0.171890 -0.096941
-0.171104 -0.095237
-0.170302 -0.093537
-0.169550 -0.091920
-0.168912 -0.090457
-0.168447 -0.089215
-0.168202 -0.088244
-0.168210 -0.087576
-0.168486 -0.087220
-0.169028 -0.087156
-0.169814 -0.087339
-0.170808 -0.087701
-0.171966 -0.088160
-0.173235 -0.088632
-0.174563 -0.089040
-0.175895 -0.089323
-0.177180 -0.089439
-0.178371 -0.089367
-0.179434 -0.089109
-0.180346 -0.088678
-0.181097 -0.088104
-0.181695 -0.087424
-0.182157 -0.086681
-0.182514 -0.085923
-0.182802 -0.085196
-0.183059 -0.084545
-0.183325 -0.084005
-0.183634 -0.083603
-0.184018 -0.083351
-0.184504 -0.083248
-0.185112 -0.083277
-0.185858 -0.083406
-0.186745 -0.083588
-0.187770 -0.083766
-0.188910 -0.083874
-0.190130 -0.083848
-0.191376 -0.083630
-0.192585 -0.083181
-0.193688 -0.082480
-0.194621 -0.081529
-0.195334 -0.080345
-0.195792 -0.078959
-0.195982 -0.077412
-0.195909 -0.075754
-0.195595 -0.074038
-0.195077 -0.072320
-0.194402 -0.070654
-0.193624 -0.069094
-0.192799 -0.067680
-0.191981 -0.066444
-0.191222 -0.065399
-0.190569 -0.064548
-0.190063 -0.063879
-0.189740 -0.063373
-0.189629 -0.063006
-0.189742 -0.062747
-0.190077 -0.062569
-0.190612 -0.062447
-0.191305 -0.062359
-0.192105 -0.062294
-0.192953 -0.062246
-0.193799 -0.062216
-0.194601 -0.062211
-0.195331 -0.062241
-0.195980 -0.062322
-0.196548 -0.062469
-0.197048 -0.062703
-0.197499 -0.063040
-0.197925 -0.063496
-0.198345 -0.064081
-0.198778 -0.064798
-0.199234 -0.065642
-0.199721 -0.066601
-0.200247 -0.067654
-0.200820 -0.068777
-0.201450 -0.069941
-0.202148 -0.071113
-0.012737 -0.097232
-0.013353 -0.096701
-0.013919 -0.096094
-0.014365 -0.095440
-0.014620 -0.094770
-0.014620 -0.094114
-0.014319 -0.093495
-0.013695 -0.092917
-0.012757 -0.092370
-0.011547 -0.091829
-0.010132 -0.091263
-0.008594 -0.090640
-0.007023 -0.089935
-0.005506 -0.089133
-0.004124 -0.088229
-0.002947 -0.087228
-0.002030 -0.086137
-0.001413 -0.084967
-0.001115 -0.083726
-0.001136 -0.082422
-0.001460 -0.081063
-0.002057 -0.079657
-0.002883 -0.078217
-0.003880 -0.076762
-0.004981 -0.075315
-0.006104 -0.073910
-0.007162 -0.072581
-0.008068 -0.071363
-0.008747 -0.070285
-0.009146 -0.069365
-0.009245 -0.068606
-0.009061 -0.067994
-0.008647 -0.067502
-0.008076 -0.067097
-0.007436 -0.066742
-0.006813 -0.066406
-0.006287 -0.066061
-0.005931 -0.065688
-0.005803 -0.065274
-0.005949 -0.064808
-0.006397 -0.064283
-0.007157 -0.063695
-0.008220 -0.063043
-0.009553 -0.062327
-0.011102 -0.061552
-0.012791 -0.060729
-0.014523 -0.059872
-0.016186 -0.059000
-0.017663 -0.058140
-0.018838 -0.057320
-0.019616 -0.056569
-0.019930 -0.055910
-0.019752 -0.055353
-0.019103 -0.054894
-0.018041 -0.054518
-0.016655 -0.054199
-0.015053 -0.053911
-0.013348 -0.053626
-0.011651 -0.053324
-0.010068 -0.052990
-0.008691 -0.052613
-0.007603 -0.052189
-0.006869 -0.051716
-0.006533 -0.051195
-0.006618 -0.050627
-0.007120 -0.050015
-0.008010 -0.049364
-0.009229 -0.048681
-0.010697 -0.047975
-0.012309 -0.047265
-0.013948 -0.046573
-0.015492 -0.045927
-0.016824 -0.045359
-0.017844 -0.044898
-0.018480 -0.044564
-0.018695 -0.044366
-0.018489 -0.044296
-0.017905 -0.044329
-0.017018 -0.044429
-0.015922 -0.044553
-0.014723 -0.044657
-0.013527 -0.044703
-0.012436 -0.044660
-0.011538 -0.044504
-0.010909 -0.044216
-0.010599 -0.043787
-0.010633 -0.043210
-0.011004 -0.042483
-0.011676 -0.041610
-0.012590 -0.040598
-0.013664 -0.039458
-0.014800 -0.038207
-0.015892 -0.036868
-0.016830 -0.035469
-0.017502 -0.034040
-0.017810 -0.032611
-0.017667 -0.031206
-0.017018 -0.029841
-0.015843 -0.028518
-0.014172 -0.027232
-0.012082 -0.025970
0.030862 -0.115054
0.031178 -0.114254
0.031580 -0.113370
0.032043 -0.112408
0.032539 -0.111380
0.033038 -0.110300
0.033505 -0.109183
0.033907 -0.108046
0.034213 -0.106906
0.034395 -0.105775
0.034434 -0.104665
0.034318 -0.103580
0.034045 -0.102519
0.033626 -0.101478
0.033078 -0.100446
0.032431 -0.099412
0.031718 -0.098362
0.030981 -0.097285
0.030260 -0.096167
0.029597 -0.095000
0.029028 -0.093774
0.028584 -0.092485
0.028284 -0.091130
0.028139 -0.089709
0.028148 -0.088225
0.028299 -0.086686
0.028571 -0.085100
0.028933 -0.083482
0.029347 -0.081849
0.029771 -0.080222
0.030158 -0.078625
0.030462 -0.077082
0.030642 -0.075617
0.030666 -0.074250
0.030512 -0.072995
0.030176 -0.071857
0.029666 -0.070833
0.029006 -0.069913
0.028231 -0.069081
0.027385 -0.068315
0.026516 -0.067593
0.025671 -0.066892
0.024897 -0.066192
0.024232 -0.065474
0.023707 -0.064723
0.023344 -0.063927
0.023155 -0.063079
0.023140 -0.062176
0.023289 -0.061222
0.023583 -0.060224
0.023989 -0.059196
0.024471 -0.058158
0.024982 -0.057136
0.025475 -0.056159
0.025902 -0.055257
0.026220 -0.054459
0.026398 -0.053787
0.026418 -0.053257
0.026278 -0.052871
0.025995 -0.052621
0.025597 -0.052485
0.025127 -0.052436
0.024632 -0.052437
0.024159 -0.052451
0.023755 -0.052444
0.023456 -0.052383
0.023294 -0.052244
0.023285 -0.052009
0.023438 -0.051670
0.023746 -0.051222
0.024194 -0.050671
0.024752 -0.050028
0.025382 -0.049313
0.026035 -0.048551
0.026657 -0.047772
0.027187 -0.047011
0.027566 -0.046307
0.027739 -0.045694
0.027657 -0.045206
0.027287 -0.044867
0.026612 -0.044688
0.025635 -0.044669
0.024381 -0.044796
0.022897 -0.045040
0.021247 -0.045364
0.019503 -0.045724
0.017741 -0.046074
0.016034 -0.046372
0.014443 -0.046577
0.013024 -0.046656
0.011816 -0.046582
0.010847 -0.046332
0.010129 -0.045893
0.009661 -0.045260
0.009424 -0.044434
0.009388 -0.043428
0.009509 -0.042262
0.009733 -0.040967
0.009999 -0.039579
0.010246 -0.038140
0.010412 -0.036690
-0.205236 -0.078763
-0.205973 -0.078650
-0.206528 -0.078551
-0.206898 -0.078448
-0.207083 -0.078320
-0.207090 -0.078148
-0.206929 -0.077916
-0.206619 -0.077610
-0.206180 -0.077221
-0.205642 -0.076743
-0.205035 -0.076173
-0.204394 -0.075512
-0.203754 -0.074762
-0.203145 -0.073932
-0.202591 -0.073035
-0.202106 -0.072090
-0.201696 -0.071123
-0.201359 -0.070158
-0.201091 -0.069218
-0.200887 -0.068318
-0.200743 -0.067465
-0.200661 -0.066658
-0.200644 -0.065890
-0.200698 -0.065147
-0.200828 -0.064413
-0.201042 -0.063669
-0.201345 -0.062899
-0.201738 -0.062088
-0.202222 -0.061225
-0.202796 -0.060302
-0.203456 -0.059316
-0.204199 -0.058266
-0.205023 -0.057155
-0.205930 -0.055985
-0.206920 -0.054760
-0.207994 -0.053487
-0.209150 -0.052178
-0.210381 -0.050850
-0.211672 -0.049525
-0.213005 -0.048234
-0.214355 -0.047005
-0.215695 -0.045869
-0.216999 -0.044848
-0.218238 -0.043962
-0.219390 -0.043222
-0.220430 -0.042635
-0.221338 -0.042201
-0.222097 -0.041916
-0.222692 -0.041770
-0.223111 -0.041752
-0.223351 -0.041843
-0.223412 -0.042023
-0.223302 -0.042266
-0.223040 -0.042542
-0.222653 -0.042820
-0.222173 -0.043067
-0.221639 -0.043254
-0.221092 -0.043361
-0.220571 -0.043376
-0.220106 -0.043304
-0.219722 -0.043161
-0.219435 -0.042972
-0.219247 -0.042764
-0.219154 -0.042562
-0.219145 -0.042385
-0.219199 -0.042240
-0.219296 -0.042126
-0.219408 -0.042034
-0.219510 -0.041950
-0.219578 -0.041854
-0.219589 -0.041725
-0.219530 -0.041542
-0.219390 -0.041286
-0.219170 -0.040939
-0.218878 -0.040486
-0.218531 -0.039917
-0.218157 -0.039225
-0.217790 -0.038408
-0.217468 -0.037472
-0.217233 -0.036431
-0.217126 -0.035311
-0.217182 -0.034145
-0.217427 -0.032975
-0.217877 -0.031845
-0.218533 -0.030791
-0.219379 -0.029843
-0.220389 -0.029017
-0.221525 -0.028317
-0.222739 -0.027738
-0.223982 -0.027262
-0.225203 -0.026871
-0.226356 -0.026542
-0.227399 -0.026251
-0.228303 -0.025975
-0.229049 -0.025694
-0.229628 -0.025388
-0.230047 -0.025037
-0.230325 -0.024624
-0.230490 -0.024130
-0.230583 -0.023543
-0.230648 -0.022855
-0.187313 -0.088307
-0.186661 -0.088546
-0.185990 -0.088757
-0.185331 -0.088920
-0.184709 -0.089022
-0.184137 -0.089061
-0.183617 -0.089047
-0.183144 -0.088998
-0.182710 -0.088945
-0.182315 -0.088918
-0.181965 -0.088952
-0.181677 -0.089076
-0.181468 -0.089318
-0.181355 -0.089695
-0.181341 -0.090214
-0.181417 -0.090868
-0.181556 -0.091635
-0.181719 -0.092487
-0.181869 -0.093387
-0.181971 -0.094301
-0.182004 -0.095194
-0.181961 -0.096033
-0.181854 -0.096792
-0.181705 -0.097445
-0.181548 -0.097971
-0.181418 -0.098355
-0.181345 -0.098586
-0.181352 -0.098665
-0.181449 -0.098599
-0.181637 -0.098409
-0.181912 -0.098120
-0.182265 -0.097762
-0.182693 -0.097370
-0.183190 -0.096978
-0.183752 -0.096619
-0.184370 -0.096319
-0.185025 -0.096095
-0.185689 -0.095948
-0.186321 -0.095868
-0.186874 -0.095830
-0.187305 -0.095802
-0.187574 -0.095748
-0.187661 -0.095630
-0.187561 -0.095415
-0.187292 -0.095073
-0.186888 -0.094583
-0.186395 -0.093934
-0.185862 -0.093135
-0.185329 -0.092219
-0.184826 -0.091243
-0.184367 -0.090283
-0.183957 -0.089419
-0.183595 -0.088727
-0.183285 -0.088272
-0.183032 -0.088104
-0.182844 -0.088259
-0.182731 -0.088759
-0.182698 -0.089611
-0.182738 -0.090802
-0.182836 -0.092307
-0.182960 -0.094080
-0.183073 -0.096063
-0.183133 -0.098187
-0.183103 -0.100376
-0.182957 -0.102555
-0.182685 -0.104653
-0.182294 -0.106606
-0.181804 -0.108364
-0.181242 -0.109893
-0.180639 -0.111177
-0.180024 -0.112220
-0.179415 -0.113041
-0.178827 -0.113671
-0.178269 -0.114146
-0.177746 -0.114499
-0.177267 -0.114762
-0.176837 -0.114961
-0.176464 -0.115115
-0.176157 -0.115241
-0.175921 -0.115348
-0.175756 -0.115437
-0.175658 -0.115498
-0.175611 -0.115512
-0.175593 -0.115448
-0.175583 -0.115270
-0.175558 -0.114941
-0.175508 -0.114426
-0.175432 -0.113696
-0.175341 -0.112733
-0.175257 -0.111534
-0.175202 -0.110111
-0.175196 -0.108495
-0.175251 -0.106737
-0.175369 -0.104902
-0.175544 -0.103065
-0.175772 -0.101297
-0.176047 -0.099664
-0.176370 -0.098218
-0.176746 -0.097005
-0.177186 -0.096055
-0.177704 -0.095394
-0.226310 -0.026627
-0.226825 -0.025737
-0.227051 -0.024520
-0.226990 -0.023027
-0.226668 -0.021319
-0.226140 -0.019462
-0.225491 -0.017529
-0.224833 -0.015590
-0.224295 -0.013715
-0.224004 -0.011964
-0.224066 -0.010387
-0.224537 -0.009018
-0.225413 -0.007870
-0.226632 -0.006930
-0.228096 -0.006165
-0.229695 -0.005517
-0.231317 -0.004919
-0.232860 -0.004294
-0.234234 -0.003570
-0.235358 -0.002685
-0.236163 -0.001600
-0.236590 -0.000305
-0.236593 0.001189
-0.236146 0.002845
-0.235244 0.004617
-0.233908 0.006447
-0.232186 0.008279
-0.230160 0.010055
-0.227942 0.011719
-0.225676 0.013214
-0.223527 0.014487
-0.221668 0.015487
-0.220258 0.016170
-0.219421 0.016501
-0.219220 0.016467
-0.219642 0.016081
-0.220614 0.015381
-0.222024 0.014429
-0.223744 0.013301
-0.225646 0.012084
-0.227611 0.010869
-0.229531 0.009741
-0.231308 0.008771
-0.232856 0.008014
-0.234102 0.007501
-0.234988 0.007245
-0.235479 0.007241
-0.235560 0.007474
-0.235245 0.007918
-0.234573 0.008543
-0.233615 0.009309
-0.232470 0.010168
-0.231265 0.011068
-0.230139 0.011948
-0.229231 0.012751
-0.228659 0.013424
-0.228497 0.013929
-0.228772 0.014248
-0.229458 0.014385
-0.230492 0.014368
-0.231786 0.014249
-0.233236 0.014102
-0.234733 0.014012
-0.236164 0.014066
-0.237421 0.014335
-0.238397 0.014871
-0.239002 0.015691
-0.239164 0.016785
-0.238837 0.018117
-0.238008 0.019638
-0.236691 0.021287
-0.234937 0.023000
-0.232826 0.024705
-0.230473 0.026329
-0.228021 0.027795
-0.225633 0.029029
-0.223475 0.029968
-0.221699 0.030561
-0.220421 0.030782
-0.219711 0.030633
-0.219584 0.030144
-0.220013 0.029371
-0.220936 0.028384
-0.222267 0.027265
-0.223908 0.026092
-0.225750 0.024935
-0.227681 0.023852
-0.229592 0.022878
-0.231385 0.022033
-0.232975 0.021322
-0.234299 0.020742
-0.235313 0.020281
-0.235999 0.019923
-0.236361 0.019646
-0.236427 0.019423
-0.236252 0.019216
-0.235914 0.018979
-0.235511 0.018660
-0.235148 0.018204
-0.234932 0.017568
-0.234948 0.016726
0.234568 0.039164
0.235080 0.039896
0.235253 0.040700
0.235100 0.041537
0.234656 0.042358
0.233978 0.043111
0.233136 0.043745
0.232208 0.044217
0.231277 0.044502
0.230418 0.044598
0.229699 0.044530
0.229177 0.044343
0.228906 0.044094
0.228934 0.043844
0.229297 0.043653
0.230010 0.043571
0.231054 0.043641
0.232370 0.043900
0.233865 0.044375
0.235428 0.045087
0.236945 0.046050
0.238315 0.047262
0.239460 0.048716
0.240326 0.050389
0.240888 0.052246
0.241142 0.054245
0.241108 0.056334
0.240824 0.058455
0.240342 0.060548
0.239726 0.062559
0.239044 0.064440
0.238361 0.066158
0.237741 0.067697
0.237241 0.069056
0.236924 0.070247
0.236847 0.071286
0.237068 0.072192
0.237628 0.072983
0.238534 0.073673
0.239745 0.074275
0.241170 0.074801
0.242679 0.075266
0.244131 0.075682
0.245396 0.076059
0.246370 0.076401
0.246985 0.076704
0.247209 0.076958
0.247044 0.077146
0.246522 0.077244
0.245701 0.077225
0.244658 0.077062
0.243482 0.076732
0.242269 0.076219
0.241110 0.075520
0.240086 0.074644
0.239265 0.073615
0.238706 0.072460
0.238461 0.071209
0.238572 0.069888
0.239070 0.068516
0.239963 0.067108
0.241219 0.065685
0.242765 0.064277
0.244492 0.062928
0.246272 0.061688
0.247982 0.060605
0.249513 0.059722
0.250786 0.059071
0.251747 0.058669
0.252371 0.058518
0.252662 0.058608
0.252643 0.058918
0.252358 0.059421
0.251868 0.060084
0.251243 0.060877
0.250553 0.061773
0.249868 0.062751
0.249247 0.063797
0.248743 0.064903
0.248403 0.066058
0.248266 0.067253
0.248362 0.068475
0.248706 0.069711
0.249285 0.070953
0.250055 0.072199
0.250939 0.073453
0.251841 0.074729
0.252655 0.076041
0.253280 0.077402
0.253631 0.078823
0.253646 0.080308
0.253284 0.081857
0.252531 0.083464
0.251397 0.085122
0.249916 0.086823
0.248144 0.088563
0.246147 0.090341
0.244001 0.092165
0.241780 0.094043
0.239550 0.095983
0.237370 0.097988
0.045334 -0.076422
0.043355 -0.076938
0.041696 -0.077458
0.040419 -0.077994
0.039554 -0.078563
0.039084 -0.079181
0.038948 -0.079862
0.039046 -0.080613
0.039257 -0.081436
0.039459 -0.082324
0.039545 -0.083264
0.039431 -0.084232
0.039063 -0.085196
0.038421 -0.086112
0.037511 -0.086928
0.036362 -0.087590
0.035020 -0.088043
0.033537 -0.088243
0.031971 -0.088156
0.030382 -0.087764
0.028829 -0.087065
0.027375 -0.086071
0.026088 -0.084813
0.025040 -0.083338
0.024308 -0.081704
0.023964 -0.079978
0.024069 -0.078231
0.024655 -0.076525
0.025711 -0.074909
0.027181 -0.073415
0.028963 -0.072058
0.030932 -0.070839
0.032956 -0.069749
0.034914 -0.068772
0.036708 -0.067890
0.038270 -0.067081
0.039560 -0.066321
0.040563 -0.065584
0.041282 -0.064847
0.041735 -0.064088
0.041948 -0.063291
0.041955 -0.062445
0.041795 -0.061545
0.041514 -0.060595
0.041168 -0.059606
0.040821 -0.058597
0.040544 -0.057594
0.040418 -0.056627
0.040522 -0.055730
0.040923 -0.054935
0.041667 -0.054272
0.042758 -0.053765
0.044162 -0.053433
0.045804 -0.053283
0.047583 -0.053315
0.049395 -0.053518
0.051146 -0.053872
0.052757 -0.054348
0.054176 -0.054914
0.055372 -0.055533
0.056332 -0.056169
0.057056 -0.056790
0.057555 -0.057366
0.057846 -0.057873
0.057955 -0.058295
0.057908 -0.058623
0.057740 -0.058853
0.057488 -0.058994
0.057201 -0.059057
0.056930 -0.059062
0.056734 -0.059031
0.056669 -0.058988
0.056782 -0.058958
0.057099 -0.058964
0.057615 -0.059021
0.058294 -0.059140
0.059068 -0.059322
0.059855 -0.059561
0.060569 -0.059844
0.061133 -0.060151
0.061481 -0.060461
0.061567 -0.060752
0.061358 -0.061003
0.060837 -0.061193
0.059996 -0.061303
0.058841 -0.061317
0.057389 -0.061225
0.055669 -0.061021
0.053721 -0.060709
0.051592 -0.060298
0.049341 -0.059803
0.047035 -0.059249
0.044750 -0.058663
0.042567 -0.058075
0.040566 -0.057517
0.038810 -0.057014
0.037336 -0.056589
0.036142 -0.056252
0.035190 -0.056005
0.034407 -0.055842
0.033712 -0.055749
-0.103914 0.182348
-0.104008 0.181523
-0.103918 0.180800
-0.103654 0.180208
-0.103259 0.179759
-0.102806 0.179448
-0.102393 0.179258
-0.102131 0.179162
-0.102129 0.179126
-0.102484 0.179114
-0.103262 0.179092
-0.104490 0.179026
-0.106159 0.178886
-0.108222 0.178645
-0.110604 0.178280
-0.113215 0.177776
-0.115956 0.177123
-0.118726 0.176323
-0.121433 0.175388
-0.123996 0.174340
-0.126351 0.173211
-0.128448 0.172044
-0.130260 0.170885
-0.131779 0.169788
-0.133017 0.168804
-0.134005 0.167978
-0.134784 0.167348
-0.135408 0.166935
-0.135932 0.166746
-0.136416 0.166768
-0.136920 0.166972
-0.137502 0.167314
-0.138216 0.167736
-0.139104 0.168179
-0.140191 0.168582
-0.141478 0.168892
-0.142941 0.169065
-0.144533 0.169072
-0.146193 0.168898
-0.147847 0.168539
-0.149420 0.168008
-0.150844 0.167324
-0.152064 0.166518
-0.153043 0.165627
-0.153769 0.164689
-0.154257 0.163746
-0.154550 0.162830
-0.154716 0.161972
-0.154842 0.161189
-0.155032 0.160482
-0.155399 0.159838
-0.156055 0.159220
-0.157106 0.158575
-0.158642 0.157833
-0.160727 0.156917
-0.163388 0.155745
-0.166615 0.154245
-0.170357 0.152352
-0.174528 0.150022
-0.179011 0.147229
-0.183671 0.143973
-0.188363 0.140279
-0.192943 0.136196
-0.197282 0.131797
-0.201273 0.127171
-0.204835 0.122419
-0.207922 0.117645
-0.210525 0.112951
-0.212663 0.108425
-0.214390 0.104139
-0.215776 0.100142
-0.216909 0.096458
-0.217876 0.093088
-0.218762 0.090009
-0.219635 0.087185
-0.220543 0.084572
-0.221510 0.082128
-0.222533 0.079818
-0.223589 0.077624
-0.224631 0.075543
-0.225604 0.073590
-0.226443 0.071794
-0.227086 0.070197
-0.227474 0.068843
-0.227563 0.067784
-0.227321 0.067064
-0.226735 0.066722
-0.225812 0.066788
-0.224576 0.067277
-0.223071 0.068193
-0.221358 0.069525
-0.219510 0.071251
-0.217608 0.073342
-0.215735 0.075758
-0.213974 0.078452
-0.212395 0.081368
-0.211055 0.084441
-0.209988 0.087602
-0.209203 0.090784
-0.208687 0.093924
-0.208402 0.096972
0.093956 -0.170369
0.094619 -0.171700
0.095025 -0.172869
0.095158 -0.173842
0.095010 -0.174597
0.094578 -0.175127
0.093871 -0.175439
0.092905 -0.175556
0.091707 -0.175514
0.090311 -0.175366
0.088759 -0.175176
0.087093 -0.175013
0.085354 -0.174941
0.083579 -0.175014
0.081797 -0.175265
0.080028 -0.175701
0.078283 -0.176304
0.076565 -0.177033
0.074874 -0.177830
0.073210 -0.178630
0.071572 -0.179365
0.069964 -0.179975
0.068392 -0.180410
0.066870 -0.180630
0.065413 -0.180611
0.064038 -0.180342
0.062767 -0.179827
0.061620 -0.179084
0.060618 -0.178148
0.059782 -0.177066
0.059126 -0.175903
0.058663 -0.174731
0.058397 -0.173632
0.058327 -0.172686
0.058443 -0.171967
0.058731 -0.171535
0.059167 -0.171428
0.059725 -0.171656
0.060376 -0.172204
0.061091 -0.173029
0.061842 -0.174068
0.062610 -0.175242
0.063378 -0.176468
0.064138 -0.177661
0.064884 -0.178744
0.065613 -0.179654
0.066324 -0.180339
0.067015 -0.180762
0.067687 -0.180904
0.068339 -0.180760
0.068971 -0.180341
0.069585 -0.179673
0.070182 -0.178796
0.070767 -0.177765
0.071348 -0.176642
0.071930 -0.175497
0.072522 -0.174400
0.073132 -0.173412
0.073764 -0.172586
0.074420 -0.171956
0.075096 -0.171537
0.075779 -0.171325
0.076453 -0.171291
0.077097 -0.171387
0.077691 -0.171552
0.078221 -0.171721
0.078675 -0.171828
0.079045 -0.171818
0.079328 -0.171647
0.079525 -0.171282
0.079639 -0.170705
0.079679 -0.169912
0.079655 -0.168913
0.079580 -0.167728
0.079471 -0.166394
0.079342 -0.164956
0.079212 -0.163469
0.079097 -0.161993
0.079010 -0.160592
0.078963 -0.159326
0.078964 -0.158247
0.079017 -0.157397
0.079123 -0.156801
0.079284 -0.156466
0.079505 -0.156379
0.079789 -0.156507
0.080145 -0.156803
0.080581 -0.157207
0.081104 -0.157660
0.081719 -0.158104
0.082430 -0.158491
0.083237 -0.158778
0.084138 -0.158938
0.085128 -0.158952
0.086203 -0.158813
0.087355 -0.158524
0.088577 -0.158099
0.089862 -0.157561
0.091201 -0.156940
0.092587 -0.156274
0.094011 -0.155600
0.011165 -0.189698
0.011824 -0.189063
0.012352 -0.188294
0.012740 -0.187419
0.012993 -0.186473
0.013126 -0.185490
0.013159 -0.184505
0.013109 -0.183550
0.012991 -0.182650
0.012813 -0.181822
0.012582 -0.181076
0.012299 -0.180412
0.011964 -0.179822
0.011577 -0.179294
0.011138 -0.178812
0.010646 -0.178357
0.010101 -0.177912
0.009501 -0.177462
0.008841 -0.176995
0.008113 -0.176506
0.007306 -0.175995
0.006406 -0.175465
0.005397 -0.174927
0.004265 -0.174395
0.003001 -0.173885
0.001607 -0.173417
0.000093 -0.173010
-0.001524 -0.172685
-0.003224 -0.172458
-0.004986 -0.172339
-0.006793 -0.172337
-0.008625 -0.172451
-0.010467 -0.172676
-0.012301 -0.172998
-0.014112 -0.173398
-0.015883 -0.173850
-0.017596 -0.174325
-0.019234 -0.174790
-0.020786 -0.175215
-0.022244 -0.175572
-0.023611 -0.175835
-0.024898 -0.175988
-0.026125 -0.176017
-0.027319 -0.175916
-0.028504 -0.175686
-0.029694 -0.175333
-0.030884 -0.174870
-0.032052 -0.174319
-0.033165 -0.173706
-0.034193 -0.173056
-0.035109 -0.172395
-0.035898 -0.171746
-0.036554 -0.171126
-0.037078 -0.170545
-0.037476 -0.170009
-0.037755 -0.169518
-0.037926 -0.169067
-0.037998 -0.168645
-0.037983 -0.168242
-0.037893 -0.167845
-0.037743 -0.167442
-0.037556 -0.167025
-0.037357 -0.166586
-0.037177 -0.166120
-0.037047 -0.165628
-0.036998 -0.165113
-0.037045 -0.164581
-0.037192 -0.164045
-0.037423 -0.163521
-0.037713 -0.163027
-0.038032 -0.162579
-0.038355 -0.162195
-0.038664 -0.161888
-0.038945 -0.161667
-0.039194 -0.161538
-0.039407 -0.161502
-0.039586 -0.161555
-0.039730 -0.161689
-0.039840 -0.161891
-0.039916 -0.162143
-0.039960 -0.162424
-0.039977 -0.162711
-0.039976 -0.162982
-0.039973 -0.163217
-0.039991 -0.163397
-0.040057 -0.163510
-0.040200 -0.163547
-0.040443 -0.163502
-0.040793 -0.163375
-0.041242 -0.163173
-0.041767 -0.162904
-0.042335 -0.162582
-0.042916 -0.162224
-0.043484 -0.161848
-0.044019 -0.161470
-0.044509 -0.161109
-0.044949 -0.160778
-0.045335 -0.160489
-0.045668 -0.160249
-0.045948 -0.160061
-0.046176 -0.159924
0.045936 -0.100540
0.045354 -0.100946
0.044517 -0.101413
0.043422 -0.101997
0.042080 -0.102740
0.040522 -0.103662
0.038800 -0.104763
0.036983 -0.106021
0.035149 -0.107404
0.033379 -0.108876
0.031744 -0.110402
0.030306 -0.111952
0.029107 -0.113499
0.028172 -0.115015
0.027507 -0.116475
0.027102 -0.117852
0.026934 -0.119117
0.026974 -0.120247
0.027180 -0.121224
0.027509 -0.122040
0.027914 -0.122699
0.028341 -0.123219
0.028737 -0.123629
0.029047 -0.123970
0.029221 -0.124287
0.029221 -0.124624
0.029023 -0.125018
0.028628 -0.125495
0.028059 -0.126064
0.027361 -0.126724
0.026594 -0.127467
0.025826 -0.128281
0.025120 -0.129155
0.024535 -0.130077
0.024115 -0.131036
0.023889 -0.132012
0.023867 -0.132984
0.024046 -0.133922
0.024407 -0.134797
0.024918 -0.135579
0.025543 -0.136248
0.026237 -0.136794
0.026954 -0.137220
0.027648 -0.137547
0.028273 -0.137805
0.028789 -0.138038
0.029163 -0.138290
0.029372 -0.138606
0.029407 -0.139023
0.029271 -0.139564
0.028987 -0.140236
0.028588 -0.141033
0.028117 -0.141940
0.027622 -0.142935
0.027151 -0.143995
0.026748 -0.145098
0.026446 -0.146220
0.026268 -0.147338
0.026222 -0.148425
0.026303 -0.149456
0.026493 -0.150399
0.026762 -0.151228
0.027075 -0.151922
0.027389 -0.152466
0.027662 -0.152859
0.027851 -0.153114
0.027915 -0.153256
0.027819 -0.153317
0.027535 -0.153338
0.027045 -0.153356
0.026342 -0.153401
0.025435 -0.153490
0.024347 -0.153631
0.023111 -0.153815
0.021769 -0.154034
0.020368 -0.154275
0.018952 -0.154532
0.017562 -0.154803
0.016230 -0.155090
0.014979 -0.155399
0.013819 -0.155736
0.012750 -0.156102
0.011761 -0.156497
0.010832 -0.156915
0.009934 -0.157349
0.009036 -0.157793
0.008103 -0.158246
0.007101 -0.158712
0.006001 -0.159202
0.004779 -0.159731
0.003419 -0.160317
0.001913 -0.160975
0.000267 -0.161713
-0.001503 -0.162529
-0.003366 -0.163410
-0.005283 -0.164334
-0.007211 -0.165276
-0.009103 -0.166211
-0.010914 -0.167121
-0.012605 -0.167994
-0.014145 -0.168828
0.245527 0.068228
0.245888 0.069337
0.245869 0.070529
0.245435 0.071846
0.244566 0.073338
0.243253 0.075061
0.241491 0.077076
0.239283 0.079450
0.236638 0.082248
0.233570 0.085521
0.230110 0.089297
0.226318 0.093553
0.222301 0.098212
0.218220 0.103134
0.214282 0.108141
0.210705 0.113044
0.207659 0.117686
0.205216 0.121965
0.203333 0.125836
0.201888 0.129296
0.200719 0.132363
0.199668 0.135068
0.198594 0.137446
0.197389 0.139536
0.195968 0.141381
0.194266 0.143033
0.192231 0.144552
0.189814 0.146005
0.186972 0.147469
0.183664 0.149020
0.179852 0.150730
0.175517 0.152655
0.170669 0.154821
0.165378 0.157212
0.159800 0.159767
0.154181 0.162391
0.148842 0.164975
0.144129 0.167422
0.140325 0.169665
0.137581 0.171665
0.135887 0.173405
0.135090 0.174873
0.134959 0.176067
0.135239 0.176986
0.135689 0.177640
0.136102 0.178047
0.136311 0.178241
0.136178 0.178265
0.135587 0.178176
0.134443 0.178037
0.132664 0.177920
0.130184 0.177892
0.126960 0.178007
0.122979 0.178298
0.118278 0.178766
0.112963 0.179379
0.107227 0.180071
0.101361 0.180764
0.095720 0.181386
0.090682 0.181888
0.086580 0.182255
0.083632 0.182494
0.081904 0.182617
0.081302 0.182626
0.081613 0.182510
0.082564 0.182255
0.083875 0.181848
0.085288 0.181292
0.086588 0.180602
0.087598 0.179811
0.088176 0.178962
0.088211 0.178109
0.087618 0.177304
0.086339 0.176597
0.084349 0.176018
0.081659 0.175580
0.078332 0.175271
0.074489 0.175057
0.070311 0.174892
0.066041 0.174731
0.061965 0.174545
0.058378 0.174328
0.055551 0.174097
0.053688 0.173877
0.052902 0.173688
0.053193 0.173529
0.054447 0.173376
0.056469 0.173194
0.059018 0.172945
0.061843 0.172604
0.064708 0.172166
0.067404 0.171647
0.069753 0.171082
0.071609 0.170518
0.072851 0.170005
0.073390 0.169589
0.073171 0.169305
0.072173 0.169167
0.070418 0.169166
0.067973 0.169272
0.064960 0.169439
0.014157 0.061762
0.014367 0.063065
0.014057 0.064357
0.013274 0.065621
0.012098 0.066837
0.010621 0.067993
0.008936 0.069075
0.007134 0.070079
0.005300 0.071002
0.003518 0.071849
0.001869 0.072637
0.000439 0.073388
-0.000688 0.074140
-0.001433 0.074940
-0.001725 0.075838
-0.001519 0.076883
-0.000802 0.078113
0.000387 0.079544
0.001950 0.081167
0.003738 0.082952
0.005567 0.084854
0.007242 0.086826
0.008594 0.088822
0.009497 0.090803
0.009889 0.092731
0.009766 0.094570
0.009172 0.096286
0.008179 0.097843
0.006876 0.099215
0.005355 0.100378
0.003707 0.101321
0.002024 0.102044
0.000397 0.102560
-0.001080 0.102898
-0.002311 0.103106
-0.003197 0.103242
-0.003644 0.103377
-0.003571 0.103577
-0.002926 0.103902
-0.001703 0.104388
0.000044 0.105043
0.002190 0.105852
0.004555 0.106786
0.006926 0.107816
0.009086 0.108920
0.010852 0.110085
0.012093 0.111298
0.012742 0.112542
0.012792 0.113789
0.012283 0.115003
0.011285 0.116141
0.009886 0.117157
0.008182 0.118016
0.006271 0.118689
0.004258 0.119161
0.002250 0.119433
0.000361 0.119525
-0.001284 0.119473
-0.002561 0.119330
-0.003345 0.119164
-0.003534 0.119045
-0.003062 0.119041
-0.001927 0.119200
-0.000202 0.119553
0.001959 0.120105
0.004347 0.120847
0.006731 0.121763
0.008891 0.122833
0.010651 0.124030
0.011896 0.125322
0.012576 0.126662
0.012698 0.127998
0.012306 0.129273
0.011467 0.130433
0.010263 0.131431
0.008779 0.132233
0.007102 0.132820
0.005326 0.133188
0.003548 0.133354
0.001875 0.133354
0.000417 0.133245
-0.000711 0.133102
-0.001406 0.133010
-0.001593 0.133058
-0.001240 0.133321
-0.000375 0.133855
0.000902 0.134685
0.002430 0.135810
0.004011 0.137205
0.005443 0.138835
0.006550 0.140654
0.007205 0.142608
0.007340 0.144636
0.006939 0.146667
0.006034 0.148631
0.004686 0.150454
0.002972 0.152071
0.000983 0.153429
-0.001186 0.154490
-0.003432 0.155232
-0.005649 0.155655
-0.224621 -0.015485
-0.225068 -0.015130
-0.225259 -0.014592
-0.225194 -0.013891
-0.224885 -0.013058
-0.224359 -0.012130
-0.223643 -0.011144
-0.222767 -0.010131
-0.221754 -0.009112
-0.220621 -0.008095
-0.219377 -0.007079
-0.218029 -0.006057
-0.216586 -0.005019
-0.215060 -0.003959
-0.213471 -0.002873
-0.211845 -0.001759
-0.210213 -0.000618
-0.208604 0.000546
-0.207046 0.001727
-0.205563 0.002919
-0.204174 0.004109
-0.202895 0.005283
-0.201742 0.006418
-0.200732 0.007488
-0.199887 0.008462
-0.199234 0.009302
-0.198803 0.009973
-0.198630 0.010438
-0.198748 0.010669
-0.199188 0.010647
-0.199971 0.010366
-0.201097 0.009837
-0.202543 0.009089
-0.204268 0.008161
-0.206216 0.007098
-0.208328 0.005948
-0.210544 0.004752
-0.212811 0.003550
-0.215078 0.002373
-0.217299 0.001246
-0.219431 0.000188
-0.221429 -0.000785
-0.223246 -0.001655
-0.224835 -0.002405
-0.226153 -0.003016
-0.227163 -0.003470
-0.227844 -0.003749
-0.228192 -0.003842
-0.228225 -0.003743
-0.227979 -0.003462
-0.227507 -0.003021
-0.226876 -0.002460
-0.226156 -0.001833
-0.225418 -0.001205
-0.224721 -0.000643
-0.224111 -0.000200
-0.223614 0.000088
-0.223237 0.000208
-0.222977 0.000161
-0.222819 -0.000039
-0.222745 -0.000375
-0.222737 -0.000827
-0.222772 -0.001378
-0.222824 -0.002009
-0.222865 -0.002701
-0.222862 -0.003434
-0.222784 -0.004184
-0.222600 -0.004929
-0.222289 -0.005646
-0.221839 -0.006311
-0.221253 -0.006910
-0.220548 -0.007434
-0.219758 -0.007888
-0.218930 -0.008293
-0.218121 -0.008689
-0.217394 -0.009128
-0.216814 -0.009670
-0.216434 -0.010368
-0.216291 -0.011258
-0.216399 -0.012355
-0.216753 -0.013646
-0.217329 -0.015102
-0.218095 -0.016681
-0.219010 -0.018336
-0.220030 -0.020016
-0.221105 -0.021673
-0.222185 -0.023254
-0.223217 -0.024708
-0.224150 -0.025985
-0.224936 -0.027031
-0.225541 -0.027800
-0.225942 -0.028249
-0.226130 -0.028346
-0.226115 -0.028071
-0.225918 -0.027419
-0.225576 -0.026410
-0.225139 -0.025090
-0.224667 -0.023534
-0.224231 -0.021843
-0.223898 -0.020128
-0.223726 -0.018487
-0.009418 0.190086
-0.008666 0.190338
-0.008159 0.190599
-0.007781 0.190942
-0.007408 0.191429
-0.006919 0.192098
-0.006228 0.192960
-0.005298 0.193986
-0.004145 0.195117
-0.002831 0.196270
-0.001444 0.197356
-0.000077 0.198293
0.001193 0.199010
0.002320 0.199460
0.003287 0.199616
0.004092 0.199469
0.004730 0.199029
0.005184 0.198318
0.005413 0.197376
0.005363 0.196253
0.004982 0.195010
0.004235 0.193719
0.003110 0.192450
0.001628 0.191279
-0.000167 0.190271
-0.002215 0.189487
-0.004452 0.188970
-0.006820 0.188747
-0.009280 0.188820
-0.011814 0.189170
-0.014421 0.189754
-0.017111 0.190513
-0.019889 0.191378
-0.022751 0.192281
-0.025679 0.193158
-0.028639 0.193956
-0.031592 0.194639
-0.034502 0.195179
-0.037350 0.195563
-0.040141 0.195779
-0.042906 0.195824
-0.045697 0.195697
-0.048573 0.195401
-0.051585 0.194946
-0.054775 0.194346
-0.058163 0.193620
-0.061752 0.192789
-0.065527 0.191871
-0.069468 0.190875
-0.073544 0.189804
-0.077723 0.188648
-0.081968 0.187390
-0.086235 0.186011
-0.090461 0.184497
-0.094568 0.182851
-0.098458 0.181097
-0.102021 0.179285
-0.105150 0.177485
-0.107753 0.175773
-0.109773 0.174222
-0.111206 0.172874
-0.112106 0.171738
-0.112578 0.170785
-0.112763 0.169965
-0.112812 0.169219
-0.112862 0.168501
-0.113025 0.167777
-0.113380 0.167032
-0.113973 0.166264
-0.114820 0.165478
-0.115911 0.164687
-0.117215 0.163904
-0.118685 0.163144
-0.120259 0.162426
-0.121866 0.161773
-0.123425 0.161217
-0.124848 0.160799
-0.126048 0.160565
-0.126942 0.160567
-0.127459 0.160852
-0.127554 0.161452
-0.127217 0.162375
-0.126481 0.163597
-0.125421 0.165066
-0.124142 0.166715
-0.122757 0.168473
-0.121373 0.170283
-0.120075 0.172103
-0.118922 0.173903
-0.117946 0.175666
-0.117153 0.177383
-0.116528 0.179049
-0.116039 0.180659
-0.115641 0.182213
-0.115279 0.183709
-0.114892 0.185152
-0.114408 0.186546
-0.113749 0.187906
-0.112823 0.189253
-0.111531 0.190616
-0.109770 0.192029
0.008846 0.053268
0.008477 0.053660
0.007877 0.054019
0.007062 0.054310
0.006057 0.054503
0.004889 0.054573
0.003592 0.054500
0.002208 0.054271
0.000789 0.053880
-0.000603 0.053324
-0.001900 0.052604
-0.003026 0.051723
-0.003910 0.050686
-0.004494 0.049497
-0.004746 0.048165
-0.004677 0.046703
-0.004345 0.045128
-0.003843 0.043466
-0.003283 0.041745
-0.002773 0.039994
-0.002401 0.038237
-0.002231 0.036496
-0.002301 0.034787
-0.002626 0.033120
-0.003208 0.031501
-0.004036 0.029936
-0.005095 0.028427
-0.006358 0.026978
-0.007796 0.025597
-0.009367 0.024288
-0.011026 0.023057
-0.012717 0.021903
-0.014379 0.020821
-0.015943 0.019796
-0.017338 0.018808
-0.018499 0.017829
-0.019373 0.016831
-0.019929 0.015792
-0.020170 0.014701
-0.020133 0.013569
-0.019882 0.012420
-0.019496 0.011294
-0.019052 0.010234
-0.018617 0.009280
-0.018241 0.008466
-0.017958 0.007812
-0.017788 0.007333
-0.017740 0.007033
-0.017816 0.006913
-0.018013 0.006967
-0.018319 0.007187
-0.018716 0.007558
-0.019180 0.008064
-0.019682 0.008679
-0.020190 0.009373
-0.020667 0.010108
-0.021076 0.010841
-0.021374 0.011520
-0.021523 0.012098
-0.021492 0.012527
-0.021264 0.012773
-0.020850 0.012819
-0.020290 0.012668
-0.019653 0.012343
-0.019019 0.011878
-0.018470 0.011319
-0.018070 0.010703
-0.017865 0.010065
-0.017877 0.009427
-0.018111 0.008800
-0.018557 0.008188
-0.019197 0.007591
-0.020009 0.007002
-0.020965 0.006416
-0.022033 0.005824
-0.023177 0.005218
-0.024352 0.004586
-0.025507 0.003914
-0.026584 0.003182
-0.027525 0.002363
-0.028267 0.001426
-0.028756 0.000336
-0.028953 -0.000936
-0.028840 -0.002409
-0.028430 -0.004077
-0.027770 -0.005914
-0.026930 -0.007866
-0.025990 -0.009870
-0.025029 -0.011858
-0.024111 -0.013771
-0.023286 -0.015562
-0.022591 -0.017194
-0.022048 -0.018645
-0.021672 -0.019901
-0.021467 -0.020956
-0.021431 -0.021806
-0.021550 -0.022452
-0.021800 -0.022897
-0.022147 -0.023151
-0.022555 -0.023238
-0.022978 -0.023192
0.198562 -0.098843
0.199287 -0.099995
0.199836 -0.101093
0.200186 -0.102113
0.200327 -0.103039
0.200267 -0.103859
0.200033 -0.104567
0.199670 -0.105160
0.199236 -0.105633
0.198805 -0.105985
0.198451 -0.106212
0.198246 -0.106316
0.198242 -0.106308
0.198466 -0.106213
0.198917 -0.106062
0.199566 -0.105891
0.200369 -0.105727
0.201268 -0.105586
0.202197 -0.105470
0.203090 -0.105366
0.203883 -0.105253
0.204521 -0.105108
0.204961 -0.104907
0.205173 -0.104634
0.205144 -0.104278
0.204877 -0.103836
0.204392 -0.103311
0.203726 -0.102711
0.202932 -0.102042
0.202073 -0.101311
0.201221 -0.100522
0.200445 -0.099675
0.199810 -0.098778
0.199364 -0.097845
0.199137 -0.096905
0.199138 -0.095999
0.199367 -0.095173
0.199809 -0.094470
0.200445 -0.093922
0.201248 -0.093547
0.202179 -0.093342
0.203188 -0.093294
0.204219 -0.093377
0.205216 -0.093557
0.206126 -0.093802
0.206906 -0.094082
0.207527 -0.094370
0.207975 -0.094647
0.208250 -0.094896
0.208369 -0.095100
0.208359 -0.095244
0.208260 -0.095308
0.208115 -0.095270
0.207975 -0.095105
0.207885 -0.094796
0.207885 -0.094336
0.208003 -0.093736
0.208253 -0.093026
0.208637 -0.092250
0.209145 -0.091457
0.209757 -0.090692
0.210443 -0.089992
0.211160 -0.089377
0.211857 -0.088854
0.212484 -0.088416
0.212988 -0.088050
0.213331 -0.087739
0.213484 -0.087468
0.213433 -0.087222
0.213178 -0.086988
0.212733 -0.086753
0.212121 -0.086503
0.211379 -0.086218
0.210550 -0.085871
0.209682 -0.085437
0.208828 -0.084889
0.208037 -0.084213
0.207351 -0.083411
0.206802 -0.082511
0.206413 -0.081558
0.206199 -0.080609
0.206167 -0.079724
0.206321 -0.078949
0.206651 -0.078318
0.207138 -0.077845
0.207748 -0.077531
0.208441 -0.077364
0.209173 -0.077328
0.209905 -0.077404
0.210604 -0.077577
0.211248 -0.077831
0.211824 -0.078152
0.212329 -0.078523
0.212771 -0.078924
0.213163 -0.079326
0.213527 -0.079698
0.213893 -0.080000
0.214292 -0.080196
0.214760 -0.080252
0.215329 -0.080148
0.216026 -0.079879
-0.066274 0.187506
-0.066792 0.189004
-0.067429 0.190552
-0.068115 0.192022
-0.068784 0.193302
-0.069383 0.194302
-0.069873 0.194954
-0.070229 0.195211
-0.070439 0.195045
-0.070503 0.194451
-0.070426 0.193445
-0.070224 0.192066
-0.069915 0.190376
-0.069526 0.188462
-0.069091 0.186428
-0.068654 0.184398
-0.068265 0.182505
-0.067985 0.180885
-0.067873 0.179659
-0.067989 0.178919
-0.068388 0.178719
-0.069113 0.179058
-0.070183 0.179882
-0.071592 0.181086
-0.073306 0.182534
-0.075272 0.184083
-0.077424 0.185603
-0.079686 0.186981
-0.081981 0.188134
-0.084230 0.189004
-0.086355 0.189560
-0.088280 0.189791
-0.089933 0.189708
-0.091256 0.189341
-0.092206 0.188733
-0.092764 0.187944
-0.092938 0.187047
-0.092766 0.186126
-0.092310 0.185277
-0.091658 0.184601
-0.090910 0.184193
-0.090166 0.184138
-0.089506 0.184488
-0.088978 0.185261
-0.088581 0.186427
-0.088263 0.187915
-0.087929 0.189633
-0.087469 0.191477
-0.086771 0.193347
-0.085742 0.195152
-0.084322 0.196813
-0.082482 0.198263
-0.080227 0.199447
-0.077587 0.200319
-0.074613 0.200851
-0.071366 0.201030
-0.067917 0.200863
-0.064344 0.200383
-0.060724 0.199644
-0.057143 0.198726
-0.053683 0.197732
-0.050430 0.196781
-0.047466 0.195998
-0.044864 0.195501
-0.042674 0.195386
-0.040912 0.195711
-0.039547 0.196485
-0.038503 0.197666
-0.037670 0.199173
-0.036928 0.200901
-0.036156 0.202739
-0.035253 0.204583
-0.034139 0.206342
-0.032759 0.207944
-0.031073 0.209333
-0.029058 0.210470
-0.026706 0.211330
-0.024024 0.211898
-0.021032 0.212180
-0.017765 0.212198
-0.014272 0.211994
-0.010615 0.211630
-0.006870 0.211188
-0.003126 0.210767
0.000528 0.210472
0.004008 0.210406
0.007251 0.210649
0.010219 0.211249
0.012906 0.212206
0.015328 0.213474
0.017514 0.214968
0.019490 0.216583
0.021270 0.218211
0.022855 0.219747
0.024234 0.221101
0.025392 0.222197
0.026318 0.222974
0.027015 0.223386
0.027504 0.223404
0.027818 0.223015
0.028000 0.222228
-0.082277 0.174320
-0.083712 0.174545
-0.085385 0.174622
-0.087339 0.174526
-0.089610 0.174230
-0.092200 0.173717
-0.095092 0.172974
-0.098223 0.172000
-0.101501 0.170805
-0.104796 0.169419
-0.107973 0.167880
-0.110906 0.166236
-0.113506 0.164535
-0.115734 0.162816
-0.117605 0.161110
-0.119184 0.159434
-0.120567 0.157799
-0.121869 0.156213
-0.123210 0.154681
-0.124701 0.153204
-0.126442 0.151773
-0.128501 0.150380
-0.130935 0.148998
-0.133774 0.147597
-0.137026 0.146144
-0.140693 0.144604
-0.144748 0.142949
-0.149160 0.141155
-0.153866 0.139212
-0.158776 0.137128
-0.163769 0.134933
-0.168709 0.132673
-0.173458 0.130406
-0.177889 0.128198
-0.181886 0.126122
-0.185403 0.124212
-0.188410 0.122506
-0.190784 0.121122
-0.192998 0.119721
-0.194723 0.118599
-0.196177 0.117621
-0.197507 0.116706
-0.198733 0.115870
-0.199912 0.115088
-0.201134 0.114289
-0.202369 0.113494
-0.203641 0.112671
-0.204932 0.111820
-0.206256 0.110919
-0.207576 0.109991
-0.208881 0.109042
-0.210150 0.108088
-0.211344 0.107157
-0.212394 0.106304
-0.213271 0.105540
-0.213915 0.104904
-0.214289 0.104411
-0.214371 0.104068
-0.214191 0.103834
-0.213767 0.103695
-0.213147 0.103622
-0.212397 0.103580
-0.211584 0.103549
-0.210753 0.103533
-0.210028 0.103462
-0.209405 0.103383
-0.208955 0.103258
-0.208711 0.103071
-0.208671 0.102838
-0.208902 0.102499
-0.209354 0.102101
-0.209934 0.101742
-0.210705 0.101361
-0.211620 0.100999
0.169663 -0.039649
-0.213258 0.100886
-0.214280 0.100787
-0.214902 0.101119
-0.215265 0.101695
-0.215377 0.102457
-0.215223 0.103371
-0.214807 0.104405
-0.214192 0.105482
-0.213424 0.106562
-0.212561 0.107609
-0.211682 0.108585
-0.210841 0.109478
-0.210093 0.110276
-0.209479 0.110980
-0.209020 0.111600
-0.208720 0.112153
-0.208574 0.112658
-0.208565 0.113143
-0.208656 0.113648
-0.208808 0.114206
-0.208955 0.114867
-0.209025 0.115669
-0.208933 0.116648
-0.208602 0.117810
-0.207960 0.119143
-0.206964 0.120606
-0.122154 0.183933
-0.120860 0.185333
-0.118902 0.186789
-0.116387 0.188251
-0.113434 0.189688
-0.110160 0.191090
-0.106676 0.192468
-0.103080 0.193849
-0.099461 0.195263
-0.095899 0.196732
-0.092466 0.198257
-0.089225 0.199815
-0.086224 0.201368
-0.083485 0.202866
-0.080993 0.204261
-0.078693 0.205514
-0.076492 0.206595
-0.074269 0.207485
-0.071911 0.208166
-0.069350 0.208617
-0.066591 0.208808
-0.063725 0.208705
-0.060897 0.208282
-0.058264 0.207530
-0.055960 0.206464
-0.054074 0.205124
-0.052646 0.203573
-0.051677 0.201896
-0.051146 0.200188
-0.051029 0.198549
-0.051309 0.197078
-0.051998 0.195853
-0.053130 0.194926
-0.054765 0.194311
-0.056971 0.193983
-0.059807 0.193887
-0.063306 0.193948
-0.067462 0.194079
-0.072223 0.194193
-0.077493 0.194212
-0.083147 0.194071
-0.089047 0.193719
-0.095059 0.193117
-0.101067 0.192237
-0.106977 0.191060
-0.112723 0.189580
-0.118257 0.187800
-0.123549 0.185741
-0.128585 0.183438
-0.133370 0.180940
-0.137930 0.178302
-0.142309 0.175582
-0.146568 0.172827
-0.150772 0.170073
-0.154982 0.167333
-0.159235 0.164610
-0.163535 0.161897
-0.167849 0.159194
-0.172104 0.156513
-0.176194 0.153888
-0.179995 0.151370
-0.183379 0.149024
-0.186232 0.146915
-0.188464 0.145089
-0.190024 0.143567
-0.190907 0.142334
-0.191145 0.141348
-0.190798 0.140549
-0.189952 0.139874
-0.188700 0.139266
-0.187146 0.138679
-0.185397 0.138087
-0.183557 0.137477
-0.181726 0.136852
-0.179994 0.136225
-0.178436 0.135613
-0.177112 0.135030
-0.176064 0.134490
-0.175314 0.133997
-0.174866 0.133555
-0.174711 0.133167
-0.174823 0.132833
-0.175170 0.132557
-0.175715 0.132338
-0.176426 0.132166
-0.177278 0.132025
-0.178255 0.131885
-0.179350 0.131712
-0.180561 0.131467
-0.181891 0.131117
-0.183343 0.130633
-0.184924 0.129993
-0.186644 0.129182
-0.188517 0.128192
-0.190562 0.127015
-0.192796 0.125648
-0.195239 0.124085
-0.197901 0.122316
-0.200782 0.120336
-0.203863 0.118142
-0.207100 0.115745
-0.219160 0.042652
-0.219527 0.043372
-0.219652 0.044034
-0.219533 0.044634
-0.219179 0.045176
-0.218608 0.045667
-0.217851 0.046114
-0.216949 0.046529
-0.215947 0.046921
-0.214897 0.047303
-0.213845 0.047688
-0.212831 0.048090
-0.211884 0.048524
-0.211020 0.049004
-0.210241 0.049544
-0.209540 0.050153
-0.208904 0.050831
-0.208316 0.051572
-0.207763 0.052362
-0.207230 0.053185
-0.206708 0.054021
-0.206191 0.054857
-0.205675 0.055680
-0.205163 0.056485
-0.204659 0.057267
-0.204178 0.058027
-0.203739 0.058764
-0.203369 0.059477
-0.203105 0.060166
-0.202987 0.060825
-0.203060 0.061449
-0.203369 0.062028
-0.203952 0.062553
-0.204840 0.063012
-0.206046 0.063393
-0.207568 0.063685
-0.209384 0.063876
-0.211458 0.063957
-0.213736 0.063920
-0.216156 0.063757
-0.218649 0.063468
-0.221144 0.063055
-0.223566 0.062525
-0.225847 0.061893
-0.227921 0.061181
-0.229730 0.060413
-0.231226 0.059622
-0.232375 0.058838
-0.233160 0.058092
-0.233580 0.057408
-0.233661 0.056798
-0.233443 0.056267
-0.232987 0.055806
-0.232367 0.055399
-0.231657 0.055029
-0.230934 0.054679
-0.230262 0.054333
-0.229695 0.053979
-0.229265 0.053610
-0.228989 0.053215
-0.228862 0.052787
-0.228865 0.052317
-0.228968 0.051797
-0.229127 0.051222
-0.229298 0.050589
-0.229435 0.049901
-0.229496 0.049161
-0.229447 0.048379
-0.229263 0.047565
-0.228933 0.046730
-0.228455 0.045887
-0.227844 0.045047
-0.227129 0.044219
-0.226353 0.043411
-0.225572 0.042626
-0.224852 0.041862
-0.224265 0.041114
-0.223883 0.040368
-0.223768 0.039606
-0.223974 0.038805
-0.224532 0.037941
-0.225450 0.036990
-0.226711 0.035933
-0.228271 0.034757
-0.230067 0.033460
-0.232021 0.032047
-0.234045 0.030534
-0.236054 0.028947
-0.237962 0.027319
-0.239697 0.025691
-0.241198 0.024110
-0.242420 0.022627
-0.243335 0.021296
-0.243929 0.020166
-0.244207 0.019281
-0.244191 0.018670
-0.243918 0.018348
-0.243442 0.018304
-0.242830 0.018510
-0.242161 0.018919
-0.241513 0.019470
-0.033687 -0.006417
-0.033836 -0.005735
-0.034081 -0.004806
-0.034462 -0.003621
-0.035017 -0.002191
-0.035775 -0.000555
-0.036746 0.001210
-0.037926 0.002996
-0.039295 0.004675
-0.040822 0.006127
-0.042471 0.007260
-0.044205 0.008030
-0.045985 0.008432
-0.047770 0.008496
-0.049527 0.008272
-0.051221 0.007812
-0.052826 0.007169
-0.054319 0.006390
-0.055684 0.005517
-0.056912 0.004591
-0.058004 0.003649
-0.058969 0.002733
-0.059828 0.001886
-0.060614 0.001150
-0.061375 0.000572
-0.062166 0.000188
-0.063052 0.000023
-0.064091 0.000080
-0.065334 0.000325
-0.066806 0.000694
-0.068510 0.001091
-0.070422 0.001413
-0.072497 0.001564
-0.074675 0.001474
-0.076885 0.001118
-0.079050 0.000509
-0.081093 -0.000310
-0.082946 -0.001274
-0.084553 -0.002311
-0.085870 -0.003352
-0.086869 -0.004333
-0.087538 -0.005199
-0.087876 -0.005900
-0.087898 -0.006396
-0.087632 -0.006650
-0.087117 -0.006630
-0.086408 -0.006309
-0.085568 -0.005662
-0.084665 -0.004673
-0.083766 -0.003340
-0.082929 -0.001685
-0.082196 0.000242
-0.081591 0.002353
-0.081122 0.004538
-0.080784 0.006678
-0.080563 0.008663
-0.080440 0.010412
-0.080388 0.011880
-0.080376 0.013058
-0.080376 0.013967
-0.080360 0.014643
-0.080309 0.015131
-0.080208 0.015476
-0.080054 0.015720
-0.079846 0.015899
-0.079596 0.016048
-0.079318 0.016201
-0.079035 0.016396
-0.078779 0.016674
-0.078586 0.017081
-0.078501 0.017666
-0.078571 0.018470
-0.078848 0.019516
-0.079379 0.020793
-0.080209 0.022246
-0.081375 0.023781
-0.082898 0.025271
-0.084784 0.026586
-0.087011 0.027616
-0.089533 0.028291
-0.092278 0.028581
-0.095157 0.028498
-0.098078 0.028077
-0.100949 0.027369
-0.103689 0.026430
-0.106229 0.025320
-0.108517 0.024093
-0.110514 0.022804
-0.112198 0.021504
-0.113561 0.020243
-0.114614 0.019068
-0.115388 0.018024
-0.115933 0.017151
-0.116317 0.016481
-0.116624 0.016030
-0.116944 0.015793
-0.117367 0.015738
-0.117972 0.015804
-0.118815 0.015912
-0.119923 0.015976
-0.121289 0.015919
0.139895 -0.139132
0.140166 -0.140274
0.140348 -0.141235
0.140443 -0.142001
0.140462 -0.142572
0.140415 -0.142958
0.140313 -0.143170
0.140164 -0.143226
0.139974 -0.143143
0.139743 -0.142942
0.139470 -0.142645
0.139150 -0.142278
0.138780 -0.141873
0.138356 -0.141461
0.137874 -0.141075
0.137332 -0.140742
0.136724 -0.140477
0.136045 -0.140284
0.135291 -0.140151
0.134456 -0.140054
0.133537 -0.139964
0.132535 -0.139851
0.131455 -0.139693
0.130308 -0.139474
0.129108 -0.139187
0.127873 -0.138835
0.126621 -0.138425
0.125369 -0.137970
0.124133 -0.137486
0.122925 -0.136989
0.121753 -0.136498
0.120623 -0.136035
0.119537 -0.135627
0.118496 -0.135301
0.117496 -0.135090
0.116533 -0.135026
0.115600 -0.135140
0.114692 -0.135452
0.113801 -0.135971
0.112924 -0.136686
0.112060 -0.137572
0.111212 -0.138587
0.110386 -0.139684
0.109589 -0.140811
0.108832 -0.141919
0.108121 -0.142965
0.107466 -0.143913
0.106870 -0.144736
0.106336 -0.145411
0.105861 -0.145924
0.105444 -0.146265
0.105078 -0.146430
0.104757 -0.146427
0.104473 -0.146267
0.104215 -0.145979
0.103975 -0.145596
0.103741 -0.145166
0.103503 -0.144737
0.103250 -0.144362
0.102972 -0.144084
0.102664 -0.143935
0.102319 -0.143931
0.101936 -0.144069
0.101514 -0.144327
0.101054 -0.144673
0.100557 -0.145064
0.100026 -0.145456
0.099462 -0.145802
0.098864 -0.146063
0.098234 -0.146202
0.097573 -0.146190
0.096886 -0.146006
0.096176 -0.145636
0.095452 -0.145078
0.094725 -0.144341
0.094006 -0.143445
0.093308 -0.142421
0.092646 -0.141314
0.092030 -0.140175
0.091474 -0.139065
0.090985 -0.138048
0.090575 -0.137184
0.090253 -0.136526
0.090032 -0.136111
0.089924 -0.135956
0.089940 -0.136057
0.090089 -0.136382
0.090372 -0.136885
0.090785 -0.137503
0.091316 -0.138167
0.091945 -0.138810
0.092651 -0.139368
0.093408 -0.139785
0.094192 -0.140017
0.094980 -0.140033
0.095752 -0.139811
0.096491 -0.139346
0.097185 -0.138644
0.097824 -0.137725
0.098401 -0.136621
0.098910 -0.135379
-0.214936 -0.026624
-0.216731 -0.026361
-0.218540 -0.026341
-0.220228 -0.026498
-0.221679 -0.026766
-0.222804 -0.027083
-0.223541 -0.027387
-0.223857 -0.027625
-0.223741 -0.027747
-0.223203 -0.027717
-0.222270 -0.027515
-0.220989 -0.027142
-0.219423 -0.026626
-0.217653 -0.026017
-0.215777 -0.025390
-0.213906 -0.024830
-0.212162 -0.024425
-0.210662 -0.024257
-0.209515 -0.024393
-0.208801 -0.024882
-0.208566 -0.025753
-0.208807 -0.027010
-0.209473 -0.028630
-0.210471 -0.030567
-0.211683 -0.032749
-0.212985 -0.035091
-0.214263 -0.037500
-0.215422 -0.039883
-0.216393 -0.042148
-0.217133 -0.044210
-0.217620 -0.045996
-0.217852 -0.047445
-0.217845 -0.048516
-0.217626 -0.049190
-0.217237 -0.049471
-0.216728 -0.049394
-0.216159 -0.049017
-0.215597 -0.048420
-0.215117 -0.047698
-0.214797 -0.046953
-0.214708 -0.046283
-0.214913 -0.045775
-0.215447 -0.045492
-0.216314 -0.045470
-0.217477 -0.045704
-0.218854 -0.046152
-0.220340 -0.046741
-0.221816 -0.047380
-0.223171 -0.047974
-0.224315 -0.048430
-0.225182 -0.048668
-0.225730 -0.048624
-0.225940 -0.048251
-0.225810 -0.047523
-0.225350 -0.046439
-0.224586 -0.045026
-0.223555 -0.043336
-0.222308 -0.041449
-0.220911 -0.039464
-0.219444 -0.037490
-0.218000 -0.035637
-0.216679 -0.034006
-0.215581 -0.032684
-0.214797 -0.031737
-0.214399 -0.031203
-0.214428 -0.031099
-0.214892 -0.031415
-0.215751 -0.032114
-0.216927 -0.033140
-0.218311 -0.034410
-0.219790 -0.035834
-0.221252 -0.037310
-0.222607 -0.038738
-0.223790 -0.040028
-0.224757 -0.041099
-0.225488 -0.041895
-0.225978 -0.042384
-0.226237 -0.042567
-0.226289 -0.042473
-0.226170 -0.042162
-0.225927 -0.041711
-0.225617 -0.041209
-0.225299 -0.040741
-0.225032 -0.040385
-0.224866 -0.040203
-0.224837 -0.040243
-0.224970 -0.040540
-0.225270 -0.041114
-0.225728 -0.041972
-0.226314 -0.043097
-0.226983 -0.044447
-0.227671 -0.045952
-0.228310 -0.047511
-0.228838 -0.049007
-0.229202 -0.050318
-0.229371 -0.051327
-0.229326 -0.051937
-0.229068 -0.052074
-0.228605 -0.051700
-0.227958 -0.050816
-0.227158 -0.049463
-0.223878 -0.022036
-0.223984 -0.023204
-0.224032 -0.024461
-0.224007 -0.025755
-0.223893 -0.027026
-0.223676 -0.028207
-0.223347 -0.029235
-0.222904 -0.030060
-0.222353 -0.030648
-0.221707 -0.030988
-0.220985 -0.031084
-0.220212 -0.030957
-0.219412 -0.030639
-0.218605 -0.030169
-0.217807 -0.029593
-0.217026 -0.028957
-0.216262 -0.028306
-0.215510 -0.027680
-0.214764 -0.027109
-0.214019 -0.026618
-0.213274 -0.026222
-0.212532 -0.025929
-0.211799 -0.025736
-0.211079 -0.025628
-0.210375 -0.025577
-0.209685 -0.025546
-0.209002 -0.025487
-0.208319 -0.025354
-0.207628 -0.025105
-0.206922 -0.024716
-0.206202 -0.024181
-0.205472 -0.023510
-0.204749 -0.022730
-0.204051 -0.021876
-0.203405 -0.020985
-0.202838 -0.020096
-0.202368 -0.019245
-0.202007 -0.018466
-0.201755 -0.017788
-0.201600 -0.017232
-0.201523 -0.016816
-0.201501 -0.016549
-0.201515 -0.016439
-0.201544 -0.016483
-0.201573 -0.016670
-0.201589 -0.016978
-0.201578 -0.017372
-0.201526 -0.017801
-0.201418 -0.018202
-0.201242 -0.018511
-0.200985 -0.018665
-0.200641 -0.018618
-0.200210 -0.018345
-0.199700 -0.017842
-0.199128 -0.017125
-0.198521 -0.016221
-0.197911 -0.015172
-0.197331 -0.014025
-0.196810 -0.012835
-0.196367 -0.011657
-0.196009 -0.010545
-0.195731 -0.009549
-0.195516 -0.008718
-0.195346 -0.008090
-0.195199 -0.007697
-0.195059 -0.007560
-0.194908 -0.007686
-0.194732 -0.008063
-0.194518 -0.008663
-0.194250 -0.009442
-0.193914 -0.010343
-0.193498 -0.011305
-0.192995 -0.012269
-0.192403 -0.013190
-0.191730 -0.014037
-0.190993 -0.014797
-0.190217 -0.015474
-0.189437 -0.016084
-0.188689 -0.016650
-0.188013 -0.017203
-0.187441 -0.017773
-0.186997 -0.018390
-0.186690 -0.019081
-0.186514 -0.019868
-0.186447 -0.020766
-0.186462 -0.021786
-0.186520 -0.022928
-0.186584 -0.024185
-0.186618 -0.025536
-0.186588 -0.026949
-0.186466 -0.028383
-0.186226 -0.029784
-0.185849 -0.031096
-0.185320 -0.032264
-0.184631 -0.033239
-0.183782 -0.033990
-0.182778 -0.034498
-0.181635 -0.034763
-0.180376 -0.034799
-0.179034 -0.034632
-0.177652 -0.034296
-0.139468 -0.031065
-0.139158 -0.030014
-0.138854 -0.028793
-0.138565 -0.027470
-0.138300 -0.026126
-0.138074 -0.024848
-0.137903 -0.023726
-0.137803 -0.022848
-0.137788 -0.022290
-0.137864 -0.022107
-0.138026 -0.022324
-0.138256 -0.022933
-0.138529 -0.023893
-0.138811 -0.025139
-0.139068 -0.026591
-0.139270 -0.028169
-0.139396 -0.029795
-0.139431 -0.031400
-0.139372 -0.032927
-0.139223 -0.034326
-0.138993 -0.035560
-0.138696 -0.036598
-0.138348 -0.037416
-0.137965 -0.038004
-0.137561 -0.038361
-0.137150 -0.038502
-0.136748 -0.038459
-0.136367 -0.038282
-0.136020 -0.038036
-0.135716 -0.037796
-0.135460 -0.037641
-0.135248 -0.037639
-0.135065 -0.037836
-0.134886 -0.038241
-0.134673 -0.038825
-0.134387 -0.039524
-0.133989 -0.040250
-0.133448 -0.040909
-0.132744 -0.041409
-0.131867 -0.041670
-0.130818 -0.041630
-0.129605 -0.041244
-0.128242 -0.040483
-0.126745 -0.039336
-0.125135 -0.037811
-0.123437 -0.035934
-0.121677 -0.033750
-0.119882 -0.031316
-0.118080 -0.028707
-0.116297 -0.026005
-0.114557 -0.023304
-0.112876 -0.020706
-0.111266 -0.018318
-0.109727 -0.016240
-0.108252 -0.014558
-0.106828 -0.013334
-0.105439 -0.012594
-0.104076 -0.012331
-0.102733 -0.012509
-0.101412 -0.013070
-0.100125 -0.013943
-0.098887 -0.015058
-0.097718 -0.016347
-0.096642 -0.017748
-0.095682 -0.019205
-0.094863 -0.020670
-0.094209 -0.022102
-0.093739 -0.023466
-0.093470 -0.024737
-0.093409 -0.025899
-0.093558 -0.026950
-0.093903 -0.027904
-0.094422 -0.028792
-0.095074 -0.029661
-0.095809 -0.030575
-0.096563 -0.031602
-0.097272 -0.032807
-0.097871 -0.034234
-0.098307 -0.035898
-0.098545 -0.037773
-0.098567 -0.039797
-0.098378 -0.041882
-0.097995 -0.043933
-0.097447 -0.045855
-0.096767 -0.047566
-0.095993 -0.049005
-0.095159 -0.050126
-0.094302 -0.050901
-0.093454 -0.051317
-0.092648 -0.051374
-0.091912 -0.051083
-0.091271 -0.050466
-0.090743 -0.049554
-0.090337 -0.048389
-0.090050 -0.047029
-0.089866 -0.045543
-0.089749 -0.044016
-0.089649 -0.042540
-0.089507 -0.041203
-0.089255 -0.040081
-0.088833 -0.039223
0.139156 -0.133671
0.138115 -0.132163
0.137067 -0.130365
0.136060 -0.128361
0.135135 -0.126245
0.134330 -0.124125
0.133675 -0.122120
0.133193 -0.120355
0.132898 -0.118944
0.132792 -0.117962
0.132861 -0.117420
0.133074 -0.117250
0.133388 -0.117326
0.133759 -0.117498
0.134144 -0.117625
0.134509 -0.117597
0.134826 -0.117335
0.135076 -0.116800
0.135245 -0.115972
0.135328 -0.114852
0.135327 -0.113457
0.135258 -0.111813
0.135142 -0.109957
0.135017 -0.107938
0.134930 -0.105809
0.134931 -0.103633
0.135077 -0.101482
0.135418 -0.099433
0.135994 -0.097578
0.136834 -0.096022
0.137948 -0.094869
0.139325 -0.094209
0.140934 -0.094099
0.142723 -0.094540
0.144619 -0.095468
0.146538 -0.096766
0.148399 -0.098297
0.150129 -0.099923
0.151668 -0.101523
0.152974 -0.103004
0.154023 -0.104293
0.154803 -0.105341
0.155319 -0.106115
0.155586 -0.106591
0.155629 -0.106761
0.155487 -0.106628
0.155210 -0.106211
0.154861 -0.105547
0.154507 -0.104686
0.154219 -0.103696
0.154065 -0.102660
0.154104 -0.101671
0.154381 -0.100831
0.154926 -0.100236
0.155748 -0.099964
0.156835 -0.100056
0.158149 -0.100498
0.159634 -0.101220
0.161214 -0.102104
0.162812 -0.103017
0.164358 -0.103829
0.165792 -0.104431
0.167070 -0.104742
0.168161 -0.104707
0.169049 -0.104293
0.169727 -0.103486
0.170200 -0.102288
0.170486 -0.100718
0.170615 -0.098816
0.170636 -0.096635
0.170616 -0.094250
0.170635 -0.091742
0.170785 -0.089203
0.171162 -0.086736
0.171855 -0.084443
0.172940 -0.082427
0.174465 -0.080772
0.176440 -0.079537
0.178833 -0.078740
0.181565 -0.078345
0.184524 -0.078278
0.187581 -0.078436
0.190608 -0.078712
0.193493 -0.079003
0.196146 -0.079224
0.198504 -0.079311
0.200522 -0.079212
0.202177 -0.078890
0.203457 -0.078322
0.204367 -0.077500
0.204923 -0.076431
0.205162 -0.075143
0.205140 -0.073678
0.204935 -0.072097
0.204644 -0.070474
0.204375 -0.068901
0.204243 -0.067473
0.204355 -0.066292
0.204791 -0.065445
0.205600 -0.064995
0.206777 -0.064964
0.071219 -0.026517
0.070561 -0.026803
0.070106 -0.026780
0.069906 -0.026461
0.069995 -0.025877
0.070376 -0.025080
0.071009 -0.024142
0.071814 -0.023149
0.072675 -0.022185
0.073461 -0.021325
0.074048 -0.020613
0.074339 -0.020059
0.074278 -0.019639
0.073846 -0.019304
0.073056 -0.018994
0.071941 -0.018652
0.070544 -0.018229
0.068908 -0.017692
0.067082 -0.017017
0.065112 -0.016194
0.063052 -0.015219
0.060965 -0.014094
0.058919 -0.012827
0.056995 -0.011426
0.055271 -0.009902
0.053827 -0.008268
0.052724 -0.006540
0.051995 -0.004744
0.051633 -0.002919
0.051587 -0.001113
0.051761 0.000613
0.052031 0.002197
0.052268 0.003583
0.052357 0.004731
0.052217 0.005620
0.051811 0.006250
0.051145 0.006640
0.050251 0.006817
0.049183 0.006820
0.047999 0.006684
0.046758 0.006447
0.045516 0.006146
0.044327 0.005816
0.043244 0.005490
0.042324 0.005206
0.041623 0.005001
0.041200 0.004912
0.041108 0.004974
0.041392 0.005212
0.042071 0.005639
0.043135 0.006246
0.044528 0.007001
0.046155 0.007849
0.047885 0.008724
0.049572 0.009555
0.051076 0.010285
0.052276 0.010872
0.053088 0.011298
0.053470 0.011567
0.053413 0.011696
0.052938 0.011713
0.052086 0.011651
0.050909 0.011539
0.049468 0.011408
0.047828 0.011283
0.046062 0.011186
0.044243 0.011140
0.042452 0.011167
0.040771 0.011292
0.039285 0.011538
0.038072 0.011929
0.037196 0.012484
0.036701 0.013208
0.036592 0.014089
0.036839 0.015094
0.037366 0.016169
0.038068 0.017249
0.038822 0.018266
0.039506 0.019157
0.040013 0.019879
0.040267 0.020403
0.040226 0.020723
0.039883 0.020846
0.039254 0.020793
0.038376 0.020591
0.037299 0.020271
0.036074 0.019866
0.034761 0.019408
0.033417 0.018932
0.032105 0.018472
0.030895 0.018064
0.029856 0.017746
0.029064 0.017553
0.028583 0.017517
0.028460 0.017661
0.028713 0.017988
0.029316 0.018486
0.030196 0.019123
0.031246 0.019853
0.032330 0.020629
0.033311 0.021407
0.095038 -0.058098
0.094219 -0.057437
0.093315 -0.056716
0.092348 -0.055904
0.091346 -0.054972
0.090335 -0.053899
0.089343 -0.052668
0.088395 -0.051267
0.087516 -0.049690
0.086720 -0.047938
0.086018 -0.046023
0.085404 -0.043966
0.084864 -0.041797
0.084369 -0.039558
0.083881 -0.037293
0.083357 -0.035055
0.082750 -0.032894
0.082015 -0.030862
0.081115 -0.029000
0.080023 -0.027343
0.078729 -0.025913
0.077239 -0.024715
0.075576 -0.023744
0.073776 -0.022982
0.071889 -0.022402
0.069968 -0.021975
0.068070 -0.021666
0.066253 -0.021442
0.064569 -0.021271
0.063068 -0.021126
0.061791 -0.020985
0.060767 -0.020831
0.060012 -0.020656
0.059529 -0.020460
0.059303 -0.020250
0.059306 -0.020041
0.059497 -0.019852
0.059825 -0.019704
0.060235 -0.019622
0.060669 -0.019627
0.061074 -0.019737
0.061406 -0.019962
0.061637 -0.020303
0.061755 -0.020748
0.061769 -0.021274
0.061702 -0.021847
0.061591 -0.022429
0.061476 -0.022976
0.061404 -0.023447
0.061416 -0.023803
0.061553 -0.024013
0.061847 -0.024053
0.062324 -0.023911
0.062996 -0.023582
0.063860 -0.023074
0.064901 -0.022403
0.066089 -0.021593
0.067381 -0.020674
0.068724 -0.019682
0.070056 -0.018659
0.071311 -0.017646
0.072422 -0.016687
0.073323 -0.015826
0.073959 -0.015098
0.074287 -0.014534
0.074277 -0.014150
0.073920 -0.013952
0.073225 -0.013928
0.072218 -0.014058
0.070941 -0.014306
0.069451 -0.014635
0.067814 -0.014999
0.066100 -0.015357
0.064378 -0.015668
0.062708 -0.015897
0.061142 -0.016016
0.059718 -0.016004
0.058461 -0.015847
0.057382 -0.015536
0.056480 -0.015070
0.055739 -0.014457
0.055136 -0.013709
0.054638 -0.012843
0.054203 -0.011885
0.053786 -0.010860
0.053345 -0.009795
0.052838 -0.008715
0.052234 -0.007639
0.051518 -0.006578
0.050687 -0.005535
0.049756 -0.004506
0.048757 -0.003479
0.047730 -0.002436
0.046725 -0.001358
0.045791 -0.000223
0.044974 0.000987
0.044309 0.002288
0.043823 0.003689
0.043525 0.005196
0.043414 0.006804
0.043472 0.008505
-0.160810 -0.129654
-0.162596 -0.130183
-0.164035 -0.130269
-0.165120 -0.129887
-0.165854 -0.129023
-0.166247 -0.127685
-0.166322 -0.125901
-0.166113 -0.123724
-0.165670 -0.121236
-0.165060 -0.118546
-0.164368 -0.115786
-0.163695 -0.113112
-0.163155 -0.110682
-0.162861 -0.108651
-0.162909 -0.107142
-0.163354 -0.106227
-0.164187 -0.105906
-0.165334 -0.106107
-0.166670 -0.106704
-0.168056 -0.107552
-0.169359 -0.108506
-0.170471 -0.109440
-0.171313 -0.110255
-0.171835 -0.110871
-0.172009 -0.111232
-0.171827 -0.111300
-0.171298 -0.111053
-0.170441 -0.110486
-0.169290 -0.109609
-0.167885 -0.108451
-0.166278 -0.107059
-0.164532 -0.105494
-0.162718 -0.103835
-0.160920 -0.102176
-0.159235 -0.100618
-0.157763 -0.099271
-0.156606 -0.098234
-0.155850 -0.097588
-0.155550 -0.097380
-0.155713 -0.097608
-0.156290 -0.098218
-0.157191 -0.099112
-0.158299 -0.100167
-0.159499 -0.101262
-0.160692 -0.102286
-0.161800 -0.103148
-0.162769 -0.103784
-0.163564 -0.104148
-0.164165 -0.104213
-0.164563 -0.103970
-0.164758 -0.103423
-0.164756 -0.102593
-0.164570 -0.101510
-0.164221 -0.100217
-0.163739 -0.098767
-0.163168 -0.097222
-0.162569 -0.095650
-0.162024 -0.094128
-0.161629 -0.092731
-0.161488 -0.091527
-0.161697 -0.090569
-0.162324 -0.089884
-0.163385 -0.089467
-0.164834 -0.089281
-0.166582 -0.089263
-0.168512 -0.089339
-0.170508 -0.089436
-0.172468 -0.089484
-0.174312 -0.089429
-0.175980 -0.089223
-0.177432 -0.088833
-0.178643 -0.088234
-0.179597 -0.087411
-0.180287 -0.086356
-0.180714 -0.085076
-0.180892 -0.083585
-0.180844 -0.081909
-0.180614 -0.080084
-0.180260 -0.078155
-0.179864 -0.076177
-0.179528 -0.074210
-0.179365 -0.072320
-0.179494 -0.070570
-0.180014 -0.069014
-0.180988 -0.067692
-0.182425 -0.066617
-0.184275 -0.065775
-0.186450 -0.065125
-0.188844 -0.064614
-0.191353 -0.064177
-0.193886 -0.063751
-0.196368 -0.063276
-0.198741 -0.062700
-0.200955 -0.061981
-0.202972 -0.061085
-0.204756 -0.059990
-0.206277 -0.058689
-0.207514 -0.057185
-0.208454 -0.055499
-0.209097 -0.053662
-0.209461 -0.051722
-0.005575 -0.026300
-0.006715 -0.027778
-0.007623 -0.029372
-0.008286 -0.031067
-0.008716 -0.032832
-0.008944 -0.034625
-0.009010 -0.036399
-0.008958 -0.038105
-0.008828 -0.039702
-0.008650 -0.041154
-0.008450 -0.042434
-0.008249 -0.043526
-0.008062 -0.044418
-0.007904 -0.045106
-0.007788 -0.045594
-0.007724 -0.045893
-0.007724 -0.046020
-0.007793 -0.046003
-0.007928 -0.045879
-0.008118 -0.045691
-0.008338 -0.045494
-0.008553 -0.045342
-0.008720 -0.045286
-0.008797 -0.045369
-0.008755 -0.045614
-0.008582 -0.046019
-0.008291 -0.046564
-0.007915 -0.047206
-0.007497 -0.047899
-0.007082 -0.048592
-0.006705 -0.049242
-0.006393 -0.049815
-0.006166 -0.050283
-0.006033 -0.050630
-0.006002 -0.050845
-0.006079 -0.050924
-0.006270 -0.050871
-0.006582 -0.050694
-0.007021 -0.050408
-0.007588 -0.050032
-0.008277 -0.049595
-0.009073 -0.049130
-0.009945 -0.048676
-0.010843 -0.048275
-0.011706 -0.047971
-0.012464 -0.047800
-0.013051 -0.047792
-0.013416 -0.047963
-0.013535 -0.048317
-0.013411 -0.048844
-0.013071 -0.049520
-0.012559 -0.050319
-0.011924 -0.051209
-0.011209 -0.052160
-0.010458 -0.053146
-0.009703 -0.054148
-0.008973 -0.055151
-0.008296 -0.056148
-0.007695 -0.057134
-0.007193 -0.058115
-0.006808 -0.059098
-0.006553 -0.060097
-0.006432 -0.061133
-0.006438 -0.062231
-0.006547 -0.063418
-0.006722 -0.064726
-0.006911 -0.066185
-0.007056 -0.067821
-0.007102 -0.069649
-0.007003 -0.071674
-0.006735 -0.073886
-0.006292 -0.076253
-0.005691 -0.078733
-0.004958 -0.081266
-0.004128 -0.083790
-0.003236 -0.086239
-0.002314 -0.088556
-0.001390 -0.090693
-0.000487 -0.092612
0.000372 -0.094290
0.001166 -0.095710
0.001873 -0.096867
0.002474 -0.097766
0.002952 -0.098419
0.003295 -0.098851
0.003504 -0.099093
0.003594 -0.099184
0.003591 -0.099165
0.003539 -0.099082
0.003489 -0.098976
0.003495 -0.098885
0.003607 -0.098833
0.003863 -0.098830
0.004283 -0.098866
0.004863 -0.098914
0.005586 -0.098938
0.006421 -0.098896
0.007330 -0.098749
0.008275 -0.098467
0.009221 -0.098032
0.010133 -0.097437
0.030570 0.027464
0.028672 0.027151
0.026763 0.026588
0.024845 0.025795
0.022920 0.024807
0.020986 0.023668
0.019041 0.022432
0.017084 0.021162
0.015113 0.019920
0.013125 0.018766
0.011119 0.017750
0.009095 0.016911
0.007055 0.016267
0.005002 0.015822
0.002940 0.015562
0.000876 0.015461
-0.001180 0.015488
-0.003221 0.015606
-0.005237 0.015781
-0.007217 0.015981
-0.009154 0.016176
-0.011037 0.016342
-0.012856 0.016459
-0.014602 0.016511
-0.016268 0.016488
-0.017846 0.016390
-0.019333 0.016222
-0.020729 0.016002
-0.022038 0.015756
-0.023268 0.015520
-0.024433 0.015338
-0.025552 0.015259
-0.026643 0.015331
-0.027726 0.015596
-0.028814 0.016079
-0.029915 0.016787
-0.031025 0.017706
-0.032131 0.018799
-0.033212 0.020012
-0.034242 0.021287
-0.035190 0.022558
-0.036029 0.023765
-0.036732 0.024856
-0.037276 0.025784
-0.037644 0.026515
-0.037824 0.027023
-0.037813 0.027293
-0.037612 0.027320
-0.037233 0.027112
-0.036699 0.026685
-0.036043 0.026072
-0.035307 0.025313
-0.034545 0.024461
-0.033817 0.023577
-0.033185 0.022723
-0.032708 0.021956
-0.032432 0.021319
-0.032385 0.020835
-0.032577 0.020499
-0.032993 0.020283
-0.033605 0.020145
-0.034371 0.020029
-0.035246 0.019883
-0.036184 0.019658
-0.037143 0.019317
-0.038086 0.018829
-0.038983 0.018177
-0.039812 0.017348
-0.040556 0.016340
-0.041207 0.015160
-0.041768 0.013821
-0.042250 0.012348
-0.042681 0.010774
-0.043097 0.009138
-0.043550 0.007488
-0.044097 0.005877
-0.044800 0.004356
-0.045714 0.002973
-0.046881 0.001761
-0.048318 0.000736
-0.050016 -0.000106
-0.051936 -0.000791
-0.054017 -0.001357
-0.056185 -0.001845
-0.058363 -0.002300
-0.060477 -0.002759
-0.062464 -0.003252
-0.064269 -0.003804
-0.065846 -0.004434
-0.067161 -0.005156
-0.068186 -0.005978
-0.068909 -0.006904
-0.069327 -0.007933
-0.069455 -0.009057
-0.069321 -0.010262
-0.068968 -0.011528
-0.068458 -0.012827
-0.067862 -0.014123
-0.067264 -0.015375
-0.066750 -0.016539
-0.066397 -0.017572
0.250923 0.050545
0.251457 0.051563
0.251760 0.052658
0.251781 0.053831
0.251495 0.055076
0.250899 0.056393
0.250003 0.057798
0.248822 0.059329
0.247368 0.061040
0.245648 0.062995
0.243668 0.065256
0.241431 0.067858
0.238957 0.070798
0.236283 0.074025
0.233482 0.077448
0.230654 0.080949
0.227925 0.084408
0.225416 0.087720
0.223227 0.090814
0.221406 0.093653
0.219946 0.096237
0.218791 0.098582
0.217854 0.100716
0.217041 0.102670
0.216259 0.104481
0.215425 0.106192
0.214471 0.107858
0.213339 0.109545
0.211975 0.111328
0.210328 0.113292
0.208345 0.115517
0.205974 0.118073
0.203173 0.121000
0.199925 0.124291
0.196252 0.127890
0.192231 0.131691
0.187996 0.135564
0.183731 0.139370
0.179650 0.142986
0.175968 0.146316
0.172866 0.149299
0.170457 0.151904
0.168771 0.154120
0.167750 0.155951
0.167267 0.157408
0.167157 0.158516
0.167242 0.159307
0.167353 0.159830
0.167343 0.160140
0.167085 0.160310
0.166469 0.160417
0.165403 0.160548
0.163808 0.160787
0.161622 0.161207
0.158810 0.161858
0.155372 0.162756
0.151361 0.163879
0.146884 0.165171
0.142101 0.166554
0.137219 0.167946
0.132475 0.169268
0.128112 0.170459
0.124354 0.171471
0.121371 0.172276
0.119250 0.172857
0.117977 0.173208
0.117437 0.173337
0.117448 0.173262
0.117792 0.173012
0.118256 0.172624
0.118644 0.172146
0.118791 0.171632
0.118558 0.171140
0.117834 0.170731
0.116529 0.170459
0.114584 0.170366
0.111983 0.170475
0.108758 0.170781
0.104998 0.171256
0.100843 0.171853
0.096472 0.172519
0.092097 0.173205
0.087954 0.173872
0.084274 0.174494
0.081265 0.175060
0.079083 0.175563
0.077804 0.176000
0.077417 0.176358
0.077825 0.176620
0.078872 0.176766
0.080366 0.176778
0.082111 0.176647
0.083919 0.176378
0.085619 0.175989
0.087058 0.175515
0.088100 0.175004
0.088617 0.174517
0.088505 0.174116
0.087694 0.173859
0.086158 0.173785
0.083920 0.173906
0.178144 0.090425
0.177779 0.091930
0.177439 0.093109
0.177048 0.094022
0.176540 0.094749
0.175862 0.095377
0.174973 0.096011
0.173848 0.096759
0.172465 0.097725
0.170812 0.098994
0.168883 0.100615
0.166681 0.102589
0.164226 0.104860
0.161560 0.107329
0.158751 0.109874
0.155889 0.112371
0.153079 0.114708
0.150432 0.116798
0.148043 0.118579
0.145985 0.120015
0.144292 0.121086
0.142955 0.121788
0.141929 0.122130
0.141136 0.122135
0.140480 0.121838
0.139862 0.121295
0.139185 0.120573
0.138366 0.119758
0.137336 0.118948
0.136040 0.118247
0.134434 0.117756
0.132490 0.117560
0.130195 0.117713
0.127556 0.118228
0.124605 0.119071
0.121400 0.120167
0.118028 0.121412
0.114598 0.122691
0.111236 0.123892
0.108073 0.124915
0.105234 0.125682
0.102824 0.126133
0.100916 0.126232
0.099542 0.125958
0.098695 0.125311
0.098327 0.124309
0.098359 0.122990
0.098688 0.121412
0.099203 0.119653
0.099793 0.117808
0.100354 0.115986
0.100795 0.114307
0.101041 0.112888
0.101033 0.111835
0.100734 0.111224
0.100128 0.111094
0.099224 0.111435
0.098052 0.112192
0.096670 0.113273
0.095150 0.114570
0.093583 0.115964
0.092066 0.117348
0.090700 0.118628
0.089575 0.119726
0.088764 0.120586
0.088313 0.121168
0.088233 0.121451
0.088499 0.121426
0.089051 0.121105
0.089806 0.120515
0.090664 0.119700
0.091520 0.118722
0.092271 0.117659
0.092819 0.116605
0.093075 0.115661
0.092960 0.114930
0.092413 0.114502
0.091394 0.114439
0.089896 0.114760
0.087946 0.115440
0.085609 0.116410
0.082982 0.117572
0.080187 0.118816
0.077365 0.120032
0.074661 0.121128
0.072212 0.122028
0.070137 0.122678
0.068524 0.123045
0.067423 0.123110
0.066844 0.122870
0.066750 0.122336
0.067069 0.121532
0.067701 0.120500
0.068530 0.119291
0.069434 0.117975
0.070291 0.116632
0.070985 0.115354
0.071409 0.114237
0.071471 0.113373
0.071103 0.112838
0.070266 0.112676
0.143633 -0.113514
0.142618 -0.112204
0.141828 -0.110877
0.141305 -0.109602
0.141066 -0.108450
0.141101 -0.107493
0.141382 -0.106801
0.141866 -0.106434
0.142507 -0.106434
0.143257 -0.106806
0.144066 -0.107504
0.144883 -0.108436
0.145663 -0.109484
0.146363 -0.110519
0.146952 -0.111425
0.147408 -0.112103
0.147719 -0.112482
0.147887 -0.112515
0.147925 -0.112177
0.147859 -0.111464
0.147725 -0.110393
0.147572 -0.109000
0.147453 -0.107331
0.147430 -0.105452
0.147558 -0.103430
0.147884 -0.101344
0.148438 -0.099270
0.149231 -0.097289
0.150253 -0.095480
0.151484 -0.093920
0.152896 -0.092677
0.154455 -0.091801
0.156118 -0.091307
0.157834 -0.091175
0.159541 -0.091341
0.161174 -0.091714
0.162670 -0.092190
0.163977 -0.092667
0.165057 -0.093057
0.165889 -0.093286
0.166466 -0.093301
0.166794 -0.093070
0.166893 -0.092576
0.166797 -0.091821
0.166553 -0.090825
0.166221 -0.089623
0.165873 -0.088267
0.165581 -0.086820
0.165410 -0.085356
0.165407 -0.083948
0.165592 -0.082675
0.165962 -0.081610
0.166490 -0.080818
0.167140 -0.080357
0.167866 -0.080259
0.168612 -0.080519
0.169319 -0.081093
0.169925 -0.081893
0.170369 -0.082813
0.170607 -0.083740
0.170605 -0.084570
0.170348 -0.085222
0.169838 -0.085636
0.169091 -0.085776
0.168136 -0.085621
0.167022 -0.085176
0.165808 -0.084455
0.164572 -0.083488
0.163402 -0.082317
0.162396 -0.080992
0.161643 -0.079568
0.161228 -0.078108
0.161205 -0.076676
0.161599 -0.075338
0.162406 -0.074164
0.163605 -0.073220
0.165161 -0.072566
0.167028 -0.072236
0.169151 -0.072233
0.171462 -0.072520
0.173875 -0.073016
0.176304 -0.073621
0.178665 -0.074225
0.180889 -0.074730
0.182917 -0.075050
0.184713 -0.075123
0.186257 -0.074908
0.187545 -0.074378
0.188592 -0.073529
0.189431 -0.072369
0.190115 -0.070924
0.190707 -0.069232
0.191282 -0.067343
0.191910 -0.065315
0.192654 -0.063214
0.193553 -0.061109
0.194631 -0.059076
0.195893 -0.057186
0.197335 -0.055505
0.198948 -0.054080
0.200713 -0.052940
0.081818 0.211685
0.082261 0.212369
0.082069 0.213013
0.081214 0.213586
0.079699 0.214061
0.077560 0.214414
0.074873 0.214628
0.071749 0.214694
0.068334 0.214621
0.064793 0.214432
0.061292 0.214176
0.057976 0.213920
0.054949 0.213748
0.052253 0.213744
0.049866 0.213983
0.047704 0.214514
0.045643 0.215350
0.043542 0.216464
0.041265 0.217797
0.038700 0.219264
0.035767 0.220763
0.032424 0.222193
0.028662 0.223455
0.024507 0.224464
0.020009 0.225150
0.015246 0.225463
0.010315 0.225377
0.005331 0.224890
0.000423 0.224026
-0.004272 0.222837
-0.008618 0.221398
-0.012485 0.219809
-0.015760 0.218184
-0.018360 0.216645
-0.020243 0.215307
-0.021409 0.214265
-0.021904 0.213587
-0.021810 0.213301
-0.021234 0.213399
-0.020291 0.213841
-0.019095 0.214559
-0.017743 0.215472
-0.016318 0.216497
-0.014882 0.217554
-0.013480 0.218569
-0.012139 0.219485
-0.010871 0.220255
-0.009673 0.220845
-0.008526 0.221239
-0.007395 0.221433
-0.006231 0.221436
-0.004973 0.221271
-0.003552 0.220972
-0.001900 0.220583
0.000042 0.220156
0.002320 0.219748
0.004954 0.219414
0.007942 0.219206
0.011257 0.219166
0.014848 0.219316
0.018643 0.219665
0.022548 0.220197
0.026453 0.220885
0.030242 0.221689
0.033795 0.222564
0.037002 0.223462
0.039765 0.224339
0.042003 0.225151
0.043663 0.225858
0.044718 0.226425
0.045173 0.226818
0.045069 0.227011
0.044482 0.226984
0.043524 0.226727
0.042336 0.226242
0.041078 0.225546
0.039915 0.224670
0.038997 0.223663
0.038441 0.222581
0.038317 0.221485
0.038643 0.220430
0.039377 0.219462
0.040434 0.218612
0.041685 0.217896
0.042983 0.217319
0.044176 0.216879
0.045129 0.216568
0.045730 0.216375
0.045903 0.216289
0.045609 0.216295
0.044847 0.216374
0.043655 0.216504
0.042101 0.216663
0.040289 0.216827
0.038344 0.216976
0.036409 0.217095
0.034630 0.217179
0.033142 0.217233
0.032060 0.217273
0.031465 0.217321
0.031408 0.217405
-0.021109 -0.161043
-0.020854 -0.162114
-0.020683 -0.162832
-0.020622 -0.163174
-0.020688 -0.163138
-0.020897 -0.162739
-0.021257 -0.162017
-0.021771 -0.161035
-0.022436 -0.159879
-0.023247 -0.158661
-0.024197 -0.157503
-0.025274 -0.156539
-0.026460 -0.155900
-0.027729 -0.155698
-0.029045 -0.156015
-0.030369 -0.156882
-0.031661 -0.158264
-0.032888 -0.160062
-0.034025 -0.162124
-0.035060 -0.164283
-0.035989 -0.166377
-0.036815 -0.168266
-0.037551 -0.169841
-0.038212 -0.171029
-0.038815 -0.171781
-0.039381 -0.172076
-0.039924 -0.171913
-0.040452 -0.171313
-0.040968 -0.170319
-0.041468 -0.169001
-0.041946 -0.167449
-0.042398 -0.165775
-0.042825 -0.164106
-0.043227 -0.162581
-0.043606 -0.161338
-0.043958 -0.160506
-0.044275 -0.160186
-0.044540 -0.160439
-0.044733 -0.161266
-0.044834 -0.162603
-0.044829 -0.164328
-0.044711 -0.166286
-0.044485 -0.168312
-0.044165 -0.170258
-0.043774 -0.172000
-0.043338 -0.173446
-0.042884 -0.174531
-0.042434 -0.175212
-0.042003 -0.175468
-0.041596 -0.175301
-0.041212 -0.174737
-0.040843 -0.173826
-0.040484 -0.172644
-0.040133 -0.171283
-0.039792 -0.169855
-0.039467 -0.168477
-0.039158 -0.167276
-0.038862 -0.166375
-0.038567 -0.165881
-0.038252 -0.165877
-0.037898 -0.166406
-0.037485 -0.167456
-0.037009 -0.168952
-0.036474 -0.170766
-0.035901 -0.172744
-0.035317 -0.174725
-0.034755 -0.176565
-0.034250 -0.178143
-0.033830 -0.179371
-0.033522 -0.180187
-0.033340 -0.180557
-0.033292 -0.180468
-0.033379 -0.179935
-0.033594 -0.178989
-0.033932 -0.177684
-0.034386 -0.176087
-0.034950 -0.174280
-0.035618 -0.172356
-0.036383 -0.170415
-0.037236 -0.168562
-0.038164 -0.166900
-0.039155 -0.165525
-0.040196 -0.164514
-0.041276 -0.163910
-0.042387 -0.163713
-0.043525 -0.163870
-0.044690 -0.164290
-0.045885 -0.164860
-0.047110 -0.165468
-0.048364 -0.166016
-0.049641 -0.166426
-0.050923 -0.166648
-0.052188 -0.166654
-0.053405 -0.166436
-0.054544 -0.166003
-0.055580 -0.165380
-0.056492 -0.164601
-0.057268 -0.163710
-0.057907 -0.162758
-0.058410 -0.161805
-0.058786 -0.160917
-0.172625 0.073028
-0.172237 0.073367
-0.171659 0.073640
-0.170921 0.073838
-0.170065 0.073955
-0.169139 0.073989
-0.168198 0.073941
-0.167298 0.073820
-0.166492 0.073635
-0.165825 0.073404
-0.165326 0.073147
-0.165010 0.072885
-0.164869 0.072642
-0.164882 0.072439
-0.165015 0.072293
-0.165227 0.072215
-0.165478 0.072207
-0.165729 0.072269
-0.165946 0.072396
-0.166100 0.072582
-0.166170 0.072825
-0.166141 0.073121
-0.166009 0.073470
-0.165776 0.073872
-0.165456 0.074326
-0.165076 0.074833
-0.164671 0.075389
-0.164291 0.075989
-0.163995 0.076627
-0.163847 0.077296
-0.163913 0.077988
-0.164255 0.078697
-0.164918 0.079422
-0.165927 0.080164
-0.167278 0.080932
-0.168941 0.081739
-0.170860 0.082601
-0.172964 0.083527
-0.175176 0.084518
-0.177425 0.085558
-0.179649 0.086618
-0.181800 0.087657
-0.183844 0.088631
-0.185762 0.089491
-0.187545 0.090189
-0.189194 0.090682
-0.190721 0.090934
-0.192147 0.090911
-0.193499 0.090588
-0.194818 0.089948
-0.196151 0.088978
-0.197550 0.087675
-0.199067 0.086044
-0.200751 0.084099
-0.202639 0.081862
-0.204747 0.079364
-0.207069 0.076644
-0.209577 0.073746
-0.212217 0.070720
-0.214918 0.067612
-0.217599 0.064467
-0.220171 0.061325
-0.222553 0.058218
-0.224668 0.055171
-0.226456 0.052204
-0.227870 0.049332
-0.228884 0.046565
-0.229487 0.043912
-0.229689 0.041378
-0.229512 0.038966
-0.229000 0.036677
-0.228208 0.034511
-0.227205 0.032462
-0.226068 0.030525
-0.224881 0.028693
-0.223726 0.026957
-0.222682 0.025311
-0.221815 0.023749
-0.221175 0.022269
-0.220793 0.020874
-0.220683 0.019569
-0.220835 0.018363
-0.221227 0.017269
-0.221820 0.016302
-0.222565 0.015478
-0.223408 0.014814
-0.224297 0.014326
-0.225181 0.014026
-0.226017 0.013922
-0.226773 0.014013
-0.227427 0.014291
-0.227970 0.014743
-0.228407 0.015345
-0.228754 0.016073
-0.229039 0.016897
-0.229298 0.017787
-0.229573 0.018715
-0.229906 0.019658
-0.230336 0.020599
-0.230892 0.021524
-0.231591 0.022426
0.185300 -0.104273
0.185267 -0.105085
0.185097 -0.105690
0.184797 -0.106094
0.184380 -0.106317
0.183863 -0.106387
0.183263 -0.106335
0.182596 -0.106195
0.181878 -0.106000
0.181124 -0.105780
0.180354 -0.105564
0.179591 -0.105382
0.178862 -0.105266
0.178195 -0.105249
0.177618 -0.105355
0.177146 -0.105601
0.176785 -0.105983
0.176524 -0.106477
0.176344 -0.107041
0.176218 -0.107621
0.176123 -0.108165
0.176043 -0.108622
0.175974 -0.108958
0.175918 -0.109151
0.175889 -0.109194
0.175901 -0.109094
0.175970 -0.108870
0.176111 -0.108550
0.176332 -0.108163
0.176637 -0.107745
0.177027 -0.107328
0.177501 -0.106942
0.178056 -0.106617
0.178695 -0.106383
0.179423 -0.106270
0.180250 -0.106305
0.181184 -0.106512
0.182225 -0.106900
0.183364 -0.107466
0.184576 -0.108186
0.185823 -0.109017
0.187057 -0.109906
0.188231 -0.110793
0.189306 -0.111620
0.190252 -0.112339
0.191051 -0.112912
0.191697 -0.113312
0.192188 -0.113531
0.192524 -0.113570
0.192708 -0.113448
0.192741 -0.113192
0.192624 -0.112838
0.192362 -0.112427
0.191962 -0.112002
0.191438 -0.111605
0.190812 -0.111281
0.190110 -0.111072
0.189368 -0.111019
0.188616 -0.111158
0.187883 -0.111511
0.187184 -0.112085
0.186518 -0.112865
0.185873 -0.113813
0.185229 -0.114875
0.184565 -0.115990
0.183868 -0.117093
0.183131 -0.118127
0.182358 -0.119047
0.181557 -0.119820
0.180739 -0.120428
0.179911 -0.120865
0.179076 -0.121140
0.178232 -0.121270
0.177375 -0.121281
0.176498 -0.121206
0.175600 -0.121083
0.174684 -0.120954
0.173761 -0.120866
0.172851 -0.120871
0.171979 -0.121017
0.171171 -0.121351
0.170453 -0.121906
0.169840 -0.122699
0.169336 -0.123718
0.168938 -0.124929
0.168631 -0.126279
0.168402 -0.127701
0.168237 -0.129127
0.168130 -0.130494
0.168081 -0.131745
0.168095 -0.132837
0.168180 -0.133735
0.168345 -0.134419
0.168600 -0.134872
0.168950 -0.135087
0.169395 -0.135062
0.169929 -0.134809
0.170543 -0.134353
0.171227 -0.133733
0.171975 -0.132999
0.172786 -0.132206
0.241314 0.023835
0.241851 0.024896
0.242063 0.026267
0.241912 0.027978
0.241379 0.030037
0.240469 0.032430
0.239200 0.035128
0.237611 0.038090
0.235751 0.041271
0.233680 0.044620
0.231469 0.048085
0.229198 0.051613
0.226957 0.055145
0.224845 0.058622
0.222967 0.061984
0.221416 0.065179
0.220261 0.068167
0.219520 0.070929
0.219148 0.073471
0.219043 0.075823
0.219065 0.078033
0.219062 0.080158
0.218894 0.082254
0.218443 0.084368
0.217626 0.086533
0.216390 0.088768
0.214713 0.091079
0.212593 0.093463
0.210051 0.095914
0.207122 0.098427
0.203853 0.100999
0.200305 0.103627
0.196547 0.106304
0.192668 0.109017
0.188773 0.111740
0.184994 0.114434
0.181475 0.117053
0.178371 0.119545
0.175819 0.121862
0.173917 0.123963
0.172694 0.125820
0.172100 0.127417
0.172016 0.128757
0.172277 0.129856
0.172706 0.130741
0.173139 0.131447
0.173438 0.132010
0.173500 0.132465
0.173255 0.132845
0.172658 0.133186
0.171691 0.133527
0.170353 0.133906
0.168658 0.134366
0.166637 0.134944
0.164340 0.135668
0.161835 0.136551
0.159219 0.137588
0.156617 0.138751
0.154182 0.139996
0.152082 0.141271
0.150484 0.142517
0.149517 0.143683
0.149250 0.144726
0.149663 0.145618
0.150649 0.146344
0.152033 0.146910
0.153605 0.147333
0.155151 0.147647
0.156484 0.147885
0.157457 0.148086
0.157968 0.148281
0.157956 0.148502
0.157394 0.148779
0.156278 0.149140
0.154629 0.149617
0.152481 0.150237
0.149886 0.151021
0.146914 0.151975
0.143663 0.153087
0.140260 0.154329
0.136869 0.155653
0.133686 0.157007
0.130919 0.158336
0.128767 0.159587
0.127382 0.160718
0.126834 0.161695
0.127092 0.162492
0.128030 0.163096
0.129458 0.163504
0.131162 0.163727
0.132933 0.163786
0.134596 0.163713
0.136012 0.163542
0.137082 0.163314
0.137734 0.163077
0.137920 0.162880
0.137610 0.162776
0.136789 0.162819
0.135459 0.163052
0.133645 0.163507
0.131402 0.164192
0.107581 0.207575
0.105523 0.209058
0.102682 0.210540
0.099095 0.211928
0.094851 0.213129
0.090097 0.214051
0.085032 0.214622
0.079896 0.214793
0.074953 0.214550
0.070457 0.213924
0.066624 0.212979
0.063607 0.211810
0.061484 0.210520
0.060253 0.209207
0.059827 0.207955
0.060039 0.206828
0.060667 0.205874
0.061453 0.205130
0.062136 0.204626
0.062483 0.204382
0.062297 0.204406
0.061441 0.204688
0.059835 0.205193
0.057457 0.205863
0.054337 0.206621
0.050552 0.207382
0.046213 0.208063
0.041464 0.208591
0.036471 0.208914
0.031419 0.209007
0.026507 0.208877
0.021935 0.208564
0.017898 0.208139
0.014573 0.207694
0.012102 0.207333
0.010573 0.207152
0.010002 0.207225
0.010316 0.207589
0.011356 0.208246
0.012894 0.209167
0.014668 0.210311
0.016414 0.211629
0.017899 0.213074
0.018941 0.214591
0.019426 0.216121
0.019310 0.217592
0.018618 0.218927
0.017433 0.220047
0.015884 0.220879
0.014133 0.221370
0.012350 0.221485
0.010702 0.221220
0.009331 0.220597
0.008363 0.219668
0.007911 0.218510
0.008079 0.217220
0.008966 0.215906
0.010646 0.214672
0.013159 0.213604
0.016476 0.212758
0.020476 0.212155
0.024949 0.211780
0.029627 0.211603
0.034234 0.211587
0.038526 0.211700
0.042320 0.211916
0.045511 0.212203
0.048065 0.212525
0.050009 0.212832
0.051407 0.213073
0.052347 0.213193
0.052918 0.213149
0.053210 0.212907
0.053309 0.212453
0.053311 0.211789
0.053323 0.210936
0.053478 0.209930
0.053934 0.208822
0.054862 0.207672
0.056432 0.206541
0.058788 0.205487
0.062010 0.204548
0.066082 0.203744
0.070879 0.203077
0.076191 0.202542
0.081754 0.202134
0.087308 0.201857
0.092613 0.201717
0.097477 0.201724
0.101750 0.201883
0.105318 0.202191
0.108096 0.202639
0.110017 0.203212
0.111029 0.203891
0.111097 0.204648
0.110223 0.205449
0.108453 0.206251
0.105886 0.207009
0.102680 0.207677
0.099049 0.208222
0.095243 0.208633
0.238696 0.026191
0.238127 0.027391
0.237259 0.028494
0.236125 0.029429
0.234771 0.030135
0.233249 0.030565
0.231616 0.030693
0.229930 0.030517
0.228251 0.030052
0.226645 0.029338
0.225183 0.028422
0.223940 0.027360
0.222985 0.026206
0.222378 0.025007
0.222150 0.023795
0.222296 0.022593
0.222776 0.021410
0.223515 0.020250
0.224425 0.019112
0.225413 0.017997
0.226401 0.016901
0.227325 0.015817
0.228140 0.014726
0.228822 0.013606
0.229358 0.012425
0.229749 0.011154
0.230003 0.009773
0.230134 0.008270
0.230164 0.006648
0.230115 0.004926
0.230019 0.003135
0.229915 0.001316
0.229851 -0.000483
0.229887 -0.002218
0.230083 -0.003846
0.230490 -0.005334
0.231140 -0.006659
0.232036 -0.007803
0.233141 -0.008757
0.234392 -0.009516
0.235705 -0.010076
0.236994 -0.010442
0.238181 -0.010622
0.239201 -0.010633
0.240007 -0.010503
0.240571 -0.010268
0.240881 -0.009971
0.240941 -0.009659
0.240769 -0.009379
0.240390 -0.009172
0.239842 -0.009075
0.239166 -0.009111
0.238408 -0.009291
0.237619 -0.009616
0.236851 -0.010070
0.236153 -0.010633
0.235571 -0.011275
0.235134 -0.011965
0.234852 -0.012669
0.234710 -0.013351
0.234672 -0.013974
0.234682 -0.014501
0.234679 -0.014897
0.234605 -0.015134
0.234410 -0.015192
0.234057 -0.015069
0.233525 -0.014779
0.232806 -0.014351
0.231907 -0.013827
0.230850 -0.013255
0.229666 -0.012689
0.228401 -0.012179
0.227106 -0.011772
0.225840 -0.011501
0.224663 -0.011389
0.223637 -0.011442
0.222820 -0.011652
0.222263 -0.012000
0.222011 -0.012459
0.222093 -0.013000
0.222517 -0.013597
0.223266 -0.014222
0.224295 -0.014851
0.225538 -0.015460
0.226915 -0.016021
0.228340 -0.016513
0.229735 -0.016919
0.231026 -0.017232
0.232150 -0.017461
0.233058 -0.017629
0.233716 -0.017771
0.234106 -0.017928
0.234229 -0.018143
0.234099 -0.018459
0.233744 -0.018909
0.233201 -0.019517
0.232515 -0.020292
0.231734 -0.021229
0.230911 -0.022308
0.230099 -0.023498
0.229351 -0.024762
-0.044025 -0.161880
-0.043657 -0.162319
-0.043339 -0.162741
-0.043112 -0.163110
-0.043010 -0.163404
-0.043053 -0.163610
-0.043250 -0.163717
-0.043600 -0.163720
-0.044090 -0.163612
-0.044701 -0.163389
-0.045407 -0.163052
-0.046178 -0.162609
-0.046982 -0.162079
-0.047789 -0.161498
-0.048569 -0.160914
-0.049295 -0.160384
-0.049948 -0.159969
-0.050519 -0.159720
-0.051005 -0.159669
-0.051419 -0.159821
-0.051779 -0.160152
-0.052114 -0.160617
-0.052454 -0.161157
-0.052831 -0.161715
-0.053271 -0.162238
-0.053793 -0.162686
-0.054406 -0.163031
-0.055108 -0.163253
-0.055891 -0.163338
-0.056739 -0.163276
-0.057631 -0.163056
-0.058543 -0.162671
-0.059448 -0.162115
-0.060321 -0.161391
-0.061138 -0.160513
-0.061878 -0.159507
-0.062526 -0.158422
-0.063072 -0.157317
-0.063514 -0.156265
-0.063855 -0.155342
-0.064102 -0.154614
-0.064267 -0.154128
-0.064361 -0.153900
-0.064401 -0.153921
-0.064404 -0.154153
-0.064388 -0.154550
-0.064372 -0.155058
-0.064374 -0.155629
-0.064406 -0.156224
-0.064480 -0.156811
-0.064600 -0.157365
-0.064768 -0.157865
-0.064979 -0.158293
-0.065228 -0.158629
-0.065504 -0.158857
-0.065793 -0.158966
-0.066083 -0.158950
-0.066359 -0.158816
-0.066607 -0.158583
-0.066818 -0.158287
-0.066982 -0.157976
-0.067093 -0.157706
-0.067154 -0.157533
-0.067170 -0.157504
-0.067156 -0.157645
-0.067137 -0.157959
-0.067141 -0.158424
-0.067200 -0.158998
-0.067343 -0.159629
-0.067592 -0.160264
-0.067961 -0.160854
-0.068453 -0.161359
-0.069065 -0.161747
-0.069788 -0.161996
-0.070609 -0.162088
-0.071511 -0.162011
-0.072472 -0.161754
-0.073470 -0.161317
-0.074477 -0.160704
-0.075469 -0.159929
-0.076422 -0.159021
-0.077318 -0.158018
-0.078143 -0.156969
-0.078893 -0.155932
-0.079567 -0.154967
-0.080175 -0.154131
-0.080727 -0.153470
-0.081238 -0.153013
-0.081723 -0.152771
-0.082191 -0.152739
-0.082648 -0.152900
-0.083096 -0.153227
-0.083532 -0.153691
-0.083952 -0.154265
-0.084354 -0.154923
-0.084733 -0.155644
-0.085085 -0.156408
-0.085408 -0.157200
-0.085699 -0.158003
-0.085952 -0.158802
-0.086165 -0.159582
-0.116759 0.186612
-0.118347 0.186662
-0.120419 0.186417
-0.122755 0.185911
-0.125123 0.185210
-0.127302 0.184402
-0.129088 0.183596
-0.130316 0.182900
-0.130868 0.182408
-0.130687 0.182179
-0.129789 0.182221
-0.128271 0.182493
-0.126299 0.182910
-0.124086 0.183366
-0.121867 0.183760
-0.119883 0.184005
-0.118362 0.184037
-0.117507 0.183812
-0.117481 0.183300
-0.118393 0.182481
-0.120283 0.181336
-0.123112 0.179852
-0.126767 0.178022
-0.131073 0.175855
-0.135818 0.173381
-0.140774 0.170656
-0.145718 0.167764
-0.150452 0.164811
-0.154808 0.161916
-0.158658 0.159199
-0.161917 0.156764
-0.164544 0.154690
-0.166537 0.153015
-0.167933 0.151737
-0.168797 0.150819
-0.169221 0.150196
-0.169317 0.149790
-0.169207 0.149521
-0.169028 0.149308
-0.168921 0.149080
-0.169020 0.148775
-0.169439 0.148344
-0.170256 0.147752
-0.171490 0.146986
-0.173091 0.146057
-0.174949 0.145002
-0.176911 0.143887
-0.178801 0.142798
-0.180448 0.141842
-0.181694 0.141136
-0.182411 0.140794
-0.182503 0.140910
-0.181915 0.141543
-0.180631 0.142704
-0.178678 0.144354
-0.176117 0.146406
-0.173042 0.148748
-0.169575 0.151253
-0.165861 0.153796
-0.162067 0.156265
-0.158383 0.158564
-0.155010 0.160616
-0.152159 0.162363
-0.150031 0.163756
-0.148803 0.164757
-0.148593 0.165331
-0.149427 0.165457
-0.151224 0.165135
-0.153800 0.164397
-0.156891 0.163320
-0.160182 0.162032
-0.163345 0.160703
-0.166080 0.159527
-0.168149 0.158682
-0.169404 0.158291
-0.169792 0.158393
-0.169360 0.158935
-0.168227 0.159791
-0.166569 0.160798
-0.164586 0.161783
-0.162491 0.162594
-0.160505 0.163103
-0.158848 0.163212
-0.157741 0.162848
-0.157393 0.161958
-0.157981 0.160500
-0.159629 0.158445
-0.162370 0.155773
-0.166127 0.152484
-0.170710 0.148615
-0.175838 0.144244
-0.181185 0.139510
-0.186428 0.134597
-0.191288 0.129729
-0.195563 0.125129
-0.199134 0.120995
-0.201960 0.117475
-0.204056 0.114655
-0.205471 0.112557
-0.206287 0.111135
-0.206603 0.110284
-0.115728 -0.128410
-0.116079 -0.129264
-0.116497 -0.130318
-0.116959 -0.131523
-0.117445 -0.132824
-0.117932 -0.134166
-0.118408 -0.135494
-0.118862 -0.136757
-0.119291 -0.137906
-0.119702 -0.138900
-0.120104 -0.139702
-0.120512 -0.140285
-0.120942 -0.140632
-0.121404 -0.140740
-0.121904 -0.140622
-0.122442 -0.140306
-0.123014 -0.139832
-0.123614 -0.139247
-0.124236 -0.138600
-0.124877 -0.137935
-0.125533 -0.137288
-0.126200 -0.136682
-0.126870 -0.136129
-0.127529 -0.135623
-0.128162 -0.135150
-0.128748 -0.134681
-0.129270 -0.134185
-0.129712 -0.133624
-0.130065 -0.132962
-0.130329 -0.132165
-0.130514 -0.131205
-0.130640 -0.130061
-0.130730 -0.128719
-0.130813 -0.127181
-0.130913 -0.125459
-0.131049 -0.123589
-0.131233 -0.121621
-0.131475 -0.119620
-0.131783 -0.117659
-0.132171 -0.115812
-0.132660 -0.114148
-0.133272 -0.112729
-0.134032 -0.111602
-0.134961 -0.110800
-0.136069 -0.110339
-0.137356 -0.110219
-0.138800 -0.110422
-0.140364 -0.110913
-0.141999 -0.111641
-0.143645 -0.112545
-0.145245 -0.113557
-0.146747 -0.114607
-0.148111 -0.115627
-0.149315 -0.116553
-0.150346 -0.117327
-0.151206 -0.117902
-0.151905 -0.118245
-0.152452 -0.118337
-0.152858 -0.118183
-0.153128 -0.117806
-0.153267 -0.117249
-0.153284 -0.116567
-0.153192 -0.115827
-0.153011 -0.115094
-0.152767 -0.114435
-0.152487 -0.113906
-0.152199 -0.113553
-0.151924 -0.113404
-0.151674 -0.113467
-0.151448 -0.113726
-0.151237 -0.114143
-0.151024 -0.114659
-0.150789 -0.115205
-0.150518 -0.115704
-0.150202 -0.116082
-0.149843 -0.116268
-0.149450 -0.116204
-0.149037 -0.115844
-0.148620 -0.115162
-0.148212 -0.114150
-0.147823 -0.112821
-0.147461 -0.111207
-0.147137 -0.109355
-0.146865 -0.107327
-0.146669 -0.105194
-0.146581 -0.103029
-0.146641 -0.100907
-0.146893 -0.098898
-0.147380 -0.097065
-0.148137 -0.095452
-0.149184 -0.094089
-0.150522 -0.092982
-0.152133 -0.092113
-0.153976 -0.091446
-0.156001 -0.090927
-0.158147 -0.090495
-0.160356 -0.090084
-0.162571 -0.089632
-0.164744 -0.089083
-0.166831 -0.088390
-0.168795 -0.087521
0.170014 0.133703
0.170464 0.134959
0.171034 0.136002
0.171631 0.136873
0.172164 0.137625
0.172544 0.138322
0.172687 0.139037
0.172512 0.139854
0.171946 0.140852
0.170931 0.142103
0.169433 0.143657
0.167453 0.145531
0.165039 0.147706
0.162277 0.150133
0.159287 0.152742
0.156204 0.155462
0.153151 0.158227
0.150224 0.160990
0.147471 0.163720
0.144891 0.166397
0.142443 0.169015
0.140048 0.171570
0.137614 0.174064
0.135040 0.176501
0.132229 0.178888
0.129085 0.181233
0.125520 0.183549
0.121447 0.185850
0.116786 0.188150
0.111461 0.190453
0.105414 0.192752
0.098624 0.195020
0.091130 0.197208
0.083044 0.199252
0.074561 0.201087
0.065950 0.202664
0.057506 0.203968
0.049523 0.205018
0.042243 0.205868
0.035837 0.206585
0.030396 0.207237
0.025937 0.207874
0.022418 0.208527
0.019754 0.209203
0.017832 0.209893
0.016521 0.210578
0.015676 0.211237
0.015147 0.211852
0.014767 0.212410
0.014369 0.212911
0.013777 0.213357
0.012830 0.213760
0.011395 0.214132
0.009392 0.214484
0.006818 0.214821
0.003766 0.215149
0.000418 0.215476
-0.002981 0.215819
-0.006154 0.216204
-0.008836 0.216668
-0.010811 0.217244
-0.011921 0.217958
-0.012081 0.218815
-0.011272 0.219797
-0.009531 0.220861
-0.006948 0.221946
-0.003651 0.222983
0.000202 0.223905
0.004424 0.224654
0.008815 0.225196
0.013164 0.225520
0.017264 0.225642
0.020919 0.225599
0.023962 0.225443
0.026273 0.225231
0.027792 0.225011
0.028538 0.224818
0.028616 0.224665
0.028203 0.224549
0.027533 0.224459
0.026862 0.224381
0.026437 0.224305
0.026465 0.224225
0.027098 0.224137
0.028419 0.224028
0.030445 0.223878
0.033129 0.223656
0.036372 0.223326
0.040033 0.222851
0.043945 0.222206
0.047925 0.221379
0.051788 0.220380
0.055356 0.219241
0.058467 0.218018
0.060981 0.216777
0.062792 0.215591
0.063832 0.214531
0.064083 0.213649
0.063580 0.212974
0.062418 0.212507
0.060738 0.212225
0.187037 -0.091762
0.187267 -0.092310
0.187588 -0.092851
0.188012 -0.093393
0.188540 -0.093948
0.189157 -0.094521
0.189835 -0.095120
0.190537 -0.095744
0.191219 -0.096392
0.191837 -0.097060
0.192351 -0.097738
0.192728 -0.098413
0.192944 -0.099068
0.192985 -0.099680
0.192842 -0.100220
0.192518 -0.100659
0.192019 -0.100968
0.191356 -0.101121
0.190545 -0.101100
0.189606 -0.100898
0.188560 -0.100518
0.187434 -0.099975
0.186259 -0.099292
0.185070 -0.098497
0.183903 -0.097623
0.182793 -0.096702
0.181773 -0.095765
0.180869 -0.094841
0.180104 -0.093956
0.179493 -0.093132
0.179043 -0.092389
0.178758 -0.091742
0.178634 -0.091204
0.178661 -0.090782
0.178821 -0.090475
0.179094 -0.090276
0.179456 -0.090173
0.179879 -0.090148
0.180338 -0.090177
0.180809 -0.090240
0.181272 -0.090314
0.181709 -0.090379
0.182105 -0.090420
0.182450 -0.090427
0.182736 -0.090394
0.182958 -0.090321
0.183115 -0.090213
0.183210 -0.090077
0.183249 -0.089925
0.183237 -0.089771
0.183185 -0.089631
0.183101 -0.089522
0.182996 -0.089461
0.182877 -0.089463
0.182752 -0.089538
0.182623 -0.089690
0.182493 -0.089919
0.182358 -0.090214
0.182210 -0.090558
0.182042 -0.090927
0.181841 -0.091295
0.181595 -0.091634
0.181289 -0.091918
0.180907 -0.092125
0.180434 -0.092242
0.179855 -0.092263
0.179160 -0.092186
0.178342 -0.092019
0.177407 -0.091772
0.176363 -0.091460
0.175232 -0.091100
0.174042 -0.090711
0.172828 -0.090315
0.171630 -0.089933
0.170496 -0.089589
0.169471 -0.089306
0.168603 -0.089107
0.167936 -0.089011
0.167504 -0.089034
0.167335 -0.089185
0.167439 -0.089469
0.167813 -0.089879
0.168441 -0.090404
0.169289 -0.091024
0.170310 -0.091718
0.171448 -0.092459
0.172639 -0.093225
0.173821 -0.093995
0.174933 -0.094754
0.175927 -0.095489
0.176760 -0.096190
0.177402 -0.096853
0.177834 -0.097474
0.178048 -0.098054
0.178044 -0.098597
0.177835 -0.099110
0.177441 -0.099603
0.176892 -0.100090
0.176226 -0.100585
0.175482 -0.101103
0.174705 -0.101658
0.188358 0.019931
0.189694 0.019908
0.190919 0.019930
0.192050 0.019988
0.193104 0.020063
0.194101 0.020129
0.195064 0.020160
0.196015 0.020130
0.196972 0.020021
0.197951 0.019831
0.198958 0.019572
0.199991 0.019275
0.201041 0.018983
0.202090 0.018755
0.203115 0.018651
0.204093 0.018732
0.204999 0.019048
0.205814 0.019637
0.206518 0.020524
0.207098 0.021723
0.207542 0.023240
0.207842 0.025074
0.207993 0.027214
0.207994 0.029636
0.207851 0.032306
0.207578 0.035171
0.207197 0.038168
0.206741 0.041224
0.206251 0.044260
0.205771 0.047207
0.205338 0.050005
0.204984 0.052613
0.204722 0.055014
0.204549 0.057214
0.204443 0.059240
0.204373 0.061132
0.204300 0.062934
0.204189 0.064683
0.204012 0.066398
0.203754 0.068083
0.203407 0.069736
0.202969 0.071356
0.202440 0.072946
0.201827 0.074508
0.201139 0.076040
0.200397 0.077532
0.199635 0.078956
0.198903 0.080272
0.198267 0.081427
0.197799 0.082366
0.197571 0.083035
0.197651 0.083393
0.198088 0.083413
0.198904 0.083087
0.200094 0.082434
0.201623 0.081494
0.203426 0.080334
0.205423 0.079036
0.207528 0.077688
0.209663 0.076376
0.211759 0.075174
0.213761 0.074142
0.215628 0.073329
0.217329 0.072771
0.218840 0.072500
0.220146 0.072536
0.221241 0.072889
0.222126 0.073556
0.222817 0.074515
0.223340 0.075731
0.223734 0.077150
0.224053 0.078714
0.224355 0.080360
0.224701 0.082033
0.225145 0.083692
0.225721 0.085316
0.226439 0.086902
0.227279 0.088471
0.228192 0.090057
0.229109 0.091698
0.229950 0.093431
0.230635 0.095280
0.231091 0.097260
0.231254 0.099378
0.231072 0.101639
0.230501 0.104045
0.229512 0.106593
0.228093 0.109274
0.226251 0.112060
0.224019 0.114908
0.221459 0.117758
0.218663 0.120542
0.215740 0.123190
0.212813 0.125647
0.210003 0.127873
0.207422 0.129847
0.205165 0.131566
0.203298 0.133040
0.201862 0.134283
0.200865 0.135316
0.200289 0.136154
-0.135238 0.053155
-0.134752 0.053799
-0.134102 0.054427
-0.133315 0.055012
-0.132428 0.055526
-0.131493 0.055944
-0.130575 0.056242
-0.129754 0.056404
-0.129120 0.056417
-0.128771 0.056281
-0.128801 0.055998
-0.129293 0.055573
-0.130300 0.055006
-0.131833 0.054291
-0.133851 0.053418
-0.136272 0.052373
-0.138986 0.051146
-0.141872 0.049735
-0.144812 0.048149
-0.147702 0.046407
-0.150456 0.044533
-0.153006 0.042556
-0.155300 0.040510
-0.157300 0.038427
-0.158981 0.036340
-0.160326 0.034284
-0.161333 0.032292
-0.162016 0.030393
-0.162402 0.028613
-0.162541 0.026969
-0.162497 0.025468
-0.162350 0.024110
-0.162183 0.022887
-0.162077 0.021786
-0.162094 0.020790
-0.162268 0.019886
-0.162597 0.019065
-0.163045 0.018325
-0.163546 0.017672
-0.164022 0.017120
-0.164389 0.016685
-0.164573 0.016383
-0.164512 0.016227
-0.164160 0.016229
-0.163487 0.016389
-0.162481 0.016704
-0.161143 0.017162
-0.159490 0.017740
-0.157553 0.018411
-0.155377 0.019141
-0.153021 0.019889
-0.150554 0.020612
-0.148060 0.021269
-0.145630 0.021818
-0.143363 0.022224
-0.141354 0.022462
-0.139690 0.022509
-0.138445 0.022352
-0.137668 0.021975
-0.137390 0.021362
-0.137616 0.020498
-0.138315 0.019378
-0.139426 0.018008
-0.140864 0.016405
-0.142535 0.014595
-0.144350 0.012614
-0.146225 0.010501
-0.148090 0.008296
-0.149889 0.006042
-0.151576 0.003778
-0.153118 0.001544
-0.154494 -0.000629
-0.155698 -0.002712
-0.156734 -0.004682
-0.157620 -0.006525
-0.158387 -0.008233
-0.159079 -0.009805
-0.159752 -0.011248
-0.160469 -0.012572
-0.161291 -0.013789
-0.162273 -0.014908
-0.163450 -0.015934
-0.164829 -0.016861
-0.166383 -0.017674
-0.168060 -0.018348
-0.169785 -0.018855
-0.171475 -0.019164
-0.173050 -0.019248
-0.174437 -0.019084
-0.175580 -0.018656
-0.176435 -0.017957
-0.176973 -0.016986
-0.177177 -0.015753
-0.177041 -0.014279
-0.176575 -0.012592
-0.175796 -0.010732
-0.174740 -0.008751
-0.173452 -0.006706
-0.171996 -0.004657
-0.170446 -0.002667
-0.168890 -0.000789
0.164854 -0.129129
0.163550 -0.130276
0.162315 -0.131323
0.161165 -0.132297
0.160105 -0.133224
0.159130 -0.134126
0.158223 -0.135022
0.157362 -0.135929
0.156522 -0.136864
0.155679 -0.137841
0.154813 -0.138871
0.153904 -0.139958
0.152938 -0.141095
0.151900 -0.142257
0.150776 -0.143407
0.149554 -0.144495
0.148227 -0.145467
0.146790 -0.146273
0.145250 -0.146872
0.143618 -0.147239
0.141915 -0.147369
0.140170 -0.147275
0.138417 -0.146990
0.136691 -0.146561
0.135027 -0.146046
0.133453 -0.145502
0.131991 -0.144980
0.130651 -0.144523
0.129431 -0.144156
0.128319 -0.143896
0.127299 -0.143752
0.126350 -0.143727
0.125448 -0.143823
0.124573 -0.144038
0.123700 -0.144362
0.122811 -0.144777
0.121886 -0.145251
0.120907 -0.145740
0.119863 -0.146194
0.118748 -0.146562
0.117560 -0.146798
0.116305 -0.146867
0.114995 -0.146753
0.113648 -0.146454
0.112290 -0.145987
0.110950 -0.145381
0.109660 -0.144677
0.108451 -0.143922
0.107350 -0.143159
0.106376 -0.142432
0.105534 -0.141776
0.104818 -0.141222
0.104207 -0.140794
0.103674 -0.140512
0.103186 -0.140393
0.102709 -0.140444
0.102215 -0.140665
0.101676 -0.141043
0.101076 -0.141547
0.100403 -0.142135
0.099653 -0.142752
0.098828 -0.143342
0.097935 -0.143854
0.096981 -0.144246
0.095981 -0.144490
0.094949 -0.144574
0.093900 -0.144501
0.092855 -0.144286
0.091830 -0.143957
0.090841 -0.143547
0.089899 -0.143092
0.089009 -0.142627
0.088166 -0.142185
0.087359 -0.141794
0.086569 -0.141473
0.085772 -0.141237
0.084946 -0.141092
0.084068 -0.141035
0.083122 -0.141055
0.082098 -0.141130
0.080993 -0.141229
0.079810 -0.141314
0.078559 -0.141346
0.077254 -0.141286
0.075915 -0.141101
0.074560 -0.140770
0.073213 -0.140281
0.071897 -0.139636
0.070635 -0.138848
0.069454 -0.137943
0.068379 -0.136952
0.067438 -0.135916
0.066653 -0.134873
0.066041 -0.133862
0.065606 -0.132914
0.065341 -0.132048
0.065221 -0.131275
0.065213 -0.130592
0.065272 -0.129988
0.065355 -0.129444
0.065417 -0.128933
-0.002695 -0.062179
-0.003584 -0.062339
-0.004392 -0.062171
-0.005052 -0.061714
-0.005487 -0.061028
-0.005621 -0.060180
-0.005389 -0.059248
-0.004753 -0.058301
-0.003724 -0.057400
-0.002369 -0.056582
-0.000807 -0.055866
0.000813 -0.055248
0.002351 -0.054706
0.003692 -0.054210
0.004765 -0.053720
0.005540 -0.053199
0.006022 -0.052610
0.006238 -0.051928
0.006223 -0.051132
0.006011 -0.050215
0.005636 -0.049177
0.005126 -0.048028
0.004513 -0.046785
0.003836 -0.045473
0.003140 -0.044126
0.002486 -0.042783
0.001945 -0.041491
0.001594 -0.040302
0.001512 -0.039273
0.001762 -0.038456
0.002377 -0.037904
0.003340 -0.037655
0.004572 -0.037729
0.005948 -0.038126
0.007317 -0.038823
0.008539 -0.039781
0.009507 -0.040949
0.010157 -0.042272
0.010471 -0.043694
0.010461 -0.045161
0.010162 -0.046623
0.009617 -0.048035
0.008872 -0.049357
0.007976 -0.050556
0.006977 -0.051602
0.005926 -0.052472
0.004883 -0.053155
0.003912 -0.053647
0.003080 -0.053964
0.002463 -0.054132
0.002132 -0.054194
0.002152 -0.054204
0.002565 -0.054218
0.003375 -0.054292
0.004538 -0.054469
0.005960 -0.054769
0.007507 -0.055195
0.009036 -0.055726
0.010417 -0.056328
0.011550 -0.056959
0.012371 -0.057575
0.012855 -0.058131
0.013001 -0.058590
0.012826 -0.058921
0.012358 -0.059101
0.011631 -0.059116
0.010685 -0.058958
0.009568 -0.058627
0.008338 -0.058136
0.007059 -0.057502
0.005803 -0.056754
0.004646 -0.055930
0.003668 -0.055078
0.002949 -0.054253
0.002558 -0.053514
0.002548 -0.052918
0.002940 -0.052515
0.003710 -0.052342
0.004788 -0.052416
0.006064 -0.052734
0.007408 -0.053275
0.008693 -0.054009
0.009813 -0.054896
0.010697 -0.055894
0.011307 -0.056958
0.011640 -0.058044
0.011716 -0.059108
0.011568 -0.060109
0.011243 -0.061008
0.010790 -0.061771
0.010259 -0.062374
0.009701 -0.062800
0.009165 -0.063044
0.008702 -0.063111
0.008369 -0.063018
0.008222 -0.062792
0.008322 -0.062470
0.008722 -0.062097
0.009460 -0.061717
0.010541 -0.061374
0.011930 -0.061104
0.209930 -0.010617
0.210495 -0.011007
0.210988 -0.011298
0.211457 -0.011497
0.211951 -0.011614
0.212512 -0.011661
0.213174 -0.011651
0.213959 -0.011595
0.214880 -0.011504
0.215935 -0.011387
0.217111 -0.011252
0.218379 -0.011105
0.219693 -0.010951
0.220999 -0.010789
0.222233 -0.010610
0.223332 -0.010403
0.224240 -0.010153
0.224913 -0.009848
0.225325 -0.009480
0.225470 -0.009043
0.225363 -0.008537
0.225037 -0.007967
0.224544 -0.007337
0.223951 -0.006657
0.223333 -0.005940
0.222769 -0.005197
0.222330 -0.004442
0.222077 -0.003685
0.222052 -0.002935
0.222277 -0.002201
0.222757 -0.001485
0.223476 -0.000791
0.224406 -0.000121
0.225506 0.000528
0.226723 0.001166
0.227998 0.001813
0.229265 0.002493
0.230452 0.003229
0.231491 0.004033
0.232321 0.004910
0.232895 0.005857
0.233183 0.006868
0.233175 0.007939
0.232880 0.009064
0.232324 0.010240
0.231547 0.011466
0.230603 0.012741
0.229553 0.014066
0.228463 0.015443
0.227395 0.016873
0.226405 0.018355
0.225536 0.019888
0.224819 0.021465
0.224268 0.023072
0.223882 0.024694
0.223648 0.026313
0.223540 0.027918
0.223524 0.029501
0.223559 0.031052
0.223608 0.032554
0.223639 0.033978
0.223631 0.035286
0.223576 0.036443
0.223477 0.037419
0.223350 0.038196
0.223221 0.038764
0.223124 0.039121
0.223102 0.039271
0.223202 0.039223
0.223473 0.038985
0.223960 0.038571
0.224700 0.037995
0.225715 0.037274
0.227011 0.036427
0.228577 0.035475
0.230389 0.034446
0.232408 0.033372
0.234588 0.032294
0.236874 0.031261
0.239207 0.030327
0.241523 0.029542
0.243757 0.028944
0.245840 0.028553
0.247710 0.028373
0.249311 0.028395
0.250601 0.028606
0.251559 0.028991
0.252179 0.029534
0.252479 0.030222
0.252495 0.031044
0.252280 0.031988
0.251900 0.033049
0.251424 0.034224
0.250919 0.035514
0.250441 0.036924
0.250029 0.038458
0.249705 0.040117
0.249476 0.041894
0.249334 0.043769
0.249259 0.045716
0.249222 0.047702
-0.034848 0.010071
-0.033951 0.009217
-0.033211 0.008705
-0.032656 0.008561
-0.032299 0.008796
-0.032139 0.009393
-0.032156 0.010313
-0.032312 0.011488
-0.032553 0.012830
-0.032809 0.014229
-0.033000 0.015560
-0.033045 0.016692
-0.032867 0.017503
-0.032411 0.017902
-0.031663 0.017845
-0.030655 0.017353
-0.029457 0.016505
-0.028162 0.015414
-0.026862 0.014202
-0.025638 0.012985
-0.024554 0.011861
-0.023656 0.010913
-0.022981 0.010206
-0.022553 0.009790
-0.022392 0.009706
-0.022507 0.009978
-0.022901 0.010617
-0.023566 0.011617
-0.024482 0.012953
-0.025612 0.014580
-0.026905 0.016431
-0.028290 0.018421
-0.029678 0.020448
-0.030959 0.022401
-0.032009 0.024165
-0.032700 0.025638
-0.032920 0.026742
-0.032597 0.027438
-0.031722 0.027734
-0.030352 0.027682
-0.028583 0.027359
-0.026531 0.026857
-0.024309 0.026263
-0.022016 0.025657
-0.019740 0.025111
-0.017554 0.024686
-0.015520 0.024438
-0.013697 0.024415
-0.012136 0.024659
-0.010879 0.025201
-0.009959 0.026061
-0.009394 0.027238
-0.009183 0.028711
-0.009300 0.030437
-0.009690 0.032347
-0.010266 0.034352
-0.010906 0.036353
-0.011465 0.038241
-0.011787 0.039919
-0.011737 0.041304
-0.011230 0.042343
-0.010257 0.043020
-0.008885 0.043348
-0.007229 0.043368
-0.005421 0.043133
-0.003587 0.042703
-0.001837 0.042135
-0.000259 0.041487
0.001076 0.040815
0.002110 0.040177
0.002788 0.039633
0.003065 0.039241
0.002903 0.039057
0.002282 0.039121
0.001201 0.039453
-0.000316 0.040042
-0.002211 0.040844
-0.004397 0.041782
-0.006752 0.042759
-0.009126 0.043660
-0.011356 0.044369
-0.013281 0.044781
-0.014770 0.044807
-0.015743 0.044395
-0.016184 0.043538
-0.016138 0.042270
-0.015687 0.040664
-0.014930 0.038812
-0.013964 0.036813
-0.012876 0.034768
-0.011736 0.032769
-0.010608 0.030907
-0.009547 0.029267
-0.008608 0.027935
-0.007848 0.026989
-0.007320 0.026502
-0.007072 0.026529
-0.007139 0.027101
-0.007529 0.028217
-0.008221 0.029833
-0.009151 0.031869
-0.212203 0.075255
-0.213957 0.076265
-0.215615 0.077401
-0.217123 0.078579
-0.218436 0.079717
-0.219516 0.080743
-0.220329 0.081605
-0.220847 0.082267
-0.221050 0.082700
-0.220932 0.082884
-0.220503 0.082799
-0.219798 0.082426
-0.218876 0.081745
-0.217826 0.080740
-0.216753 0.079397
-0.215776 0.077715
-0.215011 0.075711
-0.214553 0.073427
-0.214463 0.070933
-0.214756 0.068324
-0.215406 0.065714
-0.216355 0.063210
-0.217535 0.060893
-0.218878 0.058799
-0.220320 0.056919
-0.221802 0.055214
-0.223269 0.053632
-0.224666 0.052124
-0.225941 0.050656
-0.227047 0.049206
-0.227945 0.047760
-0.228607 0.046313
-0.229021 0.044858
-0.229195 0.043384
-0.229161 0.041877
-0.228972 0.040315
-0.228712 0.038667
-0.228477 0.036901
-0.228377 0.034988
-0.228516 0.032906
-0.228976 0.030656
-0.229803 0.028267
-0.230998 0.025802
-0.232519 0.023353
-0.234289 0.021025
-0.236211 0.018914
-0.238175 0.017091
-0.240072 0.015591
-0.241803 0.014424
-0.243284 0.013581
-0.244446 0.013045
-0.245242 0.012797
-0.245638 0.012812
-0.245622 0.013066
-0.245199 0.013523
-0.244395 0.014141
-0.243259 0.014869
-0.241864 0.015647
-0.240305 0.016417
-0.238696 0.017119
-0.237158 0.017710
-0.235809 0.018167
-0.234751 0.018496
-0.234050 0.018734
-0.233732 0.018951
-0.233777 0.019228
-0.234127 0.019641
-0.234696 0.020240
-0.235389 0.021035
-0.236109 0.022004
-0.236772 0.023104
-0.237313 0.024282
-0.237684 0.025485
-0.237855 0.026663
-0.237814 0.027768
-0.237561 0.028754
-0.237112 0.029571
-0.236499 0.030170
-0.235771 0.030500
-0.234994 0.030519
-0.234248 0.030195
-0.233623 0.029508
-0.233210 0.028461
-0.233095 0.027078
-0.233343 0.025406
-0.233987 0.023521
-0.235017 0.021525
-0.236382 0.019531
-0.237990 0.017653
-0.239725 0.015979
-0.241462 0.014565
-0.243082 0.013434
-0.244480 0.012578
-0.245575 0.011977
-0.246302 0.011597
-0.246618 0.011393
-0.246500 0.011316
-0.245940 0.011310
-0.244953 0.011318
-0.243575 0.011282
-0.241865 0.011152
-0.082261 -0.043807
-0.081556 -0.043388
-0.080790 -0.042741
-0.079983 -0.041860
-0.079162 -0.040751
-0.078363 -0.039425
-0.077632 -0.037899
-0.077024 -0.036193
-0.076598 -0.034336
-0.076417 -0.032364
-0.076530 -0.030328
-0.076964 -0.028300
-0.077711 -0.026371
-0.078726 -0.024655
-0.079938 -0.023266
-0.081262 -0.022307
-0.082618 -0.021833
-0.083947 -0.021849
-0.085207 -0.022308
-0.086370 -0.023126
-0.087416 -0.024208
-0.088334 -0.025455
-0.089115 -0.026779
-0.089754 -0.028100
-0.090252 -0.029350
-0.090618 -0.030470
-0.090864 -0.031409
-0.091014 -0.032125
-0.091101 -0.032581
-0.091164 -0.032749
-0.091253 -0.032609
-0.091422 -0.032154
-0.091721 -0.031395
-0.092193 -0.030367
-0.092859 -0.029138
-0.093717 -0.027811
-0.094734 -0.026515
-0.095856 -0.025388
-0.097009 -0.024545
-0.098108 -0.024045
-0.099062 -0.023877
-0.099789 -0.023964
-0.100221 -0.024197
-0.100311 -0.024461
-0.100029 -0.024655
-0.099362 -0.024701
-0.098313 -0.024549
-0.096898 -0.024164
-0.095145 -0.023531
-0.093096 -0.022644
-0.090805 -0.021506
-0.088336 -0.020122
-0.085766 -0.018503
-0.083175 -0.016662
-0.080645 -0.014618
-0.078254 -0.012398
-0.076063 -0.010046
-0.074113 -0.007624
-0.072419 -0.005218
-0.070966 -0.002930
-0.069714 -0.000866
-0.068603 0.000878
-0.067574 0.002236
-0.066577 0.003178
-0.065580 0.003711
-0.064574 0.003867
-0.063562 0.003691
-0.062557 0.003235
-0.061576 0.002545
-0.060636 0.001666
-0.059759 0.000637
-0.058968 -0.000501
-0.058289 -0.001711
-0.057752 -0.002954
-0.057393 -0.004196
-0.057250 -0.005403
-0.057361 -0.006549
-0.057761 -0.007613
-0.058471 -0.008589
-0.059490 -0.009486
-0.060796 -0.010329
-0.062338 -0.011157
-0.064045 -0.012016
-0.065832 -0.012946
-0.067613 -0.013971
-0.069307 -0.015094
-0.070847 -0.016291
-0.072182 -0.017524
-0.073274 -0.018741
-0.074098 -0.019886
-0.074641 -0.020904
-0.074898 -0.021746
-0.074876 -0.022368
-0.074596 -0.022735
-0.074086 -0.022824
-0.073387 -0.022620
-0.072548 -0.022117
-0.071617 -0.021320
-0.070648 -0.020240
-0.069687 -0.018901
-0.068775 -0.017332
-0.034956 0.212440
-0.036048 0.213621
-0.036849 0.214795
-0.037471 0.215874
-0.038029 0.216786
-0.038636 0.217474
-0.039402 0.217902
-0.040422 0.218055
-0.041765 0.217936
-0.043470 0.217564
-0.045523 0.216975
-0.047865 0.216210
-0.050404 0.215318
-0.053030 0.214349
-0.055640 0.213352
-0.058150 0.212373
-0.060487 0.211461
-0.062581 0.210669
-0.064363 0.210053
-0.065773 0.209661
-0.066777 0.209522
-0.067367 0.209632
-0.067572 0.209951
-0.067451 0.210409
-0.067085 0.210916
-0.066574 0.211380
-0.066028 0.211718
-0.065558 0.211868
-0.065272 0.211788
-0.065265 0.211461
-0.065609 0.210891
-0.066340 0.210099
-0.067446 0.209119
-0.068864 0.207997
-0.070492 0.206787
-0.072205 0.205545
-0.073880 0.204327
-0.075402 0.203195
-0.076670 0.202214
-0.077592 0.201455
-0.078080 0.200995
-0.078061 0.200900
-0.077474 0.201217
-0.076286 0.201957
-0.074490 0.203085
-0.072120 0.204523
-0.069247 0.206160
-0.065969 0.207876
-0.062405 0.209558
-0.058681 0.211115
-0.054927 0.212485
-0.051262 0.213634
-0.047793 0.214550
-0.044602 0.215243
-0.041750 0.215728
-0.039277 0.216026
-0.037213 0.216159
-0.035579 0.216143
-0.034383 0.215999
-0.033602 0.215756
-0.033176 0.215454
-0.033001 0.215149
-0.032942 0.214908
-0.032855 0.214799
-0.032607 0.214883
-0.032096 0.215192
-0.031272 0.215724
-0.030143 0.216435
-0.028767 0.217251
-0.027240 0.218083
-0.025675 0.218845
-0.024184 0.219464
-0.022867 0.219889
-0.021800 0.220089
-0.021029 0.220052
-0.020567 0.219779
-0.020408 0.219280
-0.020536 0.218569
-0.020934 0.217665
-0.021587 0.216593
-0.022475 0.215383
-0.023551 0.214079
-0.024737 0.212738
-0.025924 0.211432
-0.026986 0.210245
-0.027804 0.209260
-0.028282 0.208552
-0.028367 0.208169
-0.028060 0.208126
-0.027418 0.208400
-0.026548 0.208938
-0.025587 0.209666
-0.024680 0.210509
-0.023967 0.211398
-0.023566 0.212275
-0.023559 0.213097
-0.023997 0.213830
-0.024895 0.214448
-0.026248 0.214928
-0.028036 0.215249
-0.030231 0.215392
0.177436 0.148876
0.178959 0.147939
0.180342 0.147041
0.181676 0.146138
0.183067 0.145188
0.184631 0.144149
0.186481 0.142982
0.188706 0.141659
0.191349 0.140166
0.194386 0.138510
0.197725 0.136724
0.201216 0.134867
0.204677 0.133012
0.207926 0.131248
0.210798 0.129662
0.213158 0.128338
0.214902 0.127347
0.215963 0.126740
0.216297 0.126542
0.215888 0.126747
0.214746 0.127322
0.212902 0.128216
0.210409 0.129364
0.207341 0.130703
0.203788 0.132177
0.199858 0.133738
0.195683 0.135348
0.191416 0.136976
0.187229 0.138599
0.183296 0.140207
0.179783 0.141794
0.176823 0.143365
0.174495 0.144933
0.172811 0.146511
0.171721 0.148119
0.171128 0.149775
0.170902 0.151501
0.170899 0.153320
0.170970 0.155256
0.170976 0.157329
0.170788 0.159548
0.170303 0.161902
0.169439 0.164362
0.168149 0.166883
0.166410 0.169410
0.164228 0.171886
0.161635 0.174257
0.158697 0.176471
0.155513 0.178485
0.152214 0.180267
0.148963 0.181794
0.145938 0.183061
0.143308 0.184079
0.141206 0.184872
0.139707 0.185478
0.138808 0.185937
0.138433 0.186296
0.138448 0.186599
0.138688 0.186887
0.138982 0.187191
0.139177 0.187534
0.139149 0.187922
0.138809 0.188342
0.138108 0.188768
0.137026 0.189162
0.135568 0.189487
0.133762 0.189707
0.131652 0.189795
0.129304 0.189732
0.126805 0.189513
0.124262 0.189142
0.121812 0.188634
0.119608 0.188017
0.117810 0.187326
0.116566 0.186604
0.115988 0.185892
0.116129 0.185230
0.116977 0.184651
0.118449 0.184182
0.120408 0.183849
0.122684 0.183676
0.125094 0.183693
0.127462 0.183924
0.129629 0.184390
0.131458 0.185100
0.132841 0.186048
0.133690 0.187217
0.133944 0.188577
0.133562 0.190095
0.132527 0.191730
0.130857 0.193439
0.128605 0.195175
0.125873 0.196891
0.122812 0.198544
0.119608 0.200098
0.116466 0.201536
0.113577 0.202855
0.111080 0.204068
0.109041 0.205197
0.107434 0.206271
0.106157 0.207319
0.222983 -0.017941
0.223036 -0.018789
0.223245 -0.019754
0.223649 -0.020836
0.224267 -0.022019
0.225094 -0.023274
0.226097 -0.024556
0.227223 -0.025805
0.228401 -0.026959
0.229559 -0.027953
0.230621 -0.028729
0.231517 -0.029245
0.232187 -0.029474
0.232578 -0.029404
0.232655 -0.029039
0.232391 -0.028399
0.231779 -0.027513
0.230827 -0.026425
0.229562 -0.025192
0.228035 -0.023883
0.226314 -0.022573
0.224487 -0.021339
0.222656 -0.020257
0.220929 -0.019391
0.219411 -0.018791
0.218191 -0.018486
0.217336 -0.018481
0.216879 -0.018760
0.216815 -0.019286
0.217110 -0.020002
0.217708 -0.020845
0.218539 -0.021748
0.219533 -0.022649
0.220623 -0.023492
0.221750 -0.024237
0.222867 -0.024850
0.223936 -0.025310
0.224927 -0.025604
0.225819 -0.025725
0.226597 -0.025679
0.227255 -0.025481
0.227798 -0.025162
0.228244 -0.024762
0.228627 -0.024333
0.228995 -0.023930
0.229403 -0.023607
0.229913 -0.023407
0.230580 -0.023364
0.231443 -0.023487
0.232513 -0.023771
0.233770 -0.024183
0.235165 -0.024677
0.236622 -0.025190
0.238055 -0.025657
0.239374 -0.026012
0.240496 -0.026202
0.241353 -0.026189
0.241890 -0.025948
0.242070 -0.025473
0.241874 -0.024775
0.241295 -0.023877
0.240347 -0.022821
0.239057 -0.021661
0.237472 -0.020462
0.235655 -0.019299
0.233687 -0.018251
0.231667 -0.017390
0.229704 -0.016780
0.227913 -0.016471
0.226403 -0.016493
0.225269 -0.016858
0.224574 -0.017558
0.224349 -0.018567
0.224582 -0.019842
0.225223 -0.021330
0.226196 -0.022967
0.227408 -0.024688
0.228761 -0.026429
0.230164 -0.028132
0.231541 -0.029745
0.232829 -0.031222
0.233980 -0.032529
0.234965 -0.033637
0.235766 -0.034529
0.236380 -0.035199
0.236816 -0.035651
0.237096 -0.035903
0.237258 -0.035981
0.237352 -0.035922
0.237444 -0.035765
0.237605 -0.035553
0.237906 -0.035320
0.238410 -0.035092
0.239155 -0.034881
0.240148 -0.034684
0.241358 -0.034483
0.242727 -0.034249
0.244175 -0.033948
0.245614 -0.033543
0.246962 -0.033002
0.248146 -0.032299
0.184171 -0.081802
0.182324 -0.081881
0.180845 -0.082209
0.179801 -0.082856
0.179215 -0.083862
0.179065 -0.085224
0.179290 -0.086895
0.179798 -0.088798
0.180485 -0.090833
0.181247 -0.092900
0.181990 -0.094902
0.182638 -0.096759
0.183129 -0.098406
0.183415 -0.099794
0.183466 -0.100888
0.183263 -0.101669
0.182801 -0.102131
0.182092 -0.102286
0.181164 -0.102166
0.180063 -0.101817
0.178852 -0.101310
0.177610 -0.100731
0.176429 -0.100182
0.175404 -0.099775
0.174625 -0.099617
0.174161 -0.099798
0.174051 -0.100379
0.174295 -0.101371
0.174849 -0.102737
0.175635 -0.104393
0.176555 -0.106226
0.177505 -0.108113
0.178394 -0.109937
0.179143 -0.111596
0.179697 -0.113007
0.180019 -0.114107
0.180087 -0.114854
0.179897 -0.115223
0.179454 -0.115207
0.178777 -0.114818
0.177894 -0.114088
0.176844 -0.113070
0.175681 -0.111840
0.174470 -0.110497
0.173287 -0.109157
0.172222 -0.107950
0.171367 -0.107009
0.170809 -0.106452
0.170617 -0.106370
0.170824 -0.106808
0.171421 -0.107757
0.172353 -0.109153
0.173526 -0.110889
0.174831 -0.112838
0.176159 -0.114866
0.177413 -0.116850
0.178513 -0.118685
0.179403 -0.120288
0.180045 -0.121596
0.180415 -0.122566
0.180505 -0.123171
0.180317 -0.123403
0.179863 -0.123277
0.179169 -0.122826
0.178274 -0.122110
0.177229 -0.121212
0.176101 -0.120240
0.174969 -0.119316
0.173918 -0.118569
0.173031 -0.118122
0.172375 -0.118071
0.171988 -0.118476
0.171867 -0.119346
0.171972 -0.120637
0.172229 -0.122264
0.172546 -0.124117
0.172832 -0.126078
0.173002 -0.128033
0.172990 -0.129885
0.172747 -0.131554
0.172240 -0.132979
0.171454 -0.134113
0.170386 -0.134925
0.169045 -0.135399
0.167456 -0.135534
0.165653 -0.135352
0.163681 -0.134894
0.161596 -0.134226
0.159464 -0.133435
0.157357 -0.132629
0.155351 -0.131928
0.153522 -0.131451
0.151935 -0.131304
0.150635 -0.131560
0.149641 -0.132248
0.148942 -0.133339
0.148496 -0.134755
0.148240 -0.136381
0.148103 -0.138085
0.148015 -0.139739
0.147916 -0.141229
0.024289 -0.026833
0.025172 -0.025615
0.026083 -0.024323
0.026954 -0.022961
0.027728 -0.021540
0.028352 -0.020072
0.028779 -0.018570
0.028963 -0.017050
0.028858 -0.015528
0.028428 -0.014023
0.027647 -0.012556
0.026509 -0.011153
0.025037 -0.009835
0.023288 -0.008624
0.021352 -0.007533
0.019346 -0.006566
0.017400 -0.005715
0.015639 -0.004961
0.014173 -0.004278
0.013079 -0.003638
0.012394 -0.003014
0.012121 -0.002385
0.012228 -0.001738
0.012664 -0.001063
0.013363 -0.000355
0.014258 0.000388
0.015276 0.001169
0.016349 0.001987
0.017408 0.002841
0.018383 0.003727
0.019207 0.004639
0.019817 0.005565
0.020161 0.006492
0.020205 0.007405
0.019945 0.008287
0.019405 0.009127
0.018645 0.009922
0.017750 0.010675
0.016817 0.011401
0.015947 0.012121
0.015226 0.012861
0.014716 0.013649
0.014452 0.014507
0.014443 0.015451
0.014673 0.016490
0.015109 0.017623
0.015710 0.018846
0.016430 0.020150
0.017220 0.021523
0.018031 0.022954
0.018815 0.024430
0.019518 0.025937
0.020086 0.027463
0.020460 0.028989
0.020582 0.030500
0.020405 0.031978
0.019900 0.033408
0.019064 0.034778
0.017922 0.036080
0.016528 0.037312
0.014959 0.038476
0.013303 0.039580
0.011649 0.040634
0.010080 0.041648
0.008665 0.042630
0.007456 0.043584
0.006488 0.044512
0.005782 0.045409
0.005342 0.046267
0.005165 0.047077
0.005236 0.047829
0.005530 0.048513
0.006016 0.049121
0.006650 0.049645
0.007381 0.050084
0.008154 0.050438
0.008909 0.050709
0.009593 0.050904
0.010165 0.051031
0.010597 0.051101
0.010881 0.051126
0.011025 0.051119
0.011051 0.051094
0.010991 0.051068
0.010880 0.051055
0.010753 0.051073
0.010643 0.051137
0.010577 0.051260
0.010575 0.051453
0.010654 0.051726
0.010820 0.052084
0.011078 0.052529
0.011424 0.053063
0.011851 0.053684
0.012343 0.054387
0.012881 0.055169
0.013438 0.056021
0.013980 0.056937
0.014471 0.057906
0.014871 0.058922
0.015140 0.059976
0.053985 0.075023
0.054533 0.074058
0.055064 0.072957
0.055539 0.071757
0.055928 0.070506
0.056201 0.069253
0.056337 0.068055
0.056322 0.066963
0.056151 0.066023
0.055836 0.065265
0.055402 0.064696
0.054890 0.064299
0.054355 0.064031
0.053860 0.063830
0.053469 0.063622
0.053237 0.063333
0.053205 0.062898
0.053398 0.062269
0.053819 0.061420
0.054459 0.060345
0.055293 0.059053
0.056293 0.057568
0.057427 0.055921
0.058663 0.054151
0.059970 0.052301
0.061320 0.050419
0.062691 0.048556
0.064064 0.046769
0.065425 0.045114
0.066770 0.043646
0.068100 0.042414
0.069427 0.041453
0.070767 0.040783
0.072141 0.040399
0.073573 0.040279
0.075086 0.040377
0.076696 0.040638
0.078413 0.041003
0.080233 0.041415
0.082137 0.041831
0.084096 0.042223
0.086066 0.042577
0.087999 0.042892
0.089844 0.043176
0.091552 0.043440
0.093080 0.043703
0.094390 0.043981
0.095451 0.044298
0.096240 0.044677
0.096744 0.045144
0.096956 0.045725
0.096880 0.046446
0.096526 0.047330
0.095915 0.048391
0.095073 0.049634
0.094034 0.051049
0.092840 0.052611
0.091537 0.054277
0.090176 0.055991
0.088807 0.057689
0.087472 0.059305
0.086202 0.060780
0.085012 0.062067
0.083900 0.063137
0.082849 0.063976
0.081837 0.064584
0.080837 0.064967
0.079825 0.065142
0.078783 0.065124
0.077697 0.064938
0.076556 0.064609
0.075356 0.064171
0.074092 0.063660
0.072765 0.063119
0.071376 0.062593
0.069932 0.062129
0.068445 0.061768
0.066934 0.061543
0.065425 0.061474
0.063957 0.061564
0.062572 0.061805
0.061317 0.062172
0.060236 0.062634
0.059365 0.063159
0.058725 0.063722
0.058320 0.064304
0.058139 0.064895
0.058156 0.065495
0.058336 0.066107
0.058644 0.066739
0.059042 0.067396
0.059496 0.068085
0.059974 0.068813
0.060448 0.069588
0.060891 0.070417
0.061282 0.071312
0.061602 0.072283
0.061839 0.073340
0.061986 0.074494
0.062044 0.075748
0.062023 0.077099
-0.020238 0.041834
-0.021437 0.041516
-0.022775 0.041136
-0.024160 0.040715
-0.025500 0.040276
-0.026711 0.039839
-0.027723 0.039425
-0.028480 0.039048
-0.028955 0.038720
-0.029140 0.038446
-0.029046 0.038231
-0.028696 0.038075
-0.028134 0.037977
-0.027404 0.037936
-0.026561 0.037947
-0.025668 0.038006
-0.024785 0.038106
-0.023971 0.038239
-0.023278 0.038394
-0.022744 0.038563
-0.022389 0.038738
-0.022220 0.038911
-0.022226 0.039078
-0.022373 0.039241
-0.022619 0.039401
-0.022910 0.039564
-0.023192 0.039735
-0.023411 0.039919
-0.023524 0.040123
-0.023506 0.040350
-0.023341 0.040600
-0.023033 0.040872
-0.022605 0.041161
-0.022091 0.041457
-0.021537 0.041750
-0.020991 0.042023
-0.020507 0.042259
-0.020128 0.042439
-0.019895 0.042546
-0.019840 0.042561
-0.019986 0.042469
-0.020337 0.042261
-0.020896 0.041931
-0.021630 0.041482
-0.022513 0.040921
-0.023490 0.040263
-0.024498 0.039531
-0.025462 0.038751
-0.026303 0.037953
-0.026943 0.037169
-0.027307 0.036422
-0.027337 0.035731
-0.026998 0.035105
-0.026276 0.034545
-0.025181 0.034047
-0.023756 0.033603
-0.022058 0.033205
-0.020178 0.032843
-0.018177 0.032518
0.127567 0.053456
-0.014129 0.031971
-0.012232 0.031738
-0.010473 0.031540
-0.008914 0.031374
-0.007570 0.031238
-0.006459 0.031134
-0.005571 0.031066
-0.004887 0.031034
-0.004367 0.031044
-0.003960 0.031095
-0.003599 0.031187
-0.003215 0.031320
-0.002734 0.031490
-0.002099 0.031696
-0.001279 0.031935
-0.000272 0.032209
0.000887 0.032520
0.002134 0.032872
0.003389 0.033269
0.004561 0.033713
0.005573 0.034205
0.006350 0.034742
0.006834 0.035318
0.006980 0.035925
0.006752 0.036550
0.006127 0.037176
0.005108 0.037788
0.003709 0.038369
0.001977 0.038906
-0.000036 0.039391
-0.002237 0.039823
-0.004537 0.040203
-0.006828 0.040540
-0.009001 0.040845
-0.010962 0.041128
-0.012616 0.041404
-0.013921 0.041675
-0.014811 0.041954
-0.015317 0.042237
-0.015441 0.042532
-0.015169 0.042848
0.124460 0.194882
0.123551 0.195943
0.122601 0.197151
0.121438 0.198512
0.119926 0.200013
0.117962 0.201619
0.115483 0.203272
0.112456 0.204901
0.108883 0.206426
0.104795 0.207773
0.100249 0.208874
0.095327 0.209680
0.090139 0.210163
0.084814 0.210319
0.079508 0.210166
0.074388 0.209752
0.069632 0.209146
0.065397 0.208433
0.061807 0.207710
0.058929 0.207066
0.056761 0.206581
0.055222 0.206311
0.054172 0.206293
0.053431 0.206544
0.052806 0.207066
0.052121 0.207850
0.051224 0.208868
0.050013 0.210079
0.048430 0.211421
0.046460 0.212822
0.044122 0.214206
0.041463 0.215496
0.038548 0.216628
0.035458 0.217553
0.032285 0.218244
0.029140 0.218697
0.026153 0.218932
0.023463 0.218992
0.021219 0.218939
0.019560 0.218846
0.018593 0.218787
0.018380 0.218827
0.018916 0.219009
0.020136 0.219356
0.021911 0.219869
0.024074 0.220537
0.026437 0.221336
0.028815 0.222237
0.031052 0.223203
0.033021 0.224190
0.034643 0.225142
0.035880 0.225997
0.036731 0.226691
0.037222 0.227167
0.037403 0.227377
0.037335 0.227292
0.037100 0.226898
0.036786 0.226202
0.036496 0.225229
0.036341 0.224019
0.036432 0.222627
0.036863 0.221113
0.037713 0.219541
0.039011 0.217971
0.040746 0.216456
0.042852 0.215043
0.045216 0.213773
0.047698 0.212681
0.050142 0.211802
0.052395 0.211166
0.054333 0.210792
0.055854 0.210689
0.056896 0.210847
0.057426 0.211240
0.057441 0.211830
0.056957 0.212568
0.056004 0.213408
0.054630 0.214304
0.052896 0.215214
0.050890 0.216104
0.048721 0.216948
0.046526 0.217724
0.044460 0.218424
0.042670 0.219048
0.041288 0.219602
0.040404 0.220100
0.040046 0.220558
0.040185 0.220989
0.040716 0.221410
0.041490 0.221836
0.042311 0.222284
0.042982 0.222770
0.043301 0.223307
0.043108 0.223895
0.042281 0.224519
0.040757 0.225142
0.038528 0.225712
0.035636 0.226167
0.032175 0.226441
0.028279 0.226474
0.024113 0.226223
0.225556 0.027874
0.225429 0.026277
0.225280 0.024615
0.225115 0.022903
0.224942 0.021162
0.224775 0.019421
0.224630 0.017710
0.224528 0.016060
0.224493 0.014496
0.224544 0.013037
0.224699 0.011691
0.224964 0.010454
0.225334 0.009314
0.225794 0.008251
0.226322 0.007240
0.226887 0.006251
0.227462 0.005255
0.228020 0.004222
0.228539 0.003125
0.229005 0.001939
0.229406 0.000643
0.229742 -0.000776
0.230012 -0.002324
0.230225 -0.004001
0.230391 -0.005796
0.230523 -0.007695
0.230638 -0.009676
0.230753 -0.011718
0.230889 -0.013799
0.231061 -0.015899
0.231285 -0.018005
0.231570 -0.020104
0.231917 -0.022190
0.232320 -0.024255
0.232766 -0.026291
0.233233 -0.028289
0.233697 -0.030235
0.234134 -0.032115
0.234519 -0.033911
0.234834 -0.035606
0.235065 -0.037182
0.235206 -0.038626
0.235259 -0.039927
0.235233 -0.041079
0.235144 -0.042081
0.235014 -0.042936
0.234868 -0.043653
0.234731 -0.044242
0.234629 -0.044717
0.234587 -0.045094
0.234625 -0.045390
0.234759 -0.045629
0.235000 -0.045830
0.235352 -0.046015
0.235812 -0.046199
0.236369 -0.046393
0.237009 -0.046598
0.237709 -0.046809
0.238442 -0.047012
0.239178 -0.047188
0.239888 -0.047315
0.240544 -0.047369
0.241120 -0.047330
0.241597 -0.047181
0.241962 -0.046912
0.242210 -0.046517
0.242340 -0.045996
0.242359 -0.045357
0.242274 -0.044612
0.242099 -0.043781
0.241845 -0.042890
0.241523 -0.041975
0.241147 -0.041080
0.240729 -0.040252
0.240281 -0.039539
0.239816 -0.038987
0.239349 -0.038631
0.238890 -0.038499
0.238447 -0.038607
0.238026 -0.038962
0.237625 -0.039563
0.237239 -0.040398
0.236863 -0.041451
0.236488 -0.042698
0.236109 -0.044112
0.235725 -0.045658
0.235339 -0.047301
0.234958 -0.049003
0.234594 -0.050725
0.234261 -0.052429
0.233974 -0.054078
0.233745 -0.055639
0.233579 -0.057087
0.233478 -0.058406
0.233435 -0.059586
0.233438 -0.060630
0.233474 -0.061545
0.233529 -0.062343
0.233592 -0.063038
0.233655 -0.063645
0.233713 -0.064175
-0.002017 -0.165129
-0.002496 -0.163804
-0.003095 -0.162297
-0.003776 -0.160674
-0.004490 -0.159023
-0.005185 -0.157448
-0.005809 -0.156056
-0.006319 -0.154939
-0.006689 -0.154157
-0.006917 -0.153720
-0.007022 -0.153591
-0.007047 -0.153697
-0.007041 -0.153949
-0.007061 -0.154260
-0.007161 -0.154553
-0.007392 -0.154768
-0.007791 -0.154858
-0.008382 -0.154792
-0.009176 -0.154545
-0.010172 -0.154102
-0.011361 -0.153453
-0.012725 -0.152599
-0.014243 -0.151545
-0.015883 -0.150313
-0.017611 -0.148940
-0.019379 -0.147485
-0.021137 -0.146028
-0.022829 -0.144667
-0.024400 -0.143510
-0.025803 -0.142659
-0.027003 -0.142189
-0.027988 -0.142129
-0.028770 -0.142452
-0.029389 -0.143083
-0.029900 -0.143921
-0.030367 -0.144858
-0.030854 -0.145795
-0.031408 -0.146653
-0.032063 -0.147369
-0.032835 -0.147899
-0.033727 -0.148211
-0.034734 -0.148284
-0.035842 -0.148106
-0.037032 -0.147672
-0.038280 -0.146989
-0.039557 -0.146072
-0.040829 -0.144957
-0.042061 -0.143695
-0.043212 -0.142359
-0.044240 -0.141041
-0.045105 -0.139843
-0.045772 -0.138865
-0.046219 -0.138192
-0.046445 -0.137872
-0.046472 -0.137910
-0.046348 -0.138265
-0.046136 -0.138870
-0.045905 -0.139644
-0.045716 -0.140507
-0.045617 -0.141391
-0.045641 -0.142238
-0.045805 -0.143008
-0.046115 -0.143668
-0.046569 -0.144194
-0.047159 -0.144569
-0.047873 -0.144780
-0.048692 -0.144819
-0.049596 -0.144688
-0.050557 -0.144400
-0.051543 -0.143980
-0.052517 -0.143477
-0.053441 -0.142953
-0.054280 -0.142489
-0.055003 -0.142172
-0.055597 -0.142082
-0.056066 -0.142279
-0.056441 -0.142783
-0.056771 -0.143569
-0.057116 -0.144571
-0.057529 -0.145701
-0.058046 -0.146863
-0.058685 -0.147975
-0.059443 -0.148967
-0.060307 -0.149791
-0.061257 -0.150411
-0.062272 -0.150803
-0.063329 -0.150948
-0.064403 -0.150833
-0.065468 -0.150450
-0.066497 -0.149799
-0.067457 -0.148894
-0.068318 -0.147762
-0.069052 -0.146453
-0.069634 -0.145037
-0.070049 -0.143605
-0.070287 -0.142264
-0.070349 -0.141124
-0.070244 -0.140284
-0.069990 -0.139812
-0.069614 -0.139729
-0.069147 -0.140005
0.022742 -0.070976
0.022442 -0.072442
0.022126 -0.074009
0.021800 -0.075682
0.021472 -0.077462
0.021147 -0.079341
0.020830 -0.081306
0.020527 -0.083336
0.020241 -0.085402
0.019974 -0.087469
0.019725 -0.089500
0.019491 -0.091457
0.019271 -0.093301
0.019059 -0.094998
0.018853 -0.096517
0.018650 -0.097830
0.018449 -0.098920
0.018249 -0.099778
0.018051 -0.100405
0.017858 -0.100815
0.017673 -0.101030
0.017498 -0.101085
0.017337 -0.101021
0.017193 -0.100885
0.017070 -0.100728
0.016972 -0.100597
0.016903 -0.100534
0.016868 -0.100573
0.016872 -0.100732
0.016919 -0.101014
0.017010 -0.101410
0.017143 -0.101896
0.017314 -0.102442
0.017516 -0.103012
0.017743 -0.103569
0.017985 -0.104080
0.018233 -0.104516
0.018479 -0.104855
0.018718 -0.105082
0.018942 -0.105191
0.019145 -0.105184
0.019324 -0.105070
0.019473 -0.104867
0.019586 -0.104598
0.019659 -0.104296
0.019688 -0.103994
0.019672 -0.103730
0.019617 -0.103541
0.019535 -0.103459
0.019446 -0.103509
0.019370 -0.103705
0.019332 -0.104050
0.019350 -0.104534
0.019438 -0.105136
0.019601 -0.105828
0.019837 -0.106578
0.020137 -0.107351
0.020487 -0.108116
0.020873 -0.108845
0.021278 -0.109518
0.021685 -0.110121
0.022079 -0.110651
0.022446 -0.111110
0.022773 -0.111512
0.023046 -0.111876
0.023256 -0.112229
0.023392 -0.112602
0.023448 -0.113030
0.023420 -0.113547
0.023310 -0.114185
0.023127 -0.114968
0.022882 -0.115913
0.022594 -0.117023
0.022281 -0.118292
0.021961 -0.119699
0.021651 -0.121215
0.021363 -0.122804
0.021104 -0.124423
0.020881 -0.126031
0.020696 -0.127586
0.020550 -0.129051
0.020444 -0.130394
0.020379 -0.131590
0.020357 -0.132624
0.020380 -0.133487
0.020450 -0.134184
0.020569 -0.134727
0.020737 -0.135138
0.020952 -0.135448
0.021212 -0.135693
0.021513 -0.135909
0.021856 -0.136135
0.022243 -0.136400
0.022679 -0.136725
0.023170 -0.137118
0.023722 -0.137575
0.024336 -0.138076
0.025012 -0.138592
0.025742 -0.139086
0.026514 -0.139519
0.027315 -0.139852
0.082104 -0.117545
0.082288 -0.118932
0.082350 -0.120450
0.082240 -0.122062
0.081925 -0.123723
0.081393 -0.125380
0.080655 -0.126976
0.079744 -0.128456
0.078705 -0.129767
0.077596 -0.130860
0.076473 -0.131699
0.075389 -0.132254
0.074384 -0.132514
0.073483 -0.132481
0.072704 -0.132176
0.072060 -0.131635
0.071567 -0.130909
0.071244 -0.130054
0.071111 -0.129137
0.071189 -0.128219
0.071485 -0.127359
0.071995 -0.126606
0.072693 -0.125997
0.073537 -0.125559
0.074464 -0.125307
0.075410 -0.125246
0.076311 -0.125371
0.077119 -0.125661
0.077808 -0.126081
0.078372 -0.126584
0.078826 -0.127114
0.079199 -0.127611
0.079522 -0.128021
0.079825 -0.128297
0.080124 -0.128409
0.080427 -0.128340
0.080733 -0.128091
0.081042 -0.127677
0.081362 -0.127127
0.081704 -0.126482
0.082087 -0.125791
0.082527 -0.125111
0.083034 -0.124502
0.083600 -0.124030
0.084197 -0.123757
0.084775 -0.123742
0.085271 -0.124033
0.085624 -0.124660
0.085785 -0.125630
0.085730 -0.126921
0.085461 -0.128478
0.085004 -0.130222
0.084405 -0.132056
0.083713 -0.133877
0.082975 -0.135591
0.082222 -0.137118
0.081470 -0.138396
0.080725 -0.139387
0.079988 -0.140073
0.079261 -0.140455
0.078555 -0.140554
0.077885 -0.140404
0.077271 -0.140054
0.076734 -0.139561
0.076290 -0.138989
0.075944 -0.138406
0.075687 -0.137880
0.075497 -0.137477
0.075340 -0.137260
0.075178 -0.137283
0.074974 -0.137585
0.074702 -0.138177
0.074349 -0.139035
0.073921 -0.140098
0.073433 -0.141274
0.072909 -0.142459
0.072364 -0.143550
0.071804 -0.144453
0.071226 -0.145102
0.070616 -0.145453
0.069962 -0.145490
0.069257 -0.145221
0.068500 -0.144670
0.067699 -0.143879
0.066865 -0.142903
0.066010 -0.141806
0.065145 -0.140661
0.064274 -0.139544
0.063393 -0.138536
0.062491 -0.137720
0.061549 -0.137174
0.060548 -0.136968
0.059472 -0.137151
0.058310 -0.137744
0.057066 -0.138728
0.055758 -0.140044
0.054415 -0.141596
0.053070 -0.143266
0.051751 -0.144933
0.050481 -0.146483
0.049274 -0.147820
0.122709 -0.153204
0.122629 -0.152923
0.122356 -0.152326
0.121882 -0.151443
0.121208 -0.150335
0.120342 -0.149087
0.119301 -0.147810
0.118106 -0.146625
0.116786 -0.145653
0.115373 -0.144998
0.113902 -0.144728
0.112415 -0.144871
0.110960 -0.145428
0.109588 -0.146382
0.108349 -0.147713
0.107281 -0.149396
0.106400 -0.151388
0.105696 -0.153610
0.105128 -0.155947
0.104639 -0.158259
0.104165 -0.160404
0.103652 -0.162261
0.103053 -0.163732
0.102340 -0.164754
0.101492 -0.165296
0.100502 -0.165356
0.099367 -0.164967
0.098094 -0.164190
0.096696 -0.163122
0.095197 -0.161881
0.093623 -0.160604
0.092013 -0.159428
0.090409 -0.158476
0.088860 -0.157839
0.087420 -0.157572
0.086145 -0.157695
0.085085 -0.158212
0.084284 -0.159109
0.083769 -0.160355
0.083541 -0.161884
0.083572 -0.163595
0.083813 -0.165357
0.084201 -0.167030
0.084669 -0.168486
0.085158 -0.169620
0.085613 -0.170357
0.085993 -0.170656
0.086262 -0.170503
0.086397 -0.169915
0.086382 -0.168935
0.086215 -0.167636
0.085903 -0.166115
0.085468 -0.164497
0.084941 -0.162917
0.084360 -0.161514
0.083769 -0.160413
0.083215 -0.159708
0.082741 -0.159462
0.082389 -0.159700
0.082194 -0.160424
0.082183 -0.161613
0.082363 -0.163214
0.082718 -0.165137
0.083209 -0.167255
0.083781 -0.169423
0.084373 -0.171496
0.084924 -0.173347
0.085382 -0.174872
0.085705 -0.176000
0.085857 -0.176685
0.085815 -0.176911
0.085568 -0.176690
0.085115 -0.176062
0.084467 -0.175101
0.083648 -0.173909
0.082691 -0.172615
0.081633 -0.171359
0.080519 -0.170278
0.079394 -0.169486
0.078307 -0.169063
0.077306 -0.169049
0.076443 -0.169453
0.075763 -0.170263
0.075301 -0.171440
0.075074 -0.172914
0.075080 -0.174579
0.075296 -0.176300
0.075686 -0.177928
0.076207 -0.179324
0.076815 -0.180366
0.077469 -0.180963
0.078130 -0.181051
0.078760 -0.180602
0.079329 -0.179620
0.079813 -0.178146
0.080197 -0.176256
0.080476 -0.174060
0.080655 -0.171701
0.080747 -0.169338
0.080776 -0.167138
0.080773 -0.165256
-0.089200 -0.148904
-0.090555 -0.150042
-0.091897 -0.150987
-0.093225 -0.151673
-0.094544 -0.152053
-0.095864 -0.152098
-0.097198 -0.151798
-0.098553 -0.151161
-0.099932 -0.150218
-0.101330 -0.149019
-0.102747 -0.147638
-0.104184 -0.146161
-0.105649 -0.144684
-0.107156 -0.143311
-0.108717 -0.142140
-0.110337 -0.141261
-0.112013 -0.140741
-0.113730 -0.140613
-0.115457 -0.140863
-0.117155 -0.141429
-0.118778 -0.142208
-0.120283 -0.143075
-0.121639 -0.143900
-0.122831 -0.144566
-0.123862 -0.144977
-0.124750 -0.145061
-0.125526 -0.144771
-0.126225 -0.144082
-0.126880 -0.142996
-0.127523 -0.141535
-0.128175 -0.139744
-0.128856 -0.137689
-0.129585 -0.135453
-0.130381 -0.133135
-0.131261 -0.130848
-0.132243 -0.128711
-0.133341 -0.126848
-0.134563 -0.125373
-0.135913 -0.124384
-0.137378 -0.123951
-0.138932 -0.124099
-0.140526 -0.124798
-0.142093 -0.125963
-0.143561 -0.127467
-0.144864 -0.129164
-0.145954 -0.130908
-0.146802 -0.132569
-0.147406 -0.134039
-0.147777 -0.135235
-0.147944 -0.136099
-0.147936 -0.136600
-0.147785 -0.136732
-0.147517 -0.136517
-0.147158 -0.135999
-0.146728 -0.135246
-0.146248 -0.134342
-0.145743 -0.133385
-0.145238 -0.132482
-0.144761 -0.131739
-0.144339 -0.131258
-0.143992 -0.131129
-0.143733 -0.131416
-0.143562 -0.132145
-0.143465 -0.133300
-0.143418 -0.134811
-0.143392 -0.136568
-0.143363 -0.138434
-0.143315 -0.140270
-0.143244 -0.141945
-0.143158 -0.143351
-0.143071 -0.144403
-0.142996 -0.145045
-0.142943 -0.145248
-0.142915 -0.145004
-0.142912 -0.144332
-0.142930 -0.143265
-0.142971 -0.141859
-0.143039 -0.140181
-0.143147 -0.138314
-0.143314 -0.136347
-0.143565 -0.134375
-0.143933 -0.132494
-0.144450 -0.130789
-0.145146 -0.129332
-0.146045 -0.128168
-0.147158 -0.127312
-0.148478 -0.126741
-0.149977 -0.126399
-0.151613 -0.126202
-0.153338 -0.126055
-0.155101 -0.125863
-0.156857 -0.125544
-0.158565 -0.125032
-0.160190 -0.124287
-0.161702 -0.123289
-0.163073 -0.122041
-0.164283 -0.120564
-0.165320 -0.118896
-0.166180 -0.117086
-0.166870 -0.115198
-0.167411 -0.113308
0.019256 0.049398
0.019321 0.048409
0.019464 0.047446
0.019714 0.046587
0.020096 0.045911
0.020630 0.045482
0.021322 0.045334
0.022164 0.045458
0.023127 0.045806
0.024171 0.046295
0.025248 0.046834
0.026313 0.047335
0.027326 0.047730
0.028256 0.047972
0.029080 0.048037
0.029785 0.047916
0.030364 0.047612
0.030814 0.047135
0.031138 0.046499
0.031341 0.045722
0.031432 0.044826
0.031427 0.043839
0.031343 0.042792
0.031210 0.041729
0.031061 0.040698
0.030942 0.039758
0.030900 0.038969
0.030984 0.038386
0.031233 0.038048
0.031670 0.037967
0.032296 0.038124
0.033084 0.038468
0.033991 0.038931
0.034964 0.039441
0.035952 0.039934
0.036907 0.040361
0.037792 0.040687
0.038578 0.040890
0.039245 0.040959
0.039780 0.040888
0.040173 0.040676
0.040418 0.040326
0.040514 0.039844
0.040464 0.039238
0.040278 0.038526
0.039974 0.037730
0.039577 0.036884
0.039124 0.036032
0.038659 0.035226
0.038229 0.034520
0.037875 0.033965
0.037624 0.033595
0.037486 0.033422
0.037444 0.033431
0.037465 0.033587
0.037506 0.033844
0.037524 0.034155
0.037478 0.034480
0.037338 0.034787
0.037079 0.035058
0.036688 0.035278
0.036153 0.035440
0.035472 0.035540
0.034642 0.035575
0.033665 0.035544
0.032546 0.035447
0.031297 0.035287
0.029939 0.035071
0.028499 0.034815
0.027014 0.034542
0.025526 0.034288
0.024084 0.034099
0.022739 0.034030
0.021544 0.034132
0.020546 0.034452
0.019782 0.035010
0.019273 0.035804
0.019025 0.036802
0.019027 0.037952
0.019259 0.039193
0.019695 0.040464
0.020305 0.041706
0.021058 0.042871
0.021928 0.043916
0.022886 0.044808
0.023906 0.045520
0.024964 0.046030
0.026032 0.046319
0.027086 0.046377
0.028101 0.046199
0.029058 0.045789
0.029947 0.045162
0.030769 0.044345
0.031540 0.043377
0.032291 0.042306
0.033061 0.041184
0.033896 0.040062
0.034834 0.038981
0.035903 0.037966
0.037111 0.037029
0.038448 0.036166
0.244431 -0.023361
0.243550 -0.023764
0.242683 -0.024113
0.241932 -0.024461
0.241380 -0.024855
0.241082 -0.025330
0.241053 -0.025912
0.241277 -0.026611
0.241719 -0.027422
0.242334 -0.028329
0.243070 -0.029299
0.243871 -0.030288
0.244675 -0.031242
0.245412 -0.032101
0.246007 -0.032813
0.246390 -0.033333
0.246497 -0.033635
0.246282 -0.033713
0.245717 -0.033576
0.244799 -0.033250
0.243550 -0.032770
0.242022 -0.032179
0.240291 -0.031529
0.238454 -0.030875
0.236624 -0.030275
0.234912 -0.029784
0.233422 -0.029451
0.232235 -0.029314
0.231402 -0.029396
0.230941 -0.029705
0.230850 -0.030237
0.231105 -0.030977
0.231674 -0.031900
0.232505 -0.032971
0.233537 -0.034144
0.234692 -0.035362
0.235881 -0.036562
0.237010 -0.037681
0.237991 -0.038667
0.238746 -0.039483
0.239217 -0.040108
0.239368 -0.040541
0.239187 -0.040793
0.238690 -0.040886
0.237915 -0.040847
0.236925 -0.040713
0.235796 -0.040519
0.234612 -0.040301
0.233455 -0.040097
0.232394 -0.039937
0.231478 -0.039853
0.230739 -0.039873
0.230189 -0.040023
0.229827 -0.040326
0.229643 -0.040795
0.229617 -0.041429
0.229718 -0.042205
0.229903 -0.043075
0.230118 -0.043976
0.230299 -0.044830
0.230380 -0.045565
0.230298 -0.046124
0.230002 -0.046472
0.229453 -0.046593
0.228633 -0.046495
0.227546 -0.046194
0.226216 -0.045717
0.224691 -0.045100
0.223038 -0.044379
0.221339 -0.043598
0.219683 -0.042805
0.218161 -0.042050
0.216854 -0.041389
0.215829 -0.040879
0.215128 -0.040577
0.214776 -0.040534
0.214774 -0.040791
0.215109 -0.041365
0.215748 -0.042249
0.216645 -0.043402
0.217739 -0.044757
0.218959 -0.046229
0.220226 -0.047726
0.221456 -0.049164
0.222570 -0.050478
0.223500 -0.051623
0.224193 -0.052576
0.224615 -0.053328
0.224750 -0.053882
0.224605 -0.054253
0.224205 -0.054460
0.223593 -0.054531
0.222828 -0.054501
0.221973 -0.054408
0.221095 -0.054299
0.220250 -0.054226
0.219482 -0.054244
0.218820 -0.054412
0.218277 -0.054784
0.217852 -0.055406
0.217530 -0.056301
0.200916 -0.036398
0.202078 -0.036693
0.203463 -0.036934
0.205010 -0.037145
0.206656 -0.037344
0.208348 -0.037547
0.210046 -0.037760
0.211722 -0.037978
0.213351 -0.038182
0.214911 -0.038342
0.216381 -0.038419
0.217734 -0.038369
0.218947 -0.038155
0.220001 -0.037745
0.220888 -0.037124
0.221618 -0.036289
0.222216 -0.035253
0.222728 -0.034039
0.223214 -0.032680
0.223741 -0.031214
0.224373 -0.029682
0.225155 -0.028123
0.226108 -0.026576
0.227223 -0.025076
0.228469 -0.023652
0.229805 -0.022331
0.231192 -0.021137
0.232598 -0.020086
0.234001 -0.019192
0.235389 -0.018459
0.236749 -0.017882
0.238061 -0.017445
0.239297 -0.017122
0.240423 -0.016878
0.241397 -0.016679
0.242183 -0.016488
0.242756 -0.016278
0.243106 -0.016028
0.243243 -0.015732
0.243202 -0.015392
0.243037 -0.015020
0.242814 -0.014636
0.242602 -0.014259
0.242464 -0.013911
0.242442 -0.013609
0.242551 -0.013364
0.242782 -0.013182
0.243109 -0.013065
0.243501 -0.013014
0.243932 -0.013031
0.244384 -0.013118
0.244850 -0.013279
0.245323 -0.013513
0.245797 -0.013813
0.246260 -0.014166
0.246693 -0.014548
0.247070 -0.014928
0.247369 -0.015277
0.247569 -0.015566
0.247664 -0.015774
0.247659 -0.015891
0.247578 -0.015917
0.247464 -0.015863
0.247368 -0.015747
0.247349 -0.015592
0.247457 -0.015421
0.247727 -0.015249
0.248170 -0.015086
0.248768 -0.014930
0.249488 -0.014772
0.250289 -0.014601
0.251131 -0.014403
0.251984 -0.014171
0.252825 -0.013900
0.253638 -0.013585
0.254408 -0.013221
0.255114 -0.012798
0.255731 -0.012301
0.256228 -0.011710
0.256572 -0.011006
0.256740 -0.010173
0.256718 -0.009206
0.256513 -0.008106
0.256155 -0.006890
0.255694 -0.005583
0.255198 -0.004215
0.254742 -0.002819
0.254397 -0.001420
0.254215 -0.000034
0.254218 0.001342
0.254399 0.002725
0.254726 0.004146
0.255157 0.005639
0.255654 0.007232
0.256186 0.008946
0.256732 0.010784
0.257277 0.012741
0.257807 0.014800
0.258301 0.016942
0.258730 0.019147
0.259055 0.021400
-0.075969 -0.102647
-0.076689 -0.102157
-0.077411 -0.101408
-0.078147 -0.100411
-0.078909 -0.099194
-0.079714 -0.097793
-0.080583 -0.096255
-0.081544 -0.094637
-0.082623 -0.092992
-0.083845 -0.091376
-0.085223 -0.089842
-0.086759 -0.088433
-0.088437 -0.087182
-0.090225 -0.086110
-0.092082 -0.085223
-0.093963 -0.084512
-0.095823 -0.083960
-0.097619 -0.083536
-0.099320 -0.083207
-0.100898 -0.082936
-0.102339 -0.082689
-0.103632 -0.082434
-0.104774 -0.082146
-0.105764 -0.081808
-0.106606 -0.081411
-0.107308 -0.080956
-0.107886 -0.080454
-0.108366 -0.079926
-0.108778 -0.079397
-0.109160 -0.078898
-0.109558 -0.078468
-0.110011 -0.078145
-0.110554 -0.077966
-0.111213 -0.077966
-0.111997 -0.078169
-0.112905 -0.078592
-0.113911 -0.079231
-0.114991 -0.080076
-0.116112 -0.081103
-0.117240 -0.082278
-0.118321 -0.083534
-0.119345 -0.084845
-0.120282 -0.086160
-0.121110 -0.087426
-0.121815 -0.088605
-0.122388 -0.089667
-0.122823 -0.090585
-0.123124 -0.091354
-0.123303 -0.091979
-0.123373 -0.092468
-0.123366 -0.092851
-0.123314 -0.093157
-0.123260 -0.093427
-0.123227 -0.093677
-0.123267 -0.093960
-0.123405 -0.094304
-0.123644 -0.094714
-0.123974 -0.095187
-0.124375 -0.095713
-0.124819 -0.096279
-0.125270 -0.096854
-0.125694 -0.097407
-0.126062 -0.097906
-0.126352 -0.098322
-0.126551 -0.098629
-0.126654 -0.098806
-0.126659 -0.098840
-0.126576 -0.098727
-0.126417 -0.098471
-0.126201 -0.098083
-0.125952 -0.097588
-0.125701 -0.097012
-0.125480 -0.096392
-0.125332 -0.095768
-0.125296 -0.095181
-0.125412 -0.094672
-0.125714 -0.094276
-0.126225 -0.094023
-0.126950 -0.093929
-0.127874 -0.093999
-0.128970 -0.094227
-0.130189 -0.094586
-0.131485 -0.095049
-0.132804 -0.095577
-0.134099 -0.096139
-0.135327 -0.096698
-0.136455 -0.097229
-0.137455 -0.097708
-0.138292 -0.098094
-0.138968 -0.098403
-0.139481 -0.098644
-0.139829 -0.098810
-0.140027 -0.098917
-0.140099 -0.098986
-0.140077 -0.099039
-0.140003 -0.099109
-0.139923 -0.099225
-0.139885 -0.099421
-0.139930 -0.099722
-0.140089 -0.100150
-0.140378 -0.100714
0.017516 0.024895
0.017332 0.026401
0.017025 0.027789
0.016601 0.029056
0.016081 0.030201
0.015495 0.031226
0.014881 0.032134
0.014281 0.032930
0.013736 0.033622
0.013290 0.034221
0.012979 0.034741
0.012839 0.035199
0.012897 0.035615
0.013172 0.036013
0.013671 0.036413
0.014386 0.036834
0.015295 0.037293
0.016354 0.037797
0.017500 0.038347
0.018657 0.038941
0.019742 0.039573
0.020673 0.040236
0.021382 0.040928
0.021818 0.041646
0.021953 0.042389
0.021782 0.043159
0.021324 0.043955
0.020613 0.044778
0.019695 0.045628
0.018623 0.046504
0.017452 0.047409
0.016237 0.048343
0.015031 0.049312
0.013883 0.050320
0.012841 0.051376
0.011944 0.052488
0.011225 0.053666
0.010708 0.054917
0.010401 0.056247
0.010293 0.057658
0.010353 0.059147
0.010528 0.060707
0.010748 0.062334
0.010935 0.064020
0.011010 0.065761
0.010909 0.067551
0.010585 0.069382
0.010019 0.071242
0.009219 0.073113
0.008218 0.074974
0.007063 0.076801
0.005817 0.078571
0.004545 0.080266
0.003316 0.081869
0.002195 0.083373
0.001243 0.084774
0.000517 0.086080
0.000065 0.087299
-0.000075 0.088447
0.000116 0.089540
0.000639 0.090590
0.001470 0.091609
0.002557 0.092603
0.003823 0.093574
0.005173 0.094525
0.006504 0.095456
0.007710 0.096367
0.008701 0.097256
0.009409 0.098121
0.009791 0.098952
0.009837 0.099735
0.009562 0.100456
0.009006 0.101098
0.008222 0.101645
0.007273 0.102087
0.006228 0.102422
0.005151 0.102653
0.004109 0.102796
0.003162 0.102870
0.002363 0.102905
0.001754 0.102932
0.001363 0.102985
0.001198 0.103095
0.001246 0.103291
0.001469 0.103596
0.001812 0.104029
0.002200 0.104605
0.002551 0.105335
0.002783 0.106228
0.002823 0.107286
0.002616 0.108506
0.002135 0.109876
0.001376 0.111376
0.000365 0.112977
-0.000850 0.114643
-0.002209 0.116337
-0.003638 0.118024
-0.005059 0.119676
-0.006396 0.121272
-0.007568 0.122802
-0.008500 0.124266
-0.187399 -0.082371
-0.189307 -0.081578
-0.190823 -0.080504
-0.191911 -0.079154
-0.192555 -0.077544
-0.192758 -0.075701
-0.192544 -0.073668
-0.191966 -0.071498
-0.191104 -0.069258
-0.190067 -0.067025
-0.188995 -0.064887
-0.188052 -0.062936
-0.187405 -0.061260
-0.187207 -0.059930
-0.187563 -0.058991
-0.188503 -0.058451
-0.189976 -0.058287
-0.191862 -0.058450
-0.194006 -0.058876
-0.196246 -0.059502
-0.198433 -0.060267
-0.200444 -0.061116
-0.202182 -0.062005
-0.203572 -0.062894
-0.204563 -0.063748
-0.205119 -0.064537
-0.205221 -0.065234
-0.204869 -0.065818
-0.204083 -0.066272
-0.202905 -0.066590
-0.201402 -0.066776
-0.199667 -0.066850
-0.197816 -0.066845
-0.195990 -0.066814
-0.194339 -0.066821
-0.193013 -0.066935
-0.192132 -0.067218
-0.191769 -0.067709
-0.191926 -0.068412
-0.192539 -0.069290
-0.193495 -0.070280
-0.194663 -0.071308
-0.195913 -0.072302
-0.197134 -0.073199
-0.198236 -0.073950
-0.199151 -0.074522
-0.199830 -0.074888
-0.200243 -0.075035
-0.200372 -0.074958
-0.200216 -0.074658
-0.199785 -0.074145
-0.199110 -0.073438
-0.198237 -0.072567
-0.197233 -0.071569
-0.196184 -0.070495
-0.195198 -0.069409
-0.194395 -0.068384
-0.193901 -0.067500
-0.193829 -0.066834
-0.194261 -0.066450
-0.195219 -0.066383
-0.196658 -0.066635
-0.198475 -0.067168
-0.200531 -0.067927
-0.202680 -0.068841
-0.204785 -0.069844
-0.206729 -0.070870
-0.208422 -0.071864
-0.209793 -0.072777
-0.210794 -0.073568
-0.211394 -0.074199
-0.211580 -0.074640
-0.211358 -0.074868
-0.210750 -0.074865
-0.209803 -0.074625
-0.208582 -0.074154
-0.207174 -0.073474
-0.205685 -0.072626
-0.204239 -0.071672
-0.202965 -0.070693
-0.201990 -0.069782
-0.201419 -0.069033
-0.201313 -0.068524
-0.201682 -0.068301
-0.202476 -0.068367
-0.203604 -0.068689
-0.204955 -0.069211
-0.206418 -0.069864
-0.207894 -0.070580
-0.209300 -0.071295
-0.210575 -0.071952
-0.211671 -0.072500
-0.212555 -0.072893
-0.213206 -0.073087
-0.213614 -0.073039
-0.213784 -0.072713
-0.213736 -0.072078
-0.213509 -0.071113
-0.213156 -0.069816
-0.212747 -0.068207
-0.212362 -0.066336
-0.224032 0.030355
-0.225487 0.029916
-0.226991 0.029373
-0.228461 0.028817
-0.229864 0.028262
-0.231144 0.027770
-0.232269 0.027364
-0.233215 0.027060
-0.233966 0.026852
-0.234520 0.026720
-0.234905 0.026597
-0.235124 0.026462
-0.235217 0.026250
-0.235211 0.025919
-0.235152 0.025420
-0.235071 0.024725
-0.235003 0.023817
-0.234974 0.022688
-0.235004 0.021349
-0.235103 0.019817
-0.235271 0.018131
-0.235487 0.016354
-0.235739 0.014531
-0.235988 0.012752
-0.236207 0.011081
-0.236358 0.009597
-0.236413 0.008362
-0.236345 0.007424
-0.236131 0.006817
-0.235761 0.006537
-0.235225 0.006571
-0.234528 0.006880
-0.233682 0.007415
-0.232705 0.008129
-0.231630 0.008966
-0.230496 0.009875
-0.229347 0.010809
-0.228231 0.011733
-0.227199 0.012609
-0.226298 0.013414
-0.225569 0.014128
-0.225040 0.014746
-0.224729 0.015272
-0.224634 0.015726
-0.224744 0.016134
-0.225028 0.016538
-0.225448 0.016992
-0.225958 0.017544
-0.226513 0.018245
-0.227066 0.019129
-0.227574 0.020215
-0.228004 0.021497
-0.228328 0.022950
-0.228533 0.024533
-0.228617 0.026198
-0.228590 0.027890
-0.228474 0.029562
-0.228304 0.031161
-0.228118 0.032651
-0.227964 0.033997
-0.227887 0.035173
-0.227932 0.036165
-0.228132 0.036969
-0.228507 0.037590
-0.229062 0.038050
-0.229779 0.038385
-0.230626 0.038641
-0.231553 0.038878
-0.232498 0.039163
-0.233396 0.039560
-0.234182 0.040118
-0.234797 0.040871
-0.235194 0.041817
-0.235342 0.042928
-0.235226 0.044148
-0.234849 0.045409
-0.234232 0.046639
-0.233406 0.047768
-0.232417 0.048738
-0.231320 0.049497
-0.230176 0.050007
-0.229051 0.050237
-0.228012 0.050163
-0.227125 0.049769
-0.226442 0.049049
-0.226007 0.048004
-0.225843 0.046646
-0.225951 0.045003
-0.226310 0.043118
-0.226879 0.041051
-0.227604 0.038875
-0.228423 0.036671
-0.229273 0.034522
-0.230098 0.032499
-0.230853 0.030651
-0.231505 0.029001
-0.232032 0.027544
-0.232422 0.026258
-0.232677 0.025109
-0.232807 0.024054
-0.232829 0.023056
-0.119302 0.198494
-0.120268 0.199033
-0.120346 0.199353
-0.119636 0.199391
-0.118258 0.199108
-0.116398 0.198469
-0.114249 0.197477
-0.112086 0.196140
-0.110179 0.194502
-0.108806 0.192627
-0.108175 0.190603
-0.108424 0.188525
-0.109518 0.186501
-0.111329 0.184628
-0.113624 0.182998
-0.116157 0.181683
-0.118714 0.180729
-0.121122 0.180151
-0.123269 0.179925
-0.125090 0.179990
-0.126540 0.180271
-0.127606 0.180680
-0.128283 0.181136
-0.128575 0.181567
-0.128500 0.181918
-0.128083 0.182148
-0.127372 0.182230
-0.126442 0.182146
-0.125389 0.181893
-0.124370 0.181468
-0.123572 0.180880
-0.123221 0.180138
-0.123530 0.179264
-0.124681 0.178279
-0.126754 0.177217
-0.129705 0.176121
-0.133371 0.175048
-0.137517 0.174058
-0.141882 0.173213
-0.146225 0.172556
-0.150344 0.172103
-0.154077 0.171841
-0.157296 0.171736
-0.159903 0.171739
-0.161820 0.171805
-0.162995 0.171890
-0.163388 0.171964
-0.162995 0.172000
-0.161841 0.171978
-0.159991 0.171881
-0.157563 0.171685
-0.154730 0.171365
-0.151723 0.170893
-0.148820 0.170243
-0.146309 0.169402
-0.144448 0.168383
-0.143414 0.167227
-0.143257 0.166009
-0.143904 0.164821
-0.145183 0.163761
-0.146869 0.162915
-0.148734 0.162344
-0.150588 0.162062
-0.152272 0.162053
-0.153676 0.162267
-0.154725 0.162635
-0.155365 0.163091
-0.155568 0.163568
-0.155313 0.164017
-0.154603 0.164396
-0.153453 0.164683
-0.151910 0.164859
-0.150052 0.164918
-0.147994 0.164856
-0.145898 0.164674
-0.143966 0.164374
-0.142419 0.163963
-0.141465 0.163467
-0.141269 0.162916
-0.141907 0.162359
-0.143347 0.161851
-0.145457 0.161452
-0.148047 0.161209
-0.150897 0.161155
-0.153804 0.161296
-0.156582 0.161623
-0.159077 0.162108
-0.161167 0.162713
-0.162740 0.163406
-0.163712 0.164153
-0.163998 0.164937
-0.163543 0.165743
-0.162303 0.166562
-0.160268 0.167386
-0.157471 0.168200
-0.153987 0.168984
-0.149985 0.169691
-0.145684 0.170276
-0.141374 0.170692
-0.137394 0.170894
-0.134119 0.170843
0.130393 0.174292
0.130525 0.173406
0.130700 0.172467
0.130994 0.171491
0.131462 0.170493
0.132139 0.169488
0.133027 0.168488
0.134094 0.167506
0.135270 0.166558
0.136458 0.165664
0.137543 0.164844
0.138420 0.164118
0.139010 0.163490
0.139274 0.162951
0.139223 0.162475
0.138911 0.162022
0.138413 0.161549
0.137823 0.161015
0.137234 0.160388
0.136738 0.159649
0.136420 0.158789
0.136355 0.157812
0.136612 0.156726
0.137251 0.155550
0.138326 0.154302
0.139882 0.153000
0.141952 0.151657
0.144550 0.150285
0.147675 0.148887
0.151289 0.147468
0.155327 0.146036
0.159686 0.144609
0.164231 0.143216
0.168808 0.141900
0.173259 0.140709
0.177439 0.139687
0.181234 0.138866
0.184563 0.138258
0.187384 0.137855
0.189685 0.137631
0.191486 0.137546
0.192831 0.137549
0.193779 0.137592
0.194406 0.137624
0.194802 0.137599
0.195058 0.137482
0.195273 0.137245
0.195541 0.136869
0.195952 0.136345
0.196577 0.135673
0.197471 0.134864
0.198655 0.133938
0.200112 0.132929
0.201781 0.131887
0.203555 0.130872
0.205293 0.129954
0.206836 0.129204
0.208036 0.128678
0.208767 0.128419
0.208932 0.128445
0.208480 0.128748
0.207399 0.129292
0.205725 0.130016
0.203528 0.130847
0.200900 0.131708
0.197948 0.132534
0.194782 0.133281
0.191512 0.133917
0.188241 0.134436
0.185068 0.134848
0.182080 0.135176
0.179353 0.135457
0.176952 0.135733
0.174921 0.136052
0.173284 0.136461
0.172041 0.137000
0.171172 0.137699
0.170638 0.138573
0.170393 0.139622
0.170385 0.140827
0.170572 0.142159
0.170918 0.143579
0.171401 0.145042
0.172012 0.146502
0.172755 0.147914
0.173635 0.149236
0.174661 0.150431
0.175839 0.151471
0.177167 0.152333
0.178641 0.153005
0.180246 0.153490
0.181964 0.153799
0.183770 0.153960
0.185643 0.154004
0.187552 0.153974
0.189472 0.153912
0.191373 0.153853
0.193226 0.153825
0.194999 0.153840
0.196657 0.153897
0.198163 0.153985
-0.245626 0.009096
-0.246969 0.010485
-0.247977 0.011997
-0.248618 0.013556
-0.248867 0.015099
-0.248713 0.016577
-0.248152 0.017950
-0.247198 0.019183
-0.245884 0.020240
-0.244266 0.021092
-0.242432 0.021699
-0.240496 0.022025
-0.238598 0.022032
-0.236885 0.021694
-0.235491 0.021004
-0.234512 0.019980
-0.233978 0.018687
-0.233855 0.017217
-0.234060 0.015677
-0.234483 0.014165
-0.235018 0.012742
-0.235572 0.011430
-0.236071 0.010219
-0.236459 0.009080
-0.236695 0.007983
-0.236748 0.006904
-0.236598 0.005830
-0.236227 0.004756
-0.235627 0.003690
-0.234802 0.002643
-0.233765 0.001629
-0.232548 0.000655
-0.231204 -0.000278
-0.229808 -0.001181
-0.228459 -0.002079
-0.227270 -0.003003
-0.226360 -0.003987
-0.225830 -0.005046
-0.225751 -0.006173
-0.226142 -0.007320
-0.226969 -0.008406
-0.228155 -0.009340
-0.229594 -0.010037
-0.231168 -0.010445
-0.232765 -0.010542
-0.234283 -0.010333
-0.235641 -0.009837
-0.236771 -0.009077
-0.237619 -0.008073
-0.238141 -0.006846
-0.238305 -0.005413
-0.238088 -0.003796
-0.237484 -0.002025
-0.236506 -0.000140
-0.235190 0.001811
-0.233600 0.003769
-0.231822 0.005669
-0.229973 0.007446
-0.228182 0.009042
-0.226586 0.010412
-0.225309 0.011535
-0.224444 0.012414
-0.224041 0.013072
-0.224103 0.013539
-0.224589 0.013835
-0.225423 0.013970
-0.226518 0.013936
-0.227785 0.013719
-0.229141 0.013305
-0.230508 0.012687
-0.231817 0.011867
-0.233003 0.010857
-0.234007 0.009676
-0.234778 0.008354
-0.235276 0.006917
-0.235475 0.005400
-0.235366 0.003831
-0.234962 0.002240
-0.234299 0.000649
-0.233439 -0.000930
-0.232468 -0.002487
-0.231489 -0.004021
-0.230611 -0.005533
-0.229938 -0.007021
-0.229549 -0.008480
-0.229487 -0.009893
-0.229749 -0.011242
-0.230289 -0.012502
-0.231031 -0.013653
-0.231884 -0.014672
-0.232754 -0.015536
-0.233552 -0.016216
-0.234202 -0.016685
-0.234639 -0.016915
-0.234809 -0.016884
-0.234673 -0.016573
-0.234203 -0.015974
-0.233389 -0.015091
-0.232237 -0.013947
-0.230771 -0.012578
-0.229038 -0.011035
-0.043569 0.212428
-0.044580 0.213609
-0.044965 0.214527
-0.044855 0.215131
-0.044399 0.215387
-0.043769 0.215269
-0.043143 0.214776
-0.042700 0.213928
-0.042614 0.212772
-0.043031 0.211382
-0.044061 0.209853
-0.045751 0.208300
-0.048073 0.206839
-0.050914 0.205582
-0.054089 0.204628
-0.057369 0.204051
-0.060523 0.203895
-0.063348 0.204164
-0.065695 0.204820
-0.067474 0.205790
-0.068649 0.206979
-0.069227 0.208280
-0.069243 0.209590
-0.068748 0.210817
-0.067808 0.211881
-0.066497 0.212720
-0.064899 0.213285
-0.063113 0.213547
-0.061255 0.213491
-0.059462 0.213126
-0.057890 0.212487
-0.056703 0.211630
-0.056054 0.210640
-0.056054 0.209620
-0.056748 0.208683
-0.058079 0.207946
-0.059887 0.207514
-0.061927 0.207471
-0.063916 0.207871
-0.065577 0.208726
-0.066675 0.210001
-0.067039 0.211615
-0.066570 0.213451
-0.065227 0.215377
-0.063026 0.217253
-0.060024 0.218950
-0.056314 0.220355
-0.052025 0.221375
-0.047314 0.221943
-0.042364 0.222020
-0.037382 0.221598
-0.032587 0.220708
-0.028199 0.219417
-0.024424 0.217832
-0.021426 0.216092
-0.019312 0.214353
-0.018104 0.212782
-0.017727 0.211529
-0.018004 0.210720
-0.018674 0.210440
-0.019435 0.210730
-0.019991 0.211580
-0.020104 0.212929
-0.019618 0.214665
-0.018470 0.216639
-0.016674 0.218687
-0.014307 0.220647
-0.011481 0.222374
-0.008327 0.223749
-0.004982 0.224687
-0.001584 0.225133
0.001728 0.225063
0.004819 0.224485
0.007557 0.223438
0.009815 0.221996
0.011479 0.220264
0.012455 0.218373
0.012685 0.216473
0.012161 0.214719
0.010945 0.213255
0.009177 0.212197
0.007074 0.211624
0.004899 0.211569
0.002918 0.212019
0.001349 0.212915
0.000330 0.214158
-0.000091 0.215618
0.000056 0.217159
0.000687 0.218646
0.001691 0.219965
0.002947 0.221023
0.004335 0.221753
0.005742 0.222112
0.007064 0.222078
0.008200 0.221657
0.009054 0.220874
0.009538 0.219782
0.009560 0.218456
0.009029 0.216992
0.007858 0.215505
0.005975 0.214120
-0.089105 -0.179168
-0.088733 -0.179330
-0.088214 -0.179040
-0.087576 -0.178299
-0.086864 -0.177138
-0.086139 -0.175615
-0.085476 -0.173808
-0.084959 -0.171811
-0.084672 -0.169717
-0.084686 -0.167611
-0.085040 -0.165563
-0.085735 -0.163627
-0.086730 -0.161842
-0.087958 -0.160242
-0.089343 -0.158852
-0.090817 -0.157694
-0.092322 -0.156780
-0.093809 -0.156104
-0.095238 -0.155645
-0.096573 -0.155359
-0.097778 -0.155191
-0.098823 -0.155078
-0.099682 -0.154960
-0.100341 -0.154786
-0.100798 -0.154518
-0.101069 -0.154136
-0.101188 -0.153639
-0.101206 -0.153043
-0.101191 -0.152380
-0.101218 -0.151697
-0.101365 -0.151045
-0.101690 -0.150475
-0.102229 -0.150033
-0.102978 -0.149751
-0.103906 -0.149651
-0.104959 -0.149742
-0.106080 -0.150028
-0.107216 -0.150505
-0.108319 -0.151161
-0.109350 -0.151972
-0.110272 -0.152897
-0.111048 -0.153875
-0.111641 -0.154831
-0.112017 -0.155677
-0.112153 -0.156329
-0.112038 -0.156714
-0.111680 -0.156785
-0.111106 -0.156517
-0.110362 -0.155912
-0.109509 -0.154995
-0.108623 -0.153811
-0.107785 -0.152417
-0.107076 -0.150878
-0.106560 -0.149265
-0.106277 -0.147644
-0.106238 -0.146080
-0.106425 -0.144632
-0.106800 -0.143348
-0.107318 -0.142269
-0.107930 -0.141428
-0.108590 -0.140847
-0.109258 -0.140530
-0.109892 -0.140465
-0.110457 -0.140616
-0.110915 -0.140930
-0.111238 -0.141344
-0.111402 -0.141787
-0.111400 -0.142194
-0.111240 -0.142513
-0.110950 -0.142706
-0.110575 -0.142752
-0.110177 -0.142650
-0.109827 -0.142414
-0.109600 -0.142076
-0.109559 -0.141679
-0.109745 -0.141278
-0.110171 -0.140929
-0.110818 -0.140682
-0.111647 -0.140577
-0.112608 -0.140639
-0.113646 -0.140881
-0.114713 -0.141305
-0.115766 -0.141902
-0.116770 -0.142652
-0.117696 -0.143523
-0.118518 -0.144471
-0.119213 -0.145441
-0.119763 -0.146373
-0.120156 -0.147205
-0.120389 -0.147883
-0.120475 -0.148363
-0.120436 -0.148613
-0.120312 -0.148620
-0.120152 -0.148385
-0.120012 -0.147928
-0.119945 -0.147288
-0.119994 -0.146517
-0.120184 -0.145685
-0.120524 -0.144864
-0.121004 -0.144123
-0.121610 -0.143511
0.078097 -0.149505
0.077620 -0.148456
0.077114 -0.147160
0.076614 -0.145659
0.076162 -0.144006
0.075798 -0.142263
0.075556 -0.140486
0.075458 -0.138727
0.075502 -0.137023
0.075669 -0.135401
0.075918 -0.133878
0.076199 -0.132465
0.076456 -0.131168
0.076634 -0.129993
0.076683 -0.128937
0.076563 -0.127992
0.076242 -0.127143
0.075703 -0.126366
0.074940 -0.125631
0.073958 -0.124909
0.072772 -0.124174
0.071408 -0.123404
0.069901 -0.122588
0.068298 -0.121725
0.066657 -0.120828
0.065041 -0.119916
0.063523 -0.119018
0.062169 -0.118169
0.061037 -0.117401
0.060162 -0.116741
0.059554 -0.116210
0.059190 -0.115818
0.059023 -0.115564
0.058983 -0.115445
0.058994 -0.115452
0.058972 -0.115574
0.058846 -0.115798
0.058553 -0.116107
0.058046 -0.116475
0.057299 -0.116870
0.056304 -0.117254
0.055066 -0.117584
0.053607 -0.117821
0.051960 -0.117930
0.050167 -0.117886
0.048278 -0.117678
0.046352 -0.117307
0.044452 -0.116790
0.042646 -0.116159
0.041001 -0.115451
0.039574 -0.114710
0.038408 -0.113979
0.037526 -0.113294
0.036925 -0.112680
0.036574 -0.112155
0.036423 -0.111727
0.036404 -0.111396
0.036442 -0.111160
0.036458 -0.111009
0.036384 -0.110930
0.036164 -0.110902
0.035762 -0.110898
0.035159 -0.110886
0.034352 -0.110831
0.033354 -0.110701
0.032187 -0.110470
0.030880 -0.110117
0.029471 -0.109634
0.028004 -0.109025
0.026528 -0.108307
0.025100 -0.107507
0.023784 -0.106664
0.022642 -0.105826
0.021731 -0.105041
0.021093 -0.104356
0.020749 -0.103811
0.020689 -0.103434
0.020875 -0.103239
0.021241 -0.103226
0.021709 -0.103389
0.022192 -0.103709
0.022615 -0.104165
0.022917 -0.104731
0.023059 -0.105375
0.023023 -0.106062
0.022809 -0.106756
0.022432 -0.107419
0.021915 -0.108016
0.021289 -0.108518
0.020589 -0.108901
0.019852 -0.109151
0.019119 -0.109264
0.018437 -0.109249
0.017855 -0.109125
0.017423 -0.108924
0.017190 -0.108682
0.017195 -0.108440
0.017462 -0.108238
0.017987 -0.108104
0.018737 -0.108060
0.019650 -0.108108
0.043210 0.099666
0.044083 0.099815
0.044699 0.100018
0.045051 0.100243
0.045141 0.100456
0.044982 0.100622
0.044596 0.100709
0.044014 0.100686
0.043278 0.100532
0.042442 0.100229
0.041571 0.099768
0.040741 0.099149
0.040041 0.098381
0.039558 0.097482
0.039377 0.096480
0.039557 0.095413
0.040129 0.094327
0.041077 0.093278
0.042345 0.092322
0.043848 0.091511
0.045489 0.090890
0.047177 0.090486
0.048833 0.090314
0.050388 0.090379
0.051786 0.090674
0.052982 0.091189
0.053944 0.091904
0.054655 0.092795
0.055111 0.093836
0.055317 0.094994
0.055292 0.096239
0.055062 0.097539
0.054667 0.098866
0.054156 0.100194
0.053598 0.101504
0.053069 0.102781
0.052658 0.104020
0.052448 0.105221
0.052508 0.106393
0.052877 0.107553
0.053551 0.108717
0.054486 0.109900
0.055607 0.111110
0.056825 0.112344
0.058052 0.113591
0.059209 0.114829
0.060229 0.116033
0.061061 0.117171
0.061670 0.118212
0.062033 0.119127
0.062140 0.119889
0.061992 0.120480
0.061599 0.120886
0.060983 0.121105
0.060174 0.121144
0.059214 0.121019
0.058159 0.120761
0.057078 0.120409
0.056052 0.120011
0.055160 0.119623
0.054476 0.119296
0.054052 0.119076
0.053911 0.118993
0.054040 0.119058
0.054396 0.119262
0.054918 0.119580
0.055536 0.119978
0.056181 0.120421
0.056788 0.120875
0.057302 0.121313
0.057677 0.121715
0.057879 0.122063
0.057884 0.122347
0.057680 0.122558
0.057263 0.122694
0.056642 0.122762
0.055828 0.122780
0.054845 0.122775
0.053723 0.122786
0.052500 0.122859
0.051229 0.123036
0.049975 0.123356
0.048810 0.123839
0.047814 0.124487
0.047057 0.125274
0.046592 0.126159
0.046448 0.127085
0.046626 0.127994
0.047101 0.128828
0.047826 0.129542
0.048742 0.130100
0.049785 0.130476
0.050891 0.130655
0.052002 0.130628
0.053064 0.130395
0.054030 0.129964
0.054858 0.129351
0.055512 0.128587
0.055960 0.127712
0.056178 0.126780
0.056149 0.125855
-0.127433 -0.146950
-0.127591 -0.148052
-0.127617 -0.149002
-0.127530 -0.149778
-0.127353 -0.150366
-0.127110 -0.150760
-0.126817 -0.150962
-0.126481 -0.150987
-0.126103 -0.150859
-0.125678 -0.150610
-0.125198 -0.150277
-0.124658 -0.149897
-0.124055 -0.149506
-0.123386 -0.149133
-0.122653 -0.148801
-0.121855 -0.148526
-0.120992 -0.148313
-0.120066 -0.148159
-0.119077 -0.148052
-0.118029 -0.147974
-0.116929 -0.147903
-0.115790 -0.147816
-0.114628 -0.147693
-0.113470 -0.147515
-0.112344 -0.147272
-0.111282 -0.146959
-0.110315 -0.146582
-0.109469 -0.146162
-0.108763 -0.145733
-0.108200 -0.145340
-0.107773 -0.145031
-0.107471 -0.144855
-0.107282 -0.144857
-0.107194 -0.145069
-0.107199 -0.145516
-0.107287 -0.146205
-0.107449 -0.147131
-0.107676 -0.148273
-0.107955 -0.149596
-0.108269 -0.151051
-0.108602 -0.152580
-0.108939 -0.154122
-0.109267 -0.155610
-0.109580 -0.156985
-0.109879 -0.158191
-0.110173 -0.159182
-0.110475 -0.159924
-0.110801 -0.160393
-0.111160 -0.160583
-0.111550 -0.160504
-0.111959 -0.160187
-0.112366 -0.159678
-0.112750 -0.159037
-0.113096 -0.158328
-0.113391 -0.157613
-0.113631 -0.156946
-0.113817 -0.156371
-0.113947 -0.155918
-0.114023 -0.155603
-0.114042 -0.155424
-0.113999 -0.155365
-0.113887 -0.155398
-0.113700 -0.155481
-0.113434 -0.155567
-0.113088 -0.155607
-0.112671 -0.155552
-0.112198 -0.155359
-0.111694 -0.154989
-0.111187 -0.154416
-0.110710 -0.153627
-0.110289 -0.152623
-0.109939 -0.151425
-0.109666 -0.150075
-0.109462 -0.148633
-0.109321 -0.147173
-0.109233 -0.145772
-0.109200 -0.144509
-0.109225 -0.143456
-0.109320 -0.142671
-0.109498 -0.142204
-0.109770 -0.142079
-0.110142 -0.142302
-0.110613 -0.142849
-0.111171 -0.143673
-0.111798 -0.144710
-0.112471 -0.145880
-0.113166 -0.147103
-0.113866 -0.148297
-0.114556 -0.149387
-0.115228 -0.150308
-0.115883 -0.151007
-0.116522 -0.151448
-0.117144 -0.151608
-0.117745 -0.151484
-0.118315 -0.151088
-0.118843 -0.150450
-0.119317 -0.149613
-0.119733 -0.148632
-0.120092 -0.147569
-0.120403 -0.146487
-0.120683 -0.145449
-0.104082 -0.084993
-0.104440 -0.085580
-0.104691 -0.086136
-0.104840 -0.086630
-0.104906 -0.087038
-0.104918 -0.087343
-0.104916 -0.087537
-0.104954 -0.087622
-0.105097 -0.087608
-0.105409 -0.087518
-0.105954 -0.087382
-0.106777 -0.087234
-0.107903 -0.087113
-0.109324 -0.087053
-0.111008 -0.087083
-0.112895 -0.087217
-0.114916 -0.087460
-0.116994 -0.087799
-0.119057 -0.088211
-0.121039 -0.088663
-0.122884 -0.089112
-0.124550 -0.089514
-0.126004 -0.089823
-0.127224 -0.089995
-0.128201 -0.089989
-0.128935 -0.089773
-0.129436 -0.089325
-0.129725 -0.088631
-0.129831 -0.087693
-0.129788 -0.086528
-0.129637 -0.085169
-0.129423 -0.083658
-0.129190 -0.082051
-0.128980 -0.080404
-0.128830 -0.078772
-0.128769 -0.077206
-0.128815 -0.075747
-0.128979 -0.074425
-0.129262 -0.073259
-0.129656 -0.072254
-0.130150 -0.071406
-0.130725 -0.070696
-0.131363 -0.070102
-0.132043 -0.069591
-0.132746 -0.069129
-0.133458 -0.068678
-0.134166 -0.068205
-0.134864 -0.067676
-0.135550 -0.067065
-0.136223 -0.066354
-0.136889 -0.065530
-0.137554 -0.064593
-0.138226 -0.063551
-0.138916 -0.062422
-0.139638 -0.061235
-0.140404 -0.060024
-0.141230 -0.058830
-0.142127 -0.057697
-0.143105 -0.056668
-0.144168 -0.055785
-0.145312 -0.055084
-0.146525 -0.054591
-0.147787 -0.054316
-0.149071 -0.054259
-0.150342 -0.054398
-0.151566 -0.054700
-0.152705 -0.055118
-0.153727 -0.055596
-0.154606 -0.056076
-0.155323 -0.056499
-0.155869 -0.056815
-0.156241 -0.056979
-0.156447 -0.056963
-0.156497 -0.056753
-0.156409 -0.056353
-0.156208 -0.055784
-0.155923 -0.055079
-0.155587 -0.054284
-0.155240 -0.053449
-0.154927 -0.052628
-0.154691 -0.051875
-0.154576 -0.051240
-0.154619 -0.050762
-0.154850 -0.050471
-0.155284 -0.050380
-0.155922 -0.050487
-0.156751 -0.050774
-0.157747 -0.051212
-0.158874 -0.051761
-0.160097 -0.052378
-0.161378 -0.053020
-0.162684 -0.053644
-0.163989 -0.054214
-0.165272 -0.054701
-0.166519 -0.055081
-0.167722 -0.055341
-0.168878 -0.055479
-0.169989 -0.055502
-0.171063 -0.055427
-0.172114 -0.055280
-0.173156 -0.055097
0.216795 -0.084097
0.217617 -0.083387
0.218390 -0.082600
0.219087 -0.081745
0.219688 -0.080846
0.220181 -0.079940
0.220558 -0.079059
0.220807 -0.078224
0.220920 -0.077446
0.220887 -0.076720
0.220700 -0.076032
0.220361 -0.075367
0.219882 -0.074714
0.219295 -0.074068
0.218648 -0.073438
0.218006 -0.072842
0.217445 -0.072305
0.217038 -0.071848
0.216848 -0.071484
0.216914 -0.071207
0.217249 -0.070986
0.217841 -0.070769
0.218664 -0.070495
0.219686 -0.070103
0.220876 -0.069547
0.222201 -0.068808
0.223630 -0.067893
0.225134 -0.066829
0.226684 -0.065651
0.228250 -0.064394
0.229798 -0.063083
0.231291 -0.061733
0.232687 -0.060348
0.233950 -0.058932
0.235048 -0.057486
0.235969 -0.056020
0.236717 -0.054554
0.237314 -0.053115
0.237798 -0.051736
0.238214 -0.050446
0.238601 -0.049263
0.238982 -0.048182
0.239366 -0.047176
0.239743 -0.046195
0.240097 -0.045173
0.240412 -0.044045
0.240679 -0.042756
0.240893 -0.041277
0.241056 -0.039610
0.241176 -0.037789
0.241262 -0.035866
0.241322 -0.033894
0.241360 -0.031924
0.241375 -0.029995
0.241357 -0.028139
0.241295 -0.026380
0.241180 -0.024740
0.241011 -0.023240
0.240801 -0.021903
0.240576 -0.020753
0.240369 -0.019812
0.240215 -0.019091
0.240140 -0.018584
0.240151 -0.018263
0.240238 -0.018071
0.240378 -0.017929
0.240542 -0.017739
0.240706 -0.017400
0.240854 -0.016820
0.240980 -0.015928
0.241089 -0.014686
0.241186 -0.013093
0.241279 -0.011178
0.241375 -0.008990
0.241476 -0.006591
0.241576 -0.004044
0.241667 -0.001411
0.241736 0.001249
0.241774 0.003882
0.241781 0.006435
0.241771 0.008858
0.241766 0.011106
0.241794 0.013145
0.241881 0.014951
0.242041 0.016522
0.242267 0.017875
0.242534 0.019053
0.242800 0.020120
0.243020 0.021152
0.243151 0.022231
0.243159 0.023427
0.243025 0.024793
0.242745 0.026351
0.242324 0.028100
0.241781 0.030015
0.241135 0.032062
0.240404 0.034200
0.239604 0.036387
0.238743 0.038581
0.237829 0.040739
0.236869 0.042820
-0.075600 -0.168419
-0.077437 -0.167631
-0.079100 -0.166758
-0.080575 -0.165816
-0.081852 -0.164819
-0.082931 -0.163778
-0.083820 -0.162698
-0.084541 -0.161575
-0.085124 -0.160398
-0.085612 -0.159153
-0.086054 -0.157826
-0.086495 -0.156407
-0.086972 -0.154892
-0.087500 -0.153293
-0.088072 -0.151631
-0.088664 -0.149938
-0.089245 -0.148250
-0.089784 -0.146602
-0.090255 -0.145026
-0.090633 -0.143550
-0.090901 -0.142198
-0.091041 -0.140994
-0.091038 -0.139963
-0.090878 -0.139127
-0.090550 -0.138509
-0.090048 -0.138124
-0.089370 -0.137979
-0.088519 -0.138067
-0.087509 -0.138368
-0.086364 -0.138851
-0.085117 -0.139470
-0.083814 -0.140178
-0.082509 -0.140926
-0.081257 -0.141668
-0.080109 -0.142369
-0.079104 -0.143002
-0.078266 -0.143551
-0.077603 -0.144005
-0.077110 -0.144359
-0.076770 -0.144608
-0.076561 -0.144753
-0.076454 -0.144791
-0.076418 -0.144725
-0.076419 -0.144560
-0.076423 -0.144306
-0.076397 -0.143981
-0.076311 -0.143611
-0.076143 -0.143225
-0.075879 -0.142856
-0.075516 -0.142529
-0.075065 -0.142264
-0.074551 -0.142066
-0.074015 -0.141926
-0.073503 -0.141827
-0.073066 -0.141744
-0.072746 -0.141650
-0.072575 -0.141526
-0.072564 -0.141356
-0.072714 -0.141135
-0.073015 -0.140861
-0.073453 -0.140536
-0.074014 -0.140165
-0.074683 -0.139750
-0.075442 -0.139295
-0.076274 -0.138805
-0.077157 -0.138286
-0.078067 -0.137749
-0.078977 -0.137209
-0.079859 -0.136692
-0.080689 -0.136226
-0.081446 -0.135844
-0.082113 -0.135577
-0.082684 -0.135450
-0.083160 -0.135476
-0.083549 -0.135651
-0.083865 -0.135957
-0.084122 -0.136360
-0.084334 -0.136817
-0.084509 -0.137280
-0.084648 -0.137704
-0.084753 -0.138051
-0.084821 -0.138287
-0.084854 -0.138390
-0.084850 -0.138342
-0.084811 -0.138132
-0.084736 -0.137754
-0.084625 -0.137207
-0.084475 -0.136493
-0.084283 -0.135623
-0.084044 -0.134615
-0.083755 -0.133496
-0.083416 -0.132304
-0.083028 -0.131084
-0.082600 -0.129882
-0.082144 -0.128744
-0.081680 -0.127705
-0.081232 -0.126792
-0.080825 -0.126012
-0.080480 -0.125362
-0.080212 -0.124827
-0.080026 -0.124383
-0.040775 0.217341
-0.038065 0.217262
-0.035322 0.217087
-0.032728 0.216864
-0.030459 0.216645
-0.028670 0.216481
-0.027509 0.216409
-0.027111 0.216446
-0.027598 0.216582
-0.029069 0.216778
-0.031586 0.216965
-0.035162 0.217049
-0.039744 0.216922
-0.045211 0.216477
-0.051363 0.215624
-0.057936 0.214308
-0.064608 0.212522
-0.071026 0.210316
-0.076851 0.207787
-0.081801 0.205068
-0.085697 0.202299
-0.088494 0.199602
-0.090282 0.197064
-0.091248 0.194736
-0.091624 0.192646
-0.091655 0.190806
-0.091569 0.189229
-0.091580 0.187917
-0.091874 0.186866
-0.092617 0.186057
-0.093945 0.185453
-0.095954 0.185001
-0.098691 0.184632
-0.102148 0.184266
-0.106255 0.183822
-0.110884 0.183231
-0.115854 0.182450
-0.120941 0.181476
-0.125886 0.180353
-0.130420 0.179173
-0.134294 0.178058
-0.137308 0.177138
-0.139347 0.176515
-0.140400 0.176235
-0.140551 0.176289
-0.139955 0.176621
-0.138804 0.177158
-0.137297 0.177828
-0.135630 0.178569
-0.133989 0.179326
-0.132546 0.180051
-0.131454 0.180696
-0.130840 0.181212
-0.130795 0.181546
-0.131355 0.181644
-0.132500 0.181458
-0.134148 0.180957
-0.136158 0.180129
-0.138353 0.178995
-0.140530 0.177609
-0.142483 0.176055
-0.144023 0.174441
-0.144992 0.172879
-0.145288 0.171466
-0.144874 0.170268
-0.143787 0.169312
-0.142126 0.168587
-0.140041 0.168057
-0.137701 0.167682
-0.135282 0.167425
-0.132957 0.167257
-0.130892 0.167154
-0.129240 0.167092
-0.128141 0.167044
-0.127716 0.166978
-0.128047 0.166854
-0.129172 0.166631
-0.131070 0.166267
-0.133662 0.165729
-0.136812 0.164999
-0.140342 0.164084
-0.144041 0.163026
-0.147684 0.161897
-0.151049 0.160801
-0.153929 0.159861
-0.156162 0.159194
-0.157638 0.158890
-0.158313 0.158994
-0.158213 0.159503
-0.157414 0.160373
-0.156028 0.161541
-0.154187 0.162937
-0.152029 0.164493
-0.149699 0.166145
-0.147339 0.167839
-0.145089 0.169517
-0.143080 0.171132
-0.141420 0.172635
-0.140189 0.173989
-0.139421 0.175163
-0.139095 0.176140
-0.149363 -0.101037
-0.148446 -0.100832
-0.147725 -0.100660
-0.147206 -0.100521
-0.146888 -0.100410
-0.146755 -0.100321
-0.146785 -0.100244
-0.146947 -0.100169
-0.147208 -0.100091
-0.147538 -0.100004
-0.147908 -0.099906
-0.148294 -0.099802
-0.148675 -0.099694
-0.149037 -0.099593
-0.149366 -0.099508
-0.149653 -0.099453
-0.149891 -0.099441
-0.150075 -0.099484
-0.150207 -0.099597
-0.150289 -0.099791
-0.150332 -0.100075
-0.150349 -0.100456
-0.150357 -0.100937
-0.150377 -0.101519
-0.150426 -0.102199
-0.150517 -0.102972
-0.150651 -0.103829
-0.150821 -0.104758
-0.151007 -0.105746
-0.151184 -0.106779
-0.151325 -0.107839
-0.151404 -0.108907
-0.151401 -0.109965
-0.151302 -0.110993
-0.151096 -0.111968
-0.150776 -0.112871
-0.150341 -0.113677
-0.149789 -0.114365
-0.149122 -0.114911
-0.148345 -0.115295
-0.147467 -0.115501
-0.146501 -0.115519
-0.145470 -0.115348
-0.144400 -0.114994
-0.143323 -0.114477
-0.142273 -0.113823
-0.141285 -0.113072
-0.140391 -0.112267
-0.139616 -0.111455
-0.138984 -0.110682
-0.138512 -0.109988
-0.138214 -0.109404
-0.138102 -0.108948
-0.138188 -0.108633
-0.138483 -0.108464
-0.138996 -0.108440
-0.139734 -0.108560
-0.140696 -0.108821
-0.141875 -0.109217
-0.143249 -0.109736
-0.144787 -0.110364
-0.146447 -0.111079
-0.148188 -0.111858
-0.149970 -0.112674
-0.151761 -0.113500
-0.153538 -0.114310
-0.155289 -0.115085
-0.157011 -0.115809
-0.158705 -0.116473
-0.160373 -0.117077
-0.162012 -0.117629
-0.163611 -0.118139
-0.165153 -0.118617
-0.166612 -0.119071
-0.167959 -0.119507
-0.169164 -0.119926
-0.170200 -0.120326
-0.171040 -0.120705
-0.171667 -0.121059
-0.172067 -0.121384
-0.172232 -0.121671
-0.172159 -0.121909
-0.171854 -0.122080
-0.171329 -0.122163
-0.170610 -0.122133
-0.169728 -0.121969
-0.168727 -0.121654
-0.167658 -0.121181
-0.166574 -0.120559
-0.165530 -0.119808
-0.164575 -0.118967
-0.163747 -0.118083
-0.163075 -0.117209
-0.162571 -0.116397
-0.162232 -0.115689
-0.162044 -0.115114
-0.161980 -0.114690
-0.162011 -0.114419
-0.162105 -0.114300
-0.162234 -0.114321
-0.162376 -0.114473
-0.079028 0.000305
-0.078975 0.000625
-0.078662 0.000928
-0.078089 0.001194
-0.077264 0.001401
-0.076202 0.001527
-0.074925 0.001550
-0.073472 0.001454
-0.071899 0.001236
-0.070282 0.000910
-0.068718 0.000509
-0.067315 0.000078
-0.066181 -0.000329
-0.065406 -0.000667
-0.065043 -0.000907
-0.065099 -0.001052
-0.065521 -0.001127
-0.066213 -0.001180
-0.067060 -0.001257
-0.067952 -0.001400
-0.068796 -0.001636
-0.069527 -0.001981
-0.070099 -0.002439
-0.070487 -0.003007
-0.070681 -0.003679
-0.070678 -0.004451
-0.070487 -0.005316
-0.070118 -0.006270
-0.069592 -0.007307
-0.068938 -0.008421
-0.068199 -0.009599
-0.067434 -0.010823
-0.066721 -0.012063
-0.066156 -0.013281
-0.065845 -0.014430
-0.065887 -0.015459
-0.066360 -0.016325
-0.067287 -0.017003
-0.068633 -0.017493
-0.070309 -0.017821
-0.072197 -0.018023
-0.074177 -0.018137
-0.076140 -0.018196
-0.077998 -0.018221
-0.079688 -0.018227
-0.081164 -0.018220
-0.082395 -0.018205
-0.083350 -0.018190
-0.084005 -0.018187
-0.084336 -0.018212
-0.084327 -0.018291
-0.083976 -0.018448
-0.083299 -0.018712
-0.082333 -0.019102
-0.081142 -0.019629
-0.079815 -0.020285
-0.078461 -0.021048
-0.077198 -0.021877
-0.076134 -0.022724
-0.075347 -0.023543
-0.074872 -0.024301
-0.074692 -0.024983
-0.074753 -0.025589
-0.074983 -0.026129
-0.075310 -0.026613
-0.075675 -0.027050
-0.076036 -0.027444
-0.076364 -0.027794
-0.076642 -0.028104
-0.076851 -0.028375
-0.076971 -0.028615
-0.076977 -0.028836
-0.076844 -0.029055
-0.076554 -0.029293
-0.076097 -0.029571
-0.075477 -0.029905
-0.074717 -0.030307
-0.073858 -0.030775
-0.072965 -0.031296
-0.072119 -0.031845
-0.071409 -0.032386
-0.070920 -0.032879
-0.070716 -0.033288
-0.070823 -0.033587
-0.071223 -0.033764
-0.071855 -0.033821
-0.072640 -0.033768
-0.073492 -0.033618
-0.074334 -0.033385
-0.075105 -0.033079
-0.075757 -0.032711
-0.076255 -0.032292
-0.076569 -0.031834
-0.076673 -0.031355
-0.076546 -0.030877
-0.076173 -0.030425
-0.075548 -0.030024
-0.074676 -0.029700
-0.073580 -0.029473
-0.072300 -0.029358
-0.070898 -0.029354
-0.078500 0.181049
-0.077358 0.180309
-0.075184 0.179644
-0.071994 0.179073
-0.067843 0.178599
-0.062839 0.178203
-0.057161 0.177858
-0.051061 0.177540
-0.044887 0.177241
-0.039067 0.176991
-0.034075 0.176863
-0.030364 0.176956
-0.028243 0.177362
-0.027796 0.178116
-0.028841 0.179168
-0.030995 0.180408
-0.033799 0.181710
-0.036836 0.182976
-0.039760 0.184146
-0.042311 0.185197
-0.044291 0.186136
-0.045543 0.186984
-0.045942 0.187775
-0.045386 0.188537
-0.043797 0.189290
-0.041141 0.190036
-0.037429 0.190756
-0.032730 0.191414
-0.027173 0.191963
-0.020949 0.192364
-0.014315 0.192596
-0.007596 0.192683
-0.001180 0.192709
0.004517 0.192818
0.009095 0.193195
0.012244 0.194019
0.013811 0.195391
0.013834 0.197287
0.012532 0.199561
0.010242 0.202001
0.007326 0.204399
0.004139 0.206585
0.001001 0.208441
-0.001808 0.209903
-0.004045 0.210940
-0.005506 0.211545
-0.006030 0.211718
-0.005508 0.211450
-0.003908 0.210732
-0.001301 0.209555
0.002158 0.207921
0.006259 0.205848
0.010768 0.203378
0.015434 0.200583
0.020002 0.197580
0.024205 0.194528
0.027765 0.191638
0.030404 0.189146
0.031872 0.187284
0.031987 0.186221
0.030690 0.186005
0.028081 0.186542
0.024400 0.187623
0.019967 0.189004
0.015111 0.190469
0.010144 0.191863
0.005340 0.193096
0.000930 0.194135
-0.002892 0.194985
-0.005971 0.195675
-0.008189 0.196242
-0.009469 0.196720
-0.009784 0.197129
-0.009164 0.197477
-0.007696 0.197754
-0.005523 0.197949
-0.002843 0.198050
0.000089 0.198067
0.002951 0.198038
0.005351 0.198042
0.006848 0.198190
0.006987 0.198607
0.005383 0.199375
0.001822 0.200482
-0.003644 0.201793
-0.010700 0.203087
-0.018857 0.204140
-0.027559 0.204785
-0.036264 0.204953
-0.044493 0.204664
-0.051861 0.204009
-0.058084 0.203114
-0.062971 0.202109
-0.066421 0.201106
-0.068399 0.200186
-0.068927 0.199394
-0.068072 0.198736
-0.065947 0.198195
-0.062705 0.197730
-0.058551 0.197296
-0.053740 0.196855
-0.055117 -0.177826
-0.055567 -0.177304
-0.055917 -0.176597
-0.056203 -0.175771
-0.056468 -0.174897
-0.056752 -0.174041
-0.057094 -0.173248
-0.057521 -0.172540
-0.058046 -0.171917
-0.058670 -0.171369
-0.059385 -0.170887
-0.060177 -0.170471
-0.061033 -0.170128
-0.061942 -0.169871
-0.062892 -0.169701
-0.063870 -0.169605
-0.064856 -0.169549
-0.065823 -0.169480
-0.066741 -0.169337
-0.067579 -0.169063
-0.068311 -0.168612
-0.068917 -0.167963
-0.069389 -0.167114
-0.069726 -0.166092
-0.069937 -0.164946
-0.070039 -0.163741
-0.070053 -0.162551
-0.070003 -0.161448
-0.069915 -0.160490
-0.069811 -0.159713
-0.069714 -0.159127
-0.069643 -0.158725
-0.069619 -0.158489
-0.069662 -0.158398
-0.069796 -0.158437
-0.070043 -0.158591
-0.070421 -0.158845
-0.070934 -0.159177
-0.071576 -0.159551
-0.072320 -0.159919
-0.073129 -0.160225
-0.073959 -0.160415
-0.074764 -0.160442
-0.075504 -0.160276
-0.076149 -0.159909
-0.076680 -0.159357
-0.077088 -0.158660
-0.077373 -0.157874
-0.077542 -0.157069
-0.077606 -0.156316
-0.077577 -0.155676
-0.077469 -0.155193
-0.077298 -0.154882
-0.077084 -0.154739
-0.076853 -0.154744
-0.076639 -0.154876
-0.076477 -0.155114
-0.076405 -0.155444
-0.076451 -0.155849
-0.076632 -0.156310
-0.076945 -0.156790
-0.077370 -0.157244
-0.077875 -0.157614
-0.078420 -0.157843
-0.078965 -0.157881
-0.079479 -0.157689
-0.079938 -0.157250
-0.080329 -0.156566
-0.080649 -0.155658
-0.080903 -0.154570
-0.081102 -0.153356
-0.081256 -0.152084
-0.081375 -0.150824
-0.081465 -0.149642
-0.081529 -0.148594
-0.081570 -0.147720
-0.081596 -0.147040
-0.081621 -0.146560
-0.081665 -0.146279
-0.081750 -0.146188
-0.081900 -0.146273
-0.082125 -0.146506
-0.082427 -0.146851
-0.082790 -0.147256
-0.083190 -0.147661
-0.083593 -0.148006
-0.083970 -0.148237
-0.084295 -0.148312
-0.084554 -0.148204
-0.084742 -0.147905
-0.084865 -0.147427
-0.084932 -0.146796
-0.084955 -0.146057
-0.084940 -0.145263
-0.084890 -0.144474
-0.084801 -0.143747
-0.084671 -0.143128
-0.084499 -0.142647
-0.084297 -0.142314
-0.084090 -0.142124
-0.083915 -0.142061
0.191473 0.016548
0.190370 0.016314
0.189281 0.015919
0.188260 0.015344
0.187365 0.014581
0.186645 0.013638
0.186137 0.012537
0.185857 0.011312
0.185795 0.010000
0.185915 0.008640
0.186155 0.007271
0.186442 0.005929
0.186695 0.004647
0.186845 0.003458
0.186831 0.002392
0.186610 0.001475
0.186157 0.000733
0.185458 0.000183
0.184513 -0.000165
0.183332 -0.000309
0.181938 -0.000263
0.180359 -0.000055
0.178639 0.000275
0.176826 0.000677
0.174978 0.001100
0.173160 0.001505
0.171438 0.001866
0.169880 0.002180
0.168545 0.002458
0.167479 0.002727
0.166710 0.003017
0.166233 0.003354
0.166022 0.003755
0.166024 0.004226
0.166174 0.004765
0.166405 0.005363
0.166653 0.006009
0.166865 0.006692
0.166998 0.007403
0.167025 0.008131
0.166926 0.008867
0.166691 0.009598
0.166318 0.010301
0.165811 0.010944
0.165186 0.011482
0.164472 0.011867
0.163706 0.012054
0.162936 0.012014
0.162219 0.011737
0.161612 0.011236
0.161170 0.010543
0.160932 0.009709
0.160918 0.008791
0.161119 0.007847
0.161497 0.006923
0.161987 0.006055
0.162508 0.005267
0.162980 0.004571
0.163327 0.003974
0.163490 0.003482
0.163426 0.003100
0.163107 0.002833
0.162523 0.002683
0.161670 0.002646
0.160554 0.002703
0.159189 0.002826
0.157598 0.002967
0.155815 0.003071
0.153881 0.003080
0.151848 0.002944
0.149776 0.002629
0.147727 0.002124
0.145765 0.001445
0.143949 0.000630
0.142329 -0.000265
0.140942 -0.001173
0.139810 -0.002030
0.138937 -0.002781
0.138305 -0.003392
0.137879 -0.003847
0.137615 -0.004151
0.137464 -0.004318
0.137381 -0.004373
0.137328 -0.004341
0.137274 -0.004250
0.137195 -0.004131
0.137075 -0.004018
0.136901 -0.003948
0.136665 -0.003963
0.136363 -0.004110
0.135995 -0.004435
0.135567 -0.004981
0.135091 -0.005784
0.134587 -0.006865
0.134086 -0.008226
0.133624 -0.009845
0.133245 -0.011675
0.132992 -0.013653
0.132901 -0.015702
0.132995 -0.017745
0.133277 -0.019713
0.009118 0.056924
0.009051 0.057503
0.009090 0.058014
0.009217 0.058443
0.009410 0.058783
0.009647 0.059028
0.009905 0.059179
0.010155 0.059244
0.010363 0.059237
0.010492 0.059180
0.010502 0.059102
0.010362 0.059032
0.010048 0.058998
0.009559 0.059015
0.008915 0.059088
0.008161 0.059203
0.007361 0.059329
0.006584 0.059429
0.005891 0.059460
0.005327 0.059387
0.004912 0.059184
0.004647 0.058834
0.004516 0.058331
0.004492 0.057677
0.004540 0.056881
0.004627 0.055953
0.004714 0.054908
0.004767 0.053766
0.004749 0.052548
0.004624 0.051281
0.004356 0.049997
0.003912 0.048735
0.003259 0.047535
0.002371 0.046437
0.001235 0.045477
-0.000149 0.044677
-0.001761 0.044042
-0.003553 0.043560
-0.005456 0.043200
-0.007381 0.042920
-0.009235 0.042674
-0.010929 0.042421
-0.012398 0.042129
-0.013598 0.041775
-0.014511 0.041350
-0.015140 0.040847
-0.015499 0.040268
-0.015612 0.039613
-0.015506 0.038885
-0.015212 0.038087
-0.014761 0.037226
-0.014188 0.036309
-0.013535 0.035349
-0.012844 0.034362
-0.012167 0.033367
-0.011556 0.032385
-0.011064 0.031440
-0.010735 0.030548
-0.010598 0.029723
-0.010662 0.028965
-0.010910 0.028262
-0.011301 0.027592
-0.011779 0.026926
-0.012281 0.026234
-0.012752 0.025488
-0.013149 0.024671
-0.013450 0.023772
-0.013651 0.022791
-0.013761 0.021732
-0.013800 0.020605
-0.013792 0.019420
-0.013761 0.018191
-0.013733 0.016932
-0.013729 0.015660
-0.013773 0.014394
-0.013886 0.013157
-0.014090 0.011968
-0.014411 0.010850
-0.014875 0.009821
-0.015506 0.008899
-0.016322 0.008091
-0.017332 0.007398
-0.018523 0.006804
-0.019862 0.006286
-0.021292 0.005805
-0.022741 0.005322
-0.024125 0.004801
-0.025368 0.004215
-0.026404 0.003552
-0.027191 0.002814
-0.027707 0.002014
-0.027950 0.001174
-0.027933 0.000317
-0.027679 -0.000532
-0.027213 -0.001353
-0.026564 -0.002125
-0.025763 -0.002828
-0.024842 -0.003446
-0.023834 -0.003964
-0.022778 -0.004371
-0.021714 -0.004658
-0.246154 0.011560
-0.246906 0.013003
-0.247031 0.014660
-0.246520 0.016453
-0.245386 0.018299
-0.243674 0.020107
-0.241464 0.021780
-0.238866 0.023231
-0.236028 0.024374
-0.233123 0.025138
-0.230339 0.025468
-0.227870 0.025328
-0.225895 0.024699
-0.224553 0.023588
-0.223932 0.022014
-0.224039 0.020020
-0.224804 0.017668
-0.226088 0.015036
-0.227711 0.012220
-0.229489 0.009310
-0.231250 0.006395
-0.232853 0.003551
-0.234194 0.000827
-0.235191 -0.001732
-0.235797 -0.004106
-0.235984 -0.006282
-0.235743 -0.008246
-0.235085 -0.009989
-0.234048 -0.011526
-0.232683 -0.012858
0.177631 0.073650
-0.229283 -0.014989
-0.227454 -0.015856
-0.225691 -0.016635
-0.224130 -0.017387
-0.222896 -0.018165
-0.222097 -0.019007
-0.221825 -0.019970
-0.222123 -0.021074
-0.222976 -0.022291
-0.224315 -0.023558
-0.226015 -0.024772
-0.227927 -0.025823
-0.229901 -0.026614
-0.231800 -0.027068
-0.233509 -0.027140
-0.234941 -0.026810
-0.236034 -0.026089
-0.236744 -0.024992
-0.237053 -0.023557
-0.236960 -0.021822
-0.236484 -0.019839
-0.235667 -0.017658
-0.234570 -0.015340
-0.233270 -0.012942
-0.231868 -0.010532
-0.230482 -0.008181
-0.229239 -0.005963
-0.228277 -0.003955
-0.227721 -0.002230
-0.227673 -0.000850
-0.228193 0.000140
-0.229273 0.000729
-0.230839 0.000935
-0.232757 0.000808
-0.234866 0.000414
-0.236999 -0.000177
-0.239002 -0.000902
-0.240746 -0.001705
-0.242133 -0.002544
-0.243093 -0.003388
-0.243579 -0.004211
-0.243564 -0.004995
-0.243043 -0.005729
-0.242028 -0.006401
-0.240554 -0.007007
-0.238685 -0.007551
-0.236513 -0.008042
-0.234158 -0.008513
-0.231765 -0.009009
-0.229496 -0.009591
-0.227514 -0.010328
-0.225966 -0.011292
-0.224960 -0.012533
-0.224541 -0.014065
-0.224679 -0.015854
-0.225278 -0.017825
-0.226201 -0.019875
-0.227298 -0.021897
-0.228427 -0.023789
-0.229471 -0.025475
-0.230335 -0.026894
-0.230952 -0.028008
-0.231277 -0.028794
-0.231281 -0.029241
-0.230951 -0.029348
-0.230290 -0.029120
-0.229319 -0.028577
-0.228080 -0.027750
-0.226634 -0.026685
-0.225068 -0.025442
0.133351 0.187825
0.135186 0.187092
0.136630 0.186387
0.137712 0.185692
0.138471 0.184992
0.138958 0.184274
0.139228 0.183529
0.139344 0.182751
0.139368 0.181934
0.139358 0.181081
0.139361 0.180197
0.139405 0.179301
0.139501 0.178419
0.139642 0.177590
0.139805 0.176858
0.139957 0.176271
0.140061 0.175876
0.140080 0.175704
0.139988 0.175772
0.139769 0.176076
0.139421 0.176594
0.138953 0.177291
0.138384 0.178124
0.137743 0.179052
0.137062 0.180033
0.136379 0.181034
0.135735 0.182026
0.135173 0.182983
0.134737 0.183885
0.134470 0.184715
0.134407 0.185458
0.134574 0.186102
0.134983 0.186643
0.135632 0.187080
0.136503 0.187421
0.137564 0.187681
0.138776 0.187880
0.140091 0.188044
0.141461 0.188197
0.142841 0.188359
0.144193 0.188541
0.145485 0.188744
0.146693 0.188959
0.147800 0.189167
0.148794 0.189348
0.149669 0.189479
0.150425 0.189539
0.151073 0.189512
0.151637 0.189378
0.152152 0.189119
0.152666 0.188718
0.153232 0.188156
0.153899 0.187419
0.154707 0.186498
0.155676 0.185393
0.156807 0.184116
0.158084 0.182692
0.159478 0.181153
0.160951 0.179541
0.162469 0.177900
0.164000 0.176271
0.165522 0.174691
0.167012 0.173187
0.168452 0.171776
0.169821 0.170467
0.171098 0.169258
0.172261 0.168145
0.173295 0.167114
0.174191 0.166150
0.174957 0.165231
0.175618 0.164331
0.176214 0.163422
0.176797 0.162470
0.177427 0.161448
0.178161 0.160331
0.179043 0.159103
0.180108 0.157759
0.181370 0.156306
0.182836 0.154758
0.184501 0.153137
0.186357 0.151471
0.188396 0.149785
0.190608 0.148107
0.192980 0.146462
0.195491 0.144870
0.198105 0.143350
0.200768 0.141925
0.203410 0.140619
0.205947 0.139465
0.208287 0.138500
0.210342 0.137764
0.212039 0.137290
0.213321 0.137102
0.214158 0.137206
0.214545 0.137590
0.214499 0.138223
0.214058 0.139063
0.213277 0.140054
0.212222 0.141133
0.210973 0.142234
0.209613 0.143294
0.002997 -0.017004
0.002652 -0.015937
0.002432 -0.014883
0.002357 -0.013880
0.002444 -0.012966
0.002702 -0.012178
0.003132 -0.011545
0.003726 -0.011091
0.004467 -0.010826
0.005326 -0.010748
0.006270 -0.010843
0.007256 -0.011083
0.008241 -0.011430
0.009181 -0.011839
0.010035 -0.012265
0.010767 -0.012659
0.011348 -0.012981
0.011754 -0.013193
0.011966 -0.013269
0.011974 -0.013193
0.011772 -0.012957
0.011359 -0.012568
0.010740 -0.012041
0.009927 -0.011406
0.008933 -0.010696
0.007780 -0.009955
0.006489 -0.009229
0.005087 -0.008564
0.003603 -0.008006
0.002065 -0.007592
0.000501 -0.007353
-0.001061 -0.007305
-0.002598 -0.007453
-0.004091 -0.007788
-0.005523 -0.008287
-0.006886 -0.008922
-0.008171 -0.009657
-0.009377 -0.010455
-0.010501 -0.011279
-0.011542 -0.012096
-0.012501 -0.012879
-0.013374 -0.013601
-0.014159 -0.014246
-0.014853 -0.014799
-0.015451 -0.015252
-0.015949 -0.015606
-0.016342 -0.015865
-0.016629 -0.016040
-0.016806 -0.016149
-0.016872 -0.016212
-0.016831 -0.016254
-0.016687 -0.016297
-0.016449 -0.016363
-0.016131 -0.016466
-0.015751 -0.016614
-0.015334 -0.016803
-0.014904 -0.017022
-0.014489 -0.017250
-0.014114 -0.017462
-0.013802 -0.017631
-0.013572 -0.017730
-0.013439 -0.017734
-0.013414 -0.017624
-0.013506 -0.017386
-0.013720 -0.017011
-0.014058 -0.016496
-0.014524 -0.015847
-0.015117 -0.015073
-0.015837 -0.014191
-0.016681 -0.013223
-0.017647 -0.012195
-0.018732 -0.011136
-0.019931 -0.010078
-0.021241 -0.009054
-0.022656 -0.008091
-0.024170 -0.007216
-0.025776 -0.006447
-0.027465 -0.005794
-0.029225 -0.005263
-0.031043 -0.004849
-0.032902 -0.004545
-0.034785 -0.004338
-0.036672 -0.004214
-0.038544 -0.004157
-0.040381 -0.004152
-0.042169 -0.004185
-0.043891 -0.004243
-0.045535 -0.004317
-0.047091 -0.004398
-0.048551 -0.004480
-0.049911 -0.004563
-0.051166 -0.004650
-0.052318 -0.004745
-0.053368 -0.004862
-0.054325 -0.005014
-0.055196 -0.005218
-0.055993 -0.005490
-0.056725 -0.005845
-0.057400 -0.006289
-0.058025 -0.006824
-0.058604 -0.007441
-0.157364 -0.125470
-0.158591 -0.126122
-0.159432 -0.126537
-0.159874 -0.126690
-0.159924 -0.126574
-0.159603 -0.126204
-0.158947 -0.125612
-0.158012 -0.124851
-0.156863 -0.123989
-0.155578 -0.123104
-0.154237 -0.122283
-0.152919 -0.121607
-0.151696 -0.121153
-0.150628 -0.120982
-0.149760 -0.121135
-0.149116 -0.121631
-0.148698 -0.122459
-0.148482 -0.123576
-0.148421 -0.124903
-0.148453 -0.126335
-0.148510 -0.127757
-0.148527 -0.129053
-0.148452 -0.130122
-0.148248 -0.130882
-0.147892 -0.131276
-0.147377 -0.131273
-0.146712 -0.130861
-0.145916 -0.130052
-0.145022 -0.128877
-0.144074 -0.127389
-0.143129 -0.125659
-0.142246 -0.123770
-0.141488 -0.121815
-0.140919 -0.119887
-0.140593 -0.118074
-0.140558 -0.116452
-0.140850 -0.115080
-0.141494 -0.113999
-0.142499 -0.113226
-0.143857 -0.112748
-0.145531 -0.112524
-0.147461 -0.112482
-0.149568 -0.112535
-0.151763 -0.112591
-0.153957 -0.112565
-0.156074 -0.112388
-0.158050 -0.112013
-0.159841 -0.111413
-0.161415 -0.110580
-0.162760 -0.109526
-0.163877 -0.108279
-0.164778 -0.106881
-0.165487 -0.105384
-0.166037 -0.103847
-0.166464 -0.102330
-0.166808 -0.100893
-0.167112 -0.099589
-0.167425 -0.098468
-0.167796 -0.097572
-0.168283 -0.096933
-0.168939 -0.096578
-0.169811 -0.096521
-0.170920 -0.096759
-0.172259 -0.097267
-0.173780 -0.098002
-0.175402 -0.098895
-0.177027 -0.099868
-0.178557 -0.100840
-0.179907 -0.101738
-0.181014 -0.102498
-0.181836 -0.103073
-0.182355 -0.103432
-0.182571 -0.103560
-0.182498 -0.103454
-0.182162 -0.103123
-0.181598 -0.102583
-0.180849 -0.101859
-0.179958 -0.100980
-0.178978 -0.099980
-0.177962 -0.098896
-0.176971 -0.097772
-0.176072 -0.096658
-0.175335 -0.095609
-0.174825 -0.094679
-0.174601 -0.093913
-0.174701 -0.093344
-0.175131 -0.092976
-0.175871 -0.092788
-0.176870 -0.092734
-0.178063 -0.092749
-0.179386 -0.092768
-0.180777 -0.092728
-0.182187 -0.092576
-0.183582 -0.092272
-0.184935 -0.091787
-0.186230 -0.091104
-0.187455 -0.090217
-0.188602 -0.089126
-0.189666 -0.087843
-0.190641 -0.086390
-0.191527 -0.084799
-0.110443 -0.064543
-0.111379 -0.065592
-0.112114 -0.066371
-0.112647 -0.066853
-0.112984 -0.067032
-0.113130 -0.066924
-0.113099 -0.066569
-0.112913 -0.066023
-0.112609 -0.065352
-0.112243 -0.064627
-0.111887 -0.063914
-0.111628 -0.063268
-0.111557 -0.062733
-0.111762 -0.062332
-0.112313 -0.062072
-0.113245 -0.061939
-0.114542 -0.061902
-0.116141 -0.061914
-0.117949 -0.061920
-0.119863 -0.061863
-0.121785 -0.061689
-0.123636 -0.061347
-0.125353 -0.060792
-0.126894 -0.059988
-0.128229 -0.058908
-0.129334 -0.057548
-0.130191 -0.055927
-0.130783 -0.054089
-0.131108 -0.052102
-0.131176 -0.050047
-0.131013 -0.048012
-0.130668 -0.046079
-0.130201 -0.044327
-0.129689 -0.042816
-0.129212 -0.041589
-0.128849 -0.040667
-0.128665 -0.040043
-0.128704 -0.039692
-0.128977 -0.039569
-0.129465 -0.039622
-0.130114 -0.039792
-0.130851 -0.040021
-0.131598 -0.040253
-0.132279 -0.040434
-0.132832 -0.040518
-0.133206 -0.040465
-0.133367 -0.040250
-0.133289 -0.039869
-0.132956 -0.039345
-0.132361 -0.038726
-0.131511 -0.038078
-0.130427 -0.037472
-0.129146 -0.036974
-0.127719 -0.036643
-0.126208 -0.036517
-0.124686 -0.036620
-0.123236 -0.036957
-0.121941 -0.037515
-0.120882 -0.038272
-0.120130 -0.039197
-0.119736 -0.040256
-0.119724 -0.041415
-0.120087 -0.042641
-0.120795 -0.043901
-0.121796 -0.045162
-0.123034 -0.046389
-0.124453 -0.047544
-0.126003 -0.048594
-0.127641 -0.049506
-0.129325 -0.050262
-0.131017 -0.050849
-0.132679 -0.051270
-0.134281 -0.051536
-0.135803 -0.051662
-0.137232 -0.051669
-0.138572 -0.051577
-0.139836 -0.051404
-0.141055 -0.051169
-0.142270 -0.050888
-0.143537 -0.050574
-0.144918 -0.050239
-0.146473 -0.049889
-0.148248 -0.049525
-0.150267 -0.049137
-0.152515 -0.048706
-0.154945 -0.048198
-0.157486 -0.047571
-0.160051 -0.046775
-0.162555 -0.045760
-0.164917 -0.044485
-0.167064 -0.042931
-0.168937 -0.041103
-0.170486 -0.039031
-0.171677 -0.036768
-0.172489 -0.034382
-0.172921 -0.031942
-0.172989 -0.029523
-0.172724 -0.027191
-0.172178 -0.025006
-0.171418 -0.023018
-0.170527 -0.021262
0.246320 -0.018340
0.247102 -0.016765
0.248178 -0.015184
0.249447 -0.013594
0.250821 -0.011996
0.252218 -0.010395
0.253567 -0.008789
0.254800 -0.007167
0.255849 -0.005500
0.256647 -0.003750
0.257135 -0.001870
0.257261 0.000187
0.256993 0.002464
0.256317 0.004990
0.255248 0.007777
0.253828 0.010815
0.252139 0.014072
0.250296 0.017492
0.248450 0.021003
0.246766 0.024527
0.245406 0.027996
0.244489 0.031354
0.244071 0.034568
0.244139 0.037624
0.244631 0.040518
0.245460 0.043253
0.246540 0.045831
0.247790 0.048259
0.249134 0.050541
0.250499 0.052693
0.251801 0.054736
0.252951 0.056704
0.253853 0.058638
0.254415 0.060588
0.254558 0.062605
0.254219 0.064737
0.253364 0.067023
0.251996 0.069481
0.250162 0.072100
0.247963 0.074838
0.245549 0.077624
0.243108 0.080366
0.240838 0.082977
0.238911 0.085389
0.237430 0.087575
0.236412 0.089545
0.235799 0.091344
0.235496 0.093029
0.235401 0.094654
0.235424 0.096263
0.235491 0.097888
0.235533 0.099549
0.235482 0.101256
0.235258 0.103013
0.234773 0.104824
0.233940 0.106687
0.232681 0.108603
0.230938 0.110568
0.228687 0.112577
0.225943 0.114613
0.222771 0.116645
0.219293 0.118630
0.215683 0.120512
0.212155 0.122236
0.208933 0.123755
0.206216 0.125047
0.204133 0.126117
0.202715 0.127003
0.201898 0.127764
0.201556 0.128473
0.201542 0.129202
0.201715 0.130018
0.201951 0.130979
0.202146 0.132126
0.202206 0.133486
0.202037 0.135064
0.201550 0.136847
0.200660 0.138805
0.199300 0.140898
0.197420 0.143076
0.195003 0.145289
0.192065 0.147483
0.188667 0.149604
0.184917 0.151600
0.180975 0.153418
0.177041 0.155012
0.173339 0.156344
0.170081 0.157391
0.167431 0.158149
0.165466 0.158637
0.164152 0.158898
0.163360 0.158999
0.162900 0.159030
0.162562 0.159089
0.162149 0.159278
0.161491 0.159689
0.160452 0.160388
0.158925 0.161412
0.156834 0.162752
0.154134 0.164364
0.150812 0.166166
0.130830 0.014623
0.129825 0.014727
0.128783 0.014915
0.127701 0.015187
0.126579 0.015539
0.125417 0.015963
0.124216 0.016448
0.122975 0.016978
0.121693 0.017536
0.120369 0.018100
0.119000 0.018647
0.117585 0.019151
0.116121 0.019591
0.114607 0.019945
0.113042 0.020198
0.111429 0.020342
0.109768 0.020376
0.108067 0.020309
0.106335 0.020155
0.104583 0.019938
0.102826 0.019681
0.101080 0.019412
0.099362 0.019156
0.097688 0.018934
0.096072 0.018764
0.094524 0.018658
0.093049 0.018620
0.091650 0.018647
0.090323 0.018732
0.089066 0.018859
0.087869 0.019009
0.086725 0.019161
0.085624 0.019289
0.084556 0.019370
0.083513 0.019380
0.082486 0.019301
0.081472 0.019121
0.080469 0.018834
0.079482 0.018445
0.078521 0.017967
0.077600 0.017424
0.076738 0.016848
0.075957 0.016275
0.075275 0.015745
0.074714 0.015296
0.074286 0.014961
0.074000 0.014768
0.073856 0.014734
0.073848 0.014865
0.073964 0.015157
0.074185 0.015599
0.074487 0.016169
0.074846 0.016840
0.075233 0.017582
0.075619 0.018360
0.075975 0.019141
0.076277 0.019891
0.076499 0.020580
0.076623 0.021182
0.076634 0.021679
0.076520 0.022060
0.076278 0.022323
0.075910 0.022477
0.075418 0.022536
0.074811 0.022525
0.074092 0.022469
0.073270 0.022396
0.072346 0.022332
0.071318 0.022300
0.070185 0.022316
0.068936 0.022391
0.067562 0.022528
0.066051 0.022726
0.064397 0.022979
0.062592 0.023280
0.060631 0.023618
0.058517 0.023983
0.056255 0.024365
0.053857 0.024757
0.051334 0.025155
0.048709 0.025558
0.046002 0.025970
0.043240 0.026402
0.040450 0.026870
0.037664 0.027397
0.034914 0.028008
0.032230 0.028731
0.029641 0.029595
0.027175 0.030623
0.024850 0.031829
0.022685 0.033218
0.020685 0.034781
0.018854 0.036499
0.017188 0.038338
0.015678 0.040258
0.014313 0.042212
0.013076 0.044150
0.011951 0.046022
0.010917 0.047778
0.009955 0.049372
0.009045 0.050762
0.025911 -0.178193
0.026005 -0.179350
0.026100 -0.180186
0.026171 -0.180676
0.026194 -0.180822
0.026147 -0.180646
0.026010 -0.180193
0.025762 -0.179515
0.025389 -0.178677
0.024883 -0.177739
0.024248 -0.176759
0.023504 -0.175790
0.022685 -0.174881
0.021834 -0.174077
0.021000 -0.173422
0.020230 -0.172954
0.019567 -0.172705
0.019041 -0.172688
0.018675 -0.172890
0.018481 -0.173272
0.018460 -0.173768
0.018608 -0.174301
0.018913 -0.174795
0.019359 -0.175183
0.019926 -0.175414
0.020592 -0.175462
0.021331 -0.175323
0.022112 -0.175013
0.022903 -0.174564
0.023675 -0.174019
0.024398 -0.173426
0.025056 -0.172829
0.025644 -0.172269
0.026173 -0.171776
0.026672 -0.171380
0.027184 -0.171105
0.027758 -0.170981
0.028446 -0.171035
0.029295 -0.171297
0.030341 -0.171783
0.031606 -0.172489
0.033087 -0.173387
0.034761 -0.174418
0.036585 -0.175504
0.038507 -0.176563
0.040472 -0.177520
0.042428 -0.178317
0.044328 -0.178915
0.046134 -0.179301
0.047813 -0.179477
0.049341 -0.179461
0.050703 -0.179282
0.051891 -0.178972
0.052905 -0.178565
0.053756 -0.178093
0.054460 -0.177589
0.055043 -0.177088
0.055534 -0.176628
0.055965 -0.176253
0.056367 -0.176008
0.056766 -0.175935
0.057179 -0.176065
0.057612 -0.176407
0.058055 -0.176940
0.058486 -0.177617
0.058875 -0.178370
0.059189 -0.179125
0.059399 -0.179810
0.059478 -0.180368
0.059407 -0.180757
0.059171 -0.180951
0.058761 -0.180937
0.058173 -0.180713
0.057406 -0.180283
0.056465 -0.179656
0.055361 -0.178849
0.054115 -0.177883
0.052758 -0.176792
0.051327 -0.175620
0.049866 -0.174424
0.048418 -0.173270
0.047024 -0.172232
0.045718 -0.171378
0.044528 -0.170762
0.043466 -0.170416
0.042535 -0.170341
0.041725 -0.170512
0.041020 -0.170886
0.040398 -0.171410
0.039835 -0.172032
0.039309 -0.172704
0.038798 -0.173388
0.038284 -0.174055
0.037752 -0.174681
0.037191 -0.175246
0.036596 -0.175732
0.035968 -0.176125
0.035321 -0.176409
0.034676 -0.176579
0.034062 -0.176634
0.033512 -0.176587
-0.194577 0.119685
-0.193097 0.121092
-0.191855 0.122472
-0.190914 0.123765
-0.190297 0.124915
-0.189992 0.125878
-0.189963 0.126623
-0.190144 0.127134
-0.190446 0.127413
-0.190763 0.127477
-0.190978 0.127358
-0.190978 0.127103
-0.190657 0.126766
-0.189928 0.126407
-0.188730 0.126079
-0.187035 0.125834
-0.184858 0.125703
-0.182264 0.125701
-0.179370 0.125824
-0.176335 0.126057
-0.173343 0.126382
-0.170581 0.126781
-0.168211 0.127240
-0.166368 0.127732
-0.165139 0.128225
-0.164579 0.128672
-0.164712 0.129024
-0.165537 0.129231
-0.167017 0.129251
-0.169088 0.129047
-0.171650 0.128597
-0.174577 0.127891
-0.177717 0.126937
-0.180900 0.125767
-0.183952 0.124434
-0.186703 0.123014
-0.188994 0.121602
-0.190696 0.120298
-0.191728 0.119193
-0.192067 0.118347
-0.191761 0.117779
-0.190929 0.117462
-0.189744 0.117328
-0.188413 0.117288
-0.187148 0.117247
-0.186130 0.117124
-0.185492 0.116856
-0.185314 0.116404
-0.185624 0.115748
-0.186411 0.114878
-0.187630 0.113797
-0.189200 0.112518
-0.191016 0.111062
-0.192949 0.109466
-0.194854 0.107784
-0.196589 0.106081
-0.198011 0.104438
-0.199007 0.102934
-0.199489 0.101649
-0.199405 0.100643
-0.198746 0.099953
-0.197547 0.099585
-0.195886 0.099513
-0.193886 0.099681
-0.191689 0.100022
-0.189458 0.100462
-0.187349 0.100936
-0.185505 0.101390
-0.184043 0.101785
-0.183059 0.102089
-0.182617 0.102278
-0.182762 0.102325
-0.183504 0.102208
-0.184821 0.101905
-0.186649 0.101400
-0.188893 0.100689
-0.191427 0.099779
-0.194110 0.098696
-0.196798 0.097478
-0.199355 0.096180
-0.201674 0.094857
-0.203671 0.093563
-0.205306 0.092338
-0.206577 0.091201
-0.207523 0.090142
-0.208224 0.089129
-0.208786 0.088109
-0.209333 0.087019
-0.209991 0.085790
-0.210875 0.084364
-0.212068 0.082694
-0.213621 0.080746
-0.215541 0.078510
-0.217799 0.075987
-0.220336 0.073198
-0.223060 0.070185
-0.225863 0.067004
-0.228614 0.063736
-0.231177 0.060481
-0.233419 0.057351
-0.235220 0.054467
0.113566 0.194904
0.115257 0.194570
0.116583 0.194240
0.117684 0.193889
0.118741 0.193484
0.119969 0.192984
0.121601 0.192348
0.123871 0.191528
0.126982 0.190469
0.131061 0.189107
0.136125 0.187369
0.142060 0.185188
0.148631 0.182519
0.155532 0.179354
0.162432 0.175734
0.169020 0.171746
0.175039 0.167517
0.180298 0.163196
0.184680 0.158939
0.188129 0.154889
0.190643 0.151170
0.192259 0.147877
0.193038 0.145075
0.193055 0.142800
0.192399 0.141056
0.191163 0.139822
0.189454 0.139056
0.187398 0.138691
0.185140 0.138647
0.182846 0.138836
0.180691 0.139167
0.178842 0.139559
0.177441 0.139944
0.176576 0.140273
0.176272 0.140520
0.176486 0.140679
0.177126 0.140766
0.178067 0.140811
0.179177 0.140859
0.180326 0.140967
0.181403 0.141196
0.182313 0.141608
0.182985 0.142261
0.183365 0.143202
0.183418 0.144461
0.183124 0.146050
0.182473 0.147959
0.181478 0.150155
0.180166 0.152581
0.178592 0.155165
0.176845 0.157816
0.175044 0.160438
0.173332 0.162940
0.171863 0.165236
0.170782 0.167257
0.170199 0.168947
0.170169 0.170271
0.170686 0.171209
0.171681 0.171761
0.173032 0.171949
0.174586 0.171815
0.176168 0.171425
0.177604 0.170866
0.178728 0.170240
0.179397 0.169662
0.179492 0.169243
0.178922 0.169088
0.177618 0.169280
0.175534 0.169871
0.172650 0.170875
0.168983 0.172259
0.164599 0.173945
0.159618 0.175822
0.154223 0.177759
0.148640 0.179630
0.143128 0.181331
0.137943 0.182791
0.133320 0.183972
0.129443 0.184868
0.126427 0.185492
0.124315 0.185876
0.123073 0.186056
0.122607 0.186083
0.122777 0.186009
0.123415 0.185898
0.124347 0.185819
0.125406 0.185845
0.126439 0.186045
0.127316 0.186484
0.127925 0.187211
0.128173 0.188259
0.127994 0.189634
0.127344 0.191317
0.126212 0.193262
0.124624 0.195402
0.122646 0.197654
0.120380 0.199933
0.117955 0.202159
0.115513 0.204262
0.113199 0.206186
0.111141 0.207890
0.176914 -0.085283
0.176354 -0.084036
0.175962 -0.082985
0.175750 -0.082158
0.175713 -0.081563
0.175833 -0.081193
0.176091 -0.081031
0.176467 -0.081055
0.176943 -0.081235
0.177498 -0.081537
0.178105 -0.081923
0.178728 -0.082351
0.179330 -0.082779
0.179872 -0.083169
0.180316 -0.083489
0.180633 -0.083717
0.180803 -0.083844
0.180822 -0.083873
0.180701 -0.083821
0.180471 -0.083721
0.180178 -0.083613
0.179884 -0.083549
0.179654 -0.083579
0.179547 -0.083748
0.179607 -0.084086
0.179850 -0.084605
0.180270 -0.085294
0.180838 -0.086127
0.181517 -0.087065
0.182259 -0.088061
0.183019 -0.089062
0.183747 -0.090012
0.184395 -0.090853
0.184912 -0.091530
0.185248 -0.091995
0.185360 -0.092213
0.185210 -0.092163
0.184772 -0.091839
0.184037 -0.091252
0.183011 -0.090424
0.181725 -0.089394
0.180230 -0.088211
0.178600 -0.086936
0.176928 -0.085636
0.175318 -0.084385
0.173878 -0.083257
0.172702 -0.082319
0.171855 -0.081626
0.171364 -0.081218
0.171215 -0.081110
0.171358 -0.081298
0.171725 -0.081756
0.172238 -0.082444
0.172818 -0.083311
0.173390 -0.084296
0.173888 -0.085339
0.174256 -0.086384
0.174445 -0.087382
0.174421 -0.088296
0.174159 -0.089098
0.173647 -0.089775
0.172889 -0.090324
0.171901 -0.090752
0.170720 -0.091079
0.169398 -0.091336
0.168007 -0.091564
0.166630 -0.091814
0.165359 -0.092143
0.164277 -0.092606
0.163449 -0.093250
0.162908 -0.094099
0.162648 -0.095151
0.162633 -0.096380
0.162809 -0.097733
0.163114 -0.099147
0.163485 -0.100549
0.163865 -0.101865
0.164202 -0.103033
0.164450 -0.103995
0.164570 -0.104711
0.164529 -0.105153
0.164306 -0.105303
0.163889 -0.105159
0.163278 -0.104727
0.162491 -0.104029
0.161564 -0.103098
0.160553 -0.101984
0.159539 -0.100754
0.158623 -0.099485
0.157913 -0.098266
0.157517 -0.097179
0.157521 -0.096297
0.157966 -0.095667
0.158847 -0.095302
0.160109 -0.095186
0.161667 -0.095273
0.163420 -0.095502
0.165261 -0.095801
0.167088 -0.096104
0.168808 -0.096350
0.170337 -0.096489
-0.183542 0.140318
-0.184605 0.140356
-0.185710 0.140293
-0.186809 0.140121
-0.187852 0.139842
-0.188777 0.139483
-0.189515 0.139091
-0.189985 0.138736
-0.190104 0.138499
-0.189797 0.138459
-0.189010 0.138674
-0.187730 0.139164
-0.185990 0.139904
-0.183867 0.140828
-0.181472 0.141856
-0.178925 0.142909
-0.176343 0.143926
-0.173827 0.144874
-0.171450 0.145739
-0.169262 0.146527
-0.167287 0.147245
-0.165537 0.147900
-0.164010 0.148489
-0.162694 0.149003
-0.161573 0.149425
-0.160621 0.149740
-0.159806 0.149939
-0.159086 0.150020
-0.158415 0.149993
-0.157737 0.149877
-0.156999 0.149698
-0.156159 0.149475
-0.155190 0.149222
-0.154089 0.148942
-0.152871 0.148627
-0.151569 0.148271
-0.150219 0.147872
-0.148858 0.147440
-0.147517 0.147003
-0.146223 0.146596
-0.144994 0.146259
-0.143851 0.146031
-0.142810 0.145935
-0.141895 0.145976
-0.141131 0.146137
-0.140548 0.146381
-0.140176 0.146655
-0.140037 0.146901
-0.140145 0.147067
-0.140492 0.147113
-0.141051 0.147021
-0.141769 0.146794
-0.142573 0.146459
-0.143376 0.146059
-0.144091 0.145640
-0.144650 0.145243
-0.145012 0.144889
-0.145171 0.144580
-0.145147 0.144310
-0.144973 0.144069
-0.144690 0.143857
-0.144335 0.143686
-0.143944 0.143571
-0.143550 0.143529
-0.143182 0.143569
-0.142873 0.143686
-0.142653 0.143857
-0.142550 0.144043
-0.142588 0.144196
-0.142779 0.144270
-0.143119 0.144222
-0.143584 0.144030
-0.144129 0.143689
-0.144690 0.143215
-0.145189 0.142645
-0.145549 0.142020
-0.145701 0.141382
-0.145603 0.140759
-0.145243 0.140162
-0.144638 0.139586
-0.143827 0.139020
-0.142857 0.138455
-0.141778 0.137895
-0.140633 0.137355
-0.139460 0.136863
-0.138291 0.136447
-0.137152 0.136133
-0.136067 0.135936
-0.135060 0.135852
-0.134147 0.135861
-0.133343 0.135931
-0.132655 0.136020
-0.132079 0.136089
-0.131603 0.136106
-0.131201 0.136051
-0.130836 0.135918
-0.130465 0.135713
-0.130043 0.135448
-0.129532 0.135136
-0.128906 0.134786
-0.128155 0.134401
0.177368 -0.112244
0.176578 -0.111331
0.175848 -0.110326
0.175245 -0.109299
0.174844 -0.108324
0.174719 -0.107464
0.174934 -0.106770
0.175520 -0.106265
0.176471 -0.105942
0.177735 -0.105761
0.179228 -0.105659
0.180855 -0.105560
0.182520 -0.105389
0.184140 -0.105080
0.185644 -0.104581
0.186979 -0.103855
0.188100 -0.102883
0.188971 -0.101662
0.189564 -0.100206
0.189861 -0.098549
0.189855 -0.096735
0.189557 -0.094821
0.188993 -0.092872
0.188210 -0.090958
0.187274 -0.089154
0.186271 -0.087535
0.185300 -0.086174
0.184463 -0.085134
0.183852 -0.084462
0.183531 -0.084180
0.183524 -0.084281
0.183808 -0.084724
0.184326 -0.085440
0.184997 -0.086341
0.185742 -0.087333
0.186489 -0.088320
0.187183 -0.089218
0.187783 -0.089954
0.188259 -0.090472
0.188588 -0.090731
0.188745 -0.090707
0.188707 -0.090397
0.188451 -0.089812
0.187966 -0.088986
0.187253 -0.087962
0.186331 -0.086799
0.185237 -0.085559
0.184032 -0.084311
0.182791 -0.083121
0.181601 -0.082047
0.180548 -0.081136
0.179701 -0.080414
0.179098 -0.079887
0.178738 -0.079538
0.178585 -0.079332
0.178579 -0.079220
0.178650 -0.079147
0.178737 -0.079062
0.178785 -0.078917
0.178752 -0.078676
0.178606 -0.078317
0.178318 -0.077834
0.177865 -0.077235
0.177228 -0.076545
0.176395 -0.075796
0.175365 -0.075036
0.174147 -0.074315
0.172766 -0.073690
0.171263 -0.073219
0.169698 -0.072961
0.168143 -0.072970
0.166684 -0.073295
0.165402 -0.073980
0.164370 -0.075052
0.163629 -0.076523
0.163185 -0.078379
0.163002 -0.080583
0.163013 -0.083072
0.163141 -0.085769
0.163306 -0.088584
0.163441 -0.091429
0.163495 -0.094219
0.163429 -0.096880
0.163216 -0.099349
0.162838 -0.101578
0.162283 -0.103530
0.161544 -0.105187
0.160623 -0.106542
0.159527 -0.107603
0.158276 -0.108390
0.156898 -0.108939
0.155436 -0.109297
0.153948 -0.109523
0.152502 -0.109687
0.151171 -0.109860
0.150025 -0.110109
0.149118 -0.110485
0.148479 -0.111013
0.148101 -0.111686
0.147947 -0.112467
0.147955 -0.113292
0.140368 0.187400
0.139308 0.188622
0.137863 0.190178
0.135941 0.192048
0.133481 0.194165
0.130456 0.196426
0.126870 0.198705
0.122761 0.200873
0.118197 0.202811
0.113277 0.204420
0.108123 0.205633
0.102878 0.206416
0.097695 0.206768
0.092733 0.206716
0.088139 0.206321
0.084038 0.205659
0.080514 0.204823
0.077599 0.203910
0.075266 0.203011
0.073431 0.202214
0.071956 0.201598
0.070676 0.201233
0.069414 0.201183
0.068000 0.201496
0.066295 0.202197
0.064191 0.203285
0.061638 0.204718
0.058639 0.206420
0.055251 0.208289
0.051579 0.210215
0.047761 0.212090
0.043951 0.213825
0.040319 0.215356
0.037021 0.216646
0.034210 0.217688
0.032014 0.218496
0.030537 0.219100
0.029849 0.219541
0.029976 0.219859
0.030893 0.220094
0.032526 0.220276
0.034748 0.220433
0.037391 0.220593
0.040255 0.220783
0.043139 0.221039
0.045851 0.221395
0.048234 0.221879
0.050182 0.222499
0.051643 0.223236
0.052630 0.224042
0.053204 0.224841
0.053459 0.225546
0.053510 0.226070
0.053474 0.226340
0.053454 0.226305
0.053539 0.225936
0.053803 0.225230
0.054298 0.224200
0.055055 0.222877
0.056091 0.221299
0.057399 0.219515
0.058949 0.217575
0.060687 0.215538
0.062547 0.213464
0.064440 0.211420
0.066272 0.209479
0.067945 0.207717
0.069370 0.206211
0.070470 0.205031
0.071194 0.204230
0.071517 0.203840
0.071446 0.203865
0.071022 0.204276
0.070322 0.205019
0.069441 0.206021
0.068486 0.207203
0.067563 0.208492
0.066765 0.209824
0.066169 0.211150
0.065829 0.212430
0.065784 0.213634
0.066045 0.214742
0.066607 0.215733
0.067447 0.216593
0.068527 0.217310
0.069788 0.217878
0.071157 0.218301
0.072538 0.218594
0.073819 0.218789
0.074877 0.218933
0.075584 0.219084
0.075819 0.219302
0.075476 0.219636
0.074478 0.220116
0.072789 0.220741
0.070414 0.221478
0.067407 0.222265
0.063870 0.223024
0.059936 0.223674
0.055764 0.224145
0.051519 0.224384
-0.172129 -0.077030
-0.173272 -0.078432
-0.174322 -0.080028
-0.175225 -0.081656
-0.175953 -0.083172
-0.176495 -0.084464
-0.176853 -0.085452
-0.177034 -0.086089
-0.177040 -0.086355
-0.176872 -0.086259
-0.176531 -0.085830
-0.176021 -0.085115
-0.175362 -0.084174
-0.174580 -0.083078
-0.173717 -0.081903
-0.172821 -0.080740
-0.171944 -0.079688
-0.171139 -0.078863
-0.170455 -0.078387
-0.169930 -0.078378
-0.169588 -0.078935
-0.169437 -0.080112
-0.169460 -0.081892
-0.169628 -0.084185
-0.169902 -0.086840
-0.170248 -0.089681
-0.170641 -0.092536
-0.171068 -0.095251
-0.171519 -0.097706
-0.171985 -0.099821
-0.172454 -0.101548
-0.172909 -0.102867
-0.173335 -0.103784
-0.173721 -0.104321
-0.174062 -0.104515
-0.174364 -0.104415
-0.174638 -0.104075
-0.174904 -0.103560
-0.175184 -0.102941
-0.175505 -0.102297
-0.175896 -0.101715
-0.176390 -0.101282
-0.177022 -0.101084
-0.177825 -0.101184
-0.178818 -0.101611
-0.180004 -0.102342
-0.181359 -0.103299
-0.182838 -0.104359
-0.184385 -0.105382
-0.185938 -0.106235
-0.187433 -0.106809
-0.188812 -0.107033
-0.190019 -0.106876
-0.191004 -0.106343
-0.191730 -0.105464
-0.192171 -0.104292
-0.192318 -0.102889
-0.192178 -0.101326
-0.191772 -0.099677
-0.191138 -0.098016
-0.190323 -0.096416
-0.189386 -0.094951
-0.188398 -0.093689
-0.187438 -0.092697
-0.186595 -0.092034
-0.185955 -0.091748
-0.185596 -0.091868
-0.185571 -0.092393
-0.185898 -0.093280
-0.186550 -0.094443
-0.187464 -0.095769
-0.188558 -0.097132
-0.189738 -0.098418
-0.190917 -0.099538
-0.192018 -0.100433
-0.192979 -0.101070
-0.193754 -0.101442
-0.194315 -0.101556
-0.194649 -0.101433
-0.194756 -0.101104
-0.194647 -0.100601
-0.194347 -0.099964
-0.193886 -0.099232
-0.193305 -0.098447
-0.192659 -0.097653
-0.192010 -0.096895
-0.191435 -0.096218
-0.191017 -0.095668
-0.190843 -0.095281
-0.190982 -0.095076
-0.191477 -0.095036
-0.192322 -0.095105
-0.193463 -0.095188
-0.194807 -0.095176
-0.196244 -0.094970
-0.197662 -0.094494
-0.198961 -0.093706
-0.200058 -0.092599
-0.200894 -0.091188
-0.201430 -0.089513
-0.201647 -0.087624
0.185047 -0.104971
0.186082 -0.104556
0.186938 -0.104175
0.187616 -0.103843
0.188111 -0.103561
0.188421 -0.103309
0.188542 -0.103057
0.188477 -0.102763
0.188237 -0.102389
0.187848 -0.101909
0.187354 -0.101314
0.186823 -0.100617
0.186340 -0.099854
0.186003 -0.099071
0.185909 -0.098319
0.186136 -0.097642
0.186730 -0.097061
0.187694 -0.096575
0.188994 -0.096161
0.190569 -0.095785
0.192350 -0.095418
0.194273 -0.095040
0.196283 -0.094651
0.198341 -0.094261
0.200421 -0.093891
0.202500 -0.093557
0.204557 -0.093262
0.206564 -0.092990
0.208486 -0.092703
0.210284 -0.092354
0.211919 -0.091890
0.213366 -0.091267
0.214615 -0.090458
0.215681 -0.089457
0.216605 -0.088279
0.217449 -0.086958
0.218284 -0.085530
0.219177 -0.084029
0.220167 -0.082477
0.221250 -0.080877
0.222383 -0.079215
0.223499 -0.077469
0.224526 -0.075620
0.225410 -0.073666
0.226120 -0.071624
0.226651 -0.069532
0.227025 -0.067440
0.227274 -0.065403
0.227434 -0.063468
0.227536 -0.061672
0.227594 -0.060034
0.227610 -0.058560
0.227574 -0.057243
0.227479 -0.056076
0.227326 -0.055051
0.227135 -0.054169
0.226949 -0.053439
0.226828 -0.052874
0.226843 -0.052490
0.227059 -0.052294
0.227517 -0.052271
0.228219 -0.052382
0.229126 -0.052562
0.230173 -0.052732
0.231285 -0.052820
0.232391 -0.052773
0.233440 -0.052566
0.234401 -0.052200
0.235266 -0.051702
0.236043 -0.051110
0.236750 -0.050465
0.237401 -0.049804
0.238001 -0.049151
0.238539 -0.048514
0.238993 -0.047888
0.239339 -0.047259
0.239560 -0.046612
0.239662 -0.045934
0.239674 -0.045222
0.239647 -0.044480
0.239644 -0.043709
0.239723 -0.042905
0.239921 -0.042045
0.240245 -0.041090
0.240670 -0.039989
0.241152 -0.038692
0.241637 -0.037165
0.242074 -0.035394
0.242428 -0.033394
0.242682 -0.031197
0.242842 -0.028853
0.242930 -0.026418
0.242978 -0.023951
0.243018 -0.021508
0.243075 -0.019135
0.243155 -0.016865
0.243244 -0.014712
0.243315 -0.012675
0.243342 -0.010745
0.243309 -0.008914
0.243222 -0.007175
0.034454 -0.003220
0.035049 -0.002159
0.035482 -0.001061
0.035721 0.000063
0.035743 0.001198
0.035537 0.002327
0.035108 0.003438
0.034471 0.004518
0.033660 0.005558
0.032720 0.006558
0.031714 0.007521
0.030718 0.008460
0.029817 0.009399
0.029098 0.010363
0.028641 0.011382
0.028507 0.012478
0.028724 0.013659
0.029281 0.014916
0.030135 0.016226
0.031219 0.017558
0.032457 0.018876
0.033771 0.020148
0.035085 0.021346
0.036326 0.022445
0.037428 0.023421
0.038332 0.024255
0.038991 0.024931
0.039373 0.025440
0.039460 0.025774
0.039247 0.025934
0.038744 0.025925
0.037977 0.025760
0.036987 0.025459
0.035835 0.025051
0.034598 0.024573
0.033365 0.024068
0.032226 0.023581
0.031264 0.023154
0.030537 0.022820
0.030068 0.022597
0.029845 0.022489
0.029827 0.022491
0.029955 0.022589
0.030163 0.022775
0.030389 0.023036
0.030573 0.023366
0.030660 0.023755
0.030602 0.024193
0.030363 0.024670
0.029918 0.025173
0.029254 0.025697
0.028371 0.026234
0.027286 0.026784
0.026027 0.027348
0.024640 0.027935
0.023186 0.028557
0.021744 0.029234
0.020401 0.029990
0.019250 0.030854
0.018373 0.031850
0.017833 0.032995
0.017657 0.034291
0.017834 0.035726
0.018316 0.037269
0.019027 0.038882
0.019881 0.040527
0.020785 0.042165
0.021652 0.043767
0.022402 0.045308
0.022963 0.046765
0.023276 0.048119
0.023297 0.049355
0.022994 0.050459
0.022353 0.051423
0.021373 0.052243
0.020072 0.052918
0.018485 0.053453
0.016664 0.053857
0.014685 0.054149
0.012641 0.054353
0.010638 0.054500
0.008786 0.054626
0.007182 0.054762
0.005900 0.054934
0.004977 0.055155
0.004409 0.055427
0.004157 0.055742
0.004158 0.056086
0.004337 0.056444
0.004619 0.056802
0.004935 0.057149
0.005228 0.057472
0.005453 0.057764
0.005577 0.058018
0.005579 0.058229
0.005446 0.058397
0.005174 0.058522
0.004766 0.058607
0.004236 0.058657
0.003611 0.058681
0.002935 0.058691
0.062070 0.210049
0.060619 0.210541
0.058675 0.210862
0.056333 0.211019
0.053723 0.211030
0.051010 0.210929
0.048384 0.210766
0.046040 0.210601
0.044153 0.210496
0.042846 0.210500
0.042166 0.210632
0.042074 0.210884
0.042464 0.211214
0.043186 0.211566
0.044079 0.211880
0.044974 0.212100
0.045717 0.212183
0.046176 0.212094
0.046255 0.211811
0.045894 0.211314
0.045068 0.210593
0.043783 0.209639
0.042069 0.208454
0.039978 0.207046
0.037580 0.205438
0.034962 0.203668
0.032237 0.201790
0.029537 0.199878
0.027006 0.198020
0.024793 0.196309
0.023026 0.194835
0.021794 0.193665
0.021127 0.192831
0.020982 0.192327
0.021255 0.192112
0.021800 0.192122
0.022451 0.192286
0.023041 0.192534
0.023421 0.192806
0.023474 0.193053
0.023114 0.193235
0.022289 0.193318
0.020978 0.193275
0.019182 0.193087
0.016925 0.192738
0.014252 0.192225
0.011231 0.191555
0.007957 0.190752
0.004552 0.189859
0.001163 0.188940
-0.002041 0.188082
-0.004891 0.187382
-0.007231 0.186940
-0.008945 0.186841
-0.009977 0.187136
-0.010338 0.187830
-0.010109 0.188884
-0.009419 0.190223
-0.008440 0.191753
-0.007363 0.193370
-0.006381 0.194972
-0.005669 0.196471
-0.005364 0.197789
-0.005563 0.198863
-0.006325 0.199638
-0.007673 0.200071
-0.009598 0.200128
-0.012067 0.199786
-0.015021 0.199036
-0.018373 0.197892
-0.022007 0.196391
-0.025786 0.194601
-0.029547 0.192624
-0.033123 0.190590
-0.036349 0.188648
-0.039090 0.186947
-0.041250 0.185612
-0.042792 0.184724
-0.043748 0.184301
-0.044217 0.184304
-0.044355 0.184641
-0.044350 0.185193
-0.044388 0.185837
-0.044625 0.186461
-0.045166 0.186971
-0.046065 0.187295
-0.047330 0.187375
-0.048935 0.187169
-0.050827 0.186647
-0.052942 0.185793
-0.055208 0.184604
-0.057541 0.183097
-0.059852 0.181311
-0.062045 0.179311
-0.064016 0.177190
-0.065657 0.175068
-0.066860 0.173081
-0.067530 0.171369
-0.067597 0.170057
-0.067030 0.169231
-0.065859 0.168918
0.158900 0.137568
0.160809 0.136736
0.162404 0.136056
0.163667 0.135502
0.164587 0.135050
0.165172 0.134679
0.165444 0.134368
0.165444 0.134096
0.165230 0.133840
0.164882 0.133578
0.164488 0.133290
0.164143 0.132962
0.163931 0.132591
0.163920 0.132188
0.164149 0.131775
0.164627 0.131388
0.165332 0.131074
0.166216 0.130885
0.167215 0.130876
0.168249 0.131101
0.169233 0.131608
0.170076 0.132434
0.170694 0.133598
0.171009 0.135098
0.170961 0.136918
0.170506 0.139024
0.169620 0.141373
0.168297 0.143912
0.166555 0.146578
0.164438 0.149300
0.162015 0.152009
0.159378 0.154634
0.156640 0.157119
0.153924 0.159415
0.151353 0.161493
0.149040 0.163340
0.147072 0.164959
0.145502 0.166364
0.144342 0.167585
0.143564 0.168659
0.143100 0.169636
0.142851 0.170567
0.142708 0.171507
0.142554 0.172503
0.142292 0.173588
0.141840 0.174782
0.141145 0.176086
0.140173 0.177491
0.138911 0.178971
0.137375 0.180490
0.135605 0.182001
0.133669 0.183450
0.131664 0.184782
0.129707 0.185945
0.127933 0.186894
0.126481 0.187592
0.125480 0.188011
0.125038 0.188129
0.125220 0.187935
0.126038 0.187427
0.127437 0.186619
0.129294 0.185547
0.131433 0.184274
0.133646 0.182888
0.135728 0.181494
0.137502 0.180195
0.138837 0.179081
0.139648 0.178218
0.139895 0.177639
0.139571 0.177349
0.138701 0.177318
0.137344 0.177490
0.135584 0.177788
0.133537 0.178124
0.131342 0.178412
0.129155 0.178572
0.127141 0.178545
0.125462 0.178291
0.124265 0.177787
0.123670 0.177029
0.123757 0.176025
0.124557 0.174795
0.126046 0.173367
0.128140 0.171784
0.130712 0.170100
0.133601 0.168388
0.136637 0.166728
0.139657 0.165210
0.142522 0.163916
0.145126 0.162915
0.147396 0.162257
0.149286 0.161967
0.150776 0.162043
0.151859 0.162462
0.152545 0.163178
0.152859 0.164126
0.152845 0.165228
0.152566 0.166404
0.152104 0.167579
0.151557 0.168683
0.151031 0.169660
-0.187609 -0.046611
-0.187891 -0.045112
-0.188129 -0.043425
-0.188294 -0.041613
-0.188373 -0.039757
-0.188366 -0.037952
-0.188290 -0.036303
-0.188167 -0.034911
-0.188025 -0.033866
-0.187886 -0.033227
-0.187763 -0.033013
-0.187660 -0.033199
-0.187574 -0.033720
-0.187503 -0.034496
-0.187447 -0.035437
-0.187410 -0.036462
-0.187396 -0.037500
-0.187409 -0.038496
-0.187442 -0.039406
-0.187482 -0.040197
-0.187504 -0.040844
-0.187476 -0.041332
-0.187363 -0.041651
-0.187133 -0.041802
-0.186756 -0.041795
-0.186214 -0.041653
-0.185501 -0.041412
-0.184623 -0.041128
-0.183598 -0.040873
-0.182457 -0.040730
-0.181235 -0.040788
-0.179973 -0.041124
-0.178704 -0.041782
-0.177458 -0.042764
-0.176251 -0.044019
-0.175094 -0.045457
-0.173991 -0.046966
-0.172948 -0.048432
-0.171971 -0.049752
-0.171064 -0.050840
-0.170231 -0.051632
-0.169475 -0.052077
-0.168792 -0.052139
-0.168176 -0.051796
-0.167620 -0.051037
-0.167114 -0.049868
-0.166647 -0.048319
-0.166210 -0.046435
-0.165794 -0.044285
-0.165400 -0.041957
-0.165034 -0.039560
-0.164710 -0.037218
-0.164452 -0.035063
-0.164288 -0.033222
-0.164244 -0.031800
-0.164342 -0.030860
-0.164590 -0.030418
-0.164981 -0.030438
-0.165498 -0.030847
-0.166117 -0.031552
-0.166811 -0.032458
-0.167559 -0.033478
-0.168339 -0.034535
-0.169136 -0.035569
-0.169934 -0.036529
-0.170716 -0.037375
-0.171463 -0.038073
-0.172154 -0.038595
-0.172768 -0.038925
-0.173285 -0.039058
-0.173689 -0.039004
-0.173970 -0.038789
-0.174124 -0.038456
-0.174157 -0.038070
-0.174081 -0.037713
-0.173916 -0.037477
-0.173684 -0.037450
-0.173400 -0.037703
-0.173067 -0.038267
-0.172673 -0.039125
-0.172193 -0.040208
-0.171594 -0.041415
-0.170848 -0.042631
-0.169933 -0.043741
-0.168841 -0.044650
-0.167574 -0.045278
-0.166146 -0.045571
-0.164580 -0.045492
-0.162905 -0.045020
-0.161154 -0.044149
-0.159363 -0.042888
-0.157570 -0.041261
-0.155810 -0.039307
-0.154119 -0.037082
-0.152529 -0.034660
-0.151069 -0.032130
-0.149766 -0.029600
-0.148640 -0.027185
-0.147708 -0.025004
-0.146977 -0.023162
-0.146446 -0.021743
0.154327 -0.126630
0.154327 -0.126074
0.154104 -0.125447
0.153680 -0.124776
0.153089 -0.124099
0.152367 -0.123464
0.151550 -0.122916
0.150671 -0.122501
0.149757 -0.122256
0.148832 -0.122212
0.147917 -0.122394
0.147035 -0.122825
0.146213 -0.123531
0.145475 -0.124536
0.144841 -0.125860
0.144316 -0.127506
0.143886 -0.129450
0.143512 -0.131633
0.143145 -0.133964
0.142731 -0.136332
0.142225 -0.138624
0.141592 -0.140738
0.140817 -0.142595
0.139895 -0.144138
0.138834 -0.145339
0.137652 -0.146191
0.136371 -0.146711
0.135019 -0.146932
0.133629 -0.146900
0.132234 -0.146668
0.130872 -0.146293
0.129579 -0.145831
0.128389 -0.145336
0.127331 -0.144862
0.126433 -0.144464
0.125718 -0.144201
0.125206 -0.144127
0.124907 -0.144283
0.124825 -0.144685
0.124951 -0.145304
0.125258 -0.146068
0.125711 -0.146870
0.126266 -0.147594
0.126883 -0.148136
0.127527 -0.148417
0.128172 -0.148385
0.128799 -0.148020
0.129400 -0.147327
0.129971 -0.146332
0.130517 -0.145080
0.131047 -0.143626
0.131574 -0.142039
0.132116 -0.140392
0.132689 -0.138759
0.133310 -0.137211
0.133996 -0.135814
0.134761 -0.134629
0.135618 -0.133717
0.136577 -0.133128
0.137648 -0.132903
0.138827 -0.133062
0.140097 -0.133590
0.141419 -0.134433
0.142740 -0.135504
0.143996 -0.136695
0.145130 -0.137895
0.146092 -0.139009
0.146850 -0.139956
0.147383 -0.140685
0.147685 -0.141163
0.147760 -0.141382
0.147621 -0.141350
0.147293 -0.141093
0.146809 -0.140650
0.146209 -0.140072
0.145538 -0.139415
0.144842 -0.138741
0.144159 -0.138113
0.143526 -0.137595
0.142971 -0.137247
0.142511 -0.137124
0.142157 -0.137267
0.141905 -0.137694
0.141736 -0.138387
0.141620 -0.139294
0.141522 -0.140333
0.141402 -0.141406
0.141228 -0.142416
0.140976 -0.143277
0.140632 -0.143920
0.140188 -0.144300
0.139648 -0.144390
0.139019 -0.144182
0.138319 -0.143686
0.137572 -0.142930
0.136811 -0.141964
0.136078 -0.140850
0.135417 -0.139665
0.134870 -0.138485
0.134479 -0.137394
0.134273 -0.136471
-0.059706 0.205349
-0.062923 0.204549
-0.065972 0.203576
-0.068660 0.202474
-0.070811 0.201302
-0.072300 0.200117
-0.073078 0.198956
-0.073187 0.197825
-0.072747 0.196707
-0.071918 0.195568
-0.070870 0.194378
-0.069748 0.193119
-0.068668 0.191786
-0.067715 0.190388
-0.066949 0.188941
-0.066407 0.187466
-0.066110 0.185983
-0.066066 0.184511
-0.066263 0.183065
-0.066680 0.181651
-0.067280 0.180274
-0.068018 0.178935
-0.068835 0.177634
-0.069669 0.176376
-0.070451 0.175169
-0.071115 0.174025
-0.071609 0.172954
-0.071902 0.171963
-0.071991 0.171051
-0.071902 0.170208
-0.071685 0.169422
-0.071396 0.168683
-0.071086 0.167984
-0.070801 0.167329
-0.070574 0.166727
-0.070429 0.166193
-0.070383 0.165744
-0.070446 0.165391
-0.070621 0.165145
-0.070902 0.165007
-0.071274 0.164971
-0.071711 0.165027
-0.072174 0.165160
-0.072607 0.165358
-0.072945 0.165613
-0.073106 0.165927
-0.073002 0.166310
-0.072540 0.166778
-0.071642 0.167344
-0.070255 0.168009
-0.068374 0.168755
-0.066039 0.169544
-0.063323 0.170334
-0.060314 0.171088
-0.057101 0.171780
-0.053764 0.172404
-0.050371 0.172963
-0.046979 0.173473
-0.043636 0.173952
-0.040386 0.174416
-0.037267 0.174875
-0.034316 0.175333
-0.031564 0.175781
-0.029035 0.176205
-0.026736 0.176583
-0.024661 0.176892
-0.022784 0.177110
-0.021061 0.177216
-0.019442 0.177193
-0.017879 0.177026
-0.016343 0.176701
-0.014836 0.176212
-0.013384 0.175557
-0.012026 0.174746
-0.010798 0.173801
-0.009722 0.172755
-0.008803 0.171647
-0.008031 0.170523
-0.007389 0.169431
-0.006857 0.168413
-0.006418 0.167511
-0.006064 0.166757
-0.005797 0.166173
-0.005625 0.165771
-0.005568 0.165548
-0.005642 0.165487
-0.005861 0.165559
-0.006231 0.165727
-0.006744 0.165950
-0.007378 0.166190
-0.008102 0.166409
-0.008882 0.166579
-0.009689 0.166676
-0.010512 0.166684
-0.011357 0.166591
-0.012245 0.166392
-0.013206 0.166086
-0.014265 0.165680
-0.015441 0.165184
-0.016746 0.164615
-0.018190 0.163992
0.006507 -0.140728
0.005144 -0.139964
0.003921 -0.139006
0.002897 -0.137929
0.002121 -0.136824
0.001629 -0.135789
0.001432 -0.134914
0.001511 -0.134268
0.001810 -0.133887
0.002248 -0.133771
0.002730 -0.133898
0.003161 -0.134225
0.003465 -0.134698
0.003586 -0.135256
0.003499 -0.135832
0.003202 -0.136355
0.002711 -0.136753
0.002056 -0.136959
0.001273 -0.136914
0.000398 -0.136569
-0.000531 -0.135892
-0.001475 -0.134865
-0.002390 -0.133497
-0.003233 -0.131823
-0.003954 -0.129904
-0.004507 -0.127823
-0.004845 -0.125677
-0.004929 -0.123569
-0.004735 -0.121591
-0.004262 -0.119814
-0.003544 -0.118271
-0.002644 -0.116966
-0.001655 -0.115875
-0.000678 -0.114958
0.000185 -0.114173
0.000847 -0.113476
0.001240 -0.112824
0.001322 -0.112174
0.001076 -0.111487
0.000506 -0.110724
-0.000363 -0.109850
-0.001493 -0.108838
-0.002834 -0.107671
-0.004323 -0.106343
-0.005891 -0.104863
-0.007462 -0.103256
-0.008958 -0.101563
-0.010301 -0.099838
-0.011413 -0.098150
-0.012228 -0.096569
-0.012693 -0.095169
-0.012781 -0.094010
-0.012502 -0.093139
-0.011902 -0.092580
-0.011066 -0.092336
-0.010100 -0.092393
-0.009118 -0.092722
-0.008227 -0.093283
-0.007512 -0.094033
-0.007034 -0.094921
-0.006824 -0.095891
-0.006886 -0.096888
-0.007207 -0.097855
-0.007758 -0.098740
-0.008499 -0.099499
-0.009391 -0.100094
-0.010388 -0.100502
-0.011447 -0.100712
-0.012523 -0.100724
-0.013567 -0.100558
-0.014528 -0.100244
-0.015353 -0.099831
-0.015990 -0.099375
-0.016398 -0.098938
-0.016552 -0.098579
-0.016456 -0.098342
-0.016142 -0.098251
-0.015674 -0.098303
-0.015132 -0.098475
-0.014600 -0.098733
-0.014156 -0.099031
-0.013861 -0.099327
-0.013755 -0.099578
-0.013856 -0.099743
-0.014160 -0.099787
-0.014646 -0.099680
-0.015280 -0.099395
-0.016020 -0.098915
-0.016819 -0.098230
-0.017629 -0.097337
-0.018398 -0.096246
-0.019076 -0.094978
-0.019611 -0.093571
-0.019949 -0.092077
-0.020039 -0.090562
-0.019834 -0.089098
-0.019302 -0.087751
-0.018432 -0.086577
-0.017246 -0.085604
-0.015797 -0.084834
-0.014169 -0.084245
0.214617 0.117007
0.216046 0.117107
0.217220 0.117314
0.218060 0.117634
0.218510 0.118070
0.218542 0.118608
0.218159 0.119226
0.217390 0.119889
0.216291 0.120555
0.214936 0.121182
0.213411 0.121733
0.211802 0.122182
0.210186 0.122525
0.208624 0.122775
0.207152 0.122969
0.205781 0.123162
0.204496 0.123428
0.203263 0.123846
0.202029 0.124498
0.200725 0.125462
0.199271 0.126800
0.197581 0.128557
0.195569 0.130751
0.193154 0.133378
0.190274 0.136401
0.186890 0.139760
0.182998 0.143368
0.178628 0.147124
0.173855 0.150915
0.168791 0.154630
0.163584 0.158176
0.158404 0.161478
0.153426 0.164493
0.148818 0.167207
0.144716 0.169635
0.141213 0.171813
0.138337 0.173793
0.136058 0.175636
0.134284 0.177408
0.132882 0.179170
0.131690 0.180978
0.130540 0.182881
0.129267 0.184912
0.127725 0.187090
0.125796 0.189411
0.123389 0.191855
0.120451 0.194381
0.116964 0.196931
0.112952 0.199440
0.108484 0.201837
0.103669 0.204055
0.098656 0.206042
0.093631 0.207762
0.088798 0.209208
0.084380 0.210392
0.080597 0.211350
0.077649 0.212127
0.075706 0.212769
0.074879 0.213310
0.075212 0.213760
0.076658 0.214112
0.079074 0.214340
0.082224 0.214417
0.085797 0.214332
0.089450 0.214099
0.092849 0.213755
0.095716 0.213351
0.097854 0.212935
0.099159 0.212536
0.099618 0.212152
0.099300 0.211758
0.098333 0.211307
0.096886 0.210743
0.095151 0.210015
0.093334 0.209086
0.091645 0.207934
0.090296 0.206555
0.089491 0.204963
0.089415 0.203181
0.090216 0.201234
0.091978 0.199148
0.094701 0.196947
0.098283 0.194653
0.102527 0.192297
0.107177 0.189925
0.111952 0.187599
0.116588 0.185395
0.120867 0.183396
0.124627 0.181676
0.127765 0.180291
0.130235 0.179270
0.132030 0.178609
0.133178 0.178281
0.133733 0.178235
0.133762 0.178411
0.133354 0.178744
0.132609 0.179168
0.131652 0.179622
0.130628 0.180055
0.129703 0.180422
0.129058 0.180685
-0.221447 0.032483
-0.221902 0.032925
-0.222041 0.033573
-0.221896 0.034390
-0.221502 0.035344
-0.220894 0.036418
-0.220099 0.037607
-0.219139 0.038923
-0.218035 0.040385
-0.216810 0.042004
-0.215501 0.043781
-0.214153 0.045699
-0.212818 0.047727
-0.211544 0.049827
-0.210361 0.051959
-0.209274 0.054086
-0.208262 0.056174
-0.207288 0.058188
-0.206312 0.060095
-0.205298 0.061856
-0.204227 0.063434
-0.203100 0.064788
-0.201937 0.065881
-0.200773 0.066676
-0.199655 0.067148
-0.198632 0.067281
-0.197751 0.067075
-0.197050 0.066549
-0.196557 0.065738
-0.196291 0.064692
-0.196269 0.063470
-0.196510 0.062127
-0.197041 0.060704
-0.197896 0.059225
-0.199109 0.057696
-0.200701 0.056108
-0.202669 0.054447
-0.204980 0.052697
-0.207563 0.050849
-0.210322 0.048901
-0.213147 0.046861
-0.215927 0.044739
-0.218561 0.042554
-0.220969 0.040324
-0.223091 0.038068
-0.224888 0.035809
-0.226347 0.033568
-0.227472 0.031371
-0.228283 0.029244
-0.228814 0.027216
-0.229110 0.025312
-0.229222 0.023554
-0.229207 0.021954
-0.229127 0.020514
-0.229039 0.019227
-0.229001 0.018077
-0.229056 0.017046
-0.229235 0.016116
-0.229550 0.015273
-0.229990 0.014506
-0.230523 0.013810
-0.231104 0.013180
-0.231676 0.012614
-0.232180 0.012108
-0.232562 0.011658
-0.232776 0.011261
-0.232791 0.010912
-0.232587 0.010602
-0.232159 0.010324
-0.231519 0.010070
-0.230690 0.009830
-0.229708 0.009592
-0.228619 0.009343
-0.227480 0.009068
-0.226354 0.008750
-0.225306 0.008368
-0.224400 0.007904
-0.223692 0.007339
-0.223229 0.006659
-0.223038 0.005854
-0.223130 0.004924
-0.223497 0.003875
-0.224111 0.002721
-0.224932 0.001484
-0.225909 0.000188
-0.226987 -0.001134
-0.228111 -0.002452
-0.229227 -0.003731
-0.230289 -0.004940
-0.231259 -0.006048
-0.232107 -0.007024
-0.232818 -0.007845
-0.233386 -0.008491
-0.233821 -0.008948
-0.234140 -0.009213
-0.234373 -0.009289
-0.234554 -0.009193
-0.234721 -0.008945
-0.234912 -0.008572
-0.235157 -0.008100
-0.235475 -0.007549
-0.135554 0.165930
-0.137139 0.166701
-0.138895 0.167482
-0.140826 0.168158
-0.142922 0.168626
-0.145164 0.168799
-0.147519 0.168617
-0.149948 0.168040
-0.152403 0.167049
-0.154829 0.165646
-0.157164 0.163854
-0.159345 0.161717
-0.161309 0.159298
-0.163001 0.156674
-0.164387 0.153931
-0.165464 0.151156
-0.166269 0.148427
-0.166882 0.145801
-0.167423 0.143314
-0.168032 0.140978
-0.168848 0.138782
-0.169986 0.136704
-0.171523 0.134704
-0.173481 0.132740
-0.175842 0.130759
-0.178543 0.128717
-0.181502 0.126571
-0.184621 0.124290
-0.187799 0.121855
-0.190942 0.119260
-0.193959 0.116516
-0.196770 0.113649
-0.199303 0.110701
-0.201497 0.107732
-0.203306 0.104815
-0.204700 0.102036
-0.205670 0.099483
-0.206235 0.097239
-0.206447 0.095363
-0.206390 0.093886
-0.206175 0.092802
-0.205929 0.092075
-0.205782 0.091641
-0.205848 0.091429
-0.206215 0.091357
-0.206936 0.091350
-0.208025 0.091335
-0.209462 0.091248
-0.211196 0.091037
-0.213155 0.090664
-0.215251 0.090105
-0.217390 0.089355
-0.219477 0.088426
-0.221419 0.087348
-0.223136 0.086168
-0.224557 0.084949
-0.225630 0.083764
-0.226322 0.082690
-0.226622 0.081796
-0.226546 0.081134
-0.226139 0.080727
-0.225469 0.080564
-0.224629 0.080604
-0.223723 0.080775
-0.222861 0.080994
-0.222146 0.081169
-0.221665 0.081212
-0.221482 0.081038
-0.221630 0.080576
-0.222111 0.079768
-0.222897 0.078572
-0.223930 0.076969
-0.225132 0.074962
-0.226415 0.072576
-0.227682 0.069862
-0.228844 0.066890
-0.229822 0.063750
-0.230552 0.060548
-0.230992 0.057395
-0.231119 0.054406
-0.230938 0.051682
-0.230473 0.049304
-0.229774 0.047315
-0.228909 0.045720
-0.227962 0.044486
-0.227026 0.043548
-0.226195 0.042821
-0.225562 0.042212
-0.225205 0.041630
-0.225183 0.040995
-0.225530 0.040247
-0.226246 0.039345
-0.227301 0.038275
-0.228635 0.037045
-0.230161 0.035689
-0.231778 0.034264
-0.233378 0.032845
-0.234858 0.031524
-0.236123 0.030406
-0.237095 0.029603
-0.237717 0.029222
0.148139 -0.070566
0.148881 -0.071906
0.149735 -0.073254
0.150636 -0.074610
0.151509 -0.075974
0.152285 -0.077350
0.152903 -0.078740
0.153314 -0.080149
0.153486 -0.081583
0.153397 -0.083049
0.153041 -0.084550
0.152421 -0.086091
0.151552 -0.087673
0.150457 -0.089292
0.149169 -0.090945
0.147731 -0.092627
0.146190 -0.094333
0.144605 -0.096063
0.143035 -0.097817
0.141544 -0.099602
0.140187 -0.101426
0.139006 -0.103293
0.138023 -0.105208
0.137238 -0.107162
0.136626 -0.109137
0.136145 -0.111105
0.135745 -0.113033
0.135375 -0.114886
0.134991 -0.116635
0.134560 -0.118259
0.134062 -0.119746
0.133487 -0.121097
0.132834 -0.122319
0.132112 -0.123427
0.131332 -0.124437
0.130514 -0.125367
0.129676 -0.126231
0.128845 -0.127044
0.128048 -0.127819
0.127318 -0.128569
0.126692 -0.129314
0.126212 -0.130076
0.125917 -0.130877
0.125841 -0.131740
0.126005 -0.132673
0.126412 -0.133671
0.127042 -0.134709
0.127858 -0.135747
0.128809 -0.136737
0.129836 -0.137629
0.130886 -0.138384
0.131911 -0.138976
0.132874 -0.139392
0.133751 -0.139633
0.134525 -0.139714
0.135190 -0.139651
0.135746 -0.139467
0.136194 -0.139183
0.136541 -0.138815
0.136794 -0.138378
0.136962 -0.137885
0.137059 -0.137349
0.137105 -0.136788
0.137123 -0.136224
0.137146 -0.135686
0.137204 -0.135203
0.137324 -0.134807
0.137521 -0.134520
0.137792 -0.134356
0.138116 -0.134314
0.138455 -0.134384
0.138762 -0.134550
0.138990 -0.134795
0.139099 -0.135105
0.139059 -0.135471
0.138853 -0.135894
0.138475 -0.136381
0.137928 -0.136941
0.137222 -0.137585
0.136369 -0.138319
0.135386 -0.139142
0.134291 -0.140045
0.133102 -0.141016
0.131839 -0.142037
0.130526 -0.143093
0.129186 -0.144175
0.127845 -0.145281
0.126527 -0.146415
0.125252 -0.147588
0.124033 -0.148804
0.122873 -0.150066
0.121769 -0.151361
0.120708 -0.152664
0.119677 -0.153940
0.118660 -0.155150
0.117647 -0.156256
0.116632 -0.157228
0.115618 -0.158046
0.114611 -0.158698
0.113624 -0.159184
0.112672 -0.159505
-0.032538 -0.053802
-0.033515 -0.052306
-0.034423 -0.050572
-0.035216 -0.048646
-0.035845 -0.046598
-0.036250 -0.044518
-0.036360 -0.042517
-0.036100 -0.040713
-0.035398 -0.039210
-0.034213 -0.038078
-0.032554 -0.037324
-0.030493 -0.036893
-0.028146 -0.036685
-0.025646 -0.036587
-0.023124 -0.036494
-0.020686 -0.036321
-0.018414 -0.036009
-0.016358 -0.035516
-0.014553 -0.034819
-0.013015 -0.033902
-0.011754 -0.032762
-0.010777 -0.031400
-0.010085 -0.029824
-0.009684 -0.028051
-0.009570 -0.026105
-0.009730 -0.024023
-0.010135 -0.021846
-0.010739 -0.019626
-0.011465 -0.017422
-0.012204 -0.015294
-0.012823 -0.013300
-0.013175 -0.011489
-0.013130 -0.009886
-0.012608 -0.008492
-0.011612 -0.007285
-0.010226 -0.006223
-0.008591 -0.005261
-0.006865 -0.004353
-0.005197 -0.003465
-0.003705 -0.002570
-0.002481 -0.001651
-0.001583 -0.000698
-0.001053 0.000295
-0.000912 0.001328
-0.001167 0.002398
-0.001813 0.003496
-0.002831 0.004609
-0.004191 0.005722
-0.005842 0.006814
-0.007718 0.007863
-0.009730 0.008844
-0.011770 0.009731
-0.013706 0.010499
-0.015391 0.011129
-0.016681 0.011606
-0.017453 0.011922
-0.017634 0.012082
-0.017220 0.012100
-0.016282 0.011998
-0.014947 0.011806
-0.013367 0.011557
-0.011690 0.011284
-0.010043 0.011017
-0.008527 0.010784
-0.007214 0.010605
-0.006152 0.010501
-0.005371 0.010485
-0.004883 0.010566
-0.004688 0.010749
-0.004771 0.011035
-0.005109 0.011417
-0.005661 0.011887
-0.006376 0.012427
-0.007182 0.013018
-0.007993 0.013635
-0.008703 0.014253
-0.009195 0.014847
-0.009353 0.015394
-0.009087 0.015881
-0.008350 0.016300
-0.007168 0.016655
-0.005634 0.016955
-0.003892 0.017219
-0.002095 0.017470
-0.000390 0.017738
0.001107 0.018054
0.002308 0.018450
0.003158 0.018954
0.003626 0.019590
0.003701 0.020376
0.003383 0.021324
0.002688 0.022438
0.001641 0.023710
0.000287 0.025118
-0.001311 0.026627
-0.003074 0.028197
-0.004909 0.029786
-0.006705 0.031351
-0.008336 0.032853
-0.009667 0.034261
-0.010566 0.035550
-0.088637 0.162726
-0.087717 0.161955
-0.086201 0.161183
-0.084089 0.160434
-0.081410 0.159734
-0.078229 0.159102
-0.074668 0.158554
-0.070915 0.158104
-0.067243 0.157772
-0.064001 0.157585
-0.061587 0.157581
-0.060386 0.157796
-0.060691 0.158249
-0.062599 0.158909
-0.065942 0.159688
-0.070353 0.160469
-0.075410 0.161143
-0.080729 0.161626
-0.085995 0.161867
-0.090972 0.161844
-0.095484 0.161561
-0.099399 0.161039
-0.102612 0.160322
-0.105044 0.159461
-0.106630 0.158519
-0.107328 0.157562
-0.107125 0.156650
-0.106043 0.155834
-0.104149 0.155148
-0.101564 0.154609
-0.098473 0.154221
-0.095133 0.153977
-0.091876 0.153863
-0.089089 0.153868
-0.087171 0.153984
-0.086458 0.154202
-0.087124 0.154508
-0.089107 0.154873
-0.092120 0.155257
-0.095755 0.155620
-0.099606 0.155933
-0.103324 0.156178
-0.106642 0.156353
-0.109371 0.156463
-0.111381 0.156520
-0.112586 0.156537
-0.112936 0.156525
-0.112411 0.156486
-0.111018 0.156417
-0.108800 0.156304
-0.105833 0.156131
-0.102223 0.155883
-0.098114 0.155557
-0.093682 0.155161
-0.089144 0.154724
-0.084769 0.154289
-0.080861 0.153911
-0.077735 0.153648
-0.075665 0.153551
-0.074810 0.153640
-0.075165 0.153898
-0.076553 0.154275
-0.078687 0.154698
-0.081256 0.155100
-0.083981 0.155431
-0.086634 0.155660
-0.089043 0.155782
-0.091084 0.155804
-0.092661 0.155747
-0.093706 0.155638
-0.094168 0.155502
-0.094019 0.155364
-0.093256 0.155242
-0.091906 0.155150
-0.090028 0.155098
-0.087714 0.155097
-0.085095 0.155157
-0.082355 0.155289
-0.079736 0.155497
-0.077524 0.155783
-0.076026 0.156137
-0.075506 0.156540
-0.076107 0.156964
-0.077798 0.157374
-0.080376 0.157738
-0.083527 0.158038
-0.086915 0.158271
-0.090233 0.158452
-0.093228 0.158609
-0.095711 0.158778
-0.097545 0.158992
-0.098636 0.159279
-0.098925 0.159655
-0.098384 0.160125
-0.097013 0.160684
-0.094837 0.161325
-0.091902 0.162041
-0.088276 0.162834
-0.084046 0.163716
-0.079331 0.164711
-0.074283 0.165851
-0.119272 0.118667
-0.120105 0.119800
-0.121178 0.120738
-0.122502 0.121452
-0.124073 0.121917
-0.125869 0.122116
-0.127852 0.122044
-0.129976 0.121699
-0.132190 0.121090
-0.134446 0.120225
-0.136703 0.119121
-0.138935 0.117793
-0.141130 0.116257
-0.143293 0.114530
-0.145442 0.112624
-0.147603 0.110553
-0.149811 0.108327
-0.152099 0.105953
-0.154495 0.103437
-0.157021 0.100783
-0.159687 0.097991
-0.162495 0.095062
-0.165437 0.091994
-0.168499 0.088787
-0.171656 0.085444
-0.174877 0.081976
-0.178120 0.078400
-0.181334 0.074751
-0.184465 0.071072
-0.187454 0.067417
-0.190249 0.063847
-0.192809 0.060422
-0.195104 0.057199
-0.197123 0.054222
-0.198867 0.051526
-0.200353 0.049132
-0.201610 0.047048
-0.202673 0.045269
-0.203584 0.043785
-0.204387 0.042573
-0.205125 0.041612
-0.205837 0.040873
-0.206556 0.040328
-0.207310 0.039950
-0.208117 0.039715
-0.208985 0.039601
-0.209912 0.039595
-0.210883 0.039694
-0.211871 0.039905
-0.212841 0.040243
-0.213746 0.040731
-0.214541 0.041389
-0.215182 0.042235
-0.215636 0.043272
-0.215881 0.044494
-0.215912 0.045875
-0.215740 0.047379
-0.215393 0.048957
-0.214917 0.050552
-0.214367 0.052103
-0.213809 0.053549
-0.213312 0.054829
-0.212944 0.055890
-0.212765 0.056684
-0.212823 0.057173
-0.213151 0.057328
-0.213764 0.057134
-0.214657 0.056588
-0.215807 0.055698
-0.217173 0.054490
-0.218699 0.052998
-0.220315 0.051273
-0.221941 0.049375
-0.223495 0.047372
-0.224899 0.045330
-0.226082 0.043313
-0.226991 0.041371
-0.227593 0.039539
-0.227874 0.037836
-0.227839 0.036264
-0.227510 0.034814
-0.226926 0.033468
-0.226131 0.032206
-0.225176 0.031010
-0.224111 0.029865
-0.222983 0.028763
-0.221829 0.027701
-0.220680 0.026678
-0.219558 0.025698
-0.218481 0.024761
-0.217462 0.023865
-0.216513 0.023007
-0.215643 0.022182
-0.214859 0.021384
-0.214164 0.020609
-0.213560 0.019858
-0.213042 0.019136
-0.212607 0.018454
-0.212248 0.017822
-0.211962 0.017253
-0.211749 0.016757
0.003358 -0.068962
0.002730 -0.070212
0.002151 -0.071275
0.001655 -0.072180
0.001270 -0.072961
0.001014 -0.073652
0.000895 -0.074285
0.000905 -0.074881
0.001022 -0.075453
0.001213 -0.076001
0.001442 -0.076514
0.001673 -0.076972
0.001873 -0.077349
0.002022 -0.077616
0.002104 -0.077745
0.002114 -0.077712
0.002056 -0.077498
0.001935 -0.077092
0.001761 -0.076490
0.001547 -0.075698
0.001306 -0.074732
0.001051 -0.073616
0.000800 -0.072384
0.000571 -0.071078
0.000387 -0.069749
0.000273 -0.068452
0.000250 -0.067244
0.000336 -0.066179
0.000534 -0.065302
0.000833 -0.064649
0.001205 -0.064240
0.001612 -0.064081
0.002007 -0.064163
0.002341 -0.064470
0.002575 -0.064976
0.002677 -0.065651
0.002632 -0.066467
0.002436 -0.067391
0.002098 -0.068396
0.001633 -0.069457
0.001067 -0.070552
0.000424 -0.071666
-0.000265 -0.072786
-0.000969 -0.073908
-0.001655 -0.075034
-0.002286 -0.076168
-0.002822 -0.077325
-0.003223 -0.078518
-0.003451 -0.079766
-0.003479 -0.081088
-0.003294 -0.082497
-0.002902 -0.084000
-0.002326 -0.085597
-0.001603 -0.087277
-0.000776 -0.089019
0.000105 -0.090795
0.001000 -0.092571
0.001870 -0.094308
0.002688 -0.095967
0.003437 -0.097509
0.004104 -0.098900
0.004684 -0.100111
0.005176 -0.101121
0.005580 -0.101917
0.005900 -0.102496
0.006143 -0.102865
0.006319 -0.103039
0.006445 -0.103043
0.006545 -0.102913
0.006645 -0.102686
0.006778 -0.102407
0.006969 -0.102119
0.007242 -0.101861
0.007608 -0.101662
0.008066 -0.101542
0.008604 -0.101511
0.009200 -0.101567
0.009828 -0.101699
0.010458 -0.101892
0.011061 -0.102127
0.011613 -0.102381
0.012098 -0.102633
0.012503 -0.102863
0.012827 -0.103054
0.013072 -0.103193
0.013248 -0.103271
0.013370 -0.103286
0.013457 -0.103241
0.013535 -0.103146
0.013635 -0.103018
0.013789 -0.102881
0.014032 -0.102760
0.014396 -0.102685
0.014903 -0.102683
0.015568 -0.102779
0.016390 -0.102989
0.017355 -0.103321
0.018435 -0.103774
0.019589 -0.104338
0.020772 -0.104994
0.021934 -0.105716
0.138073 0.058875
0.138445 0.057531
0.138880 0.056231
0.139393 0.054951
0.139988 0.053661
0.140657 0.052331
0.141380 0.050934
0.142131 0.049452
0.142876 0.047871
0.143582 0.046189
0.144219 0.044408
0.144761 0.042537
0.145190 0.040588
0.145494 0.038578
0.145674 0.036527
0.145737 0.034458
0.145701 0.032397
0.145592 0.030371
0.145444 0.028406
0.145296 0.026526
0.145192 0.024752
0.145175 0.023098
0.145285 0.021571
0.145553 0.020170
0.145999 0.018889
0.146630 0.017718
0.147442 0.016647
0.148416 0.015668
0.149526 0.014779
0.150740 0.013983
0.152020 0.013290
0.153333 0.012712
0.154644 0.012264
0.155924 0.011961
0.157149 0.011818
0.158301 0.011844
0.159368 0.012049
0.160348 0.012435
0.161243 0.013004
0.162064 0.013752
0.162827 0.014674
0.163554 0.015762
0.164267 0.017005
0.164986 0.018391
0.165729 0.019908
0.166504 0.021541
0.167314 0.023276
0.168151 0.025099
0.169000 0.026995
0.169839 0.028950
0.170644 0.030949
0.171390 0.032980
0.172052 0.035029
0.172608 0.037082
0.173041 0.039126
0.173339 0.041149
0.173495 0.043136
0.173511 0.045080
0.173393 0.046972
0.173156 0.048810
0.172818 0.050598
0.172402 0.052340
0.171935 0.054047
0.171443 0.055733
0.170953 0.057407
0.170490 0.059079
0.170076 0.060754
0.169733 0.062429
0.169476 0.064095
0.169323 0.065736
0.169283 0.067331
0.169367 0.068857
0.169581 0.070292
0.169927 0.071615
0.170404 0.072812
0.171008 0.073869
0.171732 0.074780
0.172568 0.075542
0.173505 0.076159
0.174533 0.076635
0.175641 0.076983
0.176820 0.077216
0.178062 0.077352
0.179357 0.077411
0.180696 0.077417
0.182070 0.077392
0.183470 0.077363
0.184881 0.077355
0.186289 0.077392
0.187676 0.077496
0.189025 0.077687
0.190314 0.077978
0.191524 0.078374
0.192637 0.078873
0.193635 0.079462
0.194506 0.080119
0.195238 0.080817
0.195824 0.081527
0.196258 0.082222
0.196535 0.082879
0.196655 0.083484
0.128619 -0.151099
0.127212 -0.152408
0.125616 -0.153486
0.123839 -0.154348
0.121896 -0.155024
0.119810 -0.155565
0.117613 -0.156035
0.115346 -0.156508
0.113055 -0.157065
0.110780 -0.157783
0.108555 -0.158723
0.106401 -0.159923
0.104322 -0.161388
0.102311 -0.163088
0.100352 -0.164963
0.098422 -0.166933
0.096504 -0.168903
0.094579 -0.170778
0.092637 -0.172472
0.090670 -0.173909
0.088676 -0.175033
0.086654 -0.175804
0.084606 -0.176201
0.082533 -0.176223
0.080435 -0.175888
0.078312 -0.175229
0.076167 -0.174299
0.074005 -0.173166
0.071843 -0.171911
0.069708 -0.170630
0.067635 -0.169423
0.065663 -0.168385
0.063831 -0.167597
0.062169 -0.167115
0.060701 -0.166967
0.059443 -0.167145
0.058402 -0.167613
0.057578 -0.168308
0.056962 -0.169151
0.056543 -0.170056
0.056301 -0.170940
0.056213 -0.171731
0.056255 -0.172368
0.056397 -0.172813
0.056611 -0.173042
0.056865 -0.173051
0.057127 -0.172855
0.057370 -0.172482
0.057570 -0.171978
0.057714 -0.171399
0.057802 -0.170808
0.057850 -0.170272
0.057883 -0.169859
0.057937 -0.169626
0.058050 -0.169618
0.058257 -0.169864
0.058585 -0.170368
0.059053 -0.171112
0.059665 -0.172053
0.060413 -0.173130
0.061277 -0.174264
0.062226 -0.175371
0.063222 -0.176367
0.064223 -0.177179
0.065186 -0.177746
0.066064 -0.178026
0.066816 -0.178000
0.067400 -0.177665
0.067778 -0.177040
0.067922 -0.176157
0.067808 -0.175063
0.067428 -0.173814
0.066791 -0.172475
0.065919 -0.171110
0.064851 -0.169781
0.063633 -0.168546
0.062316 -0.167445
0.060947 -0.166510
0.059571 -0.165752
0.058219 -0.165166
0.056912 -0.164730
0.055660 -0.164406
0.054459 -0.164145
0.053297 -0.163895
0.052157 -0.163602
0.051016 -0.163220
0.049851 -0.162714
0.048640 -0.162062
0.047359 -0.161253
0.045988 -0.160291
0.044507 -0.159190
0.042901 -0.157974
0.041164 -0.156679
0.039303 -0.155347
0.037339 -0.154028
0.035308 -0.152774
0.033257 -0.151638
0.031236 -0.150667
0.029299 -0.149903
0.027497 -0.149377
0.025877 -0.149103
0.067511 0.013311
0.067304 0.014514
0.066970 0.015668
0.066536 0.016756
0.066027 0.017767
0.065475 0.018696
0.064908 0.019542
0.064353 0.020306
0.063829 0.020984
0.063350 0.021569
0.062921 0.022048
0.062540 0.022405
0.062198 0.022621
0.061886 0.022683
0.061591 0.022578
0.061301 0.022302
0.061004 0.021853
0.060691 0.021239
0.060357 0.020470
0.059998 0.019565
0.059614 0.018544
0.059209 0.017428
0.058790 0.016239
0.058364 0.014999
0.057944 0.013728
0.057540 0.012448
0.057161 0.011180
0.056817 0.009944
0.056507 0.008765
0.056231 0.007662
0.055980 0.006656
0.055741 0.005767
0.055498 0.005010
0.055237 0.004400
0.054941 0.003945
0.054597 0.003652
0.054195 0.003525
0.053729 0.003561
0.053195 0.003759
0.052593 0.004110
0.051928 0.004604
0.051208 0.005226
0.050444 0.005955
0.049650 0.006769
0.048844 0.007642
0.048045 0.008545
0.047274 0.009450
0.046554 0.010330
0.045906 0.011164
0.045349 0.011932
0.044900 0.012623
0.044573 0.013233
0.044376 0.013761
0.044313 0.014211
0.044382 0.014594
0.044577 0.014919
0.044889 0.015197
0.045309 0.015436
0.045826 0.015645
0.046430 0.015826
0.047113 0.015982
0.047867 0.016112
0.048683 0.016215
0.049554 0.016284
0.050473 0.016313
0.051432 0.016290
0.052427 0.016203
0.053454 0.016035
0.054509 0.015769
0.055595 0.015390
0.056712 0.014888
0.057861 0.014262
0.059037 0.013521
0.060232 0.012693
0.061430 0.011814
0.062611 0.010932
0.063751 0.010094
0.064826 0.009344
0.065813 0.008716
0.066695 0.008234
0.067456 0.007911
0.068089 0.007751
0.068587 0.007753
0.068947 0.007914
0.069162 0.008226
0.069228 0.008675
0.069145 0.009239
0.068921 0.009884
0.068574 0.010573
0.068126 0.011263
0.067608 0.011909
0.067050 0.012469
0.066485 0.012911
0.065937 0.013214
0.065421 0.013380
0.064941 0.013430
0.064488 0.013402
0.064047 0.013342
0.063599 0.013297
0.063126 0.013305
0.062613 0.013391
0.170601 -0.112153
0.171062 -0.113006
0.171215 -0.113574
0.171053 -0.113824
0.170586 -0.113743
0.169838 -0.113336
0.168843 -0.112623
0.167648 -0.111639
0.166307 -0.110435
0.164877 -0.109075
0.163413 -0.107629
0.161968 -0.106175
0.160584 -0.104795
0.159297 -0.103565
0.158128 -0.102558
0.157091 -0.101828
0.156189 -0.101411
0.155414 -0.101314
0.154751 -0.101512
0.154177 -0.101957
0.153670 -0.102583
0.153206 -0.103318
0.152771 -0.104094
0.152358 -0.104854
0.151967 -0.105551
0.151610 -0.106156
0.151304 -0.106650
0.151077 -0.107024
0.150958 -0.107284
0.150985 -0.107443
0.151190 -0.107525
0.151607 -0.107561
0.152262 -0.107588
0.153170 -0.107646
0.154340 -0.107777
0.155765 -0.108020
0.157434 -0.108410
0.159323 -0.108972
0.161404 -0.109715
0.163639 -0.110625
0.165981 -0.111660
0.168375 -0.112753
0.170759 -0.113813
0.173073 -0.114743
0.175262 -0.115445
0.177277 -0.115832
0.179083 -0.115833
0.180654 -0.115399
0.181972 -0.114504
0.183029 -0.113144
0.183827 -0.111343
0.184375 -0.109145
0.184695 -0.106612
0.184816 -0.103825
0.184779 -0.100870
0.184631 -0.097840
0.184420 -0.094830
0.184199 -0.091928
0.184014 -0.089218
0.183903 -0.086772
0.183897 -0.084646
0.184010 -0.082872
0.184239 -0.081459
0.184563 -0.080383
0.184946 -0.079599
0.185347 -0.079042
0.185722 -0.078639
0.186033 -0.078322
0.186251 -0.078028
0.186355 -0.077712
0.186333 -0.077343
0.186184 -0.076908
0.185913 -0.076410
0.185538 -0.075869
0.185090 -0.075314
0.184609 -0.074788
0.184148 -0.074341
0.183769 -0.074030
0.183535 -0.073921
0.183504 -0.074086
0.183722 -0.074595
0.184209 -0.075508
0.184958 -0.076867
0.185932 -0.078679
0.187064 -0.080911
0.188267 -0.083484
0.189447 -0.086282
0.190515 -0.089165
0.191401 -0.091992
0.192054 -0.094627
0.192445 -0.096952
0.192562 -0.098877
0.192403 -0.100334
0.191976 -0.101283
0.191292 -0.101708
0.190369 -0.101620
0.189235 -0.101054
0.187926 -0.100072
0.186499 -0.098758
0.185027 -0.097217
0.183602 -0.095571
0.207508 -0.099453
0.208514 -0.099962
0.209232 -0.100211
0.209625 -0.100201
0.209666 -0.099946
0.209341 -0.099475
0.208655 -0.098825
0.207630 -0.098052
0.206312 -0.097228
0.204766 -0.096443
0.203078 -0.095800
0.201339 -0.095406
0.199638 -0.095353
0.198050 -0.095704
0.196625 -0.096471
0.195382 -0.097609
0.194319 -0.099028
0.193418 -0.100610
0.192655 -0.102234
0.191998 -0.103788
0.191418 -0.105183
0.190877 -0.106354
0.190336 -0.107260
0.189755 -0.107879
0.189095 -0.108203
0.188324 -0.108237
0.187418 -0.107993
0.186362 -0.107497
0.185161 -0.106786
0.183832 -0.105912
0.182412 -0.104949
0.180951 -0.103987
0.179515 -0.103135
0.178175 -0.102510
0.177004 -0.102227
0.176066 -0.102380
0.175404 -0.103024
0.175035 -0.104162
0.174941 -0.105738
0.175082 -0.107654
0.175394 -0.109789
0.175808 -0.112017
0.176249 -0.114220
0.176646 -0.116300
0.176936 -0.118183
0.177061 -0.119814
0.176979 -0.121158
0.176656 -0.122196
0.176071 -0.122927
0.175216 -0.123360
0.174098 -0.123521
0.172738 -0.123451
0.171170 -0.123211
0.169446 -0.122879
0.167627 -0.122551
0.165783 -0.122334
0.163986 -0.122339
0.162299 -0.122665
0.160769 -0.123384
0.159424 -0.124523
0.158263 -0.126058
0.157263 -0.127912
0.156381 -0.129971
0.155567 -0.132101
0.154770 -0.134167
0.153944 -0.136046
0.153050 -0.137636
0.152064 -0.138858
0.150968 -0.139657
0.149755 -0.139998
0.148427 -0.139869
0.146992 -0.139276
0.145469 -0.138243
0.143886 -0.136816
0.142282 -0.135063
0.140704 -0.133071
0.139211 -0.130949
0.137864 -0.128819
0.136725 -0.126809
0.135851 -0.125042
0.135279 -0.123621
0.135028 -0.122615
0.135086 -0.122052
0.135415 -0.121913
0.135955 -0.122137
0.136636 -0.122636
0.137387 -0.123307
0.138143 -0.124050
0.138849 -0.124774
0.139462 -0.125403
0.139950 -0.125880
0.140287 -0.126165
0.140459 -0.126233
0.140457 -0.126074
0.140279 -0.125691
0.139933 -0.125102
0.139439 -0.124340
0.138828 -0.123458
0.138145 -0.122523
0.137445 -0.121618
0.136786 -0.120836
0.069446 -0.095833
0.068720 -0.096044
0.068036 -0.096064
0.067388 -0.095948
0.066769 -0.095767
0.066160 -0.095600
0.065544 -0.095537
0.064897 -0.095668
0.064202 -0.096069
0.063450 -0.096786
0.062649 -0.097823
0.061830 -0.099139
0.061035 -0.100658
0.060312 -0.102288
0.059713 -0.103936
0.059273 -0.105521
0.059028 -0.106978
0.058995 -0.108260
0.059191 -0.109336
0.059615 -0.110185
0.060270 -0.110800
0.061143 -0.111182
0.062218 -0.111343
0.063472 -0.111305
0.064875 -0.111100
0.066391 -0.110771
0.067975 -0.110374
0.069575 -0.109975
0.071134 -0.109651
0.072595 -0.109485
0.073905 -0.109549
0.075022 -0.109900
0.075920 -0.110560
0.076590 -0.111513
0.077042 -0.112711
0.077294 -0.114079
0.077373 -0.115536
0.077308 -0.117006
0.077129 -0.118421
0.076863 -0.119734
0.076536 -0.120911
0.076166 -0.121931
0.075769 -0.122789
0.075354 -0.123487
0.074925 -0.124038
0.074481 -0.124461
0.074017 -0.124784
0.073526 -0.125043
0.073005 -0.125281
0.072448 -0.125552
0.071855 -0.125914
0.071226 -0.126433
0.070559 -0.127166
0.069856 -0.128158
0.069119 -0.129424
0.068357 -0.130942
0.067584 -0.132656
0.066819 -0.134484
0.066083 -0.136336
0.065397 -0.138125
0.064781 -0.139774
0.064252 -0.141225
0.063823 -0.142436
0.063505 -0.143380
0.063305 -0.144045
0.063229 -0.144430
0.063276 -0.144547
0.063446 -0.144417
0.063730 -0.144073
0.064121 -0.143559
0.064604 -0.142928
0.065162 -0.142244
0.065772 -0.141582
0.066409 -0.141020
0.067046 -0.140639
0.067656 -0.140505
0.068221 -0.140662
0.068727 -0.141124
0.069173 -0.141867
0.069566 -0.142841
0.069919 -0.143977
0.070246 -0.145201
0.070559 -0.146445
0.070870 -0.147654
0.071182 -0.148787
0.071498 -0.149817
0.071811 -0.150730
0.072114 -0.151524
0.072394 -0.152203
0.072635 -0.152783
0.072819 -0.153279
0.072932 -0.153715
0.072960 -0.154117
0.072897 -0.154519
0.072741 -0.154960
0.072499 -0.155490
0.072177 -0.156160
0.071789 -0.157017
0.071347 -0.158088
0.070864 -0.159375
0.070352 -0.160842
0.233417 0.018426
0.233666 0.017554
0.233905 0.016671
0.234171 0.015772
0.234496 0.014856
0.234909 0.013927
0.235438 0.012993
0.236105 0.012063
0.236928 0.011146
0.237914 0.010252
0.239054 0.009389
0.240312 0.008565
0.241624 0.007792
0.242910 0.007085
0.244081 0.006462
0.245058 0.005938
0.245775 0.005530
0.246191 0.005245
0.246290 0.005084
0.246083 0.005037
0.245601 0.005079
0.244892 0.005171
0.244021 0.005264
0.243057 0.005299
0.242076 0.005219
0.241148 0.004971
0.240338 0.004520
0.239700 0.003842
0.239281 0.002935
0.239117 0.001808
0.239232 0.000477
0.239639 -0.001032
0.240330 -0.002689
0.241274 -0.004460
0.242408 -0.006300
0.243650 -0.008156
0.244903 -0.009970
0.246072 -0.011679
0.247077 -0.013225
0.247858 -0.014556
0.248378 -0.015634
0.248625 -0.016439
0.248607 -0.016971
0.248348 -0.017254
0.247887 -0.017333
0.247271 -0.017269
0.246557 -0.017129
0.245800 -0.016982
0.245058 -0.016882
0.244381 -0.016873
0.243816 -0.016980
0.243405 -0.017215
0.243181 -0.017581
0.243171 -0.018072
0.243389 -0.018678
0.243829 -0.019381
0.244465 -0.020156
0.245250 -0.020964
0.246117 -0.021754
0.246994 -0.022470
0.247813 -0.023049
0.248520 -0.023436
0.249076 -0.023585
0.249457 -0.023466
0.249654 -0.023075
0.249672 -0.022440
0.249524 -0.021615
0.249238 -0.020683
0.248847 -0.019738
0.248395 -0.018875
0.247929 -0.018179
0.247497 -0.017723
0.247149 -0.017557
0.246931 -0.017717
0.246885 -0.018221
0.247042 -0.019075
0.247420 -0.020272
0.248010 -0.021785
0.248777 -0.023572
0.249658 -0.025566
0.250572 -0.027678
0.251437 -0.029804
0.252181 -0.031831
0.252752 -0.033645
0.253123 -0.035140
0.253287 -0.036228
0.253250 -0.036848
0.253028 -0.036972
0.252638 -0.036615
0.252099 -0.035834
0.251437 -0.034720
0.250682 -0.033387
0.249877 -0.031952
0.249071 -0.030529
0.248325 -0.029215
0.247707 -0.028088
0.247281 -0.027206
0.247103 -0.026599
0.247212 -0.026272
0.247614 -0.026207
0.248283 -0.026354
-0.067275 -0.158602
-0.068121 -0.158767
-0.068883 -0.158664
-0.069579 -0.158312
-0.070231 -0.157744
-0.070860 -0.157000
-0.071492 -0.156130
-0.072147 -0.155187
-0.072841 -0.154232
-0.073583 -0.153327
-0.074376 -0.152535
-0.075216 -0.151918
-0.076090 -0.151529
-0.076981 -0.151403
-0.077861 -0.151545
-0.078702 -0.151925
-0.079470 -0.152476
-0.080137 -0.153113
-0.080677 -0.153739
-0.081075 -0.154265
-0.081321 -0.154620
-0.081417 -0.154750
-0.081370 -0.154626
-0.081200 -0.154238
-0.080933 -0.153592
-0.080604 -0.152713
-0.080253 -0.151638
-0.079923 -0.150415
-0.079655 -0.149098
-0.079483 -0.147744
-0.079429 -0.146414
-0.079502 -0.145167
-0.079697 -0.144066
-0.079996 -0.143173
-0.080372 -0.142549
-0.080794 -0.142249
-0.081230 -0.142309
-0.081653 -0.142741
-0.082041 -0.143525
-0.082382 -0.144604
-0.082669 -0.145898
-0.082902 -0.147313
-0.083089 -0.148759
-0.083241 -0.150152
-0.083372 -0.151430
-0.083505 -0.152549
-0.083662 -0.153485
-0.083871 -0.154230
-0.084162 -0.154792
-0.084563 -0.155188
-0.085098 -0.155441
-0.085784 -0.155572
-0.086629 -0.155604
-0.087630 -0.155562
-0.088775 -0.155473
-0.090041 -0.155373
-0.091405 -0.155307
-0.092837 -0.155324
-0.094309 -0.155468
-0.095796 -0.155770
-0.097272 -0.156231
-0.098707 -0.156821
-0.100073 -0.157478
-0.101337 -0.158123
-0.102474 -0.158672
-0.103465 -0.159051
-0.104301 -0.159206
-0.104985 -0.159104
-0.105527 -0.158730
-0.105948 -0.158088
-0.106274 -0.157195
-0.106532 -0.156073
-0.106748 -0.154752
-0.106942 -0.153263
-0.107128 -0.151642
-0.107312 -0.149928
-0.107493 -0.148171
-0.107665 -0.146433
-0.107824 -0.144788
-0.107968 -0.143321
-0.108098 -0.142118
-0.108216 -0.141257
-0.108325 -0.140795
-0.108420 -0.140751
-0.108488 -0.141107
-0.108513 -0.141803
-0.108480 -0.142759
-0.108380 -0.143891
-0.108210 -0.145118
-0.107980 -0.146376
-0.107707 -0.147617
-0.107415 -0.148804
-0.107132 -0.149915
-0.106885 -0.150931
-0.106701 -0.151838
-0.106600 -0.152621
-0.106594 -0.153267
-0.106686 -0.153770
-0.106867 -0.154129
-0.107121 -0.154360
-0.107429 -0.154491
-0.009282 0.015115
-0.010251 0.014310
-0.011302 0.013503
-0.012417 0.012685
-0.013584 0.011849
-0.014805 0.010994
-0.016090 0.010123
-0.017455 0.009247
-0.018915 0.008379
-0.020474 0.007537
-0.022124 0.006733
-0.023840 0.005978
-0.025587 0.005280
-0.027318 0.004641
-0.028990 0.004061
-0.030558 0.003541
-0.031985 0.003079
-0.033239 0.002673
-0.034295 0.002320
-0.035130 0.002015
-0.035725 0.001749
-0.036063 0.001511
-0.036128 0.001281
-0.035908 0.001038
-0.035397 0.000754
-0.034599 0.000405
-0.033529 -0.000034
-0.032222 -0.000576
-0.030724 -0.001223
-0.029096 -0.001964
-0.027403 -0.002771
-0.025711 -0.003607
-0.024075 -0.004429
-0.022535 -0.005194
-0.021116 -0.005865
-0.019827 -0.006410
-0.018670 -0.006809
-0.017641 -0.007047
-0.016733 -0.007117
-0.015941 -0.007017
-0.015261 -0.006752
-0.014689 -0.006329
-0.014218 -0.005758
-0.013838 -0.005055
-0.013537 -0.004238
-0.013296 -0.003331
-0.013096 -0.002360
-0.012919 -0.001351
-0.012753 -0.000331
-0.012596 0.000677
-0.012459 0.001655
-0.012366 0.002593
-0.012345 0.003487
-0.012430 0.004337
-0.012639 0.005147
-0.012977 0.005917
-0.013428 0.006643
-0.013961 0.007319
-0.014537 0.007935
-0.015119 0.008482
-0.015670 0.008949
-0.016165 0.009329
-0.016583 0.009614
-0.016909 0.009799
-0.017132 0.009876
-0.017244 0.009841
-0.017234 0.009687
-0.017096 0.009408
-0.016822 0.009000
-0.016414 0.008459
-0.015877 0.007785
-0.015235 0.006980
-0.014522 0.006049
-0.013790 0.005001
-0.013097 0.003846
-0.012500 0.002596
-0.012041 0.001264
-0.011733 -0.000139
-0.011559 -0.001602
-0.011478 -0.003115
-0.011440 -0.004664
-0.011399 -0.006233
-0.011317 -0.007803
-0.011171 -0.009355
-0.010949 -0.010873
-0.010646 -0.012341
-0.010262 -0.013750
-0.009795 -0.015092
-0.009246 -0.016359
-0.008613 -0.017544
-0.007900 -0.018643
-0.007114 -0.019659
-0.006268 -0.020605
-0.005388 -0.021499
-0.004517 -0.022367
-0.003711 -0.023237
-0.003037 -0.024136
-0.002558 -0.025088
-0.002325 -0.026104
-0.002356 -0.027181
-0.002639 -0.028301
0.119818 -0.011015
0.120195 -0.010495
0.120444 -0.010033
0.120516 -0.009621
0.120379 -0.009244
0.120010 -0.008885
0.119401 -0.008525
0.118554 -0.008147
0.117483 -0.007735
0.116214 -0.007273
0.114783 -0.006752
0.113234 -0.006164
0.111615 -0.005504
0.109980 -0.004772
0.108382 -0.003968
0.106871 -0.003094
0.105487 -0.002150
0.104258 -0.001144
0.103186 -0.000090
0.102251 0.000981
0.101405 0.002027
0.100587 0.002998
0.099728 0.003842
0.098763 0.004512
0.097637 0.004975
0.096313 0.005206
0.094765 0.005197
0.092989 0.004948
0.090991 0.004472
0.088795 0.003786
0.086434 0.002915
0.083952 0.001887
0.081403 0.000735
0.078844 -0.000508
0.076340 -0.001807
0.073951 -0.003125
0.071739 -0.004423
0.069757 -0.005662
0.068050 -0.006807
0.066650 -0.007830
0.065572 -0.008712
0.064811 -0.009451
0.064337 -0.010058
0.064103 -0.010554
0.064051 -0.010967
0.064113 -0.011323
0.064225 -0.011643
0.064327 -0.011941
0.064373 -0.012225
0.064325 -0.012491
0.064159 -0.012734
0.063861 -0.012944
0.063429 -0.013108
0.062868 -0.013215
0.062190 -0.013254
0.061415 -0.013219
0.060564 -0.013101
0.059662 -0.012898
0.058738 -0.012607
0.057823 -0.012228
0.056948 -0.011762
0.056143 -0.011212
0.055428 -0.010582
0.054814 -0.009882
0.054297 -0.009123
0.053852 -0.008322
0.053446 -0.007497
0.053036 -0.006665
0.052575 -0.005843
0.052025 -0.005046
0.051356 -0.004283
0.050548 -0.003562
0.049595 -0.002887
0.048503 -0.002262
0.047283 -0.001687
0.045957 -0.001162
0.044551 -0.000688
0.043093 -0.000262
0.041615 0.000116
0.040153 0.000446
0.038744 0.000730
0.037426 0.000970
0.036238 0.001171
0.035216 0.001338
0.034393 0.001476
0.033796 0.001593
0.033443 0.001691
0.033337 0.001774
0.033471 0.001842
0.033826 0.001893
0.034375 0.001925
0.035083 0.001936
0.035915 0.001927
0.036838 0.001902
0.037822 0.001866
0.038844 0.001827
0.039888 0.001796
0.040940 0.001784
0.041991 0.001800
0.043033 0.001854
0.044058 0.001953
0.005853 -0.012594
0.006584 -0.011518
0.007348 -0.010470
0.008109 -0.009450
0.008831 -0.008457
0.009474 -0.007492
0.009998 -0.006558
0.010364 -0.005659
0.010533 -0.004801
0.010480 -0.003995
0.010197 -0.003255
0.009704 -0.002600
0.009050 -0.002050
0.008316 -0.001626
0.007600 -0.001342
0.007001 -0.001202
0.006599 -0.001201
0.006438 -0.001319
0.006519 -0.001525
0.006807 -0.001781
0.007245 -0.002044
0.007768 -0.002274
0.008316 -0.002433
0.008840 -0.002488
0.009298 -0.002414
0.009657 -0.002189
0.009889 -0.001799
0.009966 -0.001236
0.009862 -0.000498
0.009550 0.000407
0.009008 0.001467
0.008219 0.002660
0.007184 0.003960
0.005923 0.005337
0.004488 0.006761
0.002964 0.008204
0.001463 0.009651
0.000118 0.011096
-0.000943 0.012546
-0.001615 0.014021
-0.001833 0.015540
-0.001587 0.017122
-0.000910 0.018777
0.000131 0.020507
0.001457 0.022305
0.002987 0.024159
0.004645 0.026056
0.006361 0.027981
0.008074 0.029917
0.009722 0.031850
0.011248 0.033765
0.012588 0.035644
0.013682 0.037473
0.014469 0.039236
0.014900 0.040920
0.014942 0.042515
0.014593 0.044019
0.013885 0.045435
0.012893 0.046779
0.011729 0.048075
0.010525 0.049357
0.009415 0.050662
0.008513 0.052020
0.007891 0.053444
0.007577 0.054930
0.007560 0.056454
0.007801 0.057982
0.008246 0.059475
0.008838 0.060898
0.009525 0.062222
0.010257 0.063427
0.010985 0.064500
0.011661 0.065432
0.012235 0.066222
0.012652 0.066873
0.012858 0.067393
0.012801 0.067794
0.012439 0.068094
0.011747 0.068317
0.010730 0.068486
0.009425 0.068633
0.007913 0.068791
0.006305 0.068994
0.004735 0.069280
0.003341 0.069679
0.002241 0.070213
0.001521 0.070889
0.001223 0.071696
0.001350 0.072608
0.001869 0.073593
0.002729 0.074616
0.003865 0.075644
0.005208 0.076650
0.006690 0.077617
0.008242 0.078532
0.009798 0.079392
0.011290 0.080198
0.012653 0.080959
0.013826 0.081689
0.014751 0.082406
0.015382 0.083134
-0.152069 -0.103346
-0.153423 -0.101982
-0.154813 -0.100672
-0.156178 -0.099409
-0.157465 -0.098193
-0.158627 -0.097031
-0.159632 -0.095936
-0.160457 -0.094930
-0.161094 -0.094042
-0.161545 -0.093302
-0.161825 -0.092744
-0.161953 -0.092395
-0.161960 -0.092275
-0.161879 -0.092388
-0.161747 -0.092723
-0.161602 -0.093248
-0.161480 -0.093922
-0.161407 -0.094698
-0.161404 -0.095532
-0.161472 -0.096380
-0.161600 -0.097204
-0.161761 -0.097968
-0.161917 -0.098639
-0.162021 -0.099184
-0.162025 -0.099574
-0.161883 -0.099783
-0.161557 -0.099794
-0.161022 -0.099594
-0.160264 -0.099185
-0.159286 -0.098578
-0.158102 -0.097798
-0.156739 -0.096881
-0.155235 -0.095870
-0.153633 -0.094819
-0.151986 -0.093777
-0.150346 -0.092784
-0.148782 -0.091911
-0.147331 -0.091115
-0.146062 -0.090445
-0.145015 -0.089872
-0.144234 -0.089395
-0.143737 -0.088981
-0.143532 -0.088615
-0.143611 -0.088278
-0.143946 -0.087954
-0.144494 -0.087631
-0.145199 -0.087296
-0.146003 -0.086947
-0.146845 -0.086585
-0.147670 -0.086219
-0.148431 -0.085864
-0.149092 -0.085542
-0.149629 -0.085284
-0.150029 -0.085129
-0.150293 -0.085113
-0.150433 -0.085277
-0.150474 -0.085653
-0.150450 -0.086262
-0.150406 -0.087103
-0.150389 -0.088162
-0.150444 -0.089407
-0.150609 -0.090796
-0.150904 -0.092286
-0.151336 -0.093835
-0.151893 -0.095405
-0.152548 -0.096959
-0.153260 -0.098467
-0.153978 -0.099893
-0.154645 -0.101205
-0.155204 -0.102369
-0.155599 -0.103356
-0.155786 -0.104142
-0.155731 -0.104707
-0.155413 -0.105046
-0.154831 -0.105166
-0.153994 -0.105088
-0.152930 -0.104852
-0.151677 -0.104505
-0.150282 -0.104107
-0.148797 -0.103714
-0.147274 -0.103372
-0.145760 -0.103110
-0.144295 -0.102936
-0.142912 -0.102839
-0.141634 -0.102794
-0.140478 -0.102770
-0.139454 -0.102731
-0.138563 -0.102645
-0.137800 -0.102480
-0.137149 -0.102208
-0.136586 -0.101802
-0.136080 -0.101242
-0.135597 -0.100513
-0.135106 -0.099611
-0.134579 -0.098541
-0.133994 -0.097323
-0.133341 -0.095986
-0.132616 -0.094575
-0.131826 -0.093146
-0.130986 -0.091764
-0.130118 -0.090499
0.061216 0.122634
0.062551 0.121576
0.063662 0.120464
0.064570 0.119341
0.065315 0.118254
0.065960 0.117247
0.066583 0.116356
0.067268 0.115613
0.068092 0.115035
0.069109 0.114632
0.070332 0.114403
0.071735 0.114336
0.073257 0.114415
0.074828 0.114614
0.076376 0.114904
0.077837 0.115255
0.079162 0.115634
0.080302 0.116017
0.081215 0.116378
0.081864 0.116704
0.082225 0.116987
0.082282 0.117230
0.082033 0.117440
0.081486 0.117635
0.080664 0.117837
0.079602 0.118073
0.078347 0.118377
0.076963 0.118785
0.075523 0.119336
0.074103 0.120067
0.072772 0.121012
0.071579 0.122193
0.070553 0.123619
0.069690 0.125280
0.068967 0.127140
0.068350 0.129147
0.067807 0.131234
0.067311 0.133327
0.066842 0.135358
0.066385 0.137263
0.065921 0.138991
0.065432 0.140501
0.064899 0.141768
0.064306 0.142778
0.063642 0.143530
0.062906 0.144036
0.062106 0.144315
0.061258 0.144401
0.060384 0.144338
0.059517 0.144183
0.058686 0.144003
0.057919 0.143871
0.057234 0.143856
0.056631 0.144018
0.056094 0.144394
0.055589 0.144993
0.055076 0.145796
0.054513 0.146756
0.053867 0.147806
0.053114 0.148871
0.052244 0.149877
0.051254 0.150755
0.050146 0.151448
0.048922 0.151912
0.047584 0.152116
0.046137 0.152044
0.044584 0.151695
0.042932 0.151081
0.041187 0.150229
0.039361 0.149177
0.037467 0.147977
0.035522 0.146695
0.033544 0.145404
0.031554 0.144182
0.029571 0.143105
0.027610 0.142238
0.025690 0.141626
0.023828 0.141291
0.022043 0.141229
0.020361 0.141411
0.018809 0.141794
0.017417 0.142324
0.016213 0.142947
0.015218 0.143611
0.014445 0.144273
0.013898 0.144896
0.013574 0.145456
0.013462 0.145933
0.013550 0.146319
0.013818 0.146610
0.014247 0.146815
0.014812 0.146947
0.015485 0.147034
0.016235 0.147109
0.017028 0.147217
0.017832 0.147409
0.018619 0.147736
0.019370 0.148246
0.020077 0.148972
0.020751 0.149929
0.021421 0.151109
-0.037889 0.210508
-0.039759 0.210965
-0.042769 0.211141
-0.046827 0.210964
-0.051777 0.210363
-0.057406 0.209286
-0.063469 0.207707
-0.069691 0.205646
-0.075802 0.203168
-0.081546 0.200395
-0.086702 0.197499
-0.091097 0.194688
-0.094619 0.192185
-0.097219 0.190197
-0.098913 0.188880
-0.099777 0.188303
-0.099943 0.188440
-0.099587 0.189167
-0.098921 0.190297
-0.098166 0.191627
-0.097532 0.192963
-0.097203 0.194143
-0.097323 0.195040
-0.097981 0.195561
-0.099207 0.195640
-0.100977 0.195235
-0.103209 0.194326
-0.105785 0.192919
-0.108557 0.191042
-0.111370 0.188747
-0.114078 0.186110
-0.116552 0.183230
-0.118694 0.180222
-0.120442 0.177225
-0.121761 0.174388
-0.122647 0.171867
-0.123118 0.169806
-0.123214 0.168317
-0.122996 0.167455
-0.122543 0.167199
-0.121957 0.167455
-0.121346 0.168083
-0.120824 0.168923
-0.120492 0.169830
-0.120437 0.170679
-0.120714 0.171379
-0.121345 0.171867
-0.122319 0.172110
-0.123588 0.172095
-0.125077 0.171830
-0.126692 0.171335
-0.128324 0.170646
-0.129865 0.169810
-0.131218 0.168879
-0.132311 0.167916
-0.133099 0.166987
-0.133571 0.166167
-0.133726 0.165548
-0.133586 0.165227
-0.133176 0.165301
-0.132534 0.165846
-0.131704 0.166888
-0.130750 0.168391
-0.129753 0.170251
-0.128811 0.172317
-0.128032 0.174421
-0.127523 0.176398
-0.127379 0.178108
-0.127666 0.179440
-0.128419 0.180321
-0.129625 0.180704
-0.131232 0.180573
-0.133145 0.179936
-0.135240 0.178823
-0.137382 0.177289
-0.139440 0.175402
-0.141315 0.173234
-0.142938 0.170866
-0.144280 0.168378
-0.145337 0.165862
-0.146132 0.163411
-0.146703 0.161123
-0.147109 0.159081
-0.147412 0.157343
-0.147682 0.155931
-0.147986 0.154826
-0.148386 0.153974
-0.148937 0.153299
-0.149685 0.152719
-0.150657 0.152166
-0.151870 0.151581
-0.153319 0.150929
-0.154975 0.150196
-0.156785 0.149384
-0.158672 0.148517
-0.160549 0.147630
-0.162322 0.146765
-0.163906 0.145966
-0.165240 0.145266
-0.166282 0.144699
-0.167027 0.144283
-0.035891 0.014128
-0.034958 0.014191
-0.033738 0.014098
-0.032312 0.013934
-0.030754 0.013774
-0.029127 0.013678
-0.027483 0.013695
-0.025865 0.013865
-0.024311 0.014223
-0.022858 0.014803
-0.021547 0.015633
-0.020425 0.016731
-0.019537 0.018101
-0.018915 0.019726
-0.018566 0.021576
-0.018471 0.023596
-0.018580 0.025713
-0.018811 0.027833
-0.019057 0.029845
-0.019192 0.031637
-0.019098 0.033110
-0.018680 0.034197
-0.017895 0.034876
-0.016758 0.035174
-0.015332 0.035159
-0.013705 0.034917
-0.011969 0.034540
-0.010208 0.034110
-0.008491 0.033699
-0.006874 0.033368
-0.005400 0.033168
-0.004109 0.033143
-0.003038 0.033335
-0.002222 0.033774
-0.001697 0.034485
-0.001490 0.035479
-0.001612 0.036752
-0.002055 0.038282
-0.002780 0.040029
-0.003719 0.041930
-0.004765 0.043907
-0.005784 0.045866
-0.006617 0.047716
-0.007108 0.049371
-0.007125 0.050767
-0.006598 0.051864
-0.005537 0.052657
-0.004019 0.053174
-0.002161 0.053457
-0.000091 0.053559
0.002074 0.053531
0.004233 0.053423
0.006301 0.053282
0.008204 0.053154
0.009873 0.053082
0.011241 0.053104
0.012246 0.053257
0.012837 0.053572
0.012973 0.054067
0.012636 0.054751
0.011834 0.055613
0.010613 0.056620
0.009059 0.057719
0.007305 0.058839
0.005519 0.059900
0.003893 0.060824
0.002615 0.061541
0.001836 0.062000
0.001641 0.062172
0.002032 0.062055
0.002941 0.061665
0.004259 0.061039
0.005862 0.060222
0.007632 0.059265
0.009464 0.058221
0.011268 0.057146
0.012958 0.056094
0.014459 0.055124
0.015696 0.054292
0.016602 0.053655
0.017120 0.053264
0.017206 0.053162
0.016842 0.053374
0.016040 0.053902
0.014850 0.054722
0.013367 0.055781
0.011720 0.057002
0.010074 0.058297
0.008604 0.059569
0.007476 0.060735
0.006825 0.061730
0.006726 0.062517
0.007187 0.063095
0.008159 0.063486
0.009555 0.063730
0.011270 0.063874
0.013200 0.063961
0.015252 0.064030
0.017342 0.064114
0.019397 0.064242
0.021352 0.064450
0.146051 -0.136490
0.146751 -0.137899
0.147297 -0.139289
0.147666 -0.140620
0.147841 -0.141859
0.147808 -0.142977
0.147563 -0.143955
0.147111 -0.144777
0.146468 -0.145438
0.145657 -0.145941
0.144708 -0.146297
0.143658 -0.146524
0.142542 -0.146649
0.141392 -0.146702
0.140231 -0.146714
0.139074 -0.146714
0.137927 -0.146721
0.136791 -0.146747
0.135664 -0.146793
0.134542 -0.146853
0.133420 -0.146912
0.132297 -0.146952
0.131171 -0.146952
0.130046 -0.146889
0.128929 -0.146740
0.127832 -0.146488
0.126770 -0.146116
0.125768 -0.145616
0.124853 -0.144985
0.124058 -0.144230
0.123417 -0.143365
0.122966 -0.142411
0.122734 -0.141402
0.122739 -0.140375
0.122986 -0.139376
0.123466 -0.138453
0.124155 -0.137649
0.125025 -0.137003
0.126047 -0.136538
0.127189 -0.136269
0.128425 -0.136193
0.129729 -0.136295
0.131077 -0.136551
0.132445 -0.136924
0.133809 -0.137374
0.135146 -0.137860
0.136435 -0.138340
0.137655 -0.138778
0.138793 -0.139142
0.139841 -0.139408
0.140797 -0.139559
0.141665 -0.139584
0.142454 -0.139481
0.143175 -0.139257
0.143837 -0.138925
0.144448 -0.138507
0.145012 -0.138035
0.145529 -0.137543
0.145999 -0.137071
0.146420 -0.136654
0.146789 -0.136324
0.147103 -0.136107
0.147353 -0.136017
0.147528 -0.136060
0.147611 -0.136227
0.147586 -0.136500
0.147433 -0.136850
0.147137 -0.137246
0.146688 -0.137648
0.146081 -0.138022
0.145322 -0.138332
0.144426 -0.138547
0.143415 -0.138644
0.142320 -0.138603
0.141175 -0.138417
0.140016 -0.138085
0.138871 -0.137620
0.137764 -0.137045
0.136712 -0.136400
0.135725 -0.135731
0.134808 -0.135093
0.133963 -0.134544
0.133191 -0.134138
0.132490 -0.133923
0.131861 -0.133934
0.131300 -0.134195
0.130800 -0.134705
0.130351 -0.135449
0.129940 -0.136395
0.129551 -0.137499
0.129168 -0.138712
0.128781 -0.139980
0.128380 -0.141253
0.127963 -0.142481
0.127532 -0.143622
0.127092 -0.144643
0.126650 -0.145519
0.126213 -0.146234
0.125789 -0.146784
0.125383 -0.147177
0.125001 -0.147429
-0.123433 -0.085067
-0.123528 -0.085149
-0.123976 -0.085354
-0.124804 -0.085623
-0.125997 -0.085895
-0.127497 -0.086112
-0.129218 -0.086229
-0.131054 -0.086210
-0.132901 -0.086031
-0.134660 -0.085681
-0.136254 -0.085158
-0.137622 -0.084472
-0.138723 -0.083643
-0.139537 -0.082697
-0.140058 -0.081676
-0.140299 -0.080626
-0.140288 -0.079605
-0.140072 -0.078674
-0.139710 -0.077892
-0.139275 -0.077314
-0.138851 -0.076977
-0.138528 -0.076897
-0.138396 -0.077071
-0.138539 -0.077474
-0.139024 -0.078074
-0.139894 -0.078835
-0.141150 -0.079725
-0.142745 -0.080709
-0.144592 -0.081759
-0.146583 -0.082843
-0.148604 -0.083931
-0.150549 -0.084994
-0.152327 -0.086002
-0.153867 -0.086929
-0.155119 -0.087754
-0.156052 -0.088463
-0.156656 -0.089050
-0.156937 -0.089517
-0.156924 -0.089880
-0.156661 -0.090164
-0.156214 -0.090404
-0.155658 -0.090637
-0.155084 -0.090905
-0.154583 -0.091239
-0.154247 -0.091663
-0.154160 -0.092187
-0.154386 -0.092811
-0.154963 -0.093524
-0.155893 -0.094310
-0.157142 -0.095141
-0.158640 -0.095980
-0.160295 -0.096785
-0.162003 -0.097506
-0.163665 -0.098099
-0.165192 -0.098523
-0.166512 -0.098750
-0.167572 -0.098763
-0.168341 -0.098559
-0.168802 -0.098147
-0.168962 -0.097553
-0.168843 -0.096812
-0.168488 -0.095974
-0.167959 -0.095096
-0.167330 -0.094236
-0.166688 -0.093454
-0.166126 -0.092799
-0.165731 -0.092309
-0.165584 -0.092010
-0.165742 -0.091916
-0.166239 -0.092029
-0.167078 -0.092350
-0.168227 -0.092869
-0.169626 -0.093567
-0.171190 -0.094413
-0.172822 -0.095366
-0.174423 -0.096377
-0.175899 -0.097397
-0.177169 -0.098376
-0.178169 -0.099270
-0.178850 -0.100043
-0.179188 -0.100668
-0.179178 -0.101131
-0.178843 -0.101431
-0.178226 -0.101582
-0.177393 -0.101612
-0.176425 -0.101559
-0.175412 -0.101468
-0.174443 -0.101385
-0.173596 -0.101354
-0.172936 -0.101413
-0.172501 -0.101597
-0.172306 -0.101931
-0.172344 -0.102432
-0.172587 -0.103108
-0.172993 -0.103945
-0.173505 -0.104912
-0.174063 -0.105960
-0.174602 -0.107022
-0.175064 -0.108028
-0.175397 -0.108909
-0.175564 -0.109602
-0.023055 0.051523
-0.022882 0.050659
-0.022414 0.049839
-0.021650 0.049155
-0.020601 0.048695
-0.019290 0.048534
-0.017761 0.048707
-0.016077 0.049196
-0.014317 0.049920
-0.012566 0.050756
-0.010898 0.051562
-0.009357 0.052220
-0.007955 0.052650
-0.006674 0.052820
-0.005479 0.052730
-0.004326 0.052408
-0.003176 0.051892
-0.001996 0.051224
-0.000763 0.050443
0.000540 0.049587
0.001924 0.048691
0.003393 0.047794
0.004951 0.046937
0.006600 0.046165
0.008345 0.045535
0.010194 0.045105
0.012158 0.044937
0.014245 0.045076
0.016457 0.045539
0.018775 0.046300
0.021156 0.047280
0.023527 0.048358
0.025798 0.049392
0.027872 0.050247
0.029667 0.050826
0.031124 0.051073
0.032214 0.050979
0.032935 0.050567
0.033307 0.049879
0.033361 0.048965
0.033136 0.047877
0.032676 0.046664
0.032028 0.045372
0.031239 0.044048
0.030363 0.042740
0.029457 0.041499
0.028583 0.040385
0.027805 0.039464
0.027190 0.038805
0.026796 0.038473
0.026668 0.038517
0.026822 0.038954
0.027241 0.039756
0.027868 0.040857
0.028620 0.042151
0.029397 0.043523
0.030104 0.044865
0.030662 0.046086
0.031016 0.047127
0.031138 0.047951
0.031024 0.048545
0.030687 0.048909
0.030148 0.049051
0.029439 0.048984
0.028591 0.048725
0.027639 0.048296
0.026622 0.047724
0.025581 0.047044
0.024561 0.046303
0.023609 0.045558
0.022775 0.044875
0.022106 0.044327
0.021641 0.043981
0.021403 0.043888
0.021393 0.044067
0.021588 0.044495
0.021942 0.045110
0.022393 0.045821
0.022878 0.046522
0.023337 0.047117
0.023730 0.047530
0.024031 0.047709
0.024236 0.047631
0.024351 0.047292
0.024394 0.046708
0.024388 0.045899
0.024360 0.044896
0.024335 0.043730
0.024339 0.042435
0.024400 0.041050
0.024546 0.039622
0.024804 0.038205
0.025204 0.036865
0.025778 0.035673
0.026555 0.034697
0.027557 0.033996
0.028797 0.033603
0.030265 0.033516
0.031927 0.033692
0.033722 0.034048
0.035566 0.034483
0.106515 0.048494
0.106691 0.050054
0.106756 0.051795
0.106686 0.053704
0.106458 0.055749
0.106059 0.057884
0.105478 0.060052
0.104715 0.062191
0.103778 0.064238
0.102680 0.066132
0.101445 0.067815
0.100101 0.069238
0.098679 0.070365
0.097211 0.071172
0.095724 0.071649
0.094241 0.071804
0.092773 0.071663
0.091324 0.071265
0.089890 0.070665
0.088459 0.069926
0.087016 0.069117
0.085543 0.068307
0.084024 0.067553
0.082447 0.066905
0.080802 0.066395
0.079083 0.066036
0.077293 0.065830
0.075440 0.065761
0.073538 0.065802
0.071612 0.065921
0.069688 0.066080
0.067799 0.066243
0.065981 0.066377
0.064266 0.066451
0.062688 0.066445
0.061272 0.066341
0.060039 0.066135
0.059000 0.065829
0.058159 0.065435
0.057510 0.064976
0.057037 0.064481
0.056720 0.063990
0.056532 0.063546
0.056446 0.063195
0.056430 0.062978
0.056458 0.062931
0.056508 0.063074
0.056563 0.063413
0.056615 0.063934
0.056665 0.064608
0.056718 0.065389
0.056785 0.066224
0.056880 0.067054
0.057017 0.067820
0.057207 0.068470
0.057460 0.068959
0.057778 0.069252
0.058159 0.069327
0.058593 0.069173
0.059065 0.068796
0.059548 0.068212
0.060015 0.067453
0.060431 0.066562
0.060758 0.065591
0.060961 0.064598
0.061004 0.063640
0.060857 0.062772
0.060493 0.062035
0.059892 0.061459
0.059040 0.061053
0.057933 0.060809
0.056573 0.060700
0.054975 0.060684
0.053159 0.060709
0.051155 0.060721
0.049003 0.060668
0.046743 0.060502
0.044418 0.060188
0.042071 0.059704
0.039738 0.059039
0.037451 0.058197
0.035232 0.057194
0.033097 0.056058
0.031049 0.054826
0.029087 0.053541
0.027200 0.052256
0.025372 0.051021
0.023579 0.049890
0.021801 0.048909
0.020014 0.048117
0.018203 0.047539
0.016356 0.047185
0.014475 0.047050
0.012570 0.047114
0.010662 0.047344
0.008786 0.047699
0.006983 0.048134
0.005300 0.048601
0.003781 0.049057
0.002469 0.049466
0.001395 0.049799
-0.166173 -0.092820
-0.165819 -0.092420
-0.165216 -0.091755
-0.164387 -0.090851
-0.163360 -0.089752
-0.162173 -0.088514
-0.160858 -0.087207
-0.159453 -0.085912
-0.157992 -0.084705
-0.156515 -0.083653
-0.155070 -0.082799
-0.153716 -0.082161
-0.152511 -0.081734
-0.151509 -0.081492
-0.150746 -0.081392
-0.150232 -0.081387
-0.149949 -0.081423
-0.149855 -0.081452
-0.149899 -0.081432
-0.150028 -0.081330
-0.150197 -0.081119
-0.150373 -0.080783
-0.150537 -0.080314
-0.150684 -0.079709
-0.150814 -0.078979
-0.150938 -0.078144
-0.151067 -0.077243
-0.151213 -0.076326
-0.151386 -0.075453
-0.151596 -0.074684
-0.151855 -0.074073
-0.152179 -0.073655
-0.152589 -0.073441
-0.153110 -0.073422
-0.153764 -0.073566
-0.154568 -0.073834
-0.155526 -0.074178
-0.156626 -0.074550
-0.157834 -0.074904
-0.159098 -0.075194
-0.160352 -0.075383
-0.161523 -0.075434
-0.162542 -0.075318
-0.163351 -0.075015
-0.163907 -0.074511
-0.164186 -0.073806
-0.164181 -0.072911
-0.163901 -0.071856
-0.163365 -0.070686
-0.162594 -0.069466
-0.161615 -0.068274
-0.160454 -0.067192
-0.159138 -0.066297
-0.157700 -0.065645
-0.156179 -0.065269
-0.154619 -0.065175
-0.153071 -0.065349
-0.151588 -0.065755
-0.150226 -0.066352
-0.149036 -0.067092
-0.148058 -0.067929
-0.147313 -0.068815
-0.146797 -0.069708
-0.146480 -0.070568
-0.146311 -0.071360
-0.146229 -0.072060
-0.146173 -0.072646
-0.146093 -0.073107
-0.145947 -0.073438
-0.145706 -0.073647
-0.145348 -0.073756
-0.144856 -0.073803
-0.144214 -0.073842
-0.143410 -0.073935
-0.142437 -0.074144
-0.141297 -0.074526
-0.140005 -0.075119
-0.138591 -0.075938
-0.137106 -0.076972
-0.135615 -0.078187
-0.134199 -0.079539
-0.132938 -0.080977
-0.131904 -0.082450
-0.131153 -0.083913
-0.130708 -0.085324
-0.130562 -0.086645
-0.130678 -0.087839
-0.131007 -0.088873
-0.131494 -0.089720
-0.132089 -0.090362
-0.132754 -0.090790
-0.133458 -0.091008
-0.134175 -0.091037
-0.134880 -0.090912
-0.135544 -0.090686
-0.136138 -0.090425
-0.136634 -0.090202
-0.137010 -0.090084
-0.137257 -0.090127
-0.137383 -0.090364
-0.137411 -0.090800
0.177708 -0.119069
0.178178 -0.120007
0.178326 -0.120743
0.178140 -0.121243
0.177626 -0.121490
0.176812 -0.121487
0.175739 -0.121254
0.174470 -0.120828
0.173076 -0.120260
0.171637 -0.119615
0.170227 -0.118963
0.168915 -0.118377
0.167750 -0.117923
0.166759 -0.117659
0.165947 -0.117623
0.165298 -0.117834
0.164782 -0.118284
0.164357 -0.118940
0.163980 -0.119745
0.163608 -0.120629
0.163207 -0.121513
0.162749 -0.122320
0.162219 -0.122981
0.161609 -0.123442
0.160926 -0.123665
0.160185 -0.123626
0.159410 -0.123319
0.158635 -0.122755
0.157904 -0.121960
0.157266 -0.120975
0.156780 -0.119854
0.156507 -0.118665
0.156511 -0.117480
0.156848 -0.116374
0.157565 -0.115418
0.158693 -0.114670
0.160236 -0.114166
0.162178 -0.113917
0.164476 -0.113906
0.167069 -0.114088
0.169882 -0.114398
0.172828 -0.114755
0.175820 -0.115077
0.178771 -0.115282
0.181604 -0.115301
0.184253 -0.115079
0.186662 -0.114575
0.188793 -0.113764
0.190618 -0.112637
0.192130 -0.111197
0.193337 -0.109464
0.194265 -0.107467
0.194960 -0.105245
0.195476 -0.102845
0.195879 -0.100323
0.196237 -0.097734
0.196614 -0.095138
0.197064 -0.092594
0.197626 -0.090155
0.198324 -0.087866
0.199161 -0.085756
0.200120 -0.083838
0.201169 -0.082110
0.202260 -0.080553
0.203336 -0.079139
0.204336 -0.077834
0.205204 -0.076605
0.205886 -0.075425
0.206341 -0.074274
0.206543 -0.073141
0.206480 -0.072025
0.206159 -0.070931
0.205604 -0.069871
0.204854 -0.068861
0.203960 -0.067923
0.202986 -0.067083
0.201998 -0.066372
0.201068 -0.065821
0.200262 -0.065467
0.199637 -0.065341
0.199235 -0.065472
0.199077 -0.065876
0.199162 -0.066557
0.199467 -0.067504
0.199948 -0.068690
0.200547 -0.070072
0.201201 -0.071601
0.201845 -0.073220
0.202419 -0.074874
0.202876 -0.076507
0.203179 -0.078071
0.203306 -0.079522
0.203248 -0.080824
0.203011 -0.081949
0.202614 -0.082876
0.202089 -0.083594
0.201476 -0.084102
0.200827 -0.084411
0.200199 -0.084540
0.199652 -0.084519
0.199245 -0.084384
0.194772 -0.017898
0.195425 -0.016926
0.195966 -0.015819
0.196374 -0.014621
0.196643 -0.013378
0.196772 -0.012131
0.196769 -0.010913
0.196646 -0.009744
0.196420 -0.008629
0.196112 -0.007556
0.195746 -0.006498
0.195354 -0.005419
0.194974 -0.004282
0.194654 -0.003049
0.194446 -0.001692
0.194400 -0.000188
0.194562 0.001472
0.194959 0.003290
0.195592 0.005254
0.196439 0.007336
0.197459 0.009500
0.198602 0.011696
0.199820 0.013869
0.201075 0.015959
0.202342 0.017905
0.203612 0.019650
0.204887 0.021141
0.206178 0.022339
0.207498 0.023215
0.208859 0.023761
0.210266 0.023993
0.211718 0.023948
0.213211 0.023681
0.214738 0.023262
0.216297 0.022758
0.217892 0.022232
0.219537 0.021734
0.221250 0.021302
0.223047 0.020959
0.224932 0.020718
0.226892 0.020583
0.228888 0.020553
0.230862 0.020623
0.232746 0.020779
0.234474 0.021004
0.235991 0.021277
0.237259 0.021568
0.238264 0.021849
0.239009 0.022088
0.239511 0.022259
0.239796 0.022344
0.239891 0.022340
0.239824 0.022260
0.239615 0.022133
0.239284 0.022007
0.238848 0.021933
0.238328 0.021957
0.237755 0.022112
0.237174 0.022412
0.236645 0.022847
0.236235 0.023392
0.236012 0.024009
0.236024 0.024660
0.236291 0.025303
0.236796 0.025904
0.237490 0.026431
0.238307 0.026855
0.239179 0.027149
0.240046 0.027286
0.240868 0.027240
0.241622 0.026986
0.242306 0.026502
0.242927 0.025778
0.243501 0.024814
0.244045 0.023632
0.244572 0.022274
0.245093 0.020803
0.245615 0.019299
0.246146 0.017846
0.246704 0.016523
0.247312 0.015392
0.248006 0.014492
0.248826 0.013837
0.249806 0.013416
0.250968 0.013205
0.252303 0.013174
0.253770 0.013287
0.255299 0.013515
0.256805 0.013829
0.258198 0.014206
0.259405 0.014622
0.260368 0.015056
0.261060 0.015483
0.261476 0.015883
0.261631 0.016234
0.261557 0.016525
0.261293 0.016755
0.260880 0.016936
0.260353 0.017099
0.259743 0.017285
0.259072 0.017547
-0.016896 0.209848
-0.014442 0.209727
-0.011828 0.209803
-0.009078 0.210117
-0.006206 0.210694
-0.003217 0.211528
-0.000106 0.212590
0.003138 0.213825
0.006535 0.215160
0.010107 0.216510
0.013880 0.217789
0.017877 0.218913
0.022108 0.219806
0.026575 0.220406
0.031252 0.220665
0.036089 0.220552
0.040999 0.220058
0.045881 0.219201
0.050621 0.218022
0.055121 0.216584
0.059312 0.214967
0.063158 0.213259
0.066659 0.211548
0.069835 0.209917
0.072719 0.208436
0.075348 0.207159
0.077751 0.206123
0.079957 0.205342
0.081978 0.204811
0.083832 0.204504
0.085535 0.204384
0.087103 0.204401
0.088562 0.204500
0.089942 0.204628
0.091280 0.204732
0.092613 0.204768
0.093974 0.204702
0.095391 0.204512
0.096883 0.204189
0.098459 0.203738
0.100126 0.203173
0.101891 0.202522
0.103773 0.201813
0.105789 0.201081
0.107963 0.200358
0.110314 0.199679
0.112850 0.199071
0.115566 0.198557
0.118439 0.198153
0.121427 0.197863
0.124474 0.197678
0.127501 0.197584
0.130421 0.197557
0.133142 0.197574
0.135569 0.197613
0.137608 0.197660
0.139164 0.197713
0.140167 0.197770
0.140555 0.197838
0.140310 0.197916
0.139440 0.197998
0.137999 0.198072
0.136074 0.198120
0.133777 0.198129
0.131225 0.198092
0.128527 0.198020
0.125772 0.197936
0.123015 0.197879
0.120276 0.197897
0.117528 0.198046
0.114715 0.198377
0.111752 0.198936
0.108539 0.199751
0.104969 0.200836
0.100940 0.202183
0.096363 0.203760
0.091181 0.205518
0.085363 0.207389
0.078921 0.209295
0.071911 0.211150
0.064437 0.212873
0.056630 0.214393
0.048656 0.215660
0.040686 0.216649
0.032878 0.217365
0.025372 0.217836
0.018262 0.218111
0.011604 0.218250
0.005409 0.218315
-0.000355 0.218360
-0.005754 0.218426
-0.010881 0.218534
-0.015837 0.218683
-0.020717 0.218852
-0.025600 0.219003
-0.030527 0.219087
-0.035492 0.219051
-0.040445 0.218850
-0.045281 0.218452
-0.049871 0.217844
-0.054065 0.217035
-0.170887 -0.027238
-0.171368 -0.026656
-0.171719 -0.025836
-0.172004 -0.024813
-0.172285 -0.023641
-0.172624 -0.022389
-0.173080 -0.021150
-0.173710 -0.020022
-0.174567 -0.019107
-0.175690 -0.018491
-0.177088 -0.018226
-0.178726 -0.018313
-0.180523 -0.018703
-0.182362 -0.019305
-0.184121 -0.020014
-0.185691 -0.020724
-0.186989 -0.021349
-0.187960 -0.021823
-0.188581 -0.022107
-0.188850 -0.022179
-0.188787 -0.022038
-0.188426 -0.021694
-0.187822 -0.021169
-0.187044 -0.020493
-0.186170 -0.019700
-0.185282 -0.018829
-0.184456 -0.017916
-0.183758 -0.016999
-0.183243 -0.016116
-0.182959 -0.015313
-0.182952 -0.014641
-0.183258 -0.014154
-0.183904 -0.013900
-0.184886 -0.013906
-0.186157 -0.014167
-0.187628 -0.014636
-0.189183 -0.015239
-0.190699 -0.015888
-0.192067 -0.016499
-0.193202 -0.016998
-0.194049 -0.017333
-0.194582 -0.017467
-0.194801 -0.017382
-0.194729 -0.017070
-0.194410 -0.016535
-0.193905 -0.015784
-0.193281 -0.014832
-0.192609 -0.013700
-0.191955 -0.012414
-0.191375 -0.011012
-0.190914 -0.009546
-0.190615 -0.008081
-0.190518 -0.006693
-0.190662 -0.005464
-0.191084 -0.004470
-0.191809 -0.003770
-0.192840 -0.003389
-0.194141 -0.003320
-0.195645 -0.003514
-0.197258 -0.003900
-0.198878 -0.004391
-0.200411 -0.004907
-0.201779 -0.005378
-0.202929 -0.005754
-0.203832 -0.005998
-0.204484 -0.006089
-0.204902 -0.006015
-0.205119 -0.005770
-0.205181 -0.005353
-0.205138 -0.004768
-0.205040 -0.004030
-0.204930 -0.003163
-0.204846 -0.002205
-0.204820 -0.001209
-0.204889 -0.000240
-0.205097 0.000627
-0.205490 0.001319
-0.206118 0.001772
-0.207011 0.001945
-0.208168 0.001828
-0.209548 0.001447
-0.211069 0.000855
-0.212630 0.000122
-0.214128 -0.000684
-0.215473 -0.001504
-0.216602 -0.002296
-0.217476 -0.003032
-0.218086 -0.003701
-0.218445 -0.004298
-0.218588 -0.004829
-0.218560 -0.005301
-0.218418 -0.005724
-0.218217 -0.006109
-0.218013 -0.006468
-0.217853 -0.006811
-0.217782 -0.007150
-0.217842 -0.007503
-0.218079 -0.007889
-0.218544 -0.008335
-0.219284 -0.008863
-0.220330 -0.009485
0.262010 -0.002855
0.261687 -0.004204
0.260986 -0.005253
0.259957 -0.006034
0.258663 -0.006606
0.257189 -0.007042
0.255631 -0.007427
0.254093 -0.007843
0.252675 -0.008366
0.251451 -0.009050
0.250464 -0.009928
0.249713 -0.010999
0.249160 -0.012238
0.248737 -0.013593
0.248368 -0.015002
0.247979 -0.016395
0.247512 -0.017705
0.246925 -0.018872
0.246197 -0.019843
0.245325 -0.020576
0.244319 -0.021044
0.243202 -0.021233
0.242004 -0.021150
0.240762 -0.020821
0.239519 -0.020294
0.238324 -0.019636
0.237229 -0.018924
0.236296 -0.018243
0.235586 -0.017676
0.235156 -0.017295
0.235054 -0.017156
0.235302 -0.017297
0.235892 -0.017736
0.236785 -0.018472
0.237910 -0.019485
0.239175 -0.020744
0.240485 -0.022203
0.241746 -0.023814
0.242877 -0.025519
0.243814 -0.027261
0.244515 -0.028983
0.244951 -0.030629
0.245110 -0.032145
0.244993 -0.033486
0.244613 -0.034620
0.243990 -0.035534
0.243157 -0.036236
0.242150 -0.036761
0.241018 -0.037160
0.239813 -0.037493
0.238599 -0.037823
0.237436 -0.038208
0.236382 -0.038695
0.235479 -0.039317
0.234745 -0.040090
0.234174 -0.041014
0.233737 -0.042072
0.233388 -0.043235
0.233077 -0.044464
0.232753 -0.045716
0.232374 -0.046945
0.231911 -0.048107
0.231346 -0.049158
0.230672 -0.050061
0.229892 -0.050783
0.229014 -0.051299
0.228051 -0.051597
0.227023 -0.051677
0.225948 -0.051562
0.224851 -0.051291
0.223762 -0.050920
0.222716 -0.050517
0.221758 -0.050152
0.220939 -0.049897
0.220310 -0.049814
0.219912 -0.049956
0.219766 -0.050356
0.219860 -0.051028
0.220152 -0.051964
0.220571 -0.053139
0.221031 -0.054514
0.221449 -0.056043
0.221751 -0.057675
0.221882 -0.059358
0.221809 -0.061041
0.221518 -0.062673
0.221010 -0.064208
0.220301 -0.065603
0.219411 -0.066829
0.218364 -0.067866
0.217184 -0.068711
0.215899 -0.069376
0.214537 -0.069889
0.213136 -0.070288
0.211746 -0.070620
0.210424 -0.070935
0.209235 -0.071285
0.208239 -0.071714
0.207481 -0.072256
0.206976 -0.072935
0.206706 -0.073755
0.084089 -0.169516
0.084545 -0.169918
0.084874 -0.170211
0.085053 -0.170392
0.085073 -0.170479
0.084935 -0.170494
0.084647 -0.170459
0.084226 -0.170388
0.083692 -0.170287
0.083067 -0.170147
0.082376 -0.169960
0.081640 -0.169719
0.080887 -0.169430
0.080143 -0.169119
0.079438 -0.168823
0.078801 -0.168595
0.078257 -0.168483
0.077820 -0.168524
0.077493 -0.168726
0.077265 -0.169067
0.077112 -0.169496
0.077006 -0.169946
0.076915 -0.170356
0.076815 -0.170674
0.076686 -0.170875
0.076516 -0.170953
0.076300 -0.170924
0.076038 -0.170815
0.075735 -0.170654
0.075400 -0.170463
0.075046 -0.170248
0.074688 -0.170002
0.074343 -0.169706
0.074034 -0.169341
0.073782 -0.168896
0.073618 -0.168379
0.073571 -0.167815
0.073675 -0.167247
0.073963 -0.166725
0.074464 -0.166292
0.075193 -0.165972
0.076147 -0.165762
0.077299 -0.165627
0.078605 -0.165516
0.080014 -0.165373
0.081477 -0.165158
0.082952 -0.164848
0.084409 -0.164446
0.085829 -0.163975
0.087205 -0.163472
0.088533 -0.162973
0.089816 -0.162511
0.091053 -0.162101
0.092242 -0.161743
0.093376 -0.161419
0.094453 -0.161102
0.095469 -0.160767
0.096432 -0.160402
0.097355 -0.160011
0.098264 -0.159620
0.099188 -0.159263
0.100161 -0.158981
0.101204 -0.158803
0.102324 -0.158738
0.103499 -0.158767
0.104691 -0.158850
0.105850 -0.158935
0.106928 -0.158974
0.107888 -0.158937
0.108702 -0.158813
0.109359 -0.158613
0.109854 -0.158365
0.110186 -0.158107
0.110355 -0.157874
0.110355 -0.157688
0.110177 -0.157553
0.109814 -0.157455
0.109260 -0.157367
0.108520 -0.157262
0.107609 -0.157126
0.106555 -0.156961
0.105401 -0.156789
0.104196 -0.156650
0.102991 -0.156591
0.101829 -0.156655
0.100744 -0.156867
0.099748 -0.157228
0.098841 -0.157713
0.098016 -0.158285
0.097260 -0.158899
0.096567 -0.159522
0.095933 -0.160135
0.095358 -0.160737
0.094848 -0.161341
0.094403 -0.161970
0.094027 -0.162643
0.093716 -0.163369
0.093469 -0.164140
0.093281 -0.164929
0.093149 -0.165695
0.093074 -0.166396
-0.036226 -0.007742
-0.036388 -0.007119
-0.036684 -0.006372
-0.037159 -0.005501
-0.037854 -0.004510
-0.038791 -0.003414
-0.039968 -0.002245
-0.041360 -0.001047
-0.042922 0.000134
-0.044598 0.001252
-0.046333 0.002271
-0.048073 0.003171
-0.049775 0.003939
-0.051405 0.004571
-0.052936 0.005068
-0.054351 0.005433
-0.055638 0.005668
-0.056792 0.005777
-0.057812 0.005761
-0.058705 0.005627
-0.059483 0.005382
-0.060169 0.005041
-0.060798 0.004624
-0.061415 0.004159
-0.062078 0.003680
-0.062854 0.003225
-0.063805 0.002824
-0.064984 0.002499
-0.066416 0.002251
-0.068090 0.002061
-0.069959 0.001899
-0.071948 0.001726
-0.073971 0.001512
-0.075943 0.001242
-0.077788 0.000908
-0.079446 0.000519
-0.080872 0.000086
-0.082034 -0.000374
-0.082912 -0.000847
-0.083497 -0.001317
-0.083790 -0.001771
-0.083802 -0.002197
-0.083555 -0.002582
-0.083086 -0.002915
-0.082442 -0.003179
-0.081685 -0.003356
-0.080891 -0.003421
-0.080138 -0.003343
-0.079507 -0.003091
-0.079068 -0.002635
-0.078869 -0.001957
-0.078931 -0.001060
-0.079239 0.000031
-0.079755 0.001271
-0.080424 0.002607
-0.081185 0.003989
-0.081985 0.005371
-0.082778 0.006718
-0.083529 0.008005
-0.084215 0.009212
-0.084821 0.010322
-0.085343 0.011322
-0.085780 0.012199
-0.086138 0.012938
-0.086430 0.013525
-0.086677 0.013952
-0.086904 0.014215
-0.087150 0.014327
-0.087461 0.014310
-0.087890 0.014206
-0.088498 0.014070
-0.089348 0.013966
-0.090494 0.013955
-0.091973 0.014085
-0.093794 0.014374
-0.095924 0.014804
-0.098300 0.015331
-0.100840 0.015897
-0.103455 0.016441
-0.106059 0.016914
-0.108579 0.017276
-0.110954 0.017501
-0.113134 0.017573
-0.115086 0.017485
-0.116781 0.017235
-0.118203 0.016827
-0.119345 0.016269
-0.120212 0.015575
-0.120821 0.014764
-0.121206 0.013859
-0.121417 0.012888
-0.121521 0.011884
-0.121603 0.010883
-0.121757 0.009925
-0.122078 0.009045
-0.122652 0.008275
-0.123538 0.007633
-0.124753 0.007126
-0.126267 0.006749
-0.128003 0.006486
-0.129861 0.006319
-0.186592 -0.078766
-0.187048 -0.079388
-0.187518 -0.079842
-0.188013 -0.080159
-0.188541 -0.080377
-0.189101 -0.080554
-0.189693 -0.080761
-0.190307 -0.081062
-0.190931 -0.081512
-0.191543 -0.082135
-0.192113 -0.082935
-0.192603 -0.083880
-0.192968 -0.084928
-0.193168 -0.086020
-0.193165 -0.087102
-0.192934 -0.088114
-0.192462 -0.089024
-0.191751 -0.089800
-0.190809 -0.090409
-0.189660 -0.090829
-0.188349 -0.091092
-0.186907 -0.091153
-0.185387 -0.091032
-0.183841 -0.090747
-0.182320 -0.090325
-0.180870 -0.089806
-0.179530 -0.089245
-0.178333 -0.088713
-0.177300 -0.088280
-0.176446 -0.088009
-0.175776 -0.087953
-0.175280 -0.088134
-0.174939 -0.088554
-0.174719 -0.089186
-0.174583 -0.089985
-0.174488 -0.090889
-0.174399 -0.091836
-0.174287 -0.092760
-0.174132 -0.093601
-0.173931 -0.094307
-0.173690 -0.094833
-0.173430 -0.095143
-0.173180 -0.095206
-0.172978 -0.095007
-0.172863 -0.094535
-0.172867 -0.093799
-0.173015 -0.092824
-0.173313 -0.091658
-0.173757 -0.090370
-0.174334 -0.089042
-0.175029 -0.087766
-0.175827 -0.086626
-0.176714 -0.085695
-0.177678 -0.085026
-0.178703 -0.084642
-0.179767 -0.084539
-0.180844 -0.084685
-0.181906 -0.085029
-0.182925 -0.085507
-0.183877 -0.086052
-0.184744 -0.086598
-0.185518 -0.087088
-0.186202 -0.087469
-0.186808 -0.087699
-0.187353 -0.087744
-0.187858 -0.087579
-0.188346 -0.087188
-0.188829 -0.086574
-0.189308 -0.085755
-0.189774 -0.084774
-0.190208 -0.083693
-0.190586 -0.082588
-0.190892 -0.081546
-0.191116 -0.080649
-0.191254 -0.079975
-0.191310 -0.079584
-0.191284 -0.079520
-0.191176 -0.079802
-0.190975 -0.080428
-0.190665 -0.081371
-0.190228 -0.082584
-0.189647 -0.084012
-0.188910 -0.085591
-0.188019 -0.087258
-0.186986 -0.088954
-0.185839 -0.090626
-0.184615 -0.092229
-0.183359 -0.093725
-0.182116 -0.095086
-0.180926 -0.096300
-0.179818 -0.097371
-0.178803 -0.098322
-0.177882 -0.099189
-0.177042 -0.100023
-0.176274 -0.100878
-0.175568 -0.101807
-0.174916 -0.102859
-0.174317 -0.104072
-0.173761 -0.105468
-0.173239 -0.107051
-0.172728 -0.108801
-0.152794 -0.119519
-0.152930 -0.120610
-0.153007 -0.121368
-0.153036 -0.121812
-0.153024 -0.121977
-0.152968 -0.121912
-0.152867 -0.121679
-0.152715 -0.121344
-0.152511 -0.120976
-0.152255 -0.120629
-0.151949 -0.120350
-0.151593 -0.120166
-0.151188 -0.120087
-0.150732 -0.120108
-0.150221 -0.120215
-0.149649 -0.120382
-0.149013 -0.120586
-0.148311 -0.120797
-0.147545 -0.120994
-0.146722 -0.121152
-0.145859 -0.121254
-0.144974 -0.121284
-0.144096 -0.121233
-0.143255 -0.121097
-0.142478 -0.120878
-0.141791 -0.120593
-0.141209 -0.120267
-0.140739 -0.119937
-0.140381 -0.119650
-0.140133 -0.119455
-0.139988 -0.119401
-0.139945 -0.119533
-0.139997 -0.119889
-0.140138 -0.120492
-0.140356 -0.121354
-0.140637 -0.122464
-0.140957 -0.123792
-0.141290 -0.125288
-0.141611 -0.126886
-0.141896 -0.128512
-0.142130 -0.130085
-0.142308 -0.131533
-0.142433 -0.132787
-0.142521 -0.133794
-0.142590 -0.134513
-0.142661 -0.134921
-0.142750 -0.135010
-0.142866 -0.134788
-0.143009 -0.134282
-0.143170 -0.133530
-0.143338 -0.132588
-0.143500 -0.131520
-0.143649 -0.130398
-0.143780 -0.129304
-0.143894 -0.128321
-0.143998 -0.127531
-0.144098 -0.127006
-0.144198 -0.126798
-0.144299 -0.126927
-0.144394 -0.127378
-0.144473 -0.128102
-0.144522 -0.129022
-0.144529 -0.130049
-0.144488 -0.131090
-0.144401 -0.132060
-0.144274 -0.132887
-0.144124 -0.133514
-0.143967 -0.133899
-0.143819 -0.134015
-0.143689 -0.133851
-0.143574 -0.133412
-0.143467 -0.132721
-0.143349 -0.131816
-0.143205 -0.130757
-0.143021 -0.129616
-0.142792 -0.128476
-0.142525 -0.127434
-0.142234 -0.126587
-0.141943 -0.126028
-0.141678 -0.125836
-0.141458 -0.126063
-0.141296 -0.126720
-0.141189 -0.127774
-0.141125 -0.129155
-0.141084 -0.130770
-0.141047 -0.132514
-0.140998 -0.134288
-0.140929 -0.136002
-0.140834 -0.137583
-0.140715 -0.138975
-0.140571 -0.140137
-0.140400 -0.141040
-0.140196 -0.141673
-0.139951 -0.142033
-0.139654 -0.142134
-0.139298 -0.142003
-0.138880 -0.141678
-0.138404 -0.141213
-0.137882 -0.140676
-0.137334 -0.140145
-0.136785 -0.139700
0.204959 -0.075647
0.206187 -0.075931
0.207339 -0.076396
0.208391 -0.077019
0.209325 -0.077763
0.210136 -0.078573
0.210828 -0.079380
0.211424 -0.080107
0.211957 -0.080672
0.212474 -0.081002
0.213018 -0.081039
0.213629 -0.080753
0.214332 -0.080148
0.215139 -0.079258
0.216057 -0.078144
0.217086 -0.076876
0.218225 -0.075528
0.219464 -0.074167
0.220787 -0.072849
0.222168 -0.071611
0.223579 -0.070477
0.224991 -0.069458
0.226375 -0.068556
0.227710 -0.067765
0.228981 -0.067071
0.230176 -0.066450
0.231290 -0.065864
0.232323 -0.065261
0.233282 -0.064575
0.234177 -0.063731
0.235026 -0.062648
0.235843 -0.061260
0.236639 -0.059522
0.237417 -0.057425
0.238176 -0.054995
0.238919 -0.052281
0.239653 -0.049350
0.240392 -0.046275
0.241149 -0.043128
0.241931 -0.039983
0.242736 -0.036906
0.243551 -0.033952
0.244357 -0.031162
0.245132 -0.028566
0.245856 -0.026182
0.246516 -0.024022
0.247102 -0.022094
0.247611 -0.020394
0.248043 -0.018910
0.248397 -0.017611
0.248675 -0.016452
0.248880 -0.015368
0.249015 -0.014284
0.249088 -0.013119
0.249108 -0.011805
0.249090 -0.010293
0.249050 -0.008558
0.249013 -0.006606
0.249006 -0.004459
0.249061 -0.002165
0.249207 0.000216
0.249463 0.002612
0.249838 0.004947
0.250321 0.007155
0.250891 0.009184
0.251515 0.010997
0.252158 0.012573
0.252789 0.013902
0.253377 0.014986
0.253902 0.015842
0.254342 0.016503
0.254681 0.017021
0.254899 0.017470
0.254975 0.017943
0.254889 0.018540
0.254622 0.019364
0.254161 0.020498
0.253499 0.021998
0.252640 0.023883
0.251602 0.026135
0.250420 0.028697
0.249143 0.031475
0.247835 0.034349
0.246566 0.037186
0.245398 0.039867
0.244377 0.042297
0.243526 0.044416
0.242846 0.046195
0.242323 0.047629
0.241939 0.048729
0.241667 0.049522
0.241485 0.050044
0.241370 0.050346
0.241297 0.050489
0.241235 0.050550
0.241152 0.050617
0.241012 0.050786
0.240779 0.051149
0.240427 0.051784
0.239938 0.052738
0.239317 0.054015
0.128590 -0.151916
0.127164 -0.153211
0.125510 -0.154242
0.123640 -0.155023
0.121573 -0.155586
0.119344 -0.155982
0.116997 -0.156280
0.114585 -0.156568
0.112168 -0.156941
0.109801 -0.157494
0.107529 -0.158307
0.105379 -0.159429
0.103359 -0.160871
0.101458 -0.162602
0.099649 -0.164555
0.097901 -0.166634
0.096182 -0.168735
0.094460 -0.170749
0.092714 -0.172581
0.090925 -0.174148
0.089081 -0.175389
0.087178 -0.176257
0.085211 -0.176729
0.083181 -0.176798
0.081090 -0.176477
0.078941 -0.175797
0.076742 -0.174808
0.074508 -0.173578
0.072264 -0.172195
0.070047 -0.170761
0.067901 -0.169391
0.065871 -0.168195
0.063997 -0.167269
0.062311 -0.166686
0.060835 -0.166482
0.059580 -0.166654
0.058549 -0.167163
0.057736 -0.167941
0.057130 -0.168900
0.056711 -0.169945
0.056460 -0.170983
0.056350 -0.171932
0.056357 -0.172725
0.056451 -0.173312
0.056606 -0.173664
0.056793 -0.173769
0.056986 -0.173634
0.057162 -0.173284
0.057303 -0.172761
0.057404 -0.172120
0.057468 -0.171431
0.057514 -0.170771
0.057568 -0.170220
0.057664 -0.169852
0.057837 -0.169728
0.058115 -0.169889
0.058523 -0.170348
0.059072 -0.171088
0.059763 -0.172066
0.060584 -0.173214
0.061510 -0.174448
0.062509 -0.175676
0.063540 -0.176807
0.064562 -0.177759
0.065530 -0.178464
0.066403 -0.178873
0.067139 -0.178956
0.067702 -0.178702
0.068060 -0.178121
0.068187 -0.177239
0.068069 -0.176099
0.067702 -0.174757
0.067100 -0.173281
0.066289 -0.171745
0.065305 -0.170226
0.064193 -0.168795
0.062995 -0.167510
0.061751 -0.166416
0.060495 -0.165532
0.059249 -0.164861
0.058028 -0.164381
0.056833 -0.164054
0.055659 -0.163829
0.054492 -0.163649
0.053317 -0.163455
0.052114 -0.163198
0.050865 -0.162834
0.049553 -0.162335
0.048162 -0.161682
0.046678 -0.160871
0.045092 -0.159908
0.043397 -0.158810
0.041598 -0.157607
0.039711 -0.156337
0.037763 -0.155048
0.035789 -0.153796
0.033830 -0.152635
0.031928 -0.151623
0.030123 -0.150808
0.028451 -0.150229
0.026945 -0.149907
-0.060034 -0.138489
-0.059901 -0.138268
-0.059576 -0.137894
-0.059094 -0.137337
-0.058490 -0.136587
-0.057795 -0.135650
-0.057041 -0.134551
-0.056267 -0.133331
-0.055520 -0.132049
-0.054858 -0.130777
-0.054342 -0.129593
-0.054027 -0.128576
-0.053944 -0.127795
-0.054093 -0.127303
-0.054433 -0.127127
-0.054890 -0.127267
-0.055380 -0.127702
-0.055820 -0.128389
-0.056141 -0.129271
-0.056298 -0.130279
-0.056269 -0.131338
-0.056052 -0.132368
-0.055661 -0.133291
-0.055121 -0.134036
-0.054461 -0.134546
-0.053712 -0.134778
-0.052906 -0.134707
-0.052077 -0.134328
-0.051260 -0.133655
-0.050495 -0.132723
-0.049830 -0.131589
-0.049320 -0.130330
-0.049022 -0.129037
-0.048991 -0.127805
-0.049267 -0.126727
-0.049859 -0.125873
-0.050744 -0.125289
-0.051861 -0.124985
-0.053130 -0.124946
-0.054461 -0.125136
-0.055771 -0.125508
-0.056995 -0.126007
-0.058084 -0.126573
-0.059008 -0.127144
-0.059750 -0.127658
-0.060302 -0.128058
-0.060661 -0.128289
-0.060822 -0.128311
-0.060783 -0.128095
-0.060543 -0.127624
-0.060106 -0.126901
-0.059489 -0.125944
-0.058725 -0.124789
-0.057872 -0.123489
-0.057004 -0.122112
-0.056207 -0.120734
-0.055564 -0.119430
-0.055140 -0.118268
-0.054970 -0.117299
-0.055050 -0.116554
-0.055339 -0.116040
-0.055775 -0.115747
-0.056284 -0.115654
-0.056800 -0.115724
-0.057264 -0.115915
-0.057637 -0.116180
-0.057893 -0.116465
-0.058019 -0.116718
-0.058011 -0.116890
-0.057871 -0.116937
-0.057608 -0.116825
-0.057234 -0.116529
-0.056768 -0.116039
-0.056238 -0.115356
-0.055679 -0.114496
-0.055139 -0.113489
-0.054676 -0.112379
-0.054354 -0.111222
-0.054235 -0.110080
-0.054372 -0.109018
-0.054793 -0.108096
-0.055497 -0.107363
-0.056446 -0.106857
-0.057577 -0.106594
-0.058811 -0.106575
-0.060069 -0.106783
-0.061282 -0.107189
-0.062394 -0.107752
-0.063369 -0.108424
-0.064182 -0.109152
-0.064817 -0.109887
-0.065267 -0.110583
-0.065529 -0.111200
-0.065603 -0.111711
-0.065495 -0.112096
-0.065222 -0.112348
-0.064810 -0.112471
-0.064303 -0.112482
-0.063761 -0.112411
-0.063254 -0.112298
-0.062859 -0.112195
-0.143386 -0.119357
-0.145031 -0.118860
-0.146336 -0.118462
-0.147287 -0.118142
-0.147880 -0.117847
-0.148127 -0.117518
-0.148053 -0.117099
-0.147708 -0.116555
-0.147169 -0.115876
-0.146534 -0.115077
-0.145918 -0.114194
-0.145433 -0.113266
-0.145168 -0.112331
-0.145164 -0.111409
-0.145401 -0.110503
-0.145806 -0.109600
-0.146274 -0.108682
-0.146701 -0.107741
-0.146997 -0.106786
-0.147096 -0.105853
-0.146962 -0.104997
-0.146579 -0.104287
-0.145946 -0.103790
-0.145072 -0.103562
-0.143968 -0.103628
-0.142645 -0.103976
-0.141121 -0.104555
-0.139417 -0.105289
-0.137571 -0.106091
-0.135635 -0.106882
-0.133685 -0.107600
-0.131815 -0.108210
-0.130137 -0.108701
-0.128764 -0.109079
-0.127800 -0.109356
-0.127312 -0.109536
-0.127322 -0.109604
-0.127792 -0.109532
-0.128636 -0.109280
-0.129744 -0.108818
-0.130998 -0.108134
-0.132293 -0.107239
-0.133536 -0.106173
-0.134658 -0.104999
-0.135604 -0.103797
-0.136334 -0.102647
-0.136820 -0.101625
-0.137042 -0.100782
-0.136995 -0.100143
-0.136690 -0.099692
-0.136156 -0.099387
-0.135443 -0.099173
-0.134617 -0.098996
-0.133765 -0.098814
-0.132988 -0.098600
-0.132396 -0.098342
-0.132090 -0.098038
-0.132155 -0.097689
-0.132635 -0.097295
-0.133526 -0.096851
-0.134773 -0.096353
-0.136284 -0.095795
-0.137948 -0.095180
-0.139658 -0.094521
-0.141314 -0.093844
-0.142841 -0.093191
-0.144181 -0.092619
-0.145294 -0.092195
-0.146156 -0.091989
-0.146754 -0.092066
-0.147082 -0.092473
-0.147142 -0.093223
-0.146942 -0.094290
-0.146504 -0.095618
-0.145857 -0.097128
-0.145046 -0.098737
-0.144128 -0.100373
-0.143170 -0.101977
-0.142244 -0.103514
-0.141418 -0.104960
-0.140744 -0.106306
-0.140254 -0.107542
-0.139949 -0.108652
-0.139804 -0.109615
-0.139774 -0.110406
-0.139805 -0.111004
-0.139841 -0.111399
-0.139833 -0.111596
-0.139743 -0.111621
-0.139546 -0.111518
-0.139227 -0.111351
-0.138783 -0.111189
-0.138215 -0.111099
-0.137532 -0.111131
-0.136748 -0.111305
-0.135878 -0.111610
-0.134948 -0.112005
-0.133986 -0.112433
-0.133028 -0.112839
-0.132116 -0.113176
-0.131293 -0.113412
0.165063 0.100466
0.165208 0.101388
0.165406 0.102216
0.165676 0.102949
0.166030 0.103595
0.166470 0.104169
0.166984 0.104698
0.167547 0.105215
0.168128 0.105758
0.168688 0.106368
0.169187 0.107086
0.169586 0.107948
0.169850 0.108986
0.169945 0.110225
0.169836 0.111681
0.169492 0.113365
0.168879 0.115276
0.167968 0.117409
0.166735 0.119748
0.165163 0.122270
0.163250 0.124949
0.161002 0.127751
0.158439 0.130644
0.155588 0.133598
0.152484 0.136584
0.149156 0.139582
0.145631 0.142577
0.141923 0.145561
0.138033 0.148530
0.133950 0.151480
0.129654 0.154407
0.125122 0.157306
0.120338 0.160163
0.115297 0.162963
0.110017 0.165682
0.104536 0.168292
0.098920 0.170763
0.093255 0.173061
0.087642 0.175158
0.082190 0.177028
0.076992 0.178658
0.072120 0.180044
0.067617 0.181196
0.063497 0.182132
0.059749 0.182878
0.056352 0.183468
0.053272 0.183936
0.050472 0.184323
0.047913 0.184668
0.045560 0.185008
0.043379 0.185374
0.041346 0.185792
0.039448 0.186279
0.037686 0.186847
0.036077 0.187499
0.034657 0.188236
0.033476 0.189052
0.032597 0.189944
0.032083 0.190903
0.031993 0.191920
0.032368 0.192984
0.033216 0.194082
0.034505 0.195199
0.036163 0.196321
0.038085 0.197439
0.040148 0.198547
0.042225 0.199649
0.044198 0.200754
0.045970 0.201874
0.047465 0.203027
0.048626 0.204227
0.049422 0.205484
0.049846 0.206801
0.049913 0.208171
0.049665 0.209579
0.049169 0.211001
0.048512 0.212410
0.047800 0.213779
0.047148 0.215079
0.046669 0.216287
0.046467 0.217381
0.046624 0.218344
0.047184 0.219160
0.048153 0.219814
0.049491 0.220296
0.051114 0.220600
0.052910 0.220729
0.054744 0.220697
0.056481 0.220529
0.057994 0.220261
0.059171 0.219939
0.059928 0.219610
0.060204 0.219324
0.059970 0.219120
0.059224 0.219030
0.057991 0.219069
0.056324 0.219235
0.054298 0.219515
0.052008 0.219886
0.049559 0.220318
0.047062 0.220780
-0.055586 0.210726
-0.056991 0.211688
-0.057885 0.212517
-0.058297 0.213154
-0.058281 0.213557
-0.057910 0.213698
-0.057282 0.213561
-0.056520 0.213144
-0.055765 0.212462
-0.055159 0.211548
-0.054841 0.210454
-0.054913 0.209249
-0.055439 0.208021
-0.056412 0.206869
-0.057766 0.205896
-0.059375 0.205205
-0.061071 0.204879
-0.062674 0.204975
-0.064023 0.205502
-0.064994 0.206419
-0.065512 0.207638
-0.065551 0.209042
-0.065126 0.210505
-0.064275 0.211905
-0.063062 0.213140
-0.061562 0.214128
-0.059865 0.214811
-0.058072 0.215153
-0.056300 0.215139
-0.054670 0.214775
-0.053315 0.214087
-0.052361 0.213123
-0.051929 0.211944
-0.052105 0.210629
-0.052941 0.209264
-0.054425 0.207942
-0.056481 0.206759
-0.058968 0.205804
-0.061694 0.205162
-0.064439 0.204897
-0.066984 0.205052
-0.069128 0.205632
-0.070704 0.206608
-0.071588 0.207917
-0.071693 0.209475
-0.070973 0.211183
-0.069429 0.212936
-0.067102 0.214629
-0.064079 0.216162
-0.060497 0.217444
-0.056532 0.218401
-0.052396 0.218980
-0.048325 0.219161
-0.044560 0.218957
-0.041324 0.218417
-0.038795 0.217620
-0.037083 0.216667
-0.036207 0.215668
-0.036081 0.214737
-0.036521 0.213978
-0.037270 0.213479
-0.038033 0.213310
-0.038524 0.213508
-0.038496 0.214074
-0.037770 0.214966
-0.036249 0.216099
-0.033917 0.217362
-0.030826 0.218629
-0.027088 0.219780
-0.022849 0.220712
-0.018281 0.221349
-0.013569 0.221646
-0.008892 0.221592
-0.004428 0.221206
-0.000339 0.220538
0.003228 0.219663
0.006155 0.218676
0.008355 0.217680
0.009793 0.216780
0.010492 0.216070
0.010551 0.215624
0.010139 0.215490
0.009490 0.215688
0.008864 0.216214
0.008516 0.217034
0.008652 0.218092
0.009398 0.219303
0.010792 0.220562
0.012791 0.221756
0.015292 0.222775
0.018149 0.223528
0.021203 0.223943
0.024290 0.223978
0.027250 0.223618
0.029934 0.222876
0.032203 0.221789
0.033927 0.220419
0.034986 0.218848
0.035276 0.217175
0.034713 0.215505
0.033250 0.213943
0.045511 -0.163428
0.046462 -0.162781
0.047350 -0.162091
0.048170 -0.161358
0.048925 -0.160576
0.049624 -0.159742
0.050284 -0.158854
0.050927 -0.157913
0.051578 -0.156926
0.052265 -0.155902
0.053016 -0.154851
0.053856 -0.153785
0.054803 -0.152715
0.055862 -0.151650
0.057027 -0.150604
0.058274 -0.149590
0.059570 -0.148625
0.060878 -0.147734
0.062158 -0.146943
0.063370 -0.146285
0.064482 -0.145794
0.065467 -0.145504
0.066304 -0.145440
0.066982 -0.145618
0.067495 -0.146037
0.067850 -0.146682
0.068058 -0.147526
0.068139 -0.148530
0.068115 -0.149659
0.068013 -0.150874
0.067861 -0.152144
0.067687 -0.153440
0.067517 -0.154738
0.067374 -0.156015
0.067276 -0.157248
0.067234 -0.158412
0.067246 -0.159486
0.067298 -0.160449
0.067367 -0.161286
0.067420 -0.161990
0.067419 -0.162564
0.067328 -0.163018
0.067112 -0.163370
0.066742 -0.163643
0.066195 -0.163857
0.065458 -0.164029
0.064526 -0.164167
0.063406 -0.164271
0.062111 -0.164333
0.060663 -0.164342
0.059087 -0.164287
0.057418 -0.164161
0.055691 -0.163962
0.053949 -0.163694
0.052231 -0.163363
0.050577 -0.162976
0.049021 -0.162542
0.047586 -0.162066
0.046284 -0.161552
0.045115 -0.161005
0.044067 -0.160429
0.043120 -0.159832
0.042248 -0.159227
0.041422 -0.158631
0.040613 -0.158064
0.039796 -0.157547
0.038948 -0.157099
0.038054 -0.156733
0.037107 -0.156456
0.036104 -0.156269
0.035053 -0.156166
0.033963 -0.156138
0.032851 -0.156178
0.031735 -0.156279
0.030635 -0.156436
0.029575 -0.156646
0.028579 -0.156907
0.027672 -0.157213
0.026872 -0.157555
0.026190 -0.157920
0.025627 -0.158292
0.025172 -0.158654
0.024803 -0.158991
0.024493 -0.159291
0.024210 -0.159548
0.023921 -0.159764
0.023600 -0.159942
0.023220 -0.160090
0.022766 -0.160212
0.022225 -0.160311
0.021594 -0.160385
0.020879 -0.160425
0.020087 -0.160423
0.019236 -0.160370
0.018346 -0.160258
0.017444 -0.160087
0.016563 -0.159859
0.015743 -0.159578
0.015023 -0.159251
0.014440 -0.158878
0.014019 -0.158456
0.202370 -0.063961
0.202832 -0.062695
0.204046 -0.061800
0.205909 -0.061281
0.208239 -0.061083
0.210827 -0.061114
0.213464 -0.061266
0.215975 -0.061432
0.218223 -0.061523
0.220113 -0.061470
0.221581 -0.061221
0.222593 -0.060738
0.223132 -0.059997
0.223201 -0.058987
0.222821 -0.057705
0.222034 -0.056167
0.220905 -0.054400
0.219522 -0.052446
0.218000 -0.050359
0.216481 -0.048210
0.215126 -0.046085
0.214100 -0.044084
0.213547 -0.042321
0.213567 -0.040909
0.214197 -0.039937
0.215395 -0.039449
0.217053 -0.039434
0.219021 -0.039830
0.221133 -0.040540
0.223231 -0.041451
0.225185 -0.042450
0.226891 -0.043435
0.228280 -0.044315
0.229309 -0.045017
0.229957 -0.045479
0.230220 -0.045647
0.230112 -0.045482
0.229668 -0.044960
0.228942 -0.044073
0.228010 -0.042830
0.226975 -0.041252
0.225965 -0.039376
0.225124 -0.037251
0.224606 -0.034947
0.224551 -0.032559
0.225071 -0.030203
0.226230 -0.028016
0.228017 -0.026126
0.230349 -0.024617
0.233086 -0.023515
0.236054 -0.022788
0.239073 -0.022367
0.241975 -0.022159
0.244623 -0.022064
0.246910 -0.021985
0.248759 -0.021833
0.250121 -0.021533
0.250964 -0.021028
0.251277 -0.020281
0.251067 -0.019278
0.250363 -0.018027
0.249223 -0.016550
0.247728 -0.014879
0.245992 -0.013048
0.244157 -0.011091
0.242385 -0.009052
0.240848 -0.006986
0.239708 -0.004972
0.239105 -0.003116
0.239129 -0.001545
0.239802 -0.000375
0.241068 0.000314
0.242809 0.000498
0.244866 0.000200
0.247065 -0.000522
0.249240 -0.001585
0.251252 -0.002899
0.252987 -0.004375
0.254364 -0.005934
0.255328 -0.007509
0.255848 -0.009044
0.255916 -0.010489
0.255546 -0.011804
0.254779 -0.012951
0.253682 -0.013890
0.252347 -0.014584
0.250892 -0.014998
0.249453 -0.015109
0.248173 -0.014923
0.247191 -0.014487
0.246623 -0.013891
0.246552 -0.013251
0.247009 -0.012682
0.247974 -0.012259
0.249375 -0.012013
0.251099 -0.011925
0.253005 -0.011939
0.254949 -0.011982
0.256794 -0.011978
0.258420 -0.011855
0.259733 -0.011556
0.214936 -0.012848
0.215565 -0.012740
0.216124 -0.012343
0.216597 -0.011685
0.216975 -0.010804
0.217265 -0.009747
0.217478 -0.008568
0.217636 -0.007314
0.217754 -0.006025
0.217846 -0.004721
0.217913 -0.003405
0.217947 -0.002060
0.217938 -0.000662
0.217879 0.000814
0.217769 0.002390
0.217623 0.004075
0.217468 0.005873
0.217342 0.007781
0.217285 0.009789
0.217335 0.011886
0.217517 0.014060
0.217837 0.016291
0.218283 0.018554
0.218833 0.020821
0.219457 0.023054
0.220127 0.025213
0.220827 0.027253
0.221551 0.029127
0.222302 0.030793
0.223090 0.032217
0.223922 0.033379
0.224798 0.034279
0.225703 0.034937
0.226614 0.035393
0.227496 0.035698
0.228317 0.035909
0.229051 0.036082
0.229684 0.036268
0.230218 0.036508
0.230670 0.036839
0.231060 0.037289
0.231411 0.037882
0.231735 0.038637
0.232028 0.039566
0.232269 0.040671
0.232423 0.041944
0.232453 0.043369
0.232329 0.044917
0.232032 0.046554
0.231569 0.048232
0.230963 0.049898
0.230257 0.051493
0.229499 0.052963
0.228740 0.054262
0.228019 0.055360
0.227363 0.056245
0.226779 0.056922
0.226268 0.057415
0.225827 0.057752
0.225457 0.057969
0.225175 0.058095
0.225008 0.058160
0.224994 0.058186
0.225173 0.058188
0.225581 0.058180
0.226233 0.058168
0.227121 0.058159
0.228211 0.058156
0.229450 0.058163
0.230780 0.058178
0.232146 0.058200
0.233512 0.058218
0.234859 0.058216
0.236192 0.058170
0.237530 0.058049
0.238897 0.057821
0.240313 0.057460
0.241784 0.056949
0.243296 0.056284
0.244820 0.055476
0.246320 0.054545
0.247765 0.053516
0.249136 0.052414
0.250434 0.051258
0.251674 0.050066
0.252881 0.048849
0.254077 0.047621
0.255266 0.046405
0.256432 0.045234
0.257534 0.044155
0.258515 0.043229
0.259314 0.042524
0.259881 0.042098
0.260181 0.041999
0.260210 0.042246
0.259988 0.042822
0.259563 0.043682
0.258997 0.044751
0.258359 0.045944
0.257707 0.047179
0.257078 0.048387
-0.158175 -0.032573
-0.159217 -0.033439
-0.160069 -0.034092
-0.160685 -0.034506
-0.161039 -0.034667
-0.161124 -0.034573
-0.160944 -0.034234
-0.160521 -0.033674
-0.159886 -0.032931
-0.159089 -0.032055
-0.158188 -0.031103
-0.157260 -0.030134
-0.156392 -0.029201
-0.155673 -0.028342
-0.155191 -0.027576
-0.155018 -0.026905
-0.155200 -0.026312
-0.155748 -0.025768
-0.156633 -0.025238
-0.157793 -0.024688
-0.159136 -0.024084
-0.160561 -0.023399
-0.161964 -0.022607
-0.163252 -0.021695
-0.164343 -0.020653
-0.165178 -0.019482
-0.165716 -0.018190
-0.165936 -0.016790
-0.165837 -0.015304
-0.165431 -0.013761
-0.164748 -0.012197
-0.163834 -0.010652
-0.162746 -0.009168
-0.161554 -0.007785
-0.160338 -0.006532
-0.159182 -0.005427
-0.158166 -0.004469
-0.157365 -0.003642
-0.156833 -0.002915
-0.156601 -0.002246
-0.156670 -0.001591
-0.157009 -0.000912
-0.157563 -0.000174
-0.158257 0.000642
-0.159009 0.001544
-0.159738 0.002526
-0.160371 0.003569
-0.160850 0.004646
-0.161138 0.005724
-0.161211 0.006768
-0.161063 0.007736
-0.160702 0.008583
-0.160149 0.009264
-0.159438 0.009732
-0.158613 0.009950
-0.157727 0.009887
-0.156844 0.009529
-0.156033 0.008880
-0.155365 0.007956
-0.154908 0.006788
-0.154722 0.005416
-0.154843 0.003878
-0.155286 0.002215
-0.156030 0.000461
-0.157026 -0.001349
-0.158199 -0.003179
-0.159465 -0.004992
-0.160735 -0.006751
-0.161928 -0.008418
-0.162979 -0.009959
-0.163835 -0.011344
-0.164462 -0.012550
-0.164836 -0.013563
-0.164948 -0.014378
-0.164795 -0.014998
-0.164390 -0.015435
-0.163758 -0.015702
-0.162939 -0.015818
-0.161994 -0.015804
-0.160997 -0.015680
-0.160041 -0.015465
-0.159221 -0.015176
-0.158634 -0.014827
-0.158356 -0.014423
-0.158437 -0.013962
-0.158885 -0.013436
-0.159667 -0.012829
-0.160715 -0.012119
-0.161935 -0.011285
-0.163229 -0.010306
-0.164499 -0.009160
-0.165659 -0.007831
-0.166636 -0.006309
-0.167375 -0.004593
-0.167828 -0.002698
-0.167965 -0.000654
-0.167765 0.001498
-0.167224 0.003703
-0.166355 0.005905
-0.165188 0.008051
-0.163771 0.010095
0.121390 -0.155222
0.121482 -0.153841
0.121331 -0.152181
0.120923 -0.150280
0.120258 -0.148183
0.119354 -0.145939
0.118249 -0.143607
0.117014 -0.141262
0.115745 -0.138991
0.114562 -0.136887
0.113586 -0.135038
0.112919 -0.133505
0.112611 -0.132309
0.112648 -0.131428
0.112958 -0.130806
0.113441 -0.130370
0.113997 -0.130051
0.114545 -0.129795
0.115028 -0.129565
0.115408 -0.129344
0.115660 -0.129127
0.115762 -0.128919
0.115689 -0.128733
0.115416 -0.128585
0.114920 -0.128489
0.114185 -0.128456
0.113211 -0.128489
0.112014 -0.128590
0.110629 -0.128761
0.109114 -0.129007
0.107551 -0.129350
0.106043 -0.129824
0.104702 -0.130475
0.103635 -0.131351
0.102918 -0.132486
0.102575 -0.133875
0.102574 -0.135461
0.102836 -0.137153
0.103267 -0.138841
0.103777 -0.140423
0.104291 -0.141814
0.104751 -0.142958
0.105108 -0.143824
0.105316 -0.144402
0.105327 -0.144697
0.105096 -0.144724
0.104585 -0.144503
0.103769 -0.144057
0.102640 -0.143412
0.101208 -0.142589
0.099502 -0.141618
0.097569 -0.140532
0.095479 -0.139375
0.093321 -0.138210
0.091201 -0.137110
0.089232 -0.136159
0.087519 -0.135431
0.086139 -0.134976
0.085123 -0.134802
0.084446 -0.134872
0.084042 -0.135117
0.083823 -0.135457
0.083701 -0.135822
0.083595 -0.136157
0.083430 -0.136428
0.083141 -0.136623
0.082671 -0.136738
0.081971 -0.136784
0.081003 -0.136771
0.079750 -0.136711
0.078208 -0.136616
0.076393 -0.136494
0.074338 -0.136354
0.072094 -0.136209
0.069728 -0.136077
0.067329 -0.135994
0.065000 -0.136007
0.062859 -0.136182
0.061019 -0.136584
0.059579 -0.137272
0.058594 -0.138268
0.058071 -0.139547
0.057962 -0.141036
0.058185 -0.142633
0.058641 -0.144231
0.059231 -0.145738
0.059860 -0.147085
0.060447 -0.148228
0.060918 -0.149148
0.061217 -0.149839
0.061302 -0.150306
0.061145 -0.150554
0.060736 -0.150589
0.060077 -0.150416
0.059189 -0.150041
0.058109 -0.149475
0.056887 -0.148736
0.055588 -0.147857
0.054295 -0.146891
0.053104 -0.145910
0.052119 -0.145002
0.009200 -0.081806
0.007224 -0.081735
0.005415 -0.081642
0.003833 -0.081554
0.002524 -0.081489
0.001511 -0.081459
0.000787 -0.081461
0.000320 -0.081476
0.000055 -0.081473
-0.000078 -0.081417
-0.000150 -0.081271
-0.000229 -0.081002
-0.000370 -0.080584
-0.000614 -0.080002
-0.000986 -0.079248
-0.001496 -0.078319
-0.002138 -0.077221
-0.002900 -0.075962
-0.003755 -0.074556
-0.004675 -0.073021
-0.005626 -0.071381
-0.006569 -0.069665
-0.007464 -0.067912
-0.008264 -0.066168
-0.008920 -0.064484
-0.009382 -0.062913
-0.009606 -0.061502
-0.009561 -0.060286
-0.009238 -0.059281
-0.008658 -0.058481
-0.007868 -0.057858
-0.006939 -0.057372
-0.005950 -0.056975
-0.004984 -0.056619
-0.004116 -0.056259
-0.003410 -0.055860
-0.002918 -0.055391
-0.002678 -0.054828
-0.002717 -0.054152
-0.003052 -0.053349
-0.003683 -0.052410
-0.004598 -0.051337
-0.005763 -0.050137
-0.007127 -0.048829
-0.008621 -0.047443
-0.010157 -0.046011
-0.011639 -0.044575
-0.012963 -0.043175
-0.014026 -0.041849
-0.014740 -0.040629
-0.015037 -0.039535
-0.014885 -0.038578
-0.014291 -0.037752
-0.013300 -0.037046
-0.011984 -0.036440
-0.010437 -0.035913
-0.008755 -0.035445
-0.007036 -0.035017
-0.005370 -0.034614
-0.003837 -0.034224
-0.002504 -0.033836
-0.001428 -0.033443
-0.000649 -0.033038
-0.000190 -0.032616
-0.000058 -0.032176
-0.000235 -0.031719
-0.000683 -0.031249
-0.001343 -0.030772
-0.002136 -0.030294
-0.002969 -0.029824
-0.003739 -0.029368
-0.004341 -0.028933
-0.004682 -0.028520
-0.004685 -0.028130
-0.004307 -0.027757
-0.003544 -0.027389
-0.002439 -0.027013
-0.001070 -0.026611
0.000463 -0.026168
0.002049 -0.025668
0.003585 -0.025099
0.004973 -0.024451
0.006130 -0.023718
0.006983 -0.022893
0.007478 -0.021972
0.007577 -0.020951
0.007268 -0.019831
0.006563 -0.018619
0.005508 -0.017327
0.004177 -0.015969
0.002664 -0.014565
0.001084 -0.013135
-0.000442 -0.011699
-0.001787 -0.010275
-0.002832 -0.008880
-0.003472 -0.007527
-0.003630 -0.006229
-0.003270 -0.004997
-0.002407 -0.003841
-0.001101 -0.002771
0.000549 -0.001798
-0.058573 -0.133526
-0.058185 -0.134353
-0.057981 -0.135015
-0.057961 -0.135454
-0.058118 -0.135623
-0.058442 -0.135487
-0.058909 -0.135028
-0.059481 -0.134247
-0.060100 -0.133169
-0.060702 -0.131845
-0.061219 -0.130350
-0.061591 -0.128780
-0.061773 -0.127247
-0.061739 -0.125866
-0.061483 -0.124751
-0.061019 -0.124000
-0.060381 -0.123684
-0.059621 -0.123837
-0.058804 -0.124461
-0.057998 -0.125524
-0.057268 -0.126973
-0.056668 -0.128739
-0.056234 -0.130744
-0.055986 -0.132901
-0.055928 -0.135127
-0.056058 -0.137335
-0.056362 -0.139447
-0.056826 -0.141392
-0.057427 -0.143111
-0.058132 -0.144558
-0.058900 -0.145708
-0.059680 -0.146556
-0.060421 -0.147122
-0.061071 -0.147452
-0.061590 -0.147614
-0.061948 -0.147691
-0.062131 -0.147779
-0.062141 -0.147967
-0.061993 -0.148326
-0.061717 -0.148902
-0.061352 -0.149703
-0.060946 -0.150706
-0.060548 -0.151865
-0.060205 -0.153117
-0.059959 -0.154392
-0.059846 -0.155617
-0.059890 -0.156715
-0.060105 -0.157615
-0.060493 -0.158250
-0.061041 -0.158563
-0.061714 -0.158515
-0.062456 -0.158086
-0.063198 -0.157280
-0.063864 -0.156124
-0.064389 -0.154667
-0.064716 -0.152983
-0.064809 -0.151161
-0.064647 -0.149308
-0.064229 -0.147540
-0.063563 -0.145969
-0.062673 -0.144695
-0.061594 -0.143791
-0.060375 -0.143297
-0.059073 -0.143222
-0.057755 -0.143545
-0.056485 -0.144224
-0.055322 -0.145204
-0.054311 -0.146420
-0.053482 -0.147801
-0.052846 -0.149270
-0.052400 -0.150748
-0.052122 -0.152159
-0.051981 -0.153433
-0.051934 -0.154513
-0.051934 -0.155358
-0.051932 -0.155946
-0.051883 -0.156275
-0.051749 -0.156368
-0.051502 -0.156265
-0.051125 -0.156027
-0.050614 -0.155726
-0.049976 -0.155438
-0.049233 -0.155233
-0.048418 -0.155162
-0.047582 -0.155257
-0.046785 -0.155530
-0.046093 -0.155974
-0.045576 -0.156571
-0.045294 -0.157291
-0.045298 -0.158096
-0.045616 -0.158932
-0.046255 -0.159735
-0.047193 -0.160433
-0.048383 -0.160953
-0.049751 -0.161230
-0.051209 -0.161214
-0.052664 -0.160877
-0.054030 -0.160211
-0.055233 -0.159230
-0.056222 -0.157970
-0.056964 -0.156484
0.182040 -0.124980
0.182684 -0.123609
0.183099 -0.121957
0.183316 -0.120086
0.183378 -0.118078
0.183341 -0.116024
0.183272 -0.114020
0.183240 -0.112161
0.183311 -0.110523
0.183540 -0.109158
0.183968 -0.108085
0.184612 -0.107289
0.185472 -0.106722
0.186530 -0.106314
0.187754 -0.105983
0.189099 -0.105645
0.190515 -0.105227
0.191947 -0.104669
0.193344 -0.103926
0.194661 -0.102973
0.195860 -0.101797
0.196915 -0.100401
0.197809 -0.098801
0.198535 -0.097026
0.199102 -0.095122
0.199529 -0.093146
0.199853 -0.091166
0.200124 -0.089257
0.200404 -0.087497
0.200760 -0.085956
0.201255 -0.084691
0.201940 -0.083738
0.202845 -0.083105
0.203975 -0.082773
0.205308 -0.082694
0.206800 -0.082802
0.208394 -0.083014
0.210021 -0.083242
0.211609 -0.083401
0.213088 -0.083416
0.214395 -0.083221
0.215477 -0.082769
0.216292 -0.082030
0.216809 -0.080990
0.217014 -0.079654
0.216903 -0.078045
0.216494 -0.076206
0.215822 -0.074190
0.214943 -0.072067
0.213936 -0.069911
0.212892 -0.067802
0.211914 -0.065817
0.211104 -0.064027
0.210551 -0.062485
0.210321 -0.061225
0.210447 -0.060251
0.210927 -0.059545
0.211727 -0.059058
0.212786 -0.058726
0.214028 -0.058472
0.215372 -0.058218
0.216736 -0.057887
0.218049 -0.057415
0.219254 -0.056747
0.220302 -0.055842
0.221161 -0.054671
0.221806 -0.053221
0.222227 -0.051494
0.222427 -0.049506
0.222427 -0.047291
0.222265 -0.044895
0.222002 -0.042376
0.221718 -0.039798
0.221508 -0.037227
0.221473 -0.034725
0.221711 -0.032345
0.222297 -0.030122
0.223271 -0.028073
0.224630 -0.026188
0.226326 -0.024437
0.228272 -0.022770
0.230357 -0.021126
0.232462 -0.019440
0.234470 -0.017650
0.236279 -0.015704
0.237803 -0.013565
0.238975 -0.011206
0.239746 -0.008620
0.240083 -0.005811
0.239972 -0.002799
0.239418 0.000383
0.238447 0.003687
0.237113 0.007057
0.235495 0.010433
0.233705 0.013754
0.231872 0.016967
0.230140 0.020032
0.228649 0.022922
0.227516 0.025630
0.226822 0.028164
0.226593 0.030545
-0.196293 -0.076207
-0.196689 -0.076231
-0.197053 -0.076363
-0.197357 -0.076591
-0.197569 -0.076893
-0.197659 -0.077245
-0.197593 -0.077620
-0.197348 -0.077993
-0.196903 -0.078341
-0.196250 -0.078646
-0.195388 -0.078895
-0.194325 -0.079083
-0.193081 -0.079215
-0.191686 -0.079302
-0.190176 -0.079366
-0.188599 -0.079434
-0.187008 -0.079537
-0.185459 -0.079706
-0.184003 -0.079971
-0.182686 -0.080353
-0.181542 -0.080867
-0.180593 -0.081519
-0.179850 -0.082307
-0.179308 -0.083218
-0.178952 -0.084234
-0.178758 -0.085332
-0.178697 -0.086481
-0.178736 -0.087652
-0.178843 -0.088811
-0.178990 -0.089929
-0.179152 -0.090977
-0.179310 -0.091927
-0.179454 -0.092760
-0.179580 -0.093458
-0.179696 -0.094012
-0.179816 -0.094417
-0.179963 -0.094678
-0.180162 -0.094806
-0.180443 -0.094820
-0.180832 -0.094741
-0.181351 -0.094596
-0.182010 -0.094410
-0.182810 -0.094200
-0.183736 -0.093983
-0.184763 -0.093764
-0.185855 -0.093542
-0.186968 -0.093312
-0.188055 -0.093062
-0.189070 -0.092782
-0.189971 -0.092460
-0.190724 -0.092089
-0.191303 -0.091662
-0.191693 -0.091177
-0.191890 -0.090635
-0.191903 -0.090038
-0.191752 -0.089394
-0.191465 -0.088714
-0.191079 -0.088015
-0.190635 -0.087321
-0.190174 -0.086659
-0.189737 -0.086066
-0.189362 -0.085574
-0.189078 -0.085217
-0.188907 -0.085014
-0.188860 -0.084986
-0.188934 -0.085133
-0.189112 -0.085452
-0.189369 -0.085931
-0.189663 -0.086539
-0.189952 -0.087246
-0.190191 -0.088019
-0.190340 -0.088818
-0.190369 -0.089615
-0.190255 -0.090376
-0.189991 -0.091077
-0.189581 -0.091700
-0.189041 -0.092234
-0.188397 -0.092677
-0.187684 -0.093032
-0.186941 -0.093317
-0.186212 -0.093556
-0.185542 -0.093781
-0.184972 -0.094026
-0.184541 -0.094324
-0.184280 -0.094702
-0.184209 -0.095177
-0.184334 -0.095753
-0.184647 -0.096422
-0.185125 -0.097162
-0.185729 -0.097941
-0.186412 -0.098719
-0.187123 -0.099457
-0.187809 -0.100109
-0.188428 -0.100645
-0.188943 -0.101032
-0.189328 -0.101250
-0.189569 -0.101281
-0.189660 -0.101117
-0.189605 -0.100758
-0.189416 -0.100213
-0.189111 -0.099502
0.171820 0.069116
0.173107 0.068488
0.174390 0.067803
0.175664 0.067096
0.176929 0.066403
0.178198 0.065761
0.179491 0.065199
0.180831 0.064743
0.182235 0.064410
0.183700 0.064212
0.185197 0.064160
0.186670 0.064263
0.188048 0.064533
0.189262 0.064973
0.190254 0.065579
0.190989 0.066329
0.191457 0.067183
0.191668 0.068090
0.191650 0.068993
0.191436 0.069838
0.191066 0.070579
0.190577 0.071184
0.190007 0.071629
0.189393 0.071908
0.188775 0.072024
0.188194 0.071992
0.187702 0.071839
0.187357 0.071598
0.187219 0.071308
0.187346 0.071011
0.187783 0.070748
0.188545 0.070554
0.189609 0.070460
0.190916 0.070491
0.192374 0.070669
0.193882 0.071012
0.195345 0.071525
0.196685 0.072198
0.197853 0.073000
0.198823 0.073882
0.199591 0.074788
0.200168 0.075665
0.200569 0.076465
0.200814 0.077155
0.200925 0.077715
0.200922 0.078140
0.200827 0.078437
0.200667 0.078623
0.200477 0.078724
0.200300 0.078770
0.200188 0.078792
0.200196 0.078824
0.200371 0.078894
0.200745 0.079033
0.201318 0.079270
0.202057 0.079640
0.202896 0.080176
0.203756 0.080909
0.204561 0.081851
0.205251 0.082990
0.205791 0.084286
0.206178 0.085682
0.206427 0.087108
0.206566 0.088497
0.206630 0.089792
0.206655 0.090945
0.206674 0.091921
0.206722 0.092693
0.206831 0.093245
0.207039 0.093567
0.207393 0.093654
0.207948 0.093502
0.208774 0.093109
0.209943 0.092474
0.211522 0.091593
0.213555 0.090471
0.216043 0.089118
0.218931 0.087562
0.222113 0.085851
0.225446 0.084051
0.228777 0.082237
0.231966 0.080480
0.234898 0.078839
0.237491 0.077353
0.239691 0.076038
0.241470 0.074899
0.242814 0.073929
0.243723 0.073120
0.244208 0.072458
0.244290 0.071934
0.244003 0.071538
0.243397 0.071259
0.242537 0.071090
0.241508 0.071017
0.240412 0.071030
0.239359 0.071117
0.238460 0.071270
0.237806 0.071489
0.237454 0.071783
0.237415 0.072176
0.237649 0.072703
0.025157 0.214498
0.023664 0.215825
0.021880 0.217035
0.019690 0.218088
0.016983 0.218955
0.013663 0.219611
0.009653 0.220036
0.004894 0.220210
-0.000636 0.220112
-0.006914 0.219727
-0.013863 0.219042
-0.021349 0.218066
-0.029188 0.216830
-0.037163 0.215397
-0.045055 0.213857
-0.052668 0.212315
-0.059845 0.210873
-0.066482 0.209611
-0.072509 0.208568
-0.077900 0.207745
-0.082630 0.207111
-0.086709 0.206611
-0.090149 0.206182
-0.092989 0.205758
-0.095292 0.205275
-0.097142 0.204674
-0.098639 0.203906
-0.099900 0.202930
-0.101020 0.201724
-0.102096 0.200280
-0.103197 0.198609
-0.104373 0.196740
-0.105634 0.194727
-0.106986 0.192636
-0.108397 0.190559
-0.109834 0.188596
-0.111251 0.186859
-0.112592 0.185460
-0.113799 0.184498
-0.114825 0.184040
-0.115603 0.184118
-0.116086 0.184711
-0.116224 0.185759
-0.115983 0.187169
-0.115352 0.188835
-0.114343 0.190646
-0.112989 0.192498
-0.111362 0.194292
-0.109535 0.195952
-0.107634 0.197397
-0.105755 0.198579
-0.104027 0.199451
-0.102542 0.199991
-0.101380 0.200195
-0.100561 0.200093
-0.100080 0.199733
-0.099862 0.199203
-0.099798 0.198612
-0.099747 0.198093
-0.099539 0.197792
-0.099025 0.197835
-0.098057 0.198325
-0.096511 0.199317
-0.094320 0.200795
-0.091464 0.202687
-0.087978 0.204873
-0.083966 0.207202
-0.079582 0.209520
-0.075016 0.211685
-0.070492 0.213584
-0.066227 0.215134
-0.062442 0.216285
-0.059322 0.217017
-0.057024 0.217327
-0.055646 0.217237
-0.055235 0.216776
-0.055770 0.215989
-0.057154 0.214933
-0.059239 0.213672
-0.061837 0.212284
-0.064730 0.210856
-0.067706 0.209480
-0.070564 0.208245
-0.073132 0.207225
-0.075290 0.206465
-0.076971 0.205975
-0.078164 0.205725
-0.078901 0.205659
-0.079257 0.205697
-0.079332 0.205758
-0.079240 0.205765
-0.079100 0.205654
-0.079031 0.205372
-0.079134 0.204886
-0.079507 0.204175
-0.080223 0.203229
-0.081325 0.202058
-0.082831 0.200681
-0.084725 0.199129
-0.086958 0.197450
-0.089458 0.195700
0.109694 0.006028
0.109590 0.007656
0.109387 0.009406
0.109054 0.011198
0.108568 0.012953
0.107913 0.014591
0.107084 0.016035
0.106080 0.017216
0.104910 0.018076
0.103593 0.018574
0.102155 0.018697
0.100636 0.018461
0.099086 0.017915
0.097567 0.017137
0.096147 0.016227
0.094898 0.015299
0.093886 0.014464
0.093163 0.013814
0.092757 0.013408
0.092666 0.013264
0.092859 0.013361
0.093282 0.013649
0.093869 0.014066
0.094552 0.014545
0.095267 0.015023
0.095957 0.015443
0.096574 0.015755
0.097079 0.015911
0.097439 0.015864
0.097629 0.015573
0.097635 0.015001
0.097452 0.014122
0.097088 0.012929
0.096569 0.011443
0.095938 0.009711
0.095257 0.007816
0.094602 0.005864
0.094055 0.003976
0.093700 0.002273
0.093602 0.000862
0.093805 -0.000180
0.094319 -0.000810
0.095115 -0.001024
0.096136 -0.000853
0.097302 -0.000345
0.098529 0.000435
0.099730 0.001422
0.100830 0.002549
0.101763 0.003751
0.102473 0.004964
0.102916 0.006123
0.103055 0.007164
0.102862 0.008024
0.102319 0.008648
0.101425 0.008990
0.100193 0.009031
0.098659 0.008778
0.096881 0.008271
0.094935 0.007581
0.092912 0.006803
0.090910 0.006042
0.089020 0.005403
0.087316 0.004976
0.085846 0.004828
0.084626 0.004991
0.083641 0.005467
0.082852 0.006230
0.082207 0.007232
0.081650 0.008416
0.081123 0.009723
0.080576 0.011089
0.079964 0.012456
0.079245 0.013765
0.078386 0.014958
0.077355 0.015979
0.076128 0.016778
0.074694 0.017314
0.073054 0.017563
0.071230 0.017526
0.069266 0.017226
0.067226 0.016715
0.065195 0.016066
0.063262 0.015368
0.061520 0.014713
0.060046 0.014189
0.058899 0.013864
0.058112 0.013783
0.057694 0.013963
0.057628 0.014390
0.057872 0.015025
0.058371 0.015813
0.059058 0.016695
0.059868 0.017613
0.060736 0.018510
0.061605 0.019338
0.062420 0.020050
0.063133 0.020602
0.063701 0.020958
0.064093 0.021086
0.064289 0.020967
0.064288 0.020599
0.057105 -0.161792
0.057433 -0.160515
0.057846 -0.159402
0.058330 -0.158461
0.058867 -0.157675
0.059437 -0.157007
0.060018 -0.156411
0.060588 -0.155834
0.061127 -0.155225
0.061616 -0.154539
0.062040 -0.153741
0.062386 -0.152806
0.062644 -0.151723
0.062809 -0.150490
0.062877 -0.149118
0.062846 -0.147630
0.062717 -0.146060
0.062491 -0.144453
0.062174 -0.142868
0.061769 -0.141373
0.061283 -0.140044
0.060722 -0.138962
0.060094 -0.138201
0.059411 -0.137827
0.058686 -0.137882
0.057932 -0.138381
0.057165 -0.139311
0.056396 -0.140626
0.055632 -0.142259
0.054877 -0.144126
0.054128 -0.146136
0.053379 -0.148196
0.052623 -0.150218
0.051850 -0.152123
0.051056 -0.153847
0.050234 -0.155338
0.049383 -0.156559
0.048503 -0.157491
0.047595 -0.158131
0.046664 -0.158492
0.045711 -0.158602
0.044739 -0.158508
0.043748 -0.158268
0.042740 -0.157947
0.041714 -0.157618
0.040668 -0.157346
0.039605 -0.157191
0.038527 -0.157193
0.037438 -0.157375
0.036346 -0.157736
0.035261 -0.158257
0.034195 -0.158901
0.033163 -0.159618
0.032180 -0.160350
0.031259 -0.161038
0.030410 -0.161630
0.029644 -0.162078
0.028963 -0.162347
0.028372 -0.162413
0.027870 -0.162266
0.027455 -0.161909
0.027121 -0.161359
0.026858 -0.160646
0.026653 -0.159816
0.026488 -0.158921
0.026343 -0.158025
0.026193 -0.157189
0.026018 -0.156474
0.025799 -0.155927
0.025524 -0.155582
0.025187 -0.155450
0.024793 -0.155524
0.024354 -0.155779
0.023891 -0.156174
0.023427 -0.156655
0.022984 -0.157167
0.022584 -0.157654
0.022242 -0.158062
0.021969 -0.158346
0.021769 -0.158470
0.021646 -0.158407
0.021596 -0.158142
0.021613 -0.157674
0.021688 -0.157016
0.021806 -0.156196
0.021950 -0.155256
0.022099 -0.154251
0.022230 -0.153247
0.022321 -0.152311
0.022353 -0.151512
0.022314 -0.150906
0.022201 -0.150539
0.022019 -0.150435
0.021783 -0.150593
0.021516 -0.150992
0.021245 -0.151587
0.020997 -0.152322
0.020797 -0.153128
0.020665 -0.153935
0.020613 -0.154678
0.020650 -0.155297
0.034271 -0.040884
0.033468 -0.041473
0.032666 -0.042169
0.031893 -0.042997
0.031188 -0.043968
0.030598 -0.045083
0.030181 -0.046325
0.030001 -0.047668
0.030120 -0.049072
0.030591 -0.050495
0.031448 -0.051900
0.032701 -0.053254
0.034332 -0.054534
0.036300 -0.055724
0.038544 -0.056817
0.040989 -0.057811
0.043552 -0.058709
0.046156 -0.059520
0.048728 -0.060259
0.051204 -0.060941
0.053528 -0.061587
0.055650 -0.062221
0.057529 -0.062871
0.059135 -0.063566
0.060454 -0.064334
0.061486 -0.065202
0.062253 -0.066187
0.062794 -0.067299
0.063173 -0.068534
0.063465 -0.069875
0.063749 -0.071297
0.064103 -0.072762
0.064585 -0.074231
0.065232 -0.075660
0.066042 -0.077006
0.066995 -0.078235
0.068037 -0.079317
0.069099 -0.080233
0.070117 -0.080978
0.071019 -0.081553
0.071762 -0.081974
0.072302 -0.082262
0.072615 -0.082448
0.072692 -0.082569
0.072520 -0.082664
0.072105 -0.082772
0.071460 -0.082930
0.070615 -0.083174
0.069608 -0.083524
0.068495 -0.083992
0.067348 -0.084581
0.066242 -0.085281
0.065251 -0.086071
0.064446 -0.086928
0.063879 -0.087821
0.063567 -0.088713
0.063510 -0.089567
0.063683 -0.090353
0.064033 -0.091039
0.064501 -0.091600
0.065026 -0.092023
0.065550 -0.092299
0.066019 -0.092431
0.066397 -0.092427
0.066661 -0.092306
0.066784 -0.092087
0.066757 -0.091797
0.066583 -0.091466
0.066312 -0.091136
0.065845 -0.090790
0.065338 -0.090497
0.064804 -0.090260
0.064311 -0.090093
0.063917 -0.089999
0.063699 -0.089976
0.063717 -0.090018
0.064019 -0.090114
0.064626 -0.090249
0.065540 -0.090413
0.066732 -0.090595
0.068145 -0.090792
0.069710 -0.091004
0.071348 -0.091236
0.072990 -0.091500
0.074565 -0.091805
0.076024 -0.092166
0.077324 -0.092597
0.078440 -0.093113
0.079351 -0.093725
0.080052 -0.094445
0.080550 -0.095277
0.080864 -0.096224
0.081025 -0.097282
0.081077 -0.098440
0.081076 -0.099684
0.081084 -0.100995
0.081165 -0.102350
0.081377 -0.103726
0.081773 -0.105098
0.082382 -0.106442
0.083213 -0.107736
-0.116927 0.115356
-0.116710 0.115780
-0.116185 0.116340
-0.115407 0.116996
-0.114459 0.117695
-0.113444 0.118380
-0.112477 0.118992
-0.111684 0.119475
-0.111186 0.119778
-0.111100 0.119855
-0.111524 0.119668
-0.112535 0.119181
-0.114174 0.118370
-0.116444 0.117214
-0.119310 0.115702
-0.122703 0.113834
-0.126529 0.111618
-0.130675 0.109074
-0.135018 0.106236
-0.139430 0.103152
-0.143783 0.099886
-0.147954 0.096515
-0.151835 0.093126
-0.155338 0.089808
-0.158403 0.086641
-0.161005 0.083684
-0.163152 0.080969
-0.164882 0.078499
-0.166254 0.076255
-0.167343 0.074197
-0.168239 0.072272
-0.169035 0.070420
-0.169826 0.068577
-0.170693 0.066686
-0.171697 0.064702
-0.172863 0.062602
-0.174177 0.060395
-0.175587 0.058124
-0.177015 0.055859
-0.178367 0.053693
-0.179551 0.051729
-0.180485 0.050072
-0.181102 0.048815
-0.181356 0.048030
-0.181217 0.047764
-0.180676 0.048025
-0.179744 0.048784
-0.178449 0.049980
-0.176841 0.051519
-0.174986 0.053292
-0.172969 0.055181
-0.170889 0.057066
-0.168858 0.058830
-0.166997 0.060362
-0.165431 0.061562
-0.164278 0.062341
-0.163640 0.062623
-0.163594 0.062354
-0.164176 0.061503
-0.165379 0.060070
-0.167144 0.058092
-0.169378 0.055631
-0.171966 0.052776
-0.174786 0.049628
-0.177723 0.046297
-0.180678 0.042892
-0.183567 0.039513
-0.186329 0.036245
-0.188916 0.033152
-0.191293 0.030277
-0.193436 0.027640
-0.195330 0.025240
-0.196967 0.023062
-0.198350 0.021077
-0.199490 0.019243
-0.200411 0.017513
-0.201147 0.015834
-0.201736 0.014154
-0.202221 0.012428
-0.202637 0.010628
-0.203013 0.008748
-0.203361 0.006808
-0.203684 0.004857
-0.203978 0.002961
-0.204238 0.001195
-0.204462 -0.000364
-0.204651 -0.001649
-0.204810 -0.002606
-0.204943 -0.003199
-0.205047 -0.003412
-0.205114 -0.003245
-0.205126 -0.002713
-0.205060 -0.001848
-0.204893 -0.000692
-0.204601 0.000702
-0.204172 0.002275
-0.203602 0.003960
-0.202897 0.005688
-0.202078 0.007390
-0.201173 0.008998
-0.200217 0.010451
-0.100353 0.178663
-0.099563 0.179900
-0.098152 0.181031
-0.096133 0.182034
-0.093531 0.182898
-0.090391 0.183624
-0.086771 0.184231
-0.082741 0.184756
-0.078385 0.185255
-0.073797 0.185796
-0.069076 0.186456
-0.064317 0.187313
-0.059599 0.188433
-0.054972 0.189858
-0.050444 0.191599
-0.045983 0.193629
-0.041519 0.195885
-0.036966 0.198274
-0.032246 0.200689
-0.027301 0.203018
-0.022107 0.205156
-0.016675 0.207017
-0.011043 0.208532
-0.005271 0.209654
0.000574 0.210359
0.006419 0.210642
0.012199 0.210519
0.017861 0.210029
0.023368 0.209227
0.028703 0.208187
0.033865 0.206998
0.038866 0.205763
0.043718 0.204590
0.048437 0.203587
0.053030 0.202848
0.057493 0.202442
0.061812 0.202404
0.065959 0.202725
0.069891 0.203357
0.073552 0.204218
0.076876 0.205213
0.079789 0.206243
0.082221 0.207219
0.084112 0.208071
0.085413 0.208741
0.086101 0.209189
0.086177 0.209385
0.085676 0.209306
0.084663 0.208941
0.083229 0.208288
0.081490 0.207362
0.079574 0.206195
0.077612 0.204839
0.075725 0.203367
0.074014 0.201873
0.072542 0.200462
0.071336 0.199241
0.070375 0.198308
0.069604 0.197740
0.068939 0.197577
0.068285 0.197822
0.067553 0.198435
0.066672 0.199345
0.065593 0.200457
0.064296 0.201666
0.062786 0.202870
0.061091 0.203975
0.059257 0.204901
0.057347 0.205586
0.055438 0.205983
0.053616 0.206066
0.051981 0.205827
0.050633 0.205281
0.049674 0.204466
0.049197 0.203443
0.049275 0.202291
0.049953 0.201106
0.051233 0.199991
0.053070 0.199046
0.055368 0.198363
0.057991 0.198011
0.060774 0.198033
0.063555 0.198435
0.066193 0.199188
0.068580 0.200228
0.070646 0.201469
0.072352 0.202814
0.073684 0.204165
0.074647 0.205435
0.075263 0.206548
0.075569 0.207442
0.075613 0.208073
0.075461 0.208406
0.075189 0.208426
0.074888 0.208129
0.074654 0.207529
0.074585 0.206657
0.074775 0.205559
0.075295 0.204298
0.076185 0.202948
0.077436 0.201595
-0.049227 -0.062100
-0.049316 -0.062376
-0.049458 -0.062612
-0.049670 -0.062781
-0.049963 -0.062867
-0.050345 -0.062856
-0.050820 -0.062743
-0.051386 -0.062529
-0.052036 -0.062225
-0.052759 -0.061848
-0.053545 -0.061429
-0.054377 -0.061010
-0.055235 -0.060643
-0.056094 -0.060395
-0.056924 -0.060336
-0.057694 -0.060533
-0.058378 -0.061040
-0.058960 -0.061881
-0.059443 -0.063040
-0.059848 -0.064463
-0.060205 -0.066065
-0.060552 -0.067750
-0.060924 -0.069421
-0.061356 -0.070989
-0.061874 -0.072382
-0.062500 -0.073542
-0.063248 -0.074426
-0.064123 -0.075004
-0.065120 -0.075256
-0.066227 -0.075178
-0.067425 -0.074778
-0.068692 -0.074078
-0.070002 -0.073115
-0.071331 -0.071944
-0.072655 -0.070632
-0.073945 -0.069267
-0.075174 -0.067944
-0.076311 -0.066764
-0.077328 -0.065824
-0.078197 -0.065201
-0.078894 -0.064939
-0.079401 -0.065039
-0.079713 -0.065453
-0.079839 -0.066092
-0.079801 -0.066851
-0.079627 -0.067624
-0.079351 -0.068317
-0.078999 -0.068855
-0.078593 -0.069183
-0.078146 -0.069264
-0.077661 -0.069080
-0.077133 -0.068627
-0.076559 -0.067912
-0.075933 -0.066955
-0.075254 -0.065785
-0.074524 -0.064439
-0.073750 -0.062965
-0.072936 -0.061421
-0.072085 -0.059875
-0.071191 -0.058404
-0.070245 -0.057089
-0.069228 -0.056007
-0.068127 -0.055216
-0.066933 -0.054753
-0.065658 -0.054615
-0.064331 -0.054766
-0.062992 -0.055143
-0.061687 -0.055674
-0.060454 -0.056288
-0.059325 -0.056922
-0.058315 -0.057530
-0.057431 -0.058079
-0.056666 -0.058547
-0.056012 -0.058923
-0.055457 -0.059203
-0.054987 -0.059389
-0.054591 -0.059490
-0.054259 -0.059524
-0.053981 -0.059514
-0.053743 -0.059494
-0.053531 -0.059505
-0.053324 -0.059603
-0.053093 -0.059849
-0.052810 -0.060307
-0.052448 -0.061035
-0.051988 -0.062076
-0.051430 -0.063439
-0.050793 -0.065105
-0.050110 -0.067020
-0.049421 -0.069110
-0.048761 -0.071291
-0.048156 -0.073483
-0.047622 -0.075610
-0.047162 -0.077610
-0.046772 -0.079433
-0.046443 -0.081040
-0.046166 -0.082405
-0.045932 -0.083509
-0.045734 -0.084345
-0.045567 -0.084915
-0.045427 -0.085235
0.123850 -0.123434
0.124128 -0.124342
0.124330 -0.125014
0.124425 -0.125448
[truncated: 1,518,633 more chars]
