# Supplementary material for: Enhancing geometric representations for molecules with equivariant vector-scalar interactive message passing
Source: Nat Commun. 2024 Jan 5;15:313. doi: 10.1038/s41467-023-43720-2 (PMC10770089; doi:10.1038/s41467-023-43720-2)
Supplement: Supplementary file 4 — Source Data [file 41467_2023_43720_MOESM4_ESM.zip › Source Data/Figure s3c(right).txt]

0.021583 -0.168915
0.021483 -0.169464
0.021656 -0.170089
0.021994 -0.170638
0.022382 -0.171000
0.022714 -0.171112
0.022892 -0.170950
0.022829 -0.170524
0.022453 -0.169866
0.021706 -0.169010
0.020554 -0.167992
0.018987 -0.166835
0.017026 -0.165552
0.014716 -0.164141
0.012120 -0.162589
0.009310 -0.160889
0.006367 -0.159040
0.003375 -0.157066
0.000423 -0.155023
-0.002399 -0.152999
-0.004998 -0.151114
-0.007287 -0.149507
-0.009197 -0.148312
-0.010690 -0.147624
-0.011766 -0.147472
-0.012470 -0.147806
-0.012883 -0.148514
-0.013102 -0.149468
-0.013229 -0.150547
-0.013357 -0.151664
-0.013565 -0.152766
-0.013915 -0.153827
-0.014455 -0.154844
-0.015211 -0.155821
-0.016195 -0.156759
-0.017400 -0.157651
-0.018802 -0.158474
-0.020359 -0.159191
-0.022019 -0.159755
-0.023724 -0.160121
-0.025410 -0.160252
-0.027018 -0.160132
-0.028487 -0.159774
-0.029760 -0.159226
-0.030781 -0.158570
-0.031498 -0.157919
-0.031866 -0.157396
-0.031858 -0.157114
-0.031470 -0.157137
-0.030739 -0.157463
-0.029741 -0.158026
-0.028575 -0.158718
-0.027349 -0.159431
-0.026162 -0.160076
-0.025094 -0.160600
-0.024201 -0.160980
-0.023525 -0.161214
-0.023087 -0.161312
-0.022899 -0.161282
-0.022958 -0.161126
-0.023249 -0.160828
-0.023745 -0.160366
-0.024413 -0.159710
-0.025212 -0.158837
-0.026101 -0.157730
-0.027038 -0.156393
-0.027985 -0.154851
-0.028901 -0.153155
-0.029746 -0.151382
-0.030479 -0.149635
-0.031060 -0.148029
-0.031451 -0.146683
-0.031629 -0.145697
-0.031591 -0.145129
-0.031363 -0.144986
-0.030997 -0.145219
-0.030558 -0.145752
-0.030115 -0.146500
-0.029730 -0.147393
-0.029458 -0.148377
-0.029342 -0.149421
-0.029413 -0.150503
-0.029686 -0.151607
-0.030162 -0.152710
-0.030826 -0.153783
-0.031649 -0.154786
-0.032589 -0.155674
-0.033601 -0.156399
-0.034636 -0.156924
-0.035651 -0.157223
-0.036608 -0.157290
-0.037478 -0.157141
-0.038236 -0.156819
-0.038863 -0.156394
-0.039346 -0.155957
-0.039672 -0.155610
-0.039839 -0.155449
-0.039850 -0.155546
-0.039719 -0.155922
-0.039478 -0.156550
-0.039166 -0.157363
-0.012338 -0.189033
-0.014506 -0.189045
-0.016681 -0.188942
-0.018856 -0.188716
-0.021022 -0.188370
-0.023167 -0.187910
-0.025279 -0.187348
-0.027344 -0.186703
-0.029351 -0.185994
-0.031288 -0.185245
-0.033146 -0.184477
-0.034918 -0.183709
-0.036601 -0.182957
-0.038191 -0.182232
-0.039692 -0.181538
-0.041107 -0.180875
-0.042446 -0.180240
-0.043717 -0.179625
-0.044928 -0.179020
-0.046086 -0.178417
-0.047194 -0.177802
-0.048251 -0.177164
-0.049249 -0.176492
-0.050178 -0.175774
-0.051023 -0.175000
-0.051770 -0.174163
-0.052406 -0.173259
-0.052922 -0.172288
-0.053311 -0.171255
-0.053576 -0.170172
-0.053724 -0.169054
-0.053766 -0.167920
-0.053721 -0.166792
-0.053610 -0.165691
-0.053455 -0.164639
-0.053279 -0.163651
-0.053100 -0.162741
-0.052933 -0.161915
-0.052784 -0.161176
-0.052654 -0.160522
-0.052540 -0.159950
-0.052434 -0.159454
-0.052325 -0.159031
-0.052202 -0.158675
-0.052052 -0.158382
-0.051865 -0.158148
-0.051634 -0.157966
-0.051355 -0.157829
-0.051027 -0.157730
-0.050654 -0.157660
-0.050247 -0.157612
-0.049816 -0.157581
-0.049376 -0.157566
-0.048945 -0.157570
-0.048540 -0.157600
-0.048180 -0.157666
-0.047886 -0.157779
-0.047675 -0.157950
-0.047565 -0.158187
-0.047571 -0.158493
-0.047701 -0.158861
-0.047961 -0.159283
-0.048351 -0.159740
-0.048864 -0.160213
-0.049494 -0.160682
-0.050225 -0.161123
-0.051044 -0.161518
-0.051932 -0.161848
-0.052871 -0.162098
-0.053840 -0.162255
-0.054822 -0.162307
-0.055798 -0.162246
-0.056754 -0.162065
-0.057676 -0.161761
-0.058557 -0.161335
-0.059391 -0.160791
-0.060182 -0.160140
-0.060937 -0.159393
-0.061669 -0.158569
-0.062398 -0.157686
-0.063142 -0.156763
-0.063920 -0.155818
-0.064744 -0.154864
-0.065622 -0.153912
-0.066549 -0.152965
-0.067516 -0.152027
-0.068503 -0.151097
-0.069487 -0.150174
-0.070440 -0.149259
-0.071336 -0.148353
-0.072146 -0.147457
-0.072848 -0.146573
-0.073418 -0.145701
-0.073840 -0.144840
-0.074102 -0.143989
-0.074198 -0.143143
-0.074126 -0.142299
-0.073891 -0.141452
-0.073506 -0.140601
-0.072991 -0.139746
-0.072371 -0.138893
-0.141204 -0.125865
-0.141995 -0.125333
-0.142796 -0.124708
-0.143609 -0.124036
-0.144435 -0.123358
-0.145273 -0.122706
-0.146115 -0.122098
-0.146948 -0.121534
-0.147756 -0.121006
-0.148527 -0.120497
-0.149255 -0.119996
-0.149941 -0.119498
-0.150600 -0.119005
-0.151249 -0.118528
-0.151908 -0.118073
-0.152591 -0.117648
-0.153297 -0.117248
-0.154010 -0.116861
-0.154700 -0.116464
-0.155332 -0.116034
-0.155869 -0.115551
-0.156278 -0.115004
-0.156536 -0.114395
-0.156627 -0.113743
-0.156549 -0.113086
-0.156306 -0.112476
-0.155911 -0.111976
-0.155378 -0.111651
-0.154720 -0.111558
-0.153948 -0.111731
-0.153062 -0.112178
-0.152063 -0.112875
-0.150950 -0.113775
-0.149730 -0.114818
-0.148421 -0.115943
-0.147050 -0.117094
-0.145657 -0.118227
-0.144284 -0.119309
-0.142972 -0.120312
-0.141758 -0.121213
-0.140664 -0.121987
-0.139706 -0.122609
-0.138885 -0.123055
-0.138194 -0.123301
-0.137621 -0.123334
-0.137147 -0.123152
-0.136749 -0.122770
-0.136403 -0.122225
-0.136087 -0.121571
-0.135778 -0.120882
-0.135461 -0.120243
-0.135124 -0.119738
-0.134760 -0.119443
-0.134369 -0.119412
-0.133955 -0.119665
-0.133527 -0.120193
-0.133099 -0.120960
-0.132688 -0.121914
-0.132314 -0.122997
-0.132000 -0.124150
-0.131763 -0.125322
-0.131620 -0.126469
-0.131582 -0.127550
-0.131653 -0.128530
-0.131832 -0.129379
-0.132111 -0.130072
-0.132475 -0.130590
-0.132902 -0.130919
-0.133366 -0.131056
-0.133834 -0.131011
-0.134271 -0.130807
-0.134643 -0.130480
-0.134921 -0.130083
-0.135082 -0.129676
-0.135109 -0.129328
-0.134994 -0.129106
-0.134733 -0.129065
-0.134327 -0.129242
-0.133778 -0.129650
-0.133092 -0.130270
-0.132273 -0.131065
-0.131330 -0.131975
-0.130274 -0.132935
-0.129119 -0.133878
-0.127882 -0.134744
-0.126587 -0.135478
-0.125256 -0.136037
-0.123913 -0.136379
-0.122582 -0.136488
-0.121281 -0.136338
-0.120025 -0.135931
-0.118825 -0.135275
-0.117687 -0.134394
-0.116614 -0.133327
-0.115605 -0.132125
-0.114661 -0.130843
-0.113782 -0.129560
-0.112970 -0.128373
-0.112225 -0.127329
-0.111552 -0.126541
-0.110950 -0.126050
0.003524 0.054368
0.004216 0.055226
0.005011 0.056041
0.005865 0.056769
0.006738 0.057368
0.007587 0.057807
0.008373 0.058061
0.009065 0.058113
0.009635 0.057954
0.010067 0.057583
0.010351 0.057009
0.010493 0.056248
0.010506 0.055325
0.010419 0.054277
0.010269 0.053148
0.010104 0.051992
0.009976 0.050869
0.009937 0.049842
0.010036 0.048969
0.010313 0.048301
0.010793 0.047874
0.011485 0.047704
0.012376 0.047789
0.013440 0.048106
0.014632 0.048619
0.015899 0.049282
0.017184 0.050045
0.018426 0.050860
0.019569 0.051682
0.020559 0.052469
0.021352 0.053189
0.021912 0.053814
0.022214 0.054324
0.022243 0.054707
0.021999 0.054961
0.021492 0.055092
0.020745 0.055114
0.019790 0.055054
0.018671 0.054945
0.017437 0.054830
0.016138 0.054756
0.014827 0.054774
0.013550 0.054932
0.012345 0.055270
0.011239 0.055817
0.010247 0.056583
0.009366 0.057561
0.008582 0.058726
0.007871 0.060037
0.007199 0.061447
0.006532 0.062904
0.005836 0.064358
0.005079 0.065761
0.004236 0.067074
0.003289 0.068265
0.002229 0.069312
0.001054 0.070201
-0.000223 0.070928
-0.001581 0.071501
-0.002991 0.071936
-0.004413 0.072258
-0.005802 0.072502
-0.007106 0.072710
-0.008276 0.072926
-0.009260 0.073201
-0.010014 0.073581
-0.010499 0.074105
-0.010688 0.074800
-0.010570 0.075678
-0.010148 0.076733
-0.009446 0.077940
-0.008504 0.079257
-0.007378 0.080635
-0.006138 0.082018
-0.004859 0.083352
-0.003622 0.084589
-0.002503 0.085689
-0.001572 0.086620
-0.000889 0.087364
-0.000496 0.087909
-0.000416 0.088254
-0.000652 0.088405
-0.001186 0.088377
-0.001983 0.088194
-0.002989 0.087883
-0.004141 0.087482
-0.005368 0.087029
-0.006598 0.086569
-0.007760 0.086147
-0.008789 0.085805
-0.009633 0.085580
-0.010250 0.085502
-0.010618 0.085589
-0.010730 0.085849
-0.010596 0.086277
-0.010245 0.086857
-0.009719 0.087566
-0.009073 0.088374
-0.008370 0.089248
-0.007678 0.090156
-0.007065 0.091064
-0.060364 0.216727
-0.061529 0.217227
-0.062692 0.217495
-0.063904 0.217516
-0.065203 0.217294
-0.066604 0.216851
-0.068111 0.216227
-0.069716 0.215480
-0.071413 0.214676
-0.073211 0.213885
-0.075131 0.213168
-0.077214 0.212570
-0.079513 0.212105
-0.082078 0.211762
-0.084936 0.211499
-0.088076 0.211260
-0.091435 0.210985
-0.094890 0.210627
-0.098266 0.210162
-0.101356 0.209591
-0.103964 0.208925
-0.105947 0.208177
-0.107240 0.207340
-0.107871 0.206388
-0.107935 0.205278
-0.107558 0.203971
-0.106873 0.202441
-0.105992 0.200687
-0.105009 0.198735
-0.103999 0.196636
-0.103019 0.194464
-0.102124 0.192305
-0.101361 0.190254
-0.100783 0.188399
-0.100447 0.186811
-0.100407 0.185532
-0.100717 0.184572
-0.101417 0.183908
-0.102523 0.183491
-0.104022 0.183260
-0.105863 0.183153
-0.107968 0.183115
-0.110238 0.183101
-0.112579 0.183074
-0.114910 0.182996
-0.117182 0.182829
-0.119370 0.182532
-0.121473 0.182063
-0.123501 0.181389
-0.125468 0.180490
-0.127390 0.179363
-0.129282 0.178022
-0.131163 0.176498
-0.133056 0.174841
-0.134988 0.173114
-0.136997 0.171386
-0.139126 0.169723
-0.141424 0.168182
-0.143933 0.166795
-0.146684 0.165568
-0.149675 0.164488
-0.152872 0.163526
-0.156192 0.162662
-0.159519 0.161887
-0.162714 0.161210
-0.165640 0.160645
-0.168191 0.160193
-0.170302 0.159833
-0.171961 0.159513
-0.173190 0.159160
-0.174045 0.158692
-0.174591 0.158032
-0.174898 0.157118
-0.175034 0.155909
-0.175059 0.154387
-0.175031 0.152554
-0.175003 0.150431
-0.175031 0.148057
-0.175167 0.145483
-0.175468 0.142768
-0.175983 0.139976
-0.176751 0.137169
-0.177795 0.134403
-0.179109 0.131729
-0.180659 0.129190
-0.182380 0.126828
-0.184186 0.124687
-0.185984 0.122803
-0.187684 0.121205
-0.189218 0.119899
-0.190541 0.118863
-0.191635 0.118049
-0.192506 0.117384
-0.193180 0.116782
-0.193691 0.116156
-0.194080 0.115431
-0.194387 0.114544
-0.194653 0.113447
-0.194923 0.112110
-0.195243 0.110514
-0.195670 0.108653
0.180560 -0.118831
0.181283 -0.117539
0.181963 -0.116167
0.182615 -0.114766
0.183259 -0.113391
0.183912 -0.112095
0.184595 -0.110923
0.185324 -0.109909
0.186108 -0.109073
0.186955 -0.108422
0.187862 -0.107947
0.188822 -0.107628
0.189825 -0.107430
0.190855 -0.107311
0.191897 -0.107221
0.192936 -0.107106
0.193962 -0.106909
0.194967 -0.106577
0.195948 -0.106061
0.196901 -0.105323
0.197822 -0.104337
0.198707 -0.103095
0.199547 -0.101606
0.200335 -0.099898
0.201064 -0.098015
0.201734 -0.096010
0.202351 -0.093947
0.202928 -0.091888
0.203486 -0.089897
0.204047 -0.088029
0.204634 -0.086328
0.205269 -0.084826
0.205962 -0.083543
0.206717 -0.082481
0.207528 -0.081633
0.208376 -0.080977
0.209240 -0.080481
0.210091 -0.080102
0.210900 -0.079792
0.211641 -0.079493
0.212290 -0.079149
0.212830 -0.078700
0.213247 -0.078095
0.213531 -0.077290
0.213673 -0.076258
0.213668 -0.074989
0.213516 -0.073492
0.213221 -0.071797
0.212797 -0.069946
0.212266 -0.067990
0.211664 -0.065988
0.211035 -0.063998
0.210427 -0.062077
0.209896 -0.060277
0.209488 -0.058645
0.209245 -0.057216
0.209192 -0.056019
0.209339 -0.055068
0.209681 -0.054362
0.210198 -0.053886
0.210860 -0.053607
0.211630 -0.053477
0.212471 -0.053436
0.213349 -0.053415
0.214231 -0.053344
0.215092 -0.053153
0.215909 -0.052783
0.216664 -0.052183
0.217336 -0.051324
0.217912 -0.050192
0.218382 -0.048791
0.218741 -0.047143
0.218996 -0.045279
0.219166 -0.043240
0.219279 -0.041070
0.219377 -0.038815
0.219505 -0.036520
0.219715 -0.034229
0.220054 -0.031980
0.220560 -0.029806
0.221258 -0.027729
0.222155 -0.025759
0.223237 -0.023890
0.224473 -0.022099
0.225818 -0.020349
0.227217 -0.018586
0.228608 -0.016749
0.229930 -0.014774
0.231123 -0.012601
0.232131 -0.010181
0.232903 -0.007486
0.233396 -0.004504
0.233576 -0.001251
0.233421 0.002244
0.232926 0.005932
0.232101 0.009760
0.230975 0.013669
0.229592 0.017603
0.228016 0.021508
0.226323 0.025342
0.224596 0.029064
0.211994 0.103029
0.212266 0.101876
0.212433 0.100866
0.212505 0.099992
0.212494 0.099239
0.212410 0.098583
0.212265 0.097994
0.212072 0.097440
0.211839 0.096889
0.211576 0.096314
0.211285 0.095690
0.210968 0.095001
0.210620 0.094237
0.210237 0.093392
0.209818 0.092469
0.209361 0.091475
0.208876 0.090424
0.208377 0.089334
0.207888 0.088226
0.207443 0.087125
0.207085 0.086051
0.206861 0.085022
0.206822 0.084050
0.207021 0.083136
0.207506 0.082270
0.208319 0.081433
0.209492 0.080598
0.211043 0.079734
0.212972 0.078805
0.215263 0.077781
0.217881 0.076633
0.220774 0.075343
0.223878 0.073899
0.227117 0.072298
0.230414 0.070546
0.233691 0.068655
0.236875 0.066646
0.239902 0.064544
0.242719 0.062382
0.245284 0.060191
0.247572 0.058006
0.249571 0.055858
0.251286 0.053775
0.252737 0.051775
0.253957 0.049868
0.254990 0.048054
0.255887 0.046324
0.256702 0.044658
0.257484 0.043035
0.258272 0.041430
0.259090 0.039822
0.259940 0.038198
0.260802 0.036555
0.261634 0.034901
0.262379 0.033255
0.262971 0.031645
0.263343 0.030106
0.263434 0.028676
0.263196 0.027394
0.262597 0.026297
0.261621 0.025417
0.260272 0.024782
0.258567 0.024409
0.256541 0.024311
0.254243 0.024487
0.251732 0.024929
0.249080 0.025615
0.246367 0.026514
0.243681 0.027583
0.241112 0.028775
0.238752 0.030033
0.236691 0.031299
0.235013 0.032512
0.233789 0.033612
0.233072 0.034545
0.232892 0.035263
0.233246 0.035729
0.234100 0.035922
0.235391 0.035835
0.237035 0.035477
0.238939 0.034863
0.241006 0.034018
0.243146 0.032971
0.245280 0.031754
0.247340 0.030401
0.249276 0.028947
0.251050 0.027425
0.252641 0.025872
0.254041 0.024318
0.255258 0.022794
0.256308 0.021325
0.257221 0.019927
0.258032 0.018610
0.258779 0.017378
0.259499 0.016222
0.260224 0.015129
0.260978 0.014081
0.261769 0.013058
0.262592 0.012042
0.263426 0.011024
0.264234 0.010001
-0.207627 0.095601
-0.208239 0.095612
-0.208857 0.095741
-0.209484 0.095998
-0.210123 0.096401
-0.210768 0.096971
-0.211404 0.097740
-0.212009 0.098745
-0.212554 0.100028
-0.213001 0.101635
-0.213306 0.103601
-0.213421 0.105947
-0.213300 0.108671
-0.212894 0.111744
-0.212162 0.115111
-0.211070 0.118702
-0.209596 0.122434
-0.207726 0.126224
-0.205461 0.129996
-0.202812 0.133683
-0.199800 0.137231
-0.196460 0.140599
-0.192830 0.143761
-0.188958 0.146703
-0.184894 0.149430
-0.180682 0.151957
-0.176362 0.154316
-0.171964 0.156543
-0.167512 0.158679
-0.163028 0.160759
-0.158541 0.162804
-0.154098 0.164820
-0.149768 0.166791
-0.145640 0.168684
-0.141818 0.170456
-0.138403 0.172059
-0.135479 0.173448
-0.133100 0.174587
-0.131290 0.175448
-0.130038 0.176017
-0.129313 0.176285
-0.129065 0.176252
-0.129239 0.175928
-0.129774 0.175325
-0.130612 0.174468
-0.131696 0.173385
-0.132974 0.172118
-0.134398 0.170713
-0.135929 0.169226
-0.137538 0.167714
-0.139204 0.166234
-0.140924 0.164835
-0.142702 0.163555
-0.144560 0.162413
-0.146525 0.161413
-0.148629 0.160539
-0.150904 0.159758
-0.153375 0.159025
-0.156053 0.158282
-0.158932 0.157466
-0.161987 0.156515
-0.165175 0.155371
-0.168437 0.153989
-0.171704 0.152336
-0.174907 0.150394
-0.177979 0.148159
-0.180857 0.145641
-0.183489 0.142865
-0.185835 0.139871
-0.187866 0.136713
-0.189570 0.133456
-0.190949 0.130177
-0.192023 0.126957
-0.192823 0.123879
-0.193388 0.121022
-0.193762 0.118454
-0.193989 0.116228
-0.194105 0.114378
-0.194140 0.112914
-0.194113 0.111820
-0.194036 0.111058
-0.193913 0.110567
-0.193737 0.110277
-0.193498 0.110114
-0.193176 0.110013
-0.192752 0.109916
-0.192203 0.109781
-0.191510 0.109581
-0.190659 0.109302
-0.189640 0.108940
-0.188454 0.108502
-0.187110 0.108006
-0.185626 0.107478
-0.184031 0.106953
-0.182361 0.106473
-0.180660 0.106087
-0.178976 0.105848
-0.177360 0.105807
-0.175860 0.106012
-0.174521 0.106496
-0.173378 0.107278
0.001641 0.045199
0.001876 0.046387
0.002171 0.047541
0.002514 0.048661
0.002886 0.049749
0.003260 0.050809
0.003610 0.051840
0.003915 0.052836
0.004158 0.053792
0.004329 0.054697
0.004425 0.055540
0.004449 0.056309
0.004411 0.056996
0.004319 0.057591
0.004190 0.058089
0.004039 0.058486
0.003886 0.058784
0.003749 0.058986
0.003655 0.059097
0.003627 0.059129
0.003696 0.059094
0.003889 0.059009
0.004236 0.058892
0.004757 0.058763
0.005465 0.058643
0.006357 0.058550
0.007416 0.058505
0.008601 0.058522
0.009863 0.058614
0.011140 0.058789
0.012375 0.059051
0.013516 0.059398
0.014524 0.059827
0.015373 0.060329
0.016047 0.060895
0.016538 0.061512
0.016848 0.062170
0.016982 0.062855
0.016951 0.063556
0.016770 0.064263
0.016459 0.064968
0.016040 0.065665
0.015542 0.066352
0.014998 0.067028
0.014444 0.067697
0.013915 0.068365
0.013446 0.069040
0.013062 0.069728
0.012780 0.070439
0.012604 0.071178
0.012521 0.071950
0.012509 0.072754
0.012539 0.073587
0.012579 0.074440
0.012600 0.075301
0.012581 0.076152
0.012510 0.076975
0.012380 0.077750
0.012191 0.078459
0.011950 0.079085
0.011664 0.079614
0.011344 0.080037
0.011000 0.080346
0.010644 0.080537
0.010287 0.080612
0.009938 0.080576
0.009611 0.080441
0.009314 0.080223
0.009059 0.079942
0.008855 0.079619
0.008712 0.079278
0.008638 0.078937
0.008638 0.078614
0.008710 0.078317
0.008851 0.078050
0.009054 0.077808
0.009309 0.077580
0.009606 0.077353
0.009936 0.077112
0.010291 0.076841
0.010665 0.076530
0.011055 0.076170
0.011455 0.075756
0.011865 0.075288
0.012281 0.074767
0.012700 0.074201
0.013118 0.073599
0.013528 0.072975
0.013922 0.072350
0.014290 0.071746
0.014621 0.071193
0.014903 0.070720
0.015129 0.070358
0.015294 0.070137
0.015396 0.070084
0.015444 0.070216
0.015455 0.070544
0.015450 0.071065
0.015456 0.071767
0.015496 0.072628
0.015591 0.073620
0.040314 -0.135564
0.040614 -0.134458
0.040717 -0.133123
0.040611 -0.131562
0.040297 -0.129791
0.039794 -0.127835
0.039133 -0.125730
0.038357 -0.123519
0.037519 -0.121257
0.036677 -0.119001
0.035895 -0.116816
0.035229 -0.114766
0.034726 -0.112916
0.034419 -0.111322
0.034322 -0.110032
0.034431 -0.109068
0.034724 -0.108425
0.035161 -0.108072
0.035693 -0.107959
0.036261 -0.108025
0.036811 -0.108207
0.037292 -0.108447
0.037659 -0.108693
0.037881 -0.108904
0.037933 -0.109045
0.037801 -0.109095
0.037477 -0.109040
0.036964 -0.108873
0.036272 -0.108599
0.035419 -0.108225
0.034430 -0.107770
0.033339 -0.107254
0.032186 -0.106708
0.031015 -0.106164
0.029872 -0.105661
0.028802 -0.105243
0.027844 -0.104954
0.027030 -0.104836
0.026384 -0.104918
0.025912 -0.105210
0.025606 -0.105702
0.025440 -0.106363
0.025373 -0.107143
0.025353 -0.107982
0.025326 -0.108819
0.025237 -0.109593
0.025039 -0.110249
0.024693 -0.110741
0.024175 -0.111029
0.023475 -0.111084
0.022599 -0.110886
0.021567 -0.110428
0.020408 -0.109709
0.019160 -0.108739
0.017865 -0.107540
0.016568 -0.106138
0.015308 -0.104575
0.014115 -0.102899
0.013015 -0.101172
0.012027 -0.099460
0.011165 -0.097824
0.010446 -0.096322
0.009880 -0.094994
0.009468 -0.093864
0.009197 -0.092937
0.009040 -0.092198
0.008956 -0.091621
0.008895 -0.091173
0.008810 -0.090816
0.008657 -0.090515
0.008405 -0.090237
0.008029 -0.089957
0.007518 -0.089655
0.006868 -0.089316
0.006081 -0.088931
0.005163 -0.088498
0.004121 -0.088015
0.002962 -0.087489
0.001695 -0.086930
0.000335 -0.086356
-0.001091 -0.085795
-0.002547 -0.085279
-0.003993 -0.084849
-0.005384 -0.084543
-0.006673 -0.084400
-0.007820 -0.084451
-0.008790 -0.084720
-0.009565 -0.085214
-0.010141 -0.085923
-0.010533 -0.086822
-0.010768 -0.087871
-0.010880 -0.089021
-0.010904 -0.090217
-0.010871 -0.091408
-0.010805 -0.092543
-0.010721 -0.093579
-0.010625 -0.094484
-0.010514 -0.095231
-0.010380 -0.095805
-0.010207 -0.096197
-0.009974 -0.096409
-0.207795 0.033516
-0.207527 0.033576
-0.207543 0.033177
-0.207792 0.032368
-0.208209 0.031214
-0.208726 0.029790
-0.209280 0.028169
-0.209822 0.026418
-0.210317 0.024590
-0.210741 0.022727
-0.211080 0.020856
-0.211328 0.018990
-0.211484 0.017134
-0.211549 0.015287
-0.211527 0.013439
-0.211423 0.011579
-0.211248 0.009690
-0.211014 0.007756
-0.210740 0.005757
-0.210451 0.003672
-0.210177 0.001481
-0.209953 -0.000838
-0.209811 -0.003298
-0.209776 -0.005902
-0.209860 -0.008634
-0.210063 -0.011454
-0.210369 -0.014303
-0.210754 -0.017099
-0.211188 -0.019756
-0.211646 -0.022184
-0.212103 -0.024304
-0.212539 -0.026048
-0.212938 -0.027364
-0.213285 -0.028217
-0.213562 -0.028590
-0.213752 -0.028480
-0.213835 -0.027900
-0.213790 -0.026879
-0.213601 -0.025457
-0.213254 -0.023683
-0.212739 -0.021615
-0.212055 -0.019316
-0.211209 -0.016853
-0.210216 -0.014296
-0.209098 -0.011718
-0.207882 -0.009190
-0.206596 -0.006774
-0.205268 -0.004527
-0.203919 -0.002487
-0.202563 -0.000680
-0.201207 0.000885
-0.199851 0.002214
-0.198494 0.003318
-0.197136 0.004218
-0.195777 0.004931
-0.194422 0.005474
-0.193081 0.005856
-0.191769 0.006082
-0.190503 0.006147
-0.189304 0.006042
-0.188196 0.005756
-0.187199 0.005276
-0.186332 0.004589
-0.185608 0.003686
-0.185039 0.002557
-0.184626 0.001197
-0.184370 -0.000398
-0.184263 -0.002230
-0.184293 -0.004293
-0.184443 -0.006575
-0.184690 -0.009056
-0.185008 -0.011704
-0.185371 -0.014478
-0.185751 -0.017324
-0.186123 -0.020180
-0.186465 -0.022982
-0.186761 -0.025663
-0.187002 -0.028161
-0.187180 -0.030423
-0.187294 -0.032408
-0.187341 -0.034088
-0.187319 -0.035445
-0.187227 -0.036476
-0.187065 -0.037184
-0.186832 -0.037584
-0.186532 -0.037697
-0.186171 -0.037551
-0.185757 -0.037176
-0.185299 -0.036612
-0.184807 -0.035900
-0.184291 -0.035088
-0.183760 -0.034221
-0.183218 -0.033346
-0.182671 -0.032501
-0.182120 -0.031718
-0.181565 -0.031016
-0.181006 -0.030405
-0.180442 -0.029885
-0.179873 -0.029448
-0.179299 -0.029083
-0.178723 -0.028781
-0.139672 -0.109138
-0.140059 -0.109312
-0.140651 -0.109710
-0.141424 -0.110245
-0.142340 -0.110819
-0.143359 -0.111336
-0.144434 -0.111717
-0.145516 -0.111894
-0.146560 -0.111820
-0.147523 -0.111465
-0.148371 -0.110809
-0.149075 -0.109848
-0.149615 -0.108585
-0.149983 -0.107037
-0.150176 -0.105238
-0.150210 -0.103238
-0.150108 -0.101105
-0.149912 -0.098919
-0.149669 -0.096770
-0.149440 -0.094752
-0.149286 -0.092959
-0.149268 -0.091473
-0.149440 -0.090353
-0.149846 -0.089628
-0.150513 -0.089289
-0.151445 -0.089291
-0.152630 -0.089561
-0.154031 -0.090013
-0.155595 -0.090559
-0.157257 -0.091120
-0.158944 -0.091634
-0.160589 -0.092052
-0.162129 -0.092342
-0.163512 -0.092481
-0.164697 -0.092460
-0.165655 -0.092272
-0.166370 -0.091921
-0.166832 -0.091420
-0.167049 -0.090787
-0.167037 -0.090054
-0.166830 -0.089265
-0.166475 -0.088474
-0.166033 -0.087746
-0.165573 -0.087153
-0.165171 -0.086766
-0.164899 -0.086649
-0.164818 -0.086850
-0.164971 -0.087385
-0.165370 -0.088234
-0.165997 -0.089342
-0.166803 -0.090626
-0.167715 -0.091989
-0.168652 -0.093341
-0.169531 -0.094604
-0.170277 -0.095716
-0.170826 -0.096631
-0.171130 -0.097320
-0.171156 -0.097763
-0.170884 -0.097955
-0.170309 -0.097894
-0.169440 -0.097593
-0.168298 -0.097071
-0.166920 -0.096357
-0.165356 -0.095494
-0.163666 -0.094534
-0.161925 -0.093543
-0.160213 -0.092597
-0.158617 -0.091775
-0.157217 -0.091161
-0.156089 -0.090827
-0.155287 -0.090832
-0.154845 -0.091203
-0.154759 -0.091937
-0.154995 -0.092991
-0.155485 -0.094298
-0.156147 -0.095774
-0.156895 -0.097332
-0.157644 -0.098893
-0.158325 -0.100386
-0.158883 -0.101754
-0.159275 -0.102951
-0.159474 -0.103946
-0.159463 -0.104715
-0.159236 -0.105245
-0.158800 -0.105532
-0.158171 -0.105583
-0.157382 -0.105421
-0.156476 -0.105084
-0.155510 -0.104627
-0.154551 -0.104117
-0.153673 -0.103637
-0.152954 -0.103274
-0.152468 -0.103114
-0.152274 -0.103231
-0.152414 -0.103672
-0.152896 -0.104449
-0.153696 -0.105526
-0.154755 -0.106829
-0.155996 -0.108261
-0.157337 -0.109718
-0.158698 -0.111102
0.099916 0.173078
0.101565 0.172901
0.102974 0.172511
0.104120 0.171906
0.104984 0.171094
0.105554 0.170098
0.105830 0.168945
0.105834 0.167670
0.105612 0.166310
0.105242 0.164903
0.104830 0.163484
0.104500 0.162086
0.104378 0.160746
0.104568 0.159503
0.105136 0.158401
0.106095 0.157479
0.107406 0.156770
0.108989 0.156289
0.110742 0.156033
0.112560 0.155977
0.114347 0.156085
0.116020 0.156311
0.117517 0.156612
0.118787 0.156950
0.119791 0.157296
0.120499 0.157635
0.120886 0.157960
0.120931 0.158275
0.120620 0.158594
0.119951 0.158933
0.118939 0.159312
0.117618 0.159752
0.116051 0.160270
0.114328 0.160882
0.112560 0.161602
0.110865 0.162449
0.109355 0.163448
0.108113 0.164626
0.107182 0.166009
0.106557 0.167610
0.106192 0.169427
0.106008 0.171435
0.105911 0.173585
0.105804 0.175814
0.105594 0.178049
0.105201 0.180216
0.104556 0.182248
0.103601 0.184087
0.102290 0.185689
0.100587 0.187019
0.098463 0.188055
0.095908 0.188784
0.092927 0.189201
0.089552 0.189306
0.085845 0.189107
0.081898 0.188618
0.077836 0.187864
0.073798 0.186886
0.069923 0.185742
0.066328 0.184502
0.063089 0.183250
0.060233 0.182064
0.057732 0.181014
0.055521 0.180144
0.053513 0.179470
0.051621 0.178979
0.049771 0.178630
0.047915 0.178368
0.046028 0.178129
0.044109 0.177849
0.042169 0.177475
0.040232 0.176960
0.038326 0.176275
0.036481 0.175400
0.034731 0.174330
0.033109 0.173071
0.031652 0.171639
0.030398 0.170063
0.029387 0.168384
0.028658 0.166649
0.028247 0.164915
0.028180 0.163247
0.028467 0.161710
0.029097 0.160369
0.030032 0.159283
0.031208 0.158501
0.032542 0.158053
0.033941 0.157949
0.035320 0.158172
0.036614 0.158682
0.037780 0.159416
0.038804 0.160297
0.039685 0.161247
0.040433 0.162186
0.041064 0.163046
0.041592 0.163768
0.042031 0.164308
0.042394 0.164635
0.042697 0.164729
0.042961 0.164581
0.043215 0.164193
-0.070260 -0.134047
-0.070094 -0.134908
-0.069959 -0.135812
-0.069891 -0.136724
-0.069917 -0.137610
-0.070047 -0.138437
-0.070276 -0.139172
-0.070587 -0.139784
-0.070952 -0.140244
-0.071336 -0.140529
-0.071703 -0.140626
-0.072016 -0.140531
-0.072241 -0.140257
-0.072345 -0.139834
-0.072300 -0.139307
-0.072083 -0.138742
-0.071675 -0.138216
-0.071065 -0.137815
-0.070249 -0.137616
-0.069236 -0.137681
-0.068048 -0.138045
-0.066719 -0.138709
-0.065292 -0.139646
-0.063819 -0.140813
-0.062349 -0.142157
-0.060932 -0.143625
-0.059605 -0.145169
-0.058396 -0.146748
-0.057320 -0.148321
-0.056379 -0.149850
-0.055560 -0.151295
-0.054846 -0.152618
-0.054212 -0.153783
-0.053633 -0.154761
-0.053081 -0.155529
-0.052534 -0.156080
-0.051970 -0.156421
-0.051369 -0.156577
-0.050714 -0.156592
-0.049988 -0.156526
-0.049177 -0.156453
-0.048267 -0.156453
-0.047247 -0.156600
-0.046111 -0.156954
-0.044860 -0.157548
-0.043505 -0.158388
-0.042071 -0.159456
-0.040595 -0.160717
-0.039121 -0.162127
-0.037700 -0.163643
-0.036378 -0.165224
-0.035192 -0.166828
-0.034167 -0.168413
-0.033314 -0.169932
-0.032631 -0.171335
-0.032108 -0.172570
-0.031729 -0.173587
-0.031472 -0.174344
-0.031315 -0.174813
-0.031235 -0.174980
-0.031208 -0.174851
-0.031209 -0.174457
-0.031213 -0.173845
-0.031192 -0.173087
-0.031120 -0.172264
-0.030974 -0.171462
-0.030735 -0.170763
-0.030394 -0.170227
-0.029958 -0.169894
-0.029450 -0.169775
-0.028907 -0.169861
-0.028378 -0.170128
-0.027915 -0.170546
-0.027566 -0.171082
-0.027365 -0.171701
-0.027336 -0.172363
-0.027487 -0.173020
-0.027812 -0.173619
-0.028292 -0.174102
-0.028903 -0.174413
-0.029618 -0.174507
-0.030405 -0.174348
-0.031234 -0.173921
-0.032077 -0.173228
-0.032904 -0.172293
-0.033689 -0.171164
-0.034404 -0.169910
-0.035025 -0.168616
-0.035529 -0.167377
-0.035901 -0.166291
-0.036135 -0.165442
-0.036238 -0.164890
-0.036234 -0.164668
-0.036160 -0.164776
-0.036065 -0.165191
-0.036001 -0.165877
-0.036013 -0.166789
-0.036137 -0.167878
-0.036394 -0.169089
-0.036787 -0.170360
-0.037306 -0.171622
-0.075983 0.094185
-0.076015 0.093240
-0.076395 0.091691
-0.077109 0.089586
-0.078099 0.087014
-0.079275 0.084115
-0.080519 0.081091
-0.081713 0.078200
-0.082744 0.075741
-0.083518 0.074013
-0.083965 0.073253
-0.084028 0.073567
-0.083666 0.074898
-0.082854 0.077045
-0.081587 0.079729
-0.079876 0.082667
-0.077757 0.085612
-0.075279 0.088371
-0.072505 0.090800
-0.069508 0.092799
-0.066369 0.094301
-0.063176 0.095258
-0.060024 0.095640
-0.057007 0.095429
-0.054212 0.094621
-0.051713 0.093230
-0.049556 0.091287
-0.047757 0.088846
-0.046300 0.085988
-0.045135 0.082827
-0.044188 0.079508
-0.043366 0.076218
-0.042567 0.073170
-0.041686 0.070592
-0.040624 0.068693
-0.039299 0.067619
-0.037664 0.067415
-0.035717 0.068004
-0.033497 0.069220
-0.031069 0.070854
-0.028510 0.072712
-0.025899 0.074628
-0.023306 0.076480
-0.020798 0.078177
-0.018436 0.079652
-0.016282 0.080850
-0.014394 0.081725
-0.012836 0.082231
-0.011664 0.082328
-0.010932 0.081977
-0.010671 0.081154
-0.010889 0.079852
-0.011557 0.078094
-0.012606 0.075943
-0.013935 0.073503
-0.015412 0.070927
-0.016893 0.068403
-0.018232 0.066149
-0.019296 0.064380
-0.019981 0.063273
-0.020226 0.062925
-0.020019 0.063334
-0.019394 0.064402
-0.018417 0.065968
-0.017167 0.067854
-0.015726 0.069889
-0.014169 0.071929
-0.012567 0.073860
-0.010984 0.075588
-0.009488 0.077040
-0.008146 0.078152
-0.007034 0.078870
-0.006229 0.079146
-0.005806 0.078937
-0.005826 0.078217
-0.006327 0.076975
-0.007305 0.075224
-0.008711 0.073014
-0.010449 0.070427
-0.012385 0.067583
-0.014369 0.064632
-0.016244 0.061756
-0.017862 0.059144
-0.019099 0.056974
-0.019864 0.055386
-0.020099 0.054449
-0.019790 0.054157
-0.018951 0.054431
-0.017624 0.055143
-0.015866 0.056149
-0.013742 0.057309
-0.011321 0.058496
-0.008676 0.059607
-0.005884 0.060552
-0.003027 0.061257
-0.000196 0.061655
0.002518 0.061689
0.005021 0.061311
0.007233 0.060482
0.009092 0.059185
0.010569 0.057426
-0.091643 -0.043303
-0.091964 -0.043917
-0.092180 -0.044550
-0.092281 -0.045168
-0.092264 -0.045743
-0.092129 -0.046245
-0.091881 -0.046648
-0.091530 -0.046929
-0.091092 -0.047068
-0.090586 -0.047049
-0.090037 -0.046861
-0.089472 -0.046499
-0.088921 -0.045964
-0.088410 -0.045265
-0.087965 -0.044417
-0.087604 -0.043441
-0.087339 -0.042365
-0.087173 -0.041220
-0.087098 -0.040038
-0.087101 -0.038849
-0.087160 -0.037682
-0.087249 -0.036557
-0.087344 -0.035490
-0.087419 -0.034487
-0.087452 -0.033550
-0.087427 -0.032677
-0.087331 -0.031859
-0.087159 -0.031089
-0.086910 -0.030358
-0.086588 -0.029657
-0.086205 -0.028978
-0.085774 -0.028316
-0.085315 -0.027664
-0.084855 -0.027019
-0.084421 -0.026378
-0.084044 -0.025738
-0.083757 -0.025095
-0.083594 -0.024449
-0.083585 -0.023798
-0.083756 -0.023144
-0.084130 -0.022491
-0.084719 -0.021846
-0.085530 -0.021217
-0.086557 -0.020617
-0.087791 -0.020056
-0.089210 -0.019545
-0.090792 -0.019091
-0.092506 -0.018697
-0.094319 -0.018363
-0.096199 -0.018084
-0.098109 -0.017853
-0.100016 -0.017661
-0.101888 -0.017496
-0.103698 -0.017348
-0.105422 -0.017206
-0.107043 -0.017059
-0.108550 -0.016898
-0.109942 -0.016717
-0.111223 -0.016509
-0.112403 -0.016272
-0.113499 -0.016007
-0.114532 -0.015717
-0.115527 -0.015412
-0.116506 -0.015104
-0.117489 -0.014809
-0.118492 -0.014547
-0.119523 -0.014341
-0.120583 -0.014211
-0.121665 -0.014176
-0.122753 -0.014249
-0.123825 -0.014438
-0.124854 -0.014739
-0.125808 -0.015141
-0.126655 -0.015623
-0.127364 -0.016157
-0.127912 -0.016711
-0.128281 -0.017252
-0.128461 -0.017748
-0.128453 -0.018172
-0.128263 -0.018502
-0.127908 -0.018720
-0.127411 -0.018812
-0.126801 -0.018773
-0.126115 -0.018598
-0.125393 -0.018289
-0.124680 -0.017849
-0.124018 -0.017287
-0.123453 -0.016616
-0.123022 -0.015852
-0.122757 -0.015015
-0.122681 -0.014127
-0.122808 -0.013210
-0.123136 -0.012286
-0.123658 -0.011374
-0.124351 -0.010488
-0.125186 -0.009633
-0.126128 -0.008810
-0.127140 -0.008011
-0.128184 -0.007228
-0.129224 -0.006445
-0.130230 -0.005652
-0.002423 0.233949
-0.000778 0.233671
0.001189 0.233008
0.003504 0.232015
0.006194 0.230770
0.009281 0.229366
0.012786 0.227902
0.016704 0.226475
0.020985 0.225166
0.025515 0.224032
0.030118 0.223110
0.034584 0.222421
0.038697 0.221973
0.042270 0.221765
0.045167 0.221777
0.047316 0.221973
0.048703 0.222298
0.049366 0.222679
0.049385 0.223041
0.048862 0.223308
0.047909 0.223419
0.046643 0.223327
0.045173 0.223002
0.043599 0.222435
0.042012 0.221638
0.040498 0.220637
0.039144 0.219479
0.038043 0.218223
0.037286 0.216937
0.036962 0.215698
0.037138 0.214580
0.037846 0.213650
0.039064 0.212960
0.040713 0.212548
0.042663 0.212433
0.044748 0.212629
0.046795 0.213137
0.048643 0.213952
0.050164 0.215055
0.051273 0.216408
0.051934 0.217950
0.052155 0.219603
0.051976 0.221276
0.051463 0.222877
0.050689 0.224318
0.049727 0.225528
0.048643 0.226454
0.047495 0.227065
0.046339 0.227351
0.045237 0.227323
0.044267 0.227009
0.043527 0.226455
0.043122 0.225716
0.043151 0.224852
0.043682 0.223925
0.044736 0.222986
0.046272 0.222078
0.048191 0.221229
0.050353 0.220465
0.052596 0.219807
0.054755 0.219280
0.056676 0.218904
0.058231 0.218692
0.059315 0.218643
0.059847 0.218735
0.059771 0.218930
0.059047 0.219174
0.057657 0.219407
0.055603 0.219570
0.052913 0.219609
0.049652 0.219479
0.045929 0.219149
0.041893 0.218603
0.037737 0.217844
0.033673 0.216901
0.029916 0.215825
0.026656 0.214687
0.024037 0.213570
0.022138 0.212552
0.020961 0.211702
0.020430 0.211069
0.020396 0.210681
0.020655 0.210551
0.020969 0.210688
0.021088 0.211092
0.020771 0.211761
0.019802 0.212673
0.018002 0.213785
0.015241 0.215023
0.011442 0.216284
0.006576 0.217453
0.000669 0.218407
-0.006199 0.219029
-0.013882 0.219225
-0.022168 0.218926
-0.030791 0.218109
-0.039453 0.216792
-0.047864 0.215041
-0.055777 0.212952
-0.063022 0.210641
-0.069510 0.208222
-0.066665 -0.021547
-0.066524 -0.020439
-0.066542 -0.019270
-0.066680 -0.018091
-0.066891 -0.016955
-0.067121 -0.015910
-0.067322 -0.014994
-0.067450 -0.014236
-0.067469 -0.013653
-0.067358 -0.013251
-0.067104 -0.013028
-0.066706 -0.012976
-0.066169 -0.013082
-0.065508 -0.013331
-0.064744 -0.013705
-0.063903 -0.014184
-0.063014 -0.014750
-0.062112 -0.015381
-0.061236 -0.016058
-0.060426 -0.016763
-0.059724 -0.017480
-0.059168 -0.018195
-0.058790 -0.018902
-0.058609 -0.019598
-0.058631 -0.020287
-0.058843 -0.020979
-0.059220 -0.021685
-0.059722 -0.022418
-0.060305 -0.023186
-0.060925 -0.023993
-0.061539 -0.024833
-0.062115 -0.025694
-0.062627 -0.026555
-0.063055 -0.027387
-0.063391 -0.028158
-0.063627 -0.028835
-0.063763 -0.029386
-0.063799 -0.029780
-0.063742 -0.029993
-0.063598 -0.030004
-0.063379 -0.029795
-0.063100 -0.029356
-0.062783 -0.028675
-0.062454 -0.027749
-0.062141 -0.026575
-0.061872 -0.025156
-0.061669 -0.023503
-0.061543 -0.021631
-0.061492 -0.019567
-0.061495 -0.017347
-0.061515 -0.015014
-0.061504 -0.012616
-0.061407 -0.010202
-0.061171 -0.007820
-0.060749 -0.005510
-0.060104 -0.003308
-0.059214 -0.001240
-0.058071 0.000673
-0.056679 0.002419
-0.055053 0.003987
-0.053220 0.005375
-0.051212 0.006582
-0.049071 0.007614
-0.046843 0.008483
-0.044580 0.009206
-0.042338 0.009808
-0.040177 0.010320
-0.038158 0.010781
-0.036339 0.011229
-0.034768 0.011702
-0.033485 0.012228
-0.032510 0.012821
-0.031842 0.013477
-0.031462 0.014172
-0.031329 0.014867
-0.031391 0.015513
-0.031585 0.016057
-0.031851 0.016453
-0.032136 0.016665
-0.032397 0.016673
-0.032601 0.016469
-0.032732 0.016058
-0.032783 0.015459
-0.032756 0.014698
-0.032661 0.013807
-0.032513 0.012826
-0.032330 0.011798
-0.032138 0.010770
-0.031964 0.009791
-0.031844 0.008909
-0.031814 0.008174
-0.031912 0.007627
-0.032174 0.007301
-0.032630 0.007218
-0.033293 0.007382
-0.034157 0.007776
-0.035194 0.008367
-0.036351 0.009105
-0.037560 0.009935
-0.038740 0.010797
-0.039808 0.011641
-0.219073 0.002660
-0.219391 0.002426
-0.219531 0.002322
-0.219503 0.002388
-0.219313 0.002658
-0.218964 0.003155
-0.218456 0.003884
-0.217792 0.004819
-0.216984 0.005906
-0.216060 0.007061
-0.215067 0.008182
-0.214065 0.009156
-0.213124 0.009880
-0.212304 0.010265
-0.211644 0.010255
-0.211147 0.009823
-0.210781 0.008984
-0.210493 0.007776
-0.210219 0.006261
-0.209902 0.004508
-0.209499 0.002588
-0.208990 0.000571
-0.208371 -0.001481
-0.207657 -0.003512
-0.206873 -0.005468
-0.206050 -0.007309
-0.205217 -0.008996
-0.204403 -0.010504
-0.203628 -0.011818
-0.202907 -0.012936
-0.202249 -0.013875
-0.201663 -0.014670
-0.201162 -0.015371
-0.200763 -0.016040
-0.200494 -0.016744
-0.200388 -0.017552
-0.200475 -0.018519
-0.200776 -0.019685
-0.201293 -0.021062
-0.202003 -0.022633
-0.202863 -0.024350
-0.203818 -0.026147
-0.204811 -0.027948
-0.205794 -0.029679
-0.206736 -0.031274
-0.207620 -0.032677
-0.208450 -0.033843
-0.209238 -0.034737
-0.210007 -0.035333
-0.210780 -0.035613
-0.211572 -0.035567
-0.212389 -0.035198
-0.213224 -0.034521
-0.214058 -0.033567
-0.214870 -0.032379
-0.215639 -0.031010
-0.216354 -0.029523
-0.217021 -0.027983
-0.217655 -0.026455
-0.218284 -0.024998
-0.218941 -0.023663
-0.219651 -0.022486
-0.220431 -0.021487
-0.221278 -0.020672
-0.222177 -0.020032
-0.223094 -0.019546
-0.223993 -0.019183
-0.224837 -0.018903
-0.225599 -0.018661
-0.226264 -0.018412
-0.226829 -0.018115
-0.227301 -0.017735
-0.227690 -0.017249
-0.228009 -0.016651
-0.228266 -0.015953
-0.228462 -0.015183
-0.228591 -0.014383
-0.228643 -0.013599
-0.228607 -0.012883
-0.228476 -0.012279
-0.228248 -0.011831
-0.227929 -0.011573
-0.227532 -0.011535
-0.227074 -0.011736
-0.226574 -0.012189
-0.226051 -0.012897
-0.225516 -0.013850
-0.224978 -0.015028
-0.224438 -0.016396
-0.223893 -0.017909
-0.223343 -0.019514
-0.222788 -0.021149
-0.222236 -0.022754
-0.221702 -0.024271
-0.221208 -0.025652
-0.220780 -0.026862
-0.220446 -0.027882
-0.220232 -0.028715
-0.220157 -0.029381
-0.220228 -0.029914
-0.220447 -0.030354
0.009374 -0.104205
0.009789 -0.105016
0.010032 -0.105537
0.010097 -0.105757
0.009978 -0.105673
0.009675 -0.105297
0.009194 -0.104646
0.008550 -0.103755
0.007767 -0.102673
0.006878 -0.101465
0.005925 -0.100209
0.004964 -0.099001
0.004059 -0.097949
0.003285 -0.097163
0.002719 -0.096752
0.002423 -0.096801
0.002431 -0.097359
0.002735 -0.098420
0.003286 -0.099919
0.004007 -0.101756
0.004816 -0.103813
0.005637 -0.105979
0.006408 -0.108159
0.007083 -0.110281
0.007624 -0.112289
0.008002 -0.114145
0.008195 -0.115825
0.008185 -0.117314
0.007958 -0.118599
0.007509 -0.119670
0.006844 -0.120525
0.005977 -0.121169
0.004930 -0.121624
0.003731 -0.121926
0.002415 -0.122127
0.001026 -0.122303
-0.000382 -0.122546
-0.001751 -0.122966
-0.003017 -0.123675
-0.004124 -0.124772
-0.005037 -0.126314
-0.005749 -0.128296
-0.006285 -0.130643
-0.006696 -0.133232
-0.007040 -0.135919
-0.007375 -0.138561
-0.007752 -0.141035
-0.008209 -0.143244
-0.008779 -0.145117
-0.009482 -0.146603
-0.010330 -0.147670
-0.011321 -0.148301
-0.012441 -0.148489
-0.013667 -0.148242
-0.014970 -0.147585
-0.016318 -0.146557
-0.017684 -0.145215
-0.019043 -0.143635
-0.020370 -0.141910
-0.021640 -0.140150
-0.022824 -0.138481
-0.023882 -0.137039
-0.024772 -0.135954
-0.025452 -0.135338
-0.025888 -0.135261
-0.026069 -0.135729
-0.026012 -0.136680
-0.025762 -0.138001
-0.025377 -0.139552
-0.024924 -0.141194
-0.024463 -0.142809
-0.024047 -0.144301
-0.023713 -0.145601
-0.023483 -0.146661
-0.023365 -0.147453
-0.023357 -0.147959
-0.023449 -0.148176
-0.023630 -0.148112
-0.023891 -0.147784
-0.024223 -0.147224
-0.024622 -0.146475
-0.025081 -0.145595
-0.025595 -0.144658
-0.026150 -0.143754
-0.026723 -0.142988
-0.027282 -0.142478
-0.027784 -0.142341
-0.028184 -0.142681
-0.028442 -0.143564
-0.028534 -0.144998
-0.028460 -0.146918
-0.028242 -0.149203
-0.027914 -0.151697
-0.027518 -0.154248
-0.027086 -0.156717
-0.026637 -0.158995
-0.026179 -0.160998
-0.025701 -0.162667
-0.025187 -0.163965
-0.024612 -0.164866
-0.023956 -0.165363
-0.106897 -0.130844
-0.106082 -0.130855
-0.105331 -0.131109
-0.104640 -0.131531
-0.103997 -0.132034
-0.103383 -0.132530
-0.102774 -0.132947
-0.102145 -0.133225
-0.101474 -0.133324
-0.100744 -0.133216
-0.099946 -0.132890
-0.099078 -0.132344
-0.098144 -0.131584
-0.097156 -0.130628
-0.096131 -0.129505
-0.095091 -0.128254
-0.094063 -0.126924
-0.093071 -0.125580
-0.092139 -0.124292
-0.091287 -0.123141
-0.090528 -0.122212
-0.089872 -0.121585
-0.089328 -0.121329
-0.088900 -0.121493
-0.088597 -0.122094
-0.088427 -0.123113
-0.088398 -0.124494
-0.088509 -0.126147
-0.088752 -0.127963
-0.089107 -0.129834
-0.089552 -0.131665
-0.090060 -0.133374
-0.090609 -0.134899
-0.091177 -0.136190
-0.091747 -0.137209
-0.092306 -0.137932
-0.092844 -0.138344
-0.093356 -0.138439
-0.093839 -0.138227
-0.094294 -0.137729
-0.094726 -0.136981
-0.095144 -0.136037
-0.095563 -0.134964
-0.095998 -0.133842
-0.096473 -0.132761
-0.097011 -0.131807
-0.097637 -0.131058
-0.098372 -0.130567
-0.099223 -0.130360
-0.100180 -0.130425
-0.101212 -0.130715
-0.102277 -0.131158
-0.103326 -0.131675
-0.104314 -0.132186
-0.105198 -0.132624
-0.105948 -0.132935
-0.106539 -0.133078
-0.106954 -0.133028
-0.107186 -0.132769
-0.107234 -0.132298
-0.107104 -0.131622
-0.106810 -0.130759
-0.106374 -0.129738
-0.105829 -0.128600
-0.105212 -0.127394
-0.104569 -0.126178
-0.103949 -0.125017
-0.103401 -0.123977
-0.102967 -0.123124
-0.102678 -0.122517
-0.102546 -0.122201
-0.102559 -0.122201
-0.102687 -0.122514
-0.102884 -0.123109
-0.103099 -0.123929
-0.103282 -0.124905
-0.103392 -0.125960
-0.103394 -0.127018
-0.103264 -0.128017
-0.102983 -0.128902
-0.102541 -0.129633
-0.101935 -0.130180
-0.101164 -0.130526
-0.100243 -0.130659
-0.099192 -0.130583
-0.098049 -0.130311
-0.096858 -0.129875
-0.095675 -0.129316
-0.094556 -0.128691
-0.093560 -0.128065
-0.092735 -0.127513
-0.092118 -0.127114
-0.091725 -0.126943
-0.091545 -0.127064
-0.091544 -0.127523
-0.091675 -0.128335
-0.091876 -0.129483
-0.092091 -0.130925
-0.092265 -0.132595
-0.092355 -0.134417
-0.092325 -0.136317
0.011298 0.082122
0.011490 0.083645
0.012063 0.085170
0.012930 0.086675
0.013979 0.088132
0.015092 0.089521
0.016161 0.090824
0.017088 0.092033
0.017797 0.093146
0.018226 0.094166
0.018329 0.095101
0.018074 0.095957
0.017443 0.096739
0.016436 0.097449
0.015068 0.098084
0.013376 0.098641
0.011416 0.099113
0.009269 0.099501
0.007038 0.099812
0.004850 0.100067
0.002850 0.100297
0.001192 0.100550
0.000033 0.100882
-0.000493 0.101345
-0.000291 0.101981
0.000673 0.102807
0.002359 0.103807
0.004659 0.104943
0.007425 0.106162
0.010489 0.107412
0.013689 0.108652
0.016878 0.109852
0.019933 0.110993
0.022749 0.112070
0.025243 0.113081
0.027349 0.114029
0.029019 0.114917
0.030218 0.115747
0.030928 0.116519
0.031144 0.117232
0.030876 0.117886
0.030155 0.118482
0.029034 0.119026
0.027594 0.119530
0.025947 0.120015
0.024234 0.120510
0.022611 0.121051
0.021240 0.121676
0.020263 0.122419
0.019779 0.123298
0.019826 0.124309
0.020366 0.125424
0.021303 0.126597
0.022504 0.127779
0.023829 0.128922
0.025146 0.129989
0.026343 0.130956
0.027335 0.131805
0.028058 0.132530
0.028467 0.133129
0.028533 0.133605
0.028238 0.133964
0.027571 0.134217
0.026526 0.134374
0.025111 0.134449
0.023345 0.134461
0.021269 0.134425
0.018940 0.134363
0.016447 0.134297
0.013904 0.134253
0.011449 0.134261
0.009237 0.134358
0.007421 0.134581
0.006140 0.134963
0.005493 0.135526
0.005528 0.136269
0.006233 0.137169
0.007542 0.138182
0.009355 0.139255
0.011556 0.140330
0.014024 0.141357
0.016648 0.142295
0.019329 0.143117
0.021980 0.143807
0.024520 0.144359
0.026871 0.144779
0.028949 0.145080
0.030674 0.145286
0.031976 0.145427
0.032801 0.145535
0.033119 0.145643
0.032936 0.145779
0.032290 0.145968
0.031256 0.146227
0.029941 0.146572
0.028480 0.147017
0.027023 0.147576
0.025721 0.148259
0.024715 0.149076
0.024118 0.150026
0.024009 0.151098
0.194691 0.150204
0.196443 0.148684
0.198020 0.147355
0.199513 0.146152
0.201012 0.144996
0.202603 0.143811
0.204366 0.142515
0.206363 0.141037
0.208631 0.139315
0.211174 0.137298
0.213958 0.134956
0.216913 0.132283
0.219937 0.129299
0.222915 0.126051
0.225724 0.122617
0.228255 0.119095
0.230425 0.115595
0.232185 0.112225
0.233520 0.109072
0.234457 0.106192
0.235048 0.103605
0.235366 0.101299
0.235487 0.099239
0.235484 0.097376
0.235422 0.095657
0.235360 0.094024
0.235347 0.092418
0.235432 0.090782
0.235662 0.089057
0.236085 0.087187
0.236745 0.085123
0.237678 0.082820
0.238908 0.080245
0.240435 0.077381
0.242234 0.074226
0.244253 0.070805
0.246423 0.067162
0.248662 0.063364
0.250889 0.059496
0.253033 0.055648
0.255045 0.051913
0.256894 0.048371
0.258570 0.045089
0.260079 0.042107
0.261438 0.039446
0.262667 0.037100
0.263784 0.035052
0.264801 0.033265
0.265724 0.031699
0.266552 0.030306
0.267283 0.029036
0.267913 0.027843
0.268445 0.026679
0.268887 0.025505
0.269249 0.024285
0.269546 0.022994
0.269786 0.021620
0.269971 0.020168
0.270093 0.018660
0.270135 0.017140
0.270075 0.015670
0.269891 0.014318
0.269565 0.013154
0.269092 0.012234
0.268474 0.011592
0.267724 0.011232
0.266863 0.011132
0.265916 0.011249
0.264906 0.011528
0.263857 0.011908
0.262785 0.012328
0.261702 0.012735
0.260616 0.013078
0.259536 0.013319
0.258471 0.013424
0.257440 0.013367
0.256466 0.013127
0.255576 0.012691
0.254800 0.012049
0.254165 0.011208
0.253687 0.010184
0.253369 0.009011
0.253202 0.007741
0.253163 0.006439
0.253222 0.005175
0.253353 0.004019
0.253530 0.003027
0.253734 0.002239
0.253954 0.001672
0.254186 0.001327
0.254431 0.001192
0.254687 0.001243
0.254955 0.001450
0.255229 0.001778
0.255497 0.002187
0.255746 0.002633
0.255959 0.003079
0.256123 0.003486
0.256226 0.003826
0.256267 0.004080
0.256249 0.004237
0.242902 0.041883
0.244239 0.042072
0.245232 0.042387
0.245858 0.042850
0.246111 0.043478
0.246002 0.044282
0.245560 0.045264
0.244831 0.046414
0.243882 0.047710
0.242791 0.049117
0.241651 0.050592
0.240558 0.052092
0.239601 0.053575
0.238856 0.055012
0.238374 0.056384
0.238178 0.057685
0.238267 0.058918
0.238613 0.060095
0.239174 0.061230
0.239892 0.062342
0.240703 0.063447
0.241538 0.064566
0.242329 0.065716
0.243011 0.066916
0.243529 0.068183
0.243837 0.069535
0.243899 0.070986
0.243696 0.072547
0.243223 0.074221
0.242493 0.076006
0.241538 0.077887
0.240410 0.079839
0.239182 0.081830
0.237942 0.083820
0.236784 0.085768
0.235807 0.087639
0.235093 0.089401
0.234701 0.091033
0.234661 0.092522
0.234967 0.093862
0.235581 0.095057
0.236440 0.096117
0.237462 0.097057
0.238555 0.097899
0.239624 0.098670
0.240574 0.099399
0.241319 0.100122
0.241782 0.100878
0.241896 0.101707
0.241609 0.102652
0.240883 0.103749
0.239699 0.105029
0.238058 0.106510
0.235987 0.108191
0.233541 0.110054
0.230804 0.112065
0.227886 0.114175
0.224915 0.116335
0.222032 0.118494
0.219374 0.120613
0.217063 0.122659
0.215193 0.124609
0.213824 0.126447
0.212974 0.128159
0.212626 0.129733
0.212726 0.131162
0.213190 0.132445
0.213915 0.133591
0.214780 0.134620
0.215655 0.135568
0.216411 0.136481
0.216919 0.137415
0.217067 0.138431
0.216755 0.139582
0.215909 0.140911
0.214486 0.142439
0.212476 0.144165
0.209908 0.146063
0.206851 0.148093
0.203404 0.150207
0.199690 0.152364
0.195848 0.154536
0.192016 0.156712
0.188322 0.158894
0.184880 0.161094
0.181775 0.163320
0.179065 0.165572
0.176773 0.167840
0.174889 0.170104
0.173368 0.172339
0.172138 0.174521
0.171101 0.176634
0.170144 0.178668
0.169149 0.180623
0.167999 0.182505
0.166588 0.184322
0.164829 0.186079
0.162662 0.187775
0.160062 0.189400
0.157036 0.190935
0.153624 0.192362
-0.117374 0.108879
-0.117141 0.108363
-0.116843 0.107742
-0.116522 0.107070
-0.116213 0.106413
-0.115936 0.105849
-0.115692 0.105457
-0.115460 0.105309
-0.115197 0.105458
-0.114843 0.105929
-0.114327 0.106710
-0.113575 0.107759
-0.112523 0.109006
-0.111120 0.110368
-0.109334 0.111754
-0.107153 0.113076
-0.104585 0.114255
-0.101657 0.115223
-0.098409 0.115925
-0.094897 0.116319
-0.091184 0.116383
-0.087340 0.116105
-0.083440 0.115492
-0.079555 0.114567
-0.075754 0.113368
-0.072097 0.111949
-0.068633 0.110377
-0.065395 0.108732
-0.062398 0.107099
-0.059642 0.105571
-0.057107 0.104231
-0.054765 0.103153
-0.052583 0.102386
-0.050530 0.101954
-0.048584 0.101849
-0.046735 0.102039
-0.044981 0.102473
-0.043330 0.103090
-0.041791 0.103828
-0.040380 0.104630
-0.039108 0.105446
-0.037989 0.106232
-0.037036 0.106952
-0.036263 0.107578
-0.035685 0.108086
-0.035316 0.108457
-0.035173 0.108679
-0.035270 0.108745
-0.035621 0.108660
-0.036231 0.108438
-0.037098 0.108104
-0.038207 0.107699
-0.039528 0.107279
-0.041013 0.106907
-0.042600 0.106653
-0.044221 0.106578
-0.045802 0.106727
-0.047280 0.107118
-0.048604 0.107735
-0.049737 0.108539
-0.050656 0.109470
-0.051351 0.110456
-0.051821 0.111428
-0.052070 0.112320
-0.052111 0.113073
-0.051961 0.113641
-0.051641 0.113985
-0.051182 0.114076
-0.050619 0.113897
-0.049997 0.113437
-0.049366 0.112698
-0.048782 0.111693
-0.048302 0.110443
-0.047980 0.108985
-0.047855 0.107366
-0.047949 0.105647
-0.048253 0.103900
-0.048727 0.102203
-0.049303 0.100639
-0.049894 0.099284
-0.050406 0.098196
-0.050754 0.097411
-0.050868 0.096933
-0.050700 0.096737
-0.050226 0.096775
-0.049437 0.096987
-0.048343 0.097303
-0.046960 0.097655
-0.045317 0.097978
-0.043448 0.098214
-0.041393 0.098312
-0.039203 0.098227
-0.036938 0.097923
-0.034669 0.097371
-0.032477 0.096551
-0.030445 0.095452
-0.028657 0.094070
-0.027183 0.092414
-0.026072 0.090507
-0.025337 0.088385
-0.024952 0.086104
-0.147659 0.165084
-0.146974 0.165159
-0.145888 0.165287
-0.144487 0.165453
-0.142878 0.165644
-0.141191 0.165842
-0.139571 0.166030
-0.138172 0.166191
-0.137140 0.166311
-0.136593 0.166378
-0.136599 0.166387
-0.137154 0.166338
-0.138183 0.166237
-0.139547 0.166097
-0.141070 0.165936
-0.142566 0.165771
-0.143868 0.165618
-0.144848 0.165483
-0.145416 0.165365
-0.145528 0.165255
-0.145169 0.165143
-0.144352 0.165017
-0.143105 0.164870
-0.141469 0.164701
-0.139494 0.164514
-0.137238 0.164320
-0.134768 0.164130
-0.132162 0.163957
-0.129514 0.163810
-0.126932 0.163692
-0.124541 0.163604
-0.122477 0.163536
-0.120876 0.163477
-0.119866 0.163406
-0.119541 0.163300
-0.119948 0.163135
-0.121075 0.162885
-0.122848 0.162531
-0.125150 0.162058
-0.127833 0.161461
-0.130743 0.160744
-0.133737 0.159917
-0.136694 0.158994
-0.139517 0.157991
-0.142137 0.156926
-0.144508 0.155817
-0.146602 0.154685
-0.148411 0.153548
-0.149943 0.152425
-0.151220 0.151328
-0.152283 0.150264
-0.153193 0.149233
-0.154023 0.148222
-0.154866 0.147208
-0.155822 0.146160
-0.156990 0.145043
-0.158458 0.143819
-0.160283 0.142459
-0.162482 0.140941
-0.165022 0.139264
-0.167826 0.137441
-0.170780 0.135502
-0.173756 0.133486
-0.176628 0.131435
-0.179288 0.129389
-0.181650 0.127380
-0.183657 0.125429
-0.185277 0.123550
-0.186498 0.121751
-0.187324 0.120034
-0.187777 0.118399
-0.187886 0.116848
-0.187693 0.115378
-0.187247 0.113989
-0.186606 0.112678
-0.185833 0.111441
-0.185000 0.110274
-0.184177 0.109168
-0.183432 0.108117
-0.182825 0.107115
-0.182399 0.106163
-0.182173 0.105269
-0.182143 0.104447
-0.182279 0.103724
-0.182534 0.103126
-0.182848 0.102683
-0.183162 0.102419
-0.183420 0.102355
-0.183574 0.102502
-0.183588 0.102866
-0.183434 0.103449
-0.183095 0.104249
-0.182562 0.105261
-0.181832 0.106480
-0.180912 0.107899
-0.179814 0.109511
-0.178558 0.111306
-0.177173 0.113271
-0.175695 0.115393
-0.174170 0.117656
-0.172645 0.120043
-0.073166 -0.154900
-0.073573 -0.155338
-0.074124 -0.155755
-0.074812 -0.156135
-0.075626 -0.156461
-0.076551 -0.156717
-0.077570 -0.156887
-0.078666 -0.156952
-0.079819 -0.156889
-0.081010 -0.156674
-0.082220 -0.156281
-0.083436 -0.155689
-0.084647 -0.154885
-0.085846 -0.153864
-0.087034 -0.152637
-0.088218 -0.151227
-0.089410 -0.149671
-0.090629 -0.148015
-0.091898 -0.146311
-0.093241 -0.144612
-0.094681 -0.142966
-0.096238 -0.141408
-0.097922 -0.139961
-0.099736 -0.138636
-0.101668 -0.137430
-0.103702 -0.136337
-0.105810 -0.135349
-0.107962 -0.134459
-0.110124 -0.133664
-0.112263 -0.132958
-0.114346 -0.132338
-0.116340 -0.131794
-0.118211 -0.131313
-0.119927 -0.130875
-0.121458 -0.130457
-0.122774 -0.130034
-0.123857 -0.129585
-0.124691 -0.129090
-0.125277 -0.128539
-0.125625 -0.127928
-0.125757 -0.127260
-0.125711 -0.126546
-0.125529 -0.125803
-0.125263 -0.125046
-0.124962 -0.124293
-0.124669 -0.123555
-0.124415 -0.122843
-0.124215 -0.122163
-0.124070 -0.121521
-0.123965 -0.120922
-0.123880 -0.120374
-0.123787 -0.119885
-0.123659 -0.119462
-0.123475 -0.119112
-0.123215 -0.118836
-0.122865 -0.118629
-0.122419 -0.118485
-0.121877 -0.118389
-0.121243 -0.118327
-0.120531 -0.118283
-0.119759 -0.118243
-0.118953 -0.118197
-0.118147 -0.118135
-0.117382 -0.118057
-0.116703 -0.117965
-0.116162 -0.117865
-0.115811 -0.117770
-0.115697 -0.117695
-0.115859 -0.117657
-0.116319 -0.117673
-0.117079 -0.117760
-0.118120 -0.117926
-0.119405 -0.118176
-0.120886 -0.118508
-0.122511 -0.118914
-0.124227 -0.119376
-0.125989 -0.119872
-0.127754 -0.120373
-0.129488 -0.120845
-0.131161 -0.121251
-0.132750 -0.121553
-0.134238 -0.121714
-0.135614 -0.121703
-0.136872 -0.121496
-0.138016 -0.121073
-0.139056 -0.120429
-0.140013 -0.119564
-0.140915 -0.118491
-0.141798 -0.117231
-0.142702 -0.115814
-0.143669 -0.114276
-0.144734 -0.112654
-0.145926 -0.110989
-0.147260 -0.109317
-0.148736 -0.107670
-0.150342 -0.106071
-0.152056 -0.104539
-0.153847 -0.103086
-0.155682 -0.101718
-0.157526 -0.100439
-0.159344 -0.099248
-0.179876 -0.076592
-0.181534 -0.077499
-0.183206 -0.078281
-0.184832 -0.078872
-0.186360 -0.079211
-0.187747 -0.079254
-0.188958 -0.078973
-0.189961 -0.078357
-0.190734 -0.077416
-0.191258 -0.076172
-0.191525 -0.074665
-0.191538 -0.072941
-0.191313 -0.071055
-0.190877 -0.069062
-0.190274 -0.067022
-0.189558 -0.064990
-0.188793 -0.063024
-0.188053 -0.061174
-0.187410 -0.059488
-0.186937 -0.058004
-0.186691 -0.056746
-0.186710 -0.055723
-0.187010 -0.054924
-0.187574 -0.054318
-0.188368 -0.053854
-0.189337 -0.053474
-0.190422 -0.053113
-0.191561 -0.052714
-0.192693 -0.052233
-0.193764 -0.051642
-0.194720 -0.050935
-0.195519 -0.050121
-0.196123 -0.049224
-0.196507 -0.048278
-0.196655 -0.047322
-0.196560 -0.046398
-0.196228 -0.045548
-0.195674 -0.044808
-0.194926 -0.044213
-0.194020 -0.043790
-0.193005 -0.043560
-0.191937 -0.043531
-0.190882 -0.043703
-0.189902 -0.044061
-0.189053 -0.044576
-0.188374 -0.045206
-0.187875 -0.045894
-0.187541 -0.046574
-0.187332 -0.047178
-0.187191 -0.047644
-0.187055 -0.047923
-0.186859 -0.047984
-0.186547 -0.047819
-0.186073 -0.047442
-0.185402 -0.046883
-0.184514 -0.046183
-0.183401 -0.045392
-0.182071 -0.044557
-0.180541 -0.043727
-0.178844 -0.042944
-0.177021 -0.042246
-0.175124 -0.041666
-0.173213 -0.041230
-0.171357 -0.040953
-0.169630 -0.040845
-0.168110 -0.040904
-0.166869 -0.041118
-0.165975 -0.041464
-0.165479 -0.041911
-0.165409 -0.042418
-0.165766 -0.042941
-0.166524 -0.043433
-0.167630 -0.043852
-0.169013 -0.044160
-0.170592 -0.044329
-0.172286 -0.044344
-0.174015 -0.044196
-0.175714 -0.043887
-0.177327 -0.043425
-0.178811 -0.042820
-0.180138 -0.042087
-0.181288 -0.041245
-0.182256 -0.040314
-0.183045 -0.039321
-0.183671 -0.038294
-0.184162 -0.037265
-0.184555 -0.036264
-0.184900 -0.035318
-0.185253 -0.034444
-0.185672 -0.033649
-0.186213 -0.032925
-0.186920 -0.032249
-0.187820 -0.031588
-0.188916 -0.030898
-0.190187 -0.030134
-0.191586 -0.029253
-0.193045 -0.028223
-0.194486 -0.027029
-0.195829 -0.025670
-0.196999 -0.024161
-0.197931 -0.022533
0.039603 0.134152
0.040178 0.134019
0.040932 0.133749
0.041898 0.133346
0.043101 0.132818
0.044558 0.132177
0.046268 0.131444
0.048215 0.130647
0.050362 0.129822
0.052655 0.129010
0.055030 0.128257
0.057415 0.127609
0.059745 0.127104
0.061966 0.126767
0.064040 0.126607
0.065945 0.126614
0.067678 0.126760
0.069240 0.127009
0.070640 0.127322
0.071880 0.127662
0.072961 0.128001
0.073879 0.128322
0.074627 0.128617
0.075205 0.128884
0.075621 0.129125
0.075893 0.129340
0.076049 0.129534
0.076123 0.129712
0.076152 0.129884
0.076168 0.130068
0.076190 0.130294
0.076221 0.130600
0.076245 0.131033
0.076226 0.131646
0.076115 0.132488
0.075854 0.133603
0.075382 0.135017
0.074647 0.136736
0.073608 0.138741
0.072240 0.140990
0.070534 0.143421
0.068498 0.145963
0.066154 0.148534
0.063535 0.151059
0.060688 0.153464
0.057670 0.155684
0.054550 0.157666
0.051409 0.159369
0.048334 0.160766
0.045414 0.161848
0.042734 0.162624
0.040364 0.163120
0.038357 0.163373
0.036739 0.163433
0.035511 0.163350
0.034644 0.163178
0.034080 0.162966
0.033740 0.162756
0.033529 0.162581
0.033348 0.162463
0.033104 0.162410
0.032719 0.162417
0.032133 0.162471
0.031310 0.162546
0.030235 0.162612
0.028909 0.162633
0.027348 0.162578
0.025579 0.162415
0.023643 0.162119
0.021588 0.161671
0.019476 0.161062
0.017373 0.160293
0.015350 0.159375
0.013473 0.158332
0.011801 0.157194
0.010380 0.156000
0.009243 0.154792
0.008405 0.153611
0.007865 0.152498
0.007606 0.151489
0.007594 0.150615
0.007783 0.149900
0.008118 0.149362
0.008540 0.149011
0.008992 0.148852
0.009423 0.148883
0.009792 0.149095
0.010074 0.149475
0.010256 0.150004
0.010342 0.150660
0.010347 0.151418
0.010299 0.152253
0.010230 0.153141
0.010180 0.154058
0.010192 0.154985
0.010306 0.155906
0.010561 0.156807
0.010991 0.157681
0.011628 0.158525
0.012492 0.159337
0.013601 0.160120
0.042782 -0.155125
0.043392 -0.154678
0.043980 -0.154153
0.044532 -0.153535
0.045038 -0.152818
0.045485 -0.152002
0.045864 -0.151092
0.046170 -0.150102
0.046398 -0.149050
0.046550 -0.147962
0.046626 -0.146868
0.046629 -0.145806
0.046558 -0.144812
0.046408 -0.143924
0.046174 -0.143174
0.045848 -0.142589
0.045421 -0.142182
0.044889 -0.141955
0.044252 -0.141895
0.043515 -0.141981
0.042686 -0.142185
0.041775 -0.142473
0.040797 -0.142812
0.039760 -0.143172
0.038677 -0.143524
0.037555 -0.143845
0.036401 -0.144117
0.035220 -0.144325
0.034017 -0.144461
0.032796 -0.144522
0.031565 -0.144509
0.030331 -0.144428
0.029102 -0.144293
0.027886 -0.144122
0.026689 -0.143938
0.025509 -0.143766
0.024341 -0.143634
0.023174 -0.143567
0.021995 -0.143588
0.020790 -0.143707
0.019551 -0.143929
0.018273 -0.144245
0.016960 -0.144638
0.015618 -0.145082
0.014257 -0.145547
0.012889 -0.146003
0.011521 -0.146417
0.010162 -0.146760
0.008816 -0.147008
0.007488 -0.147141
0.006181 -0.147146
0.004902 -0.147013
0.003659 -0.146745
0.002463 -0.146348
0.001324 -0.145837
0.000254 -0.145234
-0.000742 -0.144565
-0.001664 -0.143863
-0.002516 -0.143162
-0.003311 -0.142495
-0.004061 -0.141896
-0.004780 -0.141392
-0.005480 -0.141001
-0.006166 -0.140737
-0.006842 -0.140603
-0.007505 -0.140596
-0.008151 -0.140707
-0.008775 -0.140921
-0.009370 -0.141224
-0.009933 -0.141597
-0.010461 -0.142024
-0.010952 -0.142487
-0.011407 -0.142971
-0.011826 -0.143464
-0.012206 -0.143953
-0.012547 -0.144432
-0.012845 -0.144899
-0.013097 -0.145354
-0.013302 -0.145803
-0.013461 -0.146254
-0.013580 -0.146721
-0.013669 -0.147217
-0.013740 -0.147757
-0.013811 -0.148354
-0.013898 -0.149018
-0.014017 -0.149755
-0.014182 -0.150564
-0.014402 -0.151437
-0.014687 -0.152361
-0.015040 -0.153318
-0.015467 -0.154284
-0.015971 -0.155235
-0.016555 -0.156146
-0.017219 -0.156992
-0.017965 -0.157751
-0.018787 -0.158405
-0.019680 -0.158940
-0.020632 -0.159348
-0.021625 -0.159625
-0.022643 -0.159774
-0.023666 -0.159804
-0.170565 -0.107359
-0.170910 -0.106277
-0.171068 -0.105164
-0.171080 -0.104080
-0.170993 -0.103088
-0.170862 -0.102248
-0.170735 -0.101614
-0.170659 -0.101233
-0.170664 -0.101137
-0.170771 -0.101337
-0.170980 -0.101823
-0.171277 -0.102559
-0.171639 -0.103484
-0.172032 -0.104516
-0.172426 -0.105559
-0.172793 -0.106517
-0.173114 -0.107299
-0.173369 -0.107828
-0.173540 -0.108048
-0.173608 -0.107927
-0.173551 -0.107461
-0.173355 -0.106668
-0.173011 -0.105585
-0.172526 -0.104262
-0.171918 -0.102758
-0.171217 -0.101137
-0.170466 -0.099466
-0.169714 -0.097812
-0.169011 -0.096242
-0.168405 -0.094815
-0.167938 -0.093583
-0.167644 -0.092586
-0.167544 -0.091848
-0.167649 -0.091379
-0.167958 -0.091167
-0.168461 -0.091184
-0.169139 -0.091381
-0.169967 -0.091700
-0.170913 -0.092074
-0.171947 -0.092437
-0.173032 -0.092732
-0.174135 -0.092914
-0.175219 -0.092953
-0.176252 -0.092840
-0.177206 -0.092576
-0.178064 -0.092180
-0.178818 -0.091679
-0.179471 -0.091106
-0.180036 -0.090502
-0.180531 -0.089906
-0.180980 -0.089360
-0.181406 -0.088897
-0.181829 -0.088545
-0.182267 -0.088319
-0.182731 -0.088222
-0.183232 -0.088247
-0.183776 -0.088372
-0.184371 -0.088568
-0.185025 -0.088794
-0.185743 -0.089005
-0.186528 -0.089150
-0.187375 -0.089179
-0.188266 -0.089044
-0.189173 -0.088708
-0.190056 -0.088149
-0.190867 -0.087363
-0.191563 -0.086360
-0.192103 -0.085163
-0.192461 -0.083806
-0.192624 -0.082328
-0.192593 -0.080776
-0.192383 -0.079198
-0.192019 -0.077642
-0.191535 -0.076158
-0.190968 -0.074788
-0.190356 -0.073568
-0.189734 -0.072517
-0.189130 -0.071646
-0.188573 -0.070948
-0.188084 -0.070409
-0.187687 -0.070003
-0.187405 -0.069706
-0.187255 -0.069488
-0.187254 -0.069327
-0.187405 -0.069202
-0.187704 -0.069099
-0.188130 -0.069013
-0.188653 -0.068942
-0.189239 -0.068892
-0.189851 -0.068869
-0.190460 -0.068886
-0.191044 -0.068954
-0.191592 -0.069088
-0.192102 -0.069306
-0.192582 -0.069626
-0.193043 -0.070066
-0.193500 -0.070643
-0.193966 -0.071365
-0.194449 -0.072234
-0.194951 -0.073242
-0.195470 -0.074367
-0.010821 -0.100008
-0.011448 -0.099560
-0.012031 -0.099099
-0.012504 -0.098646
-0.012800 -0.098218
-0.012861 -0.097833
-0.012644 -0.097497
-0.012131 -0.097201
-0.011329 -0.096925
-0.010269 -0.096636
-0.009002 -0.096297
-0.007591 -0.095872
-0.006107 -0.095333
-0.004620 -0.094661
-0.003201 -0.093850
-0.001915 -0.092902
-0.000821 -0.091830
0.000030 -0.090651
0.000603 -0.089384
0.000874 -0.088049
0.000835 -0.086661
0.000497 -0.085235
-0.000117 -0.083785
-0.000967 -0.082324
-0.002000 -0.080871
-0.003149 -0.079448
-0.004336 -0.078081
-0.005476 -0.076798
-0.006486 -0.075627
-0.007291 -0.074592
-0.007837 -0.073706
-0.008096 -0.072969
-0.008071 -0.072371
-0.007794 -0.071887
-0.007320 -0.071488
-0.006720 -0.071140
-0.006065 -0.070810
-0.005426 -0.070472
-0.004870 -0.070109
-0.004456 -0.069706
-0.004238 -0.069259
-0.004261 -0.068764
-0.004562 -0.068225
-0.005168 -0.067644
-0.006090 -0.067025
-0.007319 -0.066375
-0.008823 -0.065699
-0.010543 -0.065007
-0.012394 -0.064309
-0.014271 -0.063619
-0.016057 -0.062954
-0.017634 -0.062338
-0.018892 -0.061791
-0.019746 -0.061333
-0.020141 -0.060973
-0.020062 -0.060707
-0.019534 -0.060520
-0.018614 -0.060383
-0.017382 -0.060266
-0.015930 -0.060136
-0.014350 -0.059968
-0.012734 -0.059741
-0.011168 -0.059445
-0.009734 -0.059074
-0.008507 -0.058632
-0.007555 -0.058125
-0.006936 -0.057559
-0.006695 -0.056946
-0.006861 -0.056292
-0.007439 -0.055607
-0.008409 -0.054898
-0.009718 -0.054177
-0.011285 -0.053459
-0.013007 -0.052762
-0.014766 -0.052111
-0.016442 -0.051532
-0.017922 -0.051055
-0.019108 -0.050704
-0.019927 -0.050496
-0.020339 -0.050435
-0.020337 -0.050507
-0.019951 -0.050681
-0.019238 -0.050917
-0.018271 -0.051168
-0.017135 -0.051388
-0.015915 -0.051537
-0.014698 -0.051584
-0.013569 -0.051504
-0.012610 -0.051285
-0.011896 -0.050918
-0.011492 -0.050401
-0.011444 -0.049736
-0.011770 -0.048928
-0.012458 -0.047984
-0.013460 -0.046910
-0.014698 -0.045719
-0.016071 -0.044426
-0.017467 -0.043049
-0.018767 -0.041615
-0.019859 -0.040151
-0.020635 -0.038686
0.032226 -0.110822
0.032527 -0.110053
0.032929 -0.109266
0.033408 -0.108462
0.033935 -0.107642
0.034480 -0.106808
0.035008 -0.105960
0.035487 -0.105098
0.035887 -0.104224
0.036181 -0.103334
0.036347 -0.102428
0.036370 -0.101503
0.036242 -0.100552
0.035965 -0.099572
0.035545 -0.098556
0.034999 -0.097500
0.034351 -0.096398
0.033632 -0.095249
0.032877 -0.094049
0.032126 -0.092800
0.031420 -0.091502
0.030798 -0.090159
0.030290 -0.088772
0.029920 -0.087346
0.029703 -0.085886
0.029639 -0.084395
0.029721 -0.082878
0.029928 -0.081343
0.030234 -0.079796
0.030606 -0.078244
0.031004 -0.076698
0.031390 -0.075169
0.031723 -0.073668
0.031966 -0.072207
0.032087 -0.070799
0.032063 -0.069452
0.031877 -0.068174
0.031526 -0.066967
0.031014 -0.065831
0.030357 -0.064762
0.029581 -0.063753
0.028717 -0.062796
0.027805 -0.061881
0.026886 -0.060995
0.026003 -0.060126
0.025195 -0.059261
0.024498 -0.058389
0.023941 -0.057497
0.023542 -0.056578
0.023311 -0.055624
0.023248 -0.054631
0.023342 -0.053598
0.023570 -0.052530
0.023904 -0.051435
0.024307 -0.050325
0.024738 -0.049217
0.025155 -0.048132
0.025518 -0.047088
0.025789 -0.046109
0.025940 -0.045212
0.025950 -0.044412
0.025810 -0.043717
0.025524 -0.043129
0.025106 -0.042642
0.024580 -0.042243
0.023978 -0.041912
0.023339 -0.041625
0.022701 -0.041356
0.022105 -0.041079
0.021585 -0.040770
0.021171 -0.040411
0.020886 -0.039984
0.020743 -0.039482
0.020745 -0.038900
0.020884 -0.038242
0.021141 -0.037517
0.021488 -0.036738
0.021888 -0.035926
0.022297 -0.035101
0.022669 -0.034291
0.022955 -0.033522
0.023110 -0.032819
0.023092 -0.032208
0.022867 -0.031708
0.022412 -0.031332
0.021711 -0.031088
0.020766 -0.030974
0.019588 -0.030979
0.018205 -0.031086
0.016658 -0.031268
0.014993 -0.031497
0.013266 -0.031738
0.011531 -0.031958
0.009842 -0.032125
0.008248 -0.032209
0.006791 -0.032184
0.005505 -0.032025
0.004412 -0.031716
0.003520 -0.031245
0.002826 -0.030605
0.002311 -0.029799
-0.203854 -0.082175
-0.204644 -0.082125
-0.205342 -0.082149
-0.205936 -0.082222
-0.206417 -0.082318
-0.206777 -0.082410
-0.207008 -0.082470
-0.207109 -0.082471
-0.207079 -0.082389
-0.206926 -0.082204
-0.206660 -0.081896
-0.206301 -0.081451
-0.205868 -0.080862
-0.205385 -0.080125
-0.204876 -0.079246
-0.204362 -0.078241
-0.203860 -0.077137
-0.203384 -0.075967
-0.202945 -0.074769
-0.202553 -0.073580
-0.202219 -0.072431
-0.201954 -0.071344
-0.201771 -0.070332
-0.201681 -0.069396
-0.201695 -0.068531
-0.201820 -0.067723
-0.202060 -0.066954
-0.202414 -0.066203
-0.202875 -0.065448
-0.203435 -0.064669
-0.204080 -0.063845
-0.204798 -0.062960
-0.205575 -0.062000
-0.206399 -0.060954
-0.207260 -0.059813
-0.208154 -0.058573
-0.209078 -0.057232
-0.210029 -0.055797
-0.211009 -0.054281
-0.212016 -0.052708
-0.213049 -0.051110
-0.214104 -0.049526
-0.215181 -0.047997
-0.216277 -0.046565
-0.217389 -0.045265
-0.218514 -0.044128
-0.219646 -0.043174
-0.220775 -0.042417
-0.221885 -0.041862
-0.222958 -0.041506
-0.223970 -0.041337
-0.224893 -0.041341
-0.225699 -0.041492
-0.226364 -0.041763
-0.226866 -0.042117
-0.227190 -0.042516
-0.227333 -0.042915
-0.227297 -0.043270
-0.227095 -0.043538
-0.226748 -0.043682
-0.226281 -0.043678
-0.225722 -0.043517
-0.225103 -0.043205
-0.224453 -0.042769
-0.223801 -0.042246
-0.223178 -0.041682
-0.222608 -0.041119
-0.222117 -0.040600
-0.221723 -0.040154
-0.221440 -0.039803
-0.221273 -0.039557
-0.221217 -0.039414
-0.221260 -0.039366
-0.221382 -0.039392
-0.221556 -0.039467
-0.221754 -0.039560
-0.221950 -0.039639
-0.222120 -0.039669
-0.222246 -0.039617
-0.222319 -0.039451
-0.222337 -0.039144
-0.222305 -0.038677
-0.222235 -0.038038
-0.222145 -0.037228
-0.222057 -0.036262
-0.221997 -0.035170
-0.221992 -0.033991
-0.222073 -0.032775
-0.222268 -0.031574
-0.222605 -0.030435
-0.223105 -0.029401
-0.223781 -0.028504
-0.224632 -0.027763
-0.225647 -0.027186
-0.226799 -0.026769
-0.228050 -0.026496
-0.229355 -0.026345
-0.230662 -0.026285
-0.231923 -0.026281
-0.233094 -0.026297
-0.234139 -0.026294
-0.185428 -0.091321
-0.184790 -0.091618
-0.184210 -0.091943
-0.183709 -0.092272
-0.183301 -0.092585
-0.182985 -0.092869
-0.182749 -0.093120
-0.182568 -0.093344
-0.182418 -0.093552
-0.182276 -0.093760
-0.182131 -0.093987
-0.181980 -0.094252
-0.181829 -0.094574
-0.181688 -0.094971
-0.181569 -0.095457
-0.181479 -0.096037
-0.181415 -0.096710
-0.181368 -0.097464
-0.181318 -0.098279
-0.181247 -0.099134
-0.181137 -0.100001
-0.180981 -0.100855
-0.180780 -0.101671
-0.180548 -0.102424
-0.180306 -0.103092
-0.180082 -0.103656
-0.179903 -0.104101
-0.179791 -0.104416
-0.179758 -0.104599
-0.179804 -0.104653
-0.179922 -0.104588
-0.180098 -0.104420
-0.180317 -0.104168
-0.180567 -0.103855
-0.180839 -0.103505
-0.181125 -0.103146
-0.181423 -0.102803
-0.181727 -0.102502
-0.182027 -0.102259
-0.182311 -0.102084
-0.182558 -0.101975
-0.182744 -0.101919
-0.182842 -0.101896
-0.182835 -0.101877
-0.182711 -0.101832
-0.182474 -0.101729
-0.182140 -0.101537
-0.181740 -0.101231
-0.181306 -0.100797
-0.180875 -0.100235
-0.180471 -0.099569
-0.180109 -0.098846
-0.179791 -0.098129
-0.179508 -0.097489
-0.179249 -0.096993
-0.179003 -0.096697
-0.178763 -0.096646
-0.178524 -0.096870
-0.178286 -0.097389
-0.178050 -0.098211
-0.177817 -0.099333
-0.177580 -0.100742
-0.177332 -0.102412
-0.177055 -0.104308
-0.176730 -0.106378
-0.176336 -0.108565
-0.175857 -0.110801
-0.175284 -0.113021
-0.174619 -0.115157
-0.173876 -0.117150
-0.173076 -0.118953
-0.172242 -0.120533
-0.171397 -0.121876
-0.170560 -0.122986
-0.169740 -0.123886
-0.168947 -0.124611
-0.168184 -0.125202
-0.167455 -0.125702
-0.166762 -0.126150
-0.166108 -0.126576
-0.165495 -0.127005
-0.164926 -0.127450
-0.164404 -0.127917
-0.163933 -0.128403
-0.163515 -0.128898
-0.163151 -0.129386
-0.162838 -0.129843
-0.162571 -0.130235
-0.162342 -0.130524
-0.162145 -0.130667
-0.161977 -0.130622
-0.161842 -0.130349
-0.161748 -0.129818
-0.161705 -0.129008
-0.161720 -0.127920
-0.161792 -0.126576
-0.161910 -0.125019
-0.162055 -0.123312
-0.162207 -0.121533
-0.162346 -0.119761
-0.162461 -0.118076
-0.226230 -0.029686
-0.226819 -0.028845
-0.227229 -0.027745
-0.227455 -0.026430
-0.227508 -0.024951
-0.227421 -0.023358
-0.227249 -0.021706
-0.227066 -0.020046
-0.226955 -0.018429
-0.227006 -0.016898
-0.227293 -0.015488
-0.227862 -0.014226
-0.228718 -0.013122
-0.229829 -0.012169
-0.231131 -0.011343
-0.232547 -0.010604
-0.233996 -0.009901
-0.235406 -0.009174
-0.236710 -0.008363
-0.237847 -0.007411
-0.238763 -0.006273
-0.239406 -0.004926
-0.239731 -0.003370
-0.239699 -0.001627
-0.239286 0.000263
-0.238481 0.002252
-0.237296 0.004286
-0.235765 0.006313
-0.233945 0.008283
-0.231919 0.010148
-0.229791 0.011863
-0.227686 0.013385
-0.225741 0.014674
-0.224088 0.015693
-0.222844 0.016414
-0.222092 0.016819
-0.221863 0.016910
-0.222139 0.016710
-0.222860 0.016260
-0.223942 0.015618
-0.225295 0.014854
-0.226829 0.014039
-0.228463 0.013247
-0.230119 0.012542
-0.231723 0.011979
-0.233205 0.011591
-0.234499 0.011399
-0.235552 0.011406
-0.236319 0.011605
-0.236773 0.011982
-0.236909 0.012519
-0.236738 0.013195
-0.236298 0.013983
-0.235649 0.014851
-0.234871 0.015760
-0.234065 0.016667
-0.233335 0.017525
-0.232778 0.018293
-0.232469 0.018940
-0.232450 0.019450
-0.232722 0.019824
-0.233257 0.020085
-0.234005 0.020273
-0.234906 0.020440
-0.235894 0.020650
-0.236904 0.020968
-0.237870 0.021455
-0.238723 0.022154
-0.239389 0.023089
-0.239802 0.024260
-0.239900 0.025646
-0.239637 0.027213
-0.238988 0.028918
-0.237947 0.030714
-0.236535 0.032550
-0.234797 0.034372
-0.232806 0.036123
-0.230661 0.037742
-0.228481 0.039170
-0.226399 0.040350
-0.224544 0.041237
-0.223029 0.041800
-0.221935 0.042034
-0.221302 0.041956
-0.221133 0.041610
-0.221398 0.041058
-0.222049 0.040373
-0.223030 0.039632
-0.224281 0.038899
-0.225742 0.038225
-0.227348 0.037640
-0.229029 0.037158
-0.230713 0.036777
-0.232331 0.036489
-0.233819 0.036280
-0.235124 0.036137
-0.236207 0.036046
-0.237048 0.035992
-0.237643 0.035955
-0.238012 0.035908
-0.238193 0.035818
0.234521 0.043666
0.235098 0.044383
0.235449 0.045143
0.235576 0.045914
0.235504 0.046657
0.235265 0.047332
0.234902 0.047902
0.234463 0.048338
0.233993 0.048625
0.233531 0.048764
0.233116 0.048774
0.232779 0.048690
0.232555 0.048558
0.232480 0.048427
0.232596 0.048345
0.232941 0.048355
0.233541 0.048494
0.234396 0.048795
0.235475 0.049283
0.236713 0.049981
0.238025 0.050905
0.239315 0.052062
0.240497 0.053454
0.241499 0.055068
0.242267 0.056884
0.242774 0.058870
0.243011 0.060986
0.242989 0.063188
0.242733 0.065427
0.242282 0.067654
0.241680 0.069824
0.240974 0.071896
0.240210 0.073839
0.239431 0.075633
0.238676 0.077273
0.237983 0.078762
0.237396 0.080113
0.236964 0.081342
0.236744 0.082465
0.236789 0.083494
0.237136 0.084437
0.237788 0.085300
0.238707 0.086087
0.239811 0.086803
0.240992 0.087453
0.242134 0.088041
0.243135 0.088568
0.243913 0.089032
0.244417 0.089424
0.244625 0.089731
0.244541 0.089935
0.244193 0.090019
0.243624 0.089963
0.242891 0.089752
0.242057 0.089376
0.241183 0.088837
0.240322 0.088144
0.239522 0.087322
0.238820 0.086401
0.238250 0.085415
0.237852 0.084398
0.237669 0.083374
0.237750 0.082357
0.238140 0.081351
0.238860 0.080358
0.239899 0.079384
0.241204 0.078446
0.242687 0.077569
0.244241 0.076787
0.245755 0.076133
0.247137 0.075634
0.248313 0.075308
0.249235 0.075164
0.249878 0.075200
0.250241 0.075407
0.250338 0.075773
0.250200 0.076282
0.249865 0.076920
0.249374 0.077678
0.248768 0.078555
0.248083 0.079553
0.247350 0.080681
0.246595 0.081950
0.245847 0.083364
0.245141 0.084922
0.244517 0.086611
0.244021 0.088407
0.243688 0.090285
0.243536 0.092218
0.243550 0.094185
0.243678 0.096175
0.243841 0.098184
0.243946 0.100215
0.243896 0.102272
0.243608 0.104357
0.243016 0.106470
0.242076 0.108610
0.240765 0.110775
0.239082 0.112966
0.237038 0.115187
0.234658 0.117449
0.046787 -0.078300
0.044814 -0.078885
0.043158 -0.079520
0.041877 -0.080213
0.041002 -0.080974
0.040518 -0.081809
0.040370 -0.082721
0.040470 -0.083704
0.040713 -0.084745
0.040992 -0.085829
0.041211 -0.086934
0.041292 -0.088039
0.041176 -0.089115
0.040830 -0.090133
0.040242 -0.091054
0.039415 -0.091840
0.038373 -0.092448
0.037148 -0.092840
0.035781 -0.092983
0.034317 -0.092854
0.032806 -0.092441
0.031300 -0.091745
0.029856 -0.090780
0.028539 -0.089578
0.027418 -0.088180
0.026568 -0.086643
0.026064 -0.085029
0.025971 -0.083402
0.026330 -0.081820
0.027150 -0.080326
0.028397 -0.078946
0.029998 -0.077689
0.031853 -0.076551
0.033848 -0.075520
0.035872 -0.074583
0.037829 -0.073725
0.039639 -0.072932
0.041248 -0.072189
0.042620 -0.071481
0.043739 -0.070793
0.044602 -0.070108
0.045219 -0.069413
0.045605 -0.068696
0.045786 -0.067947
0.045792 -0.067165
0.045658 -0.066349
0.045429 -0.065508
0.045158 -0.064655
0.044906 -0.063812
0.044746 -0.063005
0.044753 -0.062260
0.045000 -0.061609
0.045548 -0.061078
0.046433 -0.060691
0.047655 -0.060466
0.049176 -0.060412
0.050922 -0.060531
0.052802 -0.060817
0.054720 -0.061254
0.056590 -0.061821
0.058344 -0.062488
0.059931 -0.063223
0.061323 -0.063993
0.062504 -0.064763
0.063472 -0.065502
0.064235 -0.066182
0.064803 -0.066783
0.065194 -0.067287
0.065426 -0.067685
0.065519 -0.067978
0.065499 -0.068171
0.065396 -0.068279
0.065249 -0.068321
0.065102 -0.068323
0.065006 -0.068312
0.065010 -0.068319
0.065156 -0.068370
0.065463 -0.068488
0.065926 -0.068688
0.066510 -0.068976
0.067156 -0.069348
0.067791 -0.069789
0.068342 -0.070279
0.068747 -0.070791
0.068953 -0.071298
0.068924 -0.071772
0.068636 -0.072189
0.068077 -0.072526
0.067239 -0.072764
0.066120 -0.072885
0.064727 -0.072878
0.063078 -0.072737
0.061199 -0.072464
0.059127 -0.072070
0.056903 -0.071573
0.054577 -0.070999
0.052209 -0.070378
0.049866 -0.069744
0.047621 -0.069135
0.045544 -0.068585
0.043689 -0.068123
-0.106997 0.181979
-0.107092 0.181168
-0.107054 0.180522
-0.106888 0.180063
-0.106627 0.179792
-0.106329 0.179695
-0.106071 0.179742
-0.105944 0.179892
-0.106036 0.180102
-0.106425 0.180328
-0.107169 0.180526
-0.108299 0.180659
-0.109815 0.180694
-0.111690 0.180603
-0.113872 0.180365
-0.116290 0.179965
-0.118863 0.179396
-0.121506 0.178660
-0.124131 0.177769
-0.126660 0.176743
-0.129022 0.175615
-0.131160 0.174424
-0.133035 0.173218
-0.134627 0.172047
-0.135934 0.170961
-0.136978 0.170007
-0.137793 0.169226
-0.138424 0.168647
-0.138922 0.168285
-0.139339 0.168140
-0.139724 0.168197
-0.140123 0.168426
-0.140579 0.168785
-0.141131 0.169222
-0.141810 0.169682
-0.142636 0.170111
-0.143615 0.170460
-0.144738 0.170689
-0.145978 0.170768
-0.147294 0.170680
-0.148635 0.170418
-0.149943 0.169990
-0.151161 0.169410
-0.152235 0.168703
-0.153122 0.167900
-0.153795 0.167032
-0.154249 0.166135
-0.154500 0.165238
-0.154589 0.164369
-0.154578 0.163549
-0.154544 0.162792
-0.154577 0.162105
-0.154768 0.161484
-0.155211 0.160910
-0.155993 0.160350
-0.157186 0.159758
-0.158848 0.159075
-0.161010 0.158235
-0.163677 0.157169
-0.166825 0.155814
-0.170401 0.154117
-0.174330 0.152035
-0.178519 0.149544
-0.182859 0.146639
-0.187238 0.143334
-0.191539 0.139664
-0.195654 0.135686
-0.199486 0.131472
-0.202958 0.127106
-0.206018 0.122679
-0.208642 0.118280
-0.210833 0.113990
-0.212621 0.109878
-0.214060 0.105996
-0.215220 0.102378
-0.216184 0.099035
-0.217036 0.095962
-0.217853 0.093136
-0.218700 0.090525
-0.219620 0.088094
-0.220635 0.085808
-0.221739 0.083643
-0.222904 0.081587
-0.224085 0.079642
-0.225223 0.077825
-0.226255 0.076170
-0.227113 0.074718
-0.227734 0.073521
-0.228063 0.072632
-0.228058 0.072100
-0.227689 0.071967
-0.226943 0.072264
-0.225822 0.073003
-0.224348 0.074182
-0.222556 0.075782
-0.220499 0.077769
-0.218246 0.080099
-0.215874 0.082722
-0.213472 0.085581
-0.211127 0.088626
-0.208924 0.091806
0.096697 -0.168479
0.097395 -0.169841
0.097886 -0.171134
0.098151 -0.172319
0.098176 -0.173364
0.097952 -0.174249
0.097477 -0.174963
0.096755 -0.175505
0.095797 -0.175885
0.094625 -0.176124
0.093262 -0.176255
0.091740 -0.176317
0.090094 -0.176357
0.088357 -0.176422
0.086560 -0.176552
0.084732 -0.176779
0.082893 -0.177117
0.081060 -0.177566
0.079242 -0.178108
0.077445 -0.178709
0.075674 -0.179329
0.073933 -0.179919
0.072227 -0.180431
0.070567 -0.180823
0.068963 -0.181058
0.067429 -0.181106
0.065982 -0.180951
0.064638 -0.180586
0.063415 -0.180014
0.062328 -0.179250
0.061394 -0.178321
0.060626 -0.177265
0.060036 -0.176130
0.059628 -0.174974
0.059405 -0.173860
0.059360 -0.172853
0.059483 -0.172015
0.059759 -0.171402
0.060167 -0.171053
0.060685 -0.170993
0.061287 -0.171225
0.061950 -0.171733
0.062656 -0.172478
0.063390 -0.173409
0.064143 -0.174462
0.064910 -0.175568
0.065689 -0.176658
0.066479 -0.177670
0.067277 -0.178550
0.068081 -0.179251
0.068886 -0.179743
0.069687 -0.180002
0.070477 -0.180018
0.071251 -0.179794
0.072003 -0.179345
0.072730 -0.178694
0.073427 -0.177879
0.074096 -0.176944
0.074735 -0.175941
0.075347 -0.174923
0.075936 -0.173944
0.076504 -0.173050
0.077053 -0.172277
0.077586 -0.171651
0.078099 -0.171182
0.078589 -0.170867
0.079049 -0.170688
0.079469 -0.170614
0.079843 -0.170601
0.080162 -0.170606
0.080422 -0.170582
0.080618 -0.170488
0.080747 -0.170289
0.080810 -0.169959
0.080806 -0.169480
0.080739 -0.168846
0.080614 -0.168058
0.080437 -0.167130
0.080215 -0.166081
0.079957 -0.164940
0.079673 -0.163745
0.079371 -0.162535
0.079060 -0.161356
0.078748 -0.160251
0.078441 -0.159263
0.078146 -0.158426
0.077871 -0.157769
0.077625 -0.157310
0.077424 -0.157056
0.077285 -0.156999
0.077228 -0.157121
0.077270 -0.157389
0.077425 -0.157765
0.077702 -0.158205
0.078104 -0.158668
0.078629 -0.159114
0.079271 -0.159507
0.080021 -0.159819
0.080868 -0.160028
0.081799 -0.160121
0.082802 -0.160092
0.014391 -0.188651
0.015065 -0.188097
0.015615 -0.187506
0.016034 -0.186896
0.016325 -0.186286
0.016503 -0.185690
0.016584 -0.185120
0.016585 -0.184582
0.016519 -0.184079
0.016393 -0.183610
0.016213 -0.183169
0.015981 -0.182747
0.015696 -0.182334
0.015358 -0.181919
0.014966 -0.181489
0.014519 -0.181035
0.014018 -0.180552
0.013462 -0.180035
0.012850 -0.179487
0.012178 -0.178910
0.011437 -0.178315
0.010618 -0.177710
0.009704 -0.177111
0.008680 -0.176532
0.007534 -0.175988
0.006258 -0.175493
0.004854 -0.175059
0.003336 -0.174698
0.001719 -0.174415
0.000024 -0.174213
-0.001731 -0.174090
-0.003527 -0.174043
-0.005347 -0.174064
-0.007177 -0.174144
-0.009003 -0.174270
-0.010810 -0.174429
-0.012583 -0.174603
-0.014306 -0.174778
-0.015964 -0.174936
-0.017545 -0.175064
-0.019039 -0.175147
-0.020446 -0.175178
-0.021771 -0.175150
-0.023028 -0.175061
-0.024241 -0.174910
-0.025433 -0.174702
-0.026628 -0.174442
-0.027833 -0.174136
-0.029039 -0.173795
-0.030217 -0.173431
-0.031334 -0.173056
-0.032355 -0.172678
-0.033252 -0.172306
-0.034009 -0.171944
-0.034615 -0.171592
-0.035067 -0.171247
-0.035369 -0.170906
-0.035525 -0.170561
-0.035544 -0.170205
-0.035436 -0.169831
-0.035213 -0.169431
-0.034889 -0.169000
-0.034483 -0.168535
-0.034017 -0.168035
-0.033519 -0.167502
-0.033022 -0.166942
-0.032561 -0.166362
-0.032171 -0.165769
-0.031878 -0.165177
-0.031695 -0.164598
-0.031619 -0.164048
-0.031631 -0.163543
-0.031702 -0.163097
-0.031806 -0.162722
-0.031915 -0.162427
-0.032012 -0.162216
-0.032084 -0.162089
-0.032122 -0.162045
-0.032121 -0.162077
-0.032079 -0.162175
-0.031992 -0.162328
-0.031860 -0.162523
-0.031683 -0.162745
-0.031463 -0.162978
-0.031206 -0.163207
-0.030921 -0.163419
-0.030625 -0.163603
-0.030341 -0.163750
-0.030095 -0.163853
-0.029917 -0.163911
-0.029834 -0.163922
-0.029863 -0.163889
-0.030006 -0.163815
-0.030250 -0.163705
-0.030575 -0.163566
-0.030952 -0.163402
-0.031357 -0.163222
-0.031769 -0.163031
-0.032174 -0.162834
-0.032560 -0.162637
-0.032920 -0.162442
0.046831 -0.096187
0.046270 -0.096660
0.045502 -0.097253
0.044523 -0.098014
0.043339 -0.098975
0.041974 -0.100142
0.040469 -0.101499
0.038875 -0.103011
0.037254 -0.104634
0.035666 -0.106321
0.034168 -0.108030
0.032809 -0.109722
0.031627 -0.111369
0.030648 -0.112946
0.029889 -0.114432
0.029353 -0.115809
0.029036 -0.117061
0.028925 -0.118174
0.028999 -0.119140
0.029232 -0.119953
0.029591 -0.120617
0.030036 -0.121147
0.030523 -0.121566
0.031001 -0.121907
0.031420 -0.122214
0.031728 -0.122531
0.031882 -0.122905
0.031852 -0.123371
0.031627 -0.123951
0.031218 -0.124651
0.030656 -0.125460
0.029986 -0.126356
0.029264 -0.127310
0.028543 -0.128298
0.027876 -0.129296
0.027305 -0.130287
0.026864 -0.131256
0.026576 -0.132188
0.026456 -0.133069
0.026505 -0.133885
0.026715 -0.134619
0.027068 -0.135258
0.027540 -0.135795
0.028099 -0.136228
0.028711 -0.136566
0.029336 -0.136827
0.029937 -0.137042
0.030476 -0.137249
0.030919 -0.137492
0.031241 -0.137818
0.031423 -0.138263
0.031459 -0.138853
0.031357 -0.139598
0.031135 -0.140488
0.030820 -0.141501
0.030445 -0.142603
0.030046 -0.143759
0.029656 -0.144936
0.029307 -0.146102
0.029024 -0.147232
0.028823 -0.148304
0.028717 -0.149298
0.028706 -0.150197
0.028783 -0.150983
0.028934 -0.151643
0.029136 -0.152163
0.029361 -0.152540
0.029576 -0.152775
0.029748 -0.152882
0.029842 -0.152883
0.029826 -0.152813
0.029670 -0.152713
0.029351 -0.152628
0.028853 -0.152601
0.028170 -0.152663
0.027308 -0.152829
0.026283 -0.153096
0.025124 -0.153449
0.023864 -0.153859
0.022542 -0.154297
0.021197 -0.154737
0.019865 -0.155160
0.018576 -0.155554
0.017353 -0.155914
0.016212 -0.156243
0.015160 -0.156544
0.014194 -0.156823
0.013305 -0.157086
0.012472 -0.157337
0.011672 -0.157582
0.010876 -0.157829
0.010054 -0.158088
0.009177 -0.158372
0.008219 -0.158703
0.007158 -0.159103
0.005978 -0.159600
0.004667 -0.160219
0.003223 -0.160976
0.001656 -0.161878
-0.000015 -0.162914
-0.001761 -0.164061
0.244536 0.072827
0.244955 0.073916
0.245114 0.075081
0.244973 0.076361
0.244500 0.077800
0.243669 0.079450
0.242457 0.081364
0.240838 0.083606
0.238791 0.086234
0.236298 0.089303
0.233351 0.092847
0.229965 0.096871
0.226191 0.101332
0.222130 0.106136
0.217940 0.111142
0.213824 0.116182
0.209997 0.121085
0.206633 0.125717
0.203821 0.129989
0.201546 0.133866
0.199714 0.137347
0.198184 0.140459
0.196806 0.143233
0.195446 0.145706
0.193991 0.147918
0.192352 0.149907
0.190459 0.151719
0.188252 0.153402
0.185678 0.155008
0.182688 0.156593
0.179233 0.158213
0.175269 0.159917
0.170762 0.161744
0.165701 0.163712
0.160119 0.165810
0.154111 0.167997
0.147858 0.170203
0.141620 0.172348
0.135721 0.174361
0.130496 0.176195
0.126225 0.177835
0.123070 0.179286
0.121048 0.180559
0.120038 0.181661
0.119831 0.182590
0.120180 0.183339
0.120842 0.183906
0.121601 0.184296
0.122273 0.184522
0.122708 0.184612
0.122777 0.184600
0.122377 0.184530
0.121414 0.184447
0.119811 0.184398
0.117510 0.184422
0.114474 0.184542
0.110704 0.184762
0.106250 0.185063
0.101229 0.185399
0.095833 0.185714
0.090330 0.185948
0.085042 0.186056
0.080308 0.186023
0.076441 0.185861
0.073668 0.185598
0.072099 0.185262
0.071705 0.184866
0.072332 0.184403
0.073741 0.183854
0.075661 0.183198
0.077822 0.182425
0.079986 0.181538
0.081953 0.180560
0.083561 0.179525
0.084681 0.178481
0.085212 0.177478
0.085076 0.176568
0.084224 0.175791
0.082634 0.175173
0.080321 0.174718
0.077341 0.174407
0.073795 0.174201
0.069838 0.174050
0.065670 0.173905
0.061526 0.173731
0.057664 0.173515
0.054340 0.173268
0.051781 0.173020
0.050158 0.172803
0.049563 0.172639
0.049996 0.172529
0.051358 0.172452
0.053470 0.172372
0.056102 0.172252
0.059010 0.172066
0.061963 0.171809
0.064755 0.171498
0.067206 0.171164
0.069171 0.170855
0.070528 0.170619
0.071191 0.170496
0.013700 0.058581
0.013920 0.059863
0.013642 0.061134
0.012912 0.062378
0.011806 0.063579
0.010410 0.064727
0.008810 0.065813
0.007083 0.066829
0.005301 0.067773
0.003531 0.068647
0.001837 0.069456
0.000285 0.070215
-0.001058 0.070944
-0.002124 0.071675
-0.002843 0.072449
-0.003155 0.073309
-0.003012 0.074303
-0.002395 0.075467
-0.001321 0.076823
0.000140 0.078371
0.001869 0.080089
0.003703 0.081937
0.005457 0.083871
0.006954 0.085847
0.008050 0.087824
0.008652 0.089766
0.008733 0.091642
0.008314 0.093418
0.007457 0.095063
0.006244 0.096549
0.004762 0.097852
0.003098 0.098956
0.001334 0.099852
-0.000452 0.100538
-0.002182 0.101026
-0.003780 0.101341
-0.005166 0.101519
-0.006258 0.101611
-0.006974 0.101678
-0.007235 0.101784
-0.006978 0.101992
-0.006166 0.102351
-0.004805 0.102889
-0.002958 0.103610
-0.000749 0.104496
0.001647 0.105517
0.004025 0.106645
0.006178 0.107861
0.007925 0.109151
0.009135 0.110504
0.009739 0.111903
0.009729 0.113320
0.009143 0.114715
0.008054 0.116042
0.006551 0.117253
0.004731 0.118304
0.002691 0.119164
0.000528 0.119810
-0.001661 0.120236
-0.003775 0.120452
-0.005711 0.120484
-0.007356 0.120374
-0.008598 0.120181
-0.009327 0.119974
-0.009453 0.119825
-0.008918 0.119801
-0.007719 0.119953
-0.005925 0.120307
-0.003672 0.120871
-0.001158 0.121632
0.001386 0.122573
0.003730 0.123670
0.005680 0.124900
0.007096 0.126232
0.007909 0.127624
0.008112 0.129025
0.007749 0.130378
0.006894 0.131628
0.005634 0.132725
0.004063 0.133630
0.002271 0.134317
0.000348 0.134775
-0.001617 0.135009
-0.003532 0.135042
-0.005300 0.134913
-0.006821 0.134680
-0.007993 0.134418
-0.008721 0.134211
-0.008928 0.134148
-0.008572 0.134312
-0.007661 0.134765
-0.006265 0.135539
-0.004521 0.136641
-0.002622 0.138048
-0.000783 0.139725
0.000786 0.141629
0.001917 0.143708
0.002500 0.145907
0.002489 0.148161
0.001896 0.150396
0.000773 0.152540
-0.224345 -0.018605
-0.224859 -0.018322
-0.225227 -0.017905
-0.225439 -0.017367
-0.225494 -0.016730
-0.225397 -0.016019
-0.225155 -0.015255
-0.224775 -0.014456
-0.224257 -0.013631
-0.223599 -0.012777
-0.222792 -0.011887
-0.221831 -0.010952
-0.220712 -0.009963
-0.219440 -0.008915
-0.218028 -0.007807
-0.216500 -0.006645
-0.214889 -0.005434
-0.213231 -0.004181
-0.211565 -0.002896
-0.209928 -0.001586
-0.208355 -0.000263
-0.206873 0.001058
-0.205504 0.002362
-0.204267 0.003625
-0.203180 0.004822
-0.202259 0.005924
-0.201523 0.006900
-0.200995 0.007719
-0.200698 0.008354
-0.200657 0.008780
-0.200896 0.008983
-0.201432 0.008957
-0.202268 0.008704
-0.203388 0.008241
-0.204758 0.007598
-0.206332 0.006808
-0.208059 0.005910
-0.209891 0.004941
-0.211785 0.003934
-0.213705 0.002919
-0.215623 0.001917
-0.217513 0.000948
-0.219353 0.000023
-0.221120 -0.000845
-0.222785 -0.001645
-0.224318 -0.002364
-0.225685 -0.002985
-0.226853 -0.003489
-0.227798 -0.003855
-0.228503 -0.004062
-0.228965 -0.004094
-0.229197 -0.003940
-0.229221 -0.003604
-0.229072 -0.003105
-0.228791 -0.002481
-0.228418 -0.001785
-0.227993 -0.001079
-0.227545 -0.000420
-0.227095 0.000146
-0.226654 0.000586
-0.226224 0.000888
-0.225804 0.001046
-0.225394 0.001064
-0.224994 0.000948
-0.224607 0.000706
-0.224236 0.000346
-0.223883 -0.000122
-0.223548 -0.000688
-0.223224 -0.001338
-0.222903 -0.002053
-0.222569 -0.002812
-0.222208 -0.003590
-0.221808 -0.004358
-0.221362 -0.005091
-0.220870 -0.005767
-0.220343 -0.006377
-0.219798 -0.006924
-0.219263 -0.007428
-0.218769 -0.007926
-0.218349 -0.008463
-0.218034 -0.009088
-0.217848 -0.009842
-0.217806 -0.010755
-0.217910 -0.011837
-0.218153 -0.013084
-0.218521 -0.014477
-0.218997 -0.015991
-0.219563 -0.017595
-0.220200 -0.019257
-0.220891 -0.020944
-0.221613 -0.022622
-0.222342 -0.024253
-0.223047 -0.025796
-0.223697 -0.027204
-0.224261 -0.028429
-0.224714 -0.029421
-0.225037 -0.030131
-0.225220 -0.030520
-0.225265 -0.030557
-0.225180 -0.030230
-0.224983 -0.029548
-0.012099 0.188185
-0.011347 0.188484
-0.010825 0.188872
-0.010428 0.189412
-0.010038 0.190154
-0.009545 0.191122
-0.008870 0.192309
-0.007977 0.193677
-0.006878 0.195157
-0.005623 0.196661
-0.004291 0.198098
-0.002963 0.199383
-0.001713 0.200441
-0.000588 0.201220
0.000392 0.201687
0.001227 0.201825
0.001927 0.201635
0.002493 0.201133
0.002906 0.200348
0.003123 0.199322
0.003086 0.198110
0.002736 0.196779
0.002032 0.195401
0.000957 0.194052
-0.000478 0.192808
-0.002235 0.191738
-0.004256 0.190900
-0.006480 0.190338
-0.008851 0.190079
-0.011331 0.190123
-0.013902 0.190450
-0.016565 0.191017
-0.019329 0.191762
-0.022204 0.192615
-0.025188 0.193505
-0.028266 0.194364
-0.031405 0.195138
-0.034561 0.195788
-0.037689 0.196286
-0.040751 0.196619
-0.043733 0.196778
-0.046650 0.196763
-0.049541 0.196572
-0.052473 0.196209
-0.055516 0.195681
-0.058742 0.195000
-0.062206 0.194183
-0.065947 0.193251
-0.069983 0.192224
-0.074309 0.191117
-0.078910 0.189940
-0.083754 0.188685
-0.088802 0.187334
-0.094004 0.185854
-0.099299 0.184209
-0.104603 0.182371
-0.109817 0.180328
-0.114820 0.178097
-0.119478 0.175728
-0.123655 0.173302
-0.127229 0.170920
-0.130107 0.168685
-0.132244 0.166682
-0.133655 0.164953
-0.134419 0.163496
-0.134669 0.162264
-0.134572 0.161186
-0.134306 0.160187
-0.134038 0.159204
-0.133913 0.158197
-0.134046 0.157144
-0.134516 0.156042
-0.135367 0.154899
-0.136609 0.153730
-0.138221 0.152554
-0.140154 0.151388
-0.142333 0.150253
-0.144664 0.149174
-0.147043 0.148184
-0.149354 0.147326
-0.151479 0.146654
-0.153304 0.146237
-0.154722 0.146142
-0.155648 0.146430
-0.156029 0.147135
-0.155856 0.148252
-0.155173 0.149726
-0.154071 0.151471
-0.152677 0.153378
-0.151134 0.155347
-0.149585 0.157296
-0.148156 0.159165
-0.146954 0.160919
-0.146059 0.162542
-0.145519 0.164031
-0.145351 0.165393
-0.145538 0.166637
-0.146035 0.167778
-0.146769 0.168833
-0.147645 0.169821
-0.148546 0.170769
0.007991 0.050881
0.007634 0.051219
0.007054 0.051544
0.006269 0.051823
0.005302 0.052026
0.004181 0.052129
0.002936 0.052111
0.001601 0.051956
0.000219 0.051655
-0.001162 0.051202
-0.002488 0.050596
-0.003698 0.049835
-0.004733 0.048920
-0.005535 0.047854
-0.006057 0.046639
-0.006276 0.045282
-0.006202 0.043793
-0.005883 0.042188
-0.005400 0.040491
-0.004853 0.038729
-0.004341 0.036931
-0.003952 0.035123
-0.003747 0.033330
-0.003767 0.031569
-0.004030 0.029852
-0.004536 0.028186
-0.005277 0.026575
-0.006237 0.025022
-0.007396 0.023527
-0.008728 0.022095
-0.010202 0.020730
-0.011780 0.019440
-0.013419 0.018228
-0.015070 0.017094
-0.016683 0.016032
-0.018202 0.015029
-0.019570 0.014066
-0.020735 0.013119
-0.021653 0.012161
-0.022298 0.011170
-0.022668 0.010131
-0.022787 0.009044
-0.022703 0.007925
-0.022483 0.006805
-0.022194 0.005720
-0.021903 0.004712
-0.021661 0.003814
-0.021505 0.003054
-0.021460 0.002451
-0.021536 0.002017
-0.021736 0.001757
-0.022054 0.001671
-0.022475 0.001755
-0.022979 0.002002
-0.023539 0.002399
-0.024126 0.002929
-0.024707 0.003571
-0.025255 0.004296
-0.025741 0.005071
-0.026137 0.005858
-0.026415 0.006614
-0.026547 0.007292
-0.026509 0.007849
-0.026286 0.008246
-0.025876 0.008455
-0.025298 0.008464
-0.024595 0.008279
-0.023831 0.007925
-0.023080 0.007438
-0.022416 0.006859
-0.021904 0.006231
-0.021588 0.005587
-0.021496 0.004951
-0.021639 0.004339
-0.022012 0.003758
-0.022601 0.003206
-0.023381 0.002683
-0.024326 0.002180
-0.025400 0.001690
-0.026566 0.001203
-0.027783 0.000708
-0.029006 0.000191
-0.030187 -0.000368
-0.031275 -0.000990
-0.032219 -0.001705
-0.032968 -0.002545
-0.033474 -0.003543
-0.033701 -0.004730
-0.033631 -0.006127
-0.033269 -0.007734
-0.032654 -0.009528
-0.031847 -0.011461
-0.030926 -0.013473
-0.029971 -0.015496
-0.029053 -0.017469
-0.028229 -0.019340
-0.027541 -0.021068
-0.027012 -0.022626
-0.026653 -0.023993
-0.026462 -0.025157
-0.026427 -0.026112
0.200062 -0.095296
0.200844 -0.096467
0.201531 -0.097656
0.202093 -0.098834
0.202509 -0.099976
0.202773 -0.101058
0.202892 -0.102062
0.202884 -0.102967
0.202783 -0.103755
0.202631 -0.104406
0.202479 -0.104904
0.202378 -0.105238
0.202373 -0.105406
0.202497 -0.105419
0.202766 -0.105304
0.203182 -0.105097
0.203731 -0.104841
0.204387 -0.104572
0.205116 -0.104319
0.205876 -0.104096
0.206616 -0.103904
0.207288 -0.103731
0.207844 -0.103561
0.208244 -0.103372
0.208456 -0.103148
0.208463 -0.102872
0.208260 -0.102536
0.207857 -0.102133
0.207278 -0.101659
0.206557 -0.101112
0.205743 -0.100488
0.204890 -0.099783
0.204053 -0.098990
0.203285 -0.098111
0.202628 -0.097153
0.202112 -0.096136
0.201752 -0.095096
0.201553 -0.094075
0.201518 -0.093122
0.201644 -0.092283
0.201930 -0.091597
0.202370 -0.091091
0.202951 -0.090778
0.203646 -0.090658
0.204422 -0.090715
0.205235 -0.090928
0.206039 -0.091264
0.206794 -0.091694
0.207464 -0.092185
0.208026 -0.092709
0.208470 -0.093241
0.208796 -0.093755
0.209015 -0.094227
0.209147 -0.094630
0.209218 -0.094937
0.209257 -0.095119
0.209289 -0.095151
0.209335 -0.095016
0.209412 -0.094709
0.209527 -0.094240
0.209682 -0.093636
0.209877 -0.092934
0.210111 -0.092178
0.210379 -0.091413
0.210673 -0.090677
0.210975 -0.090001
0.211259 -0.089403
0.211492 -0.088888
0.211640 -0.088454
0.211671 -0.088092
0.211561 -0.087788
0.211299 -0.087530
0.210886 -0.087310
0.210333 -0.087116
0.209666 -0.086940
0.208917 -0.086769
0.208123 -0.086587
0.207321 -0.086374
0.206548 -0.086109
0.205831 -0.085774
0.205189 -0.085363
0.204633 -0.084878
0.204167 -0.084340
0.203790 -0.083779
0.203505 -0.083232
0.203316 -0.082740
0.203232 -0.082337
0.203257 -0.082054
0.203393 -0.081907
0.203631 -0.081901
0.203953 -0.082028
0.204332 -0.082270
0.204742 -0.082604
0.205157 -0.083005
0.205559 -0.083454
0.205942 -0.083932
0.206305 -0.084423
0.206660 -0.084914
0.207021 -0.085389
0.207408 -0.085828
0.207841 -0.086209
-0.069139 0.185247
-0.069696 0.186734
-0.070399 0.188341
-0.071175 0.189946
-0.071958 0.191433
-0.072695 0.192709
-0.073344 0.193700
-0.073879 0.194350
-0.074284 0.194621
-0.074553 0.194490
-0.074686 0.193951
-0.074691 0.193018
-0.074578 0.191723
-0.074363 0.190121
-0.074069 0.188286
-0.073728 0.186312
-0.073379 0.184307
-0.073069 0.182397
-0.072854 0.180710
-0.072790 0.179370
-0.072934 0.178482
-0.073337 0.178116
-0.074038 0.178296
-0.075056 0.178989
-0.076390 0.180110
-0.078017 0.181535
-0.079897 0.183127
-0.081977 0.184752
-0.084200 0.186290
-0.086504 0.187647
-0.088822 0.188754
-0.091087 0.189562
-0.093228 0.190049
-0.095178 0.190208
-0.096874 0.190050
-0.098263 0.189600
-0.099309 0.188896
-0.099996 0.187988
-0.100330 0.186938
-0.100344 0.185820
-0.100096 0.184717
-0.099666 0.183724
-0.099150 0.182942
-0.098644 0.182465
-0.098238 0.182376
-0.097990 0.182731
-0.097919 0.183546
-0.097992 0.184790
-0.098129 0.186394
-0.098221 0.188263
-0.098147 0.190297
-0.097794 0.192397
-0.097069 0.194473
-0.095907 0.196445
-0.094274 0.198245
-0.092165 0.199811
-0.089598 0.201095
-0.086615 0.202057
-0.083271 0.202671
-0.079634 0.202928
-0.075781 0.202838
-0.071796 0.202428
-0.067767 0.201751
-0.063783 0.200881
-0.059934 0.199917
-0.056307 0.198977
-0.052978 0.198192
-0.050003 0.197691
-0.047417 0.197588
-0.045219 0.197961
-0.043374 0.198836
-0.041812 0.200183
-0.040443 0.201922
-0.039166 0.203943
-0.037891 0.206123
-0.036537 0.208342
-0.035043 0.210494
-0.033367 0.212494
-0.031476 0.214275
-0.029350 0.215788
-0.026979 0.217000
-0.024360 0.217890
-0.021502 0.218450
-0.018425 0.218686
-0.015158 0.218621
-0.011743 0.218295
-0.008235 0.217770
-0.004693 0.217128
-0.001188 0.216473
0.002211 0.215919
0.005445 0.215583
0.008467 0.215569
0.011255 0.215949
0.013811 0.216745
0.016154 0.217929
0.018309 0.219425
0.020298 0.221127
0.022128 0.222916
0.023794 0.224679
0.025284 0.226314
0.026586 0.227738
-0.085614 0.175435
-0.087086 0.175635
-0.088861 0.175752
-0.090978 0.175751
-0.093457 0.175600
-0.096303 0.175265
-0.099481 0.174721
-0.102931 0.173952
-0.106555 0.172953
-0.110227 0.171738
-0.113815 0.170335
-0.117179 0.168784
-0.120221 0.167126
-0.122871 0.165406
-0.125106 0.163659
-0.126955 0.161907
-0.128479 0.160171
-0.129780 0.158458
-0.130957 0.156785
-0.132137 0.155157
-0.133432 0.153583
-0.134951 0.152062
-0.136773 0.150591
-0.138961 0.149152
-0.141553 0.147720
-0.144566 0.146260
-0.147999 0.144738
-0.151821 0.143126
-0.155998 0.141396
-0.160458 0.139543
-0.165108 0.137572
-0.169834 0.135508
-0.174514 0.133385
-0.179018 0.131255
-0.183217 0.129178
-0.187015 0.127207
-0.190345 0.125384
-0.193205 0.123710
-0.195559 0.122227
-0.197400 0.120960
0.184084 -0.061820
-0.199953 0.118881
-0.200770 0.118076
-0.201530 0.117287
-0.202218 0.116584
-0.202943 0.115920
-0.203731 0.115305
-0.204660 0.114687
-0.205731 0.114061
-0.206961 0.113396
-0.208252 0.112759
-0.209626 0.112106
-0.211045 0.111446
-0.212484 0.110775
-0.213836 0.110166
-0.215094 0.109593
-0.216145 0.109129
-0.216942 0.108785
-0.217428 0.108579
-0.217586 0.108495
-0.217389 0.108535
-0.216835 0.108684
-0.215981 0.108884
-0.214915 0.109064
0.180992 -0.051197
-0.212130 0.109554
-0.210733 0.109678
-0.209310 0.109852
-0.208032 0.109995
-0.206964 0.110121
-0.206179 0.110218
-0.205675 0.110325
-0.205511 0.110400
-0.205683 0.110443
-0.206163 0.110462
-0.206928 0.110456
-0.207904 0.110459
-0.209025 0.110496
-0.210176 0.110631
-0.211253 0.110909
-0.212169 0.111358
-0.212843 0.111991
-0.213209 0.112811
-0.213229 0.113797
-0.212911 0.114893
-0.212271 0.116051
-0.211343 0.117222
-0.210177 0.118365
-0.208846 0.119438
-0.207420 0.120423
-0.205973 0.121315
-0.204588 0.122112
-0.203335 0.122824
-0.202276 0.123468
-0.201454 0.124059
-0.200893 0.124613
-0.200592 0.125149
-0.200533 0.125681
-0.200668 0.126236
-0.200942 0.126830
-0.201272 0.127492
-0.125453 0.183509
-0.124244 0.184942
-0.122482 0.186480
-0.120260 0.188077
-0.117677 0.189697
-0.114824 0.191323
-0.111786 0.192955
-0.108635 0.194605
-0.105433 0.196287
-0.102233 0.198008
-0.099086 0.199761
-0.096036 0.201523
-0.093125 0.203261
-0.090379 0.204932
-0.087804 0.206497
-0.085377 0.207923
-0.083042 0.209188
-0.080707 0.210280
-0.078270 0.211189
-0.075641 0.211907
-0.072783 0.212411
-0.069736 0.212670
-0.066618 0.212646
-0.063589 0.212310
-0.060813 0.211650
-0.058415 0.210677
-0.056474 0.209428
-0.055013 0.207960
-0.054022 0.206345
-0.053464 0.204667
-0.053296 0.203009
-0.053489 0.201455
-0.054027 0.200072
-0.054921 0.198911
-0.056204 0.197995
-0.057920 0.197319
-0.060118 0.196858
-0.062836 0.196564
-0.066088 0.196382
-0.069861 0.196252
-0.074110 0.196116
-0.078763 0.195921
-0.083737 0.195618
-0.088944 0.195165
-0.094301 0.194526
-0.099743 0.193667
-0.105215 0.192562
-0.110672 0.191191
-0.116075 0.189548
-0.121391 0.187639
-0.126593 0.185487
-0.131660 0.183126
-0.136585 0.180601
-0.141375 0.177959
-0.146049 0.175246
-0.150634 0.172497
-0.155156 0.169736
-0.159628 0.166976
-0.164043 0.164222
-0.168369 0.161486
-0.172542 0.158789
-0.176475 0.156172
-0.180066 0.153692
-0.183210 0.151418
-0.185815 0.149415
-0.187815 0.147733
-0.189176 0.146393
-0.189902 0.145380
-0.190028 0.144652
-0.189616 0.144147
-0.188743 0.143792
-0.187498 0.143521
-0.185972 0.143279
-0.184258 0.143027
-0.182444 0.142742
-0.180615 0.142421
-0.178843 0.142072
-0.177189 0.141716
-0.175702 0.141376
-0.174412 0.141077
-0.173331 0.140841
-0.172455 0.140685
-0.171764 0.140622
-0.171227 0.140664
-0.170803 0.140819
-0.170452 0.141094
-0.170141 0.141489
-0.169849 0.141995
-0.169575 0.142586
-0.169336 0.143226
-0.169164 0.143867
-0.169104 0.144459
-0.169201 0.144952
-0.169499 0.145305
-0.170038 0.145483
-0.170850 0.145463
-0.171958 0.145231
-0.173378 0.144783
-0.175121 0.144120
-0.177187 0.143247
-0.179573 0.142171
-0.220494 0.040414
-0.220939 0.041105
-0.221260 0.041710
-0.221447 0.042232
-0.221493 0.042678
-0.221399 0.043061
-0.221169 0.043396
-0.220814 0.043700
-0.220349 0.043990
-0.219795 0.044284
-0.219172 0.044598
-0.218499 0.044951
-0.217792 0.045360
-0.217064 0.045842
-0.216323 0.046412
-0.215573 0.047078
-0.214816 0.047844
-0.214056 0.048702
-0.213297 0.049636
-0.212545 0.050622
-0.211808 0.051636
-0.211095 0.052649
-0.210411 0.053641
-0.209764 0.054596
-0.209158 0.055506
-0.208596 0.056371
-0.208086 0.057192
-0.207634 0.057977
-0.207254 0.058732
-0.206960 0.059464
-0.206772 0.060178
-0.206714 0.060875
-0.206809 0.061555
-0.207078 0.062218
-0.207541 0.062860
-0.208210 0.063475
-0.209092 0.064056
-0.210183 0.064595
-0.211475 0.065077
-0.212953 0.065489
-0.214593 0.065813
-0.216371 0.066030
-0.218255 0.066127
-0.220211 0.066090
-0.222200 0.065915
-0.224180 0.065604
-0.226107 0.065165
-0.227938 0.064616
-0.229629 0.063979
-0.231140 0.063280
-0.232438 0.062550
-0.233496 0.061815
-0.234299 0.061102
-0.234845 0.060430
-0.235143 0.059813
-0.235214 0.059260
-0.235087 0.058777
-0.234793 0.058368
-0.234367 0.058036
-0.233842 0.057781
-0.233250 0.057602
-0.232618 0.057491
-0.231973 0.057433
-0.231339 0.057406
-0.230734 0.057384
-0.230176 0.057338
-0.229676 0.057241
-0.229238 0.057070
-0.228863 0.056807
-0.228542 0.056442
-0.228267 0.055970
-0.228024 0.055392
-0.227800 0.054714
-0.227584 0.053947
-0.227368 0.053107
-0.227150 0.052213
-0.226932 0.051289
-0.226725 0.050362
-0.226542 0.049458
-0.226404 0.048603
-0.226334 0.047816
-0.226359 0.047109
-0.226508 0.046480
-0.226810 0.045915
-0.227289 0.045387
-0.227965 0.044861
-0.228849 0.044300
-0.229941 0.043667
-0.231230 0.042932
-0.232695 0.042075
-0.234302 0.041083
-0.236009 0.039958
-0.237767 0.038707
-0.239522 0.037352
-0.241219 0.035923
-0.242804 0.034458
-0.244229 0.033004
-0.245453 0.031612
-0.246444 0.030335
-0.247182 0.029223
-0.247658 0.028325
-0.032625 -0.006080
-0.032803 -0.005430
-0.033089 -0.004539
-0.033518 -0.003398
-0.034120 -0.002019
-0.034913 -0.000439
-0.035901 0.001275
-0.037075 0.003025
-0.038412 0.004701
-0.039882 0.006196
-0.041453 0.007425
-0.043094 0.008337
-0.044772 0.008919
-0.046458 0.009183
-0.048122 0.009163
-0.049738 0.008899
-0.051280 0.008432
-0.052728 0.007802
-0.054065 0.007046
-0.055278 0.006198
-0.056363 0.005290
-0.057320 0.004358
-0.058161 0.003439
-0.058905 0.002571
-0.059586 0.001797
-0.060244 0.001160
-0.060932 0.000699
-0.061707 0.000442
-0.062621 0.000396
-0.063717 0.000544
-0.065020 0.000834
-0.066532 0.001191
-0.068235 0.001525
-0.070093 0.001745
-0.072059 0.001777
-0.074078 0.001577
-0.076088 0.001131
-0.078027 0.000459
-0.079832 -0.000398
-0.081452 -0.001383
-0.082840 -0.002435
-0.083965 -0.003492
-0.084804 -0.004498
-0.085347 -0.005405
-0.085597 -0.006168
-0.085564 -0.006751
-0.085271 -0.007122
-0.084752 -0.007253
-0.084048 -0.007117
-0.083212 -0.006692
-0.082301 -0.005957
-0.081370 -0.004904
-0.080472 -0.003538
-0.079643 -0.001888
-0.078908 -0.000011
-0.078276 0.002011
-0.077744 0.004078
-0.077300 0.006087
-0.076929 0.007948
-0.076611 0.009596
-0.076322 0.010997
-0.076039 0.012147
-0.075739 0.013064
-0.075403 0.013780
-0.075015 0.014334
-0.074570 0.014764
-0.074063 0.015105
-0.073498 0.015388
-0.072882 0.015638
-0.072230 0.015882
-0.071558 0.016145
-0.070890 0.016455
-0.070253 0.016847
-0.069682 0.017358
-0.069213 0.018028
-0.068886 0.018889
-0.068741 0.019961
-0.068817 0.021237
-0.069150 0.022678
-0.069769 0.024211
-0.070696 0.025735
-0.071936 0.027144
-0.073478 0.028342
-0.075292 0.029263
-0.077327 0.029874
-0.079522 0.030174
-0.081808 0.030186
-0.084113 0.029947
-0.086375 0.029500
-0.088537 0.028888
-0.090553 0.028150
-0.092386 0.027325
-0.094009 0.026446
-0.095404 0.025548
-0.096562 0.024664
-0.097488 0.023831
-0.098200 0.023088
-0.098727 0.022471
-0.099115 0.022017
-0.099419 0.021749
-0.099703 0.021678
0.142032 -0.137411
0.142332 -0.138599
0.142580 -0.139690
0.142779 -0.140666
0.142930 -0.141518
0.143037 -0.142240
0.143100 -0.142830
0.143118 -0.143286
0.143086 -0.143608
0.142994 -0.143796
0.142834 -0.143854
0.142595 -0.143788
0.142268 -0.143613
0.141848 -0.143348
0.141331 -0.143022
0.140715 -0.142665
0.140001 -0.142311
0.139191 -0.141987
0.138290 -0.141714
0.137302 -0.141498
0.136230 -0.141334
0.135080 -0.141204
0.133858 -0.141090
0.132574 -0.140970
0.131241 -0.140826
0.129873 -0.140646
0.128488 -0.140423
0.127101 -0.140156
0.125727 -0.139845
0.124376 -0.139494
0.123056 -0.139107
0.121771 -0.138689
0.120521 -0.138249
0.119304 -0.137796
0.118116 -0.137346
0.116952 -0.136918
0.115805 -0.136540
0.114669 -0.136240
0.113539 -0.136053
0.112409 -0.136009
0.111278 -0.136135
0.110147 -0.136447
0.109020 -0.136946
0.107908 -0.137622
0.106822 -0.138448
0.105778 -0.139393
0.104794 -0.140418
0.103884 -0.141484
0.103064 -0.142554
0.102342 -0.143594
0.101722 -0.144573
0.101205 -0.145462
0.100782 -0.146237
0.100445 -0.146875
0.100178 -0.147361
0.099966 -0.147682
0.099791 -0.147835
0.099637 -0.147825
0.099484 -0.147666
0.099317 -0.147386
0.099118 -0.147018
0.098875 -0.146607
0.098576 -0.146197
0.098214 -0.145831
0.097786 -0.145546
0.097294 -0.145365
0.096747 -0.145298
0.096154 -0.145342
0.095530 -0.145480
0.094887 -0.145689
0.094238 -0.145939
0.093593 -0.146199
0.092957 -0.146437
0.092335 -0.146623
0.091725 -0.146726
0.091127 -0.146723
0.090538 -0.146591
0.089955 -0.146314
0.089378 -0.145884
0.088806 -0.145300
0.088239 -0.144571
0.087678 -0.143716
0.087122 -0.142765
0.086571 -0.141757
0.086026 -0.140738
0.085488 -0.139761
0.084962 -0.138880
0.084457 -0.138143
0.083987 -0.137592
0.083572 -0.137257
0.083232 -0.137151
0.082991 -0.137271
0.082867 -0.137598
0.082875 -0.138097
0.083022 -0.138726
0.083305 -0.139431
0.083711 -0.140157
0.084223 -0.140845
0.084815 -0.141444
0.085463 -0.141904
0.086138 -0.142188
-0.214168 -0.029694
-0.216019 -0.029483
-0.217981 -0.029521
-0.219917 -0.029740
-0.221706 -0.030074
-0.223248 -0.030460
-0.224472 -0.030837
-0.225328 -0.031151
-0.225790 -0.031356
-0.225847 -0.031411
-0.225503 -0.031287
-0.224776 -0.030975
-0.223697 -0.030481
-0.222313 -0.029835
-0.220687 -0.029087
-0.218903 -0.028306
-0.217055 -0.027570
-0.215253 -0.026959
-0.213616 -0.026550
-0.212256 -0.026411
-0.211276 -0.026594
-0.210748 -0.027137
-0.210705 -0.028051
-0.211134 -0.029333
-0.211969 -0.030949
-0.213108 -0.032840
-0.214429 -0.034933
-0.215811 -0.037139
-0.217148 -0.039370
-0.218354 -0.041537
-0.219371 -0.043559
-0.220159 -0.045361
-0.220698 -0.046881
-0.220985 -0.048069
-0.221027 -0.048891
-0.220842 -0.049334
-0.220458 -0.049406
-0.219911 -0.049135
-0.219249 -0.048573
-0.218527 -0.047787
-0.217813 -0.046857
-0.217182 -0.045873
-0.216713 -0.044928
-0.216484 -0.044109
-0.216566 -0.043494
-0.217008 -0.043141
-0.217829 -0.043081
-0.219006 -0.043308
-0.220470 -0.043779
-0.222120 -0.044419
-0.223838 -0.045129
-0.225509 -0.045807
-0.227032 -0.046351
-0.228329 -0.046673
-0.229345 -0.046703
-0.230044 -0.046388
-0.230402 -0.045701
-0.230410 -0.044636
-0.230069 -0.043216
-0.229392 -0.041486
-0.228406 -0.039514
-0.227151 -0.037384
-0.225686 -0.035191
-0.224085 -0.033034
-0.222436 -0.031008
-0.220838 -0.029199
-0.219394 -0.027680
-0.218206 -0.026505
-0.217368 -0.025711
-0.216955 -0.025312
-0.217016 -0.025302
-0.217561 -0.025657
-0.218555 -0.026328
-0.219918 -0.027248
-0.221543 -0.028329
-0.223312 -0.029477
-0.225111 -0.030595
-0.226846 -0.031592
-0.228442 -0.032394
-0.229843 -0.032949
-0.231013 -0.033228
-0.231929 -0.033230
-0.232581 -0.032977
-0.232977 -0.032516
-0.233136 -0.031908
-0.233093 -0.031225
-0.232893 -0.030539
-0.232590 -0.029922
-0.232240 -0.029432
-0.231899 -0.029117
-0.231615 -0.029007
-0.231429 -0.029125
-0.231377 -0.029481
-0.231488 -0.030083
-0.231782 -0.030928
-0.232266 -0.032004
-0.232922 -0.033271
-0.233712 -0.034663
-0.234576 -0.036082
-0.235446 -0.037409
-0.236253 -0.038520
-0.223049 -0.025010
-0.223198 -0.026196
-0.223387 -0.027494
-0.223595 -0.028855
-0.223794 -0.030218
-0.223955 -0.031518
-0.224051 -0.032688
-0.224057 -0.033674
-0.223957 -0.034438
-0.223740 -0.034956
-0.223403 -0.035222
-0.222949 -0.035242
-0.222388 -0.035033
-0.221732 -0.034623
-0.220995 -0.034045
-0.220192 -0.033339
-0.219336 -0.032548
-0.218442 -0.031717
-0.217520 -0.030886
-0.216584 -0.030091
-0.215647 -0.029364
-0.214726 -0.028726
-0.213835 -0.028192
-0.212991 -0.027767
-0.212204 -0.027441
-0.211476 -0.027191
-0.210804 -0.026983
-0.210175 -0.026772
-0.209571 -0.026513
-0.208970 -0.026164
-0.208351 -0.025697
-0.207697 -0.025101
-0.206995 -0.024380
-0.206242 -0.023550
-0.205441 -0.022635
-0.204605 -0.021665
-0.203755 -0.020669
-0.202914 -0.019680
-0.202106 -0.018727
-0.201354 -0.017839
-0.200674 -0.017039
-0.200079 -0.016349
-0.199572 -0.015784
-0.199155 -0.015357
-0.198826 -0.015074
-0.198582 -0.014937
-0.198417 -0.014940
-0.198325 -0.015062
-0.198294 -0.015275
-0.198308 -0.015535
-0.198346 -0.015789
-0.198381 -0.015979
-0.198384 -0.016050
-0.198329 -0.015961
-0.198188 -0.015682
-0.197943 -0.015203
-0.197583 -0.014526
-0.197106 -0.013663
-0.196521 -0.012637
-0.195847 -0.011479
-0.195109 -0.010224
-0.194335 -0.008914
-0.193557 -0.007589
-0.192801 -0.006289
-0.192087 -0.005055
-0.191431 -0.003923
-0.190839 -0.002930
-0.190316 -0.002108
-0.189864 -0.001485
-0.189481 -0.001078
-0.189162 -0.000890
-0.188900 -0.000913
-0.188679 -0.001121
-0.188480 -0.001479
-0.188279 -0.001944
-0.188050 -0.002475
-0.187768 -0.003036
-0.187412 -0.003599
-0.186970 -0.004147
-0.186436 -0.004669
-0.185812 -0.005165
-0.185111 -0.005639
-0.184353 -0.006098
-0.183564 -0.006552
-0.182772 -0.007009
-0.182008 -0.007479
-0.181299 -0.007968
-0.180665 -0.008486
-0.180118 -0.009042
-0.179665 -0.009646
-0.179302 -0.010304
-0.179019 -0.011019
-0.178802 -0.011789
-0.178631 -0.012600
-0.178483 -0.013431
-0.178331 -0.014254
-0.178145 -0.015036
-0.177895 -0.015742
-0.177548 -0.016344
-0.177077 -0.016817
-0.176459 -0.017148
-0.139263 -0.033532
-0.138973 -0.032533
-0.138742 -0.031410
-0.138571 -0.030221
-0.138463 -0.029033
-0.138420 -0.027917
-0.138445 -0.026944
-0.138538 -0.026182
-0.138698 -0.025689
-0.138920 -0.025509
-0.139191 -0.025666
-0.139492 -0.026160
-0.139801 -0.026970
-0.140090 -0.028050
-0.140332 -0.029344
-0.140506 -0.030786
-0.140593 -0.032312
-0.140584 -0.033859
-0.140478 -0.035371
-0.140279 -0.036798
-0.140000 -0.038098
-0.139656 -0.039238
-0.139264 -0.040191
-0.138842 -0.040940
-0.138406 -0.041476
-0.137967 -0.041802
-0.137536 -0.041933
-0.137120 -0.041895
-0.136726 -0.041727
-0.136359 -0.041477
-0.136021 -0.041203
-0.135713 -0.040967
-0.135429 -0.040828
-0.135158 -0.040834
-0.134881 -0.041011
-0.134573 -0.041361
-0.134203 -0.041852
-0.133744 -0.042429
-0.133169 -0.043020
-0.132460 -0.043547
-0.131608 -0.043931
-0.130611 -0.044107
-0.129477 -0.044018
-0.128216 -0.043622
-0.126842 -0.042892
-0.125370 -0.041814
-0.123814 -0.040389
-0.122188 -0.038631
-0.120509 -0.036571
-0.118796 -0.034251
-0.117067 -0.031724
-0.115343 -0.029051
-0.113642 -0.026302
-0.111978 -0.023555
-0.110357 -0.020896
-0.108781 -0.018413
-0.107242 -0.016195
-0.105725 -0.014319
-0.104214 -0.012842
-0.102691 -0.011799
-0.101146 -0.011192
-0.099575 -0.011002
-0.097983 -0.011188
-0.096382 -0.011698
-0.094791 -0.012478
-0.093235 -0.013471
-0.091741 -0.014624
-0.090340 -0.015887
-0.089062 -0.017215
-0.087939 -0.018563
-0.086998 -0.019890
-0.086265 -0.021157
-0.085759 -0.022334
-0.085494 -0.023398
-0.085472 -0.024339
-0.085686 -0.025162
-0.086113 -0.025886
-0.086713 -0.026551
-0.087430 -0.027209
-0.088199 -0.027922
-0.088945 -0.028753
-0.089596 -0.029759
-0.090088 -0.030975
-0.090372 -0.032410
-0.090418 -0.034039
-0.090222 -0.035806
-0.089796 -0.037633
-0.089169 -0.039434
-0.088378 -0.041125
-0.087464 -0.042632
-0.086468 -0.043895
-0.085427 -0.044871
-0.084379 -0.045528
-0.083358 -0.045850
-0.082399 -0.045830
-0.081536 -0.045468
-0.080798 -0.044776
-0.080211 -0.043772
-0.079789 -0.042484
-0.079532 -0.040951
-0.079423 -0.039223
0.140993 -0.129464
0.139964 -0.128042
0.138974 -0.126416
0.138065 -0.124656
0.137267 -0.122840
0.136607 -0.121051
0.136100 -0.119380
0.135758 -0.117920
0.135583 -0.116759
0.135572 -0.115956
0.135707 -0.115529
0.135960 -0.115435
0.136294 -0.115581
0.136667 -0.115842
0.137039 -0.116095
0.137379 -0.116229
0.137659 -0.116164
0.137861 -0.115847
0.137972 -0.115248
0.137984 -0.114358
0.137898 -0.113185
0.137720 -0.111745
0.137467 -0.110067
0.137165 -0.108187
0.136855 -0.106153
0.136583 -0.104013
0.136404 -0.101827
0.136375 -0.099656
0.136546 -0.097570
0.136959 -0.095644
0.137642 -0.093962
0.138603 -0.092608
0.139834 -0.091662
0.141305 -0.091185
0.142970 -0.091200
0.144767 -0.091686
0.146622 -0.092576
0.148458 -0.093773
0.150204 -0.095163
0.151800 -0.096641
0.153197 -0.098109
0.154362 -0.099491
0.155277 -0.100728
0.155936 -0.101776
0.156342 -0.102603
0.156511 -0.103186
0.156467 -0.103514
0.156244 -0.103582
0.155889 -0.103401
0.155460 -0.102994
0.155019 -0.102394
0.154634 -0.101651
0.154368 -0.100825
0.154279 -0.099986
0.154407 -0.099211
0.154780 -0.098581
0.155406 -0.098173
0.156276 -0.098046
0.157364 -0.098229
0.158631 -0.098711
0.160021 -0.099438
0.161474 -0.100318
0.162923 -0.101242
0.164312 -0.102101
0.165591 -0.102798
0.166722 -0.103258
0.167679 -0.103426
0.168446 -0.103269
0.169015 -0.102767
0.169388 -0.101916
0.169574 -0.100724
0.169596 -0.099213
0.169487 -0.097420
0.169300 -0.095394
0.169097 -0.093195
0.168954 -0.090893
0.168955 -0.088566
0.169186 -0.086297
0.169724 -0.084174
0.170635 -0.082281
0.171957 -0.080695
0.173701 -0.079473
0.175840 -0.078644
0.178314 -0.078197
0.181032 -0.078084
0.183888 -0.078230
0.186774 -0.078543
0.189587 -0.078930
0.192246 -0.079311
0.194686 -0.079612
0.196860 -0.079778
0.198736 -0.079763
0.200293 -0.079536
0.201519 -0.079079
0.202413 -0.078384
0.202985 -0.077460
0.203262 -0.076325
0.203285 -0.075014
0.203118 -0.073575
0.202839 -0.072066
0.202542 -0.070562
0.072414 -0.028051
0.071759 -0.028386
0.071311 -0.028461
0.071120 -0.028288
0.071217 -0.027893
0.071604 -0.027317
0.072246 -0.026617
0.073072 -0.025859
0.073982 -0.025110
0.074861 -0.024426
0.075598 -0.023845
0.076100 -0.023381
0.076302 -0.023021
0.076169 -0.022733
0.075696 -0.022473
0.074896 -0.022192
0.073795 -0.021848
0.072430 -0.021406
0.070836 -0.020838
0.069057 -0.020129
0.067138 -0.019269
0.065131 -0.018258
0.063098 -0.017097
0.061109 -0.015795
0.059238 -0.014359
0.057564 -0.012799
0.056157 -0.011127
0.055075 -0.009360
0.054350 -0.007518
0.053978 -0.005636
0.053915 -0.003756
0.054081 -0.001931
0.054370 -0.000217
0.054668 0.001333
0.054866 0.002674
0.054879 0.003777
0.054656 0.004632
0.054178 0.005241
0.053457 0.005622
0.052527 0.005801
0.051434 0.005807
0.050229 0.005675
0.048966 0.005435
0.047693 0.005121
0.046461 0.004763
0.045319 0.004393
0.044317 0.004045
0.043508 0.003755
0.042946 0.003557
0.042685 0.003490
0.042772 0.003585
0.043240 0.003865
0.044098 0.004336
0.045319 0.004980
0.046838 0.005760
0.048556 0.006615
0.050350 0.007477
0.052090 0.008282
0.053657 0.008976
0.054955 0.009525
0.055916 0.009915
0.056505 0.010151
0.056713 0.010254
0.056552 0.010249
0.056048 0.010168
0.055237 0.010039
0.054160 0.009890
0.052865 0.009744
0.051401 0.009622
0.049828 0.009544
0.048205 0.009529
0.046603 0.009599
0.045093 0.009777
0.043749 0.010089
0.042641 0.010560
0.041828 0.011209
0.041345 0.012043
0.041198 0.013050
0.041357 0.014200
0.041755 0.015438
0.042302 0.016702
0.042892 0.017925
0.043424 0.019048
0.043809 0.020025
0.043978 0.020827
0.043890 0.021441
0.043527 0.021870
0.042891 0.022127
0.042004 0.022231
0.040897 0.022207
0.039608 0.022081
0.038182 0.021881
0.036667 0.021636
0.035115 0.021373
0.033584 0.021127
0.032139 0.020933
0.030848 0.020828
0.029786 0.020852
0.029020 0.021043
0.028608 0.021429
0.028578 0.022023
0.096620 -0.059002
0.095798 -0.058413
0.094913 -0.057818
0.093987 -0.057181
0.093041 -0.056469
0.092098 -0.055653
0.091177 -0.054711
0.090298 -0.053622
0.089477 -0.052375
0.088726 -0.050960
0.088052 -0.049380
0.087452 -0.047640
0.086920 -0.045759
0.086437 -0.043758
0.085981 -0.041670
0.085523 -0.039531
0.085030 -0.037384
0.084466 -0.035275
0.083796 -0.033252
0.082986 -0.031361
0.082010 -0.029640
0.080852 -0.028121
0.079511 -0.026819
0.078001 -0.025738
0.076349 -0.024865
0.074598 -0.024180
0.072793 -0.023654
0.070989 -0.023255
0.069237 -0.022949
0.067588 -0.022706
0.066087 -0.022498
0.064772 -0.022302
0.063671 -0.022099
0.062805 -0.021878
0.062182 -0.021632
0.061800 -0.021362
0.061648 -0.021073
0.061705 -0.020774
0.061941 -0.020480
0.062319 -0.020209
0.062795 -0.019981
0.063321 -0.019818
0.063846 -0.019743
0.064324 -0.019776
0.064715 -0.019931
0.064996 -0.020213
0.065158 -0.020616
0.065212 -0.021122
0.065185 -0.021702
0.065115 -0.022315
0.065045 -0.022920
0.065020 -0.023469
0.065084 -0.023923
0.065272 -0.024243
0.065613 -0.024404
0.066123 -0.024387
0.066810 -0.024182
0.067669 -0.023789
0.068684 -0.023216
0.069831 -0.022478
0.071076 -0.021596
0.072380 -0.020597
0.073695 -0.019514
0.074971 -0.018383
0.076155 -0.017246
0.077192 -0.016147
0.078033 -0.015131
0.078630 -0.014240
0.078947 -0.013512
0.078958 -0.012973
0.078651 -0.012639
0.078030 -0.012509
0.077114 -0.012568
0.075939 -0.012787
0.074556 -0.013126
0.073026 -0.013538
0.071409 -0.013972
0.069765 -0.014381
0.068143 -0.014723
0.066585 -0.014962
0.065122 -0.015069
0.063772 -0.015022
0.062546 -0.014804
0.061446 -0.014407
0.060465 -0.013828
0.059592 -0.013071
0.058807 -0.012146
0.058089 -0.011070
0.057410 -0.009863
0.056739 -0.008553
0.056044 -0.007168
0.055293 -0.005737
0.054457 -0.004289
0.053515 -0.002843
0.052459 -0.001415
0.051293 -0.000011
0.050040 0.001372
0.048737 0.002747
0.047431 0.004130
0.046171 0.005542
0.045004 0.007003
-0.158286 -0.131933
-0.160097 -0.132541
-0.161639 -0.132792
-0.162905 -0.132654
-0.163891 -0.132112
-0.164600 -0.131164
-0.165040 -0.129820
-0.165228 -0.128113
-0.165186 -0.126093
-0.164951 -0.123832
-0.164570 -0.121423
-0.164107 -0.118977
-0.163640 -0.116618
-0.163255 -0.114477
-0.163044 -0.112677
-0.163086 -0.111320
-0.163430 -0.110470
-0.164084 -0.110137
-0.165002 -0.110270
-0.166095 -0.110774
-0.167256 -0.111525
-0.168377 -0.112400
-0.169365 -0.113282
-0.170149 -0.114076
-0.170679 -0.114706
-0.170927 -0.115117
-0.170878 -0.115268
-0.170530 -0.115138
-0.169893 -0.114716
-0.168983 -0.114009
-0.167822 -0.113035
-0.166443 -0.111822
-0.164883 -0.110416
-0.163186 -0.108869
-0.161409 -0.107248
-0.159614 -0.105625
-0.157875 -0.104083
-0.156276 -0.102708
-0.154900 -0.101582
-0.153828 -0.100780
-0.153122 -0.100351
-0.152815 -0.100318
-0.152900 -0.100661
-0.153334 -0.101323
-0.154038 -0.102217
-0.154922 -0.103240
-0.155897 -0.104292
-0.156885 -0.105284
-0.157824 -0.106142
-0.158668 -0.106813
-0.159384 -0.107259
-0.159951 -0.107457
-0.160352 -0.107399
-0.160580 -0.107088
-0.160630 -0.106536
-0.160503 -0.105763
-0.160205 -0.104798
-0.159753 -0.103675
-0.159169 -0.102433
-0.158494 -0.101119
-0.157782 -0.099783
-0.157103 -0.098481
-0.156543 -0.097269
-0.156196 -0.096200
-0.156149 -0.095315
-0.156468 -0.094638
-0.157181 -0.094172
-0.158270 -0.093893
-0.159670 -0.093760
-0.161291 -0.093718
-0.163037 -0.093709
-0.164817 -0.093680
-0.166556 -0.093589
-0.168195 -0.093399
-0.169690 -0.093084
-0.171009 -0.092627
-0.172130 -0.092013
-0.173039 -0.091237
-0.173727 -0.090294
-0.174192 -0.089185
-0.174441 -0.087916
-0.174490 -0.086499
-0.174368 -0.084949
-0.174122 -0.083293
-0.173813 -0.081562
-0.173522 -0.079794
-0.173344 -0.078036
-0.173386 -0.076334
-0.173748 -0.074737
-0.174513 -0.073284
-0.175724 -0.072001
-0.177373 -0.070899
-0.179409 -0.069963
-0.181748 -0.069168
-0.184297 -0.068472
-0.186963 -0.067836
-0.189668 -0.067218
-0.192343 -0.066581
-0.194931 -0.065897
-0.197383 -0.065139
-0.199657 -0.064291
-0.004713 -0.029813
-0.005830 -0.031327
-0.006722 -0.032986
-0.007378 -0.034770
-0.007811 -0.036645
-0.008051 -0.038565
-0.008139 -0.040477
-0.008115 -0.042330
-0.008014 -0.044080
-0.007865 -0.045689
-0.007690 -0.047127
-0.007506 -0.048373
-0.007326 -0.049414
-0.007161 -0.050243
-0.007022 -0.050857
-0.006919 -0.051261
-0.006864 -0.051465
-0.006867 -0.051489
-0.006934 -0.051361
-0.007065 -0.051119
-0.007253 -0.050813
-0.007477 -0.050499
-0.007704 -0.050237
-0.007892 -0.050087
-0.007998 -0.050100
-0.007986 -0.050307
-0.007838 -0.050716
-0.007562 -0.051306
-0.007187 -0.052035
-0.006754 -0.052852
-0.006308 -0.053699
-0.005887 -0.054525
-0.005519 -0.055289
-0.005223 -0.055956
-0.005009 -0.056504
-0.004882 -0.056919
-0.004847 -0.057192
-0.004907 -0.057322
-0.005068 -0.057311
-0.005336 -0.057170
-0.005719 -0.056912
-0.006223 -0.056559
-0.006853 -0.056137
-0.007606 -0.055681
-0.008467 -0.055228
-0.009407 -0.054825
-0.010380 -0.054516
-0.011325 -0.054345
-0.012175 -0.054351
-0.012866 -0.054561
-0.013348 -0.054986
-0.013595 -0.055622
-0.013608 -0.056448
-0.013411 -0.057431
-0.013038 -0.058531
-0.012531 -0.059705
-0.011927 -0.060917
-0.011259 -0.062135
-0.010556 -0.063333
-0.009843 -0.064492
-0.009142 -0.065600
-0.008475 -0.066652
-0.007866 -0.067645
-0.007336 -0.068587
-0.006906 -0.069489
-0.006593 -0.070371
-0.006409 -0.071259
-0.006354 -0.072186
-0.006419 -0.073190
-0.006576 -0.074309
-0.006789 -0.075584
-0.007009 -0.077051
-0.007183 -0.078736
-0.007266 -0.080653
-0.007222 -0.082797
-0.007033 -0.085142
-0.006694 -0.087642
-0.006219 -0.090235
-0.005628 -0.092851
-0.004942 -0.095419
-0.004188 -0.097875
-0.003386 -0.100166
-0.002556 -0.102246
-0.001715 -0.104085
-0.000882 -0.105660
-0.000074 -0.106957
0.000687 -0.107971
0.001380 -0.108709
0.001983 -0.109189
0.002479 -0.109441
0.002854 -0.109505
0.003105 -0.109426
0.003242 -0.109257
0.003287 -0.109050
0.003278 -0.108854
0.003266 -0.108715
0.003306 -0.108666
0.003452 -0.108724
0.003747 -0.108888
0.004215 -0.109136
0.004861 -0.109425
0.029249 0.028866
0.027360 0.028529
0.025470 0.027961
0.023578 0.027181
0.021683 0.026219
0.019780 0.025115
0.017867 0.023915
0.015938 0.022671
0.013991 0.021436
0.012022 0.020263
0.010031 0.019197
0.008015 0.018273
0.005976 0.017516
0.003917 0.016936
0.001841 0.016530
-0.000246 0.016285
-0.002335 0.016178
-0.004419 0.016182
-0.006489 0.016266
-0.008537 0.016397
-0.010555 0.016545
-0.012535 0.016681
-0.014470 0.016777
-0.016352 0.016812
-0.018174 0.016769
-0.019928 0.016637
-0.021608 0.016414
-0.023209 0.016107
-0.024728 0.015732
-0.026166 0.015315
-0.027528 0.014888
-0.028823 0.014493
-0.030065 0.014172
-0.031268 0.013968
-0.032451 0.013921
-0.033627 0.014061
-0.034807 0.014405
-0.035997 0.014955
-0.037192 0.015693
-0.038383 0.016590
-0.039552 0.017602
-0.040677 0.018680
-0.041733 0.019769
-0.042694 0.020818
-0.043536 0.021778
-0.044235 0.022608
-0.044773 0.023270
-0.045134 0.023740
-0.045308 0.023998
-0.045291 0.024038
-0.045089 0.023861
-0.044715 0.023481
-0.044193 0.022919
-0.043556 0.022209
-0.042848 0.021389
-0.042120 0.020507
-0.041426 0.019611
-0.040824 0.018750
-0.040363 0.017966
-0.040082 0.017291
-0.040007 0.016740
-0.040144 0.016308
-0.040485 0.015976
-0.041004 0.015710
-0.041667 0.015468
-0.042434 0.015207
-0.043263 0.014885
-0.044114 0.014467
-0.044952 0.013923
-0.045745 0.013231
-0.046468 0.012379
-0.047103 0.011358
-0.047639 0.010169
-0.048077 0.008822
-0.048425 0.007332
-0.048705 0.005723
-0.048946 0.004028
-0.049188 0.002283
-0.049480 0.000533
-0.049873 -0.001178
-0.050420 -0.002804
-0.051167 -0.004304
-0.052149 -0.005648
-0.053384 -0.006817
-0.054869 -0.007810
-0.056577 -0.008640
-0.058460 -0.009334
-0.060460 -0.009924
-0.062510 -0.010446
-0.064542 -0.010936
-0.066495 -0.011424
-0.068314 -0.011939
-0.069952 -0.012502
-0.071373 -0.013134
-0.072547 -0.013850
-0.073457 -0.014660
-0.074095 -0.015572
-0.074464 -0.016587
-0.074577 -0.017699
-0.074461 -0.018898
-0.074151 -0.020166
0.250344 0.055277
0.250934 0.056274
0.251410 0.057337
0.251712 0.058468
0.251799 0.059664
0.251651 0.060927
0.251252 0.062274
0.250594 0.063739
0.249664 0.065374
0.248443 0.067242
0.246912 0.069402
0.245053 0.071901
0.242859 0.074749
0.240342 0.077922
0.237544 0.081352
0.234542 0.084942
0.231445 0.088581
0.228386 0.092158
0.225502 0.095579
0.222909 0.098779
0.220679 0.101725
0.218826 0.104412
0.217315 0.106856
0.216072 0.109080
0.215005 0.111117
0.214020 0.113002
0.213027 0.114781
0.211947 0.116508
0.210709 0.118245
0.209248 0.120066
0.207499 0.122047
0.205399 0.124263
0.202884 0.126778
0.199901 0.129631
0.196417 0.132818
0.192435 0.136296
0.188000 0.139976
0.183209 0.143748
0.178205 0.147490
0.173176 0.151091
0.168338 0.154460
0.163915 0.157533
0.160107 0.160274
0.157061 0.162674
0.154853 0.164734
0.153471 0.166463
0.152824 0.167870
0.152753 0.168971
0.153070 0.169792
0.153582 0.170367
0.154108 0.170741
0.154490 0.170969
0.154586 0.171115
0.154275 0.171248
0.153457 0.171435
0.152047 0.171735
0.149991 0.172184
0.147267 0.172796
0.143900 0.173553
0.139960 0.174410
0.135560 0.175307
0.130855 0.176179
0.126034 0.176966
0.121316 0.177622
0.116933 0.178116
0.113112 0.178433
0.110044 0.178571
0.107859 0.178536
0.106593 0.178341
0.106170 0.178006
0.106422 0.177550
0.107127 0.177001
0.108050 0.176388
0.108974 0.175747
0.109708 0.175119
0.110099 0.174549
0.110022 0.174080
0.109387 0.173746
0.108131 0.173574
0.106228 0.173569
0.103689 0.173719
0.100567 0.173996
0.096947 0.174357
0.092951 0.174756
0.088727 0.175151
0.084448 0.175507
0.080309 0.175804
0.076519 0.176036
0.073281 0.176211
0.070776 0.176347
0.069135 0.176466
0.068415 0.176581
0.068586 0.176694
0.069534 0.176792
0.071090 0.176857
0.073054 0.176868
0.075226 0.176815
0.077415 0.176696
0.079458 0.176522
0.081215 0.176316
0.082571 0.176105
0.176119 0.093781
0.175770 0.095256
0.175517 0.096463
0.175282 0.097458
0.174990 0.098305
0.174577 0.099077
0.173991 0.099856
0.173189 0.100723
0.172139 0.101756
0.170812 0.103023
0.169189 0.104565
0.167260 0.106392
0.165028 0.108473
0.162518 0.110746
0.159776 0.113123
0.156871 0.115506
0.153897 0.117800
0.150960 0.119923
0.148173 0.121810
0.145641 0.123415
0.143445 0.124710
0.141633 0.125682
0.140211 0.126326
0.139143 0.126652
0.138358 0.126678
0.137761 0.126436
0.137249 0.125970
0.136723 0.125336
0.136093 0.124600
0.135284 0.123836
0.134236 0.123125
0.132902 0.122541
0.131247 0.122154
0.129253 0.122012
0.126916 0.122139
0.124252 0.122529
0.121297 0.123144
0.118111 0.123926
0.114774 0.124797
0.111385 0.125676
0.108056 0.126484
0.104909 0.127150
0.102063 0.127616
0.099624 0.127836
0.097672 0.127780
0.096256 0.127428
0.095381 0.126779
0.095014 0.125842
0.095086 0.124643
0.095505 0.123225
0.096164 0.121644
0.096954 0.119967
0.097773 0.118276
0.098529 0.116658
0.099144 0.115203
0.099555 0.113995
0.099714 0.113107
0.099593 0.112587
0.099181 0.112454
0.098487 0.112695
0.097539 0.113265
0.096381 0.114096
0.095073 0.115106
0.093690 0.116207
0.092318 0.117315
0.091045 0.118354
0.089963 0.119257
0.089148 0.119973
0.088662 0.120464
0.088537 0.120705
0.088772 0.120686
0.089333 0.120406
0.090158 0.119881
0.091165 0.119138
0.092259 0.118217
0.093343 0.117170
0.094325 0.116062
0.095116 0.114967
0.095634 0.113967
0.095808 0.113144
0.095583 0.112572
0.094920 0.112303
0.093806 0.112361
0.092252 0.112735
0.090300 0.113378
0.088015 0.114222
0.085483 0.115181
0.082812 0.116167
0.080119 0.117096
0.077524 0.117898
0.075144 0.118514
0.073079 0.118907
0.071406 0.119049
0.070170 0.118930
0.069379 0.118550
0.069005 0.117923
0.068986 0.117074
0.069239 0.116039
0.069666 0.114865
0.070164 0.113609
0.070633 0.112336
0.144782 -0.109159
0.143777 -0.107919
0.143038 -0.106719
0.142600 -0.105617
0.142472 -0.104670
0.142635 -0.103931
0.143049 -0.103449
0.143668 -0.103266
0.144437 -0.103406
0.145303 -0.103866
0.146216 -0.104613
0.147126 -0.105575
0.147989 -0.106659
0.148766 -0.107761
0.149425 -0.108778
0.149942 -0.109622
0.150305 -0.110221
0.150510 -0.110522
0.150561 -0.110488
0.150477 -0.110102
0.150284 -0.109365
0.150017 -0.108292
0.149724 -0.106919
0.149458 -0.105290
0.149280 -0.103466
0.149246 -0.101513
0.149407 -0.099500
0.149797 -0.097499
0.150428 -0.095578
0.151294 -0.093803
0.152371 -0.092233
0.153624 -0.090923
0.155014 -0.089912
0.156498 -0.089223
0.158030 -0.088851
0.159561 -0.088766
0.161038 -0.088909
0.162410 -0.089210
0.163632 -0.089587
0.164666 -0.089963
0.165488 -0.090268
0.166079 -0.090443
0.166437 -0.090448
0.166566 -0.090251
0.166481 -0.089836
0.166209 -0.089206
0.165787 -0.088374
0.165267 -0.087368
0.164710 -0.086227
0.164188 -0.085000
0.163769 -0.083744
0.163515 -0.082520
0.163464 -0.081388
0.163626 -0.080408
0.163985 -0.079633
0.164503 -0.079112
0.165130 -0.078879
0.165814 -0.078955
0.166495 -0.079332
0.167119 -0.079974
0.167629 -0.080815
0.167979 -0.081768
0.168128 -0.082740
0.168051 -0.083641
0.167733 -0.084394
0.167172 -0.084944
0.166375 -0.085247
0.165362 -0.085284
0.164164 -0.085049
0.162823 -0.084553
0.161396 -0.083816
0.159951 -0.082870
0.158573 -0.081757
0.157350 -0.080520
0.156375 -0.079208
0.155728 -0.077873
0.155466 -0.076567
0.155616 -0.075347
0.156174 -0.074267
0.157111 -0.073382
0.158385 -0.072741
0.159949 -0.072384
0.161752 -0.072328
0.163739 -0.072558
0.165851 -0.073030
0.168024 -0.073669
0.170192 -0.074384
0.172296 -0.075082
0.174281 -0.075678
0.176105 -0.076102
0.177732 -0.076298
0.179142 -0.076229
0.180324 -0.075875
0.181285 -0.075227
0.182044 -0.074292
0.182642 -0.073089
0.183134 -0.071648
0.183591 -0.070007
0.184088 -0.068211
0.184698 -0.066317
0.185477 -0.064383
0.078474 0.213459
0.078949 0.214158
0.078871 0.214879
0.078208 0.215589
0.076957 0.216252
0.075136 0.216838
0.072799 0.217320
0.070024 0.217677
0.066918 0.217897
0.063609 0.217984
0.060232 0.217957
0.056916 0.217853
0.053769 0.217729
0.050862 0.217653
0.048218 0.217697
0.045805 0.217929
0.043547 0.218396
0.041329 0.219120
0.039023 0.220090
0.036503 0.221268
0.033660 0.222584
0.030417 0.223956
0.026729 0.225287
0.022588 0.226483
0.018021 0.227456
0.013086 0.228128
0.007870 0.228442
0.002480 0.228362
-0.002956 0.227874
-0.008304 0.226993
-0.013420 0.225756
-0.018167 0.224227
-0.022417 0.222489
-0.026057 0.220642
-0.029007 0.218794
-0.031217 0.217056
-0.032681 0.215529
-0.033433 0.214296
-0.033546 0.213417
-0.033118 0.212921
-0.032265 0.212808
-0.031106 0.213051
-0.029752 0.213601
-0.028299 0.214394
-0.026827 0.215362
-0.025391 0.216434
-0.024025 0.217544
-0.022746 0.218633
-0.021547 0.219651
-0.020408 0.220559
-0.019288 0.221329
-0.018137 0.221942
-0.016892 0.222393
-0.015483 0.222684
-0.013843 0.222827
-0.011911 0.222840
-0.009643 0.222751
-0.007014 0.222589
-0.004024 0.222389
-0.000694 0.222191
0.002941 0.222033
0.006835 0.221950
0.010933 0.221973
0.015175 0.222118
0.019489 0.222391
0.023792 0.222785
0.027997 0.223283
0.032010 0.223860
0.035738 0.224487
0.039099 0.225135
0.042015 0.225774
0.044429 0.226375
0.046297 0.226908
0.047599 0.227349
0.048338 0.227670
0.048545 0.227851
0.048278 0.227872
0.047622 0.227721
0.046683 0.227392
0.045582 0.226892
0.044441 0.226238
0.043374 0.225459
0.042477 0.224595
0.041821 0.223690
0.041445 0.222789
0.041357 0.221931
0.041526 0.221150
0.041892 0.220465
0.042363 0.219886
0.042834 0.219416
0.043195 0.219049
0.043343 0.218778
0.043197 0.218594
0.042699 0.218484
0.041822 0.218438
0.040569 0.218443
0.038975 0.218483
0.037105 0.218546
0.035051 0.218617
0.032918 0.218685
0.030824 0.218744
-0.018013 -0.162574
-0.017722 -0.163690
-0.017522 -0.164549
-0.017435 -0.165123
-0.017481 -0.165403
-0.017670 -0.165391
-0.018008 -0.165105
-0.018494 -0.164581
-0.019124 -0.163871
-0.019888 -0.163042
-0.020779 -0.162178
-0.021784 -0.161370
-0.022890 -0.160718
-0.024078 -0.160318
-0.025323 -0.160260
-0.026596 -0.160610
-0.027863 -0.161402
-0.029094 -0.162621
-0.030264 -0.164201
-0.031355 -0.166032
-0.032361 -0.167979
-0.033283 -0.169903
-0.034129 -0.171682
-0.034911 -0.173212
-0.035646 -0.174418
-0.036351 -0.175251
-0.037041 -0.175682
-0.037726 -0.175703
-0.038409 -0.175324
-0.039084 -0.174573
-0.039741 -0.173494
-0.040368 -0.172150
-0.040955 -0.170618
-0.041494 -0.168986
-0.041982 -0.167357
-0.042419 -0.165839
-0.042805 -0.164542
-0.043137 -0.163572
-0.043408 -0.163021
-0.043608 -0.162955
-0.043726 -0.163400
-0.043751 -0.164332
-0.043676 -0.165679
-0.043502 -0.167326
-0.043241 -0.169143
-0.042909 -0.170998
-0.042529 -0.172773
-0.042128 -0.174374
-0.041727 -0.175729
-0.041342 -0.176787
-0.040978 -0.177515
-0.040632 -0.177896
-0.040294 -0.177930
-0.039950 -0.177637
-0.039591 -0.177053
-0.039211 -0.176232
-0.038811 -0.175242
-0.038396 -0.174163
-0.037972 -0.173082
-0.037545 -0.172092
-0.037114 -0.171286
-0.036672 -0.170752
-0.036208 -0.170563
-0.035705 -0.170773
-0.035153 -0.171402
-0.034547 -0.172424
-0.033894 -0.173772
-0.033213 -0.175339
-0.032532 -0.177002
-0.031883 -0.178638
-0.031298 -0.180134
-0.030802 -0.181400
-0.030415 -0.182369
-0.030146 -0.182995
-0.029995 -0.183255
-0.029961 -0.183143
-0.030037 -0.182674
-0.030216 -0.181877
-0.030497 -0.180791
-0.030876 -0.179469
-0.031356 -0.177969
-0.031936 -0.176355
-0.032614 -0.174694
-0.033387 -0.173053
-0.034247 -0.171501
-0.035183 -0.170104
-0.036185 -0.168923
-0.037246 -0.168008
-0.038363 -0.167387
-0.039536 -0.167061
-0.040768 -0.166999
-0.042064 -0.167143
-0.043421 -0.167420
-0.044829 -0.167751
-0.046272 -0.168064
-0.047721 -0.168305
-0.049146 -0.168434
-0.050514 -0.168434
-0.051794 -0.168301
-0.052962 -0.168043
-0.054003 -0.167681
-0.174775 0.072760
-0.174445 0.073092
-0.174027 0.073348
-0.173543 0.073522
-0.173019 0.073607
-0.172486 0.073606
-0.171973 0.073523
-0.171512 0.073364
-0.171126 0.073144
-0.170835 0.072878
-0.170650 0.072587
-0.170570 0.072294
-0.170586 0.072021
-0.170680 0.071793
-0.170829 0.071629
-0.171006 0.071542
-0.171189 0.071537
-0.171356 0.071613
-0.171490 0.071762
-0.171577 0.071972
-0.171607 0.072233
-0.171573 0.072535
-0.171470 0.072869
-0.171299 0.073232
-0.171065 0.073621
-0.170780 0.074034
-0.170462 0.074470
-0.170139 0.074927
-0.169843 0.075404
-0.169613 0.075899
-0.169491 0.076410
-0.169520 0.076935
-0.169740 0.077477
-0.170181 0.078036
-0.170863 0.078620
-0.171789 0.079240
-0.172948 0.079909
-0.174313 0.080643
-0.175847 0.081454
-0.177507 0.082350
-0.179249 0.083327
-0.181032 0.084367
-0.182822 0.085444
-0.184593 0.086519
-0.186326 0.087550
-0.188010 0.088494
-0.189639 0.089305
-0.191213 0.089945
-0.192739 0.090377
-0.194229 0.090569
-0.195698 0.090494
-0.197170 0.090131
-0.198669 0.089467
-0.200224 0.088492
-0.201860 0.087208
-0.203601 0.085621
-0.205462 0.083749
-0.207448 0.081616
-0.209554 0.079255
-0.211761 0.076703
-0.214041 0.074000
-0.216356 0.071185
-0.218666 0.068294
-0.220923 0.065357
-0.223082 0.062399
-0.225095 0.059437
-0.226916 0.056486
-0.228506 0.053558
-0.229832 0.050664
-0.230868 0.047812
-0.231600 0.045012
-0.232024 0.042272
-0.232149 0.039603
-0.231992 0.037013
-0.231585 0.034511
-0.230967 0.032108
-0.230184 0.029812
-0.229289 0.027632
-0.228336 0.025577
-0.227379 0.023657
-0.226469 0.021880
-0.225649 0.020253
-0.224955 0.018781
-0.224413 0.017467
-0.224039 0.016306
-0.223841 0.015293
-0.223817 0.014418
-0.223955 0.013669
-0.224239 0.013039
-0.224646 0.012518
-0.225151 0.012104
-0.225727 0.011794
-0.226348 0.011590
-0.226992 0.011488
-0.227641 0.011489
-0.228281 0.011587
-0.228908 0.011776
-0.229522 0.012046
-0.230130 0.012388
-0.230746 0.012794
-0.231384 0.013258
0.186423 -0.101052
0.186447 -0.101916
0.186410 -0.102649
0.186312 -0.103252
0.186154 -0.103731
0.185938 -0.104100
0.185665 -0.104374
0.185331 -0.104568
0.184931 -0.104692
0.184461 -0.104759
0.183922 -0.104781
0.183320 -0.104771
0.182666 -0.104750
0.181984 -0.104742
0.181299 -0.104778
0.180642 -0.104887
0.180036 -0.105092
0.179501 -0.105404
0.179043 -0.105817
0.178660 -0.106306
0.178339 -0.106833
0.178068 -0.107356
0.177838 -0.107832
0.177645 -0.108226
0.177488 -0.108514
0.177374 -0.108684
0.177310 -0.108737
0.177303 -0.108684
0.177358 -0.108542
0.177473 -0.108334
0.177648 -0.108081
0.177875 -0.107807
0.178148 -0.107530
0.178461 -0.107271
0.178809 -0.107047
0.179194 -0.106880
0.179622 -0.106793
0.180105 -0.106812
0.180656 -0.106959
0.181288 -0.107254
0.182007 -0.107706
0.182809 -0.108309
0.183679 -0.109043
0.184591 -0.109873
0.185514 -0.110756
0.186420 -0.111645
0.187281 -0.112498
0.188078 -0.113279
0.188794 -0.113961
0.189419 -0.114527
0.189939 -0.114974
0.190344 -0.115303
0.190619 -0.115526
0.190751 -0.115657
0.190729 -0.115716
0.190542 -0.115720
0.190185 -0.115689
0.189659 -0.115642
0.188974 -0.115603
0.188148 -0.115597
0.187208 -0.115654
0.186187 -0.115804
0.185119 -0.116076
0.184036 -0.116490
0.182962 -0.117054
0.181911 -0.117759
0.180889 -0.118580
0.179896 -0.119481
0.178929 -0.120420
0.177986 -0.121356
0.177068 -0.122253
0.176174 -0.123086
0.175305 -0.123842
0.174457 -0.124518
0.173622 -0.125117
0.172787 -0.125649
0.171937 -0.126123
0.171054 -0.126551
0.170123 -0.126940
0.169130 -0.127300
0.168069 -0.127643
0.166939 -0.127981
0.165750 -0.128337
0.164518 -0.128736
0.163267 -0.129210
0.162024 -0.129794
0.160820 -0.130515
0.159678 -0.131394
0.158620 -0.132431
0.157659 -0.133610
0.156801 -0.134898
0.156049 -0.136251
0.155402 -0.137622
0.154861 -0.138966
0.154424 -0.140243
0.154089 -0.141424
0.153853 -0.142487
0.153710 -0.143415
0.153652 -0.144199
0.153669 -0.144830
0.153751 -0.145303
0.240496 0.028722
0.241073 0.029750
0.241440 0.031058
0.241552 0.032677
0.241377 0.034618
0.240901 0.036870
0.240121 0.039413
0.239043 0.042213
0.237686 0.045235
0.236075 0.048439
0.234242 0.051784
0.232233 0.055229
0.230103 0.058728
0.227923 0.062232
0.225779 0.065690
0.223768 0.069051
0.221987 0.072268
0.220517 0.075306
0.219401 0.078148
0.218629 0.080796
0.218134 0.083277
0.217806 0.085633
0.217511 0.087918
0.217118 0.090181
0.216511 0.092465
0.215601 0.094796
0.214327 0.097186
0.212657 0.099632
0.210576 0.102124
0.208092 0.104649
0.205223 0.107191
0.201996 0.109742
0.198450 0.112295
0.194630 0.114844
0.190596 0.117384
0.186425 0.119902
0.182212 0.122381
0.178076 0.124799
0.174156 0.127128
0.170601 0.129340
0.167552 0.131410
0.165124 0.133317
0.163377 0.135047
0.162302 0.136593
0.161821 0.137957
0.161800 0.139147
0.162080 0.140179
0.162502 0.141068
0.162925 0.141834
0.163236 0.142493
0.163348 0.143062
0.163203 0.143557
0.162761 0.143997
0.162000 0.144406
0.160909 0.144811
0.159490 0.145239
0.157761 0.145717
0.155754 0.146269
0.153520 0.146907
0.151137 0.147630
0.148711 0.148428
0.146373 0.149277
0.144278 0.150148
0.142584 0.151005
0.141433 0.151816
0.140923 0.152553
0.141081 0.153192
0.141858 0.153719
0.143130 0.154129
0.144728 0.154427
0.146465 0.154627
0.148162 0.154746
0.149669 0.154806
0.150870 0.154827
0.151682 0.154831
0.152052 0.154839
0.151953 0.154874
0.151373 0.154962
0.150319 0.155130
0.148808 0.155406
0.146870 0.155811
0.144551 0.156361
0.141915 0.157059
0.139047 0.157894
0.136059 0.158843
0.133090 0.159875
0.130303 0.160953
0.127873 0.162039
0.125966 0.163099
0.124713 0.164102
0.124183 0.165025
0.124367 0.165846
0.125178 0.166550
0.126474 0.167128
0.128082 0.167579
0.129832 0.167907
0.131569 0.168125
0.133167 0.168251
0.134527 0.168310
0.135578 0.168331
0.136263 0.168351
0.104334 0.209104
0.102273 0.210563
0.099506 0.212089
0.096065 0.213589
0.092028 0.214965
0.087521 0.216125
0.082715 0.216988
0.077812 0.217498
0.073034 0.217626
0.068598 0.217376
0.064693 0.216787
0.061468 0.215922
0.059019 0.214860
0.057384 0.213683
0.056543 0.212466
0.056407 0.211274
0.056829 0.210159
0.057607 0.209168
0.058509 0.208340
0.059295 0.207717
0.059737 0.207335
0.059645 0.207220
0.058874 0.207378
0.057340 0.207789
0.055019 0.208402
0.051945 0.209143
0.048198 0.209924
0.043896 0.210656
0.039179 0.211262
0.034203 0.211682
0.029135 0.211878
0.024143 0.211841
0.019398 0.211593
0.015061 0.211177
0.011286 0.210664
0.008207 0.210135
0.005931 0.209679
0.004525 0.209375
0.003994 0.209285
0.004278 0.209443
0.005243 0.209854
0.006692 0.210505
0.008390 0.211373
0.010086 0.212431
0.011539 0.213656
0.012550 0.215022
0.012974 0.216492
0.012742 0.218010
0.011857 0.219507
0.010398 0.220901
0.008498 0.222110
0.006330 0.223060
0.004083 0.223698
0.001935 0.223993
0.000044 0.223939
-0.001460 0.223556
-0.002468 0.222890
-0.002882 0.222005
-0.002608 0.220980
-0.001561 0.219906
0.000330 0.218868
0.003104 0.217939
0.006746 0.217167
0.011164 0.216568
0.016188 0.216133
0.021584 0.215838
0.027088 0.215658
0.032444 0.215581
0.037431 0.215607
0.041891 0.215737
0.045732 0.215963
0.048925 0.216265
0.051491 0.216602
0.053481 0.216924
0.054960 0.217176
0.055996 0.217308
0.056664 0.217283
0.057042 0.217075
0.057222 0.216673
0.057310 0.216082
0.057433 0.215318
0.057735 0.214408
0.058373 0.213391
0.059505 0.212308
0.061278 0.211203
0.063796 0.210112
0.067099 0.209061
0.071143 0.208067
0.075798 0.207144
0.080867 0.206312
0.086119 0.205599
0.091318 0.205046
0.096249 0.204699
0.100732 0.204598
0.104614 0.204769
0.107773 0.205219
0.110106 0.205936
0.111528 0.206893
0.111983 0.208043
0.111442 0.209332
0.109915 0.210694
0.238360 0.031147
0.237845 0.032300
0.237145 0.033342
0.236283 0.034212
0.235289 0.034856
0.234193 0.035237
0.233025 0.035334
0.231813 0.035147
0.230586 0.034692
0.229377 0.034001
0.228225 0.033117
0.227175 0.032086
0.226280 0.030957
0.225591 0.029774
0.225152 0.028573
0.224992 0.027383
0.225113 0.026222
0.225488 0.025097
0.226071 0.024015
0.226796 0.022976
0.227597 0.021980
0.228413 0.021024
0.229194 0.020095
0.229904 0.019173
0.230522 0.018229
0.231036 0.017226
0.231448 0.016132
0.231763 0.014920
0.231989 0.013574
0.232138 0.012094
0.232222 0.010492
0.232253 0.008799
0.232249 0.007051
0.232236 0.005294
0.232245 0.003576
0.232316 0.001942
0.232493 0.000428
0.232814 -0.000936
0.233308 -0.002129
0.233982 -0.003140
0.234820 -0.003963
0.235787 -0.004597
0.236828 -0.005042
0.237885 -0.005304
0.238898 -0.005394
0.239814 -0.005329
0.240593 -0.005136
0.241203 -0.004850
0.241630 -0.004511
0.241869 -0.004163
0.241927 -0.003846
0.241820 -0.003600
0.241568 -0.003454
0.241196 -0.003431
0.240729 -0.003540
0.240194 -0.003781
0.239618 -0.004142
0.239031 -0.004602
0.238461 -0.005134
0.237932 -0.005712
0.237466 -0.006305
0.237072 -0.006886
0.236745 -0.007426
0.236471 -0.007896
0.236220 -0.008267
0.235956 -0.008511
0.235643 -0.008603
0.235245 -0.008529
0.234734 -0.008289
0.234091 -0.007897
0.233308 -0.007381
0.232387 -0.006778
0.231345 -0.006134
0.230203 -0.005493
0.228995 -0.004900
0.227759 -0.004393
0.226536 -0.004004
0.225370 -0.003755
0.224306 -0.003656
0.223384 -0.003705
0.222642 -0.003889
0.222113 -0.004189
0.221823 -0.004579
0.221788 -0.005033
0.222015 -0.005528
0.222496 -0.006042
0.223209 -0.006552
0.224117 -0.007040
0.225171 -0.007485
0.226314 -0.007869
0.227485 -0.008182
0.228626 -0.008423
0.229681 -0.008605
0.230601 -0.008750
0.231350 -0.008887
0.231902 -0.009053
0.232246 -0.009279
0.232384 -0.009598
0.232329 -0.010037
0.232102 -0.010617
0.231733 -0.011354
-0.040951 -0.163297
-0.040578 -0.163790
-0.040262 -0.164349
-0.040044 -0.164933
-0.039952 -0.165511
-0.040004 -0.166057
-0.040205 -0.166547
-0.040550 -0.166957
-0.041025 -0.167265
-0.041612 -0.167448
-0.042288 -0.167489
-0.043027 -0.167376
-0.043804 -0.167108
-0.044592 -0.166698
-0.045365 -0.166171
-0.046100 -0.165573
-0.046774 -0.164958
-0.047374 -0.164391
-0.047888 -0.163933
-0.048316 -0.163637
-0.048670 -0.163532
-0.048968 -0.163620
-0.049238 -0.163880
-0.049512 -0.164272
-0.049821 -0.164749
-0.050192 -0.165263
-0.050642 -0.165770
-0.051181 -0.166234
-0.051808 -0.166626
-0.052514 -0.166922
-0.053286 -0.167100
-0.054104 -0.167137
-0.054949 -0.167015
-0.055796 -0.166713
-0.056623 -0.166219
-0.057408 -0.165526
-0.058131 -0.164642
-0.058776 -0.163588
-0.059329 -0.162402
-0.059786 -0.161140
-0.060145 -0.159870
-0.060410 -0.158668
-0.060592 -0.157611
-0.060703 -0.156764
-0.060760 -0.156171
-0.060779 -0.155856
-0.060778 -0.155816
-0.060774 -0.156029
-0.060783 -0.156459
-0.060818 -0.157059
-0.060889 -0.157786
-0.061002 -0.158598
-0.061159 -0.159455
-0.061357 -0.160321
-0.061590 -0.161160
-0.061848 -0.161936
-0.062119 -0.162615
-0.062387 -0.163166
-0.062638 -0.163563
-0.062856 -0.163790
-0.063032 -0.163841
-0.063155 -0.163725
-0.063220 -0.163465
-0.063227 -0.163098
-0.063180 -0.162675
-0.063087 -0.162253
-0.062961 -0.161892
-0.062821 -0.161646
-0.062688 -0.161556
-0.062585 -0.161646
-0.062537 -0.161921
-0.062563 -0.162370
-0.062678 -0.162965
-0.062891 -0.163669
-0.063204 -0.164443
-0.063614 -0.165245
-0.064113 -0.166035
-0.064689 -0.166773
-0.065326 -0.167422
-0.066008 -0.167944
-0.066712 -0.168307
-0.067418 -0.168481
-0.068104 -0.168445
-0.068753 -0.168191
-0.069349 -0.167719
-0.069885 -0.167045
-0.070356 -0.166196
-0.070766 -0.165214
-0.071122 -0.164147
-0.071435 -0.163052
-0.071718 -0.161988
-0.071985 -0.161014
-0.072245 -0.160183
-0.072509 -0.159538
-0.072779 -0.159107
-0.073058 -0.158907
-0.073345 -0.158939
-0.073637 -0.159195
-0.073930 -0.159656
-0.074218 -0.160296
-0.074494 -0.161087
-0.119696 0.184837
-0.121302 0.184859
-0.123421 0.184667
-0.125842 0.184292
-0.128346 0.183784
-0.130724 0.183211
-0.132784 0.182656
-0.134369 0.182199
-0.135363 0.181912
-0.135699 0.181837
-0.135363 0.181981
-0.134407 0.182313
-0.132937 0.182767
-0.131107 0.183256
-0.129102 0.183693
-0.127118 0.183999
-0.125359 0.184112
-0.124025 0.183988
-0.123298 0.183599
-0.123337 0.182927
-0.124253 0.181959
-0.126095 0.180685
-0.128835 0.179100
-0.132371 0.177205
-0.136536 0.175013
-0.141125 0.172558
-0.145920 0.169894
-0.150709 0.167097
-0.155302 0.164260
-0.159543 0.161484
-0.163314 0.158866
-0.166534 0.156493
-0.169158 0.154425
-0.171176 0.152697
-0.172607 0.151311
-0.173498 0.150240
-0.173916 0.149438
-0.173945 0.148846
-0.173683 0.148403
-0.173240 0.148048
-0.172738 0.147721
-0.172309 0.147371
-0.172086 0.146951
-0.172192 0.146421
-0.172725 0.145753
-0.173733 0.144934
-0.175204 0.143970
-0.177058 0.142893
-0.179162 0.141758
-0.181347 0.140643
-0.183435 0.139648
-0.185251 0.138881
-0.186643 0.138448
-0.187491 0.138440
-0.187711 0.138915
-0.187259 0.139890
-0.186128 0.141336
-0.184346 0.143186
-0.181972 0.145348
-0.179083 0.147717
-0.175779 0.150185
-0.172177 0.152654
-0.168414 0.155038
-0.164644 0.157262
-0.161040 0.159267
-0.157789 0.161008
-0.155079 0.162447
-0.153092 0.163558
-0.151976 0.164319
-0.151820 0.164715
-0.152626 0.164744
-0.154300 0.164427
-0.156648 0.163817
-0.159408 0.163010
-0.162277 0.162136
-0.164960 0.161350
-0.167204 0.160794
-0.168834 0.160570
-0.169769 0.160715
-0.170012 0.161192
-0.169638 0.161914
-0.168759 0.162761
-0.167511 0.163606
-0.166035 0.164334
-0.164473 0.164844
-0.162966 0.165055
-0.161662 0.164901
-0.160717 0.164330
-0.160298 0.163298
-0.160572 0.161769
-0.161691 0.159707
-0.163766 0.157086
-0.166830 0.153890
-0.170811 0.150130
-0.175522 0.145861
-0.180683 0.141194
-0.185967 0.136298
-0.191058 0.131381
-0.195699 0.126661
-0.199722 0.122331
-0.203049 0.118529
-0.113228 -0.129347
-0.113597 -0.130248
-0.114076 -0.131413
-0.114640 -0.132788
-0.115259 -0.134310
-0.115906 -0.135915
-0.116554 -0.137538
-0.117183 -0.139117
-0.117779 -0.140594
-0.118335 -0.141919
-0.118849 -0.143047
-0.119327 -0.143941
-0.119776 -0.144575
-0.120205 -0.144935
-0.120622 -0.145019
-0.121030 -0.144842
-0.121432 -0.144436
-0.121831 -0.143843
-0.122228 -0.143117
-0.122630 -0.142317
-0.123045 -0.141497
-0.123483 -0.140710
-0.123951 -0.139994
-0.124452 -0.139374
-0.124984 -0.138856
-0.125535 -0.138431
-0.126088 -0.138072
-0.126620 -0.137743
-0.127109 -0.137398
-0.127538 -0.136991
-0.127891 -0.136479
-0.128166 -0.135821
-0.128366 -0.134986
-0.128501 -0.133950
-0.128585 -0.132699
-0.128636 -0.131233
-0.128667 -0.129567
-0.128689 -0.127733
-0.128709 -0.125778
-0.128734 -0.123762
-0.128774 -0.121756
-0.128847 -0.119831
-0.128975 -0.118059
-0.129188 -0.116507
-0.129519 -0.115234
-0.130001 -0.114286
-0.130660 -0.113695
-0.131512 -0.113478
-0.132557 -0.113630
-0.133780 -0.114129
-0.135145 -0.114932
-0.136605 -0.115983
-0.138103 -0.117213
-0.139584 -0.118546
-0.140996 -0.119909
-0.142299 -0.121228
-0.143464 -0.122438
-0.144473 -0.123480
-0.145318 -0.124306
-0.145996 -0.124883
-0.146506 -0.125191
-0.146848 -0.125227
-0.147019 -0.125008
-0.147020 -0.124564
-0.146854 -0.123942
-0.146530 -0.123197
-0.146069 -0.122392
-0.145495 -0.121589
-0.144843 -0.120853
-0.144148 -0.120241
-0.143447 -0.119801
-0.142774 -0.119571
-0.142154 -0.119569
-0.141602 -0.119794
-0.141121 -0.120218
-0.140702 -0.120797
-0.140333 -0.121466
-0.139996 -0.122153
-0.139679 -0.122783
-0.139371 -0.123285
-0.139070 -0.123596
-0.138774 -0.123666
-0.138481 -0.123459
-0.138192 -0.122958
-0.137903 -0.122160
-0.137610 -0.121077
-0.137312 -0.119733
-0.137014 -0.118164
-0.136723 -0.116414
-0.136460 -0.114534
-0.136251 -0.112582
-0.136132 -0.110621
-0.136146 -0.108716
-0.136340 -0.106931
-0.136762 -0.105326
-0.137454 -0.103949
-0.138446 -0.102832
-0.139748 -0.101984
-0.141352 -0.101389
-0.143226 -0.101007
-0.145323 -0.100782
0.168346 0.138790
0.168822 0.140047
0.169523 0.141116
0.170351 0.142031
0.171205 0.142840
0.171983 0.143599
0.172583 0.144374
0.172904 0.145239
0.172850 0.146270
0.172333 0.147536
0.171287 0.149091
0.169673 0.150961
0.167492 0.153141
0.164790 0.155597
0.161653 0.158268
0.158204 0.161081
0.154584 0.163965
0.150933 0.166861
0.147366 0.169725
0.143962 0.172532
0.140750 0.175271
0.137714 0.177938
0.134796 0.180536
0.131911 0.183070
0.128959 0.185544
0.125835 0.187965
0.122433 0.190339
0.118650 0.192673
0.114391 0.194973
0.109566 0.197242
0.104094 0.199474
0.097917 0.201650
0.091011 0.203737
0.083400 0.205685
0.075175 0.207433
0.066495 0.208921
0.057582 0.210103
0.048701 0.210963
0.040124 0.211520
0.032105 0.211829
0.024846 0.211971
0.018485 0.212036
0.013095 0.212110
0.008687 0.212260
0.005220 0.212526
0.002621 0.212923
0.000786 0.213440
-0.000405 0.214053
-0.001086 0.214725
-0.001401 0.215422
-0.001500 0.216109
-0.001543 0.216759
-0.001688 0.217354
-0.002088 0.217881
-0.002870 0.218335
-0.004128 0.218714
-0.005893 0.219019
-0.008132 0.219253
-0.010735 0.219422
-0.013539 0.219541
-0.016335 0.219633
-0.018904 0.219733
-0.021041 0.219880
-0.022570 0.220119
-0.023354 0.220486
-0.023304 0.221006
-0.022374 0.221685
-0.020563 0.222503
-0.017910 0.223421
-0.014498 0.224378
-0.010445 0.225305
-0.005902 0.226133
-0.001048 0.226803
0.003922 0.227275
0.008803 0.227532
0.013391 0.227586
0.017501 0.227467
0.020974 0.227224
0.023695 0.226910
0.025603 0.226575
0.026699 0.226255
0.027052 0.225969
0.026789 0.225718
0.026086 0.225491
0.025146 0.225274
0.024186 0.225055
0.023408 0.224827
0.022993 0.224592
0.023084 0.224355
0.023779 0.224117
0.025126 0.223871
0.027117 0.223599
0.029691 0.223274
0.032741 0.222863
0.036125 0.222335
0.039676 0.221668
0.043219 0.220859
0.046584 0.219920
0.049613 0.218884
0.052171 0.217796
0.054148 0.216714
0.188503 -0.089192
0.188765 -0.089780
0.189164 -0.090420
0.189709 -0.091119
0.190391 -0.091876
0.191187 -0.092691
0.192060 -0.093555
0.192962 -0.094458
0.193841 -0.095385
0.194645 -0.096319
0.195328 -0.097243
0.195849 -0.098137
0.196179 -0.098980
0.196298 -0.099752
0.196198 -0.100432
0.195881 -0.101000
0.195357 -0.101436
0.194641 -0.101722
0.193755 -0.101849
0.192724 -0.101809
0.191574 -0.101606
0.190333 -0.101252
0.189033 -0.100765
0.187707 -0.100170
0.186388 -0.099493
0.185110 -0.098761
0.183902 -0.097998
0.182788 -0.097226
0.181787 -0.096464
0.180909 -0.095722
0.180158 -0.095012
0.179533 -0.094340
0.179027 -0.093710
0.178635 -0.093128
0.178345 -0.092597
0.178146 -0.092119
0.178027 -0.091697
0.177975 -0.091330
0.177977 -0.091017
0.178022 -0.090755
0.178100 -0.090541
0.178202 -0.090367
0.178322 -0.090231
0.178456 -0.090128
0.178600 -0.090052
0.178752 -0.090003
0.178910 -0.089978
0.179073 -0.089978
0.179237 -0.090004
0.179400 -0.090058
0.179559 -0.090143
0.179707 -0.090261
0.179840 -0.090416
0.179950 -0.090609
0.180029 -0.090842
0.180068 -0.091114
0.180060 -0.091424
0.179997 -0.091764
0.179872 -0.092129
0.179682 -0.092508
0.179424 -0.092886
0.179101 -0.093251
0.178712 -0.093585
0.178262 -0.093873
0.177754 -0.094100
0.177187 -0.094256
0.176562 -0.094333
0.175874 -0.094330
0.175119 -0.094251
0.174291 -0.094103
0.173386 -0.093899
0.172403 -0.093651
0.171344 -0.093375
0.170218 -0.093085
0.169036 -0.092796
0.167812 -0.092522
0.166568 -0.092277
0.165325 -0.092075
0.164111 -0.091926
0.162951 -0.091843
0.161875 -0.091833
0.160910 -0.091904
0.160080 -0.092061
0.159407 -0.092308
0.158906 -0.092646
0.158585 -0.093076
0.158447 -0.093594
0.158487 -0.094199
0.158689 -0.094882
0.159024 -0.095634
0.159459 -0.096444
0.159950 -0.097304
0.160454 -0.098206
0.160929 -0.099141
0.161334 -0.100104
0.161637 -0.101087
0.161807 -0.102084
0.161823 -0.103089
0.161672 -0.104092
0.161345 -0.105087
0.160841 -0.106067
0.188907 0.023420
0.190280 0.023393
0.191628 0.023379
0.192958 0.023373
0.194278 0.023363
0.195592 0.023332
0.196902 0.023263
0.198210 0.023143
0.199512 0.022966
0.200803 0.022736
0.202074 0.022467
0.203314 0.022187
0.204509 0.021932
0.205645 0.021749
0.206706 0.021685
0.207679 0.021792
0.208550 0.022112
0.209312 0.022680
0.209957 0.023520
0.210484 0.024645
0.210890 0.026061
0.211175 0.027771
0.211340 0.029769
0.211385 0.032043
0.211309 0.034573
0.211117 0.037326
0.210815 0.040260
0.210417 0.043318
0.209942 0.046441
0.209415 0.049564
0.208865 0.052627
0.208316 0.055579
0.207792 0.058381
0.207303 0.061013
0.206851 0.063472
0.206424 0.065772
0.206001 0.067940
0.205555 0.070011
0.205061 0.072016
0.204502 0.073975
0.203869 0.075895
0.203163 0.077776
0.202394 0.079618
0.201572 0.081422
0.200704 0.083197
0.199801 0.084952
0.198873 0.086693
0.197938 0.088416
0.197022 0.090098
0.196167 0.091704
0.195424 0.093185
0.194848 0.094488
0.194496 0.095563
0.194418 0.096367
0.194652 0.096869
0.195220 0.097055
0.196119 0.096927
0.197324 0.096508
0.198785 0.095839
0.200436 0.094979
0.202203 0.093998
0.204012 0.092970
0.205798 0.091964
0.207512 0.091043
0.209116 0.090258
0.210584 0.089657
0.211901 0.089275
0.213057 0.089144
0.214051 0.089284
0.214887 0.089704
0.215577 0.090397
0.216138 0.091343
0.216593 0.092507
0.216972 0.093845
0.217307 0.095310
0.217637 0.096853
0.217995 0.098435
0.218415 0.100023
0.218919 0.101600
0.219515 0.103161
0.220192 0.104719
0.220919 0.106297
0.221644 0.107925
0.222306 0.109633
0.222838 0.111446
0.223176 0.113384
0.223257 0.115460
0.223030 0.117688
0.222446 0.120081
0.221467 0.122648
0.220064 0.125391
0.218227 0.128297
0.215967 0.131332
0.213320 0.134443
0.210350 0.137561
0.207142 0.140610
0.203793 0.143522
0.200404 0.146239
0.197075 0.148723
0.193892 0.150956
0.190931 0.152933
-0.137140 0.053443
-0.136694 0.054053
-0.136159 0.054635
-0.135553 0.055166
-0.134905 0.055624
-0.134249 0.055990
-0.133627 0.056247
-0.133092 0.056382
-0.132703 0.056387
-0.132526 0.056257
-0.132629 0.055992
-0.133077 0.055594
-0.133921 0.055061
-0.135192 0.054389
-0.136885 0.053570
-0.138963 0.052591
-0.141357 0.051443
-0.143978 0.050118
-0.146731 0.048616
-0.149519 0.046946
-0.152255 0.045124
-0.154865 0.043174
-0.157287 0.041123
-0.159475 0.039002
-0.161392 0.036841
-0.163015 0.034675
-0.164329 0.032534
-0.165331 0.030451
-0.166025 0.028454
-0.166430 0.026572
-0.166574 0.024828
-0.166501 0.023238
-0.166263 0.021812
-0.165922 0.020553
-0.165544 0.019456
-0.165191 0.018509
-0.164915 0.017697
-0.164747 0.017005
-0.164696 0.016415
-0.164747 0.015917
-0.164861 0.015504
-0.164987 0.015173
-0.165065 0.014927
-0.165040 0.014774
-0.164856 0.014722
-0.164470 0.014780
-0.163849 0.014955
-0.162968 0.015250
-0.161817 0.015663
-0.160396 0.016186
-0.158713 0.016807
-0.156792 0.017506
-0.154664 0.018256
-0.152372 0.019029
-0.149970 0.019790
-0.147520 0.020505
-0.145092 0.021141
-0.142763 0.021666
-0.140611 0.022053
-0.138709 0.022278
-0.137124 0.022320
-0.135908 0.022160
-0.135099 0.021775
-0.134714 0.021143
-0.134753 0.020246
-0.135190 0.019073
-0.135981 0.017623
-0.137065 0.015913
-0.138371 0.013970
-0.139827 0.011832
-0.141365 0.009546
-0.142923 0.007160
-0.144449 0.004725
-0.145902 0.002290
-0.147250 -0.000098
-0.148472 -0.002396
-0.149558 -0.004568
-0.150507 -0.006583
-0.151327 -0.008417
-0.152038 -0.010055
-0.152667 -0.011490
-0.153250 -0.012727
-0.153830 -0.013778
-0.154454 -0.014664
-0.155168 -0.015409
-0.156012 -0.016044
-0.157013 -0.016592
-0.158180 -0.017073
-0.159500 -0.017494
-0.160936 -0.017852
-0.162432 -0.018133
-0.163922 -0.018313
-0.165338 -0.018363
-0.166616 -0.018256
-0.167699 -0.017963
-0.168544 -0.017465
-0.169116 -0.016744
-0.169394 -0.015795
-0.169366 -0.014619
-0.169031 -0.013226
-0.168397 -0.011636
0.166772 -0.126293
0.165508 -0.127511
0.164362 -0.128713
0.163341 -0.129920
0.162444 -0.131144
0.161654 -0.132392
0.160943 -0.133663
0.160277 -0.134953
0.159618 -0.136252
0.158933 -0.137554
0.158193 -0.138853
0.157372 -0.140142
0.156453 -0.141414
0.155421 -0.142655
0.154265 -0.143846
0.152978 -0.144959
0.151557 -0.145962
0.150005 -0.146822
0.148330 -0.147509
0.146547 -0.148001
0.144676 -0.148287
0.142746 -0.148373
0.140789 -0.148277
0.138839 -0.148035
0.136932 -0.147692
0.135101 -0.147299
0.133371 -0.146907
0.131762 -0.146557
0.130278 -0.146277
0.128914 -0.146079
0.127655 -0.145964
0.126481 -0.145923
0.125367 -0.145944
0.124289 -0.146017
0.123227 -0.146132
0.122161 -0.146284
0.121074 -0.146462
0.119953 -0.146656
0.118786 -0.146848
0.117565 -0.147018
0.116287 -0.147139
0.114950 -0.147186
0.113559 -0.147136
0.112123 -0.146972
0.110653 -0.146689
0.109166 -0.146293
0.107685 -0.145800
0.106233 -0.145238
0.104839 -0.144641
0.103534 -0.144046
0.102343 -0.143490
0.101287 -0.143002
0.100374 -0.142604
0.099599 -0.142309
0.098944 -0.142121
0.098383 -0.142039
0.097882 -0.142062
0.097407 -0.142184
0.096924 -0.142398
0.096406 -0.142697
0.095830 -0.143064
0.095179 -0.143481
0.094445 -0.143920
0.093625 -0.144348
0.092721 -0.144731
0.091741 -0.145038
0.090697 -0.145242
0.089601 -0.145327
0.088471 -0.145287
0.087326 -0.145129
0.086185 -0.144869
0.085073 -0.144531
0.084008 -0.144148
0.083009 -0.143750
0.082087 -0.143371
0.081244 -0.143034
0.080471 -0.142758
0.079750 -0.142552
0.079058 -0.142418
0.078366 -0.142354
0.077646 -0.142352
0.076874 -0.142400
0.076030 -0.142483
0.075099 -0.142582
0.074073 -0.142671
0.072952 -0.142725
0.071739 -0.142712
0.070445 -0.142605
0.069083 -0.142379
0.067667 -0.142017
0.066218 -0.141511
0.064754 -0.140862
0.063300 -0.140085
0.061883 -0.139200
0.060534 -0.138240
0.059286 -0.137240
0.058172 -0.136238
0.057223 -0.135269
0.056460 -0.134361
0.055892 -0.133533
0.055512 -0.132793
-0.001324 -0.065311
-0.002219 -0.065538
-0.003046 -0.065498
-0.003741 -0.065225
-0.004232 -0.064766
-0.004448 -0.064178
-0.004327 -0.063518
-0.003833 -0.062840
-0.002965 -0.062186
-0.001769 -0.061582
-0.000334 -0.061037
0.001224 -0.060547
0.002782 -0.060096
0.004230 -0.059665
0.005481 -0.059229
0.006484 -0.058760
0.007216 -0.058234
0.007678 -0.057628
0.007888 -0.056923
0.007871 -0.056108
0.007655 -0.055178
0.007267 -0.054136
0.006733 -0.052990
0.006085 -0.051757
0.005359 -0.050460
0.004604 -0.049129
0.003875 -0.047798
0.003239 -0.046508
0.002765 -0.045307
0.002527 -0.044241
0.002587 -0.043358
0.002990 -0.042705
0.003745 -0.042318
0.004815 -0.042225
0.006116 -0.042436
0.007529 -0.042945
0.008925 -0.043727
0.010188 -0.044746
0.011226 -0.045960
0.011983 -0.047321
0.012435 -0.048783
0.012583 -0.050300
0.012447 -0.051829
0.012056 -0.053329
0.011445 -0.054765
0.010652 -0.056104
0.009720 -0.057316
0.008695 -0.058378
0.007628 -0.059272
0.006576 -0.059991
0.005600 -0.060541
0.004764 -0.060939
0.004138 -0.061218
0.003785 -0.061418
0.003763 -0.061589
0.004108 -0.061784
0.004822 -0.062046
0.005866 -0.062408
0.007155 -0.062882
0.008577 -0.063462
0.010009 -0.064125
0.011341 -0.064840
0.012487 -0.065567
0.013388 -0.066268
0.014012 -0.066906
0.014346 -0.067447
0.014395 -0.067865
0.014169 -0.068138
0.013688 -0.068252
0.012978 -0.068200
0.012072 -0.067982
0.011015 -0.067604
0.009855 -0.067080
0.008652 -0.066433
0.007465 -0.065695
0.006361 -0.064904
0.005410 -0.064110
0.004678 -0.063364
0.004229 -0.062723
0.004111 -0.062241
0.004343 -0.061961
0.004915 -0.061914
0.005777 -0.062110
0.006847 -0.062542
0.008025 -0.063187
0.009211 -0.064013
0.010312 -0.064983
0.011257 -0.066061
0.011997 -0.067209
0.012507 -0.068390
0.012783 -0.069568
0.012838 -0.070706
0.012699 -0.071767
0.012403 -0.072719
0.011991 -0.073532
0.011507 -0.074185
0.010993 -0.074665
0.010495 -0.074968
0.010057 -0.075102
0.009726 -0.075082
0.009552 -0.074936
0.210841 -0.007338
0.211446 -0.007759
0.212061 -0.008133
0.212725 -0.008466
0.213474 -0.008760
0.214331 -0.009019
0.215307 -0.009245
0.216401 -0.009433
0.217603 -0.009576
0.218896 -0.009666
0.220254 -0.009694
0.221644 -0.009658
0.223029 -0.009554
0.224365 -0.009384
0.225605 -0.009148
0.226704 -0.008847
0.227620 -0.008481
0.228316 -0.008050
0.228771 -0.007559
0.228975 -0.007011
0.228935 -0.006413
0.228674 -0.005770
0.228232 -0.005092
0.227664 -0.004385
0.227033 -0.003659
0.226412 -0.002923
0.225870 -0.002184
0.225470 -0.001448
0.225256 -0.000717
0.225258 0.000012
0.225482 0.000743
0.225918 0.001485
0.226542 0.002245
0.227322 0.003030
0.228218 0.003846
0.229190 0.004702
0.230195 0.005606
0.231188 0.006570
0.232125 0.007604
0.232958 0.008711
0.233643 0.009881
0.234142 0.011099
0.234426 0.012349
0.234481 0.013613
0.234306 0.014879
0.233913 0.016141
0.233328 0.017395
0.232588 0.018642
0.231742 0.019886
0.230842 0.021137
0.229941 0.022407
0.229090 0.023709
0.228329 0.025059
0.227684 0.026473
0.227166 0.027960
0.226773 0.029525
0.226488 0.031167
0.226286 0.032879
0.226135 0.034655
0.226002 0.036486
0.225851 0.038362
0.225653 0.040260
0.225383 0.042145
0.225032 0.043968
0.224597 0.045675
0.224089 0.047218
0.223528 0.048562
0.222940 0.049681
0.222360 0.050564
0.221826 0.051209
0.221385 0.051621
0.221087 0.051814
0.220982 0.051802
0.221120 0.051605
0.221542 0.051242
0.222274 0.050736
0.223326 0.050107
0.224685 0.049377
0.226320 0.048571
0.228184 0.047719
0.230220 0.046854
0.232368 0.046017
0.234566 0.045251
0.236758 0.044591
0.238891 0.044062
0.240916 0.043671
0.242790 0.043413
0.244475 0.043272
0.245939 0.043231
0.247159 0.043276
0.248121 0.043398
0.248822 0.043595
0.249276 0.043867
0.249507 0.044221
0.249559 0.044664
0.249484 0.045209
0.249343 0.045868
0.249199 0.046658
0.249100 0.047597
0.249080 0.048703
0.249148 0.049990
-0.035297 0.007503
-0.034400 0.006656
-0.033673 0.006121
-0.033141 0.005924
-0.032817 0.006074
-0.032695 0.006561
-0.032756 0.007350
-0.032964 0.008392
-0.033270 0.009615
-0.033614 0.010936
-0.033931 0.012259
-0.034148 0.013481
-0.034196 0.014499
-0.034015 0.015221
-0.033564 0.015579
-0.032837 0.015543
-0.031861 0.015129
-0.030696 0.014398
-0.029421 0.013437
-0.028113 0.012347
-0.026845 0.011225
-0.025680 0.010159
-0.024664 0.009224
-0.023837 0.008484
-0.023230 0.007992
-0.022867 0.007789
-0.022764 0.007905
-0.022933 0.008360
-0.023372 0.009158
-0.024071 0.010285
-0.025004 0.011710
-0.026134 0.013385
-0.027405 0.015244
-0.028747 0.017207
-0.030077 0.019184
-0.031294 0.021080
-0.032289 0.022799
-0.032950 0.024258
-0.033183 0.025393
-0.032921 0.026169
-0.032149 0.026583
-0.030901 0.026670
-0.029253 0.026488
-0.027299 0.026112
-0.025140 0.025617
-0.022868 0.025077
-0.020568 0.024559
-0.018311 0.024126
-0.016164 0.023831
-0.014183 0.023726
-0.012419 0.023854
-0.010917 0.024249
-0.009711 0.024936
-0.008821 0.025924
-0.008256 0.027204
-0.008005 0.028750
-0.008038 0.030516
-0.008302 0.032438
-0.008719 0.034437
-0.009189 0.036427
-0.009594 0.038317
-0.009805 0.040022
-0.009709 0.041464
-0.009222 0.042590
-0.008319 0.043371
-0.007033 0.043808
-0.005444 0.043929
-0.003661 0.043780
-0.001797 0.043415
0.000044 0.042893
0.001774 0.042271
0.003318 0.041607
0.004619 0.040958
0.005625 0.040379
0.006293 0.039928
0.006589 0.039657
0.006485 0.039612
0.005966 0.039825
0.005035 0.040306
0.003714 0.041037
0.002050 0.041976
0.000116 0.043053
-0.001990 0.044181
-0.004150 0.045260
-0.006231 0.046189
-0.008100 0.046866
-0.009638 0.047206
-0.010758 0.047144
-0.011418 0.046646
-0.011623 0.045717
-0.011421 0.044399
-0.010884 0.042761
-0.010093 0.040890
-0.009130 0.038876
-0.008065 0.036813
-0.006961 0.034786
-0.005870 0.032879
-0.004842 0.031168
-0.003921 0.029729
-0.003153 0.028631
-0.002583 0.027938
-0.213692 0.073433
-0.215514 0.074400
-0.217355 0.075480
-0.219150 0.076593
-0.220845 0.077663
-0.222387 0.078623
-0.223728 0.079427
-0.224824 0.080041
-0.225637 0.080446
-0.226139 0.080625
-0.226314 0.080568
-0.226161 0.080263
-0.225700 0.079697
-0.224976 0.078859
-0.224056 0.077741
-0.223029 0.076338
-0.221996 0.074655
-0.221064 0.072716
-0.220332 0.070565
-0.219877 0.068269
-0.219742 0.065918
-0.219938 0.063612
-0.220442 0.061441
-0.221217 0.059468
-0.222214 0.057711
-0.223381 0.056151
-0.224663 0.054742
-0.226002 0.053430
-0.227339 0.052167
-0.228618 0.050920
-0.229782 0.049669
-0.230785 0.048402
-0.231586 0.047115
-0.232154 0.045809
-0.232473 0.044482
-0.232541 0.043132
-0.232379 0.041754
-0.232029 0.040335
-0.231554 0.038861
-0.231038 0.037315
-0.230579 0.035680
-0.230283 0.033947
-0.230249 0.032118
-0.230556 0.030212
-0.231253 0.028268
-0.232348 0.026341
-0.233810 0.024493
-0.235575 0.022777
-0.237549 0.021234
-0.239627 0.019881
-0.241700 0.018725
-0.243664 0.017764
-0.245431 0.016996
-0.246924 0.016420
-0.248085 0.016037
-0.248871 0.015844
-0.249250 0.015838
-0.249210 0.016007
-0.248755 0.016334
-0.247911 0.016795
-0.246723 0.017362
-0.245258 0.018003
-0.243601 0.018690
-0.241855 0.019405
-0.240129 0.020140
-0.238534 0.020908
-0.237169 0.021739
-0.236109 0.022678
-0.235398 0.023769
-0.235041 0.025041
-0.235009 0.026492
-0.235245 0.028091
-0.235677 0.029784
-0.236228 0.031511
-0.236825 0.033212
-0.237405 0.034839
-0.237916 0.036350
-0.238320 0.037710
-0.238587 0.038892
-0.238702 0.039867
-0.238658 0.040608
-0.238456 0.041092
-0.238111 0.041297
-0.237648 0.041211
-0.237100 0.040836
-0.236518 0.040188
-0.235959 0.039303
-0.235492 0.038236
-0.235189 0.037059
-0.235126 0.035853
-0.235362 0.034702
-0.235940 0.033675
-0.236863 0.032816
-0.238094 0.032140
-0.239556 0.031634
-0.241149 0.031269
-0.242761 0.031013
-0.244284 0.030834
-0.245623 0.030702
-0.246699 0.030590
-0.247452 0.030468
-0.081491 -0.047459
-0.080792 -0.047076
-0.080051 -0.046493
-0.079285 -0.045705
-0.078518 -0.044713
-0.077779 -0.043523
-0.077107 -0.042148
-0.076549 -0.040601
-0.076155 -0.038902
-0.075980 -0.037077
-0.076073 -0.035158
-0.076465 -0.033192
-0.077165 -0.031242
-0.078149 -0.029390
-0.079363 -0.027733
-0.080733 -0.026369
-0.082176 -0.025384
-0.083617 -0.024832
-0.085001 -0.024723
-0.086290 -0.025025
-0.087461 -0.025674
-0.088502 -0.026590
-0.089406 -0.027685
-0.090168 -0.028881
-0.090788 -0.030104
-0.091268 -0.031291
-0.091616 -0.032388
-0.091845 -0.033346
-0.091975 -0.034123
-0.092034 -0.034684
-0.092056 -0.034996
-0.092083 -0.035035
-0.092161 -0.034780
-0.092335 -0.034223
-0.092644 -0.033369
-0.093113 -0.032246
-0.093750 -0.030907
-0.094542 -0.029435
-0.095456 -0.027942
-0.096441 -0.026550
-0.097433 -0.025378
-0.098364 -0.024512
-0.099160 -0.023984
-0.099753 -0.023769
-0.100082 -0.023790
-0.100102 -0.023948
-0.099785 -0.024140
-0.099117 -0.024275
-0.098098 -0.024281
-0.096740 -0.024108
-0.095069 -0.023722
-0.093117 -0.023103
-0.090929 -0.022241
-0.088559 -0.021132
-0.086067 -0.019776
-0.083518 -0.018177
-0.080978 -0.016343
-0.078512 -0.014286
-0.076177 -0.012026
-0.074021 -0.009596
-0.072077 -0.007044
-0.070360 -0.004436
-0.068862 -0.001855
-0.067553 0.000597
-0.066383 0.002819
-0.065293 0.004715
-0.064223 0.006218
-0.063125 0.007289
-0.061972 0.007926
-0.060756 0.008153
-0.059488 0.008013
-0.058192 0.007558
-0.056896 0.006842
-0.055630 0.005916
-0.054424 0.004828
-0.053311 0.003624
-0.052323 0.002345
-0.051494 0.001032
-0.050864 -0.000277
-0.050471 -0.001544
-0.050356 -0.002735
-0.050551 -0.003818
-0.051078 -0.004773
-0.051940 -0.005592
-0.053122 -0.006287
-0.054580 -0.006885
-0.056252 -0.007428
-0.058057 -0.007967
-0.059904 -0.008549
-0.061707 -0.009208
-0.063388 -0.009961
-0.064883 -0.010801
-0.066148 -0.011701
-0.067152 -0.012620
-0.067878 -0.013508
-0.068322 -0.014314
-0.068488 -0.014989
-0.068392 -0.015490
-0.068056 -0.015783
-0.067512 -0.015840
-0.066797 -0.015640
-0.038685 0.213113
-0.039822 0.214275
-0.040724 0.215506
-0.041494 0.216714
-0.042233 0.217818
-0.043037 0.218754
-0.043992 0.219473
-0.045170 0.219944
-0.046621 0.220152
-0.048365 0.220097
-0.050387 0.219794
-0.052641 0.219266
-0.055052 0.218547
-0.057538 0.217674
-0.060023 0.216685
-0.062447 0.215623
-0.064768 0.214529
-0.066940 0.213456
-0.068913 0.212462
-0.070624 0.211618
-0.072014 0.210988
-0.073041 0.210618
-0.073685 0.210525
-0.073964 0.210684
-0.073921 0.211035
-0.073626 0.211494
-0.073165 0.211966
-0.072630 0.212364
-0.072109 0.212618
-0.071687 0.212678
-0.071433 0.212517
-0.071402 0.212127
-0.071624 0.211519
-0.072104 0.210718
-0.072823 0.209755
-0.073739 0.208667
-0.074801 0.207491
-0.075955 0.206262
-0.077146 0.205014
-0.078312 0.203790
-0.079384 0.202641
-0.080281 0.201636
-0.080917 0.200854
-0.081204 0.200377
-0.081065 0.200278
-0.080438 0.200606
-0.079286 0.201369
-0.077603 0.202532
-0.075416 0.204018
-0.072783 0.205720
-0.069777 0.207527
-0.066487 0.209337
-0.062998 0.211067
-0.059396 0.212658
-0.055756 0.214072
-0.052149 0.215289
-0.048640 0.216301
-0.045299 0.217103
-0.042206 0.217692
-0.039449 0.218066
-0.037115 0.218225
-0.035267 0.218176
-0.033920 0.217939
-0.033043 0.217550
-0.032549 0.217061
-0.032311 0.216541
-0.032182 0.216067
-0.032008 0.215722
-0.031653 0.215578
-0.031017 0.215680
-0.030048 0.216041
-0.028747 0.216631
-0.027165 0.217387
-0.025388 0.218227
-0.023511 0.219069
-0.021634 0.219842
-0.019843 0.220490
-0.018208 0.220976
-0.016782 0.221278
-0.015611 0.221382
-0.014744 0.221280
-0.014235 0.220969
-0.014146 0.220445
-0.014519 0.219712
-0.015364 0.218777
-0.016643 0.217661
-0.018270 0.216394
-0.020117 0.215026
-0.022033 0.213624
-0.023864 0.212268
-0.025468 0.211048
-0.026738 0.210047
-0.027607 0.209335
-0.028062 0.208952
-0.028144 0.208903
-0.027941 0.209156
-0.027575 0.209660
-0.027177 0.210349
-0.026869 0.211161
-0.026754 0.212039
-0.026904 0.212938
0.175128 0.151754
0.176712 0.150867
0.178239 0.150063
0.179792 0.149293
0.181461 0.148512
0.183339 0.147670
0.185512 0.146723
0.188043 0.145632
0.190956 0.144372
0.194223 0.142935
0.197761 0.141335
0.201440 0.139608
0.205101 0.137810
0.208583 0.136015
0.211735 0.134304
0.214428 0.132762
0.216561 0.131475
0.218059 0.130518
0.218874 0.129946
0.218980 0.129792
0.218371 0.130060
0.217065 0.130723
0.215101 0.131728
0.212534 0.133013
0.209437 0.134512
0.205891 0.136165
0.201995 0.137917
0.197861 0.139722
0.193618 0.141543
0.189406 0.143349
0.185371 0.145121
0.181649 0.146847
0.178355 0.148522
0.175562 0.150151
0.173299 0.151744
0.171546 0.153312
0.170245 0.154872
0.169311 0.156441
0.168644 0.158042
0.168133 0.159701
0.167672 0.161445
0.167155 0.163301
0.166488 0.165285
0.165596 0.167399
0.164418 0.169627
0.162920 0.171941
0.161083 0.174303
0.158911 0.176672
0.156429 0.179002
0.153684 0.181248
0.150754 0.183368
0.147743 0.185325
0.144781 0.187087
0.142013 0.188633
0.139584 0.189953
0.137626 0.191043
0.136226 0.191911
0.135416 0.192570
0.135165 0.193037
0.135389 0.193333
0.135957 0.193485
0.136720 0.193522
0.137522 0.193477
0.138223 0.193382
0.138698 0.193265
0.138858 0.193144
0.138639 0.193032
0.138009 0.192929
0.136956 0.192830
0.135495 0.192726
0.133661 0.192601
0.131509 0.192442
0.129121 0.192232
0.126603 0.191961
0.124083 0.191623
0.121709 0.191219
0.119633 0.190759
0.118005 0.190258
0.116952 0.189736
0.116562 0.189209
0.116874 0.188690
0.117868 0.188188
0.119469 0.187709
0.121554 0.187263
0.123967 0.186870
0.126534 0.186561
0.129083 0.186377
0.131452 0.186367
0.133501 0.186575
0.135114 0.187039
0.136201 0.187786
0.136691 0.188826
0.136532 0.190155
0.135693 0.191751
0.134171 0.193576
0.131997 0.195577
0.129245 0.197690
0.126033 0.199847
0.122522 0.201984
0.118903 0.204050
0.115383 0.206010
0.223904 -0.014312
0.224006 -0.015194
0.224344 -0.016229
0.224949 -0.017414
0.225825 -0.018729
0.226948 -0.020139
0.228270 -0.021596
0.229720 -0.023038
0.231220 -0.024400
0.232687 -0.025617
0.234045 -0.026632
0.235225 -0.027400
0.236167 -0.027888
0.236825 -0.028079
0.237161 -0.027966
0.237151 -0.027555
0.236781 -0.026863
0.236054 -0.025916
0.234985 -0.024755
0.233612 -0.023434
0.231990 -0.022020
0.230196 -0.020591
0.228320 -0.019225
0.226467 -0.018000
0.224745 -0.016985
0.223255 -0.016230
0.222083 -0.015769
0.221284 -0.015607
0.220880 -0.015730
0.220855 -0.016100
0.221162 -0.016665
0.221737 -0.017365
0.222506 -0.018138
0.223394 -0.018924
0.224337 -0.019673
0.225280 -0.020343
0.226179 -0.020902
0.227003 -0.021325
0.227733 -0.021596
0.228355 -0.021701
0.228865 -0.021636
0.229264 -0.021404
0.229559 -0.021018
0.229768 -0.020509
0.229918 -0.019918
0.230049 -0.019299
0.230214 -0.018710
0.230472 -0.018209
0.230889 -0.017846
0.231523 -0.017658
0.232417 -0.017664
0.233590 -0.017861
0.235026 -0.018227
0.236676 -0.018720
0.238463 -0.019284
0.240293 -0.019855
0.242065 -0.020370
0.243686 -0.020767
0.245073 -0.020997
0.246159 -0.021017
0.246894 -0.020800
0.247244 -0.020330
0.247191 -0.019603
0.246729 -0.018631
0.245870 -0.017442
0.244637 -0.016081
0.243072 -0.014608
0.241233 -0.013101
0.239195 -0.011641
0.237052 -0.010314
0.234910 -0.009199
0.232884 -0.008363
0.231087 -0.007855
0.229623 -0.007704
0.228570 -0.007919
0.227977 -0.008488
0.227850 -0.009382
0.228161 -0.010557
0.228849 -0.011960
0.229834 -0.013530
0.231026 -0.015206
0.232336 -0.016928
0.233682 -0.018638
0.234996 -0.020283
0.236220 -0.021814
0.237313 -0.023191
0.238245 -0.024380
0.238999 -0.025360
0.239569 -0.026118
0.239964 -0.026656
0.240201 -0.026989
0.240316 -0.027140
0.240354 -0.027145
0.240375 -0.027043
0.240450 -0.026875
0.240652 -0.026681
0.241054 -0.026493
0.241712 -0.026335
0.242662 -0.026215
0.243899 -0.026128
0.245387 -0.026050
0.184670 -0.077426
0.182853 -0.077575
0.181461 -0.078013
0.180548 -0.078801
0.180128 -0.079969
0.180165 -0.081506
0.180588 -0.083358
0.181297 -0.085446
0.182181 -0.087670
0.183137 -0.089933
0.184069 -0.092144
0.184902 -0.094225
0.185572 -0.096113
0.186034 -0.097760
0.186252 -0.099129
0.186204 -0.100196
0.185880 -0.100945
0.185283 -0.101379
0.184428 -0.101509
0.183348 -0.101368
0.182090 -0.101002
0.180717 -0.100477
0.179310 -0.099876
0.177958 -0.099299
0.176758 -0.098854
0.175802 -0.098649
0.175164 -0.098776
0.174888 -0.099300
0.174978 -0.100239
0.175397 -0.101566
0.176073 -0.103207
0.176909 -0.105059
0.177804 -0.107006
0.178665 -0.108937
0.179413 -0.110752
0.179987 -0.112369
0.180345 -0.113723
0.180461 -0.114767
0.180323 -0.115467
0.179932 -0.115807
0.179298 -0.115782
0.178440 -0.115404
0.177387 -0.114702
0.176174 -0.113719
0.174848 -0.112523
0.173464 -0.111195
0.172092 -0.109840
0.170809 -0.108574
0.169702 -0.107524
0.168856 -0.106811
0.168346 -0.106543
0.168223 -0.106792
0.168502 -0.107584
0.169154 -0.108891
0.170107 -0.110633
0.171265 -0.112695
0.172521 -0.114948
0.173773 -0.117261
0.174935 -0.119518
0.175938 -0.121620
0.176735 -0.123488
0.177291 -0.125061
0.177588 -0.126298
0.177617 -0.127171
0.177379 -0.127668
0.176884 -0.127796
0.176149 -0.127578
0.175203 -0.127058
0.174083 -0.126303
0.172841 -0.125399
0.171540 -0.124452
0.170253 -0.123582
0.169058 -0.122913
0.168032 -0.122562
0.167232 -0.122621
0.166690 -0.123144
0.166405 -0.124136
0.166336 -0.125553
0.166416 -0.127312
0.166565 -0.129305
0.166699 -0.131415
0.166745 -0.133534
0.166640 -0.135566
0.166342 -0.137432
0.165820 -0.139073
0.165056 -0.140440
0.164043 -0.141503
0.162783 -0.142240
0.161288 -0.142644
0.159578 -0.142720
0.157683 -0.142490
0.155639 -0.141994
0.153494 -0.141292
0.151300 -0.140461
0.149118 -0.139597
0.147013 -0.138809
0.145046 -0.138209
0.143276 -0.137899
0.141743 -0.137964
0.140470 -0.138447
0.139454 -0.139347
0.025112 -0.029893
0.025975 -0.028703
0.026866 -0.027457
0.027723 -0.026158
0.028493 -0.024813
0.029129 -0.023429
0.029590 -0.022013
0.029839 -0.020578
0.029840 -0.019133
0.029561 -0.017695
0.028979 -0.016278
0.028080 -0.014902
0.026870 -0.013588
0.025376 -0.012354
0.023651 -0.011217
0.021774 -0.010185
0.019843 -0.009263
0.017966 -0.008444
0.016254 -0.007713
0.014803 -0.007049
0.013688 -0.006427
0.012955 -0.005825
0.012615 -0.005224
0.012648 -0.004610
0.013009 -0.003974
0.013640 -0.003311
0.014476 -0.002617
0.015451 -0.001889
0.016499 -0.001126
0.017558 -0.000328
0.018567 0.000505
0.019467 0.001369
0.020199 0.002257
0.020713 0.003159
0.020967 0.004063
0.020937 0.004954
0.020618 0.005819
0.020033 0.006649
0.019227 0.007440
0.018265 0.008192
0.017229 0.008915
0.016205 0.009627
0.015277 0.010350
0.014517 0.011107
0.013974 0.011923
0.013680 0.012816
0.013639 0.013800
0.013839 0.014880
0.014250 0.016058
0.014834 0.017326
0.015546 0.018679
0.016342 0.020107
0.017173 0.021597
0.017990 0.023140
0.018744 0.024722
0.019379 0.026327
0.019840 0.027938
0.020074 0.029536
0.020034 0.031103
0.019689 0.032621
0.019023 0.034078
0.018046 0.035464
0.016788 0.036774
0.015300 0.038008
0.013654 0.039169
0.011929 0.040268
0.010208 0.041315
0.008572 0.042323
0.007089 0.043303
0.005814 0.044264
0.004787 0.045211
0.004030 0.046142
0.003552 0.047054
0.003350 0.047941
0.003409 0.048793
0.003704 0.049600
0.004204 0.050350
0.004868 0.051033
0.005648 0.051639
0.006490 0.052163
0.007341 0.052599
0.008148 0.052946
0.008867 0.053207
0.009462 0.053387
0.009911 0.053494
0.010205 0.053538
0.010350 0.053532
0.010363 0.053494
0.010269 0.053440
0.010100 0.053391
0.009892 0.053366
0.009678 0.053387
0.009490 0.053471
0.009357 0.053636
0.009299 0.053894
0.009334 0.054257
0.009471 0.054730
0.009712 0.055318
0.010055 0.056019
0.010487 0.056829
0.010990 0.057740
0.052126 0.074931
0.052709 0.073988
0.053287 0.072950
0.053824 0.071850
0.054286 0.070724
0.054647 0.069611
0.054884 0.068552
0.054982 0.067582
0.054934 0.066734
0.054744 0.066027
0.054427 0.065469
0.054010 0.065050
0.053533 0.064743
0.053044 0.064504
0.052599 0.064280
0.052250 0.064010
0.052046 0.063636
0.052024 0.063109
0.052205 0.062391
0.052595 0.061464
0.053187 0.060325
0.053961 0.058985
0.054893 0.057468
0.055953 0.055803
0.057112 0.054028
0.058342 0.052182
0.059618 0.050307
0.060916 0.048450
0.062219 0.046656
0.063511 0.044972
0.064785 0.043446
0.066037 0.042117
0.067272 0.041020
0.068497 0.040176
0.069726 0.039591
0.070975 0.039258
0.072263 0.039151
0.073606 0.039231
0.075020 0.039449
0.076514 0.039755
0.078091 0.040102
0.079745 0.040450
0.081458 0.040775
0.083204 0.041061
0.084949 0.041306
0.086655 0.041518
0.088282 0.041708
0.089792 0.041893
0.091149 0.042094
0.092319 0.042333
0.093276 0.042634
0.093999 0.043024
0.094473 0.043527
0.094690 0.044164
0.094649 0.044956
0.094353 0.045915
0.093815 0.047046
0.093052 0.048343
0.092087 0.049788
0.090952 0.051350
0.089684 0.052986
0.088326 0.054643
0.086922 0.056263
0.085517 0.057786
0.084149 0.059161
0.082843 0.060347
0.081612 0.061319
0.080453 0.062063
0.079354 0.062583
0.078296 0.062887
0.077259 0.062993
0.076223 0.062920
0.075168 0.062691
0.074082 0.062330
0.072951 0.061865
0.071766 0.061324
0.070520 0.060740
0.069208 0.060145
0.067829 0.059573
0.066384 0.059055
0.064881 0.058618
0.063333 0.058283
0.061760 0.058061
0.060188 0.057955
0.058651 0.057957
0.057185 0.058051
0.055829 0.058216
0.054614 0.058428
0.053566 0.058669
0.052698 0.058925
0.052011 0.059191
0.051493 0.059473
0.051124 0.059778
0.050876 0.060120
0.050721 0.060514
0.050631 0.060973
0.050577 0.061509
0.050536 0.062131
0.050488 0.062847
0.050415 0.063660
0.050304 0.064574
-0.021726 0.045960
-0.022936 0.045596
-0.024298 0.045168
-0.025728 0.044698
-0.027138 0.044210
-0.028450 0.043727
-0.029597 0.043269
-0.030527 0.042855
-0.031213 0.042495
-0.031643 0.042199
-0.031817 0.041972
-0.031750 0.041818
-0.031470 0.041737
-0.031003 0.041728
-0.030392 0.041789
-0.029674 0.041917
-0.028900 0.042105
-0.028121 0.042343
-0.027383 0.042619
-0.026737 0.042921
-0.026227 0.043232
-0.025879 0.043540
-0.025715 0.043832
-0.025736 0.044099
-0.025926 0.044338
-0.026246 0.044550
-0.026657 0.044739
-0.027101 0.044916
-0.027528 0.045089
-0.027896 0.045270
-0.028168 0.045469
-0.028327 0.045690
-0.028363 0.045939
-0.028288 0.046214
-0.028120 0.046511
-0.027887 0.046820
-0.027619 0.047132
-0.027349 0.047433
-0.027112 0.047705
-0.026934 0.047933
-0.026843 0.048099
-0.026868 0.048184
-0.027025 0.048173
-0.027334 0.048049
-0.027801 0.047802
-0.028427 0.047426
-0.029201 0.046921
-0.030098 0.046294
-0.031078 0.045563
-0.032090 0.044751
-0.033065 0.043893
-0.033935 0.043023
-0.034629 0.042174
-0.035081 0.041377
-0.035241 0.040653
-0.035066 0.040016
-0.034548 0.039469
-0.033686 0.039013
-0.032505 0.038642
-0.031055 0.038345
-0.029374 0.038119
-0.027523 0.037955
-0.025564 0.037846
-0.023553 0.037785
-0.021547 0.037766
-0.019612 0.037776
-0.017769 0.037813
-0.016100 0.037859
-0.014612 0.037915
-0.013367 0.037964
-0.012312 0.038005
-0.011495 0.038039
-0.010893 0.038067
-0.010438 0.038098
-0.010110 0.038135
-0.009831 0.038191
-0.009533 0.038276
-0.009156 0.038400
-0.008665 0.038572
-0.008045 0.038800
-0.007320 0.039088
-0.006533 0.039439
-0.005747 0.039852
-0.005021 0.040327
-0.004413 0.040859
-0.003987 0.041441
-0.003783 0.042065
-0.003836 0.042719
-0.004170 0.043390
-0.004806 0.044062
-0.005771 0.044717
-0.007045 0.045341
-0.008649 0.045907
-0.010613 0.046394
-0.012806 0.046808
-0.015236 0.047132
-0.017856 0.047366
-0.020558 0.047524
-0.023270 0.047621
-0.025899 0.047682
-0.028348 0.047734
0.121165 0.197291
0.120278 0.198329
0.119418 0.199576
0.118417 0.201032
0.117133 0.202677
0.115462 0.204466
0.113332 0.206333
0.110703 0.208200
0.107563 0.209982
0.103925 0.211598
0.099823 0.212975
0.095308 0.214059
0.090456 0.214810
0.085359 0.215209
0.080132 0.215257
0.074910 0.214981
0.069846 0.214428
0.065104 0.213667
0.060834 0.212787
0.057165 0.211883
0.054176 0.211054
0.051877 0.210384
0.050211 0.209940
0.049053 0.209765
0.048235 0.209880
0.047567 0.210291
0.046872 0.210986
0.045996 0.211937
0.044829 0.213102
0.043307 0.214417
0.041410 0.215811
0.039150 0.217203
0.036562 0.218517
0.033700 0.219684
0.030625 0.220650
0.027404 0.221378
0.024116 0.221849
0.020858 0.222065
0.017737 0.222050
0.014882 0.221848
0.012432 0.221524
0.010522 0.221157
0.009272 0.220831
0.008761 0.220623
0.009018 0.220595
0.010012 0.220785
0.011643 0.221205
0.013767 0.221851
0.016202 0.222698
0.018756 0.223716
0.021248 0.224866
0.023530 0.226098
0.025494 0.227353
0.027077 0.228564
0.028257 0.229660
0.029045 0.230573
0.029472 0.231241
0.029584 0.231617
0.029442 0.231669
0.029114 0.231382
0.028681 0.230760
0.028237 0.229824
0.027886 0.228611
0.027736 0.227172
0.027893 0.225571
0.028448 0.223876
0.029472 0.222156
0.030990 0.220476
0.032987 0.218893
0.035392 0.217454
0.038090 0.216198
0.040936 0.215156
0.043766 0.214360
0.046424 0.213830
0.048776 0.213580
0.050715 0.213610
0.052164 0.213902
0.053073 0.214425
0.053416 0.215136
0.053180 0.215989
0.052362 0.216934
0.050981 0.217926
0.049068 0.218920
0.046691 0.219875
0.043942 0.220754
0.040956 0.221528
0.037894 0.222180
0.034927 0.222706
0.032237 0.223115
0.029971 0.223432
0.028241 0.223689
0.027091 0.223920
0.026502 0.224159
0.026372 0.224434
0.026540 0.224767
0.026800 0.225177
0.026929 0.225674
0.026713 0.226260
0.025970 0.226921
0.024572 0.227627
0.022444 0.228326
0.224974 0.032384
0.224925 0.030785
0.224949 0.029119
0.225042 0.027402
0.225197 0.025656
0.225407 0.023908
0.225664 0.022188
0.225965 0.020527
0.226306 0.018951
0.226687 0.017479
0.227104 0.016123
0.227555 0.014886
0.228031 0.013761
0.228523 0.012735
0.229018 0.011789
0.229501 0.010901
0.229959 0.010044
0.230383 0.009195
0.230764 0.008324
0.231101 0.007409
0.231397 0.006424
0.231658 0.005351
0.231893 0.004174
0.232116 0.002884
0.232337 0.001479
0.232570 -0.000035
0.232823 -0.001647
0.233105 -0.003341
0.233421 -0.005098
0.233776 -0.006900
0.234169 -0.008728
0.234599 -0.010572
0.235061 -0.012421
0.235546 -0.014269
0.236042 -0.016111
0.236533 -0.017945
0.237003 -0.019763
0.237434 -0.021557
0.237810 -0.023318
0.238117 -0.025034
0.238345 -0.026691
0.238487 -0.028275
0.238546 -0.029772
0.238528 -0.031169
0.238447 -0.032455
0.238323 -0.033623
0.238179 -0.034669
0.238043 -0.035591
0.237942 -0.036392
0.237903 -0.037079
0.237948 -0.037660
0.238095 -0.038147
0.238352 -0.038557
0.238723 -0.038910
0.239204 -0.039226
0.239783 -0.039526
0.240446 -0.039828
0.241172 -0.040144
0.241940 -0.040480
0.242726 -0.040835
0.243504 -0.041201
0.244252 -0.041562
0.244946 -0.041898
0.245565 -0.042186
0.246094 -0.042400
0.246522 -0.042513
0.246844 -0.042502
0.247061 -0.042343
0.247180 -0.042017
0.247215 -0.041510
0.247181 -0.040814
0.247095 -0.039930
0.246970 -0.038867
0.246819 -0.037651
0.246644 -0.036320
0.246447 -0.034924
0.246224 -0.033525
0.245971 -0.032184
0.245684 -0.030961
0.245362 -0.029905
0.245009 -0.029054
0.244626 -0.028436
0.244219 -0.028066
0.243791 -0.027951
0.243346 -0.028093
0.242885 -0.028486
0.242412 -0.029119
0.241928 -0.029978
0.241438 -0.031043
0.240949 -0.032288
0.240470 -0.033684
0.240015 -0.035195
0.239602 -0.036786
0.239251 -0.038415
0.238981 -0.040044
0.238809 -0.041636
0.238747 -0.043160
0.238799 -0.044593
0.238957 -0.045922
0.239206 -0.047141
0.239524 -0.048252
0.001049 -0.166208
0.000568 -0.164956
-0.000028 -0.163610
-0.000702 -0.162222
-0.001410 -0.160863
-0.002104 -0.159611
-0.002736 -0.158544
-0.003268 -0.157729
-0.003673 -0.157206
-0.003945 -0.156978
-0.004098 -0.157011
-0.004159 -0.157241
-0.004168 -0.157592
-0.004173 -0.157987
-0.004221 -0.158359
-0.004359 -0.158654
-0.004628 -0.158829
-0.005062 -0.158856
-0.005680 -0.158715
-0.006493 -0.158396
-0.007501 -0.157891
-0.008694 -0.157200
-0.010059 -0.156327
-0.011575 -0.155285
-0.013217 -0.154093
-0.014950 -0.152786
-0.016735 -0.151413
-0.018523 -0.150042
-0.020263 -0.148756
-0.021903 -0.147644
-0.023393 -0.146797
-0.024696 -0.146285
-0.025790 -0.146145
-0.026675 -0.146369
-0.027375 -0.146903
-0.027932 -0.147666
-0.028403 -0.148563
-0.028845 -0.149500
-0.029310 -0.150399
-0.029838 -0.151197
-0.030456 -0.151848
-0.031176 -0.152321
-0.032005 -0.152597
-0.032940 -0.152664
-0.033975 -0.152518
-0.035098 -0.152159
-0.036294 -0.151594
-0.037541 -0.150836
-0.038814 -0.149912
-0.040079 -0.148859
-0.041302 -0.147731
-0.042443 -0.146597
-0.043462 -0.145535
-0.044322 -0.144632
-0.044994 -0.143962
-0.045461 -0.143580
-0.045728 -0.143509
-0.045820 -0.143735
-0.045779 -0.144211
-0.045660 -0.144873
-0.045516 -0.145650
-0.045397 -0.146477
-0.045338 -0.147299
-0.045363 -0.148074
-0.045487 -0.148774
-0.045717 -0.149379
-0.046056 -0.149879
-0.046502 -0.150267
-0.047051 -0.150538
-0.047695 -0.150691
-0.048421 -0.150728
-0.049211 -0.150657
-0.050042 -0.150492
-0.050886 -0.150261
-0.051716 -0.150002
-0.052503 -0.149767
-0.053221 -0.149618
-0.053856 -0.149620
-0.054403 -0.149834
-0.054874 -0.150302
-0.055299 -0.151036
-0.055716 -0.152017
-0.056167 -0.153188
-0.056683 -0.154473
-0.057279 -0.155786
-0.057959 -0.157053
-0.058713 -0.158210
-0.059528 -0.159211
-0.060389 -0.160025
-0.061283 -0.160628
-0.062196 -0.161008
-0.063117 -0.161155
-0.064030 -0.161061
-0.064919 -0.160722
-0.065763 -0.160140
-0.066541 -0.159325
-0.067232 -0.158301
-0.067821 -0.157102
-0.068294 -0.155781
-0.068644 -0.154406
-0.068872 -0.153057
0.024484 -0.073448
0.024203 -0.074943
0.023910 -0.076585
0.023611 -0.078375
0.023311 -0.080306
0.023015 -0.082361
0.022729 -0.084516
0.022457 -0.086739
0.022200 -0.088991
0.021959 -0.091233
0.021734 -0.093421
0.021522 -0.095518
0.021320 -0.097485
0.021125 -0.099292
0.020933 -0.100908
0.020743 -0.102313
0.020552 -0.103487
0.020361 -0.104423
0.020171 -0.105121
0.019985 -0.105593
0.019805 -0.105860
0.019636 -0.105954
0.019481 -0.105916
0.019343 -0.105794
0.019226 -0.105638
0.019132 -0.105498
0.019067 -0.105421
0.019034 -0.105443
0.019037 -0.105588
0.019080 -0.105864
0.019168 -0.106266
0.019299 -0.106777
0.019474 -0.107368
0.019688 -0.108006
0.019936 -0.108656
0.020209 -0.109283
0.020502 -0.109857
0.020807 -0.110351
0.021115 -0.110744
0.021420 -0.111025
0.021718 -0.111187
0.022001 -0.111233
0.022265 -0.111172
0.022505 -0.111020
0.022714 -0.110803
0.022885 -0.110550
0.023012 -0.110297
0.023089 -0.110083
0.023116 -0.109949
0.023097 -0.109932
0.023043 -0.110064
0.022974 -0.110369
0.022913 -0.110858
0.022882 -0.111527
0.022903 -0.112363
0.022991 -0.113337
0.023155 -0.114414
0.023396 -0.115552
0.023706 -0.116709
0.024077 -0.117842
0.024493 -0.118914
0.024941 -0.119893
0.025404 -0.120758
0.025869 -0.121495
0.026321 -0.122101
0.026746 -0.122583
0.027132 -0.122957
0.027466 -0.123248
0.027735 -0.123490
0.027929 -0.123722
0.028039 -0.123987
0.028059 -0.124332
0.027990 -0.124799
0.027836 -0.125425
0.027609 -0.126235
0.027324 -0.127243
0.026999 -0.128448
0.026651 -0.129831
0.026298 -0.131364
0.025954 -0.133005
0.025629 -0.134705
0.025329 -0.136416
0.025060 -0.138087
0.024825 -0.139673
0.024626 -0.141133
0.024464 -0.142437
0.024341 -0.143561
0.024259 -0.144492
0.024218 -0.145228
0.024219 -0.145777
0.024261 -0.146155
0.024338 -0.146393
0.024447 -0.146528
0.024581 -0.146606
0.024737 -0.146680
0.024915 -0.146801
0.025119 -0.147017
0.025360 -0.147361
0.025649 -0.147852
0.025998 -0.148491
0.026418 -0.149256
0.084042 -0.117938
0.084281 -0.119353
0.084434 -0.120967
0.084449 -0.122740
0.084290 -0.124618
0.083939 -0.126539
0.083400 -0.128437
0.082692 -0.130245
0.081852 -0.131901
0.080922 -0.133348
0.079948 -0.134541
0.078972 -0.135446
0.078029 -0.136039
0.077142 -0.136312
0.076329 -0.136273
0.075601 -0.135945
0.074970 -0.135364
0.074453 -0.134581
0.074074 -0.133656
0.073858 -0.132656
0.073829 -0.131649
0.074005 -0.130698
0.074389 -0.129857
0.074966 -0.129168
0.075703 -0.128659
0.076547 -0.128345
0.077439 -0.128232
0.078320 -0.128311
0.079140 -0.128565
0.079868 -0.128963
0.080492 -0.129464
0.081015 -0.130017
0.081455 -0.130567
0.081834 -0.131062
0.082172 -0.131452
0.082482 -0.131701
0.082769 -0.131784
0.083032 -0.131688
0.083269 -0.131416
0.083483 -0.130982
0.083686 -0.130415
0.083895 -0.129752
0.084137 -0.129042
0.084439 -0.128340
0.084824 -0.127706
0.085302 -0.127205
0.085867 -0.126900
0.086485 -0.126849
0.087106 -0.127103
0.087671 -0.127694
0.088127 -0.128634
0.088436 -0.129912
0.088584 -0.131492
0.088578 -0.133311
0.088439 -0.135284
0.088198 -0.137313
0.087882 -0.139298
0.087510 -0.141144
0.087087 -0.142770
0.086612 -0.144119
0.086081 -0.145150
0.085493 -0.145848
0.084853 -0.146212
0.084172 -0.146262
0.083472 -0.146033
0.082781 -0.145572
0.082129 -0.144938
0.081550 -0.144198
0.081067 -0.143422
0.080697 -0.142679
0.080441 -0.142033
0.080287 -0.141545
0.080210 -0.141266
0.080180 -0.141244
0.080170 -0.141518
0.080156 -0.142106
0.080122 -0.143000
0.080060 -0.144158
0.079963 -0.145503
0.079821 -0.146935
0.079621 -0.148345
0.079341 -0.149630
0.078963 -0.150707
0.078468 -0.151516
0.077844 -0.152022
0.077089 -0.152210
0.076206 -0.152089
0.075207 -0.151681
0.074112 -0.151026
0.072945 -0.150179
0.071731 -0.149202
0.070498 -0.148167
0.069268 -0.147151
0.068060 -0.146228
0.066888 -0.145471
0.065756 -0.144947
0.064665 -0.144715
0.063611 -0.144827
0.062582 -0.145317
0.061570 -0.146198
0.060563 -0.147449
0.124747 -0.151143
0.124689 -0.150946
0.124483 -0.150530
0.124116 -0.149919
0.123585 -0.149156
0.122891 -0.148306
0.122038 -0.147448
0.121039 -0.146668
0.119905 -0.146051
0.118655 -0.145669
0.117309 -0.145568
0.115892 -0.145768
0.114437 -0.146269
0.112981 -0.147060
0.111572 -0.148130
0.110256 -0.149475
0.109071 -0.151090
0.108041 -0.152954
0.107163 -0.155017
0.106413 -0.157194
0.105748 -0.159373
0.105115 -0.161434
0.104463 -0.163269
0.103749 -0.164789
0.102941 -0.165929
0.102013 -0.166654
0.100952 -0.166952
0.099750 -0.166840
0.098406 -0.166360
0.096929 -0.165576
0.095332 -0.164573
0.093636 -0.163453
0.091868 -0.162320
0.090061 -0.161274
0.088252 -0.160400
0.086485 -0.159759
0.084808 -0.159389
0.083271 -0.159314
0.081925 -0.159547
0.080814 -0.160094
0.079970 -0.160946
0.079410 -0.162074
0.079123 -0.163414
0.079079 -0.164873
0.079229 -0.166340
0.079518 -0.167704
0.079887 -0.168866
0.080283 -0.169750
0.080659 -0.170304
0.080976 -0.170501
0.081203 -0.170335
0.081319 -0.169826
0.081310 -0.169013
0.081175 -0.167957
0.080918 -0.166737
0.080553 -0.165448
0.080102 -0.164192
0.079591 -0.163070
0.079051 -0.162171
0.078515 -0.161567
0.078021 -0.161306
0.077607 -0.161416
0.077311 -0.161913
0.077165 -0.162794
0.077191 -0.164043
0.077391 -0.165611
0.077744 -0.167418
0.078211 -0.169359
0.078736 -0.171314
0.079261 -0.173166
0.079728 -0.174814
0.080087 -0.176178
0.080298 -0.177200
0.080331 -0.177846
0.080168 -0.178105
0.079801 -0.177987
0.079232 -0.177526
0.078473 -0.176776
0.077542 -0.175815
0.076462 -0.174740
0.075263 -0.173657
0.073976 -0.172672
0.072636 -0.171879
0.071283 -0.171352
0.069960 -0.171135
0.068712 -0.171252
0.067587 -0.171708
0.066626 -0.172493
0.065861 -0.173575
0.065307 -0.174899
0.064959 -0.176377
0.064796 -0.177900
0.064784 -0.179352
0.064885 -0.180617
0.065058 -0.181596
0.065265 -0.182212
0.065473 -0.182408
0.065652 -0.182153
0.065781 -0.181441
0.065843 -0.180295
0.065828 -0.178765
-0.086132 -0.150927
-0.087469 -0.152142
-0.088820 -0.153250
-0.090180 -0.154181
-0.091552 -0.154883
-0.092942 -0.155318
-0.094356 -0.155464
-0.095795 -0.155312
-0.097254 -0.154872
-0.098724 -0.154168
-0.100194 -0.153240
-0.101656 -0.152139
-0.103109 -0.150929
-0.104558 -0.149682
-0.106010 -0.148475
-0.107474 -0.147388
-0.108956 -0.146503
-0.110454 -0.145889
-0.111962 -0.145599
-0.113465 -0.145654
-0.114937 -0.146031
-0.116349 -0.146666
-0.117672 -0.147458
-0.118882 -0.148290
-0.119968 -0.149048
-0.120932 -0.149628
-0.121788 -0.149948
-0.122557 -0.149950
-0.123267 -0.149598
-0.123938 -0.148878
-0.124591 -0.147799
-0.125238 -0.146384
-0.125887 -0.144675
-0.126547 -0.142727
-0.127227 -0.140607
-0.127933 -0.138396
-0.128677 -0.136182
-0.129465 -0.134058
-0.130308 -0.132125
-0.131214 -0.130481
-0.132190 -0.129219
-0.133239 -0.128422
-0.134359 -0.128148
-0.135532 -0.128419
-0.136728 -0.129207
-0.137904 -0.130434
-0.139012 -0.131986
-0.140012 -0.133730
-0.140875 -0.135531
-0.141587 -0.137272
-0.142148 -0.138855
-0.142567 -0.140206
-0.142857 -0.141277
-0.143031 -0.142041
-0.143097 -0.142495
-0.143060 -0.142653
-0.142924 -0.142548
-0.142692 -0.142228
-0.142368 -0.141748
-0.141961 -0.141174
-0.141485 -0.140575
-0.140956 -0.140025
-0.140393 -0.139596
-0.139816 -0.139363
-0.139242 -0.139393
-0.138690 -0.139742
-0.138170 -0.140440
-0.137687 -0.141483
-0.137240 -0.142823
-0.136824 -0.144374
-0.136435 -0.146028
-0.136072 -0.147668
-0.135739 -0.149185
-0.135441 -0.150489
-0.135181 -0.151516
-0.134959 -0.152223
-0.134772 -0.152590
-0.134612 -0.152615
-0.134470 -0.152311
-0.134341 -0.151699
-0.134222 -0.150811
-0.134114 -0.149686
-0.134024 -0.148369
-0.133961 -0.146906
-0.133937 -0.145349
-0.133967 -0.143751
-0.134072 -0.142168
-0.134274 -0.140660
-0.134599 -0.139284
-0.135075 -0.138090
-0.135728 -0.137116
-0.136577 -0.136380
-0.137630 -0.135870
-0.138881 -0.135551
-0.140306 -0.135365
-0.141869 -0.135243
-0.143526 -0.135119
-0.145229 -0.134935
-0.146930 -0.134645
-0.148585 -0.134223
-0.150157 -0.133655
0.019139 0.048142
0.019214 0.047153
0.019370 0.046207
0.019633 0.045374
0.020026 0.044725
0.020567 0.044313
0.021261 0.044164
0.022101 0.044270
0.023063 0.044585
0.024112 0.045038
0.025207 0.045548
0.026308 0.046038
0.027378 0.046443
0.028388 0.046720
0.029315 0.046841
0.030142 0.046793
0.030857 0.046572
0.031454 0.046185
0.031929 0.045639
0.032282 0.044949
0.032517 0.044131
0.032642 0.043204
0.032667 0.042196
0.032614 0.041137
0.032506 0.040066
0.032378 0.039033
0.032272 0.038088
0.032233 0.037288
0.032306 0.036682
0.032529 0.036306
0.032925 0.036171
0.033497 0.036262
0.034228 0.036536
0.035082 0.036935
0.036017 0.037395
0.036987 0.037857
0.037947 0.038274
0.038863 0.038610
0.039703 0.038842
0.040447 0.038955
0.041078 0.038944
0.041584 0.038805
0.041959 0.038540
0.042198 0.038151
0.042302 0.037646
0.042275 0.037032
0.042126 0.036326
0.041873 0.035549
0.041541 0.034728
0.041163 0.033901
0.040777 0.033112
0.040425 0.032409
0.040147 0.031834
0.039969 0.031419
0.039902 0.031177
0.039936 0.031096
0.040043 0.031148
0.040183 0.031291
0.040315 0.031484
0.040400 0.031690
0.040403 0.031882
0.040301 0.032042
0.040076 0.032160
0.039719 0.032230
0.039224 0.032253
0.038592 0.032227
0.037823 0.032156
0.036922 0.032039
0.035896 0.031879
0.034754 0.031679
0.033511 0.031444
0.032191 0.031186
0.030822 0.030920
0.029438 0.030670
0.028078 0.030468
0.026786 0.030351
0.025601 0.030359
0.024565 0.030529
0.023708 0.030886
0.023054 0.031438
0.022611 0.032172
0.022377 0.033057
0.022341 0.034053
0.022484 0.035114
0.022787 0.036198
0.023231 0.037265
0.023797 0.038282
0.024469 0.039222
0.025230 0.040063
0.026068 0.040785
0.026966 0.041371
0.027909 0.041808
0.028880 0.042083
0.029861 0.042187
0.030836 0.042117
0.031790 0.041878
0.032714 0.041480
0.033610 0.040944
0.034487 0.040297
0.035365 0.039572
0.036268 0.038805
0.244406 -0.018830
0.243584 -0.019285
0.242876 -0.019735
0.242372 -0.020225
0.242141 -0.020793
0.242211 -0.021465
0.242577 -0.022252
0.243198 -0.023150
0.244018 -0.024143
0.244972 -0.025204
0.246000 -0.026297
0.247043 -0.027380
0.248045 -0.028406
0.248948 -0.029325
0.249698 -0.030092
0.250238 -0.030668
0.250520 -0.031027
0.250500 -0.031159
0.250149 -0.031066
0.249456 -0.030767
0.248426 -0.030292
0.247089 -0.029679
0.245498 -0.028972
0.243731 -0.028224
0.241881 -0.027487
0.240056 -0.026815
0.238363 -0.026261
0.236898 -0.025866
0.235730 -0.025660
0.234899 -0.025659
0.234412 -0.025861
0.234253 -0.026253
0.234390 -0.026817
0.234786 -0.027524
0.235397 -0.028347
0.236177 -0.029251
0.237071 -0.030198
0.238020 -0.031145
0.238959 -0.032049
0.239820 -0.032869
0.240541 -0.033574
0.241064 -0.034141
0.241348 -0.034562
0.241367 -0.034838
0.241113 -0.034981
0.240602 -0.035012
0.239868 -0.034954
0.238966 -0.034837
0.237967 -0.034693
0.236946 -0.034550
0.235979 -0.034440
0.235129 -0.034384
0.234438 -0.034404
0.233926 -0.034512
0.233591 -0.034720
0.233418 -0.035036
0.233383 -0.035463
0.233459 -0.035999
0.233617 -0.036633
0.233825 -0.037341
0.234046 -0.038087
0.234237 -0.038821
0.234351 -0.039492
0.234341 -0.040047
0.234160 -0.040448
0.233769 -0.040667
0.233141 -0.040694
0.232263 -0.040535
0.231139 -0.040203
0.229792 -0.039720
0.228265 -0.039115
0.226617 -0.038418
0.224925 -0.037665
0.223272 -0.036893
0.221742 -0.036142
0.220414 -0.035451
0.219348 -0.034863
0.218583 -0.034417
0.218137 -0.034152
0.218007 -0.034099
0.218175 -0.034283
0.218615 -0.034714
0.219291 -0.035388
0.220161 -0.036279
0.221175 -0.037349
0.222277 -0.038546
0.223403 -0.039812
0.224489 -0.041090
0.225469 -0.042329
0.226287 -0.043489
0.226900 -0.044541
0.227277 -0.045465
0.227405 -0.046251
0.227288 -0.046897
0.226948 -0.047408
0.226425 -0.047797
0.225768 -0.048080
0.225037 -0.048281
0.224293 -0.048426
0.223587 -0.048546
0.222958 -0.048671
0.201649 -0.033365
0.202839 -0.033683
0.204307 -0.033996
0.205984 -0.034323
0.207801 -0.034675
0.209695 -0.035057
0.211615 -0.035464
0.213520 -0.035882
0.215374 -0.036286
0.217147 -0.036643
0.218811 -0.036914
0.220336 -0.037059
0.221695 -0.037039
0.222869 -0.036825
0.223842 -0.036396
0.224615 -0.035747
0.225202 -0.034881
0.225636 -0.033815
0.225970 -0.032576
0.226271 -0.031200
0.226614 -0.029725
0.227073 -0.028193
0.227706 -0.026643
0.228545 -0.025112
0.229588 -0.023629
0.230808 -0.022220
0.232159 -0.020904
0.233594 -0.019693
0.235071 -0.018598
0.236555 -0.017625
0.238021 -0.016776
0.239448 -0.016047
0.240813 -0.015428
0.242091 -0.014903
0.243248 -0.014449
0.244250 -0.014043
0.245063 -0.013657
0.245660 -0.013269
0.246021 -0.012859
0.246145 -0.012415
0.246046 -0.011934
0.245761 -0.011418
0.245343 -0.010879
0.244862 -0.010337
0.244397 -0.009811
0.244028 -0.009323
0.243817 -0.008893
0.243806 -0.008533
0.244006 -0.008249
0.244400 -0.008041
0.244953 -0.007904
0.245623 -0.007830
0.246372 -0.007816
0.247168 -0.007858
0.247985 -0.007955
0.248802 -0.008103
0.249595 -0.008298
0.250338 -0.008529
0.251002 -0.008777
0.251557 -0.009021
0.251976 -0.009237
0.252238 -0.009402
0.252334 -0.009498
0.252269 -0.009514
0.252063 -0.009446
0.251756 -0.009300
0.251402 -0.009088
0.251070 -0.008826
0.250831 -0.008536
0.250753 -0.008236
0.250887 -0.007938
0.251253 -0.007646
0.251846 -0.007353
0.252631 -0.007045
0.253563 -0.006705
0.254590 -0.006320
0.255665 -0.005882
0.256750 -0.005391
0.257809 -0.004853
0.258814 -0.004275
0.259732 -0.003662
0.260532 -0.003016
0.261179 -0.002331
0.261639 -0.001600
0.261883 -0.000811
0.261893 0.000044
0.261663 0.000971
0.261209 0.001969
0.260563 0.003031
0.259783 0.004141
0.258944 0.005282
0.258132 0.006434
0.257434 0.007583
0.256921 0.008727
0.256644 0.009881
0.256613 0.011079
0.256810 0.012368
0.257193 0.013800
0.257711 0.015422
0.258314 0.017261
0.258957 0.019325
-0.073437 -0.102007
-0.074181 -0.101594
-0.074973 -0.100988
-0.075819 -0.100194
-0.076726 -0.099226
-0.077701 -0.098110
-0.078750 -0.096876
-0.079885 -0.095558
-0.081115 -0.094195
-0.082449 -0.092823
-0.083890 -0.091481
-0.085437 -0.090200
-0.087079 -0.089012
-0.088795 -0.087936
-0.090560 -0.086988
-0.092345 -0.086174
-0.094118 -0.085493
-0.095853 -0.084933
-0.097523 -0.084478
-0.099111 -0.084105
-0.100601 -0.083789
-0.101986 -0.083504
-0.103261 -0.083227
-0.104425 -0.082934
-0.105479 -0.082613
-0.106424 -0.082254
-0.107263 -0.081855
-0.108003 -0.081423
-0.108655 -0.080970
-0.109235 -0.080513
-0.109764 -0.080076
-0.110264 -0.079680
-0.110763 -0.079355
-0.111280 -0.079124
-0.111837 -0.079014
-0.112445 -0.079049
-0.113107 -0.079239
-0.113825 -0.079598
-0.114590 -0.080126
-0.115383 -0.080810
-0.116197 -0.081643
-0.117025 -0.082609
-0.117835 -0.083665
-0.118624 -0.084787
-0.119374 -0.085937
-0.120073 -0.087082
-0.120715 -0.088196
-0.121285 -0.089248
-0.121777 -0.090223
-0.122184 -0.091107
-0.122504 -0.091898
-0.122743 -0.092600
-0.122908 -0.093224
-0.123015 -0.093784
-0.123084 -0.094300
-0.123138 -0.094791
-0.123204 -0.095281
-0.123294 -0.095776
-0.123434 -0.096300
-0.123624 -0.096849
-0.123866 -0.097428
-0.124150 -0.098028
-0.124469 -0.098648
-0.124769 -0.099219
-0.125046 -0.099744
-0.125299 -0.100227
-0.125501 -0.100630
-0.125633 -0.100925
-0.125703 -0.101121
-0.125695 -0.101192
-0.125616 -0.101145
-0.125467 -0.100981
-0.125255 -0.100712
-0.124996 -0.100356
-0.124702 -0.099933
-0.124397 -0.099466
-0.124103 -0.098984
-0.123851 -0.098516
-0.123668 -0.098088
-0.123586 -0.097725
-0.123633 -0.097453
-0.123832 -0.097287
-0.124196 -0.097238
-0.124731 -0.097308
-0.125426 -0.097490
-0.126269 -0.097776
-0.127227 -0.098132
-0.128274 -0.098543
-0.129376 -0.098980
-0.130496 -0.099414
-0.131612 -0.099841
-0.132675 -0.100212
-0.133678 -0.100549
-0.134585 -0.100824
-0.135388 -0.101055
-0.136073 -0.101234
-0.136639 -0.101378
-0.137090 -0.101497
-0.137434 -0.101603
-0.137693 -0.101718
-0.137886 -0.101855
0.017708 0.021853
0.017520 0.023342
0.017214 0.024719
0.016796 0.025982
0.016286 0.027132
0.015709 0.028171
0.015099 0.029101
0.014493 0.029927
0.013927 0.030656
0.013435 0.031295
0.013049 0.031854
0.012799 0.032344
0.012709 0.032782
0.012800 0.033185
0.013087 0.033571
0.013576 0.033962
0.014263 0.034374
0.015132 0.034824
0.016149 0.035319
0.017266 0.035864
0.018417 0.036456
0.019526 0.037090
0.020514 0.037759
0.021310 0.038456
0.021857 0.039180
0.022118 0.039927
0.022079 0.040697
0.021748 0.041492
0.021152 0.042312
0.020328 0.043156
0.019323 0.044025
0.018185 0.044919
0.016963 0.045839
0.015705 0.046785
0.014454 0.047761
0.013252 0.048772
0.012137 0.049822
0.011146 0.050921
0.010311 0.052077
0.009659 0.053300
0.009209 0.054597
0.008965 0.055973
0.008916 0.057428
0.009029 0.058960
0.009249 0.060565
0.009504 0.062239
0.009713 0.063976
0.009797 0.065774
0.009683 0.067628
0.009324 0.069529
0.008697 0.071465
0.007807 0.073416
0.006686 0.075359
0.005384 0.077265
0.003960 0.079109
0.002482 0.080868
0.001016 0.082524
-0.000374 0.084064
-0.001625 0.085485
-0.002683 0.086791
-0.003495 0.087991
-0.004019 0.089102
-0.004225 0.090141
-0.004097 0.091125
-0.003636 0.092070
-0.002868 0.092987
-0.001840 0.093884
-0.000620 0.094765
0.000703 0.095634
0.002031 0.096493
0.003262 0.097342
0.004302 0.098182
0.005072 0.099008
0.005523 0.099812
0.005634 0.100584
0.005415 0.101308
0.004901 0.101968
0.004146 0.102548
0.003213 0.103037
0.002169 0.103432
0.001081 0.103733
0.000010 0.103949
-0.000985 0.104098
-0.001855 0.104200
-0.002560 0.104280
-0.003071 0.104365
-0.003368 0.104481
-0.003450 0.104654
-0.003329 0.104908
-0.003037 0.105261
-0.002619 0.105732
-0.002142 0.106335
-0.001681 0.107083
-0.001319 0.107987
-0.001141 0.109054
-0.001215 0.110285
-0.001593 0.111674
-0.002292 0.113208
-0.003306 0.114860
-0.004593 0.116599
-0.006092 0.118389
-0.185370 -0.084969
-0.187340 -0.084263
-0.189022 -0.083341
-0.190379 -0.082203
-0.191387 -0.080854
-0.192033 -0.079308
-0.192324 -0.077592
-0.192282 -0.075738
-0.191948 -0.073789
-0.191390 -0.071797
-0.190696 -0.069823
-0.189976 -0.067934
-0.189358 -0.066197
-0.188972 -0.064679
-0.188939 -0.063433
-0.189344 -0.062498
-0.190219 -0.061887
-0.191538 -0.061592
-0.193219 -0.061584
-0.195148 -0.061821
-0.197196 -0.062257
-0.199241 -0.062843
-0.201175 -0.063534
-0.202906 -0.064290
-0.204365 -0.065074
-0.205497 -0.065854
-0.206264 -0.066600
-0.206638 -0.067287
-0.206607 -0.067890
-0.206171 -0.068390
-0.205351 -0.068771
-0.204184 -0.069027
-0.202726 -0.069157
-0.201055 -0.069174
-0.199266 -0.069103
-0.197474 -0.068980
-0.195801 -0.068856
-0.194374 -0.068786
-0.193300 -0.068828
-0.192657 -0.069028
-0.192472 -0.069410
-0.192722 -0.069973
-0.193338 -0.070688
-0.194225 -0.071507
-0.195276 -0.072376
-0.196392 -0.073243
-0.197485 -0.074058
-0.198484 -0.074782
-0.199335 -0.075384
-0.199996 -0.075839
-0.200439 -0.076132
-0.200648 -0.076250
-0.200616 -0.076187
-0.200350 -0.075946
-0.199869 -0.075530
-0.199205 -0.074954
-0.198406 -0.074237
-0.197534 -0.073409
-0.196666 -0.072512
-0.195890 -0.071596
-0.195303 -0.070726
-0.194995 -0.069970
-0.195047 -0.069398
-0.195508 -0.069067
-0.196386 -0.069011
-0.197643 -0.069237
-0.199198 -0.069723
-0.200947 -0.070425
-0.202779 -0.071290
-0.204587 -0.072263
-0.206278 -0.073287
-0.207776 -0.074313
-0.209021 -0.075294
-0.209972 -0.076187
-0.210599 -0.076957
-0.210888 -0.077569
-0.210840 -0.077993
-0.210467 -0.078205
-0.209798 -0.078185
-0.208876 -0.077925
-0.207755 -0.077425
-0.206507 -0.076704
-0.205212 -0.075795
-0.203962 -0.074753
-0.202851 -0.073653
-0.201975 -0.072581
-0.201413 -0.071626
-0.201221 -0.070867
-0.201419 -0.070359
-0.201985 -0.070127
-0.202864 -0.070165
-0.203976 -0.070441
-0.205232 -0.070907
-0.206550 -0.071508
-0.207856 -0.072188
-0.209089 -0.072894
-0.210203 -0.073575
-0.211166 -0.074181
-0.211956 -0.074666
-0.212564 -0.074981
-0.212992 -0.075078
-0.224541 0.027631
-0.226054 0.027131
-0.227692 0.026542
-0.229407 0.025890
-0.231125 0.025242
-0.232789 0.024644
-0.234350 0.024125
-0.235763 0.023712
-0.236991 0.023413
-0.238024 0.023195
-0.238853 0.023026
0.089932 0.009943
-0.239843 0.022786
-0.240063 0.022579
-0.240122 0.022278
-0.240045 0.021862
-0.239877 0.021293
-0.239656 0.020556
-0.239426 0.019641
-0.239220 0.018556
-0.239073 0.017311
-0.239008 0.015928
-0.239032 0.014457
-0.239141 0.012947
-0.239316 0.011461
-0.239529 0.010071
-0.239741 0.008849
-0.239917 0.007850
-0.240016 0.007127
-0.240000 0.006706
-0.239842 0.006591
-0.239513 0.006771
-0.238998 0.007220
-0.238294 0.007894
-0.237401 0.008756
-0.236335 0.009765
-0.235123 0.010880
-0.233798 0.012063
-0.232407 0.013280
-0.231002 0.014497
-0.229642 0.015687
-0.228390 0.016820
-0.227303 0.017878
-0.226432 0.018850
-0.225820 0.019732
-0.225487 0.020532
-0.225438 0.021274
-0.225655 0.021995
-0.226103 0.022736
-0.226730 0.023552
-0.227479 0.024484
-0.228284 0.025571
-0.229083 0.026830
-0.229819 0.028261
-0.230446 0.029846
-0.230924 0.031561
-0.231234 0.033364
-0.231363 0.035219
-0.231314 0.037089
-0.231100 0.038939
-0.230749 0.040732
-0.230299 0.042443
-0.229795 0.044043
-0.229293 0.045512
-0.228850 0.046835
-0.228524 0.048003
-0.228364 0.049018
-0.228407 0.049893
-0.228669 0.050659
-0.229148 0.051357
-0.229813 0.052044
-0.230616 0.052781
-0.231494 0.053628
-0.232376 0.054634
-0.233190 0.055819
-0.233874 0.057181
-0.234377 0.058686
-0.234661 0.060280
-0.234704 0.061901
-0.234500 0.063482
-0.234054 0.064966
-0.233381 0.066301
-0.232506 0.067447
-0.231468 0.068374
-0.230312 0.069055
-0.229096 0.069473
-0.227882 0.069616
-0.226743 0.069476
-0.225750 0.069048
-0.224968 0.068338
-0.224453 0.067354
-0.224240 0.066121
-0.224342 0.064671
-0.224746 0.063052
-0.225415 0.061321
-0.226295 0.059539
-0.227325 0.057766
-0.228436 0.056054
-0.229567 0.054432
-0.230662 0.052914
-0.231678 0.051493
-0.122950 0.197828
-0.123988 0.198364
-0.124264 0.198757
-0.123856 0.198946
-0.122868 0.198883
-0.121438 0.198534
-0.119738 0.197880
-0.117969 0.196918
-0.116347 0.195666
-0.115111 0.194155
-0.114447 0.192437
-0.114489 0.190577
-0.115270 0.188651
-0.116726 0.186738
-0.118698 0.184924
-0.120989 0.183290
-0.123392 0.181913
-0.125745 0.180847
-0.127914 0.180126
-0.129818 0.179745
-0.131394 0.179676
-0.132616 0.179857
-0.133469 0.180214
-0.133945 0.180671
-0.134048 0.181157
-0.133795 0.181611
-0.133208 0.181986
-0.132326 0.182248
-0.131207 0.182373
-0.129941 0.182344
-0.128642 0.182155
-0.127467 0.181800
-0.126597 0.181281
-0.126228 0.180600
-0.126537 0.179769
-0.127652 0.178801
-0.129597 0.177724
-0.132316 0.176572
-0.135650 0.175399
-0.139384 0.174273
-0.143310 0.173256
-0.147229 0.172410
-0.150973 0.171772
-0.154411 0.171354
-0.157438 0.171137
-0.159964 0.171091
-0.161916 0.171171
-0.163236 0.171337
-0.163878 0.171550
-0.163821 0.171779
-0.163054 0.172005
-0.161612 0.172200
-0.159561 0.172345
-0.157017 0.172408
-0.154152 0.172352
-0.151184 0.172137
-0.148370 0.171721
-0.145967 0.171079
-0.144196 0.170207
-0.143201 0.169130
-0.143019 0.167902
-0.143574 0.166607
-0.144710 0.165341
-0.146231 0.164203
-0.147940 0.163278
-0.149663 0.162624
-0.151255 0.162270
-0.152613 0.162209
-0.153656 0.162408
-0.154335 0.162811
-0.154610 0.163360
-0.154456 0.163999
-0.153863 0.164676
-0.152834 0.165353
-0.151391 0.165995
-0.149584 0.166578
-0.147496 0.167077
-0.145247 0.167471
-0.143003 0.167734
-0.140961 0.167846
-0.139335 0.167793
-0.138320 0.167575
-0.138067 0.167205
-0.138638 0.166717
-0.139998 0.166158
-0.142035 0.165582
-0.144562 0.165058
-0.147385 0.164640
-0.150305 0.164378
-0.153155 0.164300
-0.155783 0.164423
-0.158073 0.164736
-0.159905 0.165235
-0.161192 0.165898
-0.161847 0.166708
-0.161792 0.167653
-0.160970 0.168718
-0.159344 0.169887
-0.156894 0.171146
-0.153676 0.172446
-0.149760 0.173745
0.127786 0.178503
0.127977 0.177629
0.128291 0.176759
0.128786 0.175907
0.129509 0.175081
0.130475 0.174285
0.131674 0.173520
0.133059 0.172787
0.134555 0.172089
0.136059 0.171436
0.137454 0.170841
0.138627 0.170321
0.139485 0.169887
0.139968 0.169538
0.140060 0.169261
0.139789 0.169026
0.139214 0.168795
0.138419 0.168527
0.137497 0.168187
0.136545 0.167745
0.135659 0.167185
0.134928 0.166502
0.134436 0.165700
0.134255 0.164795
0.134453 0.163810
0.135084 0.162769
0.136194 0.161696
0.137815 0.160612
0.139961 0.159530
0.142622 0.158457
0.145764 0.157396
0.149324 0.156347
0.153209 0.155318
0.157306 0.154318
0.161483 0.153370
0.165610 0.152499
0.169563 0.151732
0.173241 0.151088
0.176564 0.150581
0.179483 0.150211
0.181969 0.149968
0.184020 0.149832
0.185646 0.149776
0.186884 0.149767
0.187783 0.149773
0.188405 0.149762
0.188826 0.149709
0.189129 0.149593
0.189400 0.149401
0.189724 0.149128
0.190182 0.148774
0.190837 0.148342
0.191736 0.147845
0.192902 0.147296
0.194326 0.146716
0.195968 0.146127
0.197756 0.145558
0.199585 0.145040
0.201331 0.144605
0.202863 0.144287
0.204052 0.144115
0.204784 0.144116
0.204973 0.144303
0.204565 0.144674
0.203544 0.145205
0.201936 0.145856
0.199799 0.146570
0.197220 0.147292
0.194295 0.147972
0.191124 0.148576
0.187810 0.149086
0.184443 0.149501
0.181110 0.149836
0.177881 0.150120
0.174818 0.150389
0.171969 0.150685
0.169370 0.151052
0.167042 0.151528
0.165000 0.152144
0.163246 0.152920
0.161775 0.153865
0.160577 0.154971
0.159633 0.156221
0.158925 0.157587
0.158433 0.159038
0.158145 0.160534
0.158053 0.162038
0.158154 0.163511
0.158445 0.164916
0.158931 0.166224
0.159605 0.167413
0.160466 0.168468
0.161503 0.169384
0.162702 0.170165
0.164044 0.170824
0.165504 0.171383
0.167053 0.171870
0.168658 0.172321
0.170289 0.172768
0.171919 0.173242
0.173532 0.173762
-0.245880 0.005745
-0.247301 0.007088
-0.248516 0.008523
-0.249484 0.009979
-0.250173 0.011397
-0.250554 0.012738
-0.250609 0.013968
-0.250324 0.015065
-0.249698 0.016010
-0.248747 0.016785
-0.247508 0.017370
-0.246042 0.017746
-0.244435 0.017893
-0.242791 0.017795
-0.241230 0.017439
-0.239868 0.016832
-0.238797 0.015998
-0.238073 0.014986
-0.237702 0.013869
-0.237649 0.012723
-0.237844 0.011617
-0.238207 0.010588
-0.238657 0.009643
-0.239125 0.008761
-0.239550 0.007910
-0.239884 0.007058
-0.240088 0.006180
-0.240130 0.005263
-0.239984 0.004305
-0.239629 0.003315
-0.239052 0.002308
-0.238249 0.001302
-0.237227 0.000318
-0.236008 -0.000627
-0.234633 -0.001518
-0.233160 -0.002351
-0.231667 -0.003126
-0.230249 -0.003851
-0.229010 -0.004536
-0.228053 -0.005188
-0.227465 -0.005803
-0.227303 -0.006361
-0.227585 -0.006833
-0.228285 -0.007179
-0.229340 -0.007365
-0.230657 -0.007374
-0.232137 -0.007200
-0.233682 -0.006851
-0.235205 -0.006340
-0.236633 -0.005678
-0.237903 -0.004874
-0.238963 -0.003935
-0.239767 -0.002862
-0.240278 -0.001656
-0.240465 -0.000325
-0.240306 0.001123
-0.239796 0.002669
-0.238948 0.004291
-0.237794 0.005962
-0.236388 0.007654
-0.234804 0.009336
-0.233136 0.010984
-0.231491 0.012575
-0.229982 0.014093
-0.228714 0.015528
-0.227774 0.016867
-0.227221 0.018090
-0.227078 0.019168
-0.227328 0.020062
-0.227928 0.020737
-0.228814 0.021163
-0.229919 0.021317
-0.231174 0.021188
-0.232512 0.020776
-0.233868 0.020087
-0.235177 0.019139
-0.236380 0.017956
-0.237419 0.016568
-0.238244 0.015010
-0.238813 0.013326
-0.239098 0.011562
-0.239086 0.009770
-0.238784 0.008006
-0.238218 0.006328
-0.237438 0.004791
-0.236513 0.003446
-0.235533 0.002327
-0.234597 0.001442
-0.233808 0.000769
-0.233255 0.000252
-0.233004 -0.000186
-0.233083 -0.000625
-0.233476 -0.001131
-0.234137 -0.001739
-0.234992 -0.002459
-0.235959 -0.003273
-0.236952 -0.004146
-0.237889 -0.005036
-0.238693 -0.005894
-0.239299 -0.006674
-0.239651 -0.007333
-0.047286 0.213505
-0.048363 0.214680
-0.048881 0.215673
-0.048957 0.216433
-0.048725 0.216917
-0.048322 0.217097
-0.047900 0.216956
-0.047603 0.216494
-0.047573 0.215733
-0.047938 0.214712
-0.048800 0.213490
-0.050222 0.212143
-0.052221 0.210758
-0.054745 0.209426
-0.057684 0.208242
-0.060869 0.207294
-0.064105 0.206656
-0.067193 0.206384
-0.069957 0.206499
-0.072265 0.206989
-0.074031 0.207803
-0.075218 0.208862
-0.075827 0.210072
-0.075885 0.211336
-0.075441 0.212560
-0.074557 0.213663
-0.073298 0.214577
-0.071744 0.215250
-0.069975 0.215644
-0.068089 0.215735
-0.066193 0.215520
-0.064411 0.215010
-0.062872 0.214242
-0.061712 0.213267
-0.061048 0.212159
-0.060964 0.211007
-0.061485 0.209907
-0.062561 0.208961
-0.064061 0.208262
-0.065788 0.207897
-0.067511 0.207929
-0.068995 0.208393
-0.070034 0.209286
-0.070470 0.210561
-0.070198 0.212136
-0.069166 0.213898
-0.067369 0.215724
-0.064837 0.217490
-0.061635 0.219081
-0.057855 0.220399
-0.053612 0.221363
-0.049043 0.221915
-0.044306 0.222022
-0.039576 0.221679
-0.035035 0.220912
-0.030865 0.219776
-0.027235 0.218357
-0.024283 0.216766
-0.022104 0.215128
-0.020726 0.213575
-0.020100 0.212233
-0.020097 0.211211
-0.020513 0.210594
-0.021097 0.210443
-0.021588 0.210785
-0.021749 0.211611
-0.021402 0.212871
-0.020442 0.214476
-0.018838 0.216303
-0.016623 0.218213
-0.013876 0.220067
-0.010706 0.221738
-0.007239 0.223118
-0.003607 0.224129
0.000058 0.224718
0.003626 0.224857
0.006967 0.224550
0.009955 0.223822
0.012468 0.222731
0.014392 0.221356
0.015631 0.219800
0.016110 0.218179
0.015797 0.216617
0.014713 0.215228
0.012944 0.214110
0.010656 0.213335
0.008070 0.212945
0.005445 0.212958
0.003029 0.213360
0.001019 0.214112
-0.000459 0.215146
-0.001362 0.216368
-0.001721 0.217672
-0.001612 0.218950
-0.001141 0.220106
-0.000419 0.221060
0.000446 0.221756
0.001352 0.222153
0.002211 0.222234
0.002934 0.221998
0.003440 0.221462
-0.085948 -0.180235
-0.085586 -0.180469
-0.085113 -0.180365
-0.084552 -0.179918
-0.083941 -0.179142
-0.083327 -0.178075
-0.082771 -0.176769
-0.082339 -0.175289
-0.082097 -0.173699
-0.082103 -0.172058
-0.082396 -0.170411
-0.082982 -0.168793
-0.083838 -0.167229
-0.084911 -0.165740
-0.086139 -0.164346
-0.087459 -0.163072
-0.088818 -0.161943
-0.090174 -0.160984
-0.091494 -0.160210
-0.092749 -0.159618
-0.093914 -0.159191
-0.094966 -0.158891
-0.095881 -0.158674
-0.096643 -0.158489
-0.097241 -0.158288
-0.097676 -0.158033
-0.097961 -0.157698
-0.098124 -0.157273
-0.098206 -0.156761
-0.098263 -0.156180
-0.098353 -0.155559
-0.098539 -0.154935
-0.098867 -0.154346
-0.099368 -0.153828
-0.100041 -0.153408
-0.100861 -0.153105
-0.101785 -0.152926
-0.102762 -0.152873
-0.103743 -0.152948
-0.104690 -0.153155
-0.105573 -0.153497
-0.106370 -0.153979
-0.107064 -0.154592
-0.107636 -0.155316
-0.108064 -0.156110
-0.108324 -0.156913
-0.108395 -0.157652
-0.108265 -0.158254
-0.107935 -0.158656
-0.107422 -0.158814
-0.106755 -0.158704
-0.105982 -0.158323
-0.105157 -0.157690
-0.104343 -0.156838
-0.103601 -0.155812
-0.102979 -0.154664
-0.102511 -0.153449
-0.102207 -0.152215
-0.102059 -0.151003
-0.102039 -0.149845
-0.102112 -0.148765
-0.102244 -0.147786
-0.102398 -0.146935
-0.102547 -0.146239
-0.102667 -0.145728
-0.102737 -0.145422
-0.102738 -0.145334
-0.102650 -0.145454
-0.102458 -0.145755
-0.102152 -0.146190
-0.101731 -0.146700
-0.101207 -0.147223
-0.100606 -0.147705
-0.099967 -0.148105
-0.099341 -0.148398
-0.098784 -0.148578
-0.098353 -0.148654
-0.098096 -0.148656
-0.098044 -0.148620
-0.098208 -0.148590
-0.098578 -0.148604
-0.099125 -0.148687
-0.099809 -0.148854
-0.100583 -0.149105
-0.101398 -0.149435
-0.102213 -0.149838
-0.102995 -0.150312
-0.103720 -0.150855
-0.104370 -0.151467
-0.104937 -0.152143
-0.105416 -0.152866
-0.105801 -0.153608
-0.106094 -0.154331
-0.106299 -0.154989
-0.106427 -0.155537
-0.106495 -0.155936
-0.106531 -0.156159
-0.106567 -0.156192
-0.106640 -0.156038
-0.106778 -0.155716
-0.107006 -0.155263
0.080512 -0.149381
0.080031 -0.148431
0.079536 -0.147326
0.079060 -0.146099
0.078640 -0.144788
0.078309 -0.143434
0.078098 -0.142074
0.078022 -0.140734
0.078080 -0.139432
0.078254 -0.138173
0.078510 -0.136958
0.078806 -0.135783
0.079094 -0.134647
0.079328 -0.133552
0.079462 -0.132502
0.079457 -0.131500
0.079279 -0.130549
0.078900 -0.129646
0.078305 -0.128785
0.077487 -0.127954
0.076449 -0.127140
0.075205 -0.126329
0.073780 -0.125510
0.072208 -0.124679
0.070536 -0.123837
0.068818 -0.122995
0.067119 -0.122168
0.065509 -0.121381
0.064054 -0.120658
0.062813 -0.120022
0.061826 -0.119491
0.061108 -0.119073
0.060645 -0.118766
0.060401 -0.118559
0.060319 -0.118436
0.060332 -0.118384
0.060370 -0.118388
0.060363 -0.118441
0.060247 -0.118536
0.059970 -0.118669
0.059489 -0.118833
0.058777 -0.119017
0.057822 -0.119204
0.056624 -0.119375
0.055200 -0.119506
0.053576 -0.119575
0.051790 -0.119566
0.049891 -0.119467
0.047934 -0.119279
0.045984 -0.119010
0.044109 -0.118682
0.042379 -0.118321
0.040857 -0.117958
0.039592 -0.117622
0.038616 -0.117334
0.037935 -0.117105
0.037531 -0.116936
0.037365 -0.116817
0.037381 -0.116738
0.037511 -0.116689
0.037685 -0.116661
0.037835 -0.116650
0.037898 -0.116654
0.037822 -0.116671
0.037568 -0.116695
0.037110 -0.116718
0.036437 -0.116726
0.035552 -0.116703
0.034467 -0.116632
0.033208 -0.116498
0.031808 -0.116295
0.030309 -0.116019
0.028761 -0.115682
0.027222 -0.115300
0.025755 -0.114903
0.024423 -0.114523
0.023290 -0.114200
0.022406 -0.113969
0.021803 -0.113859
0.021494 -0.113888
0.021460 -0.114061
0.021659 -0.114371
0.022030 -0.114801
0.022498 -0.115330
0.022987 -0.115935
0.023427 -0.116598
0.023759 -0.117299
0.023936 -0.118022
0.023932 -0.118748
0.023731 -0.119457
0.023335 -0.120126
0.022758 -0.120734
0.022022 -0.121258
0.021158 -0.121679
0.020205 -0.121985
0.019203 -0.122171
0.018199 -0.122243
0.017243 -0.122214
0.016385 -0.122111
0.015677 -0.121965
0.015169 -0.121813
0.041597 0.097933
0.042483 0.098086
0.043131 0.098317
0.043530 0.098598
0.043684 0.098892
0.043602 0.099164
0.043303 0.099380
0.042811 0.099509
0.042160 0.099525
0.041387 0.099406
0.040542 0.099138
0.039683 0.098715
0.038877 0.098136
0.038200 0.097408
0.037730 0.096548
0.037542 0.095578
0.037696 0.094531
0.038223 0.093445
0.039122 0.092368
0.040350 0.091350
0.041836 0.090442
0.043493 0.089689
0.045232 0.089123
0.046974 0.088767
0.048648 0.088632
0.050195 0.088721
0.051563 0.089031
0.052719 0.089549
0.053641 0.090258
0.054319 0.091133
0.054757 0.092144
0.054964 0.093263
0.054959 0.094456
0.054769 0.095693
0.054429 0.096944
0.053985 0.098183
0.053497 0.099386
0.053034 0.100535
0.052677 0.101615
0.052506 0.102623
0.052596 0.103562
0.052995 0.104442
0.053720 0.105285
0.054746 0.106115
0.056015 0.106959
0.057444 0.107838
0.058941 0.108766
0.060417 0.109745
0.061791 0.110769
0.062996 0.111818
0.063983 0.112866
0.064719 0.113881
0.065186 0.114828
0.065381 0.115678
0.065305 0.116401
0.064974 0.116977
0.064408 0.117390
0.063638 0.117632
0.062703 0.117705
0.061658 0.117619
0.060569 0.117394
0.059512 0.117056
0.058572 0.116644
0.057832 0.116197
0.057361 0.115760
0.057206 0.115374
0.057378 0.115073
0.057850 0.114881
0.058565 0.114809
0.059444 0.114856
0.060400 0.115013
0.061346 0.115266
0.062208 0.115597
0.062924 0.115987
0.063450 0.116413
0.063759 0.116856
0.063834 0.117296
0.063669 0.117715
0.063267 0.118101
0.062635 0.118442
0.061789 0.118735
0.060757 0.118985
0.059572 0.119204
0.058280 0.119413
0.056936 0.119638
0.055603 0.119908
0.054352 0.120248
0.053258 0.120677
0.052387 0.121199
0.051794 0.121804
0.051508 0.122469
0.051532 0.123160
0.051844 0.123837
0.052400 0.124462
0.053145 0.124997
0.054017 0.125415
0.054956 0.125692
0.055909 0.125811
0.056832 0.125763
0.057687 0.125541
0.058445 0.125145
-0.124680 -0.148766
-0.124860 -0.149925
-0.124962 -0.151023
-0.124999 -0.152031
-0.124983 -0.152924
-0.124926 -0.153683
-0.124831 -0.154294
-0.124693 -0.154749
-0.124500 -0.155049
-0.124235 -0.155204
-0.123881 -0.155227
-0.123426 -0.155137
-0.122860 -0.154958
-0.122182 -0.154712
-0.121391 -0.154424
-0.120493 -0.154117
-0.119496 -0.153811
-0.118408 -0.153522
-0.117241 -0.153262
-0.116009 -0.153032
-0.114725 -0.152829
-0.113407 -0.152646
-0.112073 -0.152470
-0.110747 -0.152286
-0.109454 -0.152080
-0.108220 -0.151843
-0.107072 -0.151566
-0.106029 -0.151252
-0.105106 -0.150911
-0.104306 -0.150563
-0.103624 -0.150236
-0.103045 -0.149962
-0.102550 -0.149771
-0.102123 -0.149693
-0.101750 -0.149753
-0.101423 -0.149972
-0.101136 -0.150363
-0.100888 -0.150935
-0.100681 -0.151689
-0.100517 -0.152618
-0.100395 -0.153706
-0.100318 -0.154929
-0.100283 -0.156252
-0.100289 -0.157636
-0.100335 -0.159037
-0.100424 -0.160409
-0.100561 -0.161707
-0.100756 -0.162889
-0.101016 -0.163921
-0.101348 -0.164774
-0.101748 -0.165429
-0.102200 -0.165876
-0.102680 -0.166120
-0.103154 -0.166176
-0.103593 -0.166070
-0.103969 -0.165834
-0.104263 -0.165503
-0.104462 -0.165113
-0.104561 -0.164697
-0.104556 -0.164284
-0.104451 -0.163900
-0.104248 -0.163563
-0.103952 -0.163287
-0.103569 -0.163074
-0.103107 -0.162921
-0.102573 -0.162814
-0.101977 -0.162735
-0.101333 -0.162656
-0.100660 -0.162549
-0.099978 -0.162381
-0.099314 -0.162124
-0.098692 -0.161752
-0.098136 -0.161250
-0.097656 -0.160609
-0.097255 -0.159839
-0.096919 -0.158959
-0.096629 -0.158002
-0.096364 -0.157007
-0.096105 -0.156018
-0.095838 -0.155083
-0.095556 -0.154247
-0.095261 -0.153552
-0.094960 -0.153038
-0.094663 -0.152739
-0.094386 -0.152683
-0.094147 -0.152882
-0.093959 -0.153336
-0.093836 -0.154031
-0.093785 -0.154935
-0.093810 -0.156006
-0.093916 -0.157191
-0.094102 -0.158430
-0.094368 -0.159662
-0.094714 -0.160829
-0.095135 -0.161876
-0.095619 -0.162758
-0.096150 -0.163442
-0.096703 -0.163905
-0.097251 -0.164137
-0.097764 -0.164138
-0.098219 -0.163922
-0.101858 -0.084824
-0.102239 -0.085452
-0.102566 -0.086089
-0.102843 -0.086702
-0.103080 -0.087264
-0.103295 -0.087753
-0.103514 -0.088154
-0.103770 -0.088459
-0.104102 -0.088670
-0.104553 -0.088795
-0.105162 -0.088849
-0.105965 -0.088855
-0.106982 -0.088838
-0.108221 -0.088827
-0.109666 -0.088847
-0.111288 -0.088922
-0.113043 -0.089066
-0.114881 -0.089287
-0.116749 -0.089582
-0.118593 -0.089937
-0.120369 -0.090330
-0.122035 -0.090732
-0.123560 -0.091105
-0.124919 -0.091412
-0.126097 -0.091613
-0.127085 -0.091671
-0.127881 -0.091554
-0.128492 -0.091238
-0.128929 -0.090706
-0.129206 -0.089953
-0.129343 -0.088987
-0.129361 -0.087826
-0.129285 -0.086501
-0.129139 -0.085050
-0.128949 -0.083517
-0.128739 -0.081946
-0.128532 -0.080382
-0.128348 -0.078865
-0.128204 -0.077430
-0.128114 -0.076106
-0.128090 -0.074917
-0.128139 -0.073877
-0.128267 -0.072993
-0.128476 -0.072263
-0.128765 -0.071676
-0.129130 -0.071214
-0.129566 -0.070848
-0.130066 -0.070547
-0.130621 -0.070276
-0.131225 -0.070000
-0.131872 -0.069686
-0.132554 -0.069305
-0.133266 -0.068835
-0.133999 -0.068261
-0.134748 -0.067577
-0.135505 -0.066786
-0.136267 -0.065899
-0.137029 -0.064931
-0.137791 -0.063908
-0.138552 -0.062855
-0.139316 -0.061806
-0.140085 -0.060793
-0.140862 -0.059852
-0.141650 -0.059018
-0.142449 -0.058322
-0.143257 -0.057788
-0.144070 -0.057433
-0.144882 -0.057262
-0.145682 -0.057264
-0.146458 -0.057420
-0.147198 -0.057695
-0.147890 -0.058047
-0.148521 -0.058430
-0.149084 -0.058797
-0.149570 -0.059105
-0.149974 -0.059317
-0.150291 -0.059411
-0.150519 -0.059373
-0.150657 -0.059202
-0.150707 -0.058911
-0.150675 -0.058516
-0.150570 -0.058041
-0.150408 -0.057515
-0.150208 -0.056970
-0.149997 -0.056439
-0.149803 -0.055955
-0.149659 -0.055552
-0.149598 -0.055259
-0.149651 -0.055102
-0.149844 -0.055098
-0.150198 -0.055253
-0.150724 -0.055562
-0.151425 -0.056010
-0.152292 -0.056571
-0.153311 -0.057212
-0.154461 -0.057897
-0.155719 -0.058591
-0.157059 -0.059261
-0.158455 -0.059879
-0.159883 -0.060426
-0.161320 -0.060888
0.218311 -0.080441
0.219168 -0.079779
0.220060 -0.079101
0.220954 -0.078408
0.221819 -0.077713
0.222629 -0.077038
0.223357 -0.076398
0.223979 -0.075803
0.224468 -0.075251
0.224798 -0.074729
0.224948 -0.074219
0.224903 -0.073699
0.224660 -0.073154
0.224233 -0.072574
0.223650 -0.071959
0.222961 -0.071321
0.222233 -0.070683
0.221543 -0.070072
0.220973 -0.069516
0.220598 -0.069035
0.220473 -0.068629
0.220629 -0.068280
0.221071 -0.067945
0.221784 -0.067567
0.222739 -0.067089
0.223903 -0.066465
0.225234 -0.065672
0.226694 -0.064715
0.228241 -0.063615
0.229838 -0.062405
0.231448 -0.061118
0.233035 -0.059778
0.234559 -0.058398
0.235977 -0.056985
0.237251 -0.055535
0.238342 -0.054045
0.239227 -0.052516
0.239893 -0.050953
0.240348 -0.049374
0.240618 -0.047803
0.240748 -0.046270
0.240794 -0.044807
0.240812 -0.043439
0.240854 -0.042173
0.240953 -0.040995
0.241124 -0.039868
0.241365 -0.038735
0.241660 -0.037529
0.241992 -0.036195
0.242339 -0.034696
0.242685 -0.033029
0.243014 -0.031216
0.243317 -0.029300
0.243591 -0.027326
0.243831 -0.025334
0.244026 -0.023358
0.244165 -0.021422
0.244226 -0.019542
0.244190 -0.017734
0.244040 -0.016012
0.243769 -0.014390
0.243387 -0.012889
0.242919 -0.011528
0.242405 -0.010332
0.241896 -0.009318
0.241447 -0.008496
0.241101 -0.007859
0.240887 -0.007374
0.240812 -0.006983
0.240864 -0.006602
0.241017 -0.006136
0.241243 -0.005492
0.241515 -0.004593
0.241809 -0.003395
0.242108 -0.001884
0.242399 -0.000076
0.242674 0.001996
0.242927 0.004289
0.243146 0.006760
0.243318 0.009367
0.243422 0.012074
0.243436 0.014840
0.243341 0.017628
0.243123 0.020397
0.242785 0.023108
0.242346 0.025722
0.241838 0.028202
0.241307 0.030520
0.240798 0.032661
0.240349 0.034626
0.239976 0.036438
0.239675 0.038144
0.239419 0.039804
0.239164 0.041485
0.238866 0.043245
0.238483 0.045125
0.237988 0.047140
0.237365 0.049286
0.236613 0.051543
0.235740 0.053889
0.234756 0.056299
-0.072587 -0.169843
-0.074449 -0.169158
-0.076169 -0.168479
-0.077728 -0.167813
-0.079113 -0.167161
-0.080319 -0.166516
-0.081346 -0.165864
-0.082203 -0.165184
-0.082909 -0.164451
-0.083492 -0.163636
-0.083989 -0.162715
-0.084438 -0.161667
-0.084873 -0.160480
-0.085315 -0.159154
-0.085770 -0.157700
-0.086227 -0.156146
-0.086667 -0.154525
-0.087069 -0.152875
-0.087413 -0.151236
-0.087683 -0.149645
-0.087869 -0.148138
-0.087959 -0.146745
-0.087944 -0.145496
-0.087813 -0.144419
-0.087555 -0.143538
-0.087160 -0.142875
-0.086620 -0.142441
-0.085926 -0.142240
-0.085080 -0.142262
-0.084085 -0.142482
-0.082957 -0.142866
-0.081718 -0.143370
-0.080403 -0.143946
-0.079051 -0.144547
-0.077705 -0.145131
-0.076408 -0.145667
-0.075196 -0.146129
-0.074097 -0.146506
-0.073129 -0.146791
-0.072302 -0.146988
-0.071618 -0.147103
-0.071073 -0.147145
-0.070659 -0.147124
-0.070360 -0.147050
-0.070158 -0.146932
-0.070027 -0.146781
-0.069939 -0.146607
-0.069862 -0.146427
-0.069766 -0.146257
-0.069623 -0.146118
-0.069413 -0.146028
-0.069123 -0.146002
-0.068755 -0.146045
-0.068321 -0.146152
-0.067846 -0.146308
-0.067366 -0.146489
-0.066918 -0.146663
-0.066535 -0.146801
-0.066243 -0.146879
-0.066057 -0.146878
-0.065978 -0.146791
-0.066007 -0.146616
-0.066139 -0.146361
-0.066370 -0.146037
-0.066698 -0.145657
-0.067121 -0.145237
-0.067635 -0.144789
-0.068232 -0.144327
-0.068901 -0.143864
-0.069625 -0.143413
-0.070384 -0.142991
-0.071155 -0.142615
-0.071915 -0.142304
-0.072645 -0.142081
-0.073328 -0.141966
-0.073953 -0.141972
-0.074516 -0.142106
-0.075017 -0.142364
-0.075460 -0.142729
-0.075847 -0.143173
-0.076182 -0.143661
-0.076462 -0.144151
-0.076686 -0.144605
-0.076849 -0.144988
-0.076950 -0.145272
-0.076989 -0.145434
-0.076968 -0.145463
-0.076895 -0.145349
-0.076776 -0.145090
-0.076619 -0.144689
-0.076430 -0.144149
-0.076214 -0.143479
-0.075972 -0.142691
-0.075706 -0.141801
-0.075415 -0.140831
-0.075099 -0.139806
-0.074760 -0.138755
-0.074401 -0.137708
-0.074030 -0.136693
-0.073656 -0.135735
-0.073292 -0.134849
-0.044040 0.217133
-0.041323 0.217131
-0.038563 0.217123
-0.035940 0.217145
-0.033618 0.217233
-0.031748 0.217418
-0.030468 0.217715
-0.029902 0.218121
-0.030164 0.218613
-0.031345 0.219141
-0.033507 0.219636
-0.036679 0.220009
-0.040841 0.220160
-0.045917 0.219989
-0.051770 0.219403
-0.058199 0.218337
-0.064936 0.216763
-0.071666 0.214701
-0.078045 0.212227
-0.083747 0.209458
-0.088507 0.206541
-0.092168 0.203625
-0.094714 0.200828
-0.096264 0.198230
-0.097023 0.195869
-0.097233 0.193759
-0.097134 0.191904
-0.096946 0.190305
-0.096862 0.188957
-0.097050 0.187846
-0.097651 0.186945
-0.098776 0.186216
-0.100504 0.185606
-0.102871 0.185054
-0.105869 0.184491
-0.109450 0.183849
-0.113517 0.183071
-0.117934 0.182119
-0.122526 0.180982
-0.127092 0.179690
-0.131407 0.178310
-0.135247 0.176947
-0.138413 0.175720
-0.140764 0.174742
-0.142239 0.174086
-0.142870 0.173774
-0.142765 0.173779
-0.142084 0.174045
-0.141005 0.174510
-0.139707 0.175115
-0.138358 0.175815
-0.137110 0.176569
-0.136101 0.177338
-0.135454 0.178079
-0.135267 0.178739
-0.135609 0.179262
-0.136503 0.179584
-0.137925 0.179649
-0.139799 0.179412
-0.141999 0.178849
-0.144365 0.177967
-0.146713 0.176807
-0.148846 0.175443
-0.150578 0.173975
-0.151741 0.172517
-0.152214 0.171175
-0.151935 0.170026
-0.150913 0.169108
-0.149227 0.168415
-0.147008 0.167913
-0.144420 0.167560
-0.141633 0.167320
-0.138814 0.167170
-0.136121 0.167100
-0.133701 0.167105
-0.131688 0.167178
-0.130210 0.167302
-0.129370 0.167451
-0.129248 0.167584
-0.129879 0.167658
-0.131251 0.167624
-0.133301 0.167441
-0.135916 0.167083
-0.138941 0.166546
-0.142191 0.165857
-0.145464 0.165070
-0.148551 0.164271
-0.151260 0.163560
-0.153428 0.163034
-0.154946 0.162769
-0.155764 0.162803
-0.155898 0.163132
-0.155412 0.163724
-0.154409 0.164531
-0.153005 0.165507
-0.151326 0.166616
-0.149493 0.167829
-0.147628 0.169125
-0.145848 0.170482
-0.144258 0.171873
-0.142955 0.173262
-0.147379 -0.102244
-0.146472 -0.102079
-0.145808 -0.102016
-0.145389 -0.102049
-0.145200 -0.102164
-0.145217 -0.102340
-0.145404 -0.102554
-0.145720 -0.102785
-0.146122 -0.103012
-0.146570 -0.103218
-0.147029 -0.103392
-0.147469 -0.103526
-0.147868 -0.103619
-0.148209 -0.103674
-0.148482 -0.103698
-0.148681 -0.103704
-0.148803 -0.103705
-0.148853 -0.103719
-0.148836 -0.103764
-0.148763 -0.103858
-0.148646 -0.104017
-0.148504 -0.104258
-0.148356 -0.104591
-0.148224 -0.105026
-0.148128 -0.105566
-0.148084 -0.106213
-0.148102 -0.106964
-0.148179 -0.107813
-0.148303 -0.108747
-0.148447 -0.109750
-0.148581 -0.110801
-0.148671 -0.111877
-0.148686 -0.112953
-0.148601 -0.114007
-0.148398 -0.115015
-0.148068 -0.115959
-0.147609 -0.116821
-0.147023 -0.117586
-0.146318 -0.118242
-0.145506 -0.118777
-0.144600 -0.119181
-0.143614 -0.119445
-0.142565 -0.119563
-0.141472 -0.119529
-0.140354 -0.119345
-0.139237 -0.119019
-0.138144 -0.118564
-0.137100 -0.118004
-0.136129 -0.117372
-0.135249 -0.116705
-0.134475 -0.116047
-0.133816 -0.115439
-0.133277 -0.114915
-0.132862 -0.114501
-0.132575 -0.114211
-0.132420 -0.114046
-0.132402 -0.114006
-0.132529 -0.114083
-0.132811 -0.114271
-0.133258 -0.114566
-0.133877 -0.114963
-0.134673 -0.115461
-0.135641 -0.116056
-0.136770 -0.116741
-0.138040 -0.117506
-0.139425 -0.118335
-0.140899 -0.119208
-0.142437 -0.120105
-0.144019 -0.121002
-0.145629 -0.121879
-0.147256 -0.122722
-0.148890 -0.123523
-0.150519 -0.124285
-0.152130 -0.125016
-0.153703 -0.125731
-0.155215 -0.126441
-0.156640 -0.127157
-0.157950 -0.127880
-0.159117 -0.128607
-0.160113 -0.129329
-0.160917 -0.130036
-0.161512 -0.130718
-0.161887 -0.131368
-0.162040 -0.131982
-0.161973 -0.132556
-0.161698 -0.133085
-0.161229 -0.133560
-0.160588 -0.133964
-0.159803 -0.134277
-0.158904 -0.134470
-0.157930 -0.134516
-0.156918 -0.134394
-0.155905 -0.134094
-0.154926 -0.133625
-0.154007 -0.133014
-0.153169 -0.132305
-0.152425 -0.131554
-0.151783 -0.130819
-0.151246 -0.130153
-0.150807 -0.129598
-0.150456 -0.129177
-0.079510 -0.002320
-0.079471 -0.002066
-0.079213 -0.001835
-0.078736 -0.001639
-0.078045 -0.001493
-0.077149 -0.001415
-0.076063 -0.001418
-0.074813 -0.001515
-0.073436 -0.001709
-0.071987 -0.001991
-0.070534 -0.002341
-0.069160 -0.002727
-0.067953 -0.003110
-0.066998 -0.003450
-0.066365 -0.003714
-0.066092 -0.003887
-0.066183 -0.003973
-0.066596 -0.003996
-0.067253 -0.003994
-0.068059 -0.004009
-0.068916 -0.004077
-0.069740 -0.004223
-0.070467 -0.004463
-0.071051 -0.004804
-0.071462 -0.005248
-0.071684 -0.005791
-0.071709 -0.006430
-0.071539 -0.007162
-0.071181 -0.007984
-0.070648 -0.008893
-0.069964 -0.009880
-0.069163 -0.010938
-0.068290 -0.012050
-0.067406 -0.013194
-0.066583 -0.014342
-0.065905 -0.015459
-0.065463 -0.016505
-0.065342 -0.017438
-0.065611 -0.018221
-0.066301 -0.018829
-0.067397 -0.019259
-0.068839 -0.019527
-0.070537 -0.019664
-0.072390 -0.019706
-0.074302 -0.019687
-0.076192 -0.019632
-0.077992 -0.019559
-0.079653 -0.019479
-0.081136 -0.019397
-0.082408 -0.019319
-0.083437 -0.019252
-0.084196 -0.019207
-0.084662 -0.019198
-0.084818 -0.019242
-0.084663 -0.019358
-0.084208 -0.019561
-0.083484 -0.019863
-0.082541 -0.020265
-0.081451 -0.020761
-0.080298 -0.021328
-0.079179 -0.021935
-0.078184 -0.022546
-0.077386 -0.023122
-0.076824 -0.023638
-0.076500 -0.024082
-0.076379 -0.024455
-0.076407 -0.024769
-0.076525 -0.025038
-0.076680 -0.025274
-0.076832 -0.025484
-0.076954 -0.025672
-0.077025 -0.025840
-0.077031 -0.025991
-0.076958 -0.026128
-0.076792 -0.026261
-0.076517 -0.026400
-0.076125 -0.026558
-0.075608 -0.026747
-0.074967 -0.026978
-0.074216 -0.027259
-0.073376 -0.027591
-0.072483 -0.027968
-0.071588 -0.028375
-0.070752 -0.028786
-0.070043 -0.029170
-0.069526 -0.029491
-0.069255 -0.029717
-0.069257 -0.029825
-0.069530 -0.029803
-0.070041 -0.029653
-0.070735 -0.029384
-0.071547 -0.029012
-0.072410 -0.028553
-0.073265 -0.028019
-0.074058 -0.027423
-0.074746 -0.026777
-0.075287 -0.026091
-0.075646 -0.025381
-0.075794 -0.024663
-0.075706 -0.023955
-0.075366 -0.023278
-0.081389 0.177870
-0.080257 0.177180
-0.078174 0.176655
-0.075154 0.176307
-0.071246 0.176127
-0.066546 0.176082
-0.061207 0.176128
-0.055442 0.176219
-0.049536 0.176321
-0.043842 0.176429
-0.038758 0.176573
-0.034682 0.176817
-0.031942 0.177239
-0.030718 0.177892
-0.030988 0.178778
-0.032525 0.179840
-0.034971 0.180990
-0.037933 0.182138
-0.041052 0.183224
-0.044029 0.184217
-0.046630 0.185119
-0.048667 0.185951
-0.049990 0.186750
-0.050472 0.187553
-0.050015 0.188396
-0.048549 0.189296
-0.046043 0.190251
-0.042514 0.191232
-0.038028 0.192192
-0.032703 0.193072
-0.026704 0.193812
-0.020243 0.194369
-0.013583 0.194732
-0.007031 0.194934
-0.000927 0.195063
0.004381 0.195255
0.008582 0.195674
0.011443 0.196467
0.012861 0.197717
0.012882 0.199407
0.011697 0.201426
0.009590 0.203612
0.006884 0.205801
0.003901 0.207855
0.000944 0.209678
-0.001712 0.211213
-0.003827 0.212434
-0.005200 0.213333
-0.005682 0.213907
-0.005178 0.214144
-0.003669 0.214021
-0.001220 0.213510
0.002024 0.212587
0.005870 0.211239
0.010101 0.209478
0.014493 0.207342
0.018829 0.204903
0.022888 0.202273
0.026451 0.199602
0.029293 0.197078
0.031191 0.194908
0.031946 0.193287
0.031417 0.192353
0.029565 0.192147
0.026481 0.192587
0.022375 0.193504
0.017533 0.194694
0.012266 0.195974
0.006877 0.197211
0.001639 0.198328
-0.003219 0.199298
-0.007513 0.200129
-0.011108 0.200850
-0.013910 0.201491
-0.015869 0.202080
-0.016974 0.202630
-0.017254 0.203141
-0.016779 0.203600
-0.015651 0.203987
-0.014004 0.204284
-0.012008 0.204480
-0.009873 0.204582
-0.007860 0.204619
-0.006290 0.204647
-0.005537 0.204746
-0.005997 0.205001
-0.008033 0.205469
-0.011892 0.206141
-0.017611 0.206919
-0.024987 0.207635
-0.033610 0.208107
-0.042953 0.208200
-0.052454 0.207863
-0.061594 0.207135
-0.069937 0.206125
-0.077160 0.204972
-0.083051 0.203818
-0.087496 0.202775
-0.090455 0.201921
-0.091948 0.201288
-0.092034 0.200875
-0.051805 -0.177910
-0.052279 -0.177486
-0.052677 -0.176971
-0.053032 -0.176420
-0.053378 -0.175889
-0.053750 -0.175422
-0.054176 -0.175045
-0.054675 -0.174760
-0.055257 -0.174548
-0.055917 -0.174381
-0.056645 -0.174231
-0.057424 -0.174081
-0.058240 -0.173927
-0.059078 -0.173777
-0.059932 -0.173641
-0.060793 -0.173528
-0.061654 -0.173431
-0.062504 -0.173330
-0.063324 -0.173189
-0.064093 -0.172964
-0.064790 -0.172613
-0.065395 -0.172101
-0.065894 -0.171412
-0.066280 -0.170546
-0.066554 -0.169528
-0.066722 -0.168398
-0.066797 -0.167213
-0.066795 -0.166038
-0.066734 -0.164934
-0.066630 -0.163951
-0.066498 -0.163122
-0.066350 -0.162455
-0.066195 -0.161939
-0.066044 -0.161553
-0.065909 -0.161273
-0.065807 -0.161079
-0.065761 -0.160959
-0.065791 -0.160909
-0.065920 -0.160923
-0.066161 -0.160993
-0.066516 -0.161099
-0.066977 -0.161215
-0.067521 -0.161301
-0.068117 -0.161319
-0.068731 -0.161233
-0.069331 -0.161017
-0.069890 -0.160661
-0.070387 -0.160174
-0.070807 -0.159582
-0.071143 -0.158929
-0.071385 -0.158269
-0.071527 -0.157663
-0.071564 -0.157168
-0.071487 -0.156827
-0.071297 -0.156657
-0.071000 -0.156655
-0.070611 -0.156796
-0.070157 -0.157049
-0.069672 -0.157384
-0.069193 -0.157779
-0.068759 -0.158219
-0.068404 -0.158693
-0.068149 -0.159188
-0.068006 -0.159684
-0.067971 -0.160151
-0.068028 -0.160550
-0.068157 -0.160839
-0.068331 -0.160977
-0.068529 -0.160928
-0.068733 -0.160673
-0.068932 -0.160205
-0.069119 -0.159534
-0.069292 -0.158690
-0.069448 -0.157714
-0.069581 -0.156667
-0.069683 -0.155613
-0.069743 -0.154621
-0.069750 -0.153747
-0.069694 -0.153033
-0.069574 -0.152498
-0.069394 -0.152143
-0.069169 -0.151956
-0.068919 -0.151918
-0.068671 -0.152010
-0.068450 -0.152212
-0.068281 -0.152499
-0.068180 -0.152843
-0.068152 -0.153205
-0.068194 -0.153542
-0.068293 -0.153806
-0.068436 -0.153953
-0.068607 -0.153943
-0.068795 -0.153750
-0.068992 -0.153362
-0.069192 -0.152781
-0.069390 -0.152028
-0.069578 -0.151139
-0.069740 -0.150162
-0.069858 -0.149156
-0.069910 -0.148180
-0.069877 -0.147287
0.191974 0.020294
0.190914 0.020012
0.189942 0.019551
0.189105 0.018898
0.188444 0.018050
0.187990 0.017022
0.187762 0.015841
0.187759 0.014541
0.187958 0.013161
0.188316 0.011741
0.188773 0.010317
0.189259 0.008921
0.189703 0.007585
0.190039 0.006337
0.190212 0.005203
0.190178 0.004210
0.189910 0.003380
0.189391 0.002731
0.188619 0.002279
0.187598 0.002030
0.186344 0.001980
0.184880 0.002111
0.183241 0.002392
0.181467 0.002778
0.179609 0.003217
0.177721 0.003659
0.175862 0.004061
0.174093 0.004401
0.172470 0.004675
0.171042 0.004899
0.169849 0.005102
0.168908 0.005317
0.168220 0.005577
0.167761 0.005906
0.167492 0.006318
0.167362 0.006818
0.167317 0.007401
0.167304 0.008060
0.167279 0.008785
0.167206 0.009567
0.167059 0.010395
0.166821 0.011259
0.166483 0.012150
0.166039 0.013052
0.165491 0.013943
0.164847 0.014787
0.164122 0.015537
0.163344 0.016139
0.162548 0.016544
0.161775 0.016715
0.161075 0.016635
0.160496 0.016307
0.160085 0.015758
0.159876 0.015031
0.159884 0.014180
0.160102 0.013263
0.160497 0.012331
0.161015 0.011427
0.161582 0.010581
0.162124 0.009811
0.162567 0.009131
0.162851 0.008550
0.162930 0.008077
0.162771 0.007721
0.162357 0.007491
0.161681 0.007392
0.160744 0.007423
0.159553 0.007571
0.158122 0.007809
0.156473 0.008094
0.154636 0.008370
0.152649 0.008580
0.150559 0.008669
0.148415 0.008597
0.146274 0.008340
0.144188 0.007900
0.142208 0.007299
0.140373 0.006583
0.138716 0.005809
0.137253 0.005039
0.135991 0.004331
0.134923 0.003730
0.134029 0.003264
0.133279 0.002946
0.132640 0.002771
0.132080 0.002729
0.131569 0.002802
0.131082 0.002970
0.130600 0.003212
0.130109 0.003503
0.129598 0.003818
0.129061 0.004126
0.128495 0.004390
0.127897 0.004574
0.127270 0.004634
0.126618 0.004529
0.125950 0.004219
0.125281 0.003671
0.124629 0.002863
0.124017 0.001789
0.123473 0.000462
0.008085 0.054807
0.008014 0.055337
0.008036 0.055826
0.008132 0.056260
0.008283 0.056631
0.008469 0.056932
0.008671 0.057158
0.008866 0.057310
0.009030 0.057394
0.009136 0.057420
0.009154 0.057402
0.009058 0.057358
0.008826 0.057308
0.008444 0.057269
0.007915 0.057251
0.007258 0.057257
0.006511 0.057280
0.005726 0.057300
0.004962 0.057290
0.004272 0.057223
0.003699 0.057070
0.003264 0.056809
0.002973 0.056426
0.002815 0.055914
0.002769 0.055271
0.002808 0.054501
0.002900 0.053611
0.003014 0.052612
0.003118 0.051517
0.003178 0.050341
0.003164 0.049105
0.003045 0.047831
0.002790 0.046547
0.002370 0.045285
0.001759 0.044076
0.000936 0.042953
-0.000114 0.041944
-0.001394 0.041071
-0.002892 0.040342
-0.004580 0.039753
-0.006405 0.039283
-0.008301 0.038901
-0.010189 0.038568
-0.011988 0.038243
-0.013629 0.037895
-0.015062 0.037498
-0.016256 0.037041
-0.017201 0.036516
-0.017901 0.035923
-0.018371 0.035264
-0.018632 0.034543
-0.018704 0.033763
-0.018612 0.032929
-0.018380 0.032050
-0.018034 0.031134
-0.017602 0.030194
-0.017119 0.029242
-0.016621 0.028297
-0.016150 0.027377
-0.015747 0.026499
-0.015453 0.025680
-0.015299 0.024933
-0.015302 0.024261
-0.015463 0.023659
-0.015761 0.023109
-0.016157 0.022588
-0.016602 0.022064
-0.017042 0.021508
-0.017431 0.020894
-0.017736 0.020205
-0.017940 0.019429
-0.018042 0.018567
-0.018055 0.017620
-0.017998 0.016596
-0.017896 0.015505
-0.017776 0.014358
-0.017662 0.013168
-0.017577 0.011953
-0.017541 0.010729
-0.017572 0.009515
-0.017687 0.008331
-0.017905 0.007196
-0.018243 0.006128
-0.018721 0.005143
-0.019359 0.004257
-0.020171 0.003477
-0.021168 0.002803
-0.022347 0.002226
-0.023688 0.001726
-0.025155 0.001272
-0.026695 0.000828
-0.028245 0.000359
-0.029739 -0.000166
-0.031115 -0.000767
-0.032325 -0.001452
-0.033333 -0.002215
-0.034119 -0.003044
-0.034673 -0.003917
-0.034994 -0.004813
-0.035086 -0.005705
-0.034956 -0.006569
-0.246357 0.008199
-0.247190 0.009594
-0.247537 0.011181
-0.247379 0.012891
-0.246719 0.014649
-0.245581 0.016378
-0.244009 0.018002
-0.242076 0.019440
-0.239872 0.020628
-0.237514 0.021500
-0.235135 0.022007
-0.232878 0.022113
-0.230886 0.021799
-0.229291 0.021058
-0.228199 0.019905
-0.227680 0.018365
-0.227748 0.016479
-0.228362 0.014304
-0.229426 0.011907
-0.230811 0.009365
-0.232367 0.006756
-0.233953 0.004154
-0.235445 0.001612
-0.236744 -0.000823
-0.237773 -0.003121
-0.238481 -0.005269
-0.238835 -0.007261
-0.238820 -0.009092
-0.238432 -0.010754
-0.237701 -0.012275
-0.236638 -0.013615
-0.235343 -0.014901
-0.233763 -0.015873
-0.232090 -0.016817
-0.230358 -0.017629
-0.228676 -0.018355
-0.227141 -0.019012
-0.225850 -0.019619
-0.224905 -0.020222
-0.224384 -0.020848
-0.224338 -0.021518
-0.224787 -0.022241
-0.225702 -0.022992
-0.227017 -0.023733
-0.228627 -0.024399
-0.230411 -0.024924
-0.232246 -0.025245
-0.234023 -0.025320
-0.235648 -0.025122
-0.237047 -0.024636
-0.238166 -0.023868
-0.238966 -0.022830
-0.239429 -0.021542
-0.239549 -0.020031
-0.239337 -0.018324
-0.238820 -0.016457
-0.238037 -0.014458
-0.237044 -0.012360
-0.235907 -0.010198
-0.234708 -0.008008
-0.233535 -0.005828
-0.232488 -0.003711
-0.231665 -0.001704
-0.231162 0.000132
-0.231055 0.001740
-0.231393 0.003068
-0.232181 0.004078
-0.233376 0.004751
-0.234887 0.005098
-0.236599 0.005140
-0.238384 0.004914
-0.240120 0.004456
-0.241699 0.003808
-0.243032 0.003005
-0.244052 0.002083
-0.244708 0.001075
-0.244967 0.000015
-0.244813 -0.001062
-0.244241 -0.002120
-0.243266 -0.003123
-0.241917 -0.004032
-0.240245 -0.004815
-0.238322 -0.005453
-0.236240 -0.005940
-0.234112 -0.006296
-0.232066 -0.006571
-0.230236 -0.006838
-0.228754 -0.007191
-0.227729 -0.007726
-0.227226 -0.008517
-0.227251 -0.009603
-0.227749 -0.010975
-0.228613 -0.012584
-0.229713 -0.014352
-0.230915 -0.016196
-0.232095 -0.018028
-0.233151 -0.019773
-0.234007 -0.021371
-0.234606 -0.022771
-0.234911 -0.023935
-0.234904 -0.024833
0.130302 0.189683
0.132202 0.188997
0.133814 0.188392
0.135162 0.187842
0.136269 0.187325
0.137167 0.186821
0.137888 0.186311
0.138468 0.185779
0.138942 0.185210
0.139345 0.184591
0.139705 0.183917
0.140044 0.183190
0.140373 0.182422
0.140693 0.181636
0.140994 0.180865
0.141258 0.180154
0.141460 0.179551
0.141573 0.179109
0.141573 0.178869
0.141443 0.178863
0.141173 0.179100
0.140766 0.179575
0.140234 0.180262
0.139595 0.181128
0.138875 0.182131
0.138106 0.183228
0.137321 0.184378
0.136557 0.185544
0.135853 0.186690
0.135248 0.187786
0.134779 0.188804
0.134478 0.189720
0.134373 0.190514
0.134479 0.191171
0.134804 0.191682
0.135344 0.192044
0.136085 0.192262
0.137002 0.192351
0.138063 0.192331
0.139231 0.192232
0.140467 0.192087
0.141732 0.191930
0.142996 0.191791
0.144231 0.191694
0.145420 0.191653
0.146548 0.191671
0.147610 0.191740
0.148607 0.191845
0.149544 0.191961
0.150439 0.192060
0.151318 0.192108
0.152217 0.192068
0.153177 0.191900
0.154237 0.191568
0.155430 0.191040
0.156773 0.190293
0.158265 0.189313
0.159884 0.188100
0.161595 0.186668
0.163349 0.185042
0.165097 0.183260
0.166794 0.181364
0.168405 0.179403
0.169911 0.177425
0.171304 0.175475
0.172586 0.173596
0.173763 0.171821
0.174844 0.170178
0.175839 0.168681
0.176756 0.167337
0.177603 0.166138
0.178397 0.165065
0.179159 0.164089
0.179919 0.163173
0.180714 0.162276
0.181582 0.161356
0.182557 0.160374
0.183666 0.159298
0.184921 0.158106
0.186324 0.156785
0.187861 0.155333
0.189514 0.153753
0.191260 0.152058
0.193076 0.150262
0.194947 0.148385
0.196864 0.146450
0.198824 0.144482
0.200832 0.142510
0.202893 0.140565
0.205013 0.138680
0.207188 0.136887
0.209403 0.135221
0.211628 0.133715
0.213818 0.132398
0.215918 0.131297
0.217866 0.130436
0.219605 0.129828
0.221080 0.129485
0.222248 0.129409
0.223072 0.129601
0.223528 0.130051
0.003831 -0.014245
0.003473 -0.013227
0.003233 -0.012235
0.003130 -0.011303
0.003181 -0.010464
0.003394 -0.009745
0.003772 -0.009170
0.004308 -0.008753
0.004986 -0.008502
0.005784 -0.008412
0.006672 -0.008471
0.007617 -0.008658
0.008581 -0.008944
0.009528 -0.009297
0.010423 -0.009680
0.011233 -0.010059
0.011926 -0.010397
0.012479 -0.010662
0.012868 -0.010825
0.013077 -0.010866
0.013093 -0.010767
0.012908 -0.010524
0.012517 -0.010138
0.011924 -0.009623
0.011135 -0.009002
0.010162 -0.008305
0.009023 -0.007571
0.007737 -0.006839
0.006328 -0.006152
0.004821 -0.005549
0.003242 -0.005065
0.001618 -0.004727
-0.000026 -0.004555
-0.001665 -0.004556
-0.003278 -0.004728
-0.004845 -0.005061
-0.006350 -0.005536
-0.007783 -0.006129
-0.009134 -0.006810
-0.010399 -0.007551
-0.011575 -0.008321
-0.012662 -0.009092
-0.013662 -0.009837
-0.014577 -0.010533
-0.015410 -0.011161
-0.016160 -0.011705
-0.016826 -0.012156
-0.017407 -0.012511
-0.017897 -0.012775
-0.018291 -0.012956
-0.018583 -0.013070
-0.018764 -0.013134
-0.018832 -0.013169
-0.018781 -0.013195
-0.018613 -0.013228
-0.018331 -0.013283
-0.017947 -0.013367
-0.017473 -0.013481
-0.016928 -0.013618
-0.016334 -0.013765
-0.015716 -0.013905
-0.015097 -0.014018
-0.014503 -0.014079
-0.013954 -0.014067
-0.013473 -0.013959
-0.013077 -0.013737
-0.012782 -0.013385
-0.012602 -0.012893
-0.012546 -0.012254
-0.012621 -0.011471
-0.012830 -0.010550
-0.013174 -0.009505
-0.013650 -0.008356
-0.014256 -0.007125
-0.014985 -0.005843
-0.015830 -0.004538
-0.016786 -0.003245
-0.017844 -0.001992
-0.018998 -0.000808
-0.020241 0.000284
-0.021565 0.001266
-0.022964 0.002128
-0.024428 0.002865
-0.025950 0.003480
-0.027519 0.003981
-0.029125 0.004381
-0.030759 0.004696
-0.032408 0.004942
-0.034061 0.005136
-0.035709 0.005297
-0.037341 0.005439
-0.038949 0.005575
-0.040523 0.005712
-0.042057 0.005856
-0.043544 0.006006
-0.044979 0.006159
-0.046357 0.006305
-0.047674 0.006430
-0.048924 0.006520
-0.050105 0.006555
-0.051212 0.006516
-0.155114 -0.127471
-0.156372 -0.128191
-0.157328 -0.128746
-0.157966 -0.129108
-0.158282 -0.129265
-0.158285 -0.129220
-0.157993 -0.128989
-0.157437 -0.128605
-0.156656 -0.128109
-0.155697 -0.127553
-0.154613 -0.126996
-0.153458 -0.126497
-0.152287 -0.126113
-0.151151 -0.125894
-0.150096 -0.125884
-0.149159 -0.126115
-0.148370 -0.126608
-0.147741 -0.127362
-0.147269 -0.128354
-0.146931 -0.129535
-0.146690 -0.130828
-0.146498 -0.132139
-0.146307 -0.133371
-0.146073 -0.134433
-0.145761 -0.135247
-0.145348 -0.135756
-0.144821 -0.135923
-0.144180 -0.135732
-0.143432 -0.135184
-0.142595 -0.134298
-0.141695 -0.133108
-0.140766 -0.131662
-0.139847 -0.130018
-0.138984 -0.128245
-0.138222 -0.126417
-0.137607 -0.124606
-0.137182 -0.122881
-0.136984 -0.121306
-0.137045 -0.119930
-0.137389 -0.118794
-0.138033 -0.117922
-0.138984 -0.117321
-0.140228 -0.116972
-0.141734 -0.116834
-0.143451 -0.116845
-0.145315 -0.116929
-0.147253 -0.117012
-0.149196 -0.117026
-0.151081 -0.116917
-0.152859 -0.116647
-0.154490 -0.116195
-0.155948 -0.115557
-0.157218 -0.114745
-0.158295 -0.113780
-0.159185 -0.112699
-0.159898 -0.111543
-0.160452 -0.110358
-0.160868 -0.109190
-0.161171 -0.108083
-0.161385 -0.107073
-0.161544 -0.106194
-0.161682 -0.105472
-0.161844 -0.104931
-0.162079 -0.104589
-0.162437 -0.104464
-0.162965 -0.104564
-0.163692 -0.104891
-0.164621 -0.105428
-0.165726 -0.106144
-0.166955 -0.106993
-0.168235 -0.107916
-0.169489 -0.108850
-0.170646 -0.109737
-0.171647 -0.110527
-0.172451 -0.111182
-0.173033 -0.111679
-0.173384 -0.112004
-0.173508 -0.112156
-0.173416 -0.112140
-0.173129 -0.111969
-0.172669 -0.111656
-0.172065 -0.111213
-0.171345 -0.110654
-0.170541 -0.109992
-0.169689 -0.109243
-0.168830 -0.108427
-0.168012 -0.107574
-0.167287 -0.106719
-0.166712 -0.105906
-0.166342 -0.105178
-0.166223 -0.104576
-0.166385 -0.104127
-0.166836 -0.103839
-0.167558 -0.103697
-0.168513 -0.103668
-0.169652 -0.103706
-0.170924 -0.103762
-0.172279 -0.103794
-0.173679 -0.103763
-0.175092 -0.103643
-0.176491 -0.103413
-0.108722 -0.064804
-0.109664 -0.065902
-0.110470 -0.066782
-0.111137 -0.067414
-0.111665 -0.067788
-0.112051 -0.067912
-0.112295 -0.067811
-0.112400 -0.067525
-0.112381 -0.067102
-0.112266 -0.066590
-0.112095 -0.066039
-0.111924 -0.065493
-0.111818 -0.064989
-0.111848 -0.064555
-0.112083 -0.064207
-0.112586 -0.063951
-0.113394 -0.063781
-0.114510 -0.063679
-0.115899 -0.063612
-0.117497 -0.063542
-0.119229 -0.063423
-0.121015 -0.063208
-0.122785 -0.062849
-0.124482 -0.062302
-0.126063 -0.061530
-0.127490 -0.060507
-0.128732 -0.059224
-0.129760 -0.057698
-0.130545 -0.055966
-0.131069 -0.054085
-0.131325 -0.052122
-0.131320 -0.050147
-0.131075 -0.048229
-0.130626 -0.046433
-0.130021 -0.044814
-0.129318 -0.043420
-0.128583 -0.042281
-0.127883 -0.041415
-0.127280 -0.040822
-0.126827 -0.040483
-0.126558 -0.040366
-0.126485 -0.040428
-0.126592 -0.040617
-0.126842 -0.040881
-0.127182 -0.041165
-0.127554 -0.041419
-0.127902 -0.041596
-0.128176 -0.041658
-0.128332 -0.041583
-0.128333 -0.041365
-0.128148 -0.041022
-0.127753 -0.040591
-0.127133 -0.040123
-0.126286 -0.039672
-0.125221 -0.039291
-0.123959 -0.039027
-0.122533 -0.038915
-0.120984 -0.038977
-0.119367 -0.039227
-0.117741 -0.039662
-0.116177 -0.040268
-0.114746 -0.041023
-0.113522 -0.041896
-0.112569 -0.042852
-0.111938 -0.043861
-0.111657 -0.044891
-0.111730 -0.045919
-0.112138 -0.046920
-0.112846 -0.047875
-0.113811 -0.048764
-0.114986 -0.049572
-0.116326 -0.050287
-0.117784 -0.050903
-0.119315 -0.051422
-0.120874 -0.051852
-0.122421 -0.052203
-0.123924 -0.052489
-0.125359 -0.052722
-0.126708 -0.052911
-0.127964 -0.053064
-0.129128 -0.053185
-0.130209 -0.053273
-0.131229 -0.053327
-0.132221 -0.053343
-0.133228 -0.053315
-0.134306 -0.053236
-0.135515 -0.053096
-0.136912 -0.052884
-0.138543 -0.052582
-0.140428 -0.052165
-0.142558 -0.051602
-0.144894 -0.050856
-0.147372 -0.049889
-0.149909 -0.048676
-0.152414 -0.047204
-0.154797 -0.045487
-0.156977 -0.043558
-0.158886 -0.041467
-0.160476 -0.039274
-0.161714 -0.037039
-0.162585 -0.034822
0.247106 -0.014045
0.247917 -0.012506
0.249110 -0.010996
0.250580 -0.009507
0.252226 -0.008034
0.253956 -0.006574
0.255686 -0.005118
0.257335 -0.003650
0.258825 -0.002139
0.260081 -0.000547
0.261035 0.001171
0.261627 0.003063
0.261809 0.005171
0.261553 0.007533
0.260847 0.010173
0.259703 0.013102
0.258161 0.016312
0.256295 0.019772
0.254212 0.023431
0.252056 0.027220
0.249995 0.031061
0.248201 0.034877
0.246822 0.038607
0.245945 0.042204
0.245589 0.045645
0.245709 0.048920
0.246224 0.052029
0.247042 0.054979
0.248073 0.057776
0.249235 0.060428
0.250447 0.062951
0.251625 0.065363
0.252683 0.067690
0.253527 0.069966
0.254067 0.072228
0.254218 0.074519
0.253904 0.076887
0.253070 0.079374
0.251679 0.082016
0.249729 0.084832
0.247257 0.087818
0.244350 0.090938
0.241146 0.094129
0.237836 0.097304
0.234638 0.100370
0.231771 0.103243
0.229403 0.105869
0.227623 0.108230
0.226421 0.110347
0.225715 0.112268
0.225385 0.114052
0.225310 0.115759
0.225383 0.117442
0.225511 0.119139
0.225607 0.120878
0.225584 0.122672
0.225351 0.124526
0.224811 0.126433
0.223872 0.128389
0.222454 0.130387
0.220491 0.132420
0.217948 0.134481
0.214821 0.136557
0.211152 0.138624
0.207037 0.140644
0.202630 0.142568
0.198143 0.144339
0.193831 0.145902
0.189960 0.147216
0.186759 0.148267
0.184375 0.149067
0.182841 0.149658
0.182076 0.150101
0.181922 0.150472
0.182194 0.150846
0.182712 0.151297
0.183321 0.151887
0.183891 0.152666
0.184308 0.153658
0.184471 0.154867
0.184291 0.156274
0.183686 0.157844
0.182588 0.159534
0.180946 0.161296
0.178727 0.163085
0.175922 0.164857
0.172556 0.166573
0.168688 0.168191
0.164429 0.169671
0.159940 0.170971
0.155436 0.172050
0.151168 0.172871
0.147396 0.173412
0.144340 0.173666
0.142133 0.173646
0.140787 0.173390
0.140187 0.172959
0.140130 0.172432
0.140373 0.171904
0.140673 0.171475
0.140817 0.171239
0.131541 0.016735
0.130559 0.016790
0.129580 0.016913
0.128599 0.017107
0.127608 0.017368
0.126599 0.017692
0.125561 0.018070
0.124485 0.018493
0.123359 0.018946
0.122175 0.019413
0.120924 0.019877
0.119599 0.020318
0.118193 0.020719
0.116704 0.021060
0.115132 0.021327
0.113478 0.021508
0.111748 0.021596
0.109951 0.021590
0.108096 0.021499
0.106199 0.021333
0.104272 0.021113
0.102334 0.020860
0.100402 0.020599
0.098495 0.020356
0.096629 0.020153
0.094819 0.020009
0.093074 0.019937
0.091399 0.019944
0.089796 0.020029
0.088262 0.020185
0.086791 0.020402
0.085377 0.020661
0.084011 0.020943
0.082684 0.021227
0.081387 0.021493
0.080113 0.021717
0.078855 0.021882
0.077608 0.021970
0.076368 0.021967
0.075136 0.021866
0.073915 0.021665
0.072713 0.021369
0.071541 0.020991
0.070414 0.020551
0.069350 0.020077
0.068368 0.019603
0.067487 0.019163
0.066723 0.018794
0.066088 0.018529
0.065588 0.018391
0.065221 0.018399
0.064980 0.018558
0.064851 0.018867
0.064816 0.019313
0.064852 0.019878
0.064936 0.020541
0.065042 0.021274
0.065147 0.022050
0.065225 0.022841
0.065255 0.023620
0.065217 0.024361
0.065095 0.025039
0.064874 0.025637
0.064546 0.026139
0.064105 0.026538
0.063551 0.026832
0.062888 0.027028
0.062121 0.027140
0.061259 0.027190
0.060315 0.027204
0.059297 0.027212
0.058211 0.027244
0.057059 0.027324
0.055841 0.027472
0.054548 0.027699
0.053169 0.028007
0.051690 0.028392
0.050095 0.028842
0.048369 0.029344
0.046503 0.029880
0.044486 0.030434
0.042318 0.030990
0.039997 0.031533
0.037529 0.032053
0.034924 0.032540
0.032194 0.032990
0.029353 0.033401
0.026420 0.033779
0.023415 0.034136
0.020362 0.034489
0.017286 0.034866
0.014213 0.035298
0.011171 0.035824
0.008185 0.036480
0.005280 0.037302
0.002473 0.038315
-0.000219 0.039533
-0.002786 0.040955
-0.005223 0.042565
-0.007526 0.044334
-0.009697 0.046219
0.028656 -0.178003
0.028771 -0.179210
0.028891 -0.180201
0.028990 -0.180944
0.029045 -0.181429
0.029036 -0.181662
0.028941 -0.181662
0.028743 -0.181460
0.028425 -0.181090
0.027978 -0.180585
0.027400 -0.179978
0.026700 -0.179300
0.025903 -0.178581
0.025043 -0.177852
0.024160 -0.177151
0.023299 -0.176520
0.022500 -0.176003
0.021800 -0.175643
0.021229 -0.175468
0.020809 -0.175487
0.020550 -0.175681
0.020456 -0.176005
0.020522 -0.176397
0.020738 -0.176788
0.021088 -0.177115
0.021554 -0.177328
0.022114 -0.177393
0.022745 -0.177297
0.023421 -0.177044
0.024115 -0.176652
0.024799 -0.176151
0.025447 -0.175575
0.026043 -0.174960
0.026576 -0.174337
0.027051 -0.173732
0.027486 -0.173167
0.027908 -0.172658
0.028356 -0.172227
0.028872 -0.171897
0.029501 -0.171698
0.030285 -0.171664
0.031260 -0.171824
0.032451 -0.172199
0.033870 -0.172784
0.035504 -0.173554
0.037322 -0.174455
0.039277 -0.175420
0.041316 -0.176377
0.043381 -0.177265
0.045423 -0.178034
0.047396 -0.178654
0.049261 -0.179111
0.050989 -0.179405
0.052558 -0.179547
0.053953 -0.179552
0.055168 -0.179437
0.056205 -0.179219
0.057071 -0.178910
0.057782 -0.178526
0.058355 -0.178083
0.058813 -0.177603
0.059182 -0.177116
0.059490 -0.176663
0.059762 -0.176287
0.060022 -0.176035
0.060289 -0.175944
0.060567 -0.176033
0.060852 -0.176300
0.061125 -0.176716
0.061361 -0.177232
0.061531 -0.177793
0.061606 -0.178347
0.061563 -0.178849
0.061380 -0.179268
0.061042 -0.179586
0.060537 -0.179791
0.059859 -0.179877
0.059004 -0.179838
0.057976 -0.179666
0.056785 -0.179351
0.055450 -0.178887
0.053995 -0.178270
0.052453 -0.177509
0.050856 -0.176626
0.049240 -0.175658
0.047644 -0.174657
0.046102 -0.173687
0.044647 -0.172815
0.043305 -0.172102
0.042091 -0.171593
0.041011 -0.171306
0.040061 -0.171236
0.039225 -0.171358
0.038480 -0.171633
0.037799 -0.172025
0.037154 -0.172500
0.036517 -0.173033
0.035866 -0.173608
0.035179 -0.174209
0.034446 -0.174823
0.033661 -0.175431
-0.196702 0.118038
-0.195286 0.119481
-0.194209 0.120918
-0.193518 0.122287
-0.193220 0.123532
-0.193289 0.124609
-0.193671 0.125484
-0.194283 0.126141
-0.195029 0.126577
-0.195798 0.126806
-0.196473 0.126855
-0.196939 0.126764
-0.197091 0.126581
-0.196834 0.126361
-0.196093 0.126161
-0.194814 0.126033
-0.192975 0.126020
-0.190592 0.126148
-0.187730 0.126420
-0.184511 0.126819
-0.181090 0.127322
-0.177660 0.127902
-0.174415 0.128542
-0.171538 0.129231
-0.169179 0.129956
-0.167444 0.130698
-0.166402 0.131414
-0.166079 0.132061
-0.166474 0.132583
-0.167552 0.132933
-0.169247 0.133070
-0.171470 0.132962
-0.174100 0.132595
-0.177005 0.131964
-0.180031 0.131091
-0.183021 0.130014
-0.185818 0.128791
-0.188261 0.127507
-0.190209 0.126256
-0.191541 0.125135
-0.192180 0.124229
-0.192103 0.123595
-0.191352 0.123244
-0.190041 0.123145
-0.188341 0.123235
-0.186467 0.123430
-0.184648 0.123647
-0.183101 0.123811
-0.182007 0.123861
-0.181486 0.123758
-0.181599 0.123471
-0.182342 0.122985
-0.183665 0.122288
-0.185473 0.121381
-0.187642 0.120270
-0.190026 0.118977
-0.192467 0.117541
-0.194804 0.116018
-0.196878 0.114482
-0.198548 0.113017
-0.199691 0.111717
-0.200212 0.110665
-0.200056 0.109926
-0.199207 0.109537
-0.197696 0.109495
-0.195601 0.109765
-0.193045 0.110281
-0.190188 0.110964
-0.187209 0.111733
-0.184302 0.112521
-0.181651 0.113278
-0.179421 0.113971
-0.177744 0.114580
-0.176716 0.115087
-0.176397 0.115471
-0.176808 0.115705
-0.177930 0.115756
-0.179705 0.115595
-0.182041 0.115196
-0.184811 0.114553
-0.187864 0.113680
-0.191034 0.112614
-0.194151 0.111419
-0.197054 0.110173
-0.199604 0.108962
-0.201698 0.107863
-0.203272 0.106929
-0.204319 0.106177
-0.204872 0.105585
-0.205014 0.105103
-0.204863 0.104655
-0.204561 0.104159
-0.204272 0.103533
-0.204163 0.102702
-0.204399 0.101602
-0.205120 0.100178
-0.206426 0.098385
-0.208360 0.096193
-0.210905 0.093584
-0.213980 0.090563
-0.217457 0.087158
0.110296 0.196555
0.112011 0.196293
0.113397 0.196113
0.114592 0.195988
0.115766 0.195872
0.117117 0.195716
0.118857 0.195465
0.121195 0.195063
0.124313 0.194445
0.128337 0.193539
0.133303 0.192267
0.139144 0.190549
0.145685 0.188320
0.152674 0.185548
0.159817 0.182241
0.166818 0.178454
0.173405 0.174289
0.179357 0.169881
0.184515 0.165387
0.188779 0.160970
0.192107 0.156781
0.194508 0.152951
0.196024 0.149583
0.196721 0.146746
0.196683 0.144477
0.195997 0.142780
0.194758 0.141628
0.193066 0.140971
0.191035 0.140735
0.188790 0.140835
0.186472 0.141177
0.184228 0.141671
0.182200 0.142232
0.180510 0.142793
0.179245 0.143303
0.178443 0.143728
0.178093 0.144056
0.178142 0.144288
0.178506 0.144444
0.179087 0.144551
0.179782 0.144652
0.180496 0.144795
0.181146 0.145036
0.181663 0.145432
0.181993 0.146040
0.182099 0.146907
0.181956 0.148073
0.181552 0.149559
0.180885 0.151370
0.179968 0.153484
0.178825 0.155858
0.177505 0.158424
0.176077 0.161099
0.174635 0.163789
0.173294 0.166400
0.172175 0.168842
0.171394 0.171038
0.171050 0.172918
0.171198 0.174434
0.171851 0.175549
0.172970 0.176243
0.174473 0.176516
0.176243 0.176388
0.178140 0.175901
0.180014 0.175119
0.181714 0.174126
0.183103 0.173023
0.184060 0.171922
0.184492 0.170939
0.184325 0.170186
0.183515 0.169760
0.182030 0.169735
0.179866 0.170152
0.177047 0.171004
0.173633 0.172242
0.169718 0.173777
0.165434 0.175495
0.160942 0.177275
0.156422 0.179006
0.152054 0.180599
0.148009 0.181987
0.144429 0.183132
0.141413 0.184016
0.139017 0.184640
0.137246 0.185019
0.136063 0.185180
0.135394 0.185163
0.135141 0.185014
0.135191 0.184790
0.135429 0.184554
0.135744 0.184376
0.136033 0.184329
0.136210 0.184483
0.136201 0.184907
0.135951 0.185655
0.135417 0.186762
0.134580 0.188237
0.133437 0.190057
0.132007 0.192173
0.130328 0.194512
0.128456 0.196994
0.177159 -0.081323
0.176607 -0.080146
0.176289 -0.079195
0.176213 -0.078490
0.176361 -0.078034
0.176704 -0.077812
0.177206 -0.077801
0.177835 -0.077970
0.178560 -0.078288
0.179351 -0.078717
0.180174 -0.079219
0.180994 -0.079755
0.181775 -0.080286
0.182478 -0.080773
0.183070 -0.081187
0.183520 -0.081500
0.183806 -0.081699
0.183914 -0.081777
0.183844 -0.081740
0.183611 -0.081607
0.183246 -0.081409
0.182800 -0.081187
0.182337 -0.080995
0.181929 -0.080888
0.181649 -0.080920
0.181554 -0.081131
0.181674 -0.081542
0.182013 -0.082152
0.182544 -0.082939
0.183225 -0.083862
0.184001 -0.084871
0.184817 -0.085912
0.185618 -0.086926
0.186348 -0.087856
0.186958 -0.088648
0.187401 -0.089256
0.187631 -0.089644
0.187613 -0.089787
0.187316 -0.089671
0.186721 -0.089295
0.185820 -0.088670
0.184620 -0.087816
0.183147 -0.086764
0.181446 -0.085558
0.179579 -0.084246
0.177631 -0.082888
0.175701 -0.081548
0.173898 -0.080294
0.172328 -0.079192
0.171081 -0.078299
0.170216 -0.077661
0.169752 -0.077306
0.169664 -0.077242
0.169895 -0.077457
0.170365 -0.077922
0.170989 -0.078595
0.171681 -0.079428
0.172366 -0.080365
0.172975 -0.081353
0.173454 -0.082344
0.173757 -0.083297
0.173851 -0.084177
0.173711 -0.084962
0.173323 -0.085635
0.172685 -0.086192
0.171808 -0.086635
0.170713 -0.086975
0.169442 -0.087234
0.168049 -0.087442
0.166608 -0.087639
0.165203 -0.087874
0.163924 -0.088201
0.162856 -0.088676
0.162062 -0.089343
0.161576 -0.090232
0.161393 -0.091342
0.161475 -0.092647
0.161759 -0.094095
0.162174 -0.095619
0.162649 -0.097147
0.163119 -0.098606
0.163529 -0.099931
0.163830 -0.101069
0.163983 -0.101976
0.163955 -0.102624
0.163724 -0.102993
0.163275 -0.103072
0.162604 -0.102862
0.161716 -0.102371
0.160631 -0.101615
0.159385 -0.100627
0.158031 -0.099447
0.156646 -0.098134
0.155324 -0.096754
0.154175 -0.095387
0.153314 -0.094112
0.152846 -0.093003
0.152846 -0.092118
0.153342 -0.091490
0.154311 -0.091120
0.155681 -0.090982
-0.186109 0.138176
-0.187223 0.138195
-0.188489 0.138133
-0.189854 0.137975
-0.191254 0.137721
-0.192616 0.137389
-0.193853 0.137021
-0.194872 0.136675
-0.195572 0.136426
-0.195860 0.136351
-0.195658 0.136515
-0.194920 0.136951
-0.193643 0.137653
-0.191869 0.138575
-0.189675 0.139644
-0.187169 0.140775
-0.184468 0.141895
-0.181685 0.142953
-0.178922 0.143920
-0.176261 0.144796
-0.173760 0.145594
-0.171460 0.146334
-0.169379 0.147033
-0.167526 0.147697
-0.165895 0.148323
-0.164472 0.148895
-0.163233 0.149395
-0.162147 0.149806
-0.161175 0.150118
-0.160269 0.150329
-0.159380 0.150444
-0.158457 0.150474
-0.157456 0.150430
-0.156348 0.150316
-0.155123 0.150129
-0.153789 0.149857
-0.152371 0.149488
-0.150899 0.149012
-0.149410 0.148431
-0.147935 0.147761
-0.146501 0.147035
-0.145133 0.146301
-0.143847 0.145613
-0.142662 0.145030
-0.141594 0.144601
-0.140665 0.144358
-0.139900 0.144311
-0.139331 0.144438
-0.138988 0.144696
-0.138901 0.145025
-0.139089 0.145358
-0.139555 0.145632
-0.140283 0.145802
-0.141233 0.145838
-0.142341 0.145736
-0.143526 0.145510
-0.144697 0.145188
-0.145769 0.144799
-0.146673 0.144368
-0.147369 0.143907
-0.147843 0.143414
-0.148107 0.142885
-0.148188 0.142313
-0.148120 0.141706
-0.147940 0.141082
-0.147687 0.140471
-0.147398 0.139913
-0.147112 0.139447
-0.146865 0.139106
-0.146698 0.138904
-0.146646 0.138838
-0.146739 0.138881
-0.146997 0.138992
-0.147426 0.139125
-0.148009 0.139236
-0.148712 0.139294
-0.149477 0.139284
-0.150236 0.139207
-0.150911 0.139074
-0.151431 0.138898
-0.151739 0.138686
-0.151800 0.138435
-0.151601 0.138129
-0.151152 0.137744
-0.150479 0.137258
-0.149615 0.136657
-0.148600 0.135942
-0.147470 0.135131
-0.146263 0.134261
-0.145014 0.133383
-0.143756 0.132558
-0.142521 0.131848
-0.141336 0.131303
-0.140229 0.130958
-0.139218 0.130822
-0.138315 0.130882
-0.137525 0.131107
-0.136838 0.131454
-0.136236 0.131881
-0.135693 0.132349
-0.135172 0.132825
0.179084 -0.109834
0.178307 -0.108993
0.177625 -0.108137
0.177096 -0.107327
0.176784 -0.106618
0.176751 -0.106059
0.177043 -0.105683
0.177680 -0.105498
0.178646 -0.105485
0.179888 -0.105600
0.181329 -0.105778
0.182878 -0.105947
0.184450 -0.106037
0.185968 -0.105986
0.187371 -0.105744
0.188610 -0.105273
0.189648 -0.104551
0.190457 -0.103568
0.191013 -0.102330
0.191298 -0.100859
0.191305 -0.099193
0.191032 -0.097380
0.190497 -0.095483
0.189730 -0.093566
0.188777 -0.091700
0.187702 -0.089959
0.186585 -0.088412
0.185513 -0.087126
0.184579 -0.086155
0.183860 -0.085536
0.183411 -0.085286
0.183251 -0.085392
0.183359 -0.085814
0.183682 -0.086490
0.184148 -0.087340
0.184685 -0.088283
0.185227 -0.089235
0.185723 -0.090123
0.186135 -0.090882
0.186439 -0.091463
0.186616 -0.091826
0.186649 -0.091948
0.186521 -0.091819
0.186218 -0.091442
0.185725 -0.090837
0.185038 -0.090034
0.184159 -0.089077
0.183107 -0.088016
0.181912 -0.086911
0.180627 -0.085821
0.179315 -0.084809
0.178052 -0.083928
0.176918 -0.083222
0.175980 -0.082717
0.175285 -0.082417
0.174844 -0.082303
0.174634 -0.082335
0.174603 -0.082459
0.174683 -0.082614
0.174809 -0.082741
0.174920 -0.082786
0.174967 -0.082707
0.174910 -0.082476
0.174716 -0.082077
0.174355 -0.081510
0.173806 -0.080788
0.173051 -0.079936
0.172077 -0.078988
0.170884 -0.077987
0.169479 -0.076984
0.167882 -0.076033
0.166129 -0.075194
0.164273 -0.074525
0.162380 -0.074084
0.160532 -0.073921
0.158818 -0.074080
0.157319 -0.074593
0.156101 -0.075479
0.155197 -0.076739
0.154598 -0.078356
0.154255 -0.080291
0.154092 -0.082489
0.154025 -0.084882
0.153972 -0.087395
0.153866 -0.089956
0.153653 -0.092494
0.153295 -0.094944
0.152766 -0.097255
0.152048 -0.099382
0.151129 -0.101296
0.150003 -0.102975
0.148666 -0.104410
0.147125 -0.105606
0.145390 -0.106576
0.143483 -0.107345
0.141439 -0.107952
0.139303 -0.108443
0.137135 -0.108877
0.135005 -0.109320
0.132987 -0.109833
0.131157 -0.110477
0.137187 0.189951
0.136157 0.191144
0.134826 0.192721
0.133097 0.194660
0.130902 0.196892
0.128207 0.199311
0.125004 0.201789
0.121311 0.204194
0.117178 0.206403
0.112671 0.208316
0.107884 0.209857
0.102923 0.210977
0.097910 0.211658
0.092974 0.211907
0.088249 0.211761
0.083860 0.211274
0.079911 0.210523
0.076480 0.209593
0.073600 0.208574
0.071257 0.207556
0.069380 0.206623
0.067858 0.205853
0.066543 0.205317
0.065273 0.205077
0.063885 0.205186
0.062237 0.205675
0.060218 0.206553
0.057767 0.207789
0.054874 0.209319
0.051583 0.211052
0.047981 0.212881
0.044190 0.214702
0.040343 0.216423
0.036583 0.217973
0.033049 0.219307
0.029865 0.220402
0.027147 0.221258
0.024988 0.221894
0.023466 0.222339
0.022635 0.222632
0.022521 0.222814
0.023120 0.222923
0.024391 0.222995
0.026257 0.223058
0.028604 0.223140
0.031283 0.223269
0.034123 0.223474
0.036949 0.223791
0.039592 0.224251
0.041916 0.224877
0.043831 0.225666
0.045306 0.226588
0.046360 0.227581
0.047063 0.228560
0.047506 0.229435
0.047789 0.230117
0.048009 0.230535
0.048249 0.230640
0.048572 0.230403
0.049032 0.229817
0.049654 0.228894
0.050469 0.227657
0.051482 0.226141
0.052700 0.224389
0.054117 0.222449
0.055716 0.220373
0.057471 0.218220
0.059336 0.216050
0.061253 0.213931
0.063149 0.211936
0.064942 0.210139
0.066552 0.208617
0.067909 0.207438
0.068961 0.206656
0.069683 0.206297
0.070076 0.206360
0.070172 0.206812
0.070021 0.207594
0.069687 0.208631
0.069234 0.209850
0.068719 0.211180
0.068186 0.212565
0.067663 0.213961
0.067164 0.215332
0.066699 0.216651
0.066275 0.217894
0.065906 0.219042
0.065621 0.220072
0.065451 0.220965
0.065423 0.221707
0.065553 0.222291
0.065831 0.222719
0.066209 0.223012
0.066607 0.223204
0.066917 0.223343
0.067009 0.223489
0.066752 0.223702
0.066019 0.224033
0.064712 0.224510
0.062766 0.225133
0.060153 0.225870
-0.170765 -0.080271
-0.171905 -0.081725
-0.173021 -0.083418
-0.174058 -0.085186
-0.174981 -0.086889
-0.175770 -0.088411
-0.176416 -0.089669
-0.176911 -0.090610
-0.177249 -0.091209
-0.177415 -0.091464
-0.177397 -0.091389
-0.177185 -0.091015
-0.176778 -0.090381
-0.176188 -0.089536
-0.175439 -0.088534
-0.174567 -0.087439
-0.173618 -0.086327
-0.172645 -0.085284
-0.171704 -0.084415
-0.170848 -0.083834
-0.170125 -0.083662
-0.169570 -0.084007
-0.169206 -0.084946
-0.169032 -0.086493
-0.169031 -0.088591
-0.169173 -0.091113
-0.169426 -0.093895
-0.169760 -0.096762
-0.170152 -0.099560
-0.170582 -0.102163
-0.171030 -0.104483
-0.171474 -0.106466
-0.171890 -0.108085
-0.172256 -0.109333
-0.172555 -0.110221
-0.172778 -0.110769
-0.172921 -0.111007
-0.172993 -0.110970
-0.173007 -0.110701
-0.172986 -0.110249
-0.172954 -0.109669
-0.172939 -0.109024
-0.172973 -0.108384
-0.173090 -0.107823
-0.173328 -0.107420
-0.173726 -0.107248
-0.174325 -0.107366
-0.175153 -0.107798
-0.176222 -0.108524
-0.177519 -0.109476
-0.179003 -0.110547
-0.180613 -0.111612
-0.182273 -0.112555
-0.183904 -0.113282
-0.185428 -0.113731
-0.186778 -0.113873
-0.187894 -0.113703
-0.188736 -0.113238
-0.189275 -0.112510
-0.189498 -0.111559
-0.189409 -0.110430
-0.189021 -0.109176
-0.188360 -0.107851
-0.187464 -0.106512
-0.186382 -0.105215
-0.185169 -0.104015
-0.183895 -0.102966
-0.182633 -0.102118
-0.181469 -0.101519
-0.180491 -0.101213
-0.179785 -0.101235
-0.179420 -0.101603
-0.179435 -0.102309
-0.179826 -0.103314
-0.180546 -0.104542
-0.181510 -0.105900
-0.182617 -0.107291
-0.183766 -0.108628
-0.184868 -0.109846
-0.185853 -0.110896
-0.186670 -0.111751
-0.187285 -0.112397
-0.187680 -0.112833
-0.187850 -0.113066
-0.187799 -0.113110
-0.187541 -0.112984
-0.187096 -0.112709
-0.186494 -0.112309
-0.185770 -0.111810
-0.184969 -0.111236
-0.184144 -0.110613
-0.183356 -0.109971
-0.182678 -0.109344
-0.182189 -0.108772
-0.181966 -0.108299
-0.182077 -0.107962
-0.182555 -0.107775
-0.183390 -0.107723
-0.184518 -0.107755
-0.185838 -0.107797
-0.187232 -0.107770
0.186640 -0.102480
0.187702 -0.102096
0.188646 -0.101802
0.189465 -0.101610
0.190150 -0.101512
0.190689 -0.101482
0.191065 -0.101479
0.191267 -0.101456
0.191288 -0.101365
0.191136 -0.101171
0.190832 -0.100852
0.190420 -0.100407
0.189959 -0.099852
0.189529 -0.099222
0.189217 -0.098558
0.189111 -0.097908
0.189280 -0.097308
0.189770 -0.096778
0.190587 -0.096315
0.191707 -0.095900
0.193083 -0.095503
0.194656 -0.095095
0.196370 -0.094659
0.198179 -0.094192
0.200047 -0.093708
0.201949 -0.093230
0.203867 -0.092782
0.205786 -0.092381
0.207683 -0.092026
0.209530 -0.091699
0.211291 -0.091362
0.212924 -0.090969
0.214393 -0.090471
0.215671 -0.089831
0.216750 -0.089023
0.217642 -0.088043
0.218383 -0.086905
0.219028 -0.085634
0.219646 -0.084267
0.220304 -0.082834
0.221053 -0.081355
0.221913 -0.079833
0.222866 -0.078258
0.223863 -0.076609
0.224838 -0.074861
0.225733 -0.073004
0.226500 -0.071040
0.227120 -0.068993
0.227593 -0.066902
0.227939 -0.064813
0.228191 -0.062779
0.228382 -0.060842
0.228535 -0.059035
0.228660 -0.057376
0.228753 -0.055870
0.228800 -0.054515
0.228784 -0.053304
0.228696 -0.052230
0.228546 -0.051293
0.228363 -0.050499
0.228195 -0.049860
0.228107 -0.049391
0.228170 -0.049102
0.228443 -0.048992
0.228959 -0.049035
0.229715 -0.049182
0.230674 -0.049365
0.231770 -0.049509
0.232928 -0.049549
0.234078 -0.049442
0.235163 -0.049174
0.236149 -0.048754
0.237022 -0.048211
0.237789 -0.047587
0.238466 -0.046928
0.239076 -0.046275
0.239634 -0.045660
0.240142 -0.045102
0.240587 -0.044602
0.240946 -0.044150
0.241196 -0.043729
0.241326 -0.043318
0.241346 -0.042902
0.241289 -0.042471
0.241207 -0.042017
0.241162 -0.041530
0.241213 -0.040989
0.241398 -0.040360
0.241725 -0.039592
0.242172 -0.038627
0.242688 -0.037417
0.243213 -0.035931
0.243686 -0.034163
0.244057 -0.032134
0.244296 -0.029881
0.244394 -0.027456
0.244363 -0.024916
0.244231 -0.022314
0.244035 -0.019702
0.243818 -0.017122
0.243612 -0.014617
0.035202 -0.005822
0.035812 -0.004782
0.036270 -0.003724
0.036547 -0.002658
0.036620 -0.001592
0.036480 -0.000539
0.036129 0.000493
0.035580 0.001496
0.034859 0.002465
0.034003 0.003399
0.033059 0.004299
0.032085 0.005175
0.031147 0.006039
0.030318 0.006913
0.029674 0.007818
0.029281 0.008779
0.029192 0.009814
0.029433 0.010932
0.029998 0.012126
0.030855 0.013378
0.031948 0.014661
0.033207 0.015944
0.034558 0.017196
0.035925 0.018387
0.037231 0.019491
0.038408 0.020483
0.039397 0.021343
0.040154 0.022058
0.040649 0.022617
0.040867 0.023014
0.040806 0.023250
0.040474 0.023330
0.039890 0.023262
0.039085 0.023062
0.038101 0.022749
0.036991 0.022352
0.035820 0.021902
0.034662 0.021437
0.033594 0.020997
0.032689 0.020620
0.032002 0.020336
0.031565 0.020165
0.031377 0.020114
0.031413 0.020178
0.031624 0.020345
0.031951 0.020603
0.032326 0.020935
0.032684 0.021329
0.032958 0.021767
0.033093 0.022236
0.033041 0.022720
0.032772 0.023207
0.032267 0.023689
0.031523 0.024159
0.030546 0.024616
0.029357 0.025062
0.027986 0.025504
0.026478 0.025952
0.024894 0.026422
0.023302 0.026935
0.021785 0.027519
0.020426 0.028204
0.019307 0.029020
0.018495 0.029992
0.018033 0.031135
0.017936 0.032446
0.018179 0.033905
0.018714 0.035480
0.019467 0.037130
0.020353 0.038812
0.021285 0.040487
0.022177 0.042119
0.022949 0.043678
0.023534 0.045140
0.023876 0.046485
0.023936 0.047700
0.023688 0.048776
0.023120 0.049710
0.022231 0.050498
0.021035 0.051142
0.019560 0.051648
0.017852 0.052025
0.015973 0.052289
0.014000 0.052463
0.012023 0.052578
0.010137 0.052668
0.008433 0.052769
0.006990 0.052916
0.005866 0.053134
0.005085 0.053436
0.004637 0.053823
0.004484 0.054287
0.004563 0.054812
0.004799 0.055378
0.005114 0.055965
0.005434 0.056555
0.005699 0.057132
0.005862 0.057683
0.005890 0.058200
0.005766 0.058678
0.005481 0.059111
0.058876 0.210255
0.057453 0.210765
0.055601 0.211188
0.053405 0.211523
0.050980 0.211780
0.048461 0.211977
0.046002 0.212144
0.043761 0.212318
0.041881 0.212535
0.040471 0.212825
0.039586 0.213195
0.039220 0.213634
0.039314 0.214108
0.039770 0.214569
0.040466 0.214967
0.041274 0.215252
0.042059 0.215389
0.042688 0.215350
0.043042 0.215118
0.043028 0.214684
0.042588 0.214045
0.041691 0.213197
0.040344 0.212143
0.038575 0.210887
0.036433 0.209440
0.033989 0.207822
0.031329 0.206065
0.028560 0.204214
0.025804 0.202329
0.023195 0.200483
0.020870 0.198754
0.018955 0.197221
0.017547 0.195945
0.016698 0.194966
0.016405 0.194288
0.016608 0.193882
0.017201 0.193699
0.018049 0.193677
0.018998 0.193752
0.019898 0.193870
0.020608 0.193987
0.021010 0.194070
0.021013 0.194095
0.020556 0.194046
0.019601 0.193910
0.018131 0.193679
0.016153 0.193346
0.013692 0.192910
0.010793 0.192375
0.007531 0.191755
0.004008 0.191076
0.000351 0.190381
-0.003285 0.189729
-0.006731 0.189194
-0.009819 0.188858
-0.012403 0.188797
-0.014373 0.189071
-0.015674 0.189703
-0.016311 0.190679
-0.016342 0.191949
-0.015878 0.193436
-0.015071 0.195048
-0.014096 0.196691
-0.013142 0.198279
-0.012384 0.199736
-0.011968 0.201004
-0.012015 0.202034
-0.012607 0.202789
-0.013800 0.203235
-0.015621 0.203346
-0.018073 0.203098
-0.021132 0.202475
-0.024745 0.201471
-0.028827 0.200100
-0.033262 0.198397
-0.037905 0.196427
-0.042590 0.194286
-0.047138 0.192099
-0.051377 0.190013
-0.055154 0.188177
-0.058350 0.186725
-0.060899 0.185749
-0.062797 0.185281
-0.064109 0.185291
-0.064965 0.185685
-0.065537 0.186335
-0.066016 0.187102
-0.066573 0.187855
-0.067348 0.188488
-0.068438 0.188916
-0.069892 0.189076
-0.071730 0.188919
-0.073935 0.188413
-0.076466 0.187535
-0.079262 0.186279
-0.082244 0.184653
-0.085322 0.182684
-0.088395 0.180421
-0.091355 0.177942
-0.094089 0.175349
-0.096486 0.172772
0.156800 0.139507
0.158756 0.138724
0.160474 0.138129
0.161929 0.137691
0.163108 0.137378
0.164009 0.137164
0.164640 0.137017
0.165024 0.136911
0.165198 0.136817
0.165212 0.136706
0.165129 0.136552
0.165018 0.136335
0.164950 0.136043
0.164990 0.135676
0.165189 0.135244
0.165578 0.134774
0.166166 0.134304
0.166937 0.133883
0.167857 0.133567
0.168873 0.133418
0.169920 0.133497
0.170922 0.133861
0.171798 0.134555
0.172470 0.135605
0.172864 0.137017
0.172921 0.138778
0.172596 0.140859
0.171860 0.143214
0.170703 0.145789
0.169132 0.148516
0.167176 0.151323
0.164885 0.154136
0.162329 0.156884
0.159593 0.159504
0.156775 0.161944
0.153980 0.164169
0.151310 0.166157
0.148859 0.167901
0.146706 0.169408
0.144905 0.170695
0.143479 0.171792
0.142418 0.172738
0.141680 0.173579
0.141193 0.174370
0.140869 0.175165
0.140614 0.176017
0.140339 0.176965
0.139970 0.178035
0.139447 0.179241
0.138732 0.180579
0.137804 0.182030
0.136668 0.183562
0.135351 0.185127
0.133904 0.186669
0.132402 0.188126
0.130937 0.189438
0.129614 0.190549
0.128545 0.191412
0.127839 0.191987
0.127599 0.192242
0.127905 0.192154
0.128806 0.191707
0.130308 0.190897
0.132361 0.189734
0.134857 0.188250
0.137636 0.186508
0.140507 0.184594
0.143272 0.182618
0.145757 0.180695
0.147831 0.178931
0.149409 0.177413
0.150451 0.176203
0.150949 0.175329
0.150927 0.174791
0.150433 0.174556
0.149533 0.174568
0.148313 0.174750
0.146870 0.175017
0.145314 0.175285
0.143757 0.175477
0.142321 0.175530
0.141121 0.175393
0.140270 0.175031
0.139864 0.174421
0.139980 0.173555
0.140663 0.172433
0.141916 0.171070
0.143699 0.169497
0.145928 0.167759
0.148481 0.165925
0.151216 0.164077
0.153992 0.162308
0.156682 0.160710
0.159188 0.159365
0.161442 0.158340
0.163408 0.157675
0.165071 0.157383
0.166439 0.157453
0.167528 0.157849
0.168361 0.158520
0.168964 0.159402
-0.187031 -0.049593
-0.187379 -0.048176
-0.187763 -0.046632
-0.188149 -0.045013
-0.188511 -0.043382
-0.188835 -0.041813
-0.189114 -0.040385
-0.189351 -0.039177
-0.189550 -0.038254
-0.189713 -0.037661
-0.189839 -0.037415
-0.189920 -0.037503
-0.189950 -0.037883
-0.189923 -0.038496
-0.189839 -0.039274
-0.189708 -0.040153
-0.189546 -0.041071
-0.189371 -0.041978
-0.189203 -0.042833
-0.189053 -0.043603
-0.188926 -0.044260
-0.188812 -0.044784
-0.188691 -0.045162
-0.188535 -0.045386
-0.188313 -0.045455
-0.187993 -0.045380
-0.187551 -0.045178
-0.186966 -0.044879
-0.186232 -0.044525
-0.185349 -0.044170
-0.184327 -0.043878
-0.183184 -0.043717
-0.181943 -0.043752
-0.180629 -0.044034
-0.179266 -0.044585
-0.177875 -0.045394
-0.176475 -0.046415
-0.175082 -0.047575
-0.173713 -0.048786
-0.172384 -0.049960
-0.171115 -0.051014
-0.169927 -0.051880
-0.168836 -0.052502
-0.167857 -0.052838
-0.166999 -0.052857
-0.166265 -0.052541
-0.165649 -0.051876
-0.165144 -0.050864
-0.164735 -0.049519
-0.164406 -0.047869
-0.164142 -0.045958
-0.163925 -0.043848
-0.163746 -0.041617
-0.163598 -0.039358
-0.163484 -0.037173
-0.163411 -0.035171
-0.163391 -0.033452
-0.163437 -0.032099
-0.163558 -0.031165
-0.163758 -0.030664
-0.164031 -0.030569
-0.164365 -0.030827
-0.164744 -0.031362
-0.165155 -0.032096
-0.165584 -0.032953
-0.166023 -0.033865
-0.166465 -0.034778
-0.166905 -0.035648
-0.167339 -0.036439
-0.167761 -0.037122
-0.168164 -0.037674
-0.168537 -0.038075
-0.168866 -0.038314
-0.169139 -0.038386
-0.169340 -0.038299
-0.169462 -0.038075
-0.169497 -0.037750
-0.169445 -0.037377
-0.169312 -0.037021
-0.169106 -0.036758
-0.168840 -0.036664
-0.168523 -0.036802
-0.168158 -0.037210
-0.167735 -0.037890
-0.167236 -0.038801
-0.166635 -0.039869
-0.165905 -0.040997
-0.165023 -0.042084
-0.163974 -0.043033
-0.162753 -0.043762
-0.161363 -0.044208
-0.159816 -0.044320
-0.158128 -0.044067
-0.156323 -0.043432
-0.154428 -0.042410
-0.152473 -0.041011
-0.150492 -0.039260
-0.148515 -0.037194
-0.146576 -0.034864
-0.144703 -0.032331
-0.142923 -0.029672
0.155571 -0.122960
0.155608 -0.122481
0.155493 -0.121995
0.155243 -0.121521
0.154882 -0.121085
0.154430 -0.120717
0.153908 -0.120448
0.153329 -0.120302
0.152703 -0.120301
0.152035 -0.120456
0.151330 -0.120775
0.150596 -0.121269
0.149847 -0.121948
0.149104 -0.122832
0.148392 -0.123944
0.147732 -0.125306
0.147136 -0.126929
0.146599 -0.128802
0.146100 -0.130884
0.145604 -0.133105
0.145070 -0.135375
0.144461 -0.137597
0.143748 -0.139685
0.142913 -0.141565
0.141949 -0.143187
0.140858 -0.144518
0.139649 -0.145550
0.138335 -0.146289
0.136935 -0.146757
0.135469 -0.146984
0.133962 -0.147010
0.132445 -0.146873
0.130946 -0.146614
0.129493 -0.146271
0.128115 -0.145882
0.126835 -0.145487
0.125678 -0.145128
0.124665 -0.144853
0.123817 -0.144711
0.123152 -0.144748
0.122681 -0.144993
0.122408 -0.145445
0.122324 -0.146069
0.122413 -0.146794
0.122646 -0.147530
0.122993 -0.148185
0.123424 -0.148680
0.123912 -0.148955
0.124434 -0.148973
0.124973 -0.148720
0.125517 -0.148202
0.126058 -0.147438
0.126593 -0.146464
0.127123 -0.145323
0.127655 -0.144065
0.128196 -0.142744
0.128757 -0.141411
0.129348 -0.140116
0.129977 -0.138905
0.130651 -0.137822
0.131376 -0.136912
0.132158 -0.136221
0.133004 -0.135792
0.133918 -0.135663
0.134898 -0.135852
0.135930 -0.136353
0.136986 -0.137128
0.138027 -0.138111
0.139005 -0.139216
0.139875 -0.140356
0.140596 -0.141450
0.141138 -0.142432
0.141479 -0.143255
0.141607 -0.143891
0.141522 -0.144327
0.141230 -0.144565
0.140750 -0.144617
0.140106 -0.144506
0.139334 -0.144265
0.138469 -0.143931
0.137547 -0.143545
0.136603 -0.143151
0.135666 -0.142796
0.134761 -0.142526
0.133907 -0.142388
0.133118 -0.142427
0.132403 -0.142680
0.131764 -0.143168
0.131193 -0.143886
0.130675 -0.144801
0.130188 -0.145851
0.129709 -0.146957
0.129215 -0.148035
0.128687 -0.149009
0.128110 -0.149815
0.127475 -0.150410
0.126772 -0.150764
0.126000 -0.150865
0.125158 -0.150711
0.124261 -0.150315
0.123333 -0.149704
-0.062972 0.203798
-0.066210 0.202953
-0.069318 0.202027
-0.072113 0.201056
-0.074428 0.200086
-0.076137 0.199157
-0.077183 0.198290
-0.077588 0.197478
-0.077446 0.196687
-0.076891 0.195867
-0.076066 0.194973
-0.075102 0.193966
-0.074107 0.192828
-0.073163 0.191554
-0.072330 0.190151
-0.071655 0.188638
-0.071171 0.187040
-0.070900 0.185388
-0.070852 0.183713
-0.071026 0.182047
-0.071405 0.180417
-0.071957 0.178845
-0.072640 0.177349
-0.073394 0.175944
-0.074154 0.174641
-0.074850 0.173454
-0.075416 0.172391
-0.075798 0.171457
-0.075968 0.170646
-0.075927 0.169939
-0.075706 0.169312
-0.075352 0.168732
-0.074920 0.168170
-0.074462 0.167606
-0.074020 0.167027
-0.073628 0.166433
-0.073312 0.165832
-0.073095 0.165236
-0.072997 0.164664
-0.073034 0.164136
-0.073219 0.163670
-0.073560 0.163284
-0.074055 0.162989
-0.074691 0.162794
-0.075439 0.162702
-0.076251 0.162718
-0.077063 0.162847
-0.077788 0.163099
-0.078330 0.163490
-0.078587 0.164037
-0.078468 0.164752
-0.077905 0.165632
-0.076870 0.166649
-0.075373 0.167756
-0.073459 0.168896
-0.071185 0.170014
-0.068617 0.171064
-0.065818 0.172013
-0.062846 0.172846
-0.059758 0.173557
-0.056608 0.174153
-0.053448 0.174649
-0.050332 0.175067
-0.047308 0.175430
-0.044423 0.175761
-0.041715 0.176082
-0.039208 0.176407
-0.036909 0.176746
-0.034806 0.177104
-0.032864 0.177476
-0.031032 0.177853
-0.029253 0.178220
-0.027478 0.178555
-0.025687 0.178827
-0.023894 0.179002
-0.022146 0.179048
-0.020500 0.178942
-0.019010 0.178672
-0.017714 0.178237
-0.016629 0.177651
-0.015757 0.176934
-0.015091 0.176112
-0.014612 0.175220
-0.014305 0.174293
-0.014152 0.173369
-0.014142 0.172490
-0.014269 0.171693
-0.014534 0.171014
-0.014939 0.170480
-0.015489 0.170109
-0.016184 0.169905
-0.017015 0.169864
-0.017960 0.169967
-0.018986 0.170192
-0.020048 0.170508
-0.021106 0.170884
-0.022127 0.171286
-0.023102 0.171678
-0.024044 0.172025
-0.024981 0.172292
-0.025950 0.172449
0.009106 -0.142611
0.007732 -0.141930
0.006490 -0.141127
0.005434 -0.140266
0.004613 -0.139424
0.004061 -0.138678
0.003790 -0.138098
0.003786 -0.137731
0.004007 -0.137597
0.004386 -0.137688
0.004842 -0.137974
0.005294 -0.138413
0.005668 -0.138957
0.005907 -0.139558
0.005972 -0.140165
0.005847 -0.140724
0.005531 -0.141182
0.005037 -0.141486
0.004388 -0.141585
0.003611 -0.141435
0.002735 -0.141001
0.001793 -0.140258
0.000818 -0.139196
-0.000149 -0.137824
-0.001065 -0.136175
-0.001886 -0.134305
-0.002562 -0.132289
-0.003046 -0.130215
-0.003295 -0.128178
-0.003276 -0.126265
-0.002977 -0.124542
-0.002414 -0.123047
-0.001632 -0.121784
-0.000701 -0.120730
0.000288 -0.119847
0.001246 -0.119094
0.002084 -0.118431
0.002729 -0.117821
0.003122 -0.117233
0.003227 -0.116638
0.003024 -0.116008
0.002511 -0.115314
0.001703 -0.114532
0.000627 -0.113640
-0.000674 -0.112622
-0.002151 -0.111474
-0.003742 -0.110197
-0.005380 -0.108811
-0.006994 -0.107348
-0.008511 -0.105852
-0.009855 -0.104383
-0.010956 -0.103004
-0.011749 -0.101785
-0.012191 -0.100785
-0.012264 -0.100052
-0.011988 -0.099612
-0.011419 -0.099471
-0.010640 -0.099614
-0.009753 -0.100015
-0.008857 -0.100639
-0.008042 -0.101448
-0.007381 -0.102403
-0.006922 -0.103462
-0.006694 -0.104583
-0.006704 -0.105721
-0.006946 -0.106831
-0.007399 -0.107869
-0.008036 -0.108795
-0.008827 -0.109576
-0.009740 -0.110185
-0.010742 -0.110606
-0.011796 -0.110837
-0.012865 -0.110884
-0.013909 -0.110771
-0.014881 -0.110535
-0.015735 -0.110227
-0.016424 -0.109906
-0.016910 -0.109634
-0.017169 -0.109469
-0.017199 -0.109453
-0.017026 -0.109601
-0.016697 -0.109907
-0.016278 -0.110338
-0.015841 -0.110853
-0.015452 -0.111401
-0.015169 -0.111937
-0.015032 -0.112417
-0.015068 -0.112801
-0.015285 -0.113057
-0.015675 -0.113156
-0.016219 -0.113073
-0.016890 -0.112791
-0.017652 -0.112297
-0.018468 -0.111589
-0.019299 -0.110672
-0.020104 -0.109561
-0.020844 -0.108282
-0.021476 -0.106874
-0.021958 -0.105387
-0.022244 -0.103881
-0.022292 -0.102423
0.212794 0.121074
0.214263 0.121213
0.215580 0.121480
0.216664 0.121876
0.217452 0.122393
0.217901 0.123016
0.217993 0.123720
0.217731 0.124470
0.217141 0.125229
0.216262 0.125956
0.215146 0.126615
0.213852 0.127178
0.212436 0.127630
0.210952 0.127972
0.209442 0.128226
0.207933 0.128428
0.206437 0.128638
0.204951 0.128925
0.203455 0.129374
0.201914 0.130069
0.200276 0.131094
0.198478 0.132517
0.196444 0.134389
0.194092 0.136732
0.191349 0.139537
0.188150 0.142761
0.184455 0.146333
0.180258 0.150157
0.175582 0.154119
0.170493 0.158101
0.165085 0.161989
0.159482 0.165688
0.153830 0.169123
0.148281 0.172245
0.142986 0.175035
0.138083 0.177498
0.133677 0.179661
0.129836 0.181569
0.126580 0.183276
0.123876 0.184842
0.121648 0.186331
0.119781 0.187804
0.118131 0.189317
0.116547 0.190922
0.114872 0.192658
0.112966 0.194550
0.110708 0.196603
0.108004 0.198802
0.104799 0.201110
0.101075 0.203472
0.096855 0.205824
0.092205 0.208093
0.087225 0.210213
0.082052 0.212130
0.076844 0.213807
0.071778 0.215229
0.067044 0.216403
0.062838 0.217356
0.059354 0.218129
0.056773 0.218768
0.055255 0.219317
0.054923 0.219803
0.055844 0.220230
0.058008 0.220577
0.061314 0.220802
0.065561 0.220856
0.070457 0.220699
0.075645 0.220321
0.080755 0.219747
0.085448 0.219031
0.089461 0.218240
0.092628 0.217438
0.094886 0.216665
0.096258 0.215933
0.096836 0.215228
0.096749 0.214519
0.096151 0.213766
0.095201 0.212931
0.094065 0.211983
0.092906 0.210901
0.091893 0.209675
0.091192 0.208303
0.090963 0.206792
0.091348 0.205154
0.092456 0.203400
0.094341 0.201541
0.096990 0.199588
0.100308 0.197556
0.104131 0.195471
0.108247 0.193374
0.112427 0.191321
0.116454 0.189379
0.120147 0.187619
0.123377 0.186103
0.126062 0.184878
0.128169 0.183965
0.129700 0.183368
0.130684 0.183068
0.131165 0.183035
0.131199 0.183229
0.130854 0.183603
-0.222959 0.030312
-0.223490 0.030679
-0.223823 0.031202
-0.223981 0.031850
-0.223982 0.032600
-0.223844 0.033441
-0.223571 0.034380
-0.223161 0.035439
-0.222609 0.036646
-0.221908 0.038026
-0.221065 0.039593
-0.220096 0.041343
-0.219033 0.043254
-0.217915 0.045293
-0.216779 0.047420
-0.215655 0.049597
-0.214554 0.051788
-0.213471 0.053960
-0.212388 0.056081
-0.211282 0.058119
-0.210133 0.060037
-0.208931 0.061800
-0.207681 0.063368
-0.206402 0.064701
-0.205129 0.065764
-0.203902 0.066527
-0.202767 0.066972
-0.201765 0.067095
-0.200929 0.066909
-0.200280 0.066441
-0.199828 0.065735
-0.199577 0.064842
-0.199533 0.063812
-0.199704 0.062687
-0.200112 0.061494
-0.200783 0.060247
-0.201750 0.058943
-0.203039 0.057570
-0.204663 0.056109
-0.206611 0.054542
-0.208842 0.052856
-0.211294 0.051043
-0.213882 0.049102
-0.216514 0.047043
-0.219101 0.044876
-0.221565 0.042622
-0.223844 0.040301
-0.225891 0.037937
-0.227679 0.035559
-0.229200 0.033197
-0.230454 0.030886
-0.231455 0.028661
-0.232225 0.026558
-0.232789 0.024608
-0.233177 0.022837
-0.233420 0.021257
-0.233553 0.019870
-0.233611 0.018669
-0.233630 0.017637
-0.233644 0.016752
-0.233679 0.015988
-0.233753 0.015324
-0.233871 0.014737
-0.234024 0.014211
-0.234190 0.013729
-0.234340 0.013283
-0.234442 0.012862
-0.234461 0.012459
-0.234370 0.012068
-0.234151 0.011683
-0.233792 0.011299
-0.233294 0.010912
-0.232663 0.010518
-0.231919 0.010112
-0.231087 0.009690
-0.230196 0.009250
-0.229285 0.008784
-0.228393 0.008285
-0.227562 0.007744
-0.226833 0.007149
-0.226243 0.006488
-0.225826 0.005749
-0.225605 0.004922
-0.225594 0.003998
-0.225796 0.002976
-0.226203 0.001854
-0.226794 0.000640
-0.227544 -0.000655
-0.228416 -0.002016
-0.229373 -0.003422
-0.230377 -0.004849
-0.231390 -0.006271
-0.232378 -0.007661
-0.233312 -0.008988
-0.234173 -0.010222
-0.234947 -0.011335
-0.235628 -0.012299
-0.236219 -0.013093
-0.236729 -0.013699
-0.237171 -0.014109
-0.237563 -0.014326
-0.138387 0.165116
-0.140006 0.165880
-0.141851 0.166710
-0.143920 0.167487
-0.146196 0.168104
-0.148652 0.168471
-0.151246 0.168521
-0.153935 0.168204
-0.156663 0.167494
-0.159375 0.166379
-0.162004 0.164870
-0.164483 0.162995
-0.166741 0.160800
-0.168713 0.158349
-0.170343 0.155722
-0.171599 0.153002
-0.172482 0.150272
-0.173034 0.147604
-0.173343 0.145049
-0.173537 0.142640
-0.173764 0.140385
-0.174177 0.138279
-0.174905 0.136300
-0.176040 0.134418
-0.177624 0.132591
-0.179645 0.130773
-0.182050 0.128915
-0.184755 0.126973
-0.187660 0.124911
-0.190661 0.122703
-0.193659 0.120337
-0.196561 0.117817
-0.199285 0.115159
-0.201756 0.112397
-0.203909 0.109580
-0.205692 0.106771
-0.207062 0.104047
-0.207994 0.101491
-0.208485 0.099187
-0.208558 0.097205
-0.208265 0.095591
-0.207691 0.094363
-0.206947 0.093504
-0.206162 0.092973
-0.205472 0.092712
-0.205001 0.092656
-0.204854 0.092738
-0.205104 0.092894
-0.205785 0.093060
-0.206894 0.093179
-0.208398 0.093197
-0.210233 0.093069
-0.212318 0.092762
-0.214560 0.092258
-0.216861 0.091554
-0.219120 0.090669
-0.221241 0.089638
-0.223135 0.088520
-0.224725 0.087385
-0.225948 0.086316
-0.226758 0.085397
-0.227133 0.084699
-0.227079 0.084271
-0.226628 0.084130
-0.225839 0.084258
-0.224801 0.084603
-0.223616 0.085095
-0.222404 0.085651
-0.221280 0.086190
-0.220355 0.086633
-0.219720 0.086909
-0.219442 0.086955
-0.219557 0.086713
-0.220068 0.086137
-0.220947 0.085190
-0.222137 0.083855
-0.223556 0.082131
-0.225108 0.080044
-0.226689 0.077644
-0.228195 0.075006
-0.229528 0.072225
-0.230607 0.069416
-0.231366 0.066700
-0.231762 0.064199
-0.231776 0.062014
-0.231413 0.060220
-0.230704 0.058854
-0.229698 0.057909
-0.228468 0.057343
-0.227100 0.057083
-0.225692 0.057038
-0.224348 0.057114
-0.223173 0.057215
-0.222260 0.057261
-0.221689 0.057183
-0.221516 0.056926
-0.221769 0.056455
-0.222440 0.055755
-0.223491 0.054830
-0.224850 0.053708
-0.226421 0.052446
0.148447 -0.066053
0.149227 -0.067393
0.150174 -0.068760
0.151221 -0.070155
0.152290 -0.071577
0.153307 -0.073024
0.154204 -0.074497
0.154928 -0.075994
0.155436 -0.077518
0.155697 -0.079066
0.155695 -0.080638
0.155421 -0.082235
0.154878 -0.083852
0.154078 -0.085486
0.153040 -0.087133
0.151793 -0.088788
0.150374 -0.090447
0.148829 -0.092109
0.147211 -0.093775
0.145579 -0.095452
0.143996 -0.097151
0.142524 -0.098885
0.141213 -0.100668
0.140100 -0.102513
0.139196 -0.104422
0.138489 -0.106387
0.137945 -0.108387
0.137515 -0.110393
0.137147 -0.112368
0.136789 -0.114277
0.136401 -0.116091
0.135950 -0.117786
0.135419 -0.119347
0.134798 -0.120770
0.134087 -0.122056
0.133293 -0.123211
0.132426 -0.124247
0.131502 -0.125175
0.130540 -0.126010
0.129561 -0.126763
0.128590 -0.127451
0.127656 -0.128088
0.126793 -0.128697
0.126039 -0.129305
0.125432 -0.129941
0.125013 -0.130639
0.124815 -0.131429
0.124859 -0.132329
0.125148 -0.133339
0.125665 -0.134440
0.126372 -0.135593
0.127218 -0.136749
0.128147 -0.137854
0.129102 -0.138864
0.130035 -0.139742
0.130908 -0.140466
0.131692 -0.141025
0.132368 -0.141419
0.132926 -0.141657
0.133362 -0.141748
0.133676 -0.141708
0.133872 -0.141549
0.133955 -0.141283
0.133933 -0.140921
0.133814 -0.140474
0.133612 -0.139956
0.133348 -0.139387
0.133047 -0.138794
0.132742 -0.138208
0.132470 -0.137667
0.132267 -0.137211
0.132161 -0.136873
0.132165 -0.136678
0.132271 -0.136637
0.132453 -0.136745
0.132668 -0.136989
0.132864 -0.137344
0.132995 -0.137791
0.133017 -0.138309
0.132901 -0.138888
0.132626 -0.139522
0.132182 -0.140211
0.131566 -0.140959
0.130783 -0.141768
0.129840 -0.142640
0.128751 -0.143570
0.127531 -0.144549
0.126199 -0.145562
0.124775 -0.146596
0.123282 -0.147637
0.121744 -0.148679
0.120187 -0.149721
0.118636 -0.150773
0.117114 -0.151851
0.115641 -0.152974
0.114231 -0.154159
0.112888 -0.155416
0.111609 -0.156741
0.110385 -0.158114
0.109204 -0.159504
0.108051 -0.160872
-0.031661 -0.057262
-0.032663 -0.055817
-0.033618 -0.054180
-0.034487 -0.052390
-0.035218 -0.050506
-0.035755 -0.048600
-0.036033 -0.046761
-0.035979 -0.045083
-0.035527 -0.043652
-0.034628 -0.042530
-0.033276 -0.041734
-0.031511 -0.041231
-0.029419 -0.040950
-0.027112 -0.040800
-0.024702 -0.040687
-0.022297 -0.040531
-0.019984 -0.040271
-0.017827 -0.039861
-0.015872 -0.039272
-0.014148 -0.038485
-0.012673 -0.037490
-0.011461 -0.036285
-0.010518 -0.034871
-0.009849 -0.033258
-0.009458 -0.031458
-0.009345 -0.029492
-0.009501 -0.027388
-0.009906 -0.025184
-0.010523 -0.022923
-0.011291 -0.020657
-0.012126 -0.018439
-0.012915 -0.016323
-0.013531 -0.014356
-0.013843 -0.012571
-0.013746 -0.010984
-0.013191 -0.009585
-0.012194 -0.008350
-0.010843 -0.007242
-0.009260 -0.006219
-0.007584 -0.005245
-0.005943 -0.004291
-0.004442 -0.003333
-0.003161 -0.002356
-0.002162 -0.001350
-0.001486 -0.000306
-0.001163 0.000779
-0.001210 0.001905
-0.001637 0.003070
-0.002441 0.004266
-0.003607 0.005481
-0.005106 0.006699
-0.006891 0.007899
-0.008898 0.009058
-0.011040 0.010149
-0.013211 0.011147
-0.015286 0.012027
-0.017131 0.012768
-0.018608 0.013358
-0.019604 0.013790
-0.020043 0.014069
-0.019905 0.014206
-0.019229 0.014221
-0.018106 0.014136
-0.016657 0.013978
-0.015011 0.013776
-0.013289 0.013555
-0.011594 0.013341
-0.010010 0.013159
-0.008603 0.013030
-0.007422 0.012973
-0.006504 0.013004
-0.005869 0.013135
-0.005528 0.013371
-0.005478 0.013714
-0.005701 0.014159
-0.006166 0.014695
-0.006827 0.015306
-0.007623 0.015970
-0.008478 0.016665
-0.009298 0.017365
-0.009979 0.018048
-0.010407 0.018692
-0.010477 0.019283
-0.010105 0.019811
-0.009255 0.020272
-0.007950 0.020669
-0.006277 0.021006
-0.004364 0.021296
-0.002356 0.021560
-0.000390 0.021823
0.001415 0.022119
0.002965 0.022481
0.004189 0.022941
0.005039 0.023531
0.005486 0.024273
0.005517 0.025186
0.005131 0.026278
0.004345 0.027547
0.003189 0.028976
0.001710 0.030537
-0.000026 0.032193
-0.090826 0.159682
-0.089907 0.158957
-0.088448 0.158309
-0.086453 0.157755
-0.083949 0.157306
-0.080991 0.156964
-0.077682 0.156725
-0.074176 0.156581
-0.070693 0.156527
-0.067513 0.156564
-0.064964 0.156705
-0.063379 0.156967
-0.063047 0.157365
-0.064145 0.157890
-0.066663 0.158496
-0.070389 0.159105
-0.074989 0.159633
-0.080105 0.160009
-0.085414 0.160184
-0.090650 0.160136
-0.095606 0.159864
-0.100124 0.159383
-0.104082 0.158727
-0.107383 0.157940
-0.109951 0.157073
-0.111726 0.156185
-0.112672 0.155328
-0.112777 0.154548
-0.112061 0.153879
-0.110578 0.153336
-0.108429 0.152918
-0.105759 0.152612
-0.102772 0.152393
-0.099726 0.152237
-0.096931 0.152121
-0.094723 0.152029
-0.093423 0.151955
-0.093272 0.151896
-0.094363 0.151852
-0.096595 0.151821
-0.099700 0.151799
-0.103330 0.151782
-0.107140 0.151771
-0.110833 0.151770
-0.114176 0.151788
-0.116998 0.151838
-0.119177 0.151932
-0.120631 0.152081
-0.121311 0.152287
-0.121194 0.152547
-0.120283 0.152840
-0.118608 0.153138
-0.116232 0.153404
-0.113243 0.153598
-0.109758 0.153689
-0.105922 0.153658
-0.101911 0.153503
-0.097938 0.153240
-0.094248 0.152905
-0.091110 0.152543
-0.088785 0.152208
-0.087483 0.151945
-0.087306 0.151783
-0.088213 0.151722
-0.090025 0.151742
-0.092479 0.151806
-0.095294 0.151881
-0.098217 0.151940
-0.101041 0.151970
-0.103607 0.151972
-0.105800 0.151957
-0.107540 0.151943
-0.108769 0.151947
-0.109451 0.151981
-0.109567 0.152052
-0.109121 0.152157
-0.108141 0.152284
-0.106680 0.152420
-0.104817 0.152549
-0.102658 0.152660
-0.100345 0.152745
-0.098054 0.152802
-0.096007 0.152829
-0.094449 0.152825
-0.093631 0.152788
-0.093754 0.152714
-0.094918 0.152596
-0.097081 0.152433
-0.100062 0.152230
-0.103586 0.152006
-0.107349 0.151793
-0.111064 0.151634
-0.114488 0.151575
-0.117429 0.151663
-0.119749 0.151938
-0.121348 0.152426
-0.122165 0.153136
-0.122167 0.154058
-0.121347 0.155169
-0.119724 0.156431
-0.117338 0.157806
-0.121928 0.119866
-0.122829 0.120959
-0.124037 0.121888
-0.125554 0.122621
-0.127363 0.123133
-0.129429 0.123406
-0.131702 0.123431
-0.134124 0.123203
-0.136636 0.122725
-0.139181 0.122003
-0.141709 0.121045
-0.144186 0.119861
-0.146587 0.118464
-0.148902 0.116865
-0.151137 0.115074
-0.153309 0.113101
-0.155448 0.110956
-0.157589 0.108647
-0.159771 0.106181
-0.162032 0.103563
-0.164404 0.100798
-0.166909 0.097888
-0.169557 0.094835
-0.172346 0.091640
-0.175265 0.088304
-0.178290 0.084834
-0.181387 0.081240
-0.184509 0.077546
-0.187604 0.073784
-0.190611 0.069998
-0.193470 0.066244
-0.196126 0.062580
-0.198536 0.059065
-0.200667 0.055753
-0.202502 0.052691
-0.204039 0.049912
-0.205288 0.047439
-0.206273 0.045283
-0.207024 0.043445
-0.207584 0.041913
-0.207999 0.040671
-0.208321 0.039692
-0.208603 0.038947
-0.208897 0.038403
-0.209249 0.038023
-0.209700 0.037774
-0.210279 0.037623
-0.211005 0.037545
-0.211884 0.037519
-0.212906 0.037539
-0.214045 0.037609
-0.215261 0.037744
-0.216501 0.037971
-0.217706 0.038319
-0.218815 0.038819
-0.219773 0.039493
-0.220534 0.040355
-0.221064 0.041402
-0.221348 0.042621
-0.221383 0.043984
-0.221184 0.045450
-0.220783 0.046973
-0.220224 0.048498
-0.219564 0.049967
-0.218868 0.051325
-0.218206 0.052515
-0.217649 0.053488
-0.217262 0.054201
-0.217099 0.054618
-0.217202 0.054714
-0.217597 0.054470
-0.218291 0.053883
-0.219272 0.052957
-0.220509 0.051710
-0.221952 0.050173
-0.223537 0.048387
-0.225186 0.046407
-0.226817 0.044294
-0.228348 0.042112
-0.229705 0.039924
-0.230827 0.037783
-0.231668 0.035735
-0.232199 0.033810
-0.232410 0.032026
-0.232303 0.030387
-0.231899 0.028891
-0.231228 0.027524
-0.230334 0.026272
-0.229264 0.025117
-0.228070 0.024043
-0.226802 0.023039
-0.225506 0.022098
-0.224220 0.021213
-0.222974 0.020384
-0.221788 0.019607
-0.220678 0.018877
-0.219652 0.018186
-0.218718 0.017523
-0.217877 0.016876
-0.217132 0.016232
-0.216479 0.015582
0.005026 -0.071879
0.004409 -0.073172
0.003833 -0.074341
0.003331 -0.075409
0.002930 -0.076402
0.002648 -0.077339
0.002493 -0.078238
0.002461 -0.079106
0.002533 -0.079940
0.002686 -0.080730
0.002888 -0.081459
0.003111 -0.082106
0.003325 -0.082646
0.003509 -0.083055
0.003645 -0.083312
0.003721 -0.083398
0.003733 -0.083298
0.003679 -0.083003
0.003561 -0.082512
0.003386 -0.081830
0.003161 -0.080968
0.002896 -0.079945
0.002606 -0.078789
0.002306 -0.077532
0.002016 -0.076215
0.001762 -0.074884
0.001570 -0.073590
0.001467 -0.072382
0.001476 -0.071308
0.001608 -0.070410
0.001861 -0.069717
0.002219 -0.069248
0.002654 -0.069010
0.003127 -0.069000
0.003595 -0.069205
0.004019 -0.069606
0.004362 -0.070182
0.004596 -0.070908
0.004705 -0.071760
0.004677 -0.072715
0.004515 -0.073749
0.004223 -0.074844
0.003814 -0.075983
0.003305 -0.077154
0.002713 -0.078349
0.002063 -0.079564
0.001382 -0.080801
0.000704 -0.082065
0.000068 -0.083367
-0.000481 -0.084719
-0.000898 -0.086137
-0.001147 -0.087636
-0.001199 -0.089229
-0.001044 -0.090920
-0.000690 -0.092708
-0.000159 -0.094579
0.000514 -0.096511
0.001289 -0.098475
0.002126 -0.100436
0.002985 -0.102357
0.003833 -0.104200
0.004646 -0.105928
0.005402 -0.107511
0.006085 -0.108919
0.006685 -0.110130
0.007194 -0.111129
0.007605 -0.111909
0.007915 -0.112470
0.008128 -0.112821
0.008248 -0.112979
0.008293 -0.112969
0.008287 -0.112826
0.008260 -0.112591
0.008250 -0.112309
0.008294 -0.112027
0.008426 -0.111788
0.008669 -0.111626
0.009034 -0.111564
0.009519 -0.111612
0.010110 -0.111764
0.010780 -0.112007
0.011500 -0.112319
0.012235 -0.112673
0.012955 -0.113045
0.013631 -0.113409
0.014238 -0.113743
0.014759 -0.114029
0.015180 -0.114251
0.015497 -0.114401
0.015708 -0.114472
0.015821 -0.114464
0.015849 -0.114384
0.015816 -0.114243
0.015750 -0.114058
0.015690 -0.113855
0.015676 -0.113661
0.015749 -0.113510
0.015950 -0.113435
0.016308 -0.113465
0.016845 -0.113627
0.017566 -0.113934
0.136725 0.061554
0.137136 0.060232
0.137655 0.058985
0.138293 0.057788
0.139046 0.056608
0.139899 0.055411
0.140825 0.054168
0.141790 0.052853
0.142754 0.051451
0.143679 0.049952
0.144528 0.048354
0.145272 0.046657
0.145886 0.044871
0.146354 0.043004
0.146669 0.041073
0.146831 0.039095
0.146849 0.037093
0.146744 0.035092
0.146541 0.033118
0.146278 0.031198
0.145998 0.029358
0.145748 0.027619
0.145578 0.026000
0.145533 0.024510
0.145651 0.023154
0.145962 0.021928
0.146477 0.020825
0.147196 0.019836
0.148101 0.018952
0.149166 0.018168
0.150355 0.017482
0.151629 0.016896
0.152946 0.016416
0.154267 0.016049
0.155560 0.015803
0.156792 0.015687
0.157942 0.015705
0.158992 0.015864
0.159933 0.016164
0.160762 0.016607
0.161485 0.017190
0.162117 0.017910
0.162679 0.018762
0.163199 0.019741
0.163709 0.020842
0.164244 0.022061
0.164834 0.023395
0.165507 0.024837
0.166277 0.026384
0.167146 0.028027
0.168105 0.029758
0.169129 0.031563
0.170187 0.033431
0.171239 0.035347
0.172244 0.037293
0.173163 0.039254
0.173960 0.041214
0.174605 0.043156
0.175074 0.045064
0.175354 0.046926
0.175439 0.048728
0.175331 0.050463
0.175043 0.052126
0.174594 0.053717
0.174013 0.055241
0.173333 0.056711
0.172595 0.058142
0.171841 0.059552
0.171112 0.060959
0.170450 0.062380
0.169891 0.063824
0.169468 0.065292
0.169203 0.066779
0.169110 0.068268
0.169196 0.069739
0.169457 0.071167
0.169884 0.072525
0.170461 0.073791
0.171167 0.074943
0.171980 0.075964
0.172877 0.076842
0.173836 0.077568
0.174835 0.078140
0.175859 0.078560
0.176891 0.078835
0.177921 0.078980
0.178944 0.079013
0.179958 0.078958
0.180967 0.078845
0.181978 0.078707
0.183002 0.078577
0.184049 0.078488
0.185131 0.078470
0.186255 0.078549
0.187425 0.078744
0.188638 0.079065
0.189882 0.079514
0.191141 0.080085
0.192390 0.080762
0.193602 0.081522
0.194747 0.082336
0.130784 -0.147730
0.129432 -0.149104
0.127942 -0.150337
0.126317 -0.151437
0.124562 -0.152422
0.122690 -0.153324
0.120719 -0.154182
0.118672 -0.155041
0.116578 -0.155949
0.114464 -0.156955
0.112354 -0.158097
0.110265 -0.159402
0.108202 -0.160881
0.106167 -0.162523
0.104150 -0.164299
0.102141 -0.166161
0.100128 -0.168049
0.098101 -0.169897
0.096052 -0.171637
0.093980 -0.173203
0.091884 -0.174540
0.089766 -0.175605
0.087630 -0.176368
0.085477 -0.176812
0.083307 -0.176938
0.081117 -0.176758
0.078903 -0.176301
0.076661 -0.175603
0.074395 -0.174715
0.072117 -0.173695
0.069851 -0.172613
0.067629 -0.171539
0.065487 -0.170545
0.063460 -0.169695
0.061581 -0.169042
0.059873 -0.168620
0.058357 -0.168443
0.057044 -0.168506
0.055941 -0.168781
0.055048 -0.169225
0.054362 -0.169786
0.053872 -0.170403
0.053562 -0.171018
0.053411 -0.171576
0.053394 -0.172035
0.053483 -0.172362
0.053644 -0.172537
0.053844 -0.172555
0.054049 -0.172424
0.054225 -0.172162
0.054349 -0.171799
0.054406 -0.171374
0.054395 -0.170933
0.054328 -0.170522
0.054227 -0.170190
0.054123 -0.169980
0.054047 -0.169929
0.054028 -0.170063
0.054095 -0.170391
0.054270 -0.170913
0.054566 -0.171608
0.054989 -0.172442
0.055536 -0.173367
0.056191 -0.174325
0.056933 -0.175252
0.057731 -0.176085
0.058548 -0.176766
0.059346 -0.177249
0.060082 -0.177498
0.060712 -0.177497
0.061196 -0.177241
0.061494 -0.176744
0.061572 -0.176029
0.061407 -0.175134
0.060989 -0.174103
0.060320 -0.172988
0.059422 -0.171842
0.058322 -0.170716
0.057058 -0.169654
0.055669 -0.168691
0.054197 -0.167850
0.052681 -0.167140
0.051158 -0.166561
0.049657 -0.166100
0.048203 -0.165734
0.046808 -0.165431
0.045479 -0.165153
0.044211 -0.164856
0.042994 -0.164498
0.041809 -0.164041
0.040635 -0.163452
0.039445 -0.162709
0.038213 -0.161801
0.036909 -0.160726
0.035510 -0.159492
0.033997 -0.158121
0.032364 -0.156641
0.030617 -0.155094
0.028774 -0.153527
0.026859 -0.151992
0.024902 -0.150540
0.068333 0.015939
0.068105 0.017115
0.067785 0.018236
0.067397 0.019286
0.066963 0.020259
0.066507 0.021154
0.066050 0.021973
0.065611 0.022718
0.065201 0.023392
0.064827 0.023989
0.064490 0.024500
0.064184 0.024915
0.063903 0.025218
0.063635 0.025396
0.063371 0.025439
0.063100 0.025337
0.062812 0.025088
0.062500 0.024689
0.062158 0.024145
0.061785 0.023463
0.061381 0.022655
0.060951 0.021734
0.060500 0.020716
0.060038 0.019615
0.059576 0.018450
0.059126 0.017235
0.058699 0.015989
0.058305 0.014732
0.057951 0.013485
0.057638 0.012269
0.057363 0.011107
0.057116 0.010021
0.056886 0.009032
0.056656 0.008158
0.056409 0.007415
0.056129 0.006813
0.055801 0.006363
0.055415 0.006068
0.054961 0.005932
0.054433 0.005953
0.053830 0.006129
0.053152 0.006454
0.052406 0.006916
0.051599 0.007502
0.050744 0.008193
0.049855 0.008967
0.048950 0.009801
0.048050 0.010669
0.047175 0.011546
0.046345 0.012409
0.045584 0.013237
0.044908 0.014015
0.044334 0.014733
0.043875 0.015388
0.043541 0.015979
0.043335 0.016510
0.043259 0.016988
0.043310 0.017419
0.043481 0.017808
0.043765 0.018161
0.044154 0.018481
0.044639 0.018769
0.045210 0.019025
0.045860 0.019247
0.046579 0.019433
0.047360 0.019579
0.048193 0.019678
0.049070 0.019724
0.049984 0.019708
0.050930 0.019619
0.051903 0.019446
0.052901 0.019174
0.053925 0.018792
0.054974 0.018291
0.056048 0.017669
0.057145 0.016930
0.058256 0.016094
0.059368 0.015190
0.060463 0.014255
0.061519 0.013331
0.062511 0.012461
0.063417 0.011680
0.064216 0.011015
0.064893 0.010487
0.065436 0.010107
0.065835 0.009878
0.066086 0.009801
0.066186 0.009872
0.066133 0.010084
0.065927 0.010427
0.065572 0.010888
0.065078 0.011443
0.064462 0.012065
0.063744 0.012721
0.062953 0.013374
0.062118 0.013985
0.061270 0.014516
0.060440 0.014936
0.059650 0.015224
0.058915 0.015377
0.058238 0.015407
0.171705 -0.107853
0.172216 -0.108744
0.172491 -0.109435
0.172517 -0.109892
0.172295 -0.110094
0.171836 -0.110031
0.171159 -0.109709
0.170291 -0.109142
0.169262 -0.108358
0.168107 -0.107393
0.166862 -0.106291
0.165562 -0.105106
0.164242 -0.103894
0.162931 -0.102720
0.161658 -0.101646
0.160447 -0.100736
0.159318 -0.100046
0.158284 -0.099616
0.157353 -0.099469
0.156525 -0.099599
0.155793 -0.099978
0.155142 -0.100554
0.154561 -0.101267
0.154035 -0.102054
0.153556 -0.102859
0.153123 -0.103633
0.152739 -0.104340
0.152414 -0.104957
0.152164 -0.105469
0.152010 -0.105870
0.151972 -0.106164
0.152074 -0.106360
0.152338 -0.106474
0.152782 -0.106525
0.153417 -0.106538
0.154250 -0.106539
0.155280 -0.106560
0.156503 -0.106632
0.157908 -0.106788
0.159483 -0.107059
0.161213 -0.107468
0.163080 -0.108026
0.165060 -0.108723
0.167122 -0.109528
0.169226 -0.110384
0.171329 -0.111218
0.173387 -0.111948
0.175358 -0.112493
0.177206 -0.112777
0.178903 -0.112742
0.180423 -0.112341
0.181750 -0.111551
0.182869 -0.110366
0.183771 -0.108797
0.184454 -0.106876
0.184922 -0.104647
0.185185 -0.102166
0.185260 -0.099496
0.185172 -0.096706
0.184949 -0.093867
0.184623 -0.091050
0.184231 -0.088329
0.183810 -0.085772
0.183395 -0.083442
0.183021 -0.081391
0.182712 -0.079654
0.182483 -0.078242
0.182334 -0.077141
0.182253 -0.076317
0.182221 -0.075717
0.182214 -0.075282
0.182209 -0.074952
0.182186 -0.074677
0.182130 -0.074418
0.182028 -0.074148
0.181875 -0.073856
0.181668 -0.073540
0.181413 -0.073211
0.181119 -0.072886
0.180804 -0.072589
0.180492 -0.072349
0.180212 -0.072198
0.179994 -0.072177
0.179871 -0.072329
0.179868 -0.072703
0.180008 -0.073352
0.180300 -0.074323
0.180743 -0.075658
0.181318 -0.077374
0.181993 -0.079464
0.182720 -0.081881
0.183446 -0.084544
0.184113 -0.087344
0.184672 -0.090158
0.185086 -0.092865
0.185330 -0.095354
0.185388 -0.097533
0.185257 -0.099333
0.184934 -0.100707
0.184422 -0.101633
0.183726 -0.102106
0.208701 -0.095692
0.209776 -0.096244
0.210652 -0.096616
0.211287 -0.096804
0.211648 -0.096816
0.211707 -0.096667
0.211453 -0.096380
0.210887 -0.095989
0.210025 -0.095538
0.208899 -0.095081
0.207560 -0.094687
0.206069 -0.094431
0.204496 -0.094389
0.202908 -0.094625
0.201367 -0.095178
0.199917 -0.096054
0.198586 -0.097214
0.197387 -0.098590
0.196323 -0.100088
0.195388 -0.101612
0.194570 -0.103071
0.193851 -0.104391
0.193204 -0.105515
0.192592 -0.106409
0.191979 -0.107055
0.191323 -0.107449
0.190588 -0.107595
0.189742 -0.107507
0.188762 -0.107200
0.187636 -0.106700
0.186363 -0.106038
0.184960 -0.105260
0.183458 -0.104424
0.181900 -0.103601
0.180340 -0.102878
0.178838 -0.102344
0.177456 -0.102092
0.176250 -0.102200
0.175263 -0.102722
0.174521 -0.103675
0.174026 -0.105034
0.173761 -0.106738
0.173686 -0.108701
0.173754 -0.110824
0.173905 -0.113010
0.174078 -0.115172
0.174214 -0.117236
0.174257 -0.119145
0.174159 -0.120856
0.173879 -0.122341
0.173388 -0.123584
0.172663 -0.124577
0.171696 -0.125325
0.170487 -0.125842
0.169050 -0.126155
0.167411 -0.126305
0.165605 -0.126346
0.163680 -0.126348
0.161687 -0.126390
0.159682 -0.126556
0.157715 -0.126926
0.155830 -0.127562
0.154053 -0.128503
0.152397 -0.129749
0.150854 -0.131268
0.149408 -0.132992
0.148031 -0.134834
0.146694 -0.136694
0.145367 -0.138470
0.144026 -0.140073
0.142651 -0.141427
0.141231 -0.142471
0.139756 -0.143162
0.138224 -0.143474
0.136638 -0.143397
0.135007 -0.142932
0.133344 -0.142100
0.131670 -0.140933
0.130012 -0.139484
0.128402 -0.137816
0.126878 -0.136010
0.125478 -0.134158
0.124243 -0.132356
0.123208 -0.130701
0.122400 -0.129280
0.121832 -0.128162
0.121502 -0.127391
0.121390 -0.126980
0.121462 -0.126910
0.121676 -0.127138
0.121982 -0.127597
0.122332 -0.128210
0.122685 -0.128899
0.123002 -0.129590
0.123254 -0.130220
0.123415 -0.130739
0.123467 -0.131111
0.123395 -0.131311
0.123193 -0.131326
0.122857 -0.131155
0.122393 -0.130807
0.070262 -0.091239
0.069544 -0.091518
0.068892 -0.091669
0.068302 -0.091738
0.067760 -0.091781
0.067250 -0.091860
0.066749 -0.092042
0.066238 -0.092394
0.065693 -0.092968
0.065104 -0.093798
0.064472 -0.094886
0.063808 -0.096201
0.063141 -0.097684
0.062508 -0.099262
0.061943 -0.100858
0.061484 -0.102404
0.061158 -0.103840
0.060995 -0.105126
0.061015 -0.106229
0.061231 -0.107131
0.061655 -0.107825
0.062294 -0.108312
0.063144 -0.108598
0.064202 -0.108700
0.065453 -0.108640
0.066873 -0.108448
0.068433 -0.108161
0.070089 -0.107823
0.071793 -0.107488
0.073489 -0.107215
0.075119 -0.107066
0.076628 -0.107099
0.077969 -0.107362
0.079107 -0.107877
0.080020 -0.108643
0.080703 -0.109629
0.081159 -0.110783
0.081404 -0.112043
0.081458 -0.113343
0.081348 -0.114626
0.081099 -0.115845
0.080739 -0.116966
0.080296 -0.117968
0.079793 -0.118841
0.079249 -0.119586
0.078682 -0.120210
0.078101 -0.120729
0.077510 -0.121163
0.076911 -0.121536
0.076302 -0.121874
0.075683 -0.122209
0.075054 -0.122574
0.074413 -0.123009
0.073762 -0.123560
0.073097 -0.124271
0.072417 -0.125183
0.071718 -0.126321
0.070999 -0.127688
0.070265 -0.129255
0.069523 -0.130969
0.068786 -0.132759
0.068072 -0.134545
0.067396 -0.136255
0.066774 -0.137823
0.066223 -0.139200
0.065755 -0.140351
0.065382 -0.141255
0.065112 -0.141905
0.064953 -0.142301
0.064912 -0.142457
0.064992 -0.142390
0.065195 -0.142126
0.065520 -0.141696
0.065960 -0.141139
0.066504 -0.140498
0.067135 -0.139828
0.067826 -0.139186
0.068550 -0.138638
0.069273 -0.138246
0.069965 -0.138065
0.070603 -0.138134
0.071169 -0.138467
0.071660 -0.139048
0.072079 -0.139839
0.072439 -0.140781
0.072754 -0.141813
0.073041 -0.142874
0.073311 -0.143915
0.073576 -0.144898
0.073842 -0.145802
0.074110 -0.146615
0.074379 -0.147337
0.074644 -0.147978
0.074899 -0.148550
0.075135 -0.149072
0.075342 -0.149559
0.075513 -0.150031
0.075641 -0.150505
0.075722 -0.151002
0.075756 -0.151550
0.075744 -0.152181
0.233622 0.022952
0.233932 0.022059
0.234317 0.021137
0.234807 0.020184
0.235420 0.019203
0.236167 0.018203
0.237051 0.017195
0.238073 0.016190
0.239230 0.015200
0.240512 0.014234
0.241900 0.013298
0.243363 0.012400
0.244848 0.011547
0.246291 0.010754
0.247616 0.010036
0.248753 0.009414
0.249639 0.008906
0.250229 0.008532
0.250499 0.008305
0.250446 0.008234
0.250087 0.008314
0.249461 0.008527
0.248621 0.008837
0.247632 0.009196
0.246567 0.009541
0.245504 0.009809
0.244515 0.009936
0.243663 0.009875
0.242999 0.009593
0.242563 0.009073
0.242377 0.008314
0.242454 0.007328
0.242797 0.006132
0.243391 0.004751
0.244208 0.003214
0.245199 0.001560
0.246300 -0.000169
0.247435 -0.001919
0.248524 -0.003634
0.249498 -0.005252
0.250297 -0.006716
0.250882 -0.007970
0.251231 -0.008971
0.251343 -0.009693
0.251227 -0.010127
0.250911 -0.010290
0.250428 -0.010223
0.249824 -0.009986
0.249150 -0.009653
0.248461 -0.009299
0.247809 -0.008993
0.247242 -0.008789
0.246800 -0.008724
0.246514 -0.008817
0.246407 -0.009074
0.246492 -0.009490
0.246775 -0.010051
0.247250 -0.010742
0.247895 -0.011538
0.248674 -0.012408
0.249536 -0.013310
0.250420 -0.014192
0.251268 -0.014994
0.252028 -0.015654
0.252661 -0.016104
0.253143 -0.016285
0.253460 -0.016146
0.253610 -0.015659
0.253599 -0.014827
0.253438 -0.013693
0.253149 -0.012335
0.252762 -0.010859
0.252314 -0.009382
0.251852 -0.008016
0.251426 -0.006860
0.251085 -0.005994
0.250875 -0.005474
0.250834 -0.005337
0.250993 -0.005601
0.251369 -0.006272
0.251965 -0.007341
0.252763 -0.008787
0.253721 -0.010572
0.254775 -0.012638
0.255849 -0.014906
0.256863 -0.017276
0.257747 -0.019634
0.258450 -0.021855
0.258946 -0.023813
0.259227 -0.025392
0.259304 -0.026494
0.259196 -0.027052
0.258921 -0.027037
0.258499 -0.026468
0.257950 -0.025410
0.257297 -0.023968
0.256567 -0.022266
0.255796 -0.020435
0.255028 -0.018598
0.254316 -0.016861
0.253716 -0.015312
-0.064208 -0.160181
-0.065071 -0.160419
-0.065882 -0.160486
-0.066654 -0.160394
-0.067402 -0.160164
-0.068142 -0.159819
-0.068889 -0.159389
-0.069652 -0.158901
-0.070440 -0.158388
-0.071253 -0.157881
-0.072090 -0.157415
-0.072944 -0.157028
-0.073806 -0.156757
-0.074662 -0.156635
-0.075496 -0.156685
-0.076287 -0.156910
-0.077012 -0.157291
-0.077648 -0.157781
-0.078175 -0.158319
-0.078577 -0.158833
-0.078844 -0.159256
-0.078972 -0.159531
-0.078964 -0.159616
-0.078832 -0.159485
-0.078593 -0.159130
-0.078270 -0.158557
-0.077894 -0.157784
-0.077497 -0.156840
-0.077116 -0.155761
-0.076782 -0.154589
-0.076525 -0.153365
-0.076365 -0.152133
-0.076312 -0.150932
-0.076363 -0.149804
-0.076507 -0.148790
-0.076725 -0.147934
-0.076990 -0.147281
-0.077275 -0.146870
-0.077554 -0.146735
-0.077805 -0.146893
-0.078012 -0.147341
-0.078166 -0.148053
-0.078263 -0.148985
-0.078308 -0.150078
-0.078311 -0.151267
-0.078284 -0.152493
-0.078245 -0.153701
-0.078215 -0.154851
-0.078218 -0.155916
-0.078279 -0.156883
-0.078425 -0.157748
-0.078681 -0.158517
-0.079067 -0.159196
-0.079599 -0.159792
-0.080282 -0.160310
-0.081111 -0.160749
-0.082072 -0.161108
-0.083144 -0.161390
-0.084298 -0.161604
-0.085505 -0.161770
-0.086733 -0.161918
-0.087957 -0.162082
-0.089152 -0.162298
-0.090301 -0.162587
-0.091387 -0.162955
-0.092398 -0.163384
-0.093322 -0.163839
-0.094146 -0.164270
-0.094865 -0.164624
-0.095476 -0.164853
-0.095984 -0.164921
-0.096402 -0.164808
-0.096747 -0.164506
-0.097043 -0.164021
-0.097313 -0.163365
-0.097579 -0.162555
-0.097855 -0.161608
-0.098148 -0.160539
-0.098454 -0.159361
-0.098763 -0.158089
-0.099056 -0.156742
-0.099315 -0.155348
-0.099522 -0.153944
-0.099665 -0.152582
-0.099739 -0.151319
-0.099745 -0.150222
-0.099687 -0.149351
-0.099571 -0.148757
-0.099402 -0.148471
-0.099182 -0.148499
-0.098913 -0.148821
-0.098594 -0.149397
-0.098233 -0.150176
-0.097838 -0.151106
-0.097426 -0.152144
-0.097020 -0.153255
-0.096644 -0.154410
-0.096323 -0.155589
-0.096077 -0.156772
-0.095921 -0.157935
-0.095860 -0.159054
-0.009858 0.012316
-0.010815 0.011488
-0.011849 0.010653
-0.012941 0.009803
-0.014082 0.008931
-0.015269 0.008034
-0.016512 0.007117
-0.017822 0.006188
-0.019211 0.005262
-0.020681 0.004353
-0.022229 0.003477
-0.023836 0.002647
-0.025475 0.001872
-0.027114 0.001159
-0.028718 0.000512
-0.030254 -0.000065
-0.031691 -0.000572
-0.033003 -0.001008
-0.034167 -0.001374
-0.035165 -0.001673
-0.035980 -0.001911
-0.036597 -0.002097
-0.036999 -0.002245
-0.037168 -0.002374
-0.037091 -0.002509
-0.036757 -0.002678
-0.036162 -0.002910
-0.035314 -0.003230
-0.034235 -0.003656
-0.032959 -0.004195
-0.031533 -0.004839
-0.030010 -0.005567
-0.028447 -0.006345
-0.026892 -0.007137
-0.025387 -0.007899
-0.023960 -0.008596
-0.022628 -0.009195
-0.021400 -0.009670
-0.020281 -0.010004
-0.019272 -0.010183
-0.018375 -0.010201
-0.017592 -0.010056
-0.016923 -0.009750
-0.016369 -0.009290
-0.015927 -0.008685
-0.015587 -0.007948
-0.015337 -0.007098
-0.015158 -0.006155
-0.015026 -0.005144
-0.014921 -0.004092
-0.014822 -0.003024
-0.014719 -0.001965
-0.014612 -0.000933
-0.014516 0.000059
-0.014454 0.001006
-0.014460 0.001910
-0.014564 0.002776
-0.014786 0.003611
-0.015133 0.004416
-0.015592 0.005192
-0.016138 0.005932
-0.016738 0.006628
-0.017358 0.007270
-0.017964 0.007850
-0.018530 0.008359
-0.019033 0.008788
-0.019457 0.009131
-0.019786 0.009382
-0.020008 0.009532
-0.020108 0.009576
-0.020075 0.009505
-0.019898 0.009312
-0.019568 0.008992
-0.019085 0.008539
-0.018457 0.007951
-0.017704 0.007228
-0.016865 0.006374
-0.015990 0.005397
-0.015145 0.004309
-0.014396 0.003128
-0.013802 0.001872
-0.013396 0.000557
-0.013178 -0.000801
-0.013120 -0.002194
-0.013174 -0.003610
-0.013290 -0.005039
-0.013421 -0.006469
-0.013529 -0.007885
-0.013591 -0.009272
-0.013590 -0.010616
-0.013515 -0.011905
-0.013358 -0.013130
-0.013108 -0.014285
-0.012753 -0.015363
-0.012281 -0.016363
-0.011679 -0.017286
-0.010939 -0.018140
-0.010065 -0.018937
-0.009070 -0.019696
-0.007988 -0.020439
-0.006878 -0.021190
0.121161 -0.010642
0.121566 -0.010170
0.121875 -0.009791
0.122041 -0.009492
0.122026 -0.009256
0.121806 -0.009059
0.121364 -0.008879
0.120696 -0.008691
0.119807 -0.008473
0.118710 -0.008207
0.117429 -0.007877
0.115993 -0.007471
0.114440 -0.006982
0.112808 -0.006406
0.111144 -0.005743
0.109494 -0.004995
0.107905 -0.004162
0.106418 -0.003244
0.105066 -0.002245
0.103861 -0.001178
0.102791 -0.000072
0.101821 0.001035
0.100896 0.002091
0.099954 0.003044
0.098932 0.003845
0.097775 0.004459
0.096441 0.004858
0.094904 0.005031
0.093153 0.004977
0.091192 0.004705
0.089037 0.004230
0.086715 0.003574
0.084264 0.002762
0.081727 0.001819
0.079152 0.000774
0.076590 -0.000344
0.074093 -0.001506
0.071712 -0.002680
0.069493 -0.003834
0.067481 -0.004936
0.065715 -0.005953
0.064223 -0.006861
0.063022 -0.007643
0.062112 -0.008297
0.061476 -0.008830
0.061078 -0.009264
0.060870 -0.009623
0.060795 -0.009937
0.060797 -0.010228
0.060823 -0.010513
0.060829 -0.010801
0.060779 -0.011091
0.060650 -0.011375
0.060430 -0.011644
0.060112 -0.011882
0.059700 -0.012075
0.059202 -0.012209
0.058626 -0.012272
0.057988 -0.012255
0.057300 -0.012150
0.056579 -0.011953
0.055842 -0.011659
0.055111 -0.011269
0.054409 -0.010781
0.053758 -0.010199
0.053180 -0.009527
0.052688 -0.008774
0.052285 -0.007950
0.051961 -0.007072
0.051694 -0.006158
0.051448 -0.005230
0.051186 -0.004308
0.050866 -0.003410
0.050454 -0.002550
0.049925 -0.001738
0.049264 -0.000978
0.048467 -0.000271
0.047539 0.000383
0.046495 0.000987
0.045351 0.001547
0.044130 0.002065
0.042855 0.002545
0.041549 0.002990
0.040239 0.003403
0.038951 0.003786
0.037711 0.004143
0.036546 0.004478
0.035485 0.004798
0.034554 0.005110
0.033777 0.005420
0.033177 0.005733
0.032766 0.006054
0.032552 0.006385
0.032533 0.006726
0.032699 0.007074
0.033034 0.007427
0.033517 0.007784
0.034128 0.008144
0.034847 0.008509
0.035656 0.008882
0.036541 0.009269
0.006396 -0.015820
0.007099 -0.014765
0.007830 -0.013748
0.008556 -0.012767
0.009242 -0.011821
0.009858 -0.010908
0.010368 -0.010030
0.010739 -0.009187
0.010940 -0.008384
0.010946 -0.007625
0.010743 -0.006921
0.010333 -0.006282
0.009739 -0.005723
0.009009 -0.005260
0.008210 -0.004906
0.007426 -0.004674
0.006741 -0.004566
0.006229 -0.004580
0.005936 -0.004702
0.005877 -0.004910
0.006034 -0.005173
0.006363 -0.005456
0.006808 -0.005722
0.007311 -0.005936
0.007819 -0.006066
0.008288 -0.006084
0.008682 -0.005969
0.008968 -0.005703
0.009123 -0.005276
0.009120 -0.004682
0.008938 -0.003923
0.008559 -0.003005
0.007967 -0.001943
0.007154 -0.000753
0.006123 0.000540
0.004895 0.001914
0.003509 0.003340
0.002026 0.004798
0.000532 0.006267
-0.000874 0.007738
-0.002083 0.009208
-0.002997 0.010687
-0.003537 0.012188
-0.003661 0.013725
-0.003364 0.015313
-0.002679 0.016957
-0.001662 0.018660
-0.000383 0.020419
0.001087 0.022226
0.002682 0.024070
0.004337 0.025940
0.005996 0.027824
0.007603 0.029710
0.009105 0.031584
0.010449 0.033433
0.011582 0.035243
0.012456 0.037002
0.013028 0.038698
0.013267 0.040320
0.013160 0.041863
0.012719 0.043325
0.011984 0.044709
0.011029 0.046029
0.009950 0.047305
0.008859 0.048564
0.007867 0.049834
0.007066 0.051139
0.006518 0.052491
0.006247 0.053889
0.006244 0.055319
0.006478 0.056755
0.006902 0.058171
0.007466 0.059540
0.008120 0.060837
0.008817 0.062046
0.009515 0.063152
0.010173 0.064148
0.010749 0.065029
0.011204 0.065794
0.011498 0.066444
0.011593 0.066985
0.011454 0.067425
0.011055 0.067776
0.010384 0.068054
0.009448 0.068276
0.008279 0.068465
0.006938 0.068649
0.005508 0.068859
0.004095 0.069127
0.002805 0.069486
0.001741 0.069964
0.000981 0.070575
0.000576 0.071323
0.000541 0.072198
0.000866 0.073178
0.001516 0.074233
0.002441 0.075334
0.003587 0.076451
0.004891 0.077561
0.006294 0.078641
0.007735 0.079679
-0.149902 -0.105947
-0.151302 -0.104665
-0.152789 -0.103503
-0.154302 -0.102447
-0.155782 -0.101485
-0.157177 -0.100609
-0.158442 -0.099817
-0.159545 -0.099113
-0.160461 -0.098506
-0.161179 -0.098008
-0.161696 -0.097635
-0.162016 -0.097402
-0.162153 -0.097323
-0.162130 -0.097403
-0.161978 -0.097639
-0.161732 -0.098020
-0.161433 -0.098524
-0.161122 -0.099124
-0.160834 -0.099795
-0.160598 -0.100508
-0.160431 -0.101242
-0.160336 -0.101976
-0.160301 -0.102687
-0.160298 -0.103348
-0.160290 -0.103933
-0.160229 -0.104411
-0.160070 -0.104752
-0.159770 -0.104933
-0.159294 -0.104931
-0.158618 -0.104734
-0.157732 -0.104342
-0.156636 -0.103761
-0.155341 -0.103002
-0.153872 -0.102097
-0.152259 -0.101078
0.071633 0.170943
-0.148756 -0.098850
-0.146961 -0.097730
-0.145203 -0.096656
-0.143534 -0.095660
-0.142008 -0.094767
-0.140669 -0.093980
-0.139564 -0.093314
-0.138725 -0.092765
-0.138176 -0.092327
-0.137925 -0.091992
-0.137963 -0.091745
-0.138265 -0.091574
-0.138787 -0.091463
-0.139475 -0.091393
-0.140268 -0.091357
-0.141108 -0.091344
-0.141937 -0.091351
-0.142710 -0.091379
-0.143387 -0.091437
-0.143941 -0.091538
-0.144353 -0.091700
-0.144618 -0.091948
-0.144740 -0.092302
-0.144737 -0.092785
-0.144636 -0.093411
-0.144475 -0.094187
-0.144293 -0.095111
-0.144132 -0.096172
-0.144026 -0.097350
-0.144003 -0.098625
-0.144077 -0.099974
-0.144255 -0.101373
-0.144530 -0.102801
-0.144883 -0.104230
-0.145284 -0.105634
-0.145692 -0.106983
-0.146062 -0.108244
-0.146345 -0.109384
-0.146495 -0.110370
-0.146474 -0.111175
-0.146251 -0.111776
-0.145809 -0.112158
-0.145142 -0.112317
-0.144257 -0.112262
-0.143173 -0.112014
-0.141918 -0.111608
-0.140526 -0.111088
-0.139035 -0.110503
-0.137482 -0.109903
-0.135899 -0.109331
-0.134314 -0.108817
-0.132752 -0.108379
-0.131231 -0.108015
-0.129772 -0.107714
-0.128391 -0.107456
-0.127104 -0.107214
-0.125922 -0.106964
-0.124850 -0.106678
-0.123881 -0.106328
-0.123003 -0.105889
-0.122191 -0.105339
-0.121419 -0.104659
-0.120659 -0.103838
-0.119883 -0.102875
-0.119072 -0.101776
0.059448 0.121558
0.060805 0.120553
0.061961 0.119545
0.062937 0.118569
0.063769 0.117660
0.064509 0.116847
0.065224 0.116155
0.065985 0.115599
0.066858 0.115183
0.067892 0.114905
0.069105 0.114757
0.070483 0.114724
0.071986 0.114788
0.073557 0.114931
0.075137 0.115130
0.076673 0.115365
0.078117 0.115616
0.079429 0.115865
0.080567 0.116098
0.081491 0.116305
0.082168 0.116482
0.082575 0.116630
0.082699 0.116758
0.082538 0.116878
0.082100 0.117007
0.081405 0.117165
0.080485 0.117374
0.079383 0.117660
0.078155 0.118048
0.076865 0.118563
0.075581 0.119231
0.074366 0.120071
0.073269 0.121099
0.072320 0.122319
0.071525 0.123726
0.070867 0.125299
0.070320 0.127002
0.069853 0.128791
0.069441 0.130613
0.069063 0.132414
0.068703 0.134148
0.068345 0.135772
0.067973 0.137252
0.067566 0.138561
0.067107 0.139682
0.066579 0.140608
0.065973 0.141339
0.065288 0.141882
0.064530 0.142252
0.063717 0.142471
0.062874 0.142570
0.062031 0.142587
0.061225 0.142568
0.060489 0.142564
0.059848 0.142625
0.059313 0.142798
0.058878 0.143114
0.058515 0.143588
0.058186 0.144217
0.057846 0.144974
0.057451 0.145820
0.056965 0.146702
0.056365 0.147568
0.055635 0.148364
0.054765 0.149041
0.053753 0.149560
0.052599 0.149890
0.051305 0.150008
0.049876 0.149905
0.048319 0.149581
0.046646 0.149046
0.044870 0.148320
0.043011 0.147433
0.041091 0.146425
0.039137 0.145345
0.037179 0.144247
0.035248 0.143191
0.033369 0.142236
0.031561 0.141435
0.029836 0.140830
0.028195 0.140448
0.026636 0.140294
0.025154 0.140357
0.023747 0.140610
0.022420 0.141016
0.021179 0.141531
0.020038 0.142112
0.019008 0.142719
0.018100 0.143319
0.017321 0.143884
0.016676 0.144394
0.016168 0.144837
0.015796 0.145206
0.015562 0.145503
0.015463 0.145733
0.015496 0.145911
0.015656 0.146055
0.015938 0.146193
0.016332 0.146357
0.016824 0.146584
0.017399 0.146913
-0.040770 0.209241
-0.042628 0.209677
-0.045597 0.209909
-0.049590 0.209864
-0.054460 0.209472
-0.060008 0.208671
-0.066007 0.207424
-0.072212 0.205728
-0.078380 0.203617
-0.084281 0.201169
-0.089714 0.198504
-0.094517 0.195774
-0.098570 0.193158
-0.101804 0.190837
-0.104197 0.188981
-0.105777 0.187716
-0.106617 0.187102
-0.106833 0.187122
-0.106580 0.187685
-0.106043 0.188642
-0.105422 0.189820
-0.104915 0.191049
-0.104698 0.192180
-0.104910 0.193091
-0.105641 0.193688
-0.106923 0.193902
-0.108726 0.193688
-0.110965 0.193023
-0.113514 0.191905
-0.116226 0.190355
-0.118947 0.188413
-0.121533 0.186135
-0.123867 0.183594
-0.125863 0.180871
-0.127465 0.178061
-0.128655 0.175265
-0.129434 0.172598
-0.129827 0.170178
-0.129871 0.168120
-0.129621 0.166519
-0.129144 0.165434
-0.128522 0.164870
-0.127848 0.164778
-0.127232 0.165059
-0.126780 0.165593
-0.126596 0.166251
-0.126763 0.166920
-0.127339 0.167505
-0.128345 0.167936
-0.129762 0.168169
-0.131534 0.168180
-0.133570 0.167970
-0.135762 0.167556
-0.137989 0.166966
-0.140132 0.166241
-0.142086 0.165424
-0.143767 0.164557
-0.145116 0.163685
-0.146110 0.162849
-0.146745 0.162095
-0.147044 0.161475
-0.147046 0.161048
-0.146801 0.160877
-0.146364 0.161024
-0.145799 0.161530
-0.145170 0.162404
-0.144553 0.163610
-0.144026 0.165071
-0.143668 0.166675
-0.143559 0.168294
-0.143763 0.169806
-0.144329 0.171099
-0.145276 0.172088
-0.146591 0.172713
-0.148226 0.172945
-0.150105 0.172774
-0.152125 0.172215
-0.154174 0.171296
-0.156139 0.170058
-0.157923 0.168543
-0.159455 0.166798
-0.160698 0.164865
-0.161647 0.162785
-0.162319 0.160603
-0.162757 0.158364
-0.163010 0.156127
-0.163142 0.153946
-0.163220 0.151875
-0.163316 0.149955
-0.163499 0.148205
-0.163831 0.146624
-0.164362 0.145188
-0.165130 0.143859
-0.166158 0.142595
-0.167453 0.141356
-0.169008 0.140115
-0.170799 0.138855
-0.172789 0.137571
-0.174921 0.136279
-0.177123 0.135002
-0.179315 0.133774
-0.036335 0.011321
-0.035413 0.011372
-0.034239 0.011275
-0.032888 0.011114
-0.031431 0.010962
-0.029922 0.010874
-0.028406 0.010894
-0.026915 0.011056
-0.025477 0.011386
-0.024115 0.011907
-0.022855 0.012639
-0.021729 0.013599
-0.020771 0.014792
-0.020016 0.016214
-0.019484 0.017849
-0.019182 0.019671
-0.019094 0.021641
-0.019185 0.023699
-0.019388 0.025772
-0.019615 0.027767
-0.019758 0.029584
-0.019703 0.031127
-0.019354 0.032320
-0.018653 0.033127
-0.017597 0.033556
-0.016235 0.033660
-0.014648 0.033517
-0.012927 0.033213
-0.011157 0.032831
-0.009407 0.032441
-0.007734 0.032099
-0.006179 0.031851
-0.004775 0.031735
-0.003550 0.031782
-0.002534 0.032019
-0.001754 0.032468
-0.001236 0.033145
-0.001002 0.034062
-0.001064 0.035220
-0.001422 0.036612
-0.002057 0.038215
-0.002927 0.039991
-0.003963 0.041886
-0.005064 0.043826
-0.006103 0.045732
-0.006933 0.047516
-0.007410 0.049104
-0.007415 0.050437
-0.006884 0.051483
-0.005829 0.052244
-0.004325 0.052747
-0.002482 0.053038
-0.000421 0.053169
0.001748 0.053187
0.003934 0.053136
0.006057 0.053054
0.008050 0.052974
0.009852 0.052926
0.011408 0.052940
0.012666 0.053040
0.013581 0.053253
0.014115 0.053602
0.014240 0.054103
0.013945 0.054762
0.013239 0.055572
0.012161 0.056509
0.010781 0.057531
0.009208 0.058578
0.007586 0.059580
0.006082 0.060465
0.004869 0.061161
0.004096 0.061613
0.003857 0.061785
0.004176 0.061667
0.005004 0.061271
0.006242 0.060629
0.007772 0.059786
0.009477 0.058788
0.011255 0.057684
0.013019 0.056518
0.014699 0.055335
0.016234 0.054178
0.017570 0.053090
0.018656 0.052117
0.019446 0.051307
0.019896 0.050709
0.019974 0.050366
0.019658 0.050312
0.018950 0.050563
0.017878 0.051116
0.016498 0.051938
0.014902 0.052973
0.013208 0.054142
0.011560 0.055353
0.010105 0.056510
0.008982 0.057527
0.008292 0.058343
0.008090 0.058930
0.008373 0.059292
0.009094 0.059464
0.010174 0.059492
0.147773 -0.133953
0.148512 -0.135386
0.149153 -0.136875
0.149669 -0.138376
0.150038 -0.139850
0.150238 -0.141258
0.150255 -0.142570
0.150080 -0.143758
0.149714 -0.144802
0.149164 -0.145690
0.148443 -0.146415
0.147571 -0.146978
0.146571 -0.147389
0.145470 -0.147664
0.144293 -0.147827
0.143061 -0.147907
0.141793 -0.147933
0.140501 -0.147934
0.139196 -0.147931
0.137884 -0.147940
0.136570 -0.147965
0.135257 -0.148006
0.133950 -0.148053
0.132653 -0.148088
0.131369 -0.148091
0.130107 -0.148036
0.128874 -0.147900
0.127681 -0.147659
0.126545 -0.147294
0.125483 -0.146792
0.124517 -0.146144
0.123674 -0.145351
0.122980 -0.144420
0.122457 -0.143370
0.122124 -0.142227
0.121990 -0.141029
0.122049 -0.139822
0.122291 -0.138654
0.122697 -0.137575
0.123244 -0.136632
0.123912 -0.135861
0.124685 -0.135290
0.125549 -0.134937
0.126493 -0.134805
0.127509 -0.134882
0.128588 -0.135148
0.129718 -0.135572
0.130885 -0.136116
0.132072 -0.136739
0.133259 -0.137401
0.134429 -0.138062
0.135565 -0.138687
0.136654 -0.139245
0.137683 -0.139712
0.138646 -0.140069
0.139534 -0.140304
0.140342 -0.140411
0.141060 -0.140395
0.141680 -0.140265
0.142194 -0.140042
0.142598 -0.139747
0.142887 -0.139411
0.143064 -0.139064
0.143133 -0.138736
0.143099 -0.138455
0.142968 -0.138248
0.142745 -0.138135
0.142432 -0.138129
0.142029 -0.138234
0.141533 -0.138447
0.140942 -0.138753
0.140251 -0.139131
0.139459 -0.139555
0.138568 -0.139997
0.137584 -0.140426
0.136518 -0.140814
0.135384 -0.141132
0.134200 -0.141362
0.132980 -0.141486
0.131738 -0.141497
0.130483 -0.141396
0.129217 -0.141194
0.127941 -0.140907
0.126653 -0.140560
0.125350 -0.140185
0.124030 -0.139816
0.122693 -0.139492
0.121344 -0.139250
0.119994 -0.139131
0.118662 -0.139168
0.117373 -0.139389
0.116145 -0.139810
0.114994 -0.140435
0.113926 -0.141254
0.112939 -0.142249
0.112029 -0.143392
0.111187 -0.144646
0.110403 -0.145971
0.109666 -0.147324
0.108965 -0.148660
0.108290 -0.149939
-0.121623 -0.085483
-0.121735 -0.085633
-0.122241 -0.085963
-0.123162 -0.086409
-0.124471 -0.086901
-0.126104 -0.087376
-0.127969 -0.087777
-0.129956 -0.088062
-0.131960 -0.088197
-0.133884 -0.088165
-0.135650 -0.087953
-0.137197 -0.087564
-0.138480 -0.087004
-0.139474 -0.086290
-0.140165 -0.085447
-0.140552 -0.084509
-0.140651 -0.083519
-0.140489 -0.082530
-0.140111 -0.081600
-0.139576 -0.080788
-0.138956 -0.080151
-0.138336 -0.079732
-0.137808 -0.079559
-0.137465 -0.079637
-0.137396 -0.079953
-0.137673 -0.080483
-0.138344 -0.081196
-0.139414 -0.082061
-0.140843 -0.083047
-0.142554 -0.084121
-0.144441 -0.085252
-0.146393 -0.086408
-0.148304 -0.087557
-0.150084 -0.088669
-0.151658 -0.089715
-0.152969 -0.090671
-0.153979 -0.091516
-0.154665 -0.092235
-0.155020 -0.092820
-0.155051 -0.093270
-0.154787 -0.093596
-0.154267 -0.093818
-0.153552 -0.093966
-0.152715 -0.094078
-0.151842 -0.094199
-0.151026 -0.094371
-0.150362 -0.094636
-0.149938 -0.095026
-0.149827 -0.095566
-0.150079 -0.096269
-0.150711 -0.097134
-0.151707 -0.098145
-0.153013 -0.099271
-0.154550 -0.100461
-0.156221 -0.101657
-0.157924 -0.102794
-0.159562 -0.103814
-0.161054 -0.104665
-0.162331 -0.105306
-0.163345 -0.105711
-0.164062 -0.105867
-0.164467 -0.105773
-0.164560 -0.105443
-0.164357 -0.104902
-0.163891 -0.104187
-0.163213 -0.103345
-0.162388 -0.102428
-0.161493 -0.101494
-0.160617 -0.100601
-0.159850 -0.099804
-0.159277 -0.099154
-0.158972 -0.098695
-0.158987 -0.098467
-0.159349 -0.098500
-0.160057 -0.098814
-0.161081 -0.099412
-0.162366 -0.100277
-0.163835 -0.101375
-0.165398 -0.102655
-0.166961 -0.104059
-0.168436 -0.105524
-0.169744 -0.106989
-0.170819 -0.108398
-0.171610 -0.109700
-0.172083 -0.110854
-0.172222 -0.111822
-0.172029 -0.112581
-0.171531 -0.113120
-0.170772 -0.113441
-0.169813 -0.113559
-0.168730 -0.113505
-0.167605 -0.113321
-0.166522 -0.113059
-0.165556 -0.112781
-0.164768 -0.112553
-0.164196 -0.112438
-0.163857 -0.112492
-0.163748 -0.112759
-0.163852 -0.113264
-0.164136 -0.114012
-0.164556 -0.114983
-0.023175 0.049701
-0.023008 0.048837
-0.022574 0.048045
-0.021870 0.047403
-0.020904 0.046991
-0.019693 0.046869
-0.018270 0.047068
-0.016684 0.047568
-0.014998 0.048299
-0.013282 0.049152
-0.011602 0.050000
-0.010007 0.050729
-0.008518 0.051256
-0.007135 0.051536
-0.005839 0.051557
-0.004599 0.051335
-0.003385 0.050899
-0.002169 0.050285
-0.000927 0.049530
0.000357 0.048671
0.001695 0.047743
0.003096 0.046781
0.004566 0.045823
0.006108 0.044908
0.007728 0.044082
0.009433 0.043398
0.011235 0.042910
0.013146 0.042674
0.015179 0.042738
0.017342 0.043125
0.019627 0.043824
0.022007 0.044778
0.024432 0.045889
0.026826 0.047031
0.029104 0.048071
0.031182 0.048896
0.032989 0.049429
0.034477 0.049632
0.035623 0.049503
0.036425 0.049065
0.036897 0.048358
0.037065 0.047427
0.036960 0.046319
0.036617 0.045076
0.036076 0.043743
0.035379 0.042358
0.034570 0.040963
0.033699 0.039605
0.032821 0.038332
0.031993 0.037204
0.031277 0.036284
0.030733 0.035635
0.030412 0.035313
0.030347 0.035354
0.030544 0.035758
0.030977 0.036486
0.031587 0.037458
0.032294 0.038572
0.033014 0.039722
0.033667 0.040812
0.034194 0.041774
0.034554 0.042563
0.034730 0.043158
0.034718 0.043556
0.034530 0.043762
0.034181 0.043789
0.033694 0.043649
0.033090 0.043359
0.032394 0.042933
0.031631 0.042392
0.030830 0.041758
0.030020 0.041063
0.029239 0.040347
0.028523 0.039661
0.027913 0.039064
0.027449 0.038620
0.027164 0.038387
0.027077 0.038410
0.027191 0.038703
0.027490 0.039243
0.027938 0.039968
0.028485 0.040793
0.029079 0.041621
0.029673 0.042360
0.030230 0.042938
0.030724 0.043304
0.031143 0.043431
0.031485 0.043307
0.031752 0.042936
0.031955 0.042330
0.032105 0.041506
0.032215 0.040486
0.032303 0.039294
0.032383 0.037961
0.032476 0.036520
0.032603 0.035014
0.032786 0.033491
0.033055 0.032010
0.033436 0.030630
0.033962 0.029417
0.034662 0.028427
0.104759 0.050532
0.104950 0.052064
0.105071 0.053787
0.105095 0.055688
0.104996 0.057734
0.104753 0.059877
0.104350 0.062061
0.103778 0.064227
0.103032 0.066316
0.102117 0.068270
0.101043 0.070039
0.099827 0.071577
0.098491 0.072845
0.097063 0.073812
0.095572 0.074461
0.094046 0.074785
0.092508 0.074792
0.090975 0.074507
0.089458 0.073967
0.087957 0.073222
0.086467 0.072333
0.084975 0.071365
0.083466 0.070384
0.081927 0.069450
0.080341 0.068608
0.078696 0.067893
0.076982 0.067319
0.075196 0.066889
0.073339 0.066587
0.071420 0.066389
0.069454 0.066265
0.067462 0.066183
0.065470 0.066109
0.063508 0.066015
0.061607 0.065876
0.059797 0.065670
0.058109 0.065384
0.056567 0.065008
0.055194 0.064538
0.054005 0.063977
0.053007 0.063335
0.052203 0.062628
0.051583 0.061879
0.051134 0.061120
0.050834 0.060389
0.050655 0.059727
0.050567 0.059180
0.050539 0.058791
0.050542 0.058596
0.050552 0.058618
0.050552 0.058863
0.050536 0.059320
0.050504 0.059960
0.050461 0.060736
0.050420 0.061596
0.050393 0.062480
0.050394 0.063329
0.050437 0.064088
0.050529 0.064712
0.050679 0.065160
0.050887 0.065404
0.051152 0.065424
0.051467 0.065215
0.051817 0.064779
0.052185 0.064131
0.052549 0.063298
0.052883 0.062315
0.053156 0.061226
0.053340 0.060081
0.053401 0.058937
0.053308 0.057849
0.053033 0.056868
0.052547 0.056035
0.051831 0.055377
0.050868 0.054902
0.049651 0.054598
0.048184 0.054436
0.046479 0.054369
0.044559 0.054347
0.042452 0.054314
0.040195 0.054220
0.037826 0.054020
0.035383 0.053679
0.032905 0.053173
0.030429 0.052487
0.027986 0.051616
0.025604 0.050565
0.023302 0.049350
0.021093 0.047994
0.018980 0.046533
0.016958 0.045011
0.015010 0.043478
0.013114 0.041991
0.011242 0.040603
0.009362 0.039367
0.007447 0.038323
0.005477 0.037496
0.003439 0.036898
0.001339 0.036518
-0.000809 0.036334
-0.002974 0.036308
-0.164416 -0.096313
-0.164086 -0.096001
-0.163569 -0.095491
-0.162879 -0.094803
-0.162040 -0.093965
-0.161072 -0.093017
-0.159997 -0.092006
-0.158834 -0.090988
-0.157600 -0.090017
-0.156319 -0.089141
-0.155017 -0.088395
-0.153733 -0.087798
-0.152514 -0.087354
-0.151411 -0.087053
-0.150468 -0.086876
-0.149719 -0.086793
-0.149172 -0.086768
-0.148817 -0.086764
-0.148622 -0.086744
-0.148548 -0.086677
-0.148552 -0.086536
-0.148599 -0.086299
-0.148660 -0.085954
-0.148722 -0.085493
-0.148779 -0.084916
-0.148835 -0.084229
-0.148898 -0.083448
-0.148976 -0.082602
-0.149077 -0.081730
-0.149204 -0.080880
-0.149358 -0.080104
-0.149542 -0.079447
-0.149759 -0.078943
-0.150023 -0.078610
-0.150346 -0.078447
-0.150750 -0.078439
-0.151253 -0.078561
-0.151872 -0.078781
-0.152617 -0.079063
-0.153483 -0.079373
-0.154454 -0.079676
-0.155497 -0.079938
-0.156565 -0.080126
-0.157606 -0.080211
-0.158569 -0.080164
-0.159405 -0.079962
-0.160078 -0.079589
-0.160563 -0.079035
-0.160845 -0.078301
-0.160917 -0.077403
-0.160780 -0.076372
-0.160434 -0.075257
-0.159882 -0.074122
-0.159128 -0.073035
-0.158181 -0.072068
-0.157052 -0.071280
-0.155762 -0.070713
-0.154338 -0.070388
-0.152814 -0.070306
-0.151232 -0.070450
-0.149638 -0.070792
-0.148079 -0.071293
-0.146600 -0.071917
-0.145237 -0.072626
-0.144017 -0.073388
-0.142958 -0.074169
-0.142065 -0.074939
-0.141331 -0.075667
-0.140738 -0.076325
-0.140259 -0.076892
-0.139864 -0.077351
-0.139521 -0.077693
-0.139198 -0.077919
-0.138862 -0.078041
-0.138481 -0.078085
-0.138022 -0.078088
-0.137456 -0.078094
-0.136756 -0.078155
-0.135902 -0.078323
-0.134884 -0.078645
-0.133697 -0.079153
-0.132355 -0.079867
-0.130883 -0.080784
-0.129321 -0.081885
-0.127724 -0.083135
-0.126154 -0.084495
-0.124680 -0.085922
-0.123365 -0.087375
-0.122264 -0.088818
-0.121417 -0.090215
-0.120843 -0.091534
-0.120541 -0.092743
-0.120492 -0.093812
-0.120666 -0.094717
-0.121026 -0.095439
-0.121529 -0.095969
-0.122130 -0.096310
-0.122781 -0.096478
-0.123433 -0.096504
-0.124040 -0.096430
-0.124561 -0.096308
0.179018 -0.114761
0.179547 -0.115734
0.179838 -0.116590
0.179874 -0.117292
0.179650 -0.117816
0.179178 -0.118151
0.178479 -0.118298
0.177591 -0.118273
0.176557 -0.118101
0.175429 -0.117816
0.174260 -0.117461
0.173099 -0.117084
0.171989 -0.116733
0.170962 -0.116457
0.170038 -0.116301
0.169222 -0.116300
0.168511 -0.116479
0.167890 -0.116847
0.167339 -0.117391
0.166831 -0.118082
0.166341 -0.118871
0.165841 -0.119696
0.165313 -0.120494
0.164740 -0.121202
0.164115 -0.121765
0.163438 -0.122141
0.162717 -0.122301
0.161968 -0.122229
0.161210 -0.121924
0.160473 -0.121397
0.159790 -0.120669
0.159200 -0.119773
0.158745 -0.118751
0.158470 -0.117649
0.158424 -0.116521
0.158649 -0.115421
0.159184 -0.114405
0.160056 -0.113521
0.161277 -0.112807
0.162844 -0.112286
0.164737 -0.111966
0.166923 -0.111830
0.169352 -0.111848
0.171966 -0.111970
0.174698 -0.112136
0.177477 -0.112284
0.180234 -0.112350
0.182902 -0.112279
0.185426 -0.112024
0.187759 -0.111550
0.189864 -0.110831
0.191720 -0.109855
0.193316 -0.108617
0.194655 -0.107123
0.195753 -0.105386
0.196638 -0.103430
0.197343 -0.101281
0.197911 -0.098976
0.198382 -0.096556
0.198800 -0.094069
0.199200 -0.091563
0.199613 -0.089087
0.200063 -0.086687
0.200566 -0.084401
0.201128 -0.082259
0.201742 -0.080276
0.202393 -0.078458
0.203053 -0.076799
0.203685 -0.075282
0.204250 -0.073889
0.204708 -0.072598
0.205024 -0.071390
0.205170 -0.070252
0.205128 -0.069176
0.204896 -0.068159
0.204479 -0.067203
0.203897 -0.066315
0.203180 -0.065505
0.202365 -0.064787
0.201497 -0.064176
0.200620 -0.063690
0.199781 -0.063349
0.199021 -0.063171
0.198379 -0.063175
0.197880 -0.063377
0.197545 -0.063791
0.197381 -0.064425
0.197383 -0.065282
0.197536 -0.066357
0.197814 -0.067637
0.198180 -0.069097
0.198594 -0.070703
0.199013 -0.072414
0.199396 -0.074185
0.199706 -0.075968
0.199914 -0.077716
0.200003 -0.079386
0.199962 -0.080938
0.199794 -0.082340
0.199509 -0.083565
0.199127 -0.084596
0.196195 -0.014888
0.196894 -0.013956
0.197560 -0.012945
0.198168 -0.011894
0.198703 -0.010836
0.199155 -0.009802
0.199517 -0.008806
0.199785 -0.007854
0.199955 -0.006937
0.200027 -0.006032
0.200005 -0.005111
0.199896 -0.004137
0.199720 -0.003075
0.199503 -0.001895
0.199282 -0.000570
0.199103 0.000916
0.199016 0.002573
0.199070 0.004404
0.199304 0.006402
0.199740 0.008553
0.200377 0.010829
0.201194 0.013193
0.202159 0.015596
0.203232 0.017981
0.204382 0.020285
0.205583 0.022446
0.206823 0.024406
0.208097 0.026114
0.209408 0.027531
0.210761 0.028633
0.212156 0.029417
0.213589 0.029898
0.215045 0.030108
0.216506 0.030101
0.217951 0.029939
0.219362 0.029686
0.220727 0.029406
0.222049 0.029151
0.223339 0.028962
0.224623 0.028864
0.225929 0.028874
0.227290 0.028996
0.228725 0.029225
0.230239 0.029551
0.231814 0.029956
0.233414 0.030418
0.234993 0.030910
0.236504 0.031404
0.237909 0.031868
0.239182 0.032274
0.240309 0.032595
0.241289 0.032812
0.242126 0.032914
0.242825 0.032904
0.243384 0.032800
0.243794 0.032635
0.244041 0.032459
0.244104 0.032326
0.243970 0.032295
0.243632 0.032414
0.243098 0.032715
0.242397 0.033214
0.241578 0.033904
0.240712 0.034761
0.239882 0.035746
0.239176 0.036811
0.238671 0.037902
0.238423 0.038969
0.238448 0.039961
0.238733 0.040836
0.239236 0.041557
0.239907 0.042091
0.240697 0.042410
0.241566 0.042489
0.242488 0.042307
0.243444 0.041853
0.244422 0.041125
0.245410 0.040136
0.246393 0.038916
0.247350 0.037514
0.248255 0.035995
0.249082 0.034433
0.249813 0.032909
0.250437 0.031499
0.250961 0.030265
0.251410 0.029254
0.251824 0.028489
0.252258 0.027971
0.252773 0.027680
0.253420 0.027581
0.254234 0.027632
0.255218 0.027789
0.256343 0.028019
0.257551 0.028293
0.258776 0.028594
0.259949 0.028911
0.261013 0.029233
0.261930 0.029554
0.262678 0.029869
0.263251 0.030177
0.263653 0.030479
-0.020558 0.210000
-0.018116 0.209950
-0.015548 0.210180
-0.012870 0.210724
-0.010092 0.211589
-0.007213 0.212756
-0.004220 0.214179
-0.001096 0.215787
0.002185 0.217496
0.005652 0.219215
0.009335 0.220852
0.013257 0.222321
0.017437 0.223545
0.021883 0.224459
0.026578 0.225013
0.031487 0.225169
0.036543 0.224911
0.041650 0.224242
0.046696 0.223191
0.051568 0.221813
0.056175 0.220182
0.060453 0.218386
0.064375 0.216521
0.067953 0.214681
0.071212 0.212949
0.074193 0.211397
0.076932 0.210073
0.079458 0.209009
0.081790 0.208212
0.083937 0.207667
0.085904 0.207345
0.087696 0.207199
0.089322 0.207180
0.090798 0.207233
0.092142 0.207304
0.093384 0.207347
0.094551 0.207321
0.095675 0.207196
0.096783 0.206949
0.097895 0.206573
0.099022 0.206073
0.100178 0.205461
0.101376 0.204764
0.102639 0.204010
0.104000 0.203236
0.105500 0.202476
0.107184 0.201768
0.109093 0.201145
0.111258 0.200637
0.113692 0.200267
0.116388 0.200045
0.119312 0.199970
0.122416 0.200026
0.125626 0.200184
0.128859 0.200407
0.132018 0.200654
0.135008 0.200890
0.137719 0.201090
0.140040 0.201246
0.141864 0.201361
0.143094 0.201449
0.143649 0.201529
0.143482 0.201615
0.142591 0.201710
0.141020 0.201805
0.138866 0.201881
0.136255 0.201917
0.133340 0.201895
0.130275 0.201815
0.127206 0.201688
0.124239 0.201548
0.121444 0.201441
0.118842 0.201420
0.116398 0.201544
0.114047 0.201859
0.111689 0.202401
0.109197 0.203190
0.106451 0.204228
0.103329 0.205497
0.099718 0.206967
0.095528 0.208594
0.090695 0.210323
0.085190 0.212086
0.079012 0.213815
0.072213 0.215434
0.064879 0.216871
0.057139 0.218065
0.049153 0.218974
0.041092 0.219578
0.033133 0.219889
0.025425 0.219945
0.018084 0.219807
0.011179 0.219552
0.004734 0.219259
-0.001276 0.219000
-0.006919 0.218832
-0.012284 0.218784
-0.017472 0.218858
-0.022580 0.219031
-0.027676 0.219257
-0.032791 0.219476
-0.169919 -0.029330
-0.170462 -0.028786
-0.170962 -0.028024
-0.171468 -0.027075
-0.172028 -0.025988
-0.172683 -0.024827
-0.173467 -0.023672
-0.174409 -0.022609
-0.175536 -0.021727
-0.176870 -0.021103
-0.178411 -0.020791
-0.180137 -0.020807
-0.181986 -0.021123
-0.183870 -0.021675
-0.185688 -0.022374
-0.187341 -0.023124
-0.188750 -0.023836
-0.189856 -0.024435
-0.190624 -0.024866
-0.191043 -0.025094
-0.191120 -0.025102
-0.190880 -0.024890
-0.190361 -0.024468
-0.189619 -0.023861
-0.188722 -0.023099
-0.187748 -0.022216
-0.186776 -0.021250
-0.185879 -0.020237
-0.185119 -0.019212
-0.184543 -0.018212
-0.184184 -0.017275
-0.184072 -0.016446
-0.184230 -0.015772
-0.184680 -0.015302
-0.185426 -0.015073
-0.186449 -0.015101
-0.187700 -0.015370
-0.189094 -0.015834
-0.190535 -0.016423
-0.191920 -0.017059
-0.193162 -0.017667
-0.194192 -0.018181
-0.194963 -0.018553
-0.195453 -0.018748
-0.195662 -0.018747
-0.195608 -0.018541
-0.195330 -0.018128
-0.194882 -0.017513
-0.194328 -0.016706
-0.193738 -0.015719
-0.193178 -0.014572
-0.192704 -0.013292
-0.192358 -0.011920
-0.192172 -0.010509
-0.192170 -0.009125
-0.192374 -0.007844
-0.192804 -0.006742
-0.193476 -0.005882
-0.194394 -0.005309
-0.195540 -0.005034
-0.196872 -0.005035
-0.198326 -0.005261
-0.199825 -0.005643
-0.201290 -0.006105
-0.202646 -0.006577
-0.203833 -0.007000
-0.204806 -0.007331
-0.205540 -0.007539
-0.206029 -0.007607
-0.206287 -0.007523
-0.206346 -0.007283
-0.206256 -0.006883
-0.206074 -0.006325
-0.205862 -0.005611
-0.205680 -0.004753
-0.205578 -0.003776
-0.205592 -0.002718
-0.205749 -0.001631
-0.206069 -0.000578
-0.206573 0.000370
-0.207282 0.001148
-0.208213 0.001701
-0.209373 0.001996
-0.210745 0.002026
-0.212284 0.001813
-0.213919 0.001399
-0.215562 0.000843
-0.217120 0.000205
-0.218511 -0.000462
-0.219670 -0.001114
-0.220554 -0.001719
-0.221144 -0.002256
-0.221442 -0.002713
-0.221475 -0.003085
-0.221287 -0.003371
-0.220936 -0.003577
-0.220493 -0.003712
-0.220030 -0.003789
-0.219617 -0.003829
-0.219313 -0.003852
-0.219168 -0.003881
0.262114 0.001768
0.261882 0.000400
0.261389 -0.000705
0.260676 -0.001575
0.259788 -0.002260
0.258784 -0.002818
0.257730 -0.003318
0.256694 -0.003827
0.255742 -0.004404
0.254924 -0.005096
0.254266 -0.005932
0.253769 -0.006919
0.253405 -0.008045
0.253126 -0.009280
0.252872 -0.010580
0.252586 -0.011891
0.252216 -0.013160
0.251726 -0.014333
0.251094 -0.015357
0.250313 -0.016187
0.249392 -0.016785
0.248349 -0.017124
0.247210 -0.017189
0.246010 -0.016985
0.244784 -0.016535
0.243572 -0.015884
0.242415 -0.015093
0.241355 -0.014236
0.240439 -0.013392
0.239712 -0.012635
0.239215 -0.012033
0.238980 -0.011638
0.239026 -0.011488
0.239347 -0.011605
0.239917 -0.011993
0.240689 -0.012648
0.241599 -0.013549
0.242577 -0.014671
0.243551 -0.015977
0.244456 -0.017427
0.245238 -0.018975
0.245857 -0.020573
0.246288 -0.022170
0.246520 -0.023718
0.246552 -0.025170
0.246392 -0.026489
0.246058 -0.027649
0.245569 -0.028638
0.244952 -0.029464
0.244233 -0.030152
0.243445 -0.030744
0.242621 -0.031287
0.241799 -0.031832
0.241014 -0.032421
0.240295 -0.033089
0.239664 -0.033860
0.239126 -0.034742
0.238671 -0.035733
0.238273 -0.036817
0.237899 -0.037971
0.237511 -0.039165
0.237073 -0.040363
0.236556 -0.041531
0.235943 -0.042633
0.235224 -0.043634
0.234402 -0.044505
0.233487 -0.045219
0.232493 -0.045755
0.231443 -0.046100
0.230359 -0.046252
0.229268 -0.046220
0.228200 -0.046032
0.227183 -0.045733
0.226245 -0.045378
0.225412 -0.045027
0.224712 -0.044742
0.224169 -0.044577
0.223806 -0.044579
0.223639 -0.044782
0.223668 -0.045209
0.223878 -0.045867
0.224233 -0.046753
0.224682 -0.047848
0.225163 -0.049128
0.225611 -0.050557
0.225967 -0.052099
0.226180 -0.053713
0.226217 -0.055356
0.226061 -0.056985
0.225710 -0.058559
0.225173 -0.060038
0.224472 -0.061390
0.223630 -0.062590
0.222672 -0.063626
0.221621 -0.064499
0.220496 -0.065224
0.219316 -0.065827
0.218103 -0.066340
0.216879 -0.066801
0.215672 -0.067245
0.214515 -0.067705
0.086719 -0.167985
0.087199 -0.168441
0.087580 -0.168878
0.087837 -0.169287
0.087957 -0.169671
0.087936 -0.170035
0.087775 -0.170384
0.087485 -0.170714
0.087076 -0.171008
0.086563 -0.171246
0.085960 -0.171400
0.085282 -0.171450
0.084548 -0.171386
0.083778 -0.171214
0.082996 -0.170961
0.082230 -0.170668
0.081509 -0.170391
0.080861 -0.170186
0.080304 -0.170099
0.079850 -0.170153
0.079494 -0.170344
0.079219 -0.170636
0.079002 -0.170978
0.078814 -0.171315
0.078630 -0.171598
0.078428 -0.171796
0.078194 -0.171896
0.077919 -0.171902
0.077601 -0.171832
0.077240 -0.171705
0.076842 -0.171539
0.076415 -0.171342
0.075969 -0.171109
0.075517 -0.170822
0.075072 -0.170460
0.074653 -0.170005
0.074279 -0.169446
0.073974 -0.168792
0.073768 -0.168065
0.073691 -0.167310
0.073778 -0.166576
0.074058 -0.165916
0.074556 -0.165368
0.075279 -0.164951
0.076218 -0.164658
0.077344 -0.164454
0.078614 -0.164297
0.079982 -0.164140
0.081405 -0.163952
0.082849 -0.163719
0.084286 -0.163444
0.085701 -0.163146
0.087083 -0.162851
0.088425 -0.162583
0.089720 -0.162358
0.090959 -0.162176
0.092133 -0.162021
0.093230 -0.161864
0.094241 -0.161668
0.095162 -0.161405
0.095995 -0.161055
0.096750 -0.160616
0.097447 -0.160107
0.098117 -0.159564
0.098795 -0.159031
0.099519 -0.158559
0.100316 -0.158185
0.101195 -0.157927
0.102145 -0.157779
0.103135 -0.157715
0.104125 -0.157694
0.105070 -0.157680
0.105935 -0.157649
0.106692 -0.157595
0.107322 -0.157532
0.107812 -0.157489
0.108151 -0.157498
0.108327 -0.157588
0.108328 -0.157771
0.108136 -0.158035
0.107735 -0.158349
0.107114 -0.158667
0.106268 -0.158944
0.105205 -0.159144
0.103943 -0.159247
0.102517 -0.159257
0.100973 -0.159200
0.099364 -0.159119
0.097747 -0.159068
0.096173 -0.159098
0.094680 -0.159246
0.093291 -0.159525
0.092011 -0.159924
0.090835 -0.160415
0.089751 -0.160959
0.088748 -0.161527
0.087814 -0.162099
0.086940 -0.162675
0.086121 -0.163269
0.085350 -0.163904
0.084622 -0.164604
-0.035158 -0.007469
-0.035349 -0.006879
-0.035682 -0.006169
-0.036200 -0.005340
-0.036934 -0.004394
-0.037898 -0.003347
-0.039087 -0.002224
-0.040473 -0.001065
-0.042014 0.000089
-0.043657 0.001198
-0.045353 0.002232
-0.047053 0.003167
-0.048720 0.003992
-0.050321 0.004699
-0.051832 0.005287
-0.053237 0.005754
-0.054523 0.006101
-0.055681 0.006325
-0.056709 0.006428
-0.057606 0.006407
-0.058378 0.006266
-0.059038 0.006011
-0.059607 0.005653
-0.060118 0.005211
-0.060613 0.004711
-0.061147 0.004185
-0.061778 0.003669
-0.062570 0.003197
-0.063574 0.002794
-0.064821 0.002467
-0.066312 0.002208
-0.068014 0.001992
-0.069863 0.001786
-0.071784 0.001561
-0.073698 0.001295
-0.075530 0.000977
-0.077221 0.000608
-0.078722 0.000196
-0.079996 -0.000249
-0.081018 -0.000713
-0.081774 -0.001182
-0.082256 -0.001644
-0.082464 -0.002089
-0.082407 -0.002506
-0.082103 -0.002887
-0.081583 -0.003224
-0.080885 -0.003507
-0.080059 -0.003725
-0.079167 -0.003862
-0.078276 -0.003898
-0.077455 -0.003806
-0.076771 -0.003561
-0.076277 -0.003137
-0.076004 -0.002521
-0.075960 -0.001715
-0.076125 -0.000739
-0.076459 0.000375
-0.076910 0.001585
-0.077427 0.002853
-0.077961 0.004143
-0.078474 0.005429
-0.078935 0.006687
-0.079325 0.007899
-0.079631 0.009052
-0.079847 0.010130
-0.079974 0.011122
-0.080017 0.012014
-0.079987 0.012792
-0.079900 0.013441
-0.079778 0.013952
-0.079648 0.014319
-0.079546 0.014545
-0.079509 0.014646
-0.079583 0.014648
-0.079817 0.014594
-0.080259 0.014535
-0.080954 0.014530
-0.081935 0.014633
-0.083212 0.014882
-0.084771 0.015288
-0.086572 0.015837
-0.088558 0.016490
-0.090660 0.017198
-0.092810 0.017910
-0.094944 0.018578
-0.097007 0.019165
-0.098952 0.019643
-0.100744 0.019994
-0.102354 0.020204
-0.103761 0.020270
-0.104952 0.020188
-0.105921 0.019963
-0.106670 0.019599
-0.107210 0.019109
-0.107565 0.018505
-0.107766 0.017806
-0.107860 0.017037
-0.107901 0.016229
-0.107954 0.015420
-0.108089 0.014653
-0.108370 0.013974
-0.184930 -0.081770
-0.185412 -0.082457
-0.185965 -0.083048
-0.186595 -0.083561
-0.187299 -0.084028
-0.188064 -0.084490
-0.188874 -0.084995
-0.189703 -0.085586
-0.190526 -0.086301
-0.191312 -0.087154
-0.192025 -0.088141
-0.192628 -0.089239
-0.193078 -0.090407
-0.193342 -0.091603
-0.193386 -0.092773
-0.193189 -0.093876
-0.192740 -0.094873
-0.192038 -0.095734
-0.191096 -0.096445
-0.189933 -0.096974
-0.188581 -0.097322
-0.187088 -0.097516
-0.185491 -0.097523
-0.183843 -0.097372
-0.182192 -0.097075
-0.180580 -0.096651
-0.179048 -0.096151
-0.177623 -0.095617
-0.176326 -0.095111
-0.175169 -0.094690
-0.174158 -0.094410
-0.173291 -0.094311
-0.172563 -0.094417
-0.171955 -0.094730
-0.171447 -0.095236
-0.171009 -0.095901
-0.170612 -0.096683
-0.170229 -0.097531
-0.169838 -0.098394
-0.169422 -0.099224
-0.168977 -0.099977
-0.168506 -0.100613
-0.168026 -0.101101
-0.167560 -0.101413
-0.167143 -0.101529
-0.166811 -0.101433
-0.166602 -0.101120
-0.166544 -0.100595
-0.166655 -0.099882
-0.166936 -0.099019
-0.167374 -0.098060
-0.167948 -0.097070
-0.168633 -0.096118
-0.169405 -0.095271
-0.170244 -0.094586
-0.171130 -0.094108
-0.172043 -0.093862
-0.172963 -0.093851
-0.173869 -0.094061
-0.174737 -0.094459
-0.175547 -0.094999
-0.176280 -0.095629
-0.176922 -0.096295
-0.177470 -0.096945
-0.177927 -0.097531
-0.178305 -0.098014
-0.178624 -0.098357
-0.178912 -0.098534
-0.179196 -0.098525
-0.179500 -0.098323
-0.179840 -0.097932
-0.180218 -0.097377
-0.180621 -0.096698
-0.181027 -0.095948
-0.181409 -0.095191
-0.181742 -0.094490
-0.182003 -0.093910
-0.182178 -0.093507
-0.182255 -0.093329
-0.182227 -0.093415
-0.182085 -0.093787
-0.181818 -0.094452
-0.181412 -0.095400
-0.180852 -0.096604
-0.180125 -0.098024
-0.179223 -0.099606
-0.178144 -0.101295
-0.176902 -0.103033
-0.175519 -0.104764
-0.174032 -0.106443
-0.172486 -0.108025
-0.170931 -0.109484
-0.169414 -0.110801
-0.167972 -0.111976
-0.166628 -0.113024
-0.165387 -0.113976
-0.164239 -0.114869
-0.163167 -0.115747
-0.162151 -0.116654
-0.161172 -0.117629
-0.160216 -0.118706
-0.150459 -0.122679
-0.150613 -0.123822
-0.150760 -0.124720
-0.150905 -0.125383
-0.151044 -0.125836
-0.151167 -0.126112
-0.151257 -0.126249
-0.151296 -0.126292
-0.151270 -0.126281
-0.151167 -0.126253
-0.150977 -0.126236
-0.150696 -0.126248
-0.150320 -0.126298
-0.149849 -0.126385
-0.149281 -0.126502
-0.148618 -0.126636
-0.147861 -0.126775
-0.147017 -0.126903
-0.146091 -0.127007
-0.145096 -0.127076
-0.144049 -0.127098
-0.142970 -0.127067
-0.141886 -0.126976
-0.140826 -0.126822
-0.139821 -0.126608
-0.138898 -0.126339
-0.138076 -0.126032
-0.137365 -0.125709
-0.136765 -0.125401
-0.136270 -0.125145
-0.135868 -0.124977
-0.135550 -0.124933
-0.135307 -0.125044
-0.135130 -0.125336
-0.135012 -0.125830
-0.134946 -0.126536
-0.134921 -0.127454
-0.134927 -0.128570
-0.134949 -0.129860
-0.134975 -0.131284
-0.134993 -0.132795
-0.134995 -0.134338
-0.134980 -0.135855
-0.134955 -0.137289
-0.134931 -0.138589
-0.134926 -0.139709
-0.134960 -0.140615
-0.135047 -0.141282
-0.135195 -0.141700
-0.135401 -0.141869
-0.135651 -0.141801
-0.135927 -0.141521
-0.136205 -0.141059
-0.136463 -0.140454
-0.136683 -0.139750
-0.136851 -0.138994
-0.136958 -0.138239
-0.137000 -0.137539
-0.136978 -0.136950
-0.136895 -0.136523
-0.136755 -0.136303
-0.136565 -0.136316
-0.136329 -0.136571
-0.136053 -0.137048
-0.135741 -0.137712
-0.135398 -0.138508
-0.135035 -0.139374
-0.134663 -0.140246
-0.134299 -0.141062
-0.133961 -0.141774
-0.133661 -0.142340
-0.133409 -0.142733
-0.133203 -0.142939
-0.133032 -0.142955
-0.132876 -0.142789
-0.132709 -0.142459
-0.132505 -0.141988
-0.132242 -0.141412
-0.131902 -0.140770
-0.131473 -0.140110
-0.130955 -0.139488
-0.130353 -0.138967
-0.129680 -0.138614
-0.128954 -0.138494
-0.128197 -0.138662
-0.127431 -0.139153
-0.126672 -0.139977
-0.125936 -0.141108
-0.125232 -0.142497
-0.124566 -0.144072
-0.123943 -0.145752
-0.123366 -0.147460
-0.122837 -0.149125
-0.122355 -0.150695
-0.121914 -0.152123
-0.121502 -0.153379
-0.121104 -0.154444
-0.120702 -0.155304
-0.120275 -0.155951
-0.119808 -0.156387
-0.119284 -0.156616
0.206370 -0.072575
0.207628 -0.072875
0.208882 -0.073411
0.210100 -0.074155
0.211255 -0.075064
0.212326 -0.076076
0.213303 -0.077119
0.214185 -0.078111
0.214987 -0.078969
0.215732 -0.079615
0.216448 -0.079985
0.217160 -0.080036
0.217886 -0.079752
0.218638 -0.079146
0.219424 -0.078253
0.220252 -0.077132
0.221130 -0.075847
0.222068 -0.074471
0.223074 -0.073070
0.224147 -0.071702
0.225281 -0.070411
0.226465 -0.069226
0.227681 -0.068165
0.228912 -0.067233
0.230142 -0.066426
0.231357 -0.065731
0.232545 -0.065123
0.233697 -0.064564
0.234807 -0.064002
0.235869 -0.063371
0.236882 -0.062598
0.237847 -0.061606
0.238764 -0.060328
0.239627 -0.058714
0.240428 -0.056744
0.241157 -0.054425
0.241806 -0.051788
0.242374 -0.048883
0.242874 -0.045771
0.243326 -0.042519
0.243754 -0.039200
0.244185 -0.035888
0.244639 -0.032652
0.245127 -0.029547
0.245654 -0.026614
0.246215 -0.023880
0.246801 -0.021363
0.247405 -0.019069
0.248020 -0.017000
0.248642 -0.015149
0.249265 -0.013502
0.249885 -0.012030
0.250492 -0.010691
0.251074 -0.009430
0.251614 -0.008181
0.252095 -0.006878
0.252499 -0.005459
0.252809 -0.003878
0.253016 -0.002107
0.253119 -0.000135
0.253127 0.002031
0.253064 0.004364
0.252959 0.006823
0.252852 0.009350
0.252781 0.011874
0.252780 0.014325
0.252872 0.016639
0.253065 0.018769
0.253350 0.020680
0.253710 0.022356
0.254122 0.023791
0.254564 0.024993
0.255015 0.025981
0.255459 0.026790
0.255878 0.027471
0.256253 0.028092
0.256559 0.028734
0.256765 0.029489
0.256835 0.030445
0.256730 0.031677
0.256410 0.033242
0.255846 0.035170
0.255016 0.037462
0.253918 0.040091
0.252571 0.042991
0.251018 0.046066
0.249328 0.049193
0.247588 0.052245
0.245890 0.055110
0.244317 0.057699
0.242930 0.059957
0.241763 0.061856
0.240825 0.063393
0.240105 0.064586
0.239581 0.065469
0.239223 0.066089
0.238998 0.066509
0.238875 0.066802
0.238815 0.067054
0.238778 0.067358
0.238718 0.067809
0.130756 -0.148529
0.129386 -0.149890
0.127840 -0.151081
0.126125 -0.152108
0.124253 -0.152990
0.122244 -0.153760
0.120126 -0.154461
0.117936 -0.155149
0.115714 -0.155883
0.113500 -0.156725
0.111326 -0.157730
0.109217 -0.158937
0.107185 -0.160363
0.105226 -0.162002
0.103330 -0.163818
0.101476 -0.165758
0.099642 -0.167753
0.097808 -0.169724
0.095954 -0.171595
0.094068 -0.173294
0.092140 -0.174758
0.090165 -0.175939
0.088139 -0.176800
0.086062 -0.177323
0.083933 -0.177502
0.081749 -0.177347
0.079510 -0.176881
0.077219 -0.176140
0.074886 -0.175172
0.072533 -0.174041
0.070191 -0.172821
0.067900 -0.171595
0.065702 -0.170445
0.063634 -0.169451
0.061728 -0.168678
0.060007 -0.168172
0.058488 -0.167954
0.057179 -0.168019
0.056081 -0.168340
0.055192 -0.168868
0.054502 -0.169543
0.053999 -0.170297
0.053663 -0.171063
0.053474 -0.171779
0.053406 -0.172395
0.053432 -0.172869
0.053522 -0.173177
0.053645 -0.173304
0.053771 -0.173253
0.053876 -0.173035
0.053939 -0.172678
0.053953 -0.172218
0.053921 -0.171701
0.053857 -0.171182
0.053783 -0.170718
0.053726 -0.170366
0.053712 -0.170178
0.053768 -0.170191
0.053914 -0.170430
0.054167 -0.170896
0.054537 -0.171574
0.055026 -0.172427
0.055625 -0.173403
0.056319 -0.174440
0.057084 -0.175467
0.057889 -0.176416
0.058699 -0.177223
0.059477 -0.177836
0.060184 -0.178213
0.060781 -0.178330
0.061231 -0.178174
0.061499 -0.177749
0.061560 -0.177073
0.061394 -0.176175
0.060997 -0.175096
0.060378 -0.173888
0.059556 -0.172607
0.058558 -0.171313
0.057418 -0.170064
0.056168 -0.168908
0.054841 -0.167883
0.053467 -0.167013
0.052073 -0.166303
0.050679 -0.165747
0.049303 -0.165323
0.047954 -0.164999
0.046636 -0.164735
0.045345 -0.164484
0.044073 -0.164201
0.042805 -0.163844
0.041525 -0.163378
0.040214 -0.162774
0.038850 -0.162014
0.037414 -0.161092
0.035891 -0.160008
0.034273 -0.158776
0.032563 -0.157418
0.030774 -0.155970
0.028929 -0.154473
0.027053 -0.152976
0.025173 -0.151532
-0.057496 -0.141090
-0.057377 -0.140942
-0.057099 -0.140709
-0.056693 -0.140358
-0.056190 -0.139870
-0.055614 -0.139239
-0.054990 -0.138474
-0.054345 -0.137599
-0.053711 -0.136649
-0.053129 -0.135674
-0.052646 -0.134726
-0.052307 -0.133865
-0.052148 -0.133147
-0.052185 -0.132618
-0.052405 -0.132313
-0.052767 -0.132247
-0.053210 -0.132422
-0.053661 -0.132824
-0.054052 -0.133429
-0.054327 -0.134201
-0.054444 -0.135096
-0.054384 -0.136059
-0.054144 -0.137027
-0.053736 -0.137937
-0.053180 -0.138726
-0.052505 -0.139337
-0.051738 -0.139726
-0.050908 -0.139861
-0.050043 -0.139725
-0.049174 -0.139321
-0.048333 -0.138666
-0.047558 -0.137795
-0.046892 -0.136761
-0.046382 -0.135628
-0.046077 -0.134470
-0.046021 -0.133365
-0.046243 -0.132381
-0.046751 -0.131572
-0.047527 -0.130973
-0.048527 -0.130596
-0.049689 -0.130435
-0.050944 -0.130471
-0.052226 -0.130680
-0.053476 -0.131030
-0.054650 -0.131485
-0.055715 -0.132005
-0.056649 -0.132547
-0.057438 -0.133064
-0.058071 -0.133509
-0.058537 -0.133841
-0.058827 -0.134024
-0.058933 -0.134032
-0.058852 -0.133850
-0.058592 -0.133475
-0.058173 -0.132918
-0.057633 -0.132204
-0.057027 -0.131372
-0.056423 -0.130471
-0.055891 -0.129558
-0.055499 -0.128689
-0.055297 -0.127910
-0.055310 -0.127257
-0.055533 -0.126749
-0.055936 -0.126390
-0.056470 -0.126174
-0.057078 -0.126087
-0.057702 -0.126112
-0.058290 -0.126230
-0.058800 -0.126416
-0.059201 -0.126644
-0.059473 -0.126884
-0.059604 -0.127104
-0.059592 -0.127270
-0.059443 -0.127350
-0.059170 -0.127318
-0.058790 -0.127151
-0.058332 -0.126837
-0.057828 -0.126374
-0.057320 -0.125772
-0.056857 -0.125051
-0.056493 -0.124241
-0.056282 -0.123384
-0.056274 -0.122522
-0.056509 -0.121701
-0.057007 -0.120959
-0.057763 -0.120328
-0.058751 -0.119831
-0.059921 -0.119481
-0.061216 -0.119281
-0.062572 -0.119232
-0.063929 -0.119326
-0.065235 -0.119553
-0.066446 -0.119897
-0.067528 -0.120338
-0.068454 -0.120852
-0.069206 -0.121411
-0.069770 -0.121987
-0.070141 -0.122554
-0.070322 -0.123090
-0.070326 -0.123579
-0.070175 -0.124012
-0.141119 -0.122638
-0.142797 -0.122217
-0.144184 -0.121954
-0.145267 -0.121820
-0.146039 -0.121757
-0.146502 -0.121697
-0.146673 -0.121576
-0.146583 -0.121349
-0.146285 -0.120992
-0.145849 -0.120505
-0.145361 -0.119908
-0.144912 -0.119232
-0.144585 -0.118511
-0.144439 -0.117768
-0.144491 -0.117015
-0.144716 -0.116244
-0.145048 -0.115440
-0.145403 -0.114583
-0.145696 -0.113665
-0.145855 -0.112696
-0.145828 -0.111708
-0.145581 -0.110753
-0.145101 -0.109900
-0.144389 -0.109223
-0.143452 -0.108789
-0.142301 -0.108642
-0.140950 -0.108787
-0.139410 -0.109193
-0.137701 -0.109796
-0.135850 -0.110514
-0.133895 -0.111265
-0.131893 -0.111981
-0.129915 -0.112615
-0.128047 -0.113143
-0.126384 -0.113560
-0.125020 -0.113874
-0.124036 -0.114096
-0.123485 -0.114228
-0.123385 -0.114257
-0.123706 -0.114155
-0.124381 -0.113889
-0.125321 -0.113431
-0.126429 -0.112764
-0.127610 -0.111893
-0.128784 -0.110848
-0.129882 -0.109679
-0.130849 -0.108462
-0.131644 -0.107279
-0.132236 -0.106219
-0.132601 -0.105354
-0.132727 -0.104733
-0.132614 -0.104368
-0.132278 -0.104229
-0.131751 -0.104262
-0.131083 -0.104400
-0.130337 -0.104580
-0.129592 -0.104757
-0.128936 -0.104900
-0.128458 -0.104996
-0.128243 -0.105042
-0.128350 -0.105035
-0.128811 -0.104976
-0.129614 -0.104855
-0.130707 -0.104662
-0.132013 -0.104383
-0.133438 -0.104012
-0.134890 -0.103546
-0.136287 -0.103001
-0.137561 -0.102403
-0.138661 -0.101799
-0.139553 -0.101248
-0.140214 -0.100826
-0.140635 -0.100612
-0.140815 -0.100681
-0.140758 -0.101091
-0.140477 -0.101864
-0.139988 -0.102980
-0.139319 -0.104383
-0.138500 -0.105993
-0.137575 -0.107727
-0.136591 -0.109508
-0.135605 -0.111279
-0.134669 -0.112997
-0.133831 -0.114637
-0.133123 -0.116180
-0.132558 -0.117607
-0.132128 -0.118896
-0.131810 -0.120020
-0.131565 -0.120949
-0.131352 -0.121656
-0.131127 -0.122121
-0.130854 -0.122340
-0.130504 -0.122326
-0.130056 -0.122109
-0.129498 -0.121743
-0.128826 -0.121298
-0.128042 -0.120856
-0.127152 -0.120497
-0.126169 -0.120291
-0.125109 -0.120279
-0.123994 -0.120465
0.164202 0.105403
0.164376 0.106312
0.164685 0.107136
0.165141 0.107878
0.165744 0.108545
0.166479 0.109155
0.167317 0.109731
0.168218 0.110304
0.169131 0.110908
0.170003 0.111579
0.170782 0.112353
0.171418 0.113263
0.171867 0.114337
0.172093 0.115600
0.172060 0.117070
0.171740 0.118759
0.171105 0.120673
0.170134 0.122809
0.168809 0.125159
0.167117 0.127706
0.165056 0.130426
0.162631 0.133291
0.159858 0.136271
0.156762 0.139334
0.153373 0.142449
0.149724 0.145592
0.145846 0.148740
0.141759 0.151879
0.137474 0.154999
0.132983 0.158094
0.128269 0.161153
0.123302 0.164168
0.118055 0.167124
0.112505 0.169999
0.106645 0.172771
0.100491 0.175409
0.094088 0.177886
0.087509 0.180172
0.080858 0.182245
0.074261 0.184086
0.067849 0.185691
0.061753 0.187061
0.056074 0.188212
0.050880 0.189165
0.046199 0.189947
0.042021 0.190587
0.038313 0.191115
0.035021 0.191561
0.032085 0.191953
0.029444 0.192320
0.027040 0.192687
0.024819 0.193078
0.022740 0.193511
0.020770 0.193998
0.018890 0.194543
0.017101 0.195147
0.015414 0.195806
0.013860 0.196515
0.012486 0.197269
0.011345 0.198065
0.010503 0.198901
0.010022 0.199777
0.009959 0.200694
0.010354 0.201650
0.011217 0.202641
0.012531 0.203662
0.014241 0.204704
0.016259 0.205758
0.018477 0.206818
0.020776 0.207881
0.023035 0.208952
0.025147 0.210040
0.027015 0.211156
0.028567 0.212316
0.029745 0.213530
0.030519 0.214804
0.030879 0.216132
0.030844 0.217503
0.030453 0.218891
0.029773 0.220270
0.028890 0.221606
0.027905 0.222870
0.026925 0.224035
0.026062 0.225083
0.025416 0.225999
0.025073 0.226775
0.025093 0.227404
0.025507 0.227884
0.026307 0.228211
0.027453 0.228385
0.028868 0.228407
0.030453 0.228284
0.032087 0.228030
0.033643 0.227668
0.034994 0.227229
0.036022 0.226752
0.036627 0.226280
0.036731 0.225851
0.036287 0.225497
0.035277 0.225237
0.033718 0.225075
-0.059246 0.210206
-0.060720 0.211164
-0.061755 0.212076
-0.062375 0.212878
-0.062619 0.213521
-0.062539 0.213968
-0.062211 0.214189
-0.061727 0.214167
-0.061192 0.213895
-0.060722 0.213380
-0.060428 0.212643
-0.060409 0.211719
-0.060741 0.210660
-0.061462 0.209535
-0.062562 0.208425
-0.063981 0.207422
-0.065614 0.206624
-0.067320 0.206123
-0.068942 0.205996
-0.070330 0.206283
-0.071363 0.206981
-0.071956 0.208034
-0.072069 0.209350
-0.071701 0.210815
-0.070883 0.212306
-0.069670 0.213714
-0.068137 0.214942
-0.066367 0.215917
-0.064460 0.216586
-0.062517 0.216915
-0.060649 0.216892
-0.058963 0.216523
-0.057567 0.215830
-0.056566 0.214852
-0.056049 0.213641
-0.056087 0.212261
-0.056719 0.210788
-0.057945 0.209301
-0.059710 0.207888
-0.061911 0.206637
-0.064396 0.205637
-0.066983 0.204971
-0.069479 0.204703
-0.071691 0.204875
-0.073453 0.205493
-0.074627 0.206528
-0.075112 0.207918
-0.074845 0.209579
-0.073806 0.211411
-0.072011 0.213310
-0.069522 0.215167
-0.066432 0.216886
-0.062870 0.218376
-0.058987 0.219569
-0.054963 0.220412
-0.050985 0.220880
-0.047252 0.220975
-0.043951 0.220727
-0.041250 0.220190
-0.039267 0.219441
-0.038059 0.218571
-0.037597 0.217676
-0.037765 0.216853
-0.038366 0.216195
-0.039143 0.215784
-0.039811 0.215687
-0.040099 0.215944
-0.039780 0.216557
-0.038699 0.217490
-0.036782 0.218660
-0.034039 0.219958
-0.030555 0.221260
-0.026465 0.222447
-0.021941 0.223420
-0.017167 0.224106
-0.012326 0.224463
-0.007589 0.224481
-0.003115 0.224177
0.000956 0.223590
0.004496 0.222784
0.007400 0.221836
0.009581 0.220836
0.010988 0.219875
0.011608 0.219040
0.011484 0.218402
0.010725 0.218013
0.009503 0.217904
0.008049 0.218087
0.006625 0.218557
0.005486 0.219298
0.004852 0.220272
0.004867 0.221422
0.005595 0.222669
0.007010 0.223919
0.009024 0.225072
0.011500 0.226036
0.014279 0.226737
0.017197 0.227118
0.020094 0.227149
0.022821 0.226824
0.025236 0.226156
0.048022 -0.163606
0.048996 -0.163014
0.049916 -0.162464
0.050778 -0.161948
0.051583 -0.161448
0.052338 -0.160945
0.053056 -0.160418
0.053753 -0.159852
0.054447 -0.159236
0.055160 -0.158561
0.055913 -0.157824
0.056731 -0.157023
0.057630 -0.156158
0.058624 -0.155233
0.059712 -0.154254
0.060885 -0.153234
0.062122 -0.152189
0.063395 -0.151141
0.064669 -0.150120
0.065910 -0.149162
0.067084 -0.148309
0.068160 -0.147607
0.069112 -0.147101
0.069923 -0.146830
0.070580 -0.146821
0.071079 -0.147086
0.071425 -0.147618
0.071628 -0.148392
0.071703 -0.149372
0.071670 -0.150513
0.071551 -0.151770
0.071367 -0.153101
0.071141 -0.154465
0.070897 -0.155830
0.070656 -0.157162
0.070438 -0.158435
0.070258 -0.159623
0.070122 -0.160702
0.070029 -0.161654
0.069968 -0.162466
0.069917 -0.163131
0.069850 -0.163652
0.069736 -0.164042
0.069546 -0.164323
0.069250 -0.164524
0.068823 -0.164685
0.068242 -0.164841
0.067494 -0.165026
0.066568 -0.165263
0.065465 -0.165559
0.064192 -0.165905
0.062763 -0.166282
0.061199 -0.166658
0.059526 -0.167003
0.057778 -0.167288
0.055991 -0.167488
0.054206 -0.167588
0.052462 -0.167576
0.050796 -0.167447
0.049236 -0.167199
0.047799 -0.166834
0.046495 -0.166357
0.045319 -0.165774
0.044262 -0.165099
0.043307 -0.164349
0.042433 -0.163548
0.041617 -0.162729
0.040833 -0.161929
0.040057 -0.161191
0.039265 -0.160556
0.038436 -0.160059
0.037554 -0.159726
0.036610 -0.159568
0.035601 -0.159580
0.034532 -0.159746
0.033413 -0.160040
0.032260 -0.160434
0.031095 -0.160899
0.029943 -0.161407
0.028830 -0.161936
0.027784 -0.162464
0.026830 -0.162974
0.025984 -0.163448
0.025256 -0.163870
0.024645 -0.164224
0.024142 -0.164499
0.023727 -0.164684
0.023377 -0.164777
0.023062 -0.164782
0.022753 -0.164713
0.022417 -0.164591
0.022023 -0.164443
0.021544 -0.164301
0.020957 -0.164192
0.020247 -0.164136
0.019409 -0.164142
0.018444 -0.164205
0.017368 -0.164308
0.016201 -0.164428
0.014973 -0.164539
0.013723 -0.164617
0.203492 -0.060534
0.203971 -0.059301
0.205239 -0.058474
0.207195 -0.058053
0.209655 -0.057984
0.212407 -0.058172
0.215242 -0.058510
0.217981 -0.058896
0.220488 -0.059239
0.222662 -0.059469
0.224438 -0.059533
0.225775 -0.059391
0.226651 -0.059014
0.227061 -0.058381
0.227010 -0.057482
0.226522 -0.056315
0.225638 -0.054888
0.224417 -0.053224
0.222943 -0.051353
0.221322 -0.049317
0.219684 -0.047175
0.218179 -0.044998
0.216962 -0.042880
0.216175 -0.040932
0.215927 -0.039275
0.216271 -0.038016
0.217193 -0.037232
0.218615 -0.036943
0.220408 -0.037118
0.222417 -0.037681
0.224489 -0.038528
0.226486 -0.039548
0.228299 -0.040636
0.229846 -0.041696
0.231073 -0.042647
0.231948 -0.043420
0.232458 -0.043959
0.232603 -0.044216
0.232398 -0.044153
0.231874 -0.043744
0.231078 -0.042974
0.230077 -0.041836
0.228961 -0.040335
0.227837 -0.038483
0.226830 -0.036306
0.226074 -0.033856
0.225697 -0.031215
0.225811 -0.028504
0.226501 -0.025872
0.227805 -0.023473
0.229706 -0.021432
0.232127 -0.019823
0.234940 -0.018658
0.237989 -0.017897
0.241106 -0.017466
0.244135 -0.017268
0.246944 -0.017202
0.249429 -0.017172
0.251510 -0.017090
0.253130 -0.016884
0.254251 -0.016500
0.254851 -0.015900
0.254926 -0.015066
0.254491 -0.013994
0.253584 -0.012685
0.252267 -0.011145
0.250623 -0.009376
0.248764 -0.007381
0.246817 -0.005174
0.244925 -0.002790
0.243236 -0.000302
0.241896 0.002173
0.241038 0.004484
0.240764 0.006475
0.241123 0.008009
0.242098 0.008999
0.243611 0.009411
0.245531 0.009264
0.247698 0.008616
0.249948 0.007549
0.252131 0.006157
0.254119 0.004533
0.255812 0.002760
0.257139 0.000910
0.258051 -0.000954
0.258521 -0.002775
0.258548 -0.004503
0.258150 -0.006082
0.257369 -0.007451
0.256271 -0.008543
0.254943 -0.009288
0.253488 -0.009624
0.252021 -0.009520
0.250660 -0.008994
0.249519 -0.008129
0.248703 -0.007066
0.248303 -0.005968
0.248383 -0.004985
0.248976 -0.004230
0.250073 -0.003756
0.251616 -0.003568
0.215860 -0.009254
0.216536 -0.009185
0.217221 -0.008886
0.217891 -0.008380
0.218529 -0.007695
0.219125 -0.006865
0.219675 -0.005925
0.220181 -0.004905
0.220645 -0.003830
0.221061 -0.002709
0.221421 -0.001536
0.221709 -0.000298
0.221908 0.001028
0.222001 0.002462
0.221983 0.004022
0.221858 0.005715
0.221646 0.007539
0.221381 0.009486
0.221111 0.011545
0.220888 0.013699
0.220762 0.015932
0.220773 0.018228
0.220941 0.020566
0.221265 0.022926
0.221725 0.025281
0.222291 0.027603
0.222931 0.029859
0.223618 0.032012
0.224335 0.034025
0.225073 0.035866
0.225830 0.037505
0.226603 0.038923
0.227388 0.040117
0.228172 0.041096
0.228932 0.041883
0.229641 0.042512
0.230265 0.043025
0.230778 0.043462
0.231161 0.043865
0.231408 0.044268
0.231532 0.044702
0.231558 0.045196
0.231523 0.045772
0.231467 0.046452
0.231429 0.047253
0.231430 0.048189
0.231476 0.049267
0.231550 0.050487
0.231620 0.051839
0.231646 0.053308
0.231594 0.054870
0.231440 0.056496
0.231176 0.058150
0.230811 0.059790
0.230363 0.061374
0.229856 0.062863
0.229314 0.064224
0.228751 0.065434
0.228172 0.066484
0.227576 0.067376
0.226956 0.068119
0.226308 0.068731
0.225641 0.069231
0.224973 0.069638
0.224343 0.069969
0.223804 0.070239
0.223417 0.070460
0.223249 0.070641
0.223357 0.070788
0.223775 0.070907
0.224511 0.071001
0.225537 0.071072
0.226803 0.071124
0.228243 0.071159
0.229797 0.071179
0.231413 0.071180
0.233059 0.071152
0.234720 0.071079
0.236389 0.070939
0.238069 0.070707
0.239754 0.070362
0.241431 0.069888
0.243074 0.069283
0.244650 0.068553
0.246122 0.067712
0.247460 0.066780
0.248649 0.065776
0.249692 0.064720
0.250614 0.063624
0.251459 0.062495
0.252279 0.061339
0.253127 0.060160
0.254037 0.058971
0.255014 0.057796
0.256033 0.056680
0.257037 0.055681
0.257960 0.054872
0.258733 0.054323
0.259305 0.054091
0.259646 0.054208
0.259749 0.054676
-0.157093 -0.034464
-0.158165 -0.035375
-0.159132 -0.036112
-0.159943 -0.036652
-0.160564 -0.036976
-0.160976 -0.037075
-0.161168 -0.036952
-0.161142 -0.036619
-0.160908 -0.036101
-0.160486 -0.035431
-0.159904 -0.034647
-0.159206 -0.033796
-0.158443 -0.032921
-0.157683 -0.032063
-0.156996 -0.031250
-0.156458 -0.030500
-0.156137 -0.029814
-0.156089 -0.029181
-0.156345 -0.028579
-0.156905 -0.027980
-0.157741 -0.027353
-0.158792 -0.026670
-0.159980 -0.025903
-0.161218 -0.025030
-0.162417 -0.024037
-0.163497 -0.022917
-0.164391 -0.021672
-0.165049 -0.020311
-0.165439 -0.018850
-0.165542 -0.017308
-0.165355 -0.015713
-0.164889 -0.014096
-0.164166 -0.012493
-0.163220 -0.010942
-0.162098 -0.009479
-0.160855 -0.008136
-0.159554 -0.006938
-0.158262 -0.005899
-0.157049 -0.005018
-0.155982 -0.004279
-0.155118 -0.003651
-0.154500 -0.003093
-0.154152 -0.002555
-0.154075 -0.001990
-0.154246 -0.001354
-0.154622 -0.000614
-0.155143 0.000246
-0.155738 0.001224
-0.156335 0.002305
-0.156871 0.003460
-0.157292 0.004654
-0.157560 0.005847
-0.157651 0.006995
-0.157553 0.008052
-0.157265 0.008968
-0.156799 0.009696
-0.156174 0.010194
-0.155419 0.010428
-0.154568 0.010373
-0.153665 0.010022
-0.152756 0.009379
-0.151895 0.008465
-0.151136 0.007313
-0.150533 0.005965
-0.150136 0.004470
-0.149983 0.002875
-0.150099 0.001224
-0.150482 -0.000445
-0.151108 -0.002100
-0.151932 -0.003713
-0.152888 -0.005261
-0.153907 -0.006725
-0.154918 -0.008090
-0.155860 -0.009343
-0.156682 -0.010479
-0.157343 -0.011493
-0.157812 -0.012387
-0.158068 -0.013166
-0.158100 -0.013837
-0.157902 -0.014404
-0.157482 -0.014871
-0.156854 -0.015241
-0.156049 -0.015515
-0.155108 -0.015689
-0.154086 -0.015761
-0.153052 -0.015725
-0.152081 -0.015575
-0.151254 -0.015300
-0.150643 -0.014887
-0.150306 -0.014322
-0.150274 -0.013588
-0.150548 -0.012671
-0.151089 -0.011562
-0.151835 -0.010255
-0.152703 -0.008751
-0.153608 -0.007055
-0.154467 -0.005179
-0.155206 -0.003145
-0.155766 -0.000982
-0.156096 0.001274
-0.156161 0.003581
0.123505 -0.153741
0.123611 -0.152455
0.123515 -0.150985
0.123204 -0.149360
0.122670 -0.147609
0.121924 -0.145760
0.120992 -0.143851
0.119924 -0.141925
0.118794 -0.140043
0.117693 -0.138268
0.116723 -0.136666
0.115972 -0.135291
0.115504 -0.134170
0.115334 -0.133299
0.115429 -0.132645
0.115717 -0.132155
0.116115 -0.131768
0.116546 -0.131432
0.116947 -0.131110
0.117277 -0.130777
0.117506 -0.130426
0.117614 -0.130061
0.117579 -0.129697
0.117377 -0.129356
0.116982 -0.129063
0.116371 -0.128845
0.115528 -0.128719
0.114451 -0.128695
0.113154 -0.128777
0.111668 -0.128961
0.110045 -0.129249
0.108351 -0.129648
0.106675 -0.130173
0.105110 -0.130852
0.103752 -0.131718
0.102677 -0.132795
0.101927 -0.134087
0.101502 -0.135562
0.101360 -0.137155
0.101431 -0.138780
0.101643 -0.140345
0.101927 -0.141772
0.102227 -0.142998
0.102495 -0.143986
0.102686 -0.144719
0.102755 -0.145200
0.102654 -0.145445
0.102340 -0.145478
0.101774 -0.145325
0.100932 -0.145014
0.099806 -0.144567
0.098403 -0.144003
0.096745 -0.143337
0.094872 -0.142586
0.092839 -0.141773
0.090716 -0.140932
0.088590 -0.140111
0.086554 -0.139368
0.084701 -0.138762
0.083109 -0.138342
0.081830 -0.138131
0.080873 -0.138117
0.080210 -0.138258
0.079783 -0.138494
0.079521 -0.138760
0.079351 -0.139005
0.079203 -0.139190
0.079011 -0.139299
0.078715 -0.139329
0.078262 -0.139290
0.077607 -0.139202
0.076718 -0.139085
0.075576 -0.138960
0.074175 -0.138843
0.072524 -0.138746
0.070645 -0.138674
0.068574 -0.138632
0.066361 -0.138623
0.064072 -0.138662
0.061789 -0.138771
0.059604 -0.138988
0.057620 -0.139359
0.055932 -0.139937
0.054619 -0.140759
0.053727 -0.141838
0.053256 -0.143149
0.053163 -0.144628
0.053374 -0.146191
0.053797 -0.147747
0.054338 -0.149216
0.054904 -0.150537
0.055413 -0.151672
0.055799 -0.152604
0.056008 -0.153328
0.056006 -0.153852
0.055771 -0.154189
0.055293 -0.154351
0.054577 -0.154350
0.053635 -0.154195
0.052492 -0.153894
0.051184 -0.153454
0.010982 -0.084494
0.009004 -0.084497
0.007188 -0.084528
0.005597 -0.084605
0.004270 -0.084743
0.003227 -0.084942
0.002462 -0.085192
0.001944 -0.085464
0.001622 -0.085723
0.001437 -0.085926
0.001327 -0.086031
0.001234 -0.086003
0.001106 -0.085812
0.000904 -0.085438
0.000601 -0.084870
0.000178 -0.084104
-0.000369 -0.083145
-0.001038 -0.082003
-0.001818 -0.080691
-0.002689 -0.079228
-0.003629 -0.077636
-0.004612 -0.075942
-0.005606 -0.074177
-0.006574 -0.072380
-0.007476 -0.070596
-0.008265 -0.068874
-0.008892 -0.067263
-0.009311 -0.065811
-0.009482 -0.064552
-0.009385 -0.063505
-0.009023 -0.062671
-0.008425 -0.062027
-0.007644 -0.061539
-0.006745 -0.061163
-0.005799 -0.060851
-0.004875 -0.060560
-0.004033 -0.060253
-0.003327 -0.059898
-0.002797 -0.059473
-0.002479 -0.058959
-0.002397 -0.058340
-0.002571 -0.057608
-0.003015 -0.056756
-0.003731 -0.055785
-0.004711 -0.054701
-0.005928 -0.053519
-0.007336 -0.052264
-0.008870 -0.050965
-0.010449 -0.049657
-0.011978 -0.048378
-0.013358 -0.047163
-0.014489 -0.046042
-0.015286 -0.045040
-0.015686 -0.044167
-0.015661 -0.043425
-0.015219 -0.042800
-0.014399 -0.042275
-0.013268 -0.041826
-0.011901 -0.041430
-0.010380 -0.041064
-0.008781 -0.040711
-0.007175 -0.040357
-0.005623 -0.039991
-0.004179 -0.039606
-0.002893 -0.039197
-0.001808 -0.038761
-0.000961 -0.038299
-0.000388 -0.037812
-0.000110 -0.037306
-0.000134 -0.036790
-0.000447 -0.036271
-0.001007 -0.035759
-0.001753 -0.035263
-0.002603 -0.034790
-0.003462 -0.034349
-0.004228 -0.033945
-0.004803 -0.033581
-0.005104 -0.033257
-0.005076 -0.032966
-0.004699 -0.032694
-0.003989 -0.032425
-0.002996 -0.032134
-0.001793 -0.031800
-0.000462 -0.031399
0.000917 -0.030914
0.002269 -0.030330
0.003524 -0.029636
0.004620 -0.028825
0.005496 -0.027895
0.006095 -0.026845
0.006366 -0.025681
0.006272 -0.024413
0.005794 -0.023053
0.004941 -0.021620
0.003755 -0.020132
0.002306 -0.018609
0.000689 -0.017071
-0.000982 -0.015539
-0.002585 -0.014031
-0.003995 -0.012562
-0.005099 -0.011144
-0.056190 -0.136300
-0.055765 -0.137183
-0.055534 -0.137986
-0.055494 -0.138647
-0.055639 -0.139112
-0.055956 -0.139336
-0.056420 -0.139288
-0.056997 -0.138953
-0.057636 -0.138331
-0.058277 -0.137447
-0.058860 -0.136341
-0.059326 -0.135073
-0.059632 -0.133720
-0.059743 -0.132371
-0.059643 -0.131123
-0.059327 -0.130073
-0.058810 -0.129312
-0.058120 -0.128912
-0.057303 -0.128923
-0.056419 -0.129366
-0.055535 -0.130232
-0.054719 -0.131489
-0.054026 -0.133089
-0.053501 -0.134966
-0.053168 -0.137048
-0.053036 -0.139254
-0.053102 -0.141502
-0.053354 -0.143713
-0.053775 -0.145814
-0.054340 -0.147737
-0.055019 -0.149429
-0.055771 -0.150849
-0.056552 -0.151974
-0.057314 -0.152798
-0.058013 -0.153336
-0.058610 -0.153625
-0.059074 -0.153717
-0.059388 -0.153685
-0.059541 -0.153612
-0.059536 -0.153588
-0.059388 -0.153694
-0.059121 -0.153998
-0.058770 -0.154538
-0.058379 -0.155327
-0.057997 -0.156347
-0.057675 -0.157564
-0.057458 -0.158922
-0.057388 -0.160359
-0.057495 -0.161799
-0.057798 -0.163165
-0.058298 -0.164374
-0.058981 -0.165352
-0.059810 -0.166032
-0.060728 -0.166366
-0.061664 -0.166321
-0.062543 -0.165889
-0.063297 -0.165080
-0.063871 -0.163924
-0.064223 -0.162471
-0.064331 -0.160788
-0.064185 -0.158962
-0.063786 -0.157090
-0.063147 -0.155280
-0.062287 -0.153640
-0.061233 -0.152266
-0.060025 -0.151240
-0.058710 -0.150614
-0.057345 -0.150413
-0.055995 -0.150632
-0.054722 -0.151245
-0.053581 -0.152207
-0.052616 -0.153458
-0.051851 -0.154926
-0.051289 -0.156529
-0.050915 -0.158182
-0.050701 -0.159798
-0.050605 -0.161300
-0.050582 -0.162620
-0.050589 -0.163704
-0.050584 -0.164517
-0.050535 -0.165039
-0.050419 -0.165270
-0.050219 -0.165227
-0.049927 -0.164950
-0.049541 -0.164495
-0.049063 -0.163935
-0.048502 -0.163351
-0.047876 -0.162822
-0.047214 -0.162420
-0.046557 -0.162199
-0.045960 -0.162193
-0.045487 -0.162415
-0.045203 -0.162859
-0.045171 -0.163507
-0.045434 -0.164322
-0.046015 -0.165253
-0.046905 -0.166232
-0.048063 -0.167177
-0.049424 -0.168008
-0.050905 -0.168648
-0.052422 -0.169036
0.183829 -0.121661
0.184508 -0.120337
0.185020 -0.118822
0.185389 -0.117169
0.185648 -0.115438
0.185837 -0.113701
0.186000 -0.112026
0.186185 -0.110478
0.186435 -0.109112
0.186786 -0.107961
0.187266 -0.107037
0.187890 -0.106329
0.188661 -0.105803
0.189573 -0.105408
0.190611 -0.105083
0.191752 -0.104764
0.192965 -0.104387
0.194214 -0.103901
0.195462 -0.103263
0.196670 -0.102445
0.197805 -0.101431
0.198839 -0.100217
0.199751 -0.098807
0.200528 -0.097220
0.201165 -0.095485
0.201668 -0.093640
0.202051 -0.091734
0.202342 -0.089826
0.202577 -0.087976
0.202802 -0.086247
0.203068 -0.084696
0.203422 -0.083370
0.203907 -0.082301
0.204549 -0.081499
0.205360 -0.080957
0.206333 -0.080645
0.207443 -0.080520
0.208656 -0.080523
0.209926 -0.080591
0.211202 -0.080659
0.212434 -0.080664
0.213572 -0.080550
0.214574 -0.080269
0.215402 -0.079783
0.216026 -0.079064
0.216424 -0.078098
0.216580 -0.076884
0.216491 -0.075437
0.216163 -0.073786
0.215618 -0.071972
0.214895 -0.070046
0.214047 -0.068066
0.213142 -0.066094
0.212255 -0.064188
0.211466 -0.062406
0.210850 -0.060793
0.210467 -0.059382
0.210360 -0.058190
0.210545 -0.057214
0.211012 -0.056434
0.211730 -0.055814
0.212653 -0.055306
0.213720 -0.054854
0.214870 -0.054403
0.216042 -0.053898
0.217183 -0.053291
0.218246 -0.052539
0.219192 -0.051609
0.219992 -0.050476
0.220623 -0.049128
0.221072 -0.047560
0.221332 -0.045784
0.221414 -0.043820
0.221338 -0.041698
0.221143 -0.039455
0.220883 -0.037132
0.220624 -0.034772
0.220443 -0.032417
0.220418 -0.030102
0.220623 -0.027855
0.221115 -0.025695
0.221924 -0.023624
0.223049 -0.021636
0.224458 -0.019709
0.226083 -0.017814
0.227843 -0.015912
0.229641 -0.013965
0.231383 -0.011932
0.232981 -0.009779
0.234357 -0.007480
0.235446 -0.005017
0.236198 -0.002385
0.236574 0.000413
0.236552 0.003361
0.236126 0.006434
0.235305 0.009602
0.234120 0.012828
0.232620 0.016075
0.230875 0.019305
0.228970 0.022492
0.227005 0.025612
-0.194614 -0.079104
-0.195053 -0.079181
-0.195542 -0.079410
-0.196049 -0.079772
-0.196533 -0.080241
-0.196947 -0.080785
-0.197247 -0.081368
-0.197391 -0.081957
-0.197344 -0.082522
-0.197080 -0.083036
-0.196582 -0.083477
-0.195844 -0.083833
-0.194868 -0.084096
-0.193669 -0.084267
-0.192271 -0.084357
-0.190713 -0.084384
-0.189042 -0.084376
-0.187316 -0.084367
-0.185595 -0.084394
-0.183938 -0.084493
-0.182401 -0.084697
-0.181029 -0.085035
-0.179858 -0.085525
-0.178905 -0.086174
-0.178175 -0.086981
-0.177657 -0.087932
-0.177327 -0.089006
-0.177153 -0.090173
-0.177099 -0.091402
-0.177126 -0.092657
-0.177199 -0.093903
-0.177284 -0.095108
-0.177355 -0.096239
-0.177392 -0.097272
-0.177383 -0.098181
-0.177323 -0.098948
-0.177217 -0.099558
-0.177081 -0.100007
-0.176938 -0.100297
-0.176816 -0.100439
-0.176751 -0.100456
-0.176779 -0.100375
-0.176931 -0.100231
-0.177235 -0.100060
-0.177709 -0.099896
-0.178356 -0.099767
-0.179166 -0.099693
-0.180115 -0.099680
-0.181167 -0.099724
-0.182276 -0.099812
-0.183390 -0.099924
-0.184459 -0.100033
-0.185434 -0.100115
-0.186274 -0.100146
-0.186945 -0.100104
-0.187424 -0.099971
-0.187698 -0.099736
-0.187766 -0.099389
-0.187637 -0.098929
-0.187331 -0.098360
-0.186873 -0.097694
-0.186297 -0.096955
-0.185638 -0.096170
-0.184938 -0.095381
-0.184237 -0.094629
-0.183578 -0.093960
-0.182998 -0.093420
-0.182529 -0.093045
-0.182193 -0.092869
-0.182002 -0.092913
-0.181953 -0.093190
-0.182032 -0.093696
-0.182209 -0.094416
-0.182445 -0.095318
-0.182699 -0.096367
-0.182924 -0.097514
-0.183082 -0.098715
-0.183141 -0.099922
-0.183077 -0.101090
-0.182880 -0.102184
-0.182548 -0.103171
-0.182089 -0.104029
-0.181520 -0.104744
-0.180862 -0.105311
-0.180145 -0.105745
-0.179403 -0.106060
-0.178673 -0.106290
-0.177994 -0.106465
-0.177406 -0.106627
-0.176947 -0.106821
-0.176645 -0.107077
-0.176522 -0.107431
-0.176583 -0.107900
-0.176824 -0.108494
-0.177222 -0.109204
-0.177744 -0.110009
-0.178344 -0.110875
-0.178974 -0.111760
-0.179588 -0.112618
-0.180142 -0.113402
-0.180603 -0.114069
0.171483 0.074342
0.172816 0.073716
0.174226 0.073021
0.175703 0.072293
0.177236 0.071567
0.178823 0.070875
0.180467 0.070249
0.182174 0.069711
0.183943 0.069279
0.185759 0.068965
0.187588 0.068783
0.189374 0.068747
0.191048 0.068874
0.192539 0.069179
0.193783 0.069674
0.194736 0.070355
0.195377 0.071200
0.195707 0.072170
0.195750 0.073211
0.195543 0.074264
0.195131 0.075270
0.194562 0.076181
0.193884 0.076955
0.193143 0.077567
0.192381 0.078004
0.191637 0.078265
0.190951 0.078362
0.190366 0.078318
0.189926 0.078161
0.189677 0.077927
0.189664 0.077651
0.189921 0.077372
0.190460 0.077125
0.191271 0.076941
0.192309 0.076851
0.193506 0.076882
0.194778 0.077061
0.196041 0.077405
0.197222 0.077921
0.198266 0.078596
0.199142 0.079400
0.199842 0.080287
0.200373 0.081206
0.200755 0.082106
0.201012 0.082942
0.201172 0.083680
0.201259 0.084297
0.201298 0.084784
0.201308 0.085143
0.201308 0.085390
0.201318 0.085544
0.201361 0.085636
0.201468 0.085695
0.201671 0.085751
0.202001 0.085836
0.202483 0.085976
0.203123 0.086199
0.203900 0.086535
0.204766 0.087018
0.205652 0.087680
0.206481 0.088548
0.207178 0.089634
0.207691 0.090931
0.207989 0.092411
0.208065 0.094029
0.207936 0.095730
0.207634 0.097457
0.207198 0.099153
0.206678 0.100769
0.206122 0.102258
0.205582 0.103586
0.205106 0.104722
0.204743 0.105646
0.204541 0.106344
0.204554 0.106807
0.204837 0.107028
0.205454 0.107005
0.206468 0.106732
0.207936 0.106207
0.209891 0.105427
0.212330 0.104397
0.215205 0.103130
0.218419 0.101655
0.221839 0.100013
0.225319 0.098261
0.228721 0.096458
0.231925 0.094661
0.234842 0.092920
0.237411 0.091272
0.239596 0.089745
0.241380 0.088354
0.242760 0.087111
0.243739 0.086020
0.244332 0.085084
0.244558 0.084306
0.244449 0.083685
0.244042 0.083218
0.243390 0.082900
0.242557 0.082724
0.241621 0.082677
0.240668 0.082747
0.021927 0.215807
0.020439 0.217132
0.018714 0.218424
0.016640 0.219634
0.014111 0.220723
0.011031 0.221653
0.007324 0.222389
0.002925 0.222896
-0.002198 0.223139
-0.008046 0.223083
-0.014572 0.222698
-0.021688 0.221966
-0.029254 0.220888
-0.037096 0.219492
-0.045016 0.217841
-0.052820 0.216024
-0.060326 0.214152
-0.067390 0.212341
-0.073911 0.210690
-0.079823 0.209272
-0.085094 0.208118
-0.089712 0.207222
-0.093679 0.206551
-0.097022 0.206045
-0.099785 0.205634
-0.102040 0.205240
-0.103873 0.204791
-0.105381 0.204217
-0.106667 0.203462
-0.107820 0.202485
-0.108916 0.201261
-0.110009 0.199785
-0.111133 0.198068
-0.112304 0.196142
-0.113517 0.194052
-0.114754 0.191864
-0.115996 0.189651
-0.117200 0.187512
-0.118340 0.185545
-0.119381 0.183856
-0.120282 0.182551
-0.121002 0.181718
-0.121511 0.181413
-0.121757 0.181662
-0.121713 0.182435
-0.121351 0.183670
-0.120658 0.185272
-0.119657 0.187126
-0.118375 0.189121
-0.116864 0.191150
-0.115204 0.193113
-0.113479 0.194924
-0.111783 0.196515
-0.110201 0.197833
-0.108821 0.198837
-0.107694 0.199511
-0.106869 0.199847
-0.106343 0.199866
-0.106086 0.199611
-0.106027 0.199151
-0.106078 0.198575
-0.106115 0.197997
-0.105997 0.197552
-0.105575 0.197379
-0.104701 0.197608
-0.103251 0.198333
-0.101124 0.199601
-0.098273 0.201389
-0.094721 0.203604
-0.090539 0.206112
-0.085862 0.208749
-0.080879 0.211350
-0.075808 0.213769
-0.070883 0.215892
-0.066331 0.217640
-0.062350 0.218971
-0.059104 0.219871
-0.056710 0.220347
-0.055245 0.220416
-0.054733 0.220105
-0.055147 0.219448
-0.056412 0.218481
-0.058415 0.217250
-0.060989 0.215809
-0.063954 0.214225
-0.067109 0.212577
-0.070253 0.210956
-0.073203 0.209453
-0.075810 0.208152
-0.077970 0.207111
-0.079635 0.206356
-0.080812 0.205873
-0.081552 0.205614
-0.081944 0.205509
-0.082097 0.205477
-0.082128 0.205440
-0.082150 0.205331
-0.082274 0.205092
-0.082588 0.204684
-0.083167 0.204080
-0.084061 0.203264
0.110511 0.007216
0.110406 0.008796
0.110234 0.010477
0.109961 0.012184
0.109563 0.013847
0.109020 0.015397
0.108322 0.016769
0.107463 0.017906
0.106446 0.018759
0.105276 0.019295
0.103972 0.019498
0.102556 0.019373
0.101062 0.018948
0.099536 0.018275
0.098031 0.017429
0.096609 0.016500
0.095335 0.015587
0.094272 0.014787
0.093471 0.014182
0.092964 0.013826
0.092759 0.013739
0.092831 0.013904
0.093138 0.014273
0.093617 0.014785
0.094204 0.015374
0.094835 0.015975
0.095451 0.016531
0.096003 0.016991
0.096450 0.017308
0.096758 0.017442
0.096902 0.017355
0.096863 0.017013
0.096632 0.016392
0.096210 0.015480
0.095611 0.014282
0.094861 0.012826
0.094003 0.011163
0.093095 0.009368
0.092205 0.007534
0.091409 0.005766
0.090782 0.004170
0.090391 0.002841
0.090285 0.001854
0.090485 0.001255
0.090979 0.001056
0.091726 0.001240
0.092662 0.001764
0.093709 0.002570
0.094787 0.003596
0.095823 0.004778
0.096751 0.006054
0.097513 0.007365
0.098063 0.008652
0.098362 0.009861
0.098378 0.010937
0.098088 0.011828
0.097476 0.012491
0.096538 0.012892
0.095287 0.013017
0.093751 0.012874
0.091975 0.012496
0.090022 0.011941
0.087967 0.011285
0.085894 0.010617
0.083888 0.010031
0.082022 0.009616
0.080353 0.009443
0.078909 0.009560
0.077693 0.009984
0.076682 0.010704
0.075832 0.011684
0.075093 0.012872
0.074413 0.014211
0.073740 0.015640
0.073032 0.017101
0.072250 0.018541
0.071361 0.019907
0.070338 0.021150
0.069158 0.022222
0.067804 0.023083
0.066267 0.023699
0.064547 0.024051
0.062657 0.024136
0.060627 0.023972
0.058503 0.023597
0.056343 0.023069
0.054218 0.022464
0.052201 0.021865
0.050363 0.021361
0.048764 0.021030
0.047447 0.020935
0.046436 0.021117
0.045732 0.021584
0.045320 0.022320
0.045166 0.023284
0.045229 0.024423
0.045460 0.025676
0.045809 0.026980
0.046225 0.028277
0.046661 0.029513
0.047072 0.030638
0.059669 -0.161357
0.059983 -0.160166
0.060390 -0.159222
0.060876 -0.158522
0.061422 -0.158037
0.062005 -0.157717
0.062603 -0.157502
0.063190 -0.157325
0.063743 -0.157125
0.064241 -0.156845
0.064670 -0.156441
0.065013 -0.155879
0.065264 -0.155138
0.065415 -0.154207
0.065464 -0.153087
0.065410 -0.151789
0.065258 -0.150337
0.065012 -0.148766
0.064679 -0.147124
0.064270 -0.145470
0.063794 -0.143876
0.063262 -0.142422
0.062684 -0.141193
0.062068 -0.140274
0.061423 -0.139737
0.060756 -0.139639
0.060076 -0.140009
0.059389 -0.140840
0.058698 -0.142097
0.058005 -0.143712
0.057308 -0.145601
0.056599 -0.147669
0.055873 -0.149818
0.055122 -0.151957
0.054341 -0.154004
0.053524 -0.155888
0.052672 -0.157555
0.051786 -0.158962
0.050870 -0.160080
0.049930 -0.160897
0.048974 -0.161412
0.048009 -0.161644
0.047041 -0.161624
0.046073 -0.161399
0.045106 -0.161029
0.044136 -0.160586
0.043159 -0.160146
0.042167 -0.159785
0.041153 -0.159569
0.040114 -0.159550
0.039048 -0.159755
0.037959 -0.160190
0.036855 -0.160835
0.035750 -0.161650
0.034658 -0.162580
0.033597 -0.163560
0.032582 -0.164527
0.031626 -0.165418
0.030742 -0.166181
0.029940 -0.166771
0.029227 -0.167158
0.028609 -0.167321
0.028089 -0.167252
0.027667 -0.166957
0.027341 -0.166454
0.027104 -0.165775
0.026942 -0.164965
0.026837 -0.164079
0.026766 -0.163182
0.026705 -0.162344
0.026627 -0.161631
0.026508 -0.161104
0.026330 -0.160808
0.026082 -0.160765
0.025765 -0.160978
0.025389 -0.161423
0.024971 -0.162056
0.024532 -0.162822
0.024095 -0.163658
0.023681 -0.164498
0.023306 -0.165283
0.022983 -0.165959
0.022720 -0.166481
0.022522 -0.166813
0.022391 -0.166928
0.022327 -0.166808
0.022327 -0.166448
0.022381 -0.165855
0.022477 -0.165050
0.022599 -0.164073
0.022726 -0.162973
0.022835 -0.161811
0.022901 -0.160658
0.022900 -0.159585
0.022815 -0.158663
0.022635 -0.157949
0.022357 -0.157486
0.021993 -0.157293
0.021560 -0.157365
0.021087 -0.157672
0.020600 -0.158168
0.033880 -0.036865
0.033080 -0.037498
0.032293 -0.038256
0.031544 -0.039156
0.030866 -0.040206
0.030303 -0.041400
0.029902 -0.042716
0.029720 -0.044123
0.029807 -0.045578
0.030210 -0.047037
0.030957 -0.048462
0.032063 -0.049818
0.033520 -0.051082
0.035301 -0.052238
0.037364 -0.053277
0.039654 -0.054196
0.042106 -0.055000
0.044654 -0.055698
0.047235 -0.056303
0.049789 -0.056833
0.052264 -0.057310
0.054613 -0.057758
0.056792 -0.058207
0.058767 -0.058687
0.060510 -0.059232
0.062003 -0.059873
0.063243 -0.060636
0.064241 -0.061542
0.065027 -0.062598
0.065646 -0.063799
0.066155 -0.065122
0.066625 -0.066539
0.067117 -0.068009
0.067686 -0.069490
0.068366 -0.070936
0.069178 -0.072309
0.070097 -0.073570
0.071095 -0.074695
0.072113 -0.075663
0.073102 -0.076467
0.073990 -0.077101
0.074742 -0.077578
0.075320 -0.077913
0.075688 -0.078123
0.075842 -0.078242
0.075773 -0.078303
0.075475 -0.078345
0.074962 -0.078408
0.074240 -0.078533
0.073349 -0.078757
0.072311 -0.079101
0.071182 -0.079582
0.070023 -0.080195
0.068901 -0.080927
0.067880 -0.081752
0.067030 -0.082638
0.066400 -0.083552
0.066019 -0.084455
0.065901 -0.085315
0.066023 -0.086098
0.066358 -0.086777
0.066845 -0.087326
0.067434 -0.087733
0.068062 -0.087985
0.068683 -0.088085
0.069257 -0.088035
0.069749 -0.087853
0.070123 -0.087556
0.070290 -0.087160
0.070475 -0.086733
0.070435 -0.086280
0.070230 -0.085843
0.069881 -0.085457
0.069413 -0.085152
0.068865 -0.084948
0.068282 -0.084848
0.067731 -0.084853
0.067279 -0.084947
0.066986 -0.085109
0.066914 -0.085316
0.067105 -0.085543
0.067577 -0.085766
0.068332 -0.085967
0.069342 -0.086135
0.070560 -0.086262
0.071932 -0.086349
0.073398 -0.086403
0.074902 -0.086436
0.076393 -0.086462
0.077828 -0.086500
0.079168 -0.086572
0.080386 -0.086702
0.081459 -0.086916
0.082371 -0.087239
0.083123 -0.087692
0.083716 -0.088291
0.084172 -0.089046
0.084521 -0.089958
0.084804 -0.091015
0.085075 -0.092201
0.085390 -0.093492
-0.119450 0.116872
-0.119279 0.117271
-0.118885 0.117816
-0.118314 0.118466
-0.117635 0.119172
-0.116930 0.119879
-0.116289 0.120532
-0.115807 0.121076
-0.115576 0.121462
-0.115685 0.121645
-0.116211 0.121585
-0.117219 0.121245
-0.118751 0.120596
-0.120826 0.119610
-0.123433 0.118271
-0.126533 0.116567
-0.130062 0.114499
-0.133936 0.112077
-0.138056 0.109327
-0.142312 0.106285
-0.146589 0.103007
-0.150776 0.099562
-0.154768 0.096028
-0.158475 0.092491
-0.161830 0.089034
-0.164788 0.085727
-0.167331 0.082621
-0.169469 0.079743
-0.171230 0.077095
-0.172654 0.074660
-0.173794 0.072407
-0.174709 0.070299
-0.175462 0.068290
-0.176120 0.066333
-0.176750 0.064381
-0.177408 0.062392
-0.178140 0.060335
-0.178968 0.058198
-0.179887 0.055991
-0.180868 0.053750
-0.181863 0.051533
-0.182809 0.049421
-0.183642 0.047500
-0.184305 0.045864
-0.184747 0.044595
-0.184932 0.043763
-0.184836 0.043409
-0.184448 0.043548
-0.183769 0.044160
-0.182811 0.045196
-0.181601 0.046583
-0.180173 0.048233
-0.178575 0.050048
-0.176865 0.051929
-0.175111 0.053778
-0.173391 0.055501
-0.171791 0.057005
-0.170402 0.058204
-0.169315 0.059017
-0.168614 0.059373
-0.168367 0.059214
-0.168618 0.058499
-0.169377 0.057216
-0.170617 0.055380
-0.172277 0.053037
-0.174273 0.050263
-0.176509 0.047149
-0.178891 0.043803
-0.181336 0.040329
-0.183778 0.036827
-0.186165 0.033380
-0.188460 0.030052
-0.190636 0.026885
-0.192671 0.023905
-0.194542 0.021119
-0.196230 0.018525
-0.197720 0.016113
-0.198998 0.013867
-0.200060 0.011766
-0.200908 0.009782
-0.201556 0.007886
-0.202026 0.006041
-0.202346 0.004215
-0.202548 0.002377
-0.202664 0.000514
-0.202716 -0.001372
-0.202724 -0.003254
-0.202697 -0.005086
-0.202641 -0.006804
-0.202560 -0.008339
-0.202462 -0.009629
-0.202356 -0.010621
-0.202252 -0.011283
-0.202160 -0.011603
-0.202083 -0.011585
-0.202016 -0.011245
-0.201944 -0.010610
-0.201845 -0.009711
-0.201693 -0.008581
-0.201460 -0.007258
-0.201120 -0.005783
-0.103463 0.176117
-0.102743 0.177359
-0.101504 0.178562
-0.099748 0.179704
-0.097490 0.180770
-0.094757 0.181754
-0.091586 0.182662
-0.088025 0.183510
-0.084130 0.184328
-0.079966 0.185156
-0.075604 0.186043
-0.071119 0.187041
-0.066580 0.188201
-0.062043 0.189567
-0.057539 0.191167
-0.053069 0.193010
-0.048601 0.195076
-0.044078 0.197318
-0.039430 0.199668
-0.034591 0.202041
-0.029516 0.204345
-0.024188 0.206490
-0.018619 0.208396
-0.012848 0.209998
-0.006933 0.211249
-0.000938 0.212120
0.005069 0.212601
0.011026 0.212700
0.016882 0.212441
0.022601 0.211861
0.028159 0.211014
0.033548 0.209962
0.038767 0.208780
0.043825 0.207549
0.048731 0.206357
0.053492 0.205288
0.058112 0.204421
0.062588 0.203815
0.066909 0.203509
0.071054 0.203511
0.074990 0.203800
0.078673 0.204330
0.082047 0.205037
0.085049 0.205853
0.087612 0.206712
0.089677 0.207553
0.091194 0.208327
0.092133 0.208991
0.092488 0.209508
0.092280 0.209846
0.091557 0.209976
0.090390 0.209879
0.088872 0.209542
0.087104 0.208968
0.085195 0.208177
0.083252 0.207202
0.081367 0.206098
0.079618 0.204934
0.078056 0.203791
0.076703 0.202753
0.075552 0.201904
0.074566 0.201312
0.073687 0.201025
0.072846 0.201067
0.071970 0.201427
0.070993 0.202070
0.069864 0.202938
0.068552 0.203959
0.067047 0.205053
0.065360 0.206140
0.063527 0.207147
0.061601 0.208007
0.059653 0.208669
0.057764 0.209092
0.056023 0.209252
0.054519 0.209145
0.053340 0.208780
0.052565 0.208185
0.052262 0.207404
0.052484 0.206495
0.053261 0.205523
0.054598 0.204564
0.056468 0.203692
0.058813 0.202978
0.061545 0.202480
0.064553 0.202243
0.067715 0.202289
0.070912 0.202615
0.074035 0.203195
0.076994 0.203984
0.079722 0.204918
0.082169 0.205931
0.084308 0.206950
0.086130 0.207910
0.087644 0.208751
0.088878 0.209422
0.089871 0.209881
0.090674 0.210098
0.091347 0.210053
0.091952 0.209737
0.092558 0.209156
-0.047740 -0.065354
-0.047821 -0.065685
-0.047972 -0.066012
-0.048206 -0.066307
-0.048535 -0.066549
-0.048961 -0.066723
-0.049485 -0.066817
-0.050101 -0.066826
-0.050800 -0.066749
-0.051570 -0.066593
-0.052398 -0.066372
-0.053271 -0.066107
-0.054174 -0.065832
-0.055089 -0.065588
-0.055993 -0.065429
-0.056862 -0.065417
-0.057667 -0.065612
-0.058385 -0.066069
-0.059000 -0.066823
-0.059513 -0.067876
-0.059940 -0.069196
-0.060308 -0.070720
-0.060656 -0.072365
-0.061022 -0.074043
-0.061439 -0.075671
-0.061938 -0.077173
-0.062540 -0.078490
-0.063258 -0.079573
-0.064095 -0.080387
-0.065047 -0.080911
-0.066100 -0.081129
-0.067238 -0.081039
-0.068440 -0.080648
-0.069686 -0.079975
-0.070955 -0.079050
-0.072228 -0.077914
-0.073486 -0.076624
-0.074711 -0.075248
-0.075881 -0.073866
-0.076977 -0.072568
-0.077975 -0.071445
-0.078853 -0.070581
-0.079593 -0.070038
-0.080181 -0.069849
-0.080613 -0.070004
-0.080898 -0.070455
-0.081055 -0.071121
-0.081111 -0.071908
-0.081095 -0.072722
-0.081031 -0.073481
-0.080933 -0.074115
-0.080807 -0.074575
-0.080646 -0.074826
-0.080438 -0.074847
-0.080169 -0.074630
-0.079825 -0.074174
-0.079398 -0.073489
-0.078885 -0.072590
-0.078289 -0.071500
-0.077616 -0.070251
-0.076876 -0.068884
-0.076077 -0.067448
-0.075224 -0.066007
-0.074318 -0.064628
-0.073352 -0.063385
-0.072318 -0.062351
-0.071206 -0.061585
-0.070012 -0.061123
-0.068747 -0.060975
-0.067438 -0.061117
-0.066124 -0.061501
-0.064850 -0.062062
-0.063655 -0.062734
-0.062568 -0.063455
-0.061606 -0.064175
-0.060773 -0.064854
-0.060063 -0.065465
-0.059467 -0.065988
-0.058971 -0.066414
-0.058562 -0.066740
-0.058227 -0.066966
-0.057955 -0.067100
-0.057735 -0.067155
-0.057558 -0.067152
-0.057413 -0.067118
-0.057287 -0.067088
-0.057162 -0.067109
-0.057020 -0.067234
-0.056839 -0.067525
-0.056600 -0.068040
-0.056289 -0.068832
-0.055904 -0.069936
-0.055456 -0.071360
-0.054970 -0.073081
-0.054475 -0.075050
-0.053998 -0.077198
-0.053560 -0.079444
-0.053168 -0.081713
-0.052823 -0.083932
-0.052516 -0.086041
-0.052237 -0.087990
0.125593 -0.122378
0.125927 -0.123332
0.126219 -0.124131
0.126432 -0.124765
[truncated: 1,518,318 more chars]
