# Supplementary material for: Enhancing geometric representations for molecules with equivariant vector-scalar interactive message passing
Source: Nat Commun. 2024 Jan 5;15:313. doi: 10.1038/s41467-023-43720-2 (PMC10770089; doi:10.1038/s41467-023-43720-2)
Supplement: Supplementary file 4 — Source Data [file 41467_2023_43720_MOESM4_ESM.zip › Source Data/Figure s3d(left).txt]

0.042388 0.014664
0.045411 0.015434
0.048333 0.016132
0.051126 0.016736
0.053762 0.017228
0.056215 0.017592
0.058463 0.017814
0.060482 0.017885
0.062254 0.017797
0.063759 0.017543
0.064986 0.017119
0.065932 0.016524
0.066606 0.015760
0.067029 0.014835
0.067231 0.013761
0.067246 0.012556
0.067109 0.011243
0.066843 0.009847
0.066461 0.008397
0.065963 0.006915
0.065335 0.005417
0.064555 0.003910
0.063596 0.002392
0.062432 0.000859
0.061041 -0.000696
0.059404 -0.002274
0.057513 -0.003876
0.055363 -0.005497
0.052961 -0.007129
0.050321 -0.008761
0.047468 -0.010382
0.044433 -0.011984
0.041252 -0.013560
0.037962 -0.015107
0.034598 -0.016626
0.031190 -0.018119
0.027761 -0.019592
0.024325 -0.021051
0.020894 -0.022505
0.017472 -0.023959
0.014068 -0.025418
0.010691 -0.026882
0.007355 -0.028342
0.004080 -0.029784
0.000889 -0.031186
-0.002192 -0.032524
-0.005136 -0.033770
-0.007917 -0.034895
-0.010508 -0.035874
-0.012884 -0.036685
-0.015023 -0.037310
-0.016909 -0.037741
-0.018533 -0.037976
-0.019899 -0.038026
-0.021023 -0.037907
-0.021926 -0.037644
-0.022637 -0.037267
-0.023183 -0.036810
-0.023587 -0.036307
-0.023859 -0.035791
-0.024003 -0.035287
-0.024010 -0.034808
-0.023864 -0.034354
-0.023547 -0.033910
-0.023039 -0.033453
-0.022320 -0.032951
-0.021375 -0.032376
-0.020192 -0.031700
-0.018765 -0.030900
-0.017095 -0.029961
-0.015191 -0.028876
-0.013074 -0.027647
-0.010772 -0.026286
-0.008321 -0.024811
-0.005764 -0.023248
-0.003141 -0.021625
-0.000491 -0.019971
0.002153 -0.018312
0.004764 -0.016671
0.007321 -0.015066
0.009812 -0.013504
0.012224 -0.011989
0.014544 -0.010520
0.016761 -0.009095
0.018857 -0.007716
0.020813 -0.006387
0.022612 -0.005116
0.024234 -0.003909
0.025664 -0.002775
0.026887 -0.001717
0.027891 -0.000741
0.028665 0.000150
0.029202 0.000953
0.029498 0.001664
0.029555 0.002278
0.029379 0.002794
0.028981 0.003212
0.028372 0.003539
0.027565 0.003784
0.026572 0.003964
0.025398 0.004099
0.000617 0.058044
0.003729 0.058905
0.006887 0.059630
0.010067 0.060201
0.013242 0.060602
0.016378 0.060821
0.019434 0.060847
0.022366 0.060678
0.025131 0.060316
0.027694 0.059770
0.030024 0.059055
0.032101 0.058191
0.033918 0.057196
0.035473 0.056091
0.036775 0.054891
0.037840 0.053610
0.038688 0.052259
0.039339 0.050845
0.039815 0.049376
0.040134 0.047856
0.040310 0.046290
0.040353 0.044682
0.040265 0.043036
0.040046 0.041349
0.039686 0.039617
0.039168 0.037838
0.038474 0.036012
0.037582 0.034139
0.036477 0.032222
0.035147 0.030262
0.033590 0.028259
0.031809 0.026212
0.029814 0.024124
0.027621 0.021999
0.025250 0.019844
0.022727 0.017675
0.020078 0.015508
0.017333 0.013365
0.014521 0.011267
0.011673 0.009235
0.008815 0.007287
0.005975 0.005440
0.003177 0.003704
0.000440 0.002090
-0.002216 0.000601
-0.004777 -0.000763
-0.007226 -0.002003
-0.009547 -0.003127
-0.011722 -0.004145
-0.013737 -0.005068
-0.015579 -0.005913
-0.017240 -0.006695
-0.018718 -0.007426
-0.020016 -0.008119
-0.021139 -0.008777
-0.022095 -0.009401
-0.022893 -0.009987
-0.023537 -0.010525
-0.024028 -0.011005
-0.024366 -0.011417
-0.024550 -0.011750
-0.024574 -0.011994
-0.024438 -0.012141
-0.024137 -0.012188
-0.023668 -0.012129
-0.023026 -0.011964
-0.022204 -0.011695
-0.021199 -0.011328
-0.020012 -0.010875
-0.018646 -0.010349
-0.017112 -0.009770
-0.015424 -0.009155
-0.013600 -0.008522
-0.011659 -0.007886
-0.009623 -0.007261
-0.007510 -0.006659
-0.005337 -0.006088
-0.003122 -0.005558
-0.000879 -0.005073
0.001377 -0.004638
0.003635 -0.004252
0.005882 -0.003913
0.008107 -0.003617
0.010303 -0.003356
0.012462 -0.003125
0.014579 -0.002917
0.016645 -0.002729
0.018646 -0.002564
0.020560 -0.002429
0.022364 -0.002332
0.024030 -0.002288
0.025533 -0.002309
0.026851 -0.002408
0.027970 -0.002595
0.028881 -0.002878
0.029581 -0.003265
0.030070 -0.003760
0.030354 -0.004367
0.030437 -0.005087
0.030325 -0.005914
0.030025 -0.006839
-0.080911 0.016275
-0.077717 0.017175
-0.074391 0.018084
-0.070946 0.018999
-0.067402 0.019912
-0.063786 0.020808
-0.060133 0.021673
-0.056483 0.022487
-0.052880 0.023232
-0.049363 0.023891
-0.045968 0.024451
-0.042726 0.024902
-0.039658 0.025234
-0.036779 0.025446
-0.034102 0.025535
-0.031637 0.025504
-0.029394 0.025356
-0.027383 0.025097
-0.025609 0.024733
-0.024073 0.024272
-0.022773 0.023720
-0.021704 0.023083
-0.020863 0.022366
-0.020251 0.021566
-0.019872 0.020682
-0.019733 0.019707
-0.019838 0.018636
-0.020185 0.017466
-0.020766 0.016193
-0.021563 0.014816
-0.022558 0.013337
-0.023728 0.011756
-0.025050 0.010079
-0.026505 0.008312
-0.028075 0.006464
-0.029745 0.004549
-0.031502 0.002585
-0.033331 0.000588
-0.035217 -0.001422
-0.037147 -0.003430
-0.039114 -0.005423
-0.041116 -0.007393
-0.043157 -0.009336
-0.045246 -0.011249
-0.047386 -0.013133
-0.049570 -0.014982
-0.051775 -0.016787
-0.053967 -0.018533
-0.056102 -0.020203
-0.058139 -0.021784
-0.060046 -0.023265
-0.061799 -0.024641
-0.063387 -0.025914
-0.064809 -0.027085
-0.066063 -0.028159
-0.067145 -0.029139
-0.068045 -0.030021
-0.068745 -0.030801
-0.069224 -0.031468
-0.069466 -0.032014
-0.069464 -0.032431
-0.069220 -0.032714
-0.068746 -0.032863
-0.068056 -0.032881
-0.067165 -0.032769
-0.066075 -0.032530
-0.064778 -0.032163
-0.063262 -0.031667
-0.061509 -0.031044
-0.059512 -0.030298
-0.057271 -0.029440
-0.054799 -0.028481
-0.052115 -0.027436
-0.049245 -0.026317
-0.046212 -0.025134
-0.043036 -0.023892
-0.039731 -0.022594
-0.036308 -0.021238
-0.032776 -0.019823
-0.029144 -0.018346
-0.025426 -0.016809
-0.021640 -0.015215
-0.017805 -0.013569
-0.013942 -0.011879
-0.010070 -0.010154
-0.006207 -0.008404
-0.002369 -0.006641
0.001422 -0.004879
0.005145 -0.003134
0.008771 -0.001425
0.012273 0.000230
0.015624 0.001814
0.018802 0.003315
0.021793 0.004725
0.024589 0.006043
0.027187 0.007271
0.029588 0.008415
0.031788 0.009478
0.033781 0.010462
0.035558 0.011366
0.037108 0.012184
-0.071761 0.040451
-0.068681 0.041221
-0.065576 0.041863
-0.062448 0.042378
-0.059301 0.042768
-0.056153 0.043036
-0.053025 0.043186
-0.049946 0.043219
-0.046947 0.043138
-0.044056 0.042944
-0.041302 0.042637
-0.038707 0.042218
-0.036294 0.041685
-0.034077 0.041036
-0.032070 0.040270
-0.030284 0.039381
-0.028728 0.038368
-0.027406 0.037226
-0.026322 0.035955
-0.025478 0.034557
-0.024872 0.033036
-0.024505 0.031399
-0.024376 0.029654
-0.024487 0.027813
-0.024837 0.025888
-0.025419 0.023897
-0.026216 0.021860
-0.027204 0.019798
-0.028355 0.017732
-0.029637 0.015683
-0.031020 0.013667
-0.032476 0.011698
-0.033982 0.009785
-0.035522 0.007936
-0.037090 0.006149
-0.038680 0.004422
-0.040295 0.002749
-0.041939 0.001120
-0.043619 -0.000472
-0.045346 -0.002037
-0.047135 -0.003582
-0.049004 -0.005116
-0.050973 -0.006644
-0.053055 -0.008170
-0.055243 -0.009683
-0.057503 -0.011163
-0.059777 -0.012578
-0.061992 -0.013887
-0.064078 -0.015054
-0.065977 -0.016047
-0.067648 -0.016846
-0.069070 -0.017438
-0.070237 -0.017821
-0.071153 -0.018003
-0.071828 -0.018000
-0.072267 -0.017832
-0.072472 -0.017524
-0.072441 -0.017104
-0.072169 -0.016596
-0.071654 -0.016025
-0.070897 -0.015411
-0.069904 -0.014770
-0.068686 -0.014113
-0.067249 -0.013446
-0.065592 -0.012766
-0.063709 -0.012062
-0.061588 -0.011318
-0.059221 -0.010517
-0.056612 -0.009644
-0.053779 -0.008690
-0.050755 -0.007653
-0.047580 -0.006534
-0.044301 -0.005343
-0.040962 -0.004093
-0.037595 -0.002804
-0.034226 -0.001496
-0.030866 -0.000196
-0.027521 0.001071
-0.024192 0.002282
-0.020881 0.003416
-0.017589 0.004460
-0.014316 0.005405
-0.011060 0.006249
-0.007815 0.006994
-0.004572 0.007650
-0.001324 0.008226
0.001924 0.008730
0.005156 0.009167
0.008338 0.009534
0.011432 0.009827
0.014400 0.010043
0.017215 0.010180
0.019859 0.010237
0.022327 0.010218
0.024626 0.010128
0.026762 0.009971
0.028739 0.009746
0.030548 0.009452
0.032173 0.009081
0.033587 0.008625
0.034767 0.008079
0.002441 -0.013169
0.005570 -0.012227
0.008762 -0.011229
0.011980 -0.010176
0.015190 -0.009067
0.018360 -0.007901
0.021468 -0.006675
0.024502 -0.005385
0.027465 -0.004021
0.030375 -0.002578
0.033250 -0.001052
0.036097 0.000541
0.038903 0.002176
0.041634 0.003810
0.044246 0.005401
0.046689 0.006909
0.048913 0.008302
0.050870 0.009561
0.052513 0.010672
0.053805 0.011628
0.054713 0.012426
0.055212 0.013064
0.055289 0.013541
0.054940 0.013856
0.054179 0.014015
0.053036 0.014027
0.051566 0.013914
0.049844 0.013706
0.047958 0.013441
0.046006 0.013160
0.044071 0.012893
0.042205 0.012651
0.040418 0.012420
0.038679 0.012165
0.036936 0.011844
0.035131 0.011419
0.033218 0.010862
0.031162 0.010160
0.028946 0.009305
0.026562 0.008298
0.024014 0.007140
0.021315 0.005833
0.018486 0.004381
0.015555 0.002793
0.012562 0.001082
0.009551 -0.000731
0.006566 -0.002618
0.003650 -0.004549
0.000838 -0.006489
-0.001851 -0.008410
-0.004415 -0.010289
-0.006876 -0.012116
-0.009265 -0.013888
-0.011616 -0.015608
-0.013945 -0.017274
-0.016247 -0.018884
-0.018497 -0.020429
-0.020657 -0.021904
-0.022683 -0.023306
-0.024528 -0.024632
-0.026152 -0.025884
-0.027516 -0.027059
-0.028589 -0.028158
-0.029343 -0.029171
-0.029755 -0.030084
-0.029807 -0.030875
-0.029495 -0.031515
-0.028829 -0.031977
-0.027834 -0.032237
-0.026557 -0.032280
-0.025057 -0.032099
-0.023409 -0.031700
-0.021685 -0.031098
-0.019944 -0.030313
-0.018213 -0.029364
-0.016493 -0.028267
-0.014762 -0.027039
-0.012995 -0.025698
-0.011167 -0.024264
-0.009266 -0.022755
-0.007286 -0.021187
-0.005228 -0.019573
-0.003103 -0.017919
-0.000924 -0.016231
0.001291 -0.014510
0.003517 -0.012758
0.005731 -0.010978
0.007907 -0.009171
0.010024 -0.007339
0.012066 -0.005480
0.014025 -0.003592
0.015902 -0.001677
0.017705 0.000263
0.019453 0.002223
0.021166 0.004190
0.022859 0.006144
0.024531 0.008057
0.026161 0.009894
0.027708 0.011620
0.029123 0.013210
0.030358 0.014644
-0.078702 0.042733
-0.075709 0.043528
-0.072747 0.044366
-0.069815 0.045242
-0.066912 0.046152
-0.064039 0.047090
-0.061196 0.048052
-0.058388 0.049031
-0.055621 0.050021
-0.052909 0.051014
-0.050268 0.052003
-0.047718 0.052978
-0.045284 0.053932
-0.042989 0.054854
-0.040857 0.055729
-0.038911 0.056540
-0.037171 0.057262
-0.035652 0.057868
-0.034362 0.058330
-0.033303 0.058626
-0.032471 0.058741
-0.031857 0.058667
-0.031447 0.058404
-0.031228 0.057955
-0.031187 0.057328
-0.031313 0.056529
-0.031602 0.055568
-0.032053 0.054454
-0.032668 0.053196
-0.033452 0.051809
-0.034406 0.050307
-0.035526 0.048707
-0.036805 0.047028
-0.038229 0.045286
-0.039779 0.043492
-0.041440 0.041649
-0.043195 0.039753
-0.045033 0.037794
-0.046945 0.035761
-0.048928 0.033643
-0.050972 0.031436
-0.053066 0.029144
-0.055190 0.026776
-0.057319 0.024347
-0.059428 0.021873
-0.061494 0.019373
-0.063494 0.016863
-0.065410 0.014364
-0.067220 0.011896
-0.068897 0.009481
-0.070409 0.007144
-0.071717 0.004910
-0.072787 0.002799
-0.073586 0.000825
-0.074094 -0.001004
-0.074303 -0.002686
-0.074221 -0.004227
-0.073871 -0.005632
-0.073287 -0.006910
-0.072508 -0.008066
-0.071573 -0.009104
-0.070507 -0.010029
-0.069326 -0.010840
-0.068033 -0.011539
-0.066625 -0.012126
-0.065094 -0.012603
-0.063435 -0.012971
-0.061638 -0.013229
-0.059689 -0.013376
-0.057573 -0.013405
-0.055268 -0.013310
-0.052757 -0.013088
-0.050029 -0.012737
-0.047080 -0.012263
-0.043919 -0.011679
-0.040565 -0.010999
-0.037049 -0.010243
-0.033408 -0.009427
-0.029685 -0.008569
-0.025924 -0.007688
-0.022163 -0.006800
-0.018437 -0.005921
-0.014767 -0.005065
-0.011170 -0.004243
-0.007654 -0.003459
-0.004225 -0.002714
-0.000887 -0.002006
0.002361 -0.001330
0.005520 -0.000681
0.008595 -0.000051
0.011585 0.000563
0.014484 0.001164
0.017278 0.001751
0.019948 0.002322
0.022471 0.002872
0.024825 0.003401
0.026993 0.003904
0.028964 0.004381
0.030733 0.004824
0.032303 0.005224
0.033681 0.005564
0.011188 0.023079
0.014172 0.024052
0.017047 0.025034
0.019803 0.026018
0.022425 0.026990
0.024895 0.027933
0.027189 0.028829
0.029284 0.029659
0.031162 0.030410
0.032807 0.031075
0.034211 0.031655
0.035369 0.032154
0.036285 0.032581
0.036963 0.032939
0.037408 0.033224
0.037624 0.033419
0.037613 0.033501
0.037376 0.033447
0.036915 0.033235
0.036232 0.032853
0.035332 0.032297
0.034222 0.031569
0.032909 0.030673
0.031401 0.029616
0.029705 0.028402
0.027829 0.027034
0.025780 0.025517
0.023570 0.023858
0.021208 0.022071
0.018710 0.020173
0.016091 0.018188
0.013368 0.016143
0.010560 0.014066
0.007686 0.011978
0.004763 0.009894
0.001808 0.007820
-0.001159 0.005755
-0.004119 0.003697
-0.007052 0.001648
-0.009934 -0.000388
-0.012741 -0.002401
-0.015451 -0.004378
-0.018042 -0.006305
-0.020499 -0.008173
-0.022813 -0.009975
-0.024975 -0.011709
-0.026981 -0.013372
-0.028821 -0.014965
-0.030486 -0.016485
-0.031964 -0.017931
-0.033242 -0.019299
-0.034308 -0.020590
-0.035155 -0.021803
-0.035778 -0.022939
-0.036179 -0.024000
-0.036359 -0.024980
-0.036324 -0.025866
-0.036078 -0.026640
-0.035624 -0.027277
-0.034961 -0.027752
-0.034092 -0.028044
-0.033013 -0.028138
-0.031727 -0.028021
-0.030237 -0.027688
-0.028551 -0.027142
-0.026684 -0.026389
-0.024655 -0.025445
-0.022486 -0.024333
-0.020203 -0.023081
-0.017827 -0.021718
-0.015376 -0.020274
-0.012861 -0.018776
-0.010291 -0.017247
-0.007675 -0.015702
-0.005018 -0.014154
-0.002325 -0.012604
0.000395 -0.011052
0.003130 -0.009499
0.005860 -0.007949
0.008561 -0.006413
0.011204 -0.004905
0.013762 -0.003443
0.016210 -0.002041
0.018525 -0.000710
0.020692 0.000544
0.022702 0.001717
0.024548 0.002805
0.026225 0.003805
0.027730 0.004713
0.029057 0.005522
0.030200 0.006232
0.031151 0.006843
0.031904 0.007364
0.032456 0.007811
0.032808 0.008204
0.032965 0.008568
0.032936 0.008923
0.032731 0.009275
0.032351 0.009614
0.031798 0.009913
0.031066 0.010133
-0.055455 0.011078
-0.052396 0.011917
-0.049261 0.012837
-0.046066 0.013825
-0.042831 0.014862
-0.039573 0.015930
-0.036312 0.017006
-0.033061 0.018074
-0.029828 0.019119
-0.026620 0.020126
-0.023444 0.021083
-0.020320 0.021977
-0.017275 0.022792
-0.014344 0.023512
-0.011566 0.024122
-0.008978 0.024613
-0.006607 0.024977
-0.004476 0.025211
-0.002596 0.025316
-0.000977 0.025295
0.000379 0.025149
0.001467 0.024880
0.002284 0.024488
0.002826 0.023969
0.003091 0.023318
0.003083 0.022529
0.002811 0.021598
0.002288 0.020523
0.001530 0.019305
0.000553 0.017946
-0.000633 0.016453
-0.002019 0.014834
-0.003597 0.013102
-0.005352 0.011276
-0.007264 0.009374
-0.009307 0.007417
-0.011448 0.005425
-0.013659 0.003419
-0.015908 0.001418
-0.018171 -0.000557
-0.020422 -0.002483
-0.022641 -0.004340
-0.024810 -0.006111
-0.026911 -0.007782
-0.028931 -0.009344
-0.030862 -0.010795
-0.032704 -0.012140
-0.034469 -0.013389
-0.036182 -0.014561
-0.037882 -0.015682
-0.039617 -0.016781
-0.041426 -0.017887
-0.043328 -0.019023
-0.045308 -0.020198
-0.047321 -0.021410
-0.049302 -0.022646
-0.051185 -0.023887
-0.052907 -0.025106
-0.054417 -0.026271
-0.055673 -0.027347
-0.056640 -0.028295
-0.057289 -0.029079
-0.057595 -0.029667
-0.057538 -0.030034
-0.057102 -0.030163
-0.056287 -0.030047
-0.055103 -0.029689
-0.053581 -0.029103
-0.051764 -0.028314
-0.049712 -0.027352
-0.047486 -0.026255
-0.045148 -0.025064
-0.042743 -0.023819
-0.040303 -0.022560
-0.037840 -0.021321
-0.035354 -0.020127
-0.032839 -0.018992
-0.030290 -0.017916
-0.027698 -0.016889
-0.025059 -0.015890
-0.022363 -0.014893
-0.019604 -0.013872
-0.016776 -0.012805
-0.013878 -0.011677
-0.010914 -0.010479
-0.007897 -0.009213
-0.004848 -0.007889
-0.001793 -0.006522
0.001240 -0.005129
0.004227 -0.003732
0.007147 -0.002347
0.009988 -0.000987
0.012748 0.000340
0.015425 0.001630
0.018016 0.002882
0.020506 0.004098
0.022873 0.005278
0.025088 0.006427
0.027127 0.007548
0.028974 0.008644
0.030621 0.009716
-0.031325 0.017806
-0.028248 0.018700
-0.025192 0.019537
-0.022170 0.020311
-0.019194 0.021023
-0.016275 0.021672
-0.013427 0.022256
-0.010663 0.022776
-0.008000 0.023229
-0.005459 0.023615
-0.003058 0.023931
-0.000818 0.024173
0.001245 0.024337
0.003117 0.024416
0.004789 0.024403
0.006255 0.024287
0.007513 0.024057
0.008561 0.023702
0.009395 0.023214
0.010011 0.022590
0.010402 0.021829
0.010563 0.020935
0.010491 0.019915
0.010185 0.018777
0.009647 0.017531
0.008878 0.016182
0.007884 0.014738
0.006666 0.013204
0.005231 0.011587
0.003584 0.009891
0.001737 0.008125
-0.000299 0.006295
-0.002507 0.004407
-0.004872 0.002467
-0.007375 0.000485
-0.009997 -0.001532
-0.012719 -0.003572
-0.015523 -0.005621
-0.018387 -0.007663
-0.021289 -0.009679
-0.024200 -0.011649
-0.027089 -0.013555
-0.029924 -0.015378
-0.032674 -0.017104
-0.035311 -0.018721
-0.037815 -0.020224
-0.040171 -0.021611
-0.042367 -0.022885
-0.044398 -0.024053
-0.046256 -0.025123
-0.047930 -0.026104
-0.049411 -0.027009
-0.050688 -0.027850
-0.051754 -0.028640
-0.052605 -0.029390
-0.053247 -0.030107
-0.053689 -0.030792
-0.053942 -0.031441
-0.054013 -0.032040
-0.053905 -0.032569
-0.053606 -0.033004
-0.053097 -0.033319
-0.052354 -0.033491
-0.051352 -0.033501
-0.050075 -0.033336
-0.048514 -0.032992
-0.046670 -0.032466
-0.044549 -0.031763
-0.042166 -0.030893
-0.039537 -0.029868
-0.036682 -0.028705
-0.033619 -0.027428
-0.030368 -0.026059
-0.026950 -0.024627
-0.023390 -0.023156
-0.019718 -0.021672
-0.015963 -0.020195
-0.012156 -0.018738
-0.008327 -0.017310
-0.004499 -0.015913
-0.000693 -0.014547
0.003071 -0.013208
0.006774 -0.011895
0.010397 -0.010605
0.013919 -0.009338
0.017319 -0.008095
0.020580 -0.006874
0.023690 -0.005675
0.026639 -0.004500
0.029424 -0.003349
0.032038 -0.002225
0.034474 -0.001133
0.036720 -0.000082
0.038760 0.000923
0.040579 0.001877
0.042164 0.002779
0.043509 0.003633
0.044612 0.004441
0.045478 0.005205
0.046114 0.005925
0.046528 0.006594
0.006121 -0.000239
0.009237 0.000759
0.012366 0.001778
0.015489 0.002806
0.018583 0.003832
0.021624 0.004841
0.024588 0.005819
0.027451 0.006753
0.030194 0.007633
0.032800 0.008452
0.035256 0.009205
0.037550 0.009892
0.039671 0.010511
0.041608 0.011063
0.043350 0.011542
0.044884 0.011940
0.046196 0.012242
0.047271 0.012432
0.048095 0.012491
0.048660 0.012404
0.048959 0.012161
0.048991 0.011755
0.048758 0.011186
0.048268 0.010461
0.047531 0.009587
0.046562 0.008577
0.045376 0.007445
0.043992 0.006208
0.042427 0.004883
0.040696 0.003488
0.038814 0.002042
0.036795 0.000562
0.034650 -0.000938
0.032392 -0.002446
0.030033 -0.003958
0.027586 -0.005472
0.025067 -0.006992
0.022488 -0.008523
0.019865 -0.010067
0.017212 -0.011623
0.014543 -0.013184
0.011873 -0.014741
0.009215 -0.016283
0.006583 -0.017796
0.003987 -0.019268
0.001438 -0.020690
-0.001056 -0.022054
-0.003488 -0.023359
-0.005854 -0.024605
-0.008149 -0.025795
-0.010370 -0.026935
-0.012511 -0.028031
-0.014561 -0.029091
-0.016509 -0.030121
-0.018338 -0.031123
-0.020030 -0.032099
-0.021561 -0.033039
-0.022910 -0.033927
-0.024052 -0.034737
-0.024966 -0.035437
-0.025635 -0.035991
-0.026048 -0.036364
-0.026195 -0.036529
-0.026076 -0.036461
-0.025695 -0.036148
-0.025058 -0.035585
-0.024181 -0.034777
-0.023081 -0.033740
-0.021782 -0.032497
-0.020306 -0.031079
-0.018678 -0.029520
-0.016918 -0.027858
-0.015045 -0.026131
-0.013072 -0.024376
-0.011012 -0.022627
-0.008877 -0.020911
-0.006677 -0.019246
-0.004425 -0.017636
-0.002134 -0.016075
0.000180 -0.014548
0.002502 -0.013037
0.004818 -0.011524
0.007112 -0.009996
0.009373 -0.008446
0.011589 -0.006871
0.013751 -0.005274
0.015849 -0.003661
0.017875 -0.002041
0.019822 -0.000426
0.021682 0.001172
0.023448 0.002743
0.025112 0.004277
0.026665 0.005766
0.028098 0.007206
0.029398 0.008596
0.030552 0.009938
0.031546 0.011238
0.032366 0.012502
0.032998 0.013729
0.033429 0.014913
0.033651 0.016038
-0.007504 0.039663
-0.004543 0.040430
-0.001674 0.041166
0.001086 0.041844
0.003719 0.042435
0.006213 0.042915
0.008556 0.043263
0.010743 0.043463
0.012775 0.043506
0.014652 0.043388
0.016377 0.043111
0.017954 0.042680
0.019381 0.042105
0.020653 0.041395
0.021761 0.040563
0.022693 0.039623
0.023434 0.038591
0.023967 0.037482
0.024271 0.036313
0.024327 0.035095
0.024120 0.033836
0.023638 0.032539
0.022877 0.031202
0.021840 0.029820
0.020534 0.028387
0.018974 0.026896
0.017178 0.025341
0.015167 0.023719
0.012967 0.022030
0.010603 0.020274
0.008100 0.018456
0.005481 0.016581
0.002768 0.014656
-0.000022 0.012686
-0.002868 0.010677
-0.005754 0.008637
-0.008660 0.006573
-0.011564 0.004495
-0.014441 0.002412
-0.017259 0.000339
-0.019983 -0.001708
-0.022576 -0.003711
-0.025003 -0.005651
-0.027232 -0.007508
-0.029242 -0.009267
-0.031021 -0.010912
-0.032567 -0.012437
-0.033890 -0.013837
-0.035014 -0.015114
-0.035966 -0.016273
-0.036785 -0.017323
-0.037506 -0.018276
-0.038162 -0.019143
-0.038777 -0.019937
-0.039362 -0.020668
-0.039916 -0.021349
-0.040427 -0.021993
-0.040872 -0.022616
-0.041217 -0.023232
-0.041420 -0.023854
-0.041429 -0.024482
-0.041195 -0.025104
-0.040675 -0.025697
-0.039834 -0.026229
-0.038657 -0.026666
-0.037140 -0.026974
-0.035297 -0.027129
-0.033153 -0.027112
-0.030745 -0.026914
-0.028118 -0.026536
-0.025318 -0.025982
-0.022392 -0.025264
-0.019385 -0.024397
-0.016334 -0.023401
-0.013276 -0.022297
-0.010240 -0.021112
-0.007254 -0.019876
-0.004340 -0.018618
-0.001516 -0.017367
0.001208 -0.016149
0.003825 -0.014976
0.006331 -0.013854
0.008722 -0.012776
0.010992 -0.011731
0.013132 -0.010703
0.015132 -0.009680
0.016981 -0.008653
0.018672 -0.007621
0.020199 -0.006587
0.021563 -0.005557
0.022770 -0.004540
0.023832 -0.003544
0.024764 -0.002577
0.025583 -0.001646
0.026300 -0.000759
0.026919 0.000076
0.027432 0.000848
0.027827 0.001549
0.028082 0.002175
0.028180 0.002728
0.028099 0.003219
0.010958 0.001137
0.014024 0.001923
0.017119 0.002682
0.020226 0.003412
0.023325 0.004109
0.026399 0.004773
0.029433 0.005407
0.032419 0.006018
0.035355 0.006616
0.038244 0.007216
0.041091 0.007832
0.043896 0.008477
0.046645 0.009153
0.049315 0.009853
0.051868 0.010558
0.054259 0.011237
0.056438 0.011850
0.058355 0.012358
0.059965 0.012724
0.061225 0.012919
0.062100 0.012924
0.062564 0.012733
0.062602 0.012345
0.062209 0.011768
0.061395 0.011018
0.060180 0.010115
0.058601 0.009084
0.056705 0.007954
0.054548 0.006755
0.052192 0.005518
0.049694 0.004269
0.047101 0.003027
0.044445 0.001801
0.041742 0.000592
0.038998 -0.000608
0.036208 -0.001817
0.033365 -0.003051
0.030463 -0.004331
0.027499 -0.005669
0.024478 -0.007072
0.021408 -0.008539
0.018303 -0.010059
0.015179 -0.011617
0.012058 -0.013194
0.008960 -0.014768
0.005907 -0.016318
0.002916 -0.017821
0.000000 -0.019262
-0.002835 -0.020628
-0.005594 -0.021913
-0.008290 -0.023119
-0.010944 -0.024255
-0.013575 -0.025334
-0.016189 -0.026367
-0.018776 -0.027366
-0.021310 -0.028335
-0.023746 -0.029275
-0.026038 -0.030181
-0.028132 -0.031044
-0.029983 -0.031850
-0.031546 -0.032578
-0.032786 -0.033211
-0.033676 -0.033728
-0.034195 -0.034114
-0.034334 -0.034353
-0.034092 -0.034434
-0.033478 -0.034352
-0.032514 -0.034104
-0.031235 -0.033692
-0.029685 -0.033125
-0.027916 -0.032419
-0.025984 -0.031589
-0.023935 -0.030657
-0.021807 -0.029642
-0.019623 -0.028561
-0.017398 -0.027434
-0.015141 -0.026275
-0.012863 -0.025098
-0.010578 -0.023913
-0.008304 -0.022726
-0.006058 -0.021538
-0.003859 -0.020348
-0.001720 -0.019154
0.000348 -0.017953
0.002335 -0.016742
0.004235 -0.015516
0.006044 -0.014271
0.007760 -0.013005
0.009384 -0.011711
0.010926 -0.010382
0.012402 -0.009010
0.013840 -0.007580
0.015273 -0.006076
0.016739 -0.004482
0.018267 -0.002784
0.019862 -0.000979
0.021503 0.000926
0.023140 0.002905
0.024702 0.004925
0.026110 0.006944
0.027290 0.008918
-0.039509 0.022810
-0.036381 0.023662
-0.033264 0.024429
-0.030174 0.025107
-0.027127 0.025694
-0.024146 0.026188
-0.021254 0.026588
-0.018478 0.026897
-0.015838 0.027120
-0.013354 0.027266
-0.011037 0.027348
-0.008893 0.027378
-0.006924 0.027367
-0.005127 0.027320
-0.003504 0.027231
-0.002062 0.027082
-0.000814 0.026851
0.000222 0.026516
0.001030 0.026060
0.001598 0.025474
0.001919 0.024759
0.001992 0.023919
0.001822 0.022963
0.001413 0.021898
0.000773 0.020735
-0.000094 0.019482
-0.001178 0.018149
-0.002470 0.016747
-0.003955 0.015285
-0.005620 0.013773
-0.007446 0.012222
-0.009416 0.010639
-0.011513 0.009028
-0.013725 0.007388
-0.016044 0.005715
-0.018464 0.004001
-0.020978 0.002239
-0.023575 0.000429
-0.026233 -0.001421
-0.028925 -0.003298
-0.031617 -0.005184
-0.034277 -0.007058
-0.036876 -0.008902
-0.039389 -0.010700
-0.041801 -0.012439
-0.044097 -0.014105
-0.046265 -0.015688
-0.048292 -0.017177
-0.050161 -0.018558
-0.051855 -0.019820
-0.053357 -0.020957
-0.054657 -0.021966
-0.055750 -0.022854
-0.056641 -0.023633
-0.057338 -0.024322
-0.057852 -0.024941
-0.058190 -0.025505
-0.058349 -0.026022
-0.058316 -0.026485
-0.058072 -0.026882
-0.057592 -0.027196
-0.056856 -0.027408
-0.055849 -0.027505
-0.054562 -0.027475
-0.052995 -0.027310
-0.051150 -0.027004
-0.049039 -0.026555
-0.046675 -0.025962
-0.044080 -0.025229
-0.041277 -0.024364
-0.038291 -0.023378
-0.035150 -0.022290
-0.031880 -0.021119
-0.028507 -0.019891
-0.025058 -0.018630
-0.021559 -0.017359
-0.018033 -0.016101
-0.014506 -0.014871
-0.011005 -0.013680
-0.007554 -0.012535
-0.004176 -0.011432
-0.000888 -0.010369
0.002293 -0.009337
0.005356 -0.008329
0.008292 -0.007336
0.011097 -0.006350
0.013771 -0.005365
0.016314 -0.004373
0.018727 -0.003373
0.021012 -0.002364
0.023168 -0.001347
0.025197 -0.000325
0.027098 0.000700
0.028873 0.001728
0.030523 0.002759
0.032046 0.003795
0.033436 0.004836
0.034681 0.005879
0.035760 0.006915
0.036649 0.007927
0.037319 0.008895
-0.022636 0.012722
-0.019660 0.013715
-0.016783 0.014718
-0.014012 0.015729
-0.011350 0.016742
-0.008805 0.017754
-0.006390 0.018757
-0.004119 0.019741
-0.002012 0.020695
-0.000086 0.021609
0.001642 0.022476
0.003162 0.023289
0.004465 0.024048
0.005547 0.024751
0.006405 0.025399
0.007036 0.025993
0.007438 0.026529
0.007610 0.027005
0.007555 0.027416
0.007282 0.027758
0.006807 0.028032
0.006150 0.028239
0.005332 0.028383
0.004376 0.028469
0.003294 0.028498
0.002094 0.028469
0.000778 0.028376
-0.000657 0.028213
-0.002213 0.027974
-0.003888 0.027655
-0.005679 0.027253
-0.007581 0.026767
-0.009585 0.026197
-0.011681 0.025544
-0.013854 0.024814
-0.016085 0.024009
-0.018350 0.023136
-0.020618 0.022200
-0.022861 0.021202
-0.025049 0.020146
-0.027160 0.019033
-0.029177 0.017864
-0.031090 0.016641
-0.032901 0.015364
-0.034617 0.014036
-0.036244 0.012662
-0.037783 0.011253
-0.039227 0.009826
-0.040560 0.008404
-0.041761 0.007009
-0.042815 0.005663
-0.043709 0.004382
-0.044437 0.003175
-0.044993 0.002050
-0.045373 0.001009
-0.045564 0.000054
-0.045551 -0.000810
-0.045312 -0.001578
-0.044833 -0.002244
-0.044101 -0.002807
-0.043120 -0.003265
-0.041901 -0.003620
-0.040467 -0.003879
-0.038848 -0.004048
-0.037075 -0.004131
-0.035175 -0.004133
-0.033167 -0.004052
-0.031063 -0.003880
-0.028867 -0.003610
-0.026581 -0.003235
-0.024211 -0.002752
-0.021764 -0.002166
-0.019252 -0.001482
-0.016687 -0.000711
-0.014083 0.000138
-0.011449 0.001054
-0.008800 0.002031
-0.006148 0.003061
-0.003512 0.004134
-0.000912 0.005239
0.001632 0.006360
0.004102 0.007480
0.006485 0.008585
0.008775 0.009659
0.010977 0.010695
0.013101 0.011688
0.015167 0.012636
0.017192 0.013539
0.019187 0.014391
0.021146 0.015181
0.023051 0.015889
0.024874 0.016492
0.026586 0.016966
0.028161 0.017292
0.029579 0.017455
0.030821 0.017450
0.031872 0.017277
0.032718 0.016940
0.033346 0.016445
0.033744 0.015800
0.033907 0.015006
0.011094 0.018729
0.014256 0.019676
0.017459 0.020631
0.020676 0.021580
0.023881 0.022512
0.027052 0.023416
0.030167 0.024282
0.033209 0.025105
0.036161 0.025877
0.039009 0.026594
0.041737 0.027252
0.044326 0.027847
0.046755 0.028376
0.049002 0.028834
0.051044 0.029219
0.052857 0.029529
0.054420 0.029758
0.055711 0.029905
0.056711 0.029963
0.057399 0.029928
0.057761 0.029797
0.057786 0.029567
0.057473 0.029238
0.056825 0.028814
0.055860 0.028301
0.054600 0.027709
0.053078 0.027047
0.051329 0.026329
0.049390 0.025562
0.047294 0.024754
0.045067 0.023907
0.042725 0.023018
0.040278 0.022082
0.037733 0.021092
0.035095 0.020043
0.032370 0.018933
0.029568 0.017763
0.026701 0.016536
0.023779 0.015258
0.020821 0.013935
0.017842 0.012577
0.014863 0.011192
0.011902 0.009790
0.008980 0.008377
0.006113 0.006962
0.003316 0.005549
0.000600 0.004143
-0.002033 0.002745
-0.004582 0.001352
-0.007056 -0.000043
-0.009466 -0.001445
-0.011819 -0.002862
-0.014120 -0.004298
-0.016357 -0.005752
-0.018512 -0.007215
-0.020553 -0.008676
-0.022447 -0.010116
-0.024153 -0.011517
-0.025636 -0.012858
-0.026858 -0.014118
-0.027790 -0.015277
-0.028407 -0.016317
-0.028693 -0.017222
-0.028638 -0.017978
-0.028246 -0.018577
-0.027525 -0.019012
-0.026497 -0.019284
-0.025191 -0.019395
-0.023643 -0.019353
-0.021892 -0.019171
-0.019977 -0.018860
-0.017933 -0.018435
-0.015787 -0.017906
-0.013556 -0.017281
-0.011253 -0.016567
-0.008886 -0.015769
-0.006465 -0.014891
-0.004000 -0.013940
-0.001505 -0.012923
0.001004 -0.011849
0.003505 -0.010732
0.005976 -0.009588
0.008395 -0.008433
0.010738 -0.007286
0.012983 -0.006164
0.015113 -0.005083
0.017113 -0.004057
0.018976 -0.003097
0.020702 -0.002210
0.022299 -0.001402
0.023780 -0.000673
0.025165 -0.000020
0.026473 0.000559
0.027716 0.001068
0.028897 0.001512
0.030002 0.001891
0.031010 0.002210
0.031889 0.002473
0.032604 0.002685
0.033121 0.002849
0.033407 0.002966
-0.064376 0.045086
-0.061226 0.045874
-0.057891 0.046579
-0.054403 0.047194
-0.050796 0.047717
-0.047106 0.048150
-0.043366 0.048502
-0.039612 0.048785
-0.035878 0.049012
-0.032198 0.049194
-0.028604 0.049333
-0.025122 0.049422
-0.021775 0.049448
-0.018583 0.049393
-0.015565 0.049241
-0.012737 0.048978
-0.010116 0.048598
-0.007716 0.048098
-0.005549 0.047483
-0.003625 0.046763
-0.001944 0.045951
-0.000505 0.045062
0.000703 0.044110
0.001692 0.043109
0.002480 0.042073
0.003078 0.041012
0.003498 0.039933
0.003744 0.038840
0.003820 0.037734
0.003727 0.036615
0.003468 0.035478
0.003042 0.034320
0.002446 0.033137
0.001671 0.031922
0.000702 0.030670
-0.000474 0.029376
-0.001868 0.028034
-0.003482 0.026642
-0.005313 0.025203
-0.007346 0.023719
-0.009560 0.022195
-0.011930 0.020639
-0.014427 0.019055
-0.017021 0.017450
-0.019687 0.015832
-0.022396 0.014206
-0.025126 0.012582
-0.027852 0.010974
-0.030551 0.009400
-0.033200 0.007880
-0.035782 0.006440
-0.038283 0.005106
-0.040693 0.003895
-0.043006 0.002816
-0.045212 0.001868
-0.047297 0.001035
-0.049241 0.000297
-0.051018 -0.000369
-0.052600 -0.000984
-0.053962 -0.001570
-0.055079 -0.002144
-0.055936 -0.002723
-0.056527 -0.003319
-0.056855 -0.003944
-0.056931 -0.004603
-0.056774 -0.005295
-0.056401 -0.006011
-0.055830 -0.006728
-0.055072 -0.007410
-0.054136 -0.008013
-0.053027 -0.008486
-0.051754 -0.008781
-0.050322 -0.008859
-0.048738 -0.008703
-0.046999 -0.008320
-0.045101 -0.007737
-0.043034 -0.006993
-0.040791 -0.006137
-0.038368 -0.005211
-0.035765 -0.004257
-0.032990 -0.003308
-0.030054 -0.002394
-0.026979 -0.001536
-0.023787 -0.000749
-0.020508 -0.000043
-0.017171 0.000583
-0.013805 0.001135
-0.010435 0.001625
-0.007084 0.002068
-0.003772 0.002482
-0.000515 0.002884
0.002674 0.003287
0.005783 0.003700
0.008805 0.004125
0.011731 0.004557
0.014549 0.004983
0.017234 0.005387
0.019758 0.005756
0.022084 0.006076
0.024178 0.006339
0.026011 0.006540
0.035835 -0.044511
0.038824 -0.043596
0.041586 -0.042658
0.044092 -0.041691
0.046319 -0.040692
0.048257 -0.039658
0.049905 -0.038589
0.051273 -0.037487
0.052380 -0.036356
0.053252 -0.035203
0.053918 -0.034036
0.054403 -0.032866
0.054730 -0.031706
0.054914 -0.030575
0.054958 -0.029496
0.054859 -0.028499
0.054600 -0.027611
0.054160 -0.026858
0.053508 -0.026257
0.052613 -0.025820
0.051445 -0.025549
0.049986 -0.025444
0.048228 -0.025498
0.046176 -0.025700
0.043847 -0.026038
0.041272 -0.026496
0.038488 -0.027055
0.035539 -0.027696
0.032470 -0.028401
0.029323 -0.029155
0.026135 -0.029945
0.022935 -0.030766
0.019744 -0.031615
0.016573 -0.032493
0.013432 -0.033403
0.010325 -0.034350
0.007255 -0.035338
0.004223 -0.036371
0.001237 -0.037449
-0.001689 -0.038566
-0.004533 -0.039709
-0.007269 -0.040860
-0.009864 -0.041997
-0.012288 -0.043095
-0.014516 -0.044132
-0.016523 -0.045084
-0.018298 -0.045931
-0.019832 -0.046659
-0.021129 -0.047256
-0.022200 -0.047721
-0.023066 -0.048059
-0.023752 -0.048284
-0.024286 -0.048416
-0.024695 -0.048476
-0.024999 -0.048482
-0.025209 -0.048444
-0.025326 -0.048363
-0.025337 -0.048232
-0.025223 -0.048039
-0.024960 -0.047767
-0.024521 -0.047399
-0.023887 -0.046914
-0.023040 -0.046292
-0.021974 -0.045517
-0.020690 -0.044572
-0.019195 -0.043446
-0.017507 -0.042134
-0.015647 -0.040632
-0.013640 -0.038946
-0.011515 -0.037082
-0.009298 -0.035055
-0.007014 -0.032884
-0.004682 -0.030589
-0.002316 -0.028192
0.000077 -0.025714
0.002492 -0.023169
0.004924 -0.020575
0.007363 -0.017950
0.009791 -0.015314
0.012186 -0.012692
0.014517 -0.010110
0.016752 -0.007588
0.018859 -0.005145
0.020809 -0.002794
0.022575 -0.000544
0.024137 0.001599
0.025484 0.003631
0.026609 0.005551
0.027513 0.007362
0.028207 0.009069
0.028707 0.010679
0.029038 0.012206
0.029231 0.013666
0.029322 0.015084
0.029345 0.016486
0.029330 0.017903
0.029296 0.019354
0.029242 0.020841
0.029148 0.022341
0.028973 0.023802
0.028669 0.025161
-0.099204 0.073873
-0.096082 0.074688
-0.092864 0.075480
-0.089562 0.076233
-0.086194 0.076929
-0.082780 0.077549
-0.079346 0.078073
-0.075923 0.078486
-0.072542 0.078774
-0.069238 0.078926
-0.066042 0.078939
-0.062984 0.078811
-0.060091 0.078544
-0.057386 0.078144
-0.054889 0.077613
-0.052616 0.076952
-0.050585 0.076160
-0.048808 0.075230
-0.047296 0.074157
-0.046056 0.072934
-0.045090 0.071557
-0.044397 0.070024
-0.043973 0.068340
-0.043810 0.066510
-0.043898 0.064545
-0.044225 0.062456
-0.044775 0.060261
-0.045531 0.057979
-0.046472 0.055633
-0.047576 0.053246
-0.048816 0.050840
-0.050170 0.048437
-0.051614 0.046051
-0.053133 0.043695
-0.054712 0.041374
-0.056345 0.039086
-0.058028 0.036827
-0.059759 0.034587
-0.061536 0.032358
-0.063354 0.030134
-0.065204 0.027916
-0.067074 0.025709
-0.068946 0.023523
-0.070802 0.021373
-0.072622 0.019277
-0.074387 0.017252
-0.076078 0.015317
-0.077675 0.013487
-0.079160 0.011780
-0.080514 0.010208
-0.081719 0.008784
-0.082761 0.007512
-0.083628 0.006394
-0.084312 0.005424
-0.084809 0.004590
-0.085118 0.003876
-0.085238 0.003263
-0.085168 0.002732
-0.084907 0.002267
-0.084453 0.001860
-0.083801 0.001504
-0.082944 0.001200
-0.081873 0.000952
-0.080579 0.000766
-0.079051 0.000646
-0.077283 0.000599
-0.075266 0.000629
-0.073000 0.000738
-0.070484 0.000930
-0.067724 0.001205
-0.064732 0.001563
-0.061526 0.002000
-0.058130 0.002509
-0.054571 0.003078
-0.050882 0.003693
-0.047095 0.004334
-0.043243 0.004981
-0.039360 0.005612
-0.035476 0.006206
-0.031624 0.006745
-0.027830 0.007213
-0.024119 0.007596
-0.020509 0.007887
-0.017011 0.008081
-0.013633 0.008176
-0.010379 0.008174
-0.007248 0.008083
-0.004241 0.007912
-0.001353 0.007672
0.001418 0.007378
0.004078 0.007047
0.006630 0.006696
0.009082 0.006342
0.011437 0.006000
0.013701 0.005684
0.015873 0.005401
0.017948 0.005154
0.019915 0.004940
0.021757 0.004749
0.023456 0.004567
0.024992 0.004377
-0.063890 0.057502
-0.060813 0.058370
-0.057690 0.059197
-0.054532 0.059964
-0.051349 0.060649
-0.048148 0.061230
-0.044940 0.061690
-0.041735 0.062014
-0.038550 0.062192
-0.035405 0.062216
-0.032325 0.062082
-0.029338 0.061787
-0.026475 0.061331
-0.023764 0.060717
-0.021232 0.059949
-0.018899 0.059035
-0.016782 0.057981
-0.014893 0.056793
-0.013239 0.055478
-0.011827 0.054037
-0.010660 0.052474
-0.009740 0.050789
-0.009067 0.048984
-0.008640 0.047062
-0.008455 0.045028
-0.008508 0.042891
-0.008793 0.040663
-0.009307 0.038359
-0.010047 0.035994
-0.011009 0.033588
-0.012188 0.031158
-0.013578 0.028719
-0.015168 0.026288
-0.016941 0.023878
-0.018879 0.021501
-0.020956 0.019170
-0.023145 0.016896
-0.025417 0.014688
-0.027744 0.012558
-0.030097 0.010515
-0.032449 0.008566
-0.034774 0.006721
-0.037051 0.004988
-0.039261 0.003375
-0.041388 0.001887
-0.043424 0.000529
-0.045361 -0.000696
-0.047196 -0.001786
-0.048924 -0.002743
-0.050540 -0.003569
-0.052032 -0.004263
-0.053386 -0.004831
-0.054585 -0.005277
-0.055613 -0.005606
-0.056456 -0.005828
-0.057107 -0.005953
-0.057564 -0.005991
-0.057827 -0.005952
-0.057901 -0.005842
-0.057788 -0.005665
-0.057492 -0.005419
-0.057009 -0.005104
-0.056335 -0.004714
-0.055463 -0.004247
-0.054387 -0.003702
-0.053102 -0.003081
-0.051602 -0.002391
-0.049884 -0.001643
-0.047942 -0.000848
-0.045775 -0.000017
-0.043381 0.000835
-0.040764 0.001697
-0.037934 0.002552
-0.034909 0.003385
-0.031714 0.004178
-0.028382 0.004912
-0.024946 0.005572
-0.021446 0.006144
-0.017914 0.006620
-0.014384 0.006998
-0.010882 0.007279
-0.007430 0.007466
-0.004048 0.007564
-0.000751 0.007577
0.002447 0.007509
0.005535 0.007359
0.008505 0.007127
0.011353 0.006813
0.014076 0.006418
0.016671 0.005945
0.019133 0.005400
0.021456 0.004789
0.023627 0.004119
0.025633 0.003394
0.027457 0.002618
0.029086 0.001793
0.030510 0.000921
0.031729 0.000007
0.032747 -0.000944
0.033577 -0.001928
0.034235 -0.002937
-0.007982 -0.006238
-0.005070 -0.005467
-0.002268 -0.004580
0.000405 -0.003577
0.002931 -0.002466
0.005294 -0.001261
0.007478 0.000019
0.009472 0.001353
0.011266 0.002720
0.012850 0.004100
0.014219 0.005472
0.015368 0.006818
0.016296 0.008120
0.017007 0.009362
0.017510 0.010530
0.017819 0.011615
0.017951 0.012609
0.017919 0.013512
0.017734 0.014329
0.017404 0.015068
0.016935 0.015739
0.016331 0.016348
0.015599 0.016898
0.014744 0.017384
0.013766 0.017792
0.012667 0.018104
0.011445 0.018299
0.010099 0.018358
0.008632 0.018267
0.007047 0.018016
0.005355 0.017601
0.003567 0.017023
0.001698 0.016286
-0.000238 0.015390
-0.002231 0.014341
-0.004272 0.013140
-0.006357 0.011791
-0.008482 0.010298
-0.010643 0.008670
-0.012829 0.006915
-0.015020 0.005045
-0.017190 0.003074
-0.019308 0.001019
-0.021347 -0.001106
-0.023280 -0.003286
-0.025089 -0.005509
-0.026758 -0.007760
-0.028278 -0.010026
-0.029636 -0.012289
-0.030825 -0.014531
-0.031838 -0.016732
-0.032671 -0.018873
-0.033328 -0.020939
-0.033817 -0.022919
-0.034153 -0.024808
-0.034358 -0.026603
-0.034458 -0.028311
-0.034475 -0.029937
-0.034430 -0.031490
-0.034335 -0.032975
-0.034188 -0.034391
-0.033981 -0.035724
-0.033697 -0.036953
-0.033318 -0.038045
-0.032827 -0.038967
-0.032211 -0.039687
-0.031459 -0.040176
-0.030564 -0.040411
-0.029522 -0.040376
-0.028330 -0.040059
-0.026990 -0.039455
-0.025507 -0.038565
-0.023890 -0.037400
-0.022156 -0.035980
-0.020325 -0.034337
-0.018421 -0.032509
-0.016469 -0.030537
-0.014495 -0.028462
-0.012522 -0.026326
-0.010570 -0.024161
-0.008656 -0.021992
-0.006790 -0.019832
-0.004979 -0.017684
-0.003224 -0.015539
-0.001528 -0.013390
0.000111 -0.011227
0.001691 -0.009046
0.003212 -0.006850
0.004673 -0.004646
0.006073 -0.002446
0.007411 -0.000260
0.008691 0.001902
0.009916 0.004030
0.011089 0.006114
0.012210 0.008138
0.013277 0.010084
0.014283 0.011933
0.015217 0.013666
0.016068 0.015264
0.016822 0.016712
0.017465 0.017999
-0.056425 0.028892
-0.053456 0.029729
-0.050618 0.030583
-0.047911 0.031448
-0.045331 0.032318
-0.042874 0.033189
-0.040537 0.034052
-0.038326 0.034901
-0.036246 0.035724
-0.034310 0.036513
-0.032532 0.037263
-0.030924 0.037970
-0.029501 0.038634
-0.028273 0.039254
-0.027249 0.039826
-0.026437 0.040340
-0.025841 0.040780
-0.025460 0.041126
-0.025291 0.041357
-0.025328 0.041458
-0.025559 0.041414
-0.025973 0.041220
-0.026555 0.040872
-0.027290 0.040371
-0.028165 0.039720
-0.029167 0.038923
-0.030286 0.037986
-0.031509 0.036916
-0.032821 0.035725
-0.034208 0.034428
-0.035649 0.033043
-0.037127 0.031587
-0.038622 0.030079
-0.040119 0.028532
-0.041604 0.026953
-0.043067 0.025344
-0.044505 0.023704
-0.045917 0.022032
-0.047310 0.020326
-0.048689 0.018588
-0.050062 0.016821
-0.051434 0.015031
-0.052806 0.013225
-0.054175 0.011412
-0.055535 0.009602
-0.056873 0.007809
-0.058166 0.006049
-0.059385 0.004341
-0.060495 0.002706
-0.061459 0.001161
-0.062245 -0.000278
-0.062825 -0.001606
-0.063181 -0.002823
-0.063306 -0.003934
-0.063201 -0.004949
-0.062877 -0.005877
-0.062356 -0.006723
-0.061667 -0.007488
-0.060843 -0.008170
-0.059922 -0.008762
-0.058936 -0.009259
-0.057911 -0.009659
-0.056859 -0.009955
-0.055785 -0.010144
-0.054682 -0.010221
-0.053530 -0.010180
-0.052306 -0.010012
-0.050978 -0.009715
-0.049519 -0.009287
-0.047905 -0.008737
-0.046122 -0.008079
-0.044164 -0.007336
-0.042036 -0.006532
-0.039747 -0.005693
-0.037315 -0.004837
-0.034761 -0.003978
-0.032111 -0.003118
-0.029393 -0.002253
-0.026638 -0.001381
-0.023872 -0.000498
-0.021118 0.000394
-0.018392 0.001289
-0.015700 0.002182
-0.013039 0.003068
-0.010404 0.003946
-0.007784 0.004815
-0.005173 0.005677
-0.002570 0.006530
0.000015 0.007368
0.002562 0.008179
0.005046 0.008950
0.007438 0.009665
0.009710 0.010313
0.011839 0.010886
0.013809 0.011386
0.015608 0.011815
0.017230 0.012180
0.018675 0.012482
0.019948 0.012712
0.021057 0.012855
0.022012 0.012883
-0.071077 0.009798
-0.068002 0.010711
-0.064801 0.011473
-0.061519 0.012071
-0.058199 0.012502
-0.054884 0.012769
-0.051604 0.012887
-0.048381 0.012880
-0.045224 0.012777
-0.042135 0.012608
-0.039115 0.012401
-0.036171 0.012171
-0.033311 0.011926
-0.030552 0.011661
-0.027911 0.011362
-0.025409 0.011007
-0.023068 0.010572
-0.020908 0.010033
-0.018950 0.009367
-0.017208 0.008560
-0.015696 0.007601
-0.014424 0.006487
-0.013395 0.005221
-0.012608 0.003813
-0.012059 0.002279
-0.011736 0.000639
-0.011626 -0.001083
-0.011716 -0.002863
-0.011990 -0.004677
-0.012440 -0.006504
-0.013055 -0.008330
-0.013831 -0.010148
-0.014762 -0.011960
-0.015845 -0.013769
-0.017076 -0.015575
-0.018450 -0.017375
-0.019959 -0.019156
-0.021594 -0.020901
-0.023344 -0.022585
-0.025194 -0.024186
-0.027127 -0.025680
-0.029125 -0.027048
-0.031170 -0.028270
-0.033243 -0.029335
-0.035332 -0.030230
-0.037425 -0.030951
-0.039520 -0.031497
-0.041617 -0.031871
-0.043718 -0.032082
-0.045823 -0.032140
-0.047921 -0.032055
-0.049989 -0.031840
-0.051995 -0.031506
-0.053904 -0.031062
-0.055679 -0.030513
-0.057287 -0.029859
-0.058698 -0.029098
-0.059889 -0.028228
-0.060835 -0.027247
-0.061521 -0.026159
-0.061931 -0.024971
-0.062057 -0.023693
-0.061896 -0.022341
-0.061453 -0.020930
-0.060739 -0.019480
-0.059775 -0.018009
-0.058585 -0.016533
-0.057199 -0.015066
-0.055644 -0.013614
-0.053936 -0.012176
-0.052083 -0.010742
-0.050078 -0.009296
-0.047910 -0.007818
-0.045565 -0.006291
-0.043033 -0.004703
-0.040313 -0.003055
-0.037410 -0.001358
-0.034334 0.000360
-0.031104 0.002065
-0.027743 0.003711
-0.024275 0.005257
-0.020729 0.006660
-0.017134 0.007888
-0.013520 0.008913
-0.009916 0.009717
-0.006347 0.010292
-0.002836 0.010642
0.000607 0.010784
0.003979 0.010745
0.007287 0.010562
0.010545 0.010282
0.013760 0.009950
0.016934 0.009607
0.020053 0.009286
0.023094 0.009006
0.026026 0.008769
0.028812 0.008569
0.031415 0.008386
0.033800 0.008193
0.035932 0.007958
0.037779 0.007651
-0.027709 0.026314
-0.024724 0.027131
-0.021832 0.027888
-0.019043 0.028593
-0.016364 0.029257
-0.013800 0.029889
-0.011355 0.030500
-0.009032 0.031095
-0.006837 0.031676
-0.004776 0.032239
-0.002862 0.032774
-0.001105 0.033269
0.000480 0.033709
0.001883 0.034077
0.003093 0.034359
0.004100 0.034542
0.004899 0.034615
0.005484 0.034570
0.005849 0.034401
0.005990 0.034105
0.005908 0.033682
0.005602 0.033134
0.005079 0.032461
0.004351 0.031663
0.003431 0.030739
0.002338 0.029690
0.001089 0.028514
-0.000297 0.027214
-0.001806 0.025792
-0.003421 0.024256
-0.005130 0.022613
-0.006920 0.020874
-0.008780 0.019052
-0.010699 0.017162
-0.012667 0.015220
-0.014676 0.013241
-0.016720 0.011239
-0.018794 0.009228
-0.020891 0.007214
-0.023005 0.005206
-0.025122 0.003208
-0.027224 0.001223
-0.029288 -0.000743
-0.031289 -0.002687
-0.033206 -0.004599
-0.035021 -0.006471
-0.036721 -0.008290
-0.038301 -0.010044
-0.039756 -0.011718
-0.041083 -0.013296
-0.042277 -0.014759
-0.043328 -0.016090
-0.044222 -0.017272
-0.044948 -0.018295
-0.045497 -0.019154
-0.045863 -0.019853
-0.046046 -0.020405
-0.046050 -0.020828
-0.045878 -0.021149
-0.045534 -0.021395
-0.045019 -0.021590
-0.044328 -0.021750
-0.043457 -0.021879
-0.042400 -0.021969
-0.041157 -0.022000
-0.039729 -0.021947
-0.038124 -0.021778
-0.036350 -0.021464
-0.034420 -0.020978
-0.032344 -0.020299
-0.030131 -0.019412
-0.027794 -0.018311
-0.025343 -0.017004
-0.022794 -0.015505
-0.020160 -0.013841
-0.017459 -0.012046
-0.014711 -0.010159
-0.011933 -0.008227
-0.009147 -0.006294
-0.006372 -0.004406
-0.003629 -0.002603
-0.000936 -0.000913
0.001686 0.000643
0.004219 0.002056
0.006646 0.003327
0.008953 0.004460
0.011127 0.005461
0.013164 0.006339
0.015060 0.007102
0.016818 0.007758
0.018443 0.008313
0.019938 0.008772
0.021308 0.009141
0.022556 0.009420
0.023681 0.009611
0.024687 0.009717
0.025575 0.009738
0.026347 0.009678
0.027001 0.009540
0.027536 0.009327
0.027942 0.009044
0.007275 0.027796
0.010341 0.028662
0.013396 0.029404
0.016431 0.030021
0.019435 0.030510
0.022390 0.030865
0.025276 0.031083
0.028068 0.031158
0.030741 0.031089
0.033269 0.030877
0.035629 0.030526
0.037800 0.030045
0.039763 0.029444
0.041506 0.028730
0.043017 0.027903
0.044291 0.026959
0.045325 0.025892
0.046125 0.024699
0.046696 0.023382
0.047046 0.021949
0.047181 0.020416
0.047103 0.018799
0.046814 0.017118
0.046315 0.015394
0.045605 0.013647
0.044685 0.011896
0.043557 0.010161
0.042222 0.008461
0.040685 0.006810
0.038949 0.005225
0.037020 0.003717
0.034904 0.002296
0.032610 0.000971
0.030151 -0.000253
0.027545 -0.001377
0.024810 -0.002408
0.021970 -0.003353
0.019049 -0.004223
0.016068 -0.005022
0.013050 -0.005751
0.010013 -0.006405
0.006975 -0.006980
0.003951 -0.007467
0.000955 -0.007863
-0.001998 -0.008161
-0.004896 -0.008361
-0.007728 -0.008461
-0.010483 -0.008464
-0.013148 -0.008374
-0.015712 -0.008198
-0.018161 -0.007941
-0.020478 -0.007612
-0.022649 -0.007217
-0.024659 -0.006762
-0.026495 -0.006255
-0.028148 -0.005699
-0.029610 -0.005097
-0.030876 -0.004451
-0.031941 -0.003760
-0.032799 -0.003020
-0.033443 -0.002230
-0.033865 -0.001390
-0.034054 -0.000503
-0.034002 0.000426
-0.033702 0.001391
-0.033150 0.002381
-0.032347 0.003389
-0.031301 0.004406
-0.030020 0.005422
-0.028518 0.006430
-0.026813 0.007419
-0.024923 0.008382
-0.022867 0.009313
-0.020665 0.010208
-0.018340 0.011068
-0.015913 0.011892
-0.013406 0.012681
-0.010840 0.013431
-0.008235 0.014129
-0.005606 0.014759
-0.002965 0.015299
-0.000319 0.015729
0.002325 0.016031
0.004960 0.016191
0.007575 0.016197
0.010154 0.016044
0.012681 0.015731
0.015139 0.015259
0.017510 0.014637
0.019774 0.013874
0.021914 0.012985
0.023909 0.011985
0.025737 0.010895
0.027378 0.009737
0.028815 0.008539
0.030033 0.007328
0.031022 0.006129
0.031776 0.004956
0.032295 0.003812
0.032581 0.002686
0.032639 0.001563
0.012656 0.014599
0.015473 0.015578
0.018079 0.016548
0.020454 0.017506
0.022592 0.018450
0.024490 0.019386
0.026158 0.020324
0.027612 0.021274
0.028869 0.022249
0.029943 0.023255
0.030844 0.024294
0.031570 0.025355
0.032114 0.026422
0.032461 0.027474
0.032598 0.028485
0.032511 0.029430
0.032188 0.030284
0.031614 0.031018
0.030780 0.031604
0.029673 0.032015
0.028288 0.032225
0.026624 0.032216
0.024691 0.031977
0.022505 0.031504
0.020093 0.030801
0.017488 0.029882
0.014727 0.028766
0.011851 0.027477
0.008898 0.026042
0.005906 0.024488
0.002906 0.022844
-0.000072 0.021131
-0.003007 0.019367
-0.005882 0.017566
-0.008685 0.015734
-0.011410 0.013875
-0.014052 0.011987
-0.016609 0.010065
-0.019076 0.008103
-0.021445 0.006092
-0.023706 0.004027
-0.025838 0.001906
-0.027820 -0.000265
-0.029627 -0.002477
-0.031235 -0.004714
-0.032625 -0.006958
-0.033784 -0.009187
-0.034707 -0.011379
-0.035393 -0.013514
-0.035848 -0.015571
-0.036077 -0.017530
-0.036083 -0.019372
-0.035867 -0.021080
-0.035429 -0.022639
-0.034771 -0.024040
-0.033892 -0.025281
-0.032800 -0.026365
-0.031500 -0.027298
-0.030003 -0.028088
-0.028320 -0.028745
-0.026465 -0.029273
-0.024456 -0.029678
-0.022308 -0.029958
-0.020037 -0.030106
-0.017659 -0.030116
-0.015190 -0.029975
-0.012647 -0.029672
-0.010048 -0.029195
-0.007409 -0.028534
-0.004744 -0.027678
-0.002062 -0.026621
0.000627 -0.025360
0.003314 -0.023898
0.005993 -0.022246
0.008652 -0.020423
0.011284 -0.018451
0.013880 -0.016356
0.016429 -0.014164
0.018921 -0.011904
0.021339 -0.009606
0.023662 -0.007304
0.025862 -0.005035
0.027911 -0.002835
0.029779 -0.000740
0.031442 0.001225
0.032880 0.003039
0.034083 0.004691
0.035048 0.006180
0.035783 0.007510
0.036303 0.008695
0.036630 0.009753
0.036788 0.010704
0.036797 0.011568
0.036671 0.012360
0.036416 0.013090
0.036032 0.013762
0.035516 0.014375
0.034862 0.014926
0.034065 0.015408
0.033118 0.015808
0.032017 0.016109
-0.039630 0.047074
-0.036545 0.047985
-0.033530 0.048984
-0.030600 0.050058
-0.027771 0.051180
-0.025060 0.052314
-0.022481 0.053419
-0.020054 0.054448
-0.017796 0.055362
-0.015724 0.056124
-0.013852 0.056705
-0.012193 0.057085
-0.010751 0.057253
-0.009529 0.057209
-0.008522 0.056958
-0.007719 0.056518
-0.007108 0.055910
-0.006676 0.055161
-0.006408 0.054299
-0.006293 0.053350
-0.006323 0.052334
-0.006493 0.051267
-0.006801 0.050155
-0.007246 0.048994
-0.007831 0.047774
-0.008558 0.046478
-0.009431 0.045089
-0.010451 0.043588
-0.011620 0.041961
-0.012934 0.040199
-0.014388 0.038302
-0.015973 0.036277
-0.017676 0.034138
-0.019486 0.031905
-0.021387 0.029604
-0.023366 0.027265
-0.025412 0.024916
-0.027510 0.022588
-0.029649 0.020305
-0.031811 0.018087
-0.033980 0.015951
-0.036133 0.013904
-0.038245 0.011950
-0.040293 0.010091
-0.042252 0.008324
-0.044100 0.006646
-0.045817 0.005055
-0.047388 0.003548
-0.048797 0.002125
-0.050032 0.000786
-0.051085 -0.000467
-0.051952 -0.001633
-0.052636 -0.002709
-0.053145 -0.003694
-0.053494 -0.004588
-0.053704 -0.005390
-0.053796 -0.006104
-0.053789 -0.006730
-0.053698 -0.007270
-0.053525 -0.007720
-0.053267 -0.008078
-0.052911 -0.008336
-0.052437 -0.008486
-0.051828 -0.008521
-0.051063 -0.008434
-0.050127 -0.008218
-0.049007 -0.007873
-0.047694 -0.007400
-0.046187 -0.006806
-0.044486 -0.006102
-0.042598 -0.005303
-0.040537 -0.004425
-0.038321 -0.003488
-0.035973 -0.002513
-0.033521 -0.001519
-0.030990 -0.000522
-0.028407 0.000462
-0.025791 0.001425
-0.023155 0.002365
-0.020507 0.003283
-0.017848 0.004185
-0.015178 0.005080
-0.012496 0.005972
-0.009807 0.006865
-0.007120 0.007756
-0.004447 0.008637
-0.001804 0.009492
0.000790 0.010304
0.003315 0.011050
0.005752 0.011706
0.008081 0.012250
0.010284 0.012661
0.012346 0.012922
0.014253 0.013021
0.015998 0.012954
0.017581 0.012723
0.019006 0.012337
0.020286 0.011812
0.021438 0.011167
0.022480 0.010427
0.023432 0.009615
-0.053873 0.037812
-0.050874 0.038626
-0.047878 0.039528
-0.044899 0.040504
-0.041952 0.041538
-0.039049 0.042616
-0.036205 0.043721
-0.033431 0.044842
-0.030740 0.045967
-0.028148 0.047086
-0.025671 0.048188
-0.023326 0.049263
-0.021136 0.050298
-0.019122 0.051283
-0.017307 0.052206
-0.015708 0.053059
-0.014343 0.053839
-0.013222 0.054550
-0.012352 0.055203
-0.011735 0.055807
-0.011371 0.056373
-0.011258 0.056909
-0.011387 0.057414
-0.011747 0.057882
-0.012324 0.058303
-0.013096 0.058660
-0.014043 0.058937
-0.015145 0.059116
-0.016382 0.059181
-0.017739 0.059116
-0.019202 0.058908
-0.020758 0.058547
-0.022395 0.058028
-0.024104 0.057351
-0.025876 0.056521
-0.027707 0.055546
-0.029594 0.054444
-0.031534 0.053234
-0.033523 0.051940
-0.035556 0.050586
-0.037621 0.049196
-0.039708 0.047785
-0.041802 0.046365
-0.043886 0.044938
-0.045941 0.043499
-0.047948 0.042036
-0.049884 0.040535
-0.051733 0.038979
-0.053476 0.037356
-0.055099 0.035659
-0.056586 0.033885
-0.057921 0.032040
-0.059091 0.030135
-0.060085 0.028185
-0.060897 0.026208
-0.061524 0.024223
-0.061971 0.022250
-0.062241 0.020307
-0.062338 0.018413
-0.062261 0.016585
-0.062007 0.014843
-0.061574 0.013207
-0.060955 0.011696
-0.060148 0.010324
-0.059151 0.009099
-0.057962 0.008021
-0.056582 0.007083
-0.055013 0.006275
-0.053261 0.005584
-0.051331 0.005000
-0.049232 0.004515
-0.046976 0.004123
-0.044576 0.003821
-0.042048 0.003605
-0.039412 0.003470
-0.036689 0.003409
-0.033904 0.003416
-0.031076 0.003479
-0.028224 0.003588
-0.025360 0.003738
-0.022492 0.003926
-0.019627 0.004151
-0.016767 0.004417
-0.013917 0.004724
-0.011084 0.005069
-0.008274 0.005445
-0.005497 0.005842
-0.002764 0.006249
-0.000087 0.006658
0.002522 0.007061
0.005050 0.007450
0.007483 0.007820
0.009806 0.008162
0.012002 0.008468
0.014053 0.008728
0.015943 0.008930
0.017659 0.009066
0.019192 0.009127
0.020536 0.009106
0.021690 0.008999
0.022658 0.008806
0.003582 0.001909
0.006773 0.002896
0.010124 0.003903
0.013604 0.004913
0.017180 0.005910
0.020816 0.006869
0.024478 0.007767
0.028124 0.008574
0.031711 0.009262
0.035197 0.009802
0.038539 0.010167
0.041700 0.010336
0.044649 0.010295
0.047367 0.010041
0.049840 0.009578
0.052061 0.008923
0.054029 0.008101
0.055742 0.007140
0.057199 0.006071
0.058399 0.004918
0.059338 0.003704
0.060011 0.002442
0.060416 0.001143
0.060556 -0.000186
0.060436 -0.001542
0.060061 -0.002922
0.059437 -0.004326
0.058567 -0.005756
0.057455 -0.007213
0.056102 -0.008697
0.054516 -0.010207
0.052708 -0.011740
0.050693 -0.013290
0.048492 -0.014848
0.046124 -0.016402
0.043611 -0.017932
0.040969 -0.019418
0.038219 -0.020836
0.035375 -0.022164
0.032455 -0.023386
0.029476 -0.024488
0.026456 -0.025463
0.023414 -0.026305
0.020369 -0.027011
0.017339 -0.027578
0.014340 -0.028004
0.011388 -0.028288
0.008496 -0.028431
0.005675 -0.028437
0.002939 -0.028311
0.000298 -0.028065
-0.002239 -0.027711
-0.004664 -0.027264
-0.006970 -0.026739
-0.009153 -0.026152
-0.011208 -0.025513
-0.013126 -0.024829
-0.014897 -0.024104
-0.016504 -0.023337
-0.017929 -0.022528
-0.019154 -0.021675
-0.020160 -0.020776
-0.020933 -0.019828
-0.021465 -0.018832
-0.021752 -0.017785
-0.021797 -0.016686
-0.021605 -0.015537
-0.021184 -0.014339
-0.020546 -0.013098
-0.019703 -0.011822
-0.018672 -0.010525
-0.017474 -0.009224
-0.016131 -0.007937
-0.014667 -0.006681
-0.013105 -0.005473
-0.011462 -0.004321
-0.009749 -0.003232
-0.007970 -0.002203
-0.006124 -0.001228
-0.004207 -0.000299
-0.002218 0.000594
-0.000160 0.001457
0.001957 0.002292
0.004115 0.003100
0.006295 0.003876
0.008473 0.004616
0.010627 0.005312
0.012732 0.005957
0.014764 0.006543
0.016698 0.007059
0.018510 0.007493
0.020175 0.007835
0.021668 0.008071
0.022970 0.008192
0.024068 0.008191
0.024952 0.008067
0.025622 0.007825
0.026083 0.007478
0.026344 0.007044
0.026417 0.006546
0.026311 0.006004
-0.059613 0.059579
-0.056514 0.060359
-0.053299 0.061133
-0.050008 0.061874
-0.046687 0.062558
-0.043381 0.063165
-0.040130 0.063679
-0.036971 0.064092
-0.033935 0.064402
-0.031047 0.064607
-0.028328 0.064705
-0.025795 0.064694
-0.023462 0.064572
-0.021339 0.064337
-0.019435 0.063989
-0.017755 0.063532
-0.016307 0.062970
-0.015096 0.062308
-0.014128 0.061552
-0.013406 0.060706
-0.012933 0.059773
-0.012705 0.058756
-0.012719 0.057657
-0.012970 0.056475
-0.013452 0.055207
-0.014162 0.053851
-0.015095 0.052401
-0.016249 0.050855
-0.017623 0.049209
-0.019217 0.047466
-0.021028 0.045626
-0.023053 0.043694
-0.025283 0.041678
-0.027709 0.039584
-0.030316 0.037423
-0.033084 0.035205
-0.035990 0.032946
-0.039000 0.030662
-0.042071 0.028373
-0.045151 0.026102
-0.048184 0.023870
-0.051114 0.021700
-0.053893 0.019609
-0.056481 0.017611
-0.058855 0.015712
-0.061005 0.013912
-0.062935 0.012210
-0.064660 0.010599
-0.066203 0.009076
-0.067589 0.007637
-0.068839 0.006284
-0.069971 0.005020
-0.070992 0.003851
-0.071903 0.002779
-0.072700 0.001807
-0.073376 0.000930
-0.073915 0.000145
-0.074293 -0.000552
-0.074476 -0.001162
-0.074417 -0.001684
-0.074068 -0.002114
-0.073387 -0.002448
-0.072338 -0.002682
-0.070906 -0.002816
-0.069093 -0.002855
-0.066918 -0.002809
-0.064418 -0.002693
-0.061637 -0.002522
-0.058625 -0.002309
-0.055431 -0.002063
-0.052099 -0.001791
-0.048664 -0.001495
-0.045156 -0.001181
-0.041598 -0.000854
-0.038009 -0.000526
-0.034403 -0.000210
-0.030790 0.000083
-0.027175 0.000343
-0.023563 0.000568
-0.019958 0.000757
-0.016364 0.000915
-0.012792 0.001050
-0.009258 0.001169
-0.005783 0.001278
-0.002392 0.001376
0.000890 0.001461
0.004038 0.001526
0.007035 0.001561
0.009870 0.001557
0.012544 0.001508
0.015063 0.001408
0.017438 0.001249
0.019680 0.001027
0.021794 0.000734
0.023778 0.000363
0.025626 -0.000090
0.027325 -0.000626
0.028863 -0.001238
0.030227 -0.001918
0.031399 -0.002652
0.032358 -0.003423
-0.042161 0.070476
-0.039082 0.071318
-0.036150 0.071987
-0.033370 0.072475
-0.030744 0.072780
-0.028273 0.072911
-0.025959 0.072880
-0.023804 0.072707
-0.021813 0.072411
-0.019992 0.072009
-0.018351 0.071517
-0.016903 0.070946
-0.015660 0.070302
-0.014634 0.069589
-0.013835 0.068804
-0.013271 0.067939
-0.012951 0.066979
-0.012880 0.065903
-0.013062 0.064683
-0.013497 0.063291
-0.014179 0.061707
-0.015097 0.059916
-0.016239 0.057917
-0.017584 0.055717
-0.019113 0.053334
-0.020806 0.050792
-0.022642 0.048120
-0.024601 0.045352
-0.026664 0.042527
-0.028809 0.039682
-0.031017 0.036854
-0.033265 0.034074
-0.035537 0.031362
-0.037817 0.028727
-0.040093 0.026166
-0.042355 0.023664
-0.044593 0.021202
-0.046800 0.018756
-0.048966 0.016299
-0.051086 0.013814
-0.053152 0.011287
-0.055154 0.008718
-0.057080 0.006115
-0.058914 0.003497
-0.060637 0.000887
-0.062230 -0.001682
-0.063671 -0.004175
-0.064938 -0.006554
-0.066010 -0.008778
-0.066867 -0.010809
-0.067491 -0.012610
-0.067869 -0.014158
-0.067995 -0.015440
-0.067866 -0.016460
-0.067486 -0.017237
-0.066861 -0.017803
-0.065998 -0.018196
-0.064907 -0.018461
-0.063599 -0.018637
-0.062088 -0.018757
-0.060393 -0.018845
-0.058533 -0.018916
-0.056525 -0.018973
-0.054382 -0.019014
-0.052113 -0.019028
-0.049722 -0.019001
-0.047207 -0.018914
-0.044565 -0.018743
-0.041787 -0.018464
-0.038867 -0.018052
-0.035799 -0.017486
-0.032583 -0.016751
-0.029227 -0.015845
-0.025742 -0.014777
-0.022151 -0.013566
-0.018477 -0.012241
-0.014752 -0.010837
-0.011008 -0.009390
-0.007286 -0.007937
-0.003624 -0.006512
-0.000064 -0.005146
0.003359 -0.003865
0.006616 -0.002690
0.009685 -0.001635
0.012556 -0.000708
0.015224 0.000089
0.017690 0.000759
0.019961 0.001310
0.022046 0.001753
0.023954 0.002101
0.025697 0.002368
0.027284 0.002569
0.028726 0.002716
0.030031 0.002820
0.031206 0.002889
0.032254 0.002927
0.033172 0.002937
0.033947 0.002918
0.034562 0.002860
0.034992 0.002753
0.035212 0.002578
0.010120 0.019591
0.013149 0.020418
0.016006 0.021021
0.018673 0.021399
0.021135 0.021557
0.023379 0.021507
0.025400 0.021268
0.027191 0.020860
0.028751 0.020306
0.030078 0.019630
0.031174 0.018854
0.032045 0.017997
0.032697 0.017074
0.033139 0.016094
0.033383 0.015057
0.033441 0.013960
0.033325 0.012789
0.033043 0.011529
0.032598 0.010162
0.031987 0.008674
0.031201 0.007057
0.030229 0.005313
0.029060 0.003453
0.027688 0.001493
0.026111 -0.000548
0.024335 -0.002645
0.022371 -0.004775
0.020235 -0.006915
0.017945 -0.009042
0.015525 -0.011138
0.012998 -0.013186
0.010386 -0.015176
0.007707 -0.017103
0.004979 -0.018968
0.002215 -0.020772
-0.000574 -0.022524
-0.003379 -0.024229
-0.006190 -0.025895
-0.008997 -0.027526
-0.011788 -0.029125
-0.014548 -0.030688
-0.017255 -0.032205
-0.019884 -0.033665
-0.022407 -0.035051
-0.024795 -0.036346
-0.027019 -0.037535
-0.029056 -0.038602
-0.030882 -0.039533
-0.032479 -0.040318
-0.033835 -0.040948
-0.034938 -0.041419
-0.035786 -0.041735
-0.036383 -0.041900
-0.036741 -0.041927
-0.036881 -0.041828
-0.036825 -0.041617
-0.036600 -0.041304
-0.036230 -0.040899
-0.035735 -0.040406
-0.035128 -0.039831
-0.034411 -0.039174
-0.033579 -0.038433
-0.032617 -0.037607
-0.031506 -0.036692
-0.030225 -0.035683
-0.028757 -0.034574
-0.027088 -0.033361
-0.025211 -0.032038
-0.023126 -0.030601
-0.020838 -0.029044
-0.018358 -0.027367
-0.015704 -0.025571
-0.012897 -0.023666
-0.009962 -0.021665
-0.006926 -0.019586
-0.003817 -0.017454
-0.000664 -0.015297
0.002506 -0.013143
0.005663 -0.011023
0.008779 -0.008967
0.011826 -0.007003
0.014777 -0.005157
0.017606 -0.003448
0.020291 -0.001891
0.022810 -0.000493
0.025147 0.000744
0.027285 0.001825
0.029213 0.002761
0.030925 0.003568
0.032416 0.004266
0.033687 0.004878
0.034743 0.005426
0.035593 0.005932
0.036247 0.006409
0.036719 0.006866
0.037022 0.007304
0.037170 0.007716
0.037172 0.008088
0.037031 0.008404
0.036743 0.008639
0.036295 0.008772
0.019203 0.002068
0.022328 0.003068
0.025374 0.004185
0.028315 0.005411
0.031128 0.006733
0.033788 0.008137
0.036278 0.009605
0.038582 0.011120
0.040695 0.012665
0.042615 0.014222
0.044343 0.015780
0.045886 0.017326
0.047250 0.018849
0.048436 0.020334
0.049445 0.021762
0.050269 0.023109
0.050896 0.024349
0.051310 0.025459
0.051491 0.026412
0.051424 0.027186
0.051092 0.027763
0.050489 0.028129
0.049612 0.028274
0.048466 0.028195
0.047065 0.027896
0.045426 0.027385
0.043576 0.026679
0.041544 0.025801
0.039362 0.024782
0.037063 0.023654
0.034678 0.022456
0.032235 0.021222
0.029755 0.019979
0.027257 0.018741
0.024754 0.017508
0.022258 0.016267
0.019778 0.014997
0.017324 0.013675
0.014903 0.012282
0.012524 0.010803
0.010199 0.009231
0.007940 0.007565
0.005763 0.005810
0.003684 0.003979
0.001720 0.002089
-0.000115 0.000161
-0.001804 -0.001780
-0.003339 -0.003707
-0.004713 -0.005595
-0.005926 -0.007419
-0.006981 -0.009162
-0.007889 -0.010811
-0.008663 -0.012362
-0.009320 -0.013818
-0.009873 -0.015183
-0.010336 -0.016460
-0.010712 -0.017647
-0.011003 -0.018731
-0.011203 -0.019697
-0.011301 -0.020522
-0.011289 -0.021186
-0.011157 -0.021670
-0.010900 -0.021957
-0.010514 -0.022033
-0.010001 -0.021890
-0.009364 -0.021522
-0.008612 -0.020929
-0.007756 -0.020114
-0.006809 -0.019090
-0.005787 -0.017874
-0.004708 -0.016492
-0.003587 -0.014973
-0.002442 -0.013352
-0.001286 -0.011662
-0.000130 -0.009932
0.001014 -0.008184
0.002140 -0.006431
0.003242 -0.004678
0.004319 -0.002928
0.005369 -0.001181
0.006392 0.000558
0.007384 0.002281
0.008342 0.003978
0.009262 0.005634
0.010138 0.007236
0.010965 0.008769
0.011735 0.010220
0.012445 0.011578
0.013091 0.012833
0.013670 0.013978
0.014183 0.015011
0.014629 0.015932
0.015014 0.016748
0.015341 0.017470
0.015618 0.018108
0.015850 0.018677
0.016043 0.019185
0.016199 0.019631
0.016316 0.020003
0.016392 0.020283
0.016419 0.020443
-0.009367 -0.009194
-0.006269 -0.008427
-0.003076 -0.007721
0.000208 -0.007060
0.003572 -0.006422
0.006990 -0.005791
0.010432 -0.005155
0.013860 -0.004506
0.017234 -0.003844
0.020517 -0.003169
0.023676 -0.002485
0.026684 -0.001797
0.029519 -0.001110
0.032166 -0.000431
0.034616 0.000230
0.036864 0.000859
0.038913 0.001436
0.040769 0.001942
0.042444 0.002360
0.043950 0.002679
0.045301 0.002901
0.046505 0.003036
0.047562 0.003099
0.048462 0.003108
0.049185 0.003076
0.049703 0.003009
0.049984 0.002908
0.050003 0.002766
0.049743 0.002578
0.049195 0.002336
0.048361 0.002039
0.047251 0.001688
0.045879 0.001286
0.044265 0.000839
0.042432 0.000350
0.040403 -0.000181
0.038203 -0.000763
0.035852 -0.001406
0.033368 -0.002121
0.030764 -0.002915
0.028046 -0.003787
0.025217 -0.004726
0.022276 -0.005715
0.019223 -0.006736
0.016063 -0.007771
0.012809 -0.008809
0.009485 -0.009841
0.006123 -0.010863
0.002763 -0.011870
-0.000554 -0.012859
-0.003787 -0.013824
-0.006901 -0.014761
-0.009867 -0.015668
-0.012662 -0.016543
-0.015271 -0.017390
-0.017685 -0.018212
-0.019902 -0.019017
-0.021926 -0.019811
-0.023768 -0.020599
-0.025442 -0.021382
-0.026966 -0.022158
-0.028353 -0.022923
-0.029613 -0.023668
-0.030750 -0.024383
-0.031758 -0.025056
-0.032622 -0.025673
-0.033320 -0.026218
-0.033822 -0.026672
-0.034098 -0.027014
-0.034120 -0.027226
-0.033870 -0.027294
-0.033335 -0.027207
-0.032510 -0.026963
-0.031399 -0.026564
-0.030012 -0.026016
-0.028367 -0.025330
-0.026492 -0.024520
-0.024425 -0.023602
-0.022210 -0.022594
-0.019896 -0.021515
-0.017528 -0.020382
-0.015143 -0.019214
-0.012764 -0.018020
-0.010397 -0.016808
-0.008038 -0.015578
-0.005676 -0.014325
-0.003298 -0.013041
-0.000896 -0.011716
0.001532 -0.010345
0.003979 -0.008923
0.006435 -0.007452
0.008885 -0.005938
0.011317 -0.004385
0.013715 -0.002802
0.016065 -0.001195
0.018350 0.000427
0.020547 0.002053
0.022626 0.003668
0.024551 0.005250
0.026288 0.006775
0.027803 0.008217
0.010745 -0.005405
0.013900 -0.004540
0.017079 -0.003684
0.020259 -0.002839
0.023420 -0.002012
0.026537 -0.001209
0.029582 -0.000440
0.032533 0.000286
0.035365 0.000964
0.038056 0.001586
0.040588 0.002149
0.042945 0.002648
0.045116 0.003078
0.047093 0.003435
0.048874 0.003707
0.050462 0.003884
0.051862 0.003949
0.053082 0.003886
0.054128 0.003682
0.055002 0.003326
0.055702 0.002819
0.056225 0.002165
0.056562 0.001373
0.056706 0.000456
0.056647 -0.000572
0.056376 -0.001699
0.055883 -0.002911
0.055161 -0.004194
0.054206 -0.005539
0.053011 -0.006935
0.051578 -0.008372
0.049906 -0.009845
0.048003 -0.011348
0.045880 -0.012877
0.043556 -0.014432
0.041051 -0.016016
0.038393 -0.017631
0.035606 -0.019285
0.032719 -0.020977
0.029754 -0.022704
0.026735 -0.024456
0.023681 -0.026213
0.020611 -0.027953
0.017539 -0.029654
0.014481 -0.031295
0.011444 -0.032859
0.008436 -0.034338
0.005464 -0.035727
0.002530 -0.037028
-0.000358 -0.038247
-0.003194 -0.039394
-0.005967 -0.040478
-0.008665 -0.041511
-0.011270 -0.042503
-0.013767 -0.043459
-0.016140 -0.044384
-0.018377 -0.045274
-0.020466 -0.046119
-0.022401 -0.046900
-0.024174 -0.047594
-0.025776 -0.048166
-0.027191 -0.048581
-0.028402 -0.048805
-0.029391 -0.048806
-0.030141 -0.048564
-0.030638 -0.048065
-0.030873 -0.047311
-0.030843 -0.046312
-0.030549 -0.045092
-0.029995 -0.043681
-0.029192 -0.042116
-0.028148 -0.040438
-0.026876 -0.038686
-0.025389 -0.036898
-0.023705 -0.035107
-0.021847 -0.033336
-0.019844 -0.031604
-0.017730 -0.029916
-0.015542 -0.028268
-0.013316 -0.026651
-0.011080 -0.025048
-0.008852 -0.023444
-0.006641 -0.021821
-0.004448 -0.020166
-0.002273 -0.018468
-0.000113 -0.016725
0.002030 -0.014940
0.004151 -0.013120
0.006242 -0.011278
0.008291 -0.009427
0.010286 -0.007580
0.012211 -0.005751
0.014051 -0.003949
0.015791 -0.002178
0.017414 -0.000442
0.018903 0.001263
0.020240 0.002937
0.021407 0.004580
0.022389 0.006185
0.023176 0.007737
0.023763 0.009214
-0.055162 0.020978
-0.052058 0.021921
-0.048842 0.022850
-0.045538 0.023763
-0.042176 0.024660
-0.038784 0.025540
-0.035395 0.026398
-0.032040 0.027230
-0.028747 0.028027
-0.025541 0.028780
-0.022438 0.029479
-0.019446 0.030115
-0.016564 0.030679
-0.013796 0.031163
-0.011151 0.031554
-0.008652 0.031838
-0.006328 0.031998
-0.004204 0.032018
-0.002304 0.031884
-0.000645 0.031582
0.000763 0.031105
0.001913 0.030447
0.002803 0.029610
0.003432 0.028597
0.003803 0.027416
0.003919 0.026083
0.003786 0.024613
0.003415 0.023029
0.002820 0.021352
0.002017 0.019599
0.001024 0.017790
-0.000144 0.015937
-0.001474 0.014050
-0.002958 0.012137
-0.004592 0.010203
-0.006368 0.008261
-0.008280 0.006320
-0.010314 0.004388
-0.012458 0.002472
-0.014698 0.000575
-0.017017 -0.001297
-0.019398 -0.003139
-0.021825 -0.004945
-0.024279 -0.006706
-0.026744 -0.008412
-0.029200 -0.010053
-0.031624 -0.011613
-0.033994 -0.013078
-0.036286 -0.014436
-0.038481 -0.015676
-0.040565 -0.016794
-0.042536 -0.017792
-0.044403 -0.018679
-0.046180 -0.019470
-0.047883 -0.020177
-0.049513 -0.020809
-0.051053 -0.021366
-0.052465 -0.021843
-0.053703 -0.022230
-0.054723 -0.022516
-0.055485 -0.022696
-0.055962 -0.022765
-0.056135 -0.022719
-0.055993 -0.022559
-0.055533 -0.022284
-0.054755 -0.021894
-0.053665 -0.021390
-0.052269 -0.020771
-0.050584 -0.020041
-0.048627 -0.019205
-0.046424 -0.018274
-0.044005 -0.017261
-0.041404 -0.016182
-0.038652 -0.015054
-0.035776 -0.013895
-0.032795 -0.012717
-0.029719 -0.011534
-0.026557 -0.010357
-0.023313 -0.009201
-0.019995 -0.008078
-0.016611 -0.007003
-0.013171 -0.005988
-0.009691 -0.005044
-0.006187 -0.004179
-0.002676 -0.003399
0.000824 -0.002708
0.004296 -0.002104
0.007720 -0.001584
0.011075 -0.001145
0.014341 -0.000779
0.017496 -0.000478
0.020523 -0.000235
0.023411 -0.000040
0.026154 0.000117
0.028754 0.000246
0.031217 0.000357
0.033547 0.000454
0.035745 0.000540
0.037798 0.000610
0.039687 0.000652
0.041386 0.000654
0.017631 0.014281
0.020699 0.015138
0.023625 0.015861
0.026383 0.016451
0.028954 0.016915
0.031323 0.017264
0.033480 0.017518
0.035424 0.017700
0.037161 0.017841
0.038702 0.017971
0.040061 0.018111
0.041254 0.018276
0.042295 0.018464
0.043196 0.018660
0.043960 0.018839
0.044586 0.018969
0.045062 0.019015
0.045368 0.018946
0.045479 0.018734
0.045371 0.018357
0.045020 0.017799
0.044408 0.017048
0.043525 0.016097
0.042369 0.014946
0.040943 0.013602
0.039263 0.012081
0.037347 0.010408
0.035223 0.008618
0.032921 0.006749
0.030476 0.004846
0.027922 0.002946
0.025289 0.001080
0.022604 -0.000734
0.019884 -0.002490
0.017139 -0.004197
0.014370 -0.005866
0.011576 -0.007515
0.008754 -0.009160
0.005905 -0.010814
0.003038 -0.012486
0.000170 -0.014180
-0.002679 -0.015896
-0.005483 -0.017627
-0.008214 -0.019365
-0.010846 -0.021095
-0.013350 -0.022799
-0.015702 -0.024456
-0.017873 -0.026042
-0.019841 -0.027531
-0.021581 -0.028895
-0.023079 -0.030113
-0.024322 -0.031167
-0.025311 -0.032051
-0.026059 -0.032768
-0.026587 -0.033335
-0.026926 -0.033773
-0.027106 -0.034109
-0.027151 -0.034364
-0.027078 -0.034558
-0.026888 -0.034699
-0.026574 -0.034790
-0.026123 -0.034822
-0.025519 -0.034782
-0.024748 -0.034652
-0.023799 -0.034414
-0.022666 -0.034050
-0.021348 -0.033547
-0.019846 -0.032897
-0.018163 -0.032091
-0.016303 -0.031125
-0.014272 -0.029996
-0.012075 -0.028699
-0.009720 -0.027236
-0.007221 -0.025614
-0.004600 -0.023852
-0.001883 -0.021976
0.000898 -0.020023
0.003709 -0.018032
0.006519 -0.016039
0.009296 -0.014079
0.012010 -0.012179
0.014632 -0.010357
0.017135 -0.008628
0.019492 -0.007002
0.021681 -0.005484
0.023680 -0.004080
0.025470 -0.002794
0.027035 -0.001628
0.028365 -0.000579
0.029454 0.000360
0.030303 0.001203
0.030921 0.001973
0.031325 0.002696
0.031534 0.003400
0.031572 0.004105
0.031461 0.004826
0.031221 0.005561
0.030866 0.006300
0.030403 0.007022
0.029830 0.007699
0.029140 0.008304
-0.011065 0.021400
-0.007982 0.022304
-0.004926 0.023185
-0.001919 0.024033
0.001012 0.024837
0.003839 0.025587
0.006534 0.026268
0.009071 0.026867
0.011427 0.027370
0.013583 0.027767
0.015528 0.028052
0.017254 0.028221
0.018762 0.028276
0.020056 0.028222
0.021143 0.028063
0.022036 0.027799
0.022745 0.027429
0.023277 0.026947
0.023635 0.026348
0.023814 0.025625
0.023806 0.024775
0.023601 0.023799
0.023189 0.022699
0.022566 0.021478
0.021727 0.020138
0.020675 0.018684
0.019413 0.017119
0.017950 0.015448
0.016298 0.013682
0.014472 0.011830
0.012489 0.009909
0.010365 0.007934
0.008118 0.005922
0.005767 0.003887
0.003327 0.001839
0.000815 -0.000215
-0.001755 -0.002267
-0.004372 -0.004309
-0.007024 -0.006330
-0.009695 -0.008314
-0.012366 -0.010239
-0.015011 -0.012083
-0.017601 -0.013825
-0.020107 -0.015444
-0.022499 -0.016927
-0.024751 -0.018263
-0.026841 -0.019448
-0.028752 -0.020480
-0.030471 -0.021363
-0.031990 -0.022106
-0.033304 -0.022718
-0.034411 -0.023217
-0.035315 -0.023621
-0.036022 -0.023951
-0.036543 -0.024226
-0.036894 -0.024460
-0.037091 -0.024660
-0.037151 -0.024820
-0.037086 -0.024930
-0.036899 -0.024968
-0.036586 -0.024912
-0.036130 -0.024739
-0.035511 -0.024429
-0.034710 -0.023966
-0.033713 -0.023342
-0.032511 -0.022551
-0.031103 -0.021598
-0.029497 -0.020491
-0.027708 -0.019244
-0.025752 -0.017878
-0.023651 -0.016417
-0.021425 -0.014889
-0.019094 -0.013323
-0.016678 -0.011743
-0.014195 -0.010171
-0.011661 -0.008620
-0.009095 -0.007096
-0.006512 -0.005602
-0.003929 -0.004139
-0.001358 -0.002710
0.001193 -0.001318
0.003712 0.000028
0.006192 0.001320
0.008619 0.002548
0.010983 0.003704
0.013267 0.004778
0.015458 0.005762
0.017543 0.006649
0.019509 0.007430
0.021346 0.008101
0.023046 0.008660
0.024600 0.009108
0.026005 0.009458
0.027257 0.009725
0.028354 0.009932
0.029295 0.010103
0.030084 0.010256
0.030720 0.010398
0.031209 0.010522
0.031553 0.010611
0.031752 0.010642
-0.007759 -0.002148
-0.004767 -0.001193
-0.001838 -0.000158
0.001009 0.000955
0.003759 0.002145
0.006401 0.003409
0.008923 0.004746
0.011316 0.006148
0.013565 0.007602
0.015652 0.009092
0.017558 0.010594
0.019263 0.012082
0.020749 0.013531
0.022003 0.014913
0.023017 0.016208
0.023791 0.017400
0.024329 0.018476
0.024642 0.019431
0.024742 0.020264
0.024643 0.020975
0.024355 0.021565
0.023889 0.022036
0.023253 0.022389
0.022457 0.022628
0.021512 0.022756
0.020426 0.022779
0.019206 0.022701
0.017857 0.022527
0.016383 0.022264
0.014788 0.021916
0.013076 0.021490
0.011255 0.020992
0.009333 0.020425
0.007323 0.019797
0.005234 0.019113
0.003080 0.018377
0.000871 0.017596
-0.001380 0.016776
-0.003663 0.015924
-0.005968 0.015046
-0.008283 0.014146
-0.010592 0.013227
-0.012880 0.012289
-0.015130 0.011332
-0.017323 0.010355
-0.019448 0.009359
-0.021490 0.008347
-0.023438 0.007326
-0.025279 0.006305
-0.026999 0.005297
-0.028582 0.004318
-0.030014 0.003382
-0.031282 0.002501
-0.032379 0.001686
-0.033301 0.000943
-0.034052 0.000276
-0.034639 -0.000312
-0.035072 -0.000821
-0.035362 -0.001249
-0.035519 -0.001593
-0.035549 -0.001852
-0.035457 -0.002025
-0.035245 -0.002114
-0.034914 -0.002126
-0.034468 -0.002067
-0.033912 -0.001943
-0.033248 -0.001761
-0.032476 -0.001519
-0.031590 -0.001214
-0.030585 -0.000840
-0.029450 -0.000391
-0.028181 0.000138
-0.026778 0.000747
-0.025247 0.001430
-0.023601 0.002175
-0.021853 0.002968
-0.020019 0.003795
-0.018110 0.004643
-0.016135 0.005504
-0.014096 0.006370
-0.011994 0.007239
-0.009830 0.008105
-0.007609 0.008960
-0.005345 0.009792
-0.003058 0.010584
-0.000769 0.011318
0.001496 0.011977
0.003715 0.012545
0.005868 0.013008
0.007933 0.013357
0.009892 0.013583
0.011725 0.013679
0.013411 0.013642
0.014933 0.013470
0.016279 0.013163
0.017440 0.012722
0.018417 0.012152
0.019218 0.011459
0.019858 0.010653
0.020355 0.009741
0.020731 0.008734
0.024390 -0.008730
0.027314 -0.007996
0.030116 -0.007290
0.032777 -0.006611
0.035282 -0.005961
0.037620 -0.005339
0.039787 -0.004743
0.041786 -0.004170
0.043622 -0.003617
0.045308 -0.003086
0.046853 -0.002579
0.048267 -0.002106
0.049557 -0.001677
0.050725 -0.001308
0.051765 -0.001018
0.052664 -0.000827
0.053399 -0.000755
0.053942 -0.000817
0.054260 -0.001026
0.054326 -0.001389
0.054115 -0.001907
0.053611 -0.002583
0.052808 -0.003414
0.051707 -0.004395
0.050321 -0.005516
0.048672 -0.006762
0.046793 -0.008109
0.044724 -0.009533
0.042508 -0.011005
0.040188 -0.012493
0.037803 -0.013969
0.035379 -0.015407
0.032934 -0.016786
0.030473 -0.018095
0.027997 -0.019332
0.025500 -0.020506
0.022978 -0.021633
0.020431 -0.022730
0.017866 -0.023811
0.015293 -0.024884
0.012731 -0.025952
0.010197 -0.027012
0.007713 -0.028057
0.005299 -0.029073
0.002978 -0.030043
0.000770 -0.030944
-0.001307 -0.031753
-0.003239 -0.032445
-0.005016 -0.032999
-0.006636 -0.033398
-0.008102 -0.033630
-0.009422 -0.033695
-0.010607 -0.033604
-0.011670 -0.033378
-0.012627 -0.033049
-0.013489 -0.032651
-0.014268 -0.032217
-0.014967 -0.031770
-0.015587 -0.031325
-0.016116 -0.030883
-0.016543 -0.030440
-0.016853 -0.029985
-0.017030 -0.029502
-0.017061 -0.028975
-0.016938 -0.028380
-0.016655 -0.027692
-0.016212 -0.026886
-0.015614 -0.025933
-0.014869 -0.024808
-0.013991 -0.023490
-0.012997 -0.021969
-0.011906 -0.020250
-0.010739 -0.018355
-0.009517 -0.016326
-0.008262 -0.014216
-0.006995 -0.012085
-0.005735 -0.009986
-0.004502 -0.007960
-0.003308 -0.006037
-0.002162 -0.004231
-0.001067 -0.002548
-0.000022 -0.000990
0.000974 0.000447
0.001922 0.001768
0.002821 0.002982
0.003669 0.004095
0.004464 0.005119
0.005204 0.006065
0.005887 0.006947
0.006516 0.007781
0.007093 0.008580
0.007622 0.009355
0.008107 0.010113
0.008547 0.010852
0.008939 0.011570
0.009276 0.012262
0.009549 0.012925
0.009747 0.013557
0.009859 0.014157
0.009876 0.014719
0.009792 0.015239
-0.073631 0.029778
-0.070617 0.030546
-0.067599 0.031284
-0.064573 0.031981
-0.061531 0.032634
-0.058466 0.033241
-0.055373 0.033801
-0.052250 0.034318
-0.049103 0.034794
-0.045947 0.035230
-0.042803 0.035629
-0.039702 0.035995
-0.036678 0.036328
-0.033768 0.036628
-0.031008 0.036891
-0.028426 0.037109
-0.026046 0.037268
-0.023881 0.037353
-0.021938 0.037342
-0.020222 0.037218
-0.018732 0.036964
-0.017468 0.036569
-0.016430 0.036033
-0.015623 0.035356
-0.015048 0.034546
-0.014712 0.033610
-0.014621 0.032559
-0.014785 0.031403
-0.015209 0.030152
-0.015897 0.028819
-0.016850 0.027417
-0.018061 0.025958
-0.019516 0.024452
-0.021197 0.022904
-0.023076 0.021314
-0.025125 0.019677
-0.027317 0.017984
-0.029625 0.016222
-0.032030 0.014378
-0.034517 0.012439
-0.037077 0.010399
-0.039699 0.008256
-0.042374 0.006017
-0.045085 0.003694
-0.047817 0.001306
-0.050547 -0.001127
-0.053251 -0.003579
-0.055902 -0.006022
-0.058464 -0.008426
-0.060901 -0.010757
-0.063170 -0.012985
-0.065230 -0.015083
-0.067040 -0.017033
-0.068562 -0.018826
-0.069772 -0.020459
-0.070653 -0.021940
-0.071207 -0.023282
-0.071451 -0.024502
-0.071416 -0.025616
-0.071143 -0.026641
-0.070673 -0.027592
-0.070040 -0.028476
-0.069267 -0.029296
-0.068364 -0.030051
-0.067326 -0.030732
-0.066141 -0.031327
-0.064789 -0.031820
-0.063245 -0.032191
-0.061483 -0.032418
-0.059476 -0.032480
-0.057199 -0.032361
-0.054637 -0.032050
-0.051785 -0.031549
-0.048647 -0.030869
-0.045241 -0.030028
-0.041595 -0.029053
-0.037750 -0.027969
-0.033751 -0.026805
-0.029651 -0.025582
-0.025502 -0.024320
-0.021349 -0.023031
-0.017234 -0.021721
-0.013184 -0.020394
-0.009219 -0.019046
-0.005351 -0.017670
-0.001584 -0.016259
0.002080 -0.014802
0.005641 -0.013291
0.009097 -0.011720
0.012446 -0.010087
0.015676 -0.008396
0.018776 -0.006656
0.021726 -0.004879
0.024505 -0.003081
0.027092 -0.001278
0.029464 0.000514
0.031604 0.002283
0.033495 0.004015
0.035126 0.005700
0.036491 0.007326
0.037589 0.008879
-0.023095 0.022821
-0.020138 0.023605
-0.017203 0.024462
-0.014313 0.025391
-0.011488 0.026389
-0.008749 0.027452
-0.006114 0.028571
-0.003597 0.029741
-0.001207 0.030955
0.001048 0.032205
0.003163 0.033483
0.005129 0.034779
0.006938 0.036077
0.008579 0.037355
0.010037 0.038580
0.011297 0.039718
0.012344 0.040736
0.013165 0.041603
0.013747 0.042300
0.014083 0.042814
0.014169 0.043136
0.014005 0.043263
0.013600 0.043195
0.012964 0.042932
0.012114 0.042479
0.011072 0.041845
0.009858 0.041043
0.008492 0.040090
0.006989 0.039009
0.005359 0.037828
0.003605 0.036576
0.001727 0.035282
-0.000275 0.033964
-0.002403 0.032625
-0.004654 0.031254
-0.007024 0.029829
-0.009502 0.028329
-0.012071 0.026738
-0.014708 0.025055
-0.017385 0.023285
-0.020068 0.021440
-0.022723 0.019535
-0.025314 0.017584
-0.027811 0.015602
-0.030187 0.013599
-0.032423 0.011591
-0.034505 0.009590
-0.036427 0.007609
-0.038189 0.005660
-0.039795 0.003756
-0.041250 0.001902
-0.042564 0.000100
-0.043743 -0.001659
-0.044799 -0.003386
-0.045736 -0.005094
-0.046560 -0.006783
-0.047271 -0.008436
-0.047862 -0.010024
-0.048319 -0.011513
-0.048621 -0.012869
-0.048744 -0.014065
-0.048664 -0.015082
-0.048360 -0.015905
-0.047819 -0.016527
-0.047035 -0.016943
-0.046013 -0.017151
-0.044768 -0.017153
-0.043322 -0.016953
-0.041697 -0.016559
-0.039918 -0.015987
-0.038002 -0.015255
-0.035960 -0.014392
-0.033798 -0.013434
-0.031517 -0.012423
-0.029120 -0.011400
-0.026608 -0.010392
-0.023990 -0.009410
-0.021282 -0.008450
-0.018501 -0.007498
-0.015668 -0.006542
-0.012801 -0.005574
-0.009919 -0.004591
-0.007040 -0.003594
-0.004185 -0.002586
-0.001373 -0.001574
0.001373 -0.000568
0.004037 0.000424
0.006599 0.001391
0.009044 0.002321
0.011361 0.003204
0.013540 0.004028
0.015575 0.004784
0.017465 0.005465
0.019210 0.006072
0.020813 0.006611
0.022278 0.007098
0.023609 0.007548
0.024803 0.007971
0.025856 0.008357
0.026755 0.008680
0.027485 0.008908
0.004923 -0.001654
0.007906 -0.000737
0.010716 0.000168
0.013338 0.001059
0.015754 0.001938
0.017950 0.002809
0.019912 0.003672
0.021623 0.004528
0.023071 0.005373
0.024243 0.006202
0.025133 0.007010
0.025738 0.007790
0.026065 0.008534
0.026122 0.009235
0.025925 0.009880
0.025491 0.010458
0.024840 0.010953
0.023990 0.011346
0.022958 0.011623
0.021761 0.011772
0.020416 0.011787
0.018939 0.011669
0.017347 0.011422
0.015657 0.011055
0.013882 0.010575
0.012035 0.009991
0.010128 0.009308
0.008171 0.008532
0.006177 0.007668
0.004158 0.006720
0.002128 0.005693
0.000102 0.004590
-0.001905 0.003416
-0.003881 0.002171
-0.005815 0.000856
-0.007701 -0.000530
-0.009537 -0.001989
-0.011322 -0.003524
-0.013058 -0.005135
-0.014744 -0.006818
-0.016378 -0.008569
-0.017954 -0.010376
-0.019463 -0.012229
-0.020897 -0.014115
-0.022246 -0.016023
-0.023500 -0.017941
-0.024647 -0.019857
-0.025670 -0.021759
-0.026554 -0.023633
-0.027276 -0.025465
-0.027820 -0.027243
-0.028168 -0.028957
-0.028311 -0.030596
-0.028246 -0.032153
-0.027976 -0.033621
-0.027510 -0.034991
-0.026861 -0.036253
-0.026046 -0.037395
-0.025081 -0.038401
-0.023981 -0.039255
-0.022760 -0.039936
-0.021431 -0.040425
-0.020006 -0.040703
-0.018497 -0.040755
-0.016914 -0.040571
-0.015264 -0.040143
-0.013550 -0.039469
-0.011773 -0.038546
-0.009933 -0.037380
-0.008031 -0.035978
-0.006072 -0.034355
-0.004068 -0.032530
-0.002034 -0.030527
0.000010 -0.028373
0.002044 -0.026094
0.004046 -0.023716
0.005999 -0.021262
0.007886 -0.018754
0.009693 -0.016213
0.011410 -0.013659
0.013029 -0.011110
0.014545 -0.008586
0.015955 -0.006101
0.017259 -0.003672
0.018462 -0.001310
0.019571 0.000978
0.020597 0.003185
0.021545 0.005307
0.022419 0.007342
0.023213 0.009284
0.023915 0.011127
0.024511 0.012866
0.024983 0.014493
0.025316 0.016005
0.025499 0.017397
0.025525 0.018666
0.025391 0.019804
0.025099 0.020800
0.024653 0.021641
0.024059 0.022306
0.023326 0.022777
0.030278 0.014339
0.033261 0.015073
0.036167 0.015741
0.038980 0.016341
0.041683 0.016869
0.044262 0.017322
0.046700 0.017698
0.048984 0.017996
0.051098 0.018217
0.053033 0.018361
0.054779 0.018428
0.056330 0.018417
0.057683 0.018325
0.058840 0.018147
0.059803 0.017876
0.060575 0.017506
0.061156 0.017032
0.061546 0.016451
0.061740 0.015768
0.061732 0.014985
0.061512 0.014109
0.061074 0.013145
0.060408 0.012099
0.059507 0.010980
0.058367 0.009796
0.056986 0.008559
0.055367 0.007285
0.053518 0.005989
0.051448 0.004685
0.049173 0.003384
0.046710 0.002096
0.044078 0.000826
0.041300 -0.000424
0.038402 -0.001652
0.035408 -0.002857
0.032347 -0.004038
0.029245 -0.005193
0.026122 -0.006321
0.023001 -0.007420
0.019898 -0.008482
0.016829 -0.009503
0.013810 -0.010472
0.010854 -0.011382
0.007971 -0.012226
0.005171 -0.012996
0.002464 -0.013684
-0.000143 -0.014286
-0.002641 -0.014798
-0.005021 -0.015217
-0.007277 -0.015546
-0.009400 -0.015789
-0.011385 -0.015953
-0.013230 -0.016049
-0.014935 -0.016090
-0.016502 -0.016088
-0.017934 -0.016058
-0.019230 -0.016009
-0.020389 -0.015946
-0.021406 -0.015865
-0.022272 -0.015755
-0.022975 -0.015598
-0.023504 -0.015377
-0.023848 -0.015073
-0.024000 -0.014673
-0.023950 -0.014167
-0.023693 -0.013550
-0.023225 -0.012825
-0.022543 -0.011996
-0.021648 -0.011072
-0.020544 -0.010062
-0.019241 -0.008978
-0.017754 -0.007833
-0.016104 -0.006640
-0.014317 -0.005411
-0.012421 -0.004160
-0.010450 -0.002903
-0.008437 -0.001656
-0.006414 -0.000436
-0.004410 0.000740
-0.002444 0.001855
-0.000529 0.002895
0.001329 0.003847
0.003127 0.004699
0.004861 0.005438
0.006530 0.006054
0.008130 0.006537
0.009656 0.006882
0.011102 0.007088
0.012458 0.007156
0.013714 0.007097
0.014860 0.006922
0.015882 0.006649
0.016770 0.006297
0.017509 0.005886
0.018090 0.005438
0.018500 0.004969
0.018733 0.004494
0.018783 0.004017
0.018649 0.003536
0.018335 0.003038
0.017853 0.002503
-0.016106 0.060790
-0.013191 0.061729
-0.010409 0.062540
-0.007778 0.063209
-0.005315 0.063722
-0.003042 0.064068
-0.000977 0.064238
0.000866 0.064231
0.002475 0.064052
0.003845 0.063714
0.004972 0.063234
0.005854 0.062635
0.006492 0.061939
0.006885 0.061161
0.007031 0.060311
0.006931 0.059387
0.006583 0.058378
0.005991 0.057267
0.005162 0.056038
0.004111 0.054679
0.002855 0.053184
0.001417 0.051553
-0.000178 0.049792
-0.001908 0.047910
-0.003746 0.045918
-0.005671 0.043830
-0.007661 0.041661
-0.009699 0.039426
-0.011773 0.037143
-0.013872 0.034827
-0.015990 0.032498
-0.018121 0.030171
-0.020259 0.027863
-0.022396 0.025588
-0.024520 0.023353
-0.026616 0.021164
-0.028664 0.019023
-0.030638 0.016933
-0.032511 0.014898
-0.034255 0.012926
-0.035846 0.011028
-0.037262 0.009219
-0.038489 0.007512
-0.039521 0.005919
-0.040361 0.004448
-0.041019 0.003100
-0.041517 0.001868
-0.041885 0.000740
-0.042154 -0.000297
-0.042357 -0.001258
-0.042516 -0.002158
-0.042639 -0.003005
-0.042725 -0.003804
-0.042758 -0.004556
-0.042714 -0.005260
-0.042565 -0.005910
-0.042279 -0.006495
-0.041827 -0.007001
-0.041181 -0.007406
-0.040320 -0.007692
-0.039227 -0.007837
-0.037893 -0.007824
-0.036318 -0.007639
-0.034505 -0.007272
-0.032466 -0.006720
-0.030223 -0.005985
-0.027804 -0.005078
-0.025246 -0.004015
-0.022589 -0.002821
-0.019872 -0.001520
-0.017129 -0.000139
-0.014386 0.001300
-0.011658 0.002777
-0.008959 0.004278
-0.006294 0.005790
-0.003669 0.007306
-0.001090 0.008818
0.001436 0.010319
0.003897 0.011798
0.006279 0.013237
0.008565 0.014617
0.010740 0.015913
0.012790 0.017103
0.014706 0.018167
0.016481 0.019088
0.018114 0.019854
0.019605 0.020455
0.020959 0.020883
0.022181 0.021131
0.023282 0.021197
0.024271 0.021081
0.025160 0.020790
0.025955 0.020333
0.026655 0.019724
0.027252 0.018976
0.027733 0.018105
0.028081 0.017124
0.028282 0.016040
0.028319 0.014859
0.028181 0.013576
0.027861 0.012185
-0.001604 -0.010544
0.001505 -0.009654
0.004721 -0.008634
0.008028 -0.007494
0.011407 -0.006247
0.014833 -0.004909
0.018278 -0.003502
0.021710 -0.002046
0.025100 -0.000562
0.028417 0.000934
0.031637 0.002427
0.034740 0.003906
0.037711 0.005363
0.040538 0.006788
0.043208 0.008169
0.045703 0.009487
0.048005 0.010718
0.050095 0.011834
0.051958 0.012811
0.053583 0.013629
0.054969 0.014273
0.056117 0.014735
0.057034 0.015014
0.057724 0.015109
0.058184 0.015026
0.058406 0.014767
0.058374 0.014339
0.058073 0.013750
0.057489 0.013010
0.056614 0.012134
0.055450 0.011138
0.054008 0.010042
0.052304 0.008865
0.050358 0.007623
0.048191 0.006326
0.045822 0.004975
0.043271 0.003565
0.040559 0.002083
0.037704 0.000517
0.034730 -0.001140
0.031658 -0.002893
0.028510 -0.004734
0.025309 -0.006654
0.022072 -0.008635
0.018817 -0.010656
0.015558 -0.012696
0.012311 -0.014730
0.009096 -0.016735
0.005933 -0.018690
0.002848 -0.020575
-0.000137 -0.022374
-0.002999 -0.024076
-0.005720 -0.025674
-0.008289 -0.027165
-0.010701 -0.028553
-0.012955 -0.029845
-0.015050 -0.031053
-0.016984 -0.032183
-0.018753 -0.033241
-0.020354 -0.034226
-0.021784 -0.035130
-0.023045 -0.035943
-0.024141 -0.036647
-0.025073 -0.037227
-0.025846 -0.037667
-0.026457 -0.037952
-0.026898 -0.038075
-0.027156 -0.038029
-0.027213 -0.037817
-0.027055 -0.037442
-0.026668 -0.036917
-0.026046 -0.036254
-0.025193 -0.035470
-0.024115 -0.034580
-0.022827 -0.033598
-0.021346 -0.032538
-0.019693 -0.031410
-0.017890 -0.030221
-0.015964 -0.028979
-0.013941 -0.027688
-0.011846 -0.026350
-0.009701 -0.024961
-0.007524 -0.023517
-0.005329 -0.022009
-0.003123 -0.020432
-0.000913 -0.018780
0.001296 -0.017052
0.003499 -0.015252
0.005686 -0.013388
0.007842 -0.011471
0.009949 -0.009515
0.011985 -0.007536
0.013929 -0.005549
0.015762 -0.003564
0.017471 -0.001591
0.019045 0.000368
0.020481 0.002309
0.021772 0.004228
0.022910 0.006113
0.023884 0.007939
0.024681 0.009678
-0.036368 0.053646
-0.033453 0.054613
-0.030524 0.055531
-0.027600 0.056392
-0.024705 0.057186
-0.021864 0.057906
-0.019105 0.058549
-0.016455 0.059110
-0.013940 0.059591
-0.011583 0.059994
-0.009401 0.060323
-0.007404 0.060583
-0.005599 0.060775
-0.003988 0.060899
-0.002572 0.060951
-0.001353 0.060920
-0.000330 0.060794
0.000497 0.060561
0.001130 0.060209
0.001577 0.059732
0.001849 0.059127
0.001963 0.058397
0.001938 0.057549
0.001789 0.056587
0.001525 0.055515
0.001149 0.054332
0.000657 0.053041
0.000039 0.051644
-0.000710 0.050146
-0.001592 0.048557
-0.002602 0.046893
-0.003727 0.045170
-0.004952 0.043406
-0.006258 0.041616
-0.007623 0.039815
-0.009031 0.038010
-0.010468 0.036206
-0.011925 0.034402
-0.013394 0.032594
-0.014868 0.030779
-0.016337 0.028956
-0.017794 0.027129
-0.019228 0.025299
-0.020635 0.023469
-0.022010 0.021642
-0.023351 0.019820
-0.024658 0.018006
-0.025924 0.016206
-0.027141 0.014433
-0.028298 0.012700
-0.029383 0.011023
-0.030385 0.009418
-0.031294 0.007898
-0.032103 0.006475
-0.032808 0.005154
-0.033404 0.003938
-0.033887 0.002829
-0.034250 0.001826
-0.034481 0.000927
-0.034567 0.000130
-0.034498 -0.000569
-0.034265 -0.001173
-0.033869 -0.001684
-0.033315 -0.002108
-0.032611 -0.002448
-0.031770 -0.002710
-0.030802 -0.002898
-0.029714 -0.003013
-0.028510 -0.003053
-0.027192 -0.003016
-0.025764 -0.002898
-0.024230 -0.002696
-0.022599 -0.002407
-0.020878 -0.002031
-0.019076 -0.001569
-0.017199 -0.001024
-0.015252 -0.000400
-0.013239 0.000297
-0.011163 0.001057
-0.009032 0.001869
-0.006855 0.002716
-0.004649 0.003583
-0.002432 0.004454
-0.000224 0.005313
0.001957 0.006148
0.004092 0.006946
0.006165 0.007695
0.008161 0.008381
0.010063 0.008991
0.011855 0.009510
0.013522 0.009929
0.015055 0.010237
0.016451 0.010434
0.017717 0.010519
0.018866 0.010499
0.019921 0.010385
0.020908 0.010186
0.021848 0.009913
0.022754 0.009572
0.023625 0.009163
0.024444 0.008680
0.028555 -0.023423
0.031616 -0.022479
0.034574 -0.021577
0.037426 -0.020709
0.040169 -0.019866
0.042804 -0.019041
0.045331 -0.018229
0.047749 -0.017428
0.050051 -0.016644
0.052228 -0.015885
0.054265 -0.015163
0.056142 -0.014493
0.057834 -0.013888
0.059322 -0.013362
0.060588 -0.012926
0.061620 -0.012590
0.062413 -0.012363
0.062968 -0.012255
0.063283 -0.012271
0.063359 -0.012414
0.063190 -0.012685
0.062768 -0.013077
0.062086 -0.013580
0.061134 -0.014183
0.059909 -0.014875
0.058411 -0.015645
0.056645 -0.016482
0.054620 -0.017377
0.052353 -0.018325
0.049861 -0.019317
0.047170 -0.020348
0.044308 -0.021412
0.041303 -0.022500
0.038189 -0.023606
0.034998 -0.024724
0.031762 -0.025848
0.028513 -0.026975
0.025278 -0.028100
0.022081 -0.029219
0.018937 -0.030323
0.015857 -0.031402
0.012849 -0.032442
0.009915 -0.033428
0.007056 -0.034344
0.004273 -0.035176
0.001568 -0.035911
-0.001058 -0.036537
-0.003600 -0.037043
-0.006055 -0.037420
-0.008414 -0.037659
-0.010663 -0.037751
-0.012788 -0.037694
-0.014768 -0.037487
-0.016584 -0.037137
-0.018218 -0.036656
-0.019654 -0.036062
-0.020883 -0.035374
-0.021899 -0.034608
-0.022700 -0.033781
-0.023287 -0.032902
-0.023659 -0.031978
-0.023815 -0.031012
-0.023752 -0.030007
-0.023464 -0.028962
-0.022947 -0.027875
-0.022199 -0.026742
-0.021219 -0.025559
-0.020009 -0.024318
-0.018572 -0.023013
-0.016919 -0.021635
-0.015061 -0.020181
-0.013015 -0.018648
-0.010805 -0.017042
-0.008456 -0.015374
-0.006000 -0.013659
-0.003468 -0.011916
-0.000893 -0.010162
0.001692 -0.008414
0.004258 -0.006688
0.006776 -0.004993
0.009227 -0.003338
0.011592 -0.001730
0.013860 -0.000174
0.016023 0.001325
0.018074 0.002765
0.020011 0.004142
0.021832 0.005457
0.023535 0.006709
0.025120 0.007898
0.026589 0.009021
0.027940 0.010078
0.029174 0.011063
0.030288 0.011970
0.031277 0.012791
0.032133 0.013522
0.032842 0.014160
0.033391 0.014705
0.033762 0.015163
0.033941 0.015541
0.033913 0.015846
0.033669 0.016082
-0.007571 0.016327
-0.004484 0.017271
-0.001476 0.018166
0.001430 0.019002
0.004217 0.019766
0.006867 0.020450
0.009362 0.021044
0.011690 0.021543
0.013840 0.021943
0.015805 0.022244
0.017584 0.022445
0.019178 0.022551
0.020590 0.022564
0.021820 0.022486
0.022862 0.022318
0.023699 0.022061
0.024310 0.021714
0.024668 0.021278
0.024750 0.020756
0.024543 0.020151
0.024037 0.019467
0.023234 0.018709
0.022146 0.017883
0.020788 0.016993
0.019179 0.016049
0.017340 0.015054
0.015294 0.014014
0.013061 0.012931
0.010661 0.011809
0.008112 0.010647
0.005429 0.009447
0.002625 0.008208
-0.000289 0.006932
-0.003307 0.005619
-0.006420 0.004271
-0.009622 0.002887
-0.012894 0.001469
-0.016211 0.000022
-0.019533 -0.001449
-0.022817 -0.002934
-0.026016 -0.004422
-0.029084 -0.005901
-0.031980 -0.007355
-0.034673 -0.008772
-0.037139 -0.010138
-0.039365 -0.011444
-0.041345 -0.012681
-0.043080 -0.013846
-0.044577 -0.014935
-0.045843 -0.015945
-0.046892 -0.016872
-0.047739 -0.017712
-0.048401 -0.018460
-0.048900 -0.019111
-0.049255 -0.019665
-0.049479 -0.020120
-0.049571 -0.020477
-0.049510 -0.020742
-0.049263 -0.020916
-0.048784 -0.021006
-0.048033 -0.021011
-0.046977 -0.020930
-0.045595 -0.020759
-0.043880 -0.020491
-0.041839 -0.020122
-0.039489 -0.019648
-0.036854 -0.019070
-0.033966 -0.018391
-0.030857 -0.017616
-0.027562 -0.016752
-0.024115 -0.015805
-0.020546 -0.014782
-0.016884 -0.013690
-0.013157 -0.012533
-0.009385 -0.011320
-0.005589 -0.010058
-0.001783 -0.008758
0.002016 -0.007434
0.005787 -0.006103
0.009502 -0.004780
0.013129 -0.003478
0.016631 -0.002204
0.019973 -0.000963
0.023124 0.000242
0.026058 0.001410
0.028758 0.002541
0.031214 0.003634
0.033423 0.004686
0.035384 0.005696
0.037102 0.006659
0.038584 0.007569
0.039837 0.008420
0.040873 0.009205
0.041705 0.009916
0.042349 0.010550
0.042825 0.011103
0.043148 0.011573
0.043323 0.011959
0.043340 0.012256
0.043177 0.012462
0.042799 0.012573
-0.037291 -0.008793
-0.034129 -0.007788
-0.030853 -0.006668
-0.027492 -0.005439
-0.024075 -0.004105
-0.020629 -0.002676
-0.017178 -0.001158
-0.013736 0.000443
-0.010315 0.002120
-0.006921 0.003866
-0.003565 0.005672
-0.000259 0.007520
0.002978 0.009392
0.006122 0.011266
0.009147 0.013116
0.012025 0.014917
0.014729 0.016642
0.017228 0.018263
0.019499 0.019755
0.021516 0.021094
0.023261 0.022261
0.024719 0.023241
0.025882 0.024024
0.026753 0.024611
0.027344 0.025007
0.027675 0.025228
0.027776 0.025297
0.027682 0.025245
0.027425 0.025105
0.027028 0.024907
0.026504 0.024677
0.025850 0.024432
0.025054 0.024177
0.024100 0.023910
0.022970 0.023616
0.021648 0.023274
0.020122 0.022854
0.018385 0.022325
0.016433 0.021654
0.014272 0.020815
0.011911 0.019787
0.009369 0.018559
0.006670 0.017131
0.003847 0.015512
0.000933 0.013719
-0.002033 0.011778
-0.005017 0.009722
-0.007987 0.007582
-0.010919 0.005393
-0.013795 0.003187
-0.016600 0.000992
-0.019319 -0.001168
-0.021936 -0.003274
-0.024434 -0.005310
-0.026789 -0.007268
-0.028984 -0.009146
-0.031000 -0.010942
-0.032822 -0.012658
-0.034437 -0.014293
-0.035836 -0.015842
-0.037008 -0.017297
-0.037946 -0.018645
-0.038639 -0.019872
-0.039080 -0.020960
-0.039264 -0.021894
-0.039192 -0.022657
-0.038872 -0.023240
-0.038318 -0.023635
-0.037549 -0.023839
-0.036582 -0.023853
-0.035433 -0.023679
-0.034110 -0.023323
-0.032611 -0.022792
-0.030931 -0.022096
-0.029062 -0.021252
-0.027004 -0.020278
-0.024757 -0.019195
-0.022333 -0.018021
-0.019748 -0.016771
-0.017020 -0.015460
-0.014174 -0.014097
-0.011231 -0.012692
-0.008215 -0.011255
-0.005151 -0.009797
-0.002061 -0.008325
0.001029 -0.006850
0.004096 -0.005380
0.007117 -0.003918
0.010075 -0.002466
0.012961 -0.001021
0.015770 0.000428
0.018503 0.001891
0.021161 0.003379
0.023746 0.004902
0.026250 0.006464
0.028661 0.008062
0.030957 0.009689
0.033110 0.011329
0.035088 0.012957
0.036860 0.014541
0.038399 0.016041
0.035071 0.024857
0.038084 0.025686
0.040832 0.026319
0.043296 0.026746
0.045462 0.026968
0.047326 0.026993
0.048892 0.026834
0.050171 0.026514
0.051183 0.026057
0.051953 0.025487
0.052508 0.024823
0.052874 0.024081
0.053075 0.023266
0.053128 0.022381
0.053042 0.021421
0.052815 0.020379
0.052434 0.019245
0.051877 0.018011
0.051116 0.016666
0.050125 0.015204
0.048883 0.013618
0.047377 0.011906
0.045601 0.010071
0.043560 0.008120
0.041272 0.006067
0.038760 0.003935
0.036058 0.001749
0.033205 -0.000458
0.030243 -0.002652
0.027216 -0.004800
0.024161 -0.006874
0.021110 -0.008856
0.018087 -0.010737
0.015105 -0.012519
0.012168 -0.014215
0.009276 -0.015840
0.006425 -0.017412
0.003615 -0.018948
0.000847 -0.020462
-0.001871 -0.021962
-0.004527 -0.023454
-0.007106 -0.024935
-0.009589 -0.026401
-0.011960 -0.027842
-0.014200 -0.029246
-0.016291 -0.030593
-0.018215 -0.031862
-0.019953 -0.033028
-0.021490 -0.034061
-0.022816 -0.034937
-0.023926 -0.035630
-0.024820 -0.036126
-0.025509 -0.036418
-0.026010 -0.036513
-0.026348 -0.036427
-0.026544 -0.036183
-0.026617 -0.035808
-0.026573 -0.035329
-0.026409 -0.034769
-0.026110 -0.034146
-0.025658 -0.033469
-0.025031 -0.032744
-0.024211 -0.031968
-0.023183 -0.031136
-0.021940 -0.030240
-0.020480 -0.029270
-0.018807 -0.028213
-0.016931 -0.027057
-0.014864 -0.025788
-0.012620 -0.024390
-0.010217 -0.022853
-0.007673 -0.021169
-0.005012 -0.019340
-0.002259 -0.017382
0.000554 -0.015319
0.003393 -0.013189
0.006226 -0.011031
0.009022 -0.008885
0.011751 -0.006790
0.014386 -0.004777
0.016901 -0.002875
0.019270 -0.001103
0.021470 0.000523
0.023480 0.001994
0.025284 0.003302
0.026868 0.004447
0.028221 0.005431
0.029341 0.006261
0.030228 0.006951
0.030892 0.007518
0.031345 0.007985
0.031606 0.008375
0.031697 0.008710
0.031637 0.009010
0.031446 0.009284
0.031138 0.009535
0.030723 0.009761
0.030204 0.009952
0.029574 0.010099
0.028817 0.010187
0.027911 0.010204
0.051014 -0.019775
0.053982 -0.018933
0.056828 -0.018101
0.059536 -0.017275
0.062094 -0.016453
0.064490 -0.015634
0.066713 -0.014820
0.068750 -0.014016
0.070591 -0.013229
0.072222 -0.012469
0.073635 -0.011744
0.074825 -0.011063
0.075791 -0.010433
0.076539 -0.009859
0.077077 -0.009346
0.077418 -0.008901
0.077571 -0.008532
0.077545 -0.008253
0.077340 -0.008078
0.076950 -0.008023
0.076360 -0.008097
0.075555 -0.008306
0.074517 -0.008648
0.073231 -0.009117
0.071689 -0.009705
0.069889 -0.010403
0.067834 -0.011201
0.065531 -0.012090
0.062994 -0.013058
0.060245 -0.014094
0.057309 -0.015183
0.054217 -0.016310
0.051002 -0.017458
0.047698 -0.018611
0.044341 -0.019754
0.040962 -0.020877
0.037588 -0.021975
0.034241 -0.023049
0.030939 -0.024107
0.027694 -0.025156
0.024517 -0.026200
0.021420 -0.027238
0.018414 -0.028261
0.015510 -0.029255
0.012722 -0.030201
0.010059 -0.031080
0.007532 -0.031877
0.005148 -0.032577
0.002913 -0.033170
0.000834 -0.033647
-0.001084 -0.034003
-0.002833 -0.034237
-0.004411 -0.034350
-0.005814 -0.034346
-0.007044 -0.034231
-0.008105 -0.034015
-0.009005 -0.033711
-0.009751 -0.033333
-0.010353 -0.032896
-0.010816 -0.032414
-0.011144 -0.031895
-0.011335 -0.031340
-0.011386 -0.030743
-0.011287 -0.030088
-0.011030 -0.029357
-0.010608 -0.028532
-0.010017 -0.027595
-0.009258 -0.026534
-0.008335 -0.025343
-0.007255 -0.024020
-0.006033 -0.022571
-0.004682 -0.021007
-0.003222 -0.019344
-0.001673 -0.017599
-0.000052 -0.015790
0.001621 -0.013934
0.003330 -0.012046
0.005056 -0.010142
0.006781 -0.008239
0.008482 -0.006353
0.010135 -0.004505
0.011716 -0.002714
0.013202 -0.000996
0.014573 0.000634
0.015814 0.002170
0.016916 0.003606
0.017869 0.004942
0.018669 0.006177
0.019312 0.007312
0.019796 0.008346
0.020119 0.009280
0.020283 0.010114
0.020289 0.010850
0.020142 0.011494
0.019851 0.012057
0.019426 0.012553
0.018877 0.012997
0.018215 0.013406
0.017443 0.013791
0.016562 0.014154
0.015564 0.014487
-0.037462 0.013983
-0.034487 0.014747
-0.031554 0.015484
-0.028658 0.016200
-0.025796 0.016901
-0.022971 0.017592
-0.020189 0.018274
-0.017462 0.018951
-0.014805 0.019620
-0.012236 0.020278
-0.009772 0.020923
-0.007434 0.021553
-0.005238 0.022163
-0.003204 0.022749
-0.001346 0.023306
0.000321 0.023823
0.001788 0.024286
0.003051 0.024678
0.004111 0.024983
0.004974 0.025190
0.005651 0.025297
0.006150 0.025310
0.006477 0.025237
0.006630 0.025086
0.006605 0.024859
0.006391 0.024553
0.005978 0.024159
0.005360 0.023669
0.004530 0.023072
0.003490 0.022363
0.002245 0.021541
0.000806 0.020607
-0.000811 0.019566
-0.002588 0.018427
-0.004504 0.017199
-0.006534 0.015889
-0.008655 0.014503
-0.010844 0.013048
-0.013082 0.011532
-0.015352 0.009966
-0.017643 0.008366
-0.019946 0.006754
-0.022257 0.005148
-0.024567 0.003563
-0.026869 0.002004
-0.029148 0.000472
-0.031386 -0.001037
-0.033560 -0.002525
-0.035645 -0.003990
-0.037612 -0.005429
-0.039433 -0.006834
-0.041082 -0.008196
-0.042535 -0.009506
-0.043775 -0.010757
-0.044792 -0.011944
-0.045583 -0.013065
-0.046156 -0.014121
-0.046524 -0.015114
-0.046712 -0.016044
-0.046745 -0.016909
-0.046653 -0.017704
-0.046456 -0.018423
-0.046168 -0.019060
-0.045792 -0.019608
-0.045318 -0.020059
-0.044727 -0.020404
-0.043997 -0.020629
-0.043101 -0.020720
-0.042014 -0.020662
-0.040716 -0.020440
-0.039195 -0.020047
-0.037444 -0.019477
-0.035467 -0.018732
-0.033274 -0.017819
-0.030885 -0.016747
-0.028325 -0.015533
-0.025626 -0.014194
-0.022828 -0.012749
-0.019970 -0.011223
-0.017092 -0.009637
-0.014230 -0.008018
-0.011410 -0.006389
-0.008646 -0.004769
-0.005944 -0.003177
-0.003301 -0.001623
-0.000712 -0.000112
0.001824 0.001353
0.004308 0.002772
0.006730 0.004144
0.009080 0.005468
0.011342 0.006737
0.013498 0.007947
0.015531 0.009091
0.017423 0.010162
0.019157 0.011155
0.020721 0.012069
0.022107 0.012904
0.023309 0.013660
0.024330 0.014338
0.025175 0.014933
0.025856 0.015437
-0.006298 -0.029130
-0.003163 -0.028108
0.000008 -0.026906
0.003181 -0.025547
0.006319 -0.024062
0.009381 -0.022485
0.012326 -0.020855
0.015116 -0.019205
0.017716 -0.017566
0.020096 -0.015962
0.022230 -0.014411
0.024101 -0.012927
0.025699 -0.011514
0.027025 -0.010178
0.028086 -0.008918
0.028900 -0.007733
0.029491 -0.006620
0.029883 -0.005574
0.030101 -0.004590
0.030163 -0.003666
0.030079 -0.002807
0.029852 -0.002019
0.029480 -0.001316
0.028958 -0.000717
0.028279 -0.000244
0.027436 0.000082
0.026425 0.000239
0.025245 0.000211
0.023897 -0.000013
0.022390 -0.000437
0.020737 -0.001059
0.018955 -0.001870
0.017066 -0.002858
0.015094 -0.004007
0.013067 -0.005303
0.011008 -0.006729
0.008938 -0.008268
0.006871 -0.009905
0.004814 -0.011624
0.002773 -0.013406
0.000750 -0.015235
-0.001251 -0.017094
-0.003223 -0.018964
-0.005155 -0.020830
-0.007036 -0.022680
-0.008854 -0.024500
-0.010595 -0.026283
-0.012245 -0.028019
-0.013788 -0.029702
-0.015211 -0.031324
-0.016496 -0.032877
-0.017630 -0.034357
-0.018602 -0.035758
-0.019404 -0.037079
-0.020033 -0.038320
-0.020494 -0.039482
-0.020797 -0.040567
-0.020956 -0.041574
-0.020985 -0.042497
-0.020898 -0.043321
-0.020701 -0.044025
-0.020396 -0.044581
-0.019979 -0.044958
-0.019445 -0.045129
-0.018789 -0.045071
-0.018006 -0.044769
-0.017096 -0.044220
-0.016063 -0.043429
-0.014914 -0.042414
-0.013659 -0.041196
-0.012310 -0.039802
-0.010880 -0.038261
-0.009382 -0.036602
-0.007833 -0.034850
-0.006248 -0.033031
-0.004648 -0.031164
-0.003054 -0.029269
-0.001488 -0.027354
0.000033 -0.025422
0.001495 -0.023466
0.002895 -0.021472
0.004232 -0.019424
0.005514 -0.017308
0.006748 -0.015116
0.007948 -0.012848
0.009120 -0.010514
0.010270 -0.008131
0.011398 -0.005725
0.012494 -0.003329
0.013547 -0.000978
0.014541 0.001293
0.015460 0.003455
0.016290 0.005483
0.017019 0.007361
0.017635 0.009081
0.018134 0.010643
0.018510 0.012054
0.018760 0.013324
0.018884 0.014466
0.018885 0.015496
0.018770 0.016429
-0.073582 -0.003700
-0.070495 -0.002789
-0.067546 -0.001846
-0.064791 -0.000892
-0.062250 0.000062
-0.059907 0.001014
-0.057720 0.001970
-0.055636 0.002935
-0.053612 0.003911
-0.051614 0.004891
-0.049622 0.005865
-0.047630 0.006815
-0.045637 0.007726
-0.043647 0.008581
-0.041673 0.009371
-0.039730 0.010088
-0.037838 0.010734
-0.036020 0.011310
-0.034301 0.011821
-0.032706 0.012266
-0.031258 0.012645
-0.029976 0.012954
-0.028873 0.013191
-0.027955 0.013353
-0.027221 0.013440
-0.026663 0.013451
-0.026274 0.013386
-0.026049 0.013241
-0.025988 0.013011
-0.026096 0.012687
-0.026379 0.012262
-0.026844 0.011727
-0.027499 0.011075
-0.028350 0.010303
-0.029401 0.009408
-0.030655 0.008391
-0.032101 0.007261
-0.033721 0.006029
-0.035483 0.004712
-0.037348 0.003328
-0.039269 0.001900
-0.041200 0.000447
-0.043100 -0.001010
-0.044934 -0.002452
-0.046678 -0.003867
-0.048318 -0.005246
-0.049850 -0.006582
-0.051271 -0.007874
-0.052576 -0.009116
-0.053763 -0.010305
-0.054825 -0.011434
-0.055763 -0.012499
-0.056584 -0.013495
-0.057300 -0.014422
-0.057930 -0.015277
-0.058488 -0.016062
-0.058982 -0.016773
-0.059407 -0.017407
-0.059743 -0.017955
-0.059962 -0.018410
-0.060031 -0.018760
-0.059923 -0.019001
-0.059620 -0.019128
-0.059117 -0.019142
-0.058423 -0.019050
-0.057554 -0.018861
-0.056527 -0.018583
-0.055352 -0.018220
-0.054032 -0.017775
-0.052558 -0.017244
-0.050921 -0.016623
-0.049117 -0.015909
-0.047146 -0.015106
-0.045022 -0.014220
-0.042759 -0.013262
-0.040379 -0.012246
-0.037899 -0.011185
-0.035333 -0.010091
-0.032692 -0.008973
-0.029982 -0.007839
-0.027213 -0.006691
-0.024397 -0.005532
-0.021551 -0.004366
-0.018696 -0.003194
-0.015854 -0.002020
-0.013047 -0.000845
-0.010292 0.000327
-0.007601 0.001496
-0.004980 0.002660
-0.002437 0.003813
0.000016 0.004946
0.002364 0.006042
0.004589 0.007084
0.006675 0.008052
0.008613 0.008928
0.010403 0.009696
0.012051 0.010349
0.013571 0.010883
0.014977 0.011305
0.016282 0.011627
0.017489 0.011863
-0.025502 0.001309
-0.022555 0.002109
-0.019691 0.003032
-0.016946 0.004074
-0.014350 0.005226
-0.011931 0.006477
-0.009710 0.007812
-0.007703 0.009215
-0.005923 0.010667
-0.004377 0.012146
-0.003068 0.013629
-0.001998 0.015092
-0.001162 0.016512
-0.000554 0.017869
-0.000164 0.019147
0.000016 0.020332
-0.000005 0.021412
-0.000227 0.022378
-0.000649 0.023221
-0.001274 0.023935
-0.002104 0.024513
-0.003135 0.024951
-0.004357 0.025247
-0.005755 0.025396
-0.007310 0.025398
-0.009002 0.025251
-0.010811 0.024952
-0.012717 0.024500
-0.014705 0.023893
-0.016758 0.023131
-0.018863 0.022217
-0.021008 0.021158
-0.023182 0.019966
-0.025378 0.018654
-0.027593 0.017238
-0.029829 0.015731
-0.032090 0.014142
-0.034380 0.012479
-0.036695 0.010746
-0.039015 0.008948
-0.041307 0.007095
-0.043526 0.005196
-0.045619 0.003265
-0.047540 0.001314
-0.049249 -0.000644
-0.050720 -0.002600
-0.051938 -0.004544
-0.052901 -0.006469
-0.053615 -0.008369
-0.054091 -0.010238
-0.054342 -0.012065
-0.054382 -0.013838
-0.054221 -0.015543
-0.053875 -0.017165
-0.053360 -0.018695
-0.052701 -0.020126
-0.051921 -0.021455
-0.051043 -0.022679
-0.050084 -0.023796
-0.049044 -0.024796
-0.047914 -0.025667
-0.046676 -0.026393
-0.045310 -0.026957
-0.043802 -0.027344
-0.042143 -0.027541
-0.040332 -0.027538
-0.038375 -0.027326
-0.036281 -0.026902
-0.034064 -0.026263
-0.031737 -0.025413
-0.029316 -0.024359
-0.026820 -0.023116
-0.024267 -0.021705
-0.021678 -0.020154
-0.019072 -0.018494
-0.016467 -0.016754
-0.013877 -0.014965
-0.011311 -0.013148
-0.008775 -0.011319
-0.006273 -0.009490
-0.003811 -0.007666
-0.001399 -0.005852
0.000947 -0.004050
0.003206 -0.002266
0.005357 -0.000504
0.007380 0.001229
0.009259 0.002924
0.010982 0.004573
0.012546 0.006168
0.013949 0.007699
0.015194 0.009156
0.016287 0.010527
0.017232 0.011802
0.018034 0.012968
0.018702 0.014017
0.019244 0.014942
0.019674 0.015739
0.020009 0.016409
0.020268 0.016953
0.020466 0.017372
0.020610 0.017666
-0.057290 0.024868
-0.054106 0.025730
-0.050847 0.026406
-0.047542 0.026901
-0.044222 0.027226
-0.040917 0.027404
-0.037660 0.027461
-0.034480 0.027430
-0.031405 0.027337
-0.028455 0.027206
-0.025642 0.027051
-0.022974 0.026876
-0.020454 0.026675
-0.018089 0.026440
-0.015890 0.026156
-0.013873 0.025809
-0.012060 0.025384
-0.010469 0.024866
-0.009116 0.024245
-0.008011 0.023510
-0.007160 0.022658
-0.006564 0.021686
-0.006218 0.020598
-0.006119 0.019402
-0.006259 0.018110
-0.006627 0.016735
-0.007207 0.015295
-0.007979 0.013806
-0.008914 0.012284
-0.009982 0.010741
-0.011156 0.009187
-0.012413 0.007629
-0.013743 0.006075
-0.015147 0.004532
-0.016632 0.003011
-0.018207 0.001522
-0.019877 0.000069
-0.021642 -0.001346
-0.023497 -0.002721
-0.025433 -0.004060
-0.027442 -0.005360
-0.029515 -0.006622
-0.031645 -0.007842
-0.033824 -0.009016
-0.036042 -0.010134
-0.038282 -0.011187
-0.040520 -0.012158
-0.042726 -0.013029
-0.044866 -0.013777
-0.046909 -0.014381
-0.048828 -0.014821
-0.050605 -0.015081
-0.052232 -0.015153
-0.053703 -0.015039
-0.055008 -0.014748
-0.056135 -0.014298
-0.057061 -0.013712
-0.057762 -0.013017
-0.058214 -0.012238
-0.058401 -0.011398
-0.058313 -0.010519
-0.057948 -0.009618
-0.057314 -0.008706
-0.056422 -0.007795
-0.055285 -0.006888
-0.053918 -0.005986
-0.052338 -0.005080
-0.050559 -0.004153
-0.048600 -0.003185
-0.046483 -0.002145
-0.044233 -0.001004
-0.041877 0.000260
-0.039440 0.001660
-0.036942 0.003194
-0.034393 0.004841
-0.031794 0.006568
-0.029137 0.008336
-0.026416 0.010104
-0.023626 0.011835
-0.020769 0.013492
-0.017852 0.015045
-0.014884 0.016466
-0.011879 0.017730
-0.008849 0.018819
-0.005809 0.019717
-0.002771 0.020418
0.000251 0.020921
0.003241 0.021235
0.006181 0.021371
0.009052 0.021349
0.011837 0.021190
0.014519 0.020913
0.017086 0.020534
0.019529 0.020065
0.021838 0.019510
0.024001 0.018873
0.025999 0.018155
0.027812 0.017356
0.029418 0.016476
0.030793 0.015514
0.031921 0.014465
0.049695 0.019254
0.052756 0.019979
0.055885 0.020638
0.059065 0.021209
0.062273 0.021666
0.065481 0.021983
0.068659 0.022140
0.071781 0.022120
0.074822 0.021917
0.077762 0.021528
0.080582 0.020962
0.083264 0.020233
0.085788 0.019359
0.088138 0.018359
0.090298 0.017251
0.092261 0.016052
0.094026 0.014776
0.095599 0.013440
0.096994 0.012066
0.098222 0.010676
0.099291 0.009293
0.100200 0.007935
0.100932 0.006613
0.101459 0.005332
0.101742 0.004090
0.101736 0.002880
0.101405 0.001695
0.100718 0.000529
0.099661 -0.000624
0.098233 -0.001768
0.096443 -0.002905
0.094315 -0.004036
0.091877 -0.005163
0.089165 -0.006287
0.086215 -0.007413
0.083070 -0.008543
0.079767 -0.009676
0.076339 -0.010807
0.072813 -0.011923
0.069207 -0.013008
0.065535 -0.014046
0.061803 -0.015021
0.058016 -0.015924
0.054182 -0.016747
0.050308 -0.017486
0.046408 -0.018140
0.042501 -0.018707
0.038613 -0.019182
0.034773 -0.019562
0.031012 -0.019840
0.027362 -0.020012
0.023849 -0.020072
0.020497 -0.020022
0.017324 -0.019864
0.014341 -0.019608
0.011553 -0.019267
0.008962 -0.018859
0.006564 -0.018402
0.004355 -0.017914
0.002330 -0.017416
0.000484 -0.016925
-0.001184 -0.016459
-0.002673 -0.016034
-0.003976 -0.015663
-0.005079 -0.015357
-0.005966 -0.015118
-0.006616 -0.014943
-0.007012 -0.014822
-0.007141 -0.014737
-0.006999 -0.014669
-0.006590 -0.014597
-0.005927 -0.014499
-0.005028 -0.014358
-0.003919 -0.014166
-0.002630 -0.013918
-0.001195 -0.013619
0.000352 -0.013281
0.001978 -0.012922
0.003654 -0.012562
0.005363 -0.012226
0.007094 -0.011933
0.008842 -0.011701
0.010607 -0.011541
0.012389 -0.011455
0.014186 -0.011439
0.015990 -0.011478
0.017789 -0.011555
0.019564 -0.011649
0.021290 -0.011740
0.022941 -0.011809
0.024490 -0.011842
0.025911 -0.011827
0.027184 -0.011758
0.028288 -0.011634
0.029210 -0.011456
0.029935 -0.011231
0.030456 -0.010967
0.030764 -0.010676
0.030857 -0.010370
0.030733 -0.010061
0.030392 -0.009763
-0.062309 0.028736
-0.059250 0.029515
-0.056148 0.030279
-0.053030 0.031044
-0.049923 0.031832
-0.046857 0.032663
-0.043862 0.033555
-0.040967 0.034523
-0.038200 0.035573
-0.035587 0.036704
-0.033150 0.037901
-0.030905 0.039138
-0.028865 0.040379
-0.027035 0.041588
-0.025418 0.042731
-0.024013 0.043780
-0.022818 0.044714
-0.021834 0.045521
-0.021058 0.046191
-0.020489 0.046725
-0.020127 0.047124
-0.019969 0.047393
-0.020012 0.047536
-0.020251 0.047550
-0.020680 0.047427
-0.021291 0.047159
-0.022074 0.046735
-0.023021 0.046147
-0.024123 0.045392
-0.025368 0.044472
-0.026747 0.043390
-0.028245 0.042159
-0.029849 0.040792
-0.031548 0.039308
-0.033333 0.037726
-0.035197 0.036065
-0.037133 0.034341
-0.039130 0.032567
-0.041173 0.030754
-0.043241 0.028906
-0.045312 0.027027
-0.047359 0.025115
-0.049356 0.023166
-0.051280 0.021174
-0.053111 0.019136
-0.054834 0.017052
-0.056436 0.014928
-0.057908 0.012777
-0.059242 0.010618
-0.060433 0.008476
-0.061473 0.006376
-0.062361 0.004345
-0.063098 0.002408
-0.063689 0.000583
-0.064146 -0.001120
-0.064479 -0.002700
-0.064698 -0.004162
-0.064805 -0.005516
-0.064795 -0.006776
-0.064653 -0.007957
-0.064358 -0.009073
-0.063885 -0.010138
-0.063213 -0.011160
-0.062326 -0.012141
-0.061215 -0.013069
-0.059882 -0.013925
-0.058334 -0.014678
-0.056582 -0.015298
-0.054642 -0.015752
-0.052529 -0.016010
-0.050258 -0.016049
-0.047844 -0.015851
-0.045305 -0.015411
-0.042657 -0.014738
-0.039917 -0.013854
-0.037098 -0.012790
-0.034212 -0.011583
-0.031267 -0.010269
-0.028270 -0.008882
-0.025228 -0.007449
-0.022150 -0.005992
-0.019048 -0.004526
-0.015936 -0.003060
-0.012834 -0.001599
-0.009761 -0.000145
-0.006739 0.001298
-0.003789 0.002722
-0.000930 0.004111
0.001824 0.005449
0.004463 0.006718
0.006986 0.007897
0.009393 0.008966
0.011691 0.009906
0.013890 0.010699
0.015999 0.011331
0.018025 0.011790
0.019975 0.012077
0.021848 0.012197
0.023642 0.012166
0.025347 0.012003
0.026945 0.011733
-0.055696 0.047074
-0.052641 0.047849
-0.049522 0.048587
-0.046353 0.049271
-0.043151 0.049883
-0.039938 0.050404
-0.036740 0.050819
-0.033584 0.051114
-0.030498 0.051285
-0.027512 0.051327
-0.024654 0.051246
-0.021948 0.051047
-0.019419 0.050738
-0.017083 0.050324
-0.014956 0.049807
-0.013050 0.049182
-0.011378 0.048440
-0.009947 0.047575
-0.008765 0.046585
-0.007831 0.045474
-0.007142 0.044255
-0.006690 0.042944
-0.006464 0.041557
-0.006452 0.040107
-0.006646 0.038601
-0.007041 0.037042
-0.007634 0.035429
-0.008430 0.033760
-0.009433 0.032033
-0.010644 0.030244
-0.012066 0.028391
-0.013695 0.026470
-0.015522 0.024477
-0.017537 0.022406
-0.019724 0.020251
-0.022068 0.018008
-0.024549 0.015682
-0.027143 0.013286
-0.029822 0.010848
-0.032552 0.008403
-0.035297 0.005992
-0.038020 0.003654
-0.040688 0.001421
-0.043271 -0.000683
-0.045750 -0.002646
-0.048108 -0.004466
-0.050339 -0.006148
-0.052434 -0.007704
-0.054386 -0.009149
-0.056184 -0.010495
-0.057816 -0.011756
-0.059266 -0.012942
-0.060521 -0.014065
-0.061571 -0.015133
-0.062411 -0.016149
-0.063040 -0.017114
-0.063458 -0.018019
-0.063665 -0.018850
-0.063654 -0.019584
-0.063418 -0.020196
-0.062944 -0.020663
-0.062217 -0.020965
-0.061227 -0.021091
-0.059969 -0.021035
-0.058447 -0.020804
-0.056669 -0.020410
-0.054652 -0.019877
-0.052416 -0.019232
-0.049978 -0.018505
-0.047356 -0.017728
-0.044561 -0.016928
-0.041603 -0.016129
-0.038491 -0.015352
-0.035239 -0.014611
-0.031862 -0.013913
-0.028377 -0.013257
-0.024807 -0.012636
-0.021173 -0.012038
-0.017498 -0.011447
-0.013805 -0.010851
-0.010114 -0.010238
-0.006445 -0.009598
-0.002812 -0.008925
0.000770 -0.008214
0.004290 -0.007462
0.007735 -0.006671
0.011093 -0.005849
0.014351 -0.005007
0.017495 -0.004159
0.020509 -0.003322
0.023378 -0.002514
0.026084 -0.001750
0.028611 -0.001044
0.030940 -0.000406
0.033059 0.000157
0.034955 0.000642
0.036622 0.001048
0.038054 0.001375
0.039247 0.001620
0.040197 0.001777
0.040901 0.001842
-0.039277 0.007408
-0.036161 0.008279
-0.033046 0.009159
-0.029966 0.010042
-0.026953 0.010922
-0.024036 0.011792
-0.021242 0.012644
-0.018594 0.013469
-0.016114 0.014256
-0.013821 0.014992
-0.011731 0.015663
-0.009858 0.016257
-0.008210 0.016763
-0.006791 0.017172
-0.005601 0.017478
-0.004637 0.017678
-0.003892 0.017771
-0.003361 0.017758
-0.003040 0.017640
-0.002927 0.017420
-0.003024 0.017100
-0.003332 0.016683
-0.003850 0.016173
-0.004573 0.015576
-0.005494 0.014896
-0.006601 0.014140
-0.007882 0.013313
-0.009324 0.012419
-0.010914 0.011461
-0.012637 0.010444
-0.014481 0.009373
-0.016432 0.008252
-0.018476 0.007091
-0.020601 0.005897
-0.022794 0.004681
-0.025048 0.003455
-0.027354 0.002226
-0.029708 0.001004
-0.032102 -0.000203
-0.034529 -0.001391
-0.036973 -0.002550
-0.039413 -0.003676
-0.041820 -0.004758
-0.044167 -0.005791
-0.046424 -0.006766
-0.048569 -0.007679
-0.050584 -0.008527
-0.052456 -0.009308
-0.054178 -0.010022
-0.055739 -0.010671
-0.057129 -0.011253
-0.058333 -0.011768
-0.059340 -0.012215
-0.060138 -0.012593
-0.060727 -0.012902
-0.061107 -0.013143
-0.061289 -0.013318
-0.061282 -0.013427
-0.061097 -0.013469
-0.060740 -0.013442
-0.060208 -0.013341
-0.059496 -0.013159
-0.058593 -0.012887
-0.057488 -0.012518
-0.056174 -0.012042
-0.054647 -0.011452
-0.052906 -0.010741
-0.050957 -0.009905
-0.048810 -0.008940
-0.046477 -0.007850
-0.043977 -0.006644
-0.041328 -0.005335
-0.038549 -0.003942
-0.035655 -0.002486
-0.032663 -0.000989
-0.029590 0.000528
-0.026448 0.002045
-0.023254 0.003542
-0.020018 0.005003
-0.016755 0.006412
-0.013478 0.007755
-0.010204 0.009016
-0.006949 0.010184
-0.003735 0.011247
-0.000582 0.012196
0.002491 0.013027
0.005468 0.013738
0.008336 0.014328
0.011087 0.014800
0.013714 0.015154
0.016208 0.015393
0.018561 0.015512
0.020759 0.015511
0.022790 0.015384
0.024641 0.015129
0.026305 0.014745
0.027779 0.014232
0.029064 0.013591
0.030161 0.012820
0.031075 0.011919
0.031805 0.010883
-0.003825 0.007137
-0.000836 0.007992
0.002064 0.008980
0.004876 0.010099
0.007597 0.011342
0.010218 0.012694
0.012724 0.014134
0.015100 0.015635
0.017327 0.017166
0.019387 0.018698
0.021263 0.020208
0.022942 0.021675
0.024411 0.023089
0.025661 0.024443
0.026688 0.025732
0.027492 0.026952
0.028077 0.028091
0.028452 0.029134
0.028627 0.030063
0.028612 0.030859
0.028417 0.031510
0.028046 0.032008
0.027501 0.032348
0.026781 0.032529
0.025884 0.032553
0.024807 0.032421
0.023549 0.032136
0.022111 0.031702
0.020495 0.031132
0.018710 0.030439
0.016767 0.029648
0.014680 0.028786
0.012469 0.027886
0.010156 0.026973
0.007764 0.026067
0.005317 0.025171
0.002839 0.024275
0.000346 0.023355
-0.002145 0.022382
-0.004626 0.021327
-0.007087 0.020169
-0.009522 0.018896
-0.011920 0.017505
-0.014272 0.016004
-0.016563 0.014402
-0.018780 0.012715
-0.020909 0.010962
-0.022933 0.009164
-0.024840 0.007342
-0.026614 0.005519
-0.028244 0.003717
-0.029716 0.001957
-0.031022 0.000255
-0.032155 -0.001381
-0.033112 -0.002947
-0.033894 -0.004448
-0.034508 -0.005889
-0.034965 -0.007278
-0.035280 -0.008613
-0.035465 -0.009890
-0.035533 -0.011094
-0.035487 -0.012206
-0.035325 -0.013205
-0.035037 -0.014066
-0.034609 -0.014768
-0.034026 -0.015291
-0.033274 -0.015624
-0.032344 -0.015757
-0.031230 -0.015691
-0.029932 -0.015434
-0.028454 -0.014999
-0.026805 -0.014406
-0.024998 -0.013681
-0.023049 -0.012848
-0.020976 -0.011934
-0.018804 -0.010960
-0.016559 -0.009944
-0.014270 -0.008895
-0.011966 -0.007822
-0.009674 -0.006724
-0.007416 -0.005606
-0.005207 -0.004466
-0.003052 -0.003309
-0.000954 -0.002136
0.001090 -0.000952
0.003082 0.000235
0.005025 0.001418
0.006917 0.002587
0.008751 0.003727
0.010521 0.004827
0.012216 0.005875
0.013825 0.006863
0.015338 0.007789
0.016746 0.008657
0.018038 0.009479
0.019210 0.010267
0.020255 0.011037
0.021170 0.011796
0.021951 0.012543
0.022600 0.013265
0.023116 0.013938
-0.022320 0.073924
-0.019234 0.074716
-0.016214 0.075187
-0.013266 0.075327
-0.010402 0.075131
-0.007638 0.074597
-0.004999 0.073730
-0.002508 0.072543
-0.000191 0.071055
0.001933 0.069298
0.003848 0.067306
0.005546 0.065119
0.007023 0.062777
0.008279 0.060314
0.009319 0.057753
0.010143 0.055108
0.010752 0.052379
0.011145 0.049560
0.011319 0.046645
0.011267 0.043630
0.010984 0.040523
0.010461 0.037337
0.009693 0.034093
0.008674 0.030816
0.007402 0.027531
0.005878 0.024263
0.004107 0.021035
0.002099 0.017870
-0.000130 0.014784
-0.002562 0.011794
-0.005175 0.008909
-0.007945 0.006133
-0.010846 0.003468
-0.013854 0.000911
-0.016946 -0.001545
-0.020100 -0.003902
-0.023296 -0.006163
-0.026516 -0.008324
-0.029739 -0.010376
-0.032946 -0.012305
-0.036116 -0.014089
-0.039226 -0.015708
-0.042248 -0.017136
-0.045154 -0.018353
-0.047917 -0.019339
-0.050506 -0.020082
-0.052894 -0.020574
-0.055055 -0.020817
-0.056962 -0.020818
-0.058595 -0.020594
-0.059937 -0.020170
-0.060976 -0.019573
-0.061708 -0.018837
-0.062139 -0.017992
-0.062278 -0.017069
-0.062139 -0.016090
-0.061741 -0.015076
-0.061101 -0.014040
-0.060235 -0.012990
-0.059158 -0.011932
-0.057876 -0.010869
-0.056387 -0.009801
-0.054682 -0.008725
-0.052745 -0.007637
-0.050559 -0.006534
-0.048109 -0.005415
-0.045386 -0.004279
-0.042388 -0.003132
-0.039120 -0.001984
-0.035599 -0.000850
-0.031845 0.000256
-0.027886 0.001317
-0.023753 0.002324
-0.019477 0.003268
-0.015090 0.004149
-0.010627 0.004966
-0.006121 0.005721
-0.001609 0.006409
0.002868 0.007020
0.007270 0.007538
0.011556 0.007946
0.015692 0.008229
0.019649 0.008376
0.023405 0.008382
0.026946 0.008250
0.030260 0.007984
0.033338 0.007592
0.036171 0.007082
0.038749 0.006460
0.041060 0.005733
0.043091 0.004910
0.044833 0.004003
0.046279 0.003026
0.047428 0.001998
0.048287 0.000938
0.048864 -0.000134
0.049170 -0.001202
0.049211 -0.002257
0.048988 -0.003297
0.048498 -0.004327
0.047735 -0.005357
-0.013731 -0.001712
-0.010813 -0.000695
-0.007947 0.000413
-0.005151 0.001601
-0.002440 0.002861
0.000171 0.004179
0.002669 0.005540
0.005040 0.006930
0.007270 0.008331
0.009343 0.009724
0.011241 0.011091
0.012948 0.012416
0.014448 0.013687
0.015728 0.014893
0.016784 0.016025
0.017613 0.017079
0.018220 0.018050
0.018610 0.018931
0.018794 0.019718
0.018777 0.020404
0.018567 0.020981
0.018169 0.021443
0.017590 0.021783
0.016838 0.021996
0.015922 0.022074
0.014853 0.022012
0.013639 0.021802
0.012285 0.021434
0.010796 0.020900
0.009175 0.020192
0.007426 0.019305
0.005557 0.018241
0.003580 0.017005
0.001510 0.015609
-0.000634 0.014066
-0.002833 0.012395
-0.005067 0.010610
-0.007322 0.008728
-0.009581 0.006762
-0.011834 0.004726
-0.014065 0.002631
-0.016261 0.000490
-0.018404 -0.001686
-0.020475 -0.003884
-0.022455 -0.006091
-0.024331 -0.008297
-0.026092 -0.010494
-0.027730 -0.012672
-0.029238 -0.014826
-0.030610 -0.016946
-0.031836 -0.019023
-0.032904 -0.021046
-0.033801 -0.023003
-0.034515 -0.024883
-0.035038 -0.026677
-0.035367 -0.028379
-0.035505 -0.029986
-0.035458 -0.031495
-0.035237 -0.032903
-0.034852 -0.034209
-0.034309 -0.035407
-0.033613 -0.036486
-0.032764 -0.037434
-0.031763 -0.038238
-0.030609 -0.038883
-0.029307 -0.039357
-0.027863 -0.039648
-0.026282 -0.039750
-0.024570 -0.039656
-0.022731 -0.039364
-0.020767 -0.038872
-0.018682 -0.038184
-0.016481 -0.037307
-0.014173 -0.036251
-0.011770 -0.035029
-0.009287 -0.033658
-0.006742 -0.032153
-0.004152 -0.030531
-0.001535 -0.028806
0.001093 -0.026990
0.003716 -0.025098
0.006318 -0.023140
0.008882 -0.021126
0.011388 -0.019064
0.013817 -0.016961
0.016154 -0.014820
0.018384 -0.012642
0.020498 -0.010429
0.022491 -0.008183
0.024361 -0.005911
0.026103 -0.003620
0.027711 -0.001327
0.029175 0.000950
0.030481 0.003188
0.031616 0.005366
0.032565 0.007463
0.033321 0.009465
0.033879 0.011360
0.034238 0.013143
0.034402 0.014811
0.034374 0.016359
0.011915 -0.012945
0.014947 -0.012077
0.017991 -0.011118
0.021033 -0.010075
0.024052 -0.008965
0.027018 -0.007816
0.029896 -0.006657
0.032651 -0.005520
0.035251 -0.004433
0.037667 -0.003418
0.039882 -0.002490
0.041882 -0.001660
0.043663 -0.000930
0.045228 -0.000302
0.046582 0.000229
0.047734 0.000666
0.048695 0.001014
0.049478 0.001279
0.050098 0.001468
0.050577 0.001593
0.050937 0.001668
0.051204 0.001709
0.051397 0.001728
0.051523 0.001729
0.051573 0.001704
0.051521 0.001634
0.051331 0.001493
0.050961 0.001254
0.050379 0.000895
0.049557 0.000398
0.048479 -0.000246
0.047140 -0.001037
0.045543 -0.001970
0.043699 -0.003034
0.041624 -0.004215
0.039343 -0.005498
0.036882 -0.006868
0.034275 -0.008308
0.031558 -0.009803
0.028767 -0.011336
0.025935 -0.012888
0.023093 -0.014442
0.020263 -0.015981
0.017459 -0.017493
0.014688 -0.018970
0.011954 -0.020409
0.009262 -0.021813
0.006621 -0.023181
0.004044 -0.024514
0.001547 -0.025810
-0.000853 -0.027064
-0.003138 -0.028271
-0.005296 -0.029425
-0.007313 -0.030517
-0.009181 -0.031540
-0.010893 -0.032486
-0.012443 -0.033344
-0.013827 -0.034107
-0.015041 -0.034762
-0.016085 -0.035297
-0.016963 -0.035702
-0.017684 -0.035964
-0.018264 -0.036074
-0.018721 -0.036025
-0.019071 -0.035812
-0.019329 -0.035434
-0.019496 -0.034889
-0.019566 -0.034182
-0.019525 -0.033321
-0.019356 -0.032318
-0.019045 -0.031186
-0.018582 -0.029940
-0.017962 -0.028594
-0.017181 -0.027157
-0.016241 -0.025640
-0.015143 -0.024047
-0.013892 -0.022384
-0.012495 -0.020655
-0.010964 -0.018864
-0.009315 -0.017019
-0.007568 -0.015129
-0.005744 -0.013205
-0.003863 -0.011255
-0.001945 -0.009289
-0.000006 -0.007316
0.001940 -0.005346
0.003878 -0.003393
0.005792 -0.001478
0.007663 0.000375
0.009468 0.002137
0.011185 0.003780
0.012791 0.005282
0.014267 0.006626
0.015600 0.007803
0.016783 0.008811
0.017813 0.009658
0.018692 0.010356
0.019425 0.010918
0.020016 0.011360
0.020469 0.011693
0.020787 0.011926
-0.080239 0.047331
-0.077294 0.048135
-0.074504 0.048922
-0.071875 0.049667
-0.069412 0.050351
-0.067117 0.050963
-0.064990 0.051500
-0.063033 0.051963
-0.061246 0.052359
-0.059633 0.052692
-0.058199 0.052966
-0.056952 0.053182
-0.055901 0.053342
-0.055055 0.053445
-0.054424 0.053493
-0.054014 0.053483
-0.053831 0.053412
-0.053879 0.053274
-0.054159 0.053055
-0.054670 0.052738
-0.055403 0.052306
-0.056348 0.051745
-0.057487 0.051044
-0.058799 0.050202
-0.060259 0.049226
-0.061845 0.048130
-0.063530 0.046933
-0.065294 0.045659
-0.067114 0.044334
-0.068971 0.042986
-0.070845 0.041639
-0.072717 0.040310
-0.074568 0.039013
-0.076385 0.037747
-0.078153 0.036506
-0.079865 0.035271
-0.081516 0.034019
-0.083103 0.032727
-0.084627 0.031370
-0.086084 0.029932
-0.087472 0.028403
-0.088780 0.026787
-0.089997 0.025093
-0.091108 0.023343
-0.092100 0.021561
-0.092960 0.019773
-0.093679 0.018006
-0.094251 0.016287
-0.094673 0.014636
-0.094939 0.013070
-0.095044 0.011604
-0.094981 0.010241
-0.094739 0.008983
-0.094308 0.007822
-0.093681 0.006749
-0.092854 0.005753
-0.091827 0.004822
-0.090609 0.003953
-0.089210 0.003145
-0.087645 0.002402
-0.085930 0.001735
-0.084076 0.001155
-0.082096 0.000678
-0.079995 0.000319
-0.077776 0.000092
-0.075439 0.000010
-0.072982 0.000080
-0.070403 0.000310
-0.067699 0.000700
-0.064867 0.001249
-0.061906 0.001948
-0.058818 0.002780
-0.055607 0.003720
-0.052288 0.004734
-0.048878 0.005788
-0.045402 0.006848
-0.041890 0.007892
-0.038373 0.008908
-0.034885 0.009894
-0.031454 0.010856
-0.028109 0.011801
-0.024872 0.012734
-0.021760 0.013652
-0.018785 0.014551
-0.015954 0.015422
-0.013267 0.016253
-0.010721 0.017035
-0.008309 0.017763
-0.006018 0.018434
-0.003837 0.019047
-0.001753 0.019606
0.000244 0.020112
0.002158 0.020566
0.003988 0.020966
0.005723 0.021305
0.007347 0.021579
0.008843 0.021782
0.010192 0.021910
0.011379 0.021960
0.012392 0.021925
0.013227 0.021797
0.013088 0.018382
0.016098 0.019172
0.019040 0.019891
0.021896 0.020531
0.024653 0.021090
0.027297 0.021571
0.029823 0.021975
0.032228 0.022312
0.034514 0.022589
0.036685 0.022816
0.038745 0.023001
0.040691 0.023152
0.042515 0.023268
0.044200 0.023347
0.045728 0.023379
0.047078 0.023351
0.048230 0.023246
0.049163 0.023043
0.049852 0.022722
0.050276 0.022268
0.050412 0.021668
0.050241 0.020918
0.049752 0.020019
0.048940 0.018979
0.047810 0.017810
0.046377 0.016530
0.044666 0.015163
0.042710 0.013735
0.040550 0.012273
0.038223 0.010806
0.035763 0.009354
0.033194 0.007929
0.030529 0.006539
0.027777 0.005179
0.024944 0.003841
0.022038 0.002514
0.019069 0.001185
0.016048 -0.000161
0.012988 -0.001533
0.009905 -0.002935
0.006819 -0.004367
0.003753 -0.005819
0.000736 -0.007278
-0.002206 -0.008727
-0.005044 -0.010147
-0.007753 -0.011519
-0.010315 -0.012825
-0.012720 -0.014054
-0.014968 -0.015199
-0.017069 -0.016259
-0.019041 -0.017242
-0.020904 -0.018158
-0.022676 -0.019021
-0.024362 -0.019843
-0.025956 -0.020628
-0.027443 -0.021381
-0.028806 -0.022098
-0.030025 -0.022775
-0.031079 -0.023403
-0.031948 -0.023971
-0.032604 -0.024463
-0.033022 -0.024865
-0.033173 -0.025159
-0.033033 -0.025329
-0.032585 -0.025359
-0.031820 -0.025237
-0.030740 -0.024956
-0.029359 -0.024511
-0.027702 -0.023908
-0.025804 -0.023158
-0.023702 -0.022279
-0.021435 -0.021294
-0.019034 -0.020226
-0.016524 -0.019099
-0.013920 -0.017934
-0.011239 -0.016747
-0.008497 -0.015554
-0.005711 -0.014365
-0.002904 -0.013191
-0.000098 -0.012041
0.002681 -0.010927
0.005407 -0.009859
0.008055 -0.008849
0.010602 -0.007906
0.013025 -0.007037
0.015308 -0.006247
0.017438 -0.005534
0.019407 -0.004897
0.021215 -0.004329
0.022868 -0.003820
0.024381 -0.003359
0.025772 -0.002930
0.027062 -0.002518
0.028269 -0.002108
0.029400 -0.001687
0.030449 -0.001244
0.031395 -0.000779
0.032212 -0.000294
0.032869 0.000199
0.033334 0.000682
0.033580 0.001132
0.049026 -0.031523
0.052086 -0.030802
0.055247 -0.030124
0.058488 -0.029489
0.061779 -0.028898
0.065077 -0.028355
0.068338 -0.027863
0.071514 -0.027426
0.074567 -0.027044
0.077463 -0.026715
0.080183 -0.026437
0.082718 -0.026206
0.085068 -0.026018
0.087239 -0.025872
0.089243 -0.025771
0.091088 -0.025722
0.092783 -0.025734
0.094332 -0.025812
0.095737 -0.025956
0.096997 -0.026159
0.098106 -0.026407
0.099055 -0.026687
0.099825 -0.026985
0.100383 -0.027293
0.100687 -0.027606
0.100692 -0.027923
0.100353 -0.028240
0.099641 -0.028554
0.098539 -0.028857
0.097048 -0.029140
0.095185 -0.029394
0.092977 -0.029611
0.090462 -0.029787
0.087679 -0.029925
0.084668 -0.030032
0.081462 -0.030123
0.078090 -0.030214
0.074569 -0.030326
0.070911 -0.030471
0.067120 -0.030661
0.063201 -0.030899
0.059156 -0.031185
0.054990 -0.031518
0.050712 -0.031893
0.046337 -0.032304
0.041888 -0.032742
0.037400 -0.033194
0.032915 -0.033646
0.028480 -0.034081
0.024143 -0.034484
0.019947 -0.034841
0.015928 -0.035142
0.012114 -0.035381
0.008521 -0.035558
0.005160 -0.035675
0.002031 -0.035742
-0.000868 -0.035770
-0.003545 -0.035772
-0.006006 -0.035759
-0.008254 -0.035740
-0.010291 -0.035717
-0.012112 -0.035689
-0.013708 -0.035650
-0.015064 -0.035588
-0.016160 -0.035491
-0.016971 -0.035341
-0.017472 -0.035123
-0.017640 -0.034821
-0.017463 -0.034426
-0.016939 -0.033928
-0.016076 -0.033324
-0.014890 -0.032613
-0.013405 -0.031799
-0.011649 -0.030887
-0.009654 -0.029882
-0.007453 -0.028796
-0.005081 -0.027639
-0.002573 -0.026426
0.000039 -0.025171
0.002729 -0.023890
0.005474 -0.022591
0.008258 -0.021281
0.011067 -0.019962
0.013887 -0.018634
0.016703 -0.017297
0.019492 -0.015949
0.022223 -0.014595
0.024859 -0.013239
0.027356 -0.011889
0.029671 -0.010549
0.031766 -0.009225
0.033612 -0.007915
0.035187 -0.006615
0.036481 -0.005321
0.037494 -0.004024
0.038230 -0.002721
0.038693 -0.001410
0.038891 -0.000100
0.038825 0.001193
0.038493 0.002449
0.037892 0.003643
0.010252 -0.023694
0.013235 -0.022748
0.016004 -0.021733
0.018540 -0.020640
0.020833 -0.019459
0.022878 -0.018181
0.024672 -0.016801
0.026212 -0.015318
0.027501 -0.013739
0.028539 -0.012079
0.029331 -0.010359
0.029887 -0.008606
0.030219 -0.006850
0.030340 -0.005123
0.030261 -0.003455
0.029987 -0.001876
0.029515 -0.000410
0.028838 0.000922
0.027947 0.002104
0.026837 0.003129
0.025509 0.003993
0.023973 0.004695
0.022245 0.005235
0.020346 0.005615
0.018299 0.005839
0.016130 0.005908
0.013860 0.005827
0.011513 0.005600
0.009112 0.005233
0.006679 0.004733
0.004234 0.004108
0.001793 0.003365
-0.000633 0.002510
-0.003038 0.001550
-0.005421 0.000490
-0.007786 -0.000668
-0.010134 -0.001920
-0.012462 -0.003265
-0.014758 -0.004700
-0.017000 -0.006220
-0.019157 -0.007818
-0.021200 -0.009484
-0.023098 -0.011209
-0.024828 -0.012980
-0.026371 -0.014784
-0.027714 -0.016600
-0.028848 -0.018408
-0.029765 -0.020182
-0.030460 -0.021893
-0.030930 -0.023510
-0.031177 -0.025006
-0.031209 -0.026357
-0.031044 -0.027548
-0.030707 -0.028573
-0.030226 -0.029435
-0.029628 -0.030145
-0.028937 -0.030718
-0.028166 -0.031174
-0.027322 -0.031531
-0.026401 -0.031804
-0.025399 -0.032002
-0.024311 -0.032129
-0.023136 -0.032179
-0.021876 -0.032143
-0.020535 -0.032003
-0.019116 -0.031738
-0.017623 -0.031321
-0.016059 -0.030726
-0.014426 -0.029925
-0.012726 -0.028896
-0.010964 -0.027625
-0.009147 -0.026108
-0.007285 -0.024352
-0.005389 -0.022377
-0.003467 -0.020208
-0.001523 -0.017877
0.000437 -0.015418
0.002411 -0.012867
0.004389 -0.010258
0.006357 -0.007625
0.008294 -0.004995
0.010177 -0.002388
0.011983 0.000179
0.013689 0.002696
0.015280 0.005154
0.016744 0.007544
0.018073 0.009857
0.019261 0.012084
0.020307 0.014214
0.021207 0.016237
0.021961 0.018142
0.022572 0.019919
0.023046 0.021556
0.023396 0.023042
0.023639 0.024366
0.023795 0.025521
0.023883 0.026500
0.023913 0.027301
0.023890 0.027922
0.023807 0.028362
0.023651 0.028622
0.044873 0.012185
0.047780 0.013117
0.050340 0.013950
0.052534 0.014673
0.054359 0.015285
0.055828 0.015791
0.056967 0.016204
0.057818 0.016539
0.058435 0.016816
0.058874 0.017054
0.059194 0.017269
0.059440 0.017474
0.059640 0.017674
0.059797 0.017865
0.059887 0.018033
0.059864 0.018154
0.059673 0.018198
0.059258 0.018133
0.058572 0.017926
0.057582 0.017551
0.056269 0.016989
0.054629 0.016227
0.052674 0.015262
0.050425 0.014102
0.047917 0.012761
0.045193 0.011260
0.042301 0.009626
0.039290 0.007893
0.036209 0.006091
0.033098 0.004251
0.029988 0.002399
0.026899 0.000552
0.023839 -0.001279
0.020805 -0.003095
0.017792 -0.004901
0.014795 -0.006710
0.011815 -0.008536
0.008863 -0.010392
0.005956 -0.012286
0.003121 -0.014218
0.000386 -0.016182
-0.002221 -0.018166
-0.004670 -0.020154
-0.006937 -0.022123
-0.009002 -0.024049
-0.010847 -0.025907
-0.012463 -0.027672
-0.013847 -0.029318
-0.015000 -0.030822
-0.015931 -0.032168
-0.016656 -0.033341
-0.017191 -0.034334
-0.017558 -0.035148
-0.017774 -0.035788
-0.017855 -0.036265
-0.017809 -0.036592
-0.017639 -0.036784
-0.017335 -0.036851
-0.016887 -0.036802
-0.016281 -0.036640
-0.015505 -0.036364
-0.014552 -0.035970
-0.013421 -0.035452
-0.012116 -0.034805
-0.010649 -0.034023
-0.009033 -0.033102
-0.007289 -0.032038
-0.005436 -0.030830
-0.003495 -0.029475
-0.001484 -0.027971
0.000582 -0.026318
0.002689 -0.024518
0.004827 -0.022578
0.006985 -0.020510
0.009151 -0.018333
0.011316 -0.016070
0.013464 -0.013752
0.015578 -0.011411
0.017636 -0.009079
0.019613 -0.006790
0.021482 -0.004573
0.023213 -0.002457
0.024784 -0.000462
0.026172 0.001394
0.027363 0.003098
0.028349 0.004644
0.029128 0.006033
0.029708 0.007271
0.030103 0.008372
0.030333 0.009354
0.030421 0.010239
0.030392 0.011049
0.030268 0.011803
0.030065 0.012513
0.029793 0.013183
0.029452 0.013806
0.029033 0.014367
0.028519 0.014846
0.027887 0.015219
0.027110 0.015461
0.026162 0.015547
0.061569 0.000858
0.064529 0.001639
0.067410 0.002405
0.070180 0.003153
0.072809 0.003880
0.075272 0.004587
0.077545 0.005273
0.079612 0.005939
0.081466 0.006585
0.083108 0.007208
0.084552 0.007803
0.085816 0.008361
0.086930 0.008871
0.087922 0.009322
0.088814 0.009704
0.089613 0.010007
0.090309 0.010225
0.090873 0.010352
0.091264 0.010378
0.091439 0.010294
0.091355 0.010090
0.090976 0.009757
0.090276 0.009288
0.089242 0.008681
0.087871 0.007940
0.086171 0.007074
0.084166 0.006097
0.081886 0.005029
0.079370 0.003892
0.076660 0.002709
0.073798 0.001502
0.070819 0.000289
0.067750 -0.000919
0.064610 -0.002115
0.061408 -0.003297
0.058147 -0.004466
0.054827 -0.005621
0.051449 -0.006761
0.048019 -0.007884
0.044546 -0.008988
0.041045 -0.010070
0.037531 -0.011131
0.034024 -0.012169
0.030545 -0.013178
0.027120 -0.014154
0.023775 -0.015085
0.020543 -0.015958
0.017452 -0.016757
0.014532 -0.017466
0.011805 -0.018072
0.009281 -0.018566
0.006960 -0.018949
0.004833 -0.019228
0.002879 -0.019420
0.001074 -0.019544
-0.000606 -0.019620
-0.002172 -0.019665
-0.003623 -0.019690
-0.004945 -0.019699
-0.006111 -0.019691
-0.007095 -0.019663
-0.007870 -0.019609
-0.008418 -0.019522
-0.008726 -0.019394
-0.008789 -0.019215
-0.008609 -0.018973
-0.008191 -0.018653
-0.007550 -0.018240
-0.006701 -0.017719
-0.005666 -0.017076
-0.004468 -0.016306
-0.003134 -0.015409
-0.001686 -0.014398
-0.000148 -0.013296
0.001460 -0.012132
0.003123 -0.010937
0.004828 -0.009739
0.006568 -0.008560
0.008334 -0.007415
0.010118 -0.006312
0.011905 -0.005253
0.013677 -0.004240
0.015411 -0.003272
0.017084 -0.002351
0.018672 -0.001474
0.020152 -0.000643
0.021506 0.000147
0.022716 0.000899
0.023771 0.001620
0.024666 0.002318
0.025399 0.003001
0.025976 0.003675
0.026404 0.004346
0.026692 0.005011
0.026848 0.005668
0.026876 0.006307
0.026775 0.006917
0.026537 0.007484
0.026147 0.007995
0.025583 0.008437
0.024822 0.008795
0.010283 0.007863
0.013399 0.008825
0.016423 0.009792
0.019339 0.010760
0.022128 0.011728
0.024774 0.012693
0.027266 0.013655
0.029599 0.014615
0.031771 0.015577
0.033784 0.016548
0.035644 0.017530
0.037350 0.018522
0.038900 0.019515
0.040283 0.020490
0.041486 0.021425
0.042492 0.022290
0.043285 0.023064
0.043849 0.023723
0.044168 0.024250
0.044229 0.024630
0.044020 0.024851
0.043530 0.024901
0.042752 0.024770
0.041682 0.024453
0.040326 0.023948
0.038694 0.023262
0.036808 0.022406
0.034694 0.021400
0.032384 0.020268
0.029914 0.019042
0.027319 0.017753
0.024630 0.016431
0.021875 0.015102
0.019080 0.013782
0.016264 0.012477
0.013444 0.011182
0.010631 0.009884
0.007835 0.008567
0.005066 0.007215
0.002335 0.005812
-0.000348 0.004350
-0.002969 0.002823
-0.005515 0.001232
-0.007973 -0.000418
-0.010326 -0.002116
-0.012561 -0.003843
-0.014660 -0.005577
-0.016611 -0.007291
-0.018402 -0.008958
-0.020028 -0.010550
-0.021488 -0.012045
-0.022791 -0.013429
-0.023949 -0.014700
-0.024976 -0.015864
-0.025885 -0.016937
-0.026685 -0.017935
-0.027377 -0.018873
-0.027953 -0.019762
-0.028404 -0.020606
-0.028712 -0.021407
-0.028861 -0.022158
-0.028834 -0.022849
-0.028617 -0.023464
-0.028199 -0.023987
-0.027571 -0.024399
-0.026731 -0.024680
-0.025681 -0.024812
-0.024427 -0.024779
-0.022982 -0.024566
-0.021363 -0.024169
-0.019593 -0.023587
-0.017695 -0.022831
-0.015695 -0.021918
-0.013613 -0.020872
-0.011469 -0.019718
-0.009278 -0.018478
-0.007056 -0.017170
-0.004819 -0.015804
-0.002584 -0.014386
-0.000368 -0.012919
0.001811 -0.011406
0.003932 -0.009853
0.005979 -0.008266
0.007932 -0.006654
0.009775 -0.005030
0.011491 -0.003407
0.013066 -0.001798
0.014490 -0.000217
0.015759 0.001325
0.016869 0.002815
0.017826 0.004242
0.018638 0.005595
0.019318 0.006865
0.019884 0.008046
0.020351 0.009139
0.020732 0.010149
0.021033 0.011085
0.021251 0.011958
0.021377 0.012772
0.021391 0.013525
0.021271 0.014206
-0.028164 0.024076
-0.025015 0.024978
-0.021851 0.025875
-0.018679 0.026773
-0.015507 0.027679
-0.012347 0.028596
-0.009218 0.029522
-0.006141 0.030454
-0.003141 0.031379
-0.000245 0.032287
0.002524 0.033164
0.005143 0.033996
0.007596 0.034774
0.009866 0.035486
0.011943 0.036125
0.013817 0.036684
0.015483 0.037157
0.016939 0.037543
0.018186 0.037839
0.019229 0.038050
0.020075 0.038178
0.020736 0.038230
0.021220 0.038211
0.021537 0.038127
0.021689 0.037980
0.021677 0.037769
0.021493 0.037494
0.021130 0.037147
0.020580 0.036725
0.019838 0.036224
0.018905 0.035640
0.017782 0.034975
0.016478 0.034233
0.014999 0.033417
0.013355 0.032535
0.011553 0.031591
0.009602 0.030586
0.007510 0.029517
0.005285 0.028380
0.002939 0.027165
0.000485 0.025866
-0.002058 0.024474
-0.004673 0.022987
-0.007341 0.021406
-0.010040 0.019736
-0.012749 0.017986
-0.015446 0.016172
-0.018105 0.014310
-0.020698 0.012419
-0.023201 0.010520
-0.025590 0.008630
-0.027845 0.006764
-0.029953 0.004935
-0.031906 0.003151
-0.033701 0.001416
-0.035340 -0.000269
-0.036826 -0.001908
-0.038163 -0.003503
-0.039350 -0.005058
-0.040385 -0.006575
-0.041264 -0.008051
-0.041981 -0.009479
-0.042530 -0.010848
-0.042905 -0.012143
-0.043099 -0.013346
-0.043105 -0.014435
-0.042912 -0.015386
-0.042506 -0.016170
-0.041872 -0.016762
-0.041002 -0.017141
-0.039892 -0.017297
-0.038550 -0.017231
-0.036987 -0.016955
-0.035219 -0.016492
-0.033267 -0.015869
-0.031151 -0.015117
-0.028893 -0.014266
-0.026513 -0.013345
-0.024030 -0.012378
-0.021462 -0.011384
-0.018828 -0.010378
-0.016145 -0.009370
-0.013428 -0.008366
-0.010697 -0.007370
-0.007965 -0.006383
-0.005246 -0.005404
-0.002554 -0.004432
0.000102 -0.003463
0.002709 -0.002497
0.005251 -0.001538
0.007713 -0.000593
0.010078 0.000326
0.012329 0.001204
0.014454 0.002027
0.016444 0.002783
0.018293 0.003463
0.019998 0.004062
0.021557 0.004576
0.022967 0.005005
0.024225 0.005346
0.025323 0.005597
0.020907 -0.013947
0.024008 -0.013065
0.027106 -0.012183
0.030160 -0.011313
0.033134 -0.010467
0.035998 -0.009652
0.038732 -0.008875
0.041325 -0.008139
0.043770 -0.007446
0.046065 -0.006798
0.048207 -0.006201
0.050191 -0.005661
0.052007 -0.005188
0.053645 -0.004792
0.055094 -0.004481
0.056346 -0.004265
0.057391 -0.004147
0.058217 -0.004131
0.058808 -0.004217
0.059144 -0.004402
0.059205 -0.004684
0.058975 -0.005057
0.058445 -0.005514
0.057617 -0.006046
0.056501 -0.006640
0.055122 -0.007284
0.053511 -0.007962
0.051703 -0.008663
0.049735 -0.009375
0.047640 -0.010093
0.045444 -0.010813
0.043166 -0.011541
0.040816 -0.012280
0.038397 -0.013040
0.035909 -0.013827
0.033348 -0.014646
0.030713 -0.015499
0.027999 -0.016383
0.025209 -0.017293
0.022348 -0.018218
0.019426 -0.019144
0.016462 -0.020058
0.013480 -0.020945
0.010510 -0.021790
0.007582 -0.022582
0.004726 -0.023309
0.001965 -0.023965
-0.000679 -0.024544
-0.003193 -0.025044
-0.005570 -0.025464
-0.007804 -0.025807
-0.009894 -0.026074
-0.011838 -0.026269
-0.013632 -0.026394
-0.015273 -0.026449
-0.016760 -0.026435
-0.018088 -0.026351
-0.019254 -0.026193
-0.020251 -0.025957
-0.021067 -0.025638
-0.021687 -0.025229
-0.022092 -0.024727
-0.022267 -0.024132
-0.022198 -0.023444
-0.021879 -0.022668
-0.021313 -0.021810
-0.020509 -0.020878
-0.019484 -0.019875
-0.018257 -0.018806
-0.016851 -0.017672
-0.015289 -0.016474
-0.013592 -0.015210
-0.011781 -0.013885
-0.009873 -0.012503
-0.007884 -0.011075
-0.005829 -0.009617
-0.003717 -0.008145
-0.001558 -0.006676
0.000640 -0.005223
0.002871 -0.003800
0.005126 -0.002417
0.007394 -0.001083
0.009659 0.000190
0.011901 0.001394
0.014094 0.002519
0.016214 0.003557
0.018239 0.004504
0.020148 0.005360
0.021929 0.006128
0.023575 0.006816
0.025081 0.007433
0.026447 0.007989
0.027673 0.008490
0.028758 0.008936
0.029697 0.009326
0.030486 0.009651
0.031116 0.009900
0.031580 0.010064
0.031867 0.010133
0.031966 0.010100
0.031864 0.009963
-0.002684 0.008225
0.000375 0.009069
0.003327 0.009764
0.006157 0.010312
0.008850 0.010717
0.011396 0.010990
0.013786 0.011145
0.016014 0.011200
0.018077 0.011170
0.019975 0.011071
0.021707 0.010911
0.023275 0.010696
0.024682 0.010424
0.025928 0.010085
0.027007 0.009667
0.027906 0.009153
0.028607 0.008525
0.029090 0.007772
0.029335 0.006884
0.029327 0.005856
0.029058 0.004690
0.028525 0.003391
0.027733 0.001968
0.026689 0.000435
0.025408 -0.001191
0.023910 -0.002885
0.022218 -0.004623
0.020357 -0.006377
0.018355 -0.008118
0.016240 -0.009822
0.014038 -0.011471
0.011772 -0.013054
0.009463 -0.014567
0.007123 -0.016014
0.004766 -0.017403
0.002396 -0.018740
0.000021 -0.020030
-0.002354 -0.021274
-0.004718 -0.022470
-0.007062 -0.023612
-0.009373 -0.024694
-0.011636 -0.025710
-0.013840 -0.026651
-0.015972 -0.027510
-0.018020 -0.028276
-0.019972 -0.028940
-0.021817 -0.029488
-0.023542 -0.029909
-0.025138 -0.030191
-0.026595 -0.030325
-0.027909 -0.030307
-0.029077 -0.030142
-0.030106 -0.029838
-0.031004 -0.029413
-0.031781 -0.028886
-0.032444 -0.028273
-0.032993 -0.027588
-0.033420 -0.026838
-0.033708 -0.026026
-0.033836 -0.025153
-0.033785 -0.024216
-0.033537 -0.023211
-0.033080 -0.022134
-0.032403 -0.020980
-0.031504 -0.019741
-0.030382 -0.018413
-0.029039 -0.016988
-0.027484 -0.015461
-0.025727 -0.013828
-0.023779 -0.012087
-0.021657 -0.010237
-0.019379 -0.008283
-0.016966 -0.006236
-0.014444 -0.004110
-0.011842 -0.001928
-0.009189 0.000284
-0.006514 0.002495
-0.003843 0.004670
-0.001201 0.006772
0.001392 0.008769
0.003918 0.010628
0.006357 0.012325
0.008696 0.013837
0.010920 0.015153
0.013019 0.016263
0.014985 0.017164
0.016810 0.017858
0.018491 0.018351
0.020025 0.018655
0.021412 0.018785
0.022655 0.018762
0.023759 0.018611
0.024730 0.018358
0.025576 0.018030
0.026305 0.017652
0.026923 0.017243
0.027429 0.016815
0.027820 0.016370
0.028083 0.015899
0.028203 0.015386
0.028161 0.014810
-0.061228 0.033051
-0.058219 0.033754
-0.055142 0.034360
-0.052021 0.034855
-0.048879 0.035228
-0.045738 0.035470
-0.042614 0.035573
-0.039524 0.035533
-0.036484 0.035348
-0.033505 0.035022
-0.030602 0.034558
-0.027787 0.033961
-0.025074 0.033237
-0.022476 0.032392
-0.020009 0.031430
-0.017689 0.030356
-0.015534 0.029173
-0.013561 0.027888
-0.011788 0.026504
-0.010230 0.025029
-0.008901 0.023468
-0.007809 0.021830
-0.006960 0.020120
-0.006352 0.018348
-0.005982 0.016522
-0.005844 0.014651
-0.005932 0.012747
-0.006241 0.010819
-0.006770 0.008881
-0.007516 0.006947
-0.008477 0.005032
-0.009648 0.003151
-0.011022 0.001315
-0.012590 -0.000471
-0.014343 -0.002207
-0.016269 -0.003898
-0.018352 -0.005556
-0.020572 -0.007192
-0.022903 -0.008817
-0.025316 -0.010436
-0.027774 -0.012050
-0.030238 -0.013652
-0.032673 -0.015229
-0.035044 -0.016765
-0.037326 -0.018240
-0.039500 -0.019634
-0.041556 -0.020930
-0.043489 -0.022112
-0.045301 -0.023167
-0.046998 -0.024087
-0.048586 -0.024867
-0.050072 -0.025506
-0.051461 -0.026006
-0.052759 -0.026375
-0.053966 -0.026625
-0.055082 -0.026775
-0.056097 -0.026848
-0.056996 -0.026867
-0.057760 -0.026855
-0.058361 -0.026829
-0.058769 -0.026794
-0.058954 -0.026744
-0.058887 -0.026667
-0.058547 -0.026543
-0.057921 -0.026351
-0.057004 -0.026071
-0.055800 -0.025688
-0.054316 -0.025193
-0.052563 -0.024582
-0.050552 -0.023853
-0.048296 -0.023014
-0.045811 -0.022072
-0.043114 -0.021041
-0.040227 -0.019939
-0.037172 -0.018787
-0.033976 -0.017607
-0.030665 -0.016428
-0.027269 -0.015274
-0.023816 -0.014167
-0.020334 -0.013126
-0.016849 -0.012160
-0.013384 -0.011270
-0.009958 -0.010453
-0.006588 -0.009700
-0.003290 -0.009001
-0.000079 -0.008346
0.003033 -0.007723
0.006038 -0.007125
0.008928 -0.006540
0.011701 -0.005962
0.014355 -0.005380
0.016890 -0.004785
0.019308 -0.004172
0.021610 -0.003533
0.023796 -0.002865
0.025864 -0.002166
0.027809 -0.001438
0.029618 -0.000685
0.031273 0.000086
0.032750 0.000869
0.034026 0.001653
-0.039513 0.026220
-0.036377 0.027067
-0.033208 0.027804
-0.030023 0.028428
-0.026842 0.028943
-0.023683 0.029355
-0.020565 0.029680
-0.017503 0.029934
-0.014513 0.030136
-0.011609 0.030301
-0.008804 0.030442
-0.006116 0.030563
-0.003563 0.030659
-0.001167 0.030721
0.001050 0.030733
0.003068 0.030677
0.004871 0.030532
0.006443 0.030278
0.007774 0.029897
0.008854 0.029377
0.009679 0.028709
0.010246 0.027890
0.010556 0.026923
0.010614 0.025815
0.010429 0.024581
0.010014 0.023237
0.009385 0.021808
0.008562 0.020315
0.007564 0.018784
0.006410 0.017233
0.005116 0.015678
0.003697 0.014130
0.002162 0.012598
0.000517 0.011081
-0.001232 0.009579
-0.003081 0.008087
-0.005024 0.006599
-0.007055 0.005110
-0.009161 0.003619
-0.011333 0.002125
-0.013556 0.000632
-0.015816 -0.000854
-0.018095 -0.002326
-0.020378 -0.003774
-0.022651 -0.005189
-0.024900 -0.006562
-0.027113 -0.007881
-0.029283 -0.009137
-0.031402 -0.010320
-0.033463 -0.011419
-0.035463 -0.012427
-0.037393 -0.013334
-0.039247 -0.014138
-0.041013 -0.014843
-0.042678 -0.015460
-0.044230 -0.016004
-0.045651 -0.016490
-0.046925 -0.016932
-0.048033 -0.017335
-0.048955 -0.017702
-0.049670 -0.018029
-0.050157 -0.018310
-0.050398 -0.018539
-0.050382 -0.018711
-0.050101 -0.018820
-0.049556 -0.018862
-0.048758 -0.018832
-0.047723 -0.018723
-0.046474 -0.018526
-0.045037 -0.018232
-0.043436 -0.017826
-0.041695 -0.017296
-0.039831 -0.016633
-0.037858 -0.015839
-0.035786 -0.014925
-0.033619 -0.013915
-0.031364 -0.012837
-0.029023 -0.011714
-0.026602 -0.010568
-0.024104 -0.009416
-0.021534 -0.008267
-0.018899 -0.007131
-0.016206 -0.006014
-0.013467 -0.004921
-0.010696 -0.003856
-0.007909 -0.002820
-0.005124 -0.001815
-0.002356 -0.000836
0.000376 0.000122
0.003060 0.001065
0.005684 0.001999
0.008238 0.002932
0.010717 0.003865
0.013113 0.004795
0.015422 0.005717
0.017632 0.006618
0.019729 0.007486
0.021693 0.008306
0.023501 0.009062
0.025129 0.009740
0.026554 0.010324
-0.022060 0.018481
-0.019055 0.019274
-0.016090 0.020039
-0.013173 0.020778
-0.010312 0.021495
-0.007514 0.022190
-0.004793 0.022861
-0.002161 0.023504
0.000366 0.024116
0.002776 0.024690
0.005059 0.025223
0.007207 0.025709
0.009213 0.026143
0.011072 0.026521
0.012776 0.026831
0.014312 0.027059
0.015667 0.027188
0.016826 0.027199
0.017777 0.027074
0.018510 0.026803
0.019023 0.026379
0.019316 0.025806
0.019394 0.025089
0.019266 0.024238
0.018938 0.023261
0.018415 0.022169
0.017701 0.020976
0.016801 0.019695
0.015718 0.018342
0.014461 0.016938
0.013040 0.015501
0.011468 0.014050
0.009755 0.012603
0.007915 0.011176
0.005957 0.009776
0.003888 0.008403
0.001712 0.007049
-0.000563 0.005699
-0.002931 0.004334
-0.005380 0.002938
-0.007894 0.001499
-0.010454 0.000013
-0.013034 -0.001518
-0.015611 -0.003086
-0.018160 -0.004677
-0.020657 -0.006277
-0.023080 -0.007863
-0.025402 -0.009415
-0.027597 -0.010906
-0.029640 -0.012310
-0.031507 -0.013603
-0.033179 -0.014764
-0.034647 -0.015778
-0.035908 -0.016636
-0.036967 -0.017338
-0.037835 -0.017889
-0.038523 -0.018304
-0.039045 -0.018600
-0.039410 -0.018796
-0.039622 -0.018909
-0.039681 -0.018952
-0.039585 -0.018931
-0.039325 -0.018846
-0.038896 -0.018693
-0.038288 -0.018462
-0.037497 -0.018141
-0.036514 -0.017718
-0.035333 -0.017179
-0.033950 -0.016514
-0.032362 -0.015714
-0.030570 -0.014780
-0.028581 -0.013716
-0.026405 -0.012534
-0.024057 -0.011250
-0.021557 -0.009885
-0.018925 -0.008465
-0.016190 -0.007017
-0.013380 -0.005571
-0.010527 -0.004157
-0.007665 -0.002800
-0.004827 -0.001524
-0.002041 -0.000349
0.000667 0.000713
0.003278 0.001656
0.005777 0.002478
0.008154 0.003183
0.010403 0.003776
0.012518 0.004266
0.014498 0.004661
0.016338 0.004969
0.018034 0.005201
0.019586 0.005365
0.020995 0.005473
0.022265 0.005535
0.023406 0.005564
0.024424 0.005573
0.025326 0.005569
0.026114 0.005556
0.026781 0.005533
0.027314 0.005487
0.027698 0.005401
0.037453 0.005423
0.040436 0.006372
0.043317 0.007333
0.046072 0.008301
0.048678 0.009270
0.051116 0.010233
0.053367 0.011179
0.055421 0.012099
0.057264 0.012982
0.058886 0.013816
0.060276 0.014589
0.061427 0.015288
0.062332 0.015903
0.062992 0.016423
0.063414 0.016840
0.063609 0.017149
0.063596 0.017348
0.063396 0.017436
0.063027 0.017420
0.062501 0.017304
0.061819 0.017093
0.060971 0.016791
0.059939 0.016395
0.058703 0.015901
0.057248 0.015301
0.055562 0.014589
0.053640 0.013761
0.051481 0.012814
0.049091 0.011746
0.046481 0.010560
0.043665 0.009261
0.040669 0.007858
0.037521 0.006365
0.034253 0.004796
0.030901 0.003171
0.027500 0.001508
0.024080 -0.000172
0.020668 -0.001851
0.017286 -0.003510
0.013948 -0.005133
0.010669 -0.006706
0.007464 -0.008220
0.004351 -0.009668
0.001351 -0.011044
-0.001515 -0.012347
-0.004223 -0.013572
-0.006757 -0.014719
-0.009098 -0.015785
-0.011236 -0.016768
-0.013158 -0.017668
-0.014856 -0.018483
-0.016321 -0.019215
-0.017548 -0.019863
-0.018533 -0.020426
-0.019280 -0.020907
-0.019793 -0.021306
-0.020088 -0.021625
-0.020178 -0.021868
-0.020085 -0.022035
-0.019824 -0.022128
-0.019407 -0.022146
-0.018840 -0.022087
-0.018121 -0.021945
-0.017245 -0.021717
-0.016209 -0.021397
-0.015011 -0.020982
-0.013651 -0.020469
-0.012130 -0.019857
-0.010455 -0.019148
-0.008631 -0.018344
-0.006670 -0.017453
-0.004588 -0.016481
-0.002406 -0.015441
-0.000150 -0.014342
0.002152 -0.013197
0.004475 -0.012014
0.006797 -0.010802
0.009104 -0.009569
0.011387 -0.008320
0.013650 -0.007058
0.015901 -0.005786
0.018147 -0.004506
0.020390 -0.003224
0.022616 -0.001948
0.024798 -0.000692
0.026901 0.000527
0.028885 0.001691
0.030711 0.002783
0.032346 0.003787
0.033761 0.004690
0.034934 0.005481
0.035846 0.006155
0.036484 0.006705
0.036839 0.007134
0.036908 0.007443
0.036698 0.007641
0.036222 0.007739
0.035504 0.007748
0.034575 0.007685
0.033473 0.007561
0.032238 0.007391
-0.052951 0.005915
-0.049793 0.006898
-0.046574 0.007963
-0.043329 0.009108
-0.040095 0.010328
-0.036907 0.011618
-0.033793 0.012974
-0.030772 0.014394
-0.027854 0.015878
-0.025039 0.017426
-0.022322 0.019038
-0.019696 0.020710
-0.017160 0.022433
-0.014719 0.024187
-0.012392 0.025945
-0.010204 0.027672
-0.008187 0.029332
-0.006368 0.030890
-0.004774 0.032318
-0.003422 0.033591
-0.002326 0.034688
-0.001494 0.035597
-0.000926 0.036310
-0.000613 0.036825
-0.000537 0.037150
-0.000674 0.037294
-0.000993 0.037277
-0.001460 0.037117
-0.002048 0.036833
-0.002733 0.036444
-0.003504 0.035965
-0.004361 0.035407
-0.005308 0.034780
-0.006361 0.034087
-0.007536 0.033325
-0.008850 0.032484
-0.010316 0.031551
-0.011941 0.030507
-0.013723 0.029336
-0.015656 0.028025
-0.017726 0.026564
-0.019912 0.024952
-0.022188 0.023193
-0.024520 0.021301
-0.026871 0.019293
-0.029204 0.017192
-0.031488 0.015021
-0.033696 0.012803
-0.035811 0.010561
-0.037821 0.008317
-0.039722 0.006093
-0.041512 0.003914
-0.043192 0.001803
-0.044766 -0.000215
-0.046237 -0.002123
-0.047603 -0.003910
-0.048849 -0.005570
-0.049951 -0.007107
-0.050879 -0.008525
-0.051605 -0.009831
-0.052110 -0.011031
-0.052377 -0.012126
-0.052395 -0.013114
-0.052156 -0.013990
-0.051661 -0.014746
-0.050916 -0.015377
-0.049937 -0.015879
-0.048749 -0.016251
-0.047382 -0.016493
-0.045864 -0.016607
-0.044219 -0.016591
-0.042461 -0.016437
-0.040592 -0.016137
-0.038609 -0.015679
-0.036506 -0.015053
-0.034273 -0.014254
-0.031903 -0.013288
-0.029390 -0.012172
-0.026739 -0.010933
-0.023963 -0.009604
-0.021082 -0.008218
-0.018122 -0.006801
-0.015110 -0.005378
-0.012075 -0.003964
-0.009045 -0.002572
-0.006046 -0.001212
-0.003106 0.000111
-0.000248 0.001392
0.002509 0.002631
0.005153 0.003826
0.007677 0.004980
0.010086 0.006098
0.012387 0.007186
0.014599 0.008251
0.016746 0.009305
0.018858 0.010360
0.020966 0.011426
0.023086 0.012504
0.025207 0.013583
0.027290 0.014635
0.029275 0.015622
0.028944 -0.001720
0.031890 -0.000931
0.034731 -0.000080
0.037452 0.000835
0.040037 0.001815
0.042470 0.002862
0.044737 0.003975
0.046826 0.005150
0.048730 0.006384
0.050446 0.007670
0.051975 0.009002
0.053320 0.010372
0.054486 0.011772
0.055475 0.013189
0.056285 0.014607
0.056908 0.016003
0.057329 0.017352
0.057528 0.018623
0.057482 0.019789
0.057171 0.020829
0.056579 0.021731
0.055699 0.022493
0.054533 0.023121
0.053093 0.023626
0.051395 0.024022
0.049467 0.024325
0.047339 0.024552
0.045044 0.024715
0.042618 0.024828
0.040093 0.024899
0.037496 0.024937
0.034846 0.024948
0.032157 0.024938
0.029436 0.024909
0.026686 0.024859
0.023902 0.024780
0.021078 0.024655
0.018205 0.024461
0.015278 0.024172
0.012296 0.023767
0.009267 0.023231
0.006207 0.022555
0.003144 0.021743
0.000107 0.020802
-0.002871 0.019744
-0.005758 0.018585
-0.008528 0.017338
-0.011155 0.016020
-0.013622 0.014646
-0.015913 0.013231
-0.018021 0.011791
-0.019941 0.010340
-0.021673 0.008893
-0.023220 0.007464
-0.024587 0.006062
-0.025778 0.004694
-0.026801 0.003363
-0.027656 0.002069
-0.028346 0.000812
-0.028866 -0.000407
-0.029207 -0.001583
-0.029358 -0.002704
-0.029305 -0.003754
-0.029036 -0.004714
-0.028542 -0.005564
-0.027823 -0.006286
-0.026881 -0.006862
-0.025728 -0.007282
-0.024380 -0.007537
-0.022857 -0.007623
-0.021179 -0.007542
-0.019366 -0.007300
-0.017434 -0.006904
-0.015401 -0.006366
-0.013280 -0.005701
-0.011085 -0.004923
-0.008832 -0.004054
-0.006537 -0.003111
-0.004217 -0.002117
-0.001891 -0.001091
0.000421 -0.000054
0.002699 0.000981
0.004921 0.002002
0.007065 0.003004
0.009109 0.003985
0.011035 0.004945
0.012828 0.005890
0.014479 0.006821
0.015982 0.007744
0.017337 0.008661
0.018547 0.009575
0.019616 0.010486
0.020547 0.011392
0.021340 0.012289
0.021994 0.013171
0.022500 0.014029
0.022844 0.014850
0.023012 0.015617
0.022984 0.016304
0.022738 0.016883
0.022256 0.017323
0.003940 0.005198
0.007023 0.006068
0.010053 0.006843
0.013013 0.007521
0.015889 0.008108
0.018670 0.008613
0.021348 0.009048
0.023915 0.009429
0.026361 0.009769
0.028674 0.010078
0.030842 0.010362
0.032852 0.010620
0.034691 0.010846
0.036348 0.011031
0.037816 0.011160
0.039086 0.011221
0.040154 0.011204
0.041014 0.011101
0.041662 0.010903
0.042097 0.010607
0.042317 0.010207
0.042325 0.009702
0.042124 0.009089
0.041723 0.008370
0.041132 0.007549
0.040361 0.006634
0.039424 0.005632
0.038329 0.004551
0.037085 0.003398
0.035699 0.002176
0.034173 0.000887
0.032514 -0.000471
0.030726 -0.001897
0.028815 -0.003388
0.026790 -0.004934
0.024660 -0.006519
0.022435 -0.008126
0.020128 -0.009736
0.017750 -0.011334
0.015314 -0.012908
0.012834 -0.014446
0.010324 -0.015942
0.007801 -0.017389
0.005278 -0.018781
0.002772 -0.020113
0.000294 -0.021380
-0.002143 -0.022577
-0.004529 -0.023701
-0.006854 -0.024754
-0.009104 -0.025735
-0.011266 -0.026649
-0.013325 -0.027497
-0.015263 -0.028282
-0.017063 -0.029000
-0.018710 -0.029644
-0.020191 -0.030204
-0.021494 -0.030667
-0.022612 -0.031022
-0.023537 -0.031260
-0.024268 -0.031374
-0.024802 -0.031356
-0.025143 -0.031203
-0.025296 -0.030910
-0.025268 -0.030476
-0.025069 -0.029903
-0.024713 -0.029190
-0.024211 -0.028339
-0.023574 -0.027354
-0.022809 -0.026235
-0.021922 -0.024984
-0.020912 -0.023603
-0.019778 -0.022094
-0.018519 -0.020465
-0.017134 -0.018724
-0.015626 -0.016888
-0.013999 -0.014977
-0.012261 -0.013017
-0.010423 -0.011034
-0.008496 -0.009055
-0.006495 -0.007104
-0.004435 -0.005202
-0.002337 -0.003371
-0.000222 -0.001629
0.001885 0.000004
0.003959 0.001513
0.005976 0.002883
0.007916 0.004106
0.009764 0.005181
0.011509 0.006113
0.013144 0.006914
0.014666 0.007598
0.016071 0.008185
0.017355 0.008690
0.018511 0.009126
0.019535 0.009499
0.020418 0.009810
0.021156 0.010055
0.021744 0.010228
0.022179 0.010323
0.022458 0.010334
0.022581 0.010258
0.008694 0.003853
0.011729 0.004679
0.014767 0.005581
0.017784 0.006554
0.020750 0.007586
0.023629 0.008656
0.026379 0.009741
0.028961 0.010815
0.031339 0.011853
0.033480 0.012832
0.035365 0.013730
0.036985 0.014533
0.038341 0.015229
0.039449 0.015816
0.040330 0.016297
0.041006 0.016688
0.041503 0.017008
0.041840 0.017279
0.042033 0.017521
0.042096 0.017748
0.042039 0.017971
0.041867 0.018194
0.041581 0.018416
0.041174 0.018628
0.040637 0.018819
0.039951 0.018972
0.039103 0.019066
0.038079 0.019079
0.036873 0.018992
0.035488 0.018786
0.033933 0.018447
0.032222 0.017967
0.030377 0.017341
0.028417 0.016574
0.026358 0.015678
0.024217 0.014672
0.022007 0.013576
0.019740 0.012406
0.017430 0.011176
0.015091 0.009891
0.012735 0.008554
0.010377 0.007162
0.008029 0.005716
0.005704 0.004215
0.003413 0.002662
0.001172 0.001061
-0.001001 -0.000581
-0.003090 -0.002258
-0.005080 -0.003963
-0.006960 -0.005690
-0.008727 -0.007437
-0.010384 -0.009199
-0.011942 -0.010974
-0.013413 -0.012759
-0.014810 -0.014544
-0.016136 -0.016317
-0.017387 -0.018059
-0.018550 -0.019745
-0.019607 -0.021350
-0.020538 -0.022846
-0.021326 -0.024205
-0.021955 -0.025405
-0.022413 -0.026421
-0.022687 -0.027235
-0.022765 -0.027828
-0.022638 -0.028186
-0.022294 -0.028297
-0.021730 -0.028158
-0.020951 -0.027775
-0.019973 -0.027167
-0.018819 -0.026360
-0.017524 -0.025387
-0.016121 -0.024286
-0.014642 -0.023090
-0.013114 -0.021829
-0.011549 -0.020524
-0.009951 -0.019184
-0.008317 -0.017809
-0.006644 -0.016392
-0.004930 -0.014924
-0.003180 -0.013396
-0.001400 -0.011803
0.000402 -0.010145
0.002214 -0.008425
0.004023 -0.006650
0.005813 -0.004834
0.007566 -0.002994
0.009259 -0.001156
0.010868 0.000650
0.012369 0.002389
0.013741 0.004028
0.014971 0.005532
0.016054 0.006874
0.016994 0.008032
0.017801 0.008995
0.018489 0.009763
0.019070 0.010350
0.019552 0.010776
0.019938 0.011070
0.020229 0.011255
0.020422 0.011348
-0.041055 0.005539
-0.037899 0.006440
-0.034713 0.007305
-0.031531 0.008121
-0.028388 0.008873
-0.025312 0.009547
-0.022327 0.010130
-0.019453 0.010612
-0.016704 0.010986
-0.014094 0.011245
-0.011630 0.011382
-0.009320 0.011389
-0.007165 0.011260
-0.005167 0.010990
-0.003322 0.010574
-0.001630 0.010013
-0.000092 0.009309
0.001284 0.008468
0.002492 0.007502
0.003521 0.006421
0.004366 0.005237
0.005023 0.003959
0.005495 0.002599
0.005787 0.001168
0.005909 -0.000320
0.005873 -0.001851
0.005688 -0.003408
0.005363 -0.004975
0.004906 -0.006536
0.004320 -0.008076
0.003611 -0.009584
0.002779 -0.011054
0.001828 -0.012484
0.000756 -0.013878
-0.000439 -0.015244
-0.001759 -0.016593
-0.003210 -0.017936
-0.004793 -0.019285
-0.006504 -0.020648
-0.008329 -0.022031
-0.010250 -0.023434
-0.012240 -0.024851
-0.014273 -0.026274
-0.016323 -0.027686
-0.018366 -0.029068
-0.020384 -0.030398
-0.022362 -0.031653
-0.024291 -0.032812
-0.026161 -0.033856
-0.027961 -0.034771
-0.029679 -0.035545
-0.031305 -0.036173
-0.032828 -0.036657
-0.034242 -0.037004
-0.035544 -0.037229
-0.036736 -0.037351
-0.037820 -0.037390
-0.038794 -0.037366
-0.039652 -0.037297
-0.040380 -0.037192
-0.040960 -0.037055
-0.041372 -0.036883
-0.041597 -0.036665
-0.041620 -0.036385
-0.041430 -0.036023
-0.041022 -0.035558
-0.040392 -0.034969
-0.039538 -0.034236
-0.038461 -0.033341
-0.037158 -0.032272
-0.035633 -0.031021
-0.033892 -0.029592
-0.031950 -0.027998
-0.029830 -0.026261
-0.027560 -0.024412
-0.025170 -0.022484
-0.022693 -0.020514
-0.020159 -0.018533
-0.017593 -0.016572
-0.015016 -0.014649
-0.012443 -0.012780
-0.009882 -0.010972
-0.007342 -0.009226
-0.004827 -0.007540
-0.002343 -0.005910
0.000105 -0.004331
0.002515 -0.002793
0.004883 -0.001292
0.007208 0.000182
0.009487 0.001634
0.011718 0.003070
0.013895 0.004490
0.016009 0.005892
0.018049 0.007271
0.020003 0.008617
0.021856 0.009919
0.023597 0.011167
0.025216 0.012354
0.026704 0.013476
0.028054 0.014533
0.029260 0.015530
-0.033444 0.056242
-0.030429 0.057076
-0.027508 0.057693
-0.024694 0.058087
-0.021999 0.058261
-0.019431 0.058230
-0.016997 0.058014
-0.014705 0.057639
-0.012565 0.057133
-0.010584 0.056524
-0.008774 0.055836
-0.007141 0.055087
-0.005696 0.054288
-0.004444 0.053442
-0.003393 0.052547
-0.002553 0.051590
-0.001932 0.050553
-0.001538 0.049416
-0.001376 0.048155
-0.001447 0.046754
-0.001749 0.045199
-0.002273 0.043484
-0.003009 0.041612
-0.003946 0.039589
-0.005069 0.037429
-0.006365 0.035155
-0.007817 0.032792
-0.009411 0.030370
-0.011131 0.027922
-0.012962 0.025477
-0.014890 0.023058
-0.016906 0.020683
-0.019002 0.018359
-0.021174 0.016088
-0.023416 0.013868
-0.025724 0.011695
-0.028089 0.009563
-0.030492 0.007470
-0.032913 0.005416
-0.035323 0.003404
-0.037694 0.001440
-0.039997 -0.000467
-0.042208 -0.002306
-0.044305 -0.004065
-0.046273 -0.005732
-0.048097 -0.007292
-0.049764 -0.008731
-0.051260 -0.010031
-0.052568 -0.011176
-0.053673 -0.012152
-0.054558 -0.012946
-0.055212 -0.013555
-0.055632 -0.013981
-0.055817 -0.014233
-0.055774 -0.014326
-0.055513 -0.014274
-0.055040 -0.014091
-0.054363 -0.013792
-0.053485 -0.013389
-0.052411 -0.012895
-0.051141 -0.012320
-0.049678 -0.011676
-0.048028 -0.010973
-0.046197 -0.010221
-0.044193 -0.009425
-0.042026 -0.008589
-0.039704 -0.007715
-0.037232 -0.006795
-0.034617 -0.005820
-0.031860 -0.004780
-0.028968 -0.003662
-0.025950 -0.002460
-0.022818 -0.001175
-0.019588 0.000187
-0.016279 0.001609
-0.012909 0.003069
-0.009501 0.004540
-0.006077 0.005991
-0.002664 0.007391
0.000710 0.008705
0.004015 0.009902
0.007222 0.010954
0.010304 0.011838
0.013239 0.012537
0.016012 0.013045
0.018610 0.013358
0.021029 0.013486
0.023268 0.013441
0.025329 0.013242
0.027215 0.012912
0.028928 0.012472
0.030469 0.011944
0.031836 0.011345
0.033028 0.010684
0.034045 0.009965
0.034883 0.009186
0.035542 0.008338
0.036015 0.007406
0.036297 0.006377
0.036379 0.005233
0.036251 0.003962
-0.085311 0.039600
-0.082225 0.040404
-0.079021 0.041116
-0.075737 0.041727
-0.072412 0.042234
-0.069084 0.042637
-0.065788 0.042941
-0.062550 0.043156
-0.059391 0.043291
-0.056326 0.043357
-0.053366 0.043357
-0.050519 0.043291
-0.047792 0.043153
-0.045195 0.042935
-0.042737 0.042627
-0.040431 0.042221
-0.038288 0.041710
-0.036323 0.041089
-0.034547 0.040354
-0.032975 0.039501
-0.031616 0.038527
-0.030480 0.037429
-0.029573 0.036210
-0.028898 0.034873
-0.028451 0.033427
-0.028229 0.031884
-0.028221 0.030259
-0.028418 0.028566
-0.028806 0.026823
-0.029371 0.025044
-0.030098 0.023244
-0.030975 0.021438
-0.031989 0.019637
-0.033132 0.017854
-0.034397 0.016100
-0.035777 0.014383
-0.037264 0.012708
-0.038845 0.011074
-0.040506 0.009478
-0.042231 0.007913
-0.043998 0.006375
-0.045787 0.004860
-0.047577 0.003368
-0.049349 0.001906
-0.051087 0.000482
-0.052782 -0.000890
-0.054427 -0.002195
-0.056019 -0.003416
-0.057555 -0.004537
-0.059030 -0.005536
-0.060438 -0.006394
-0.061771 -0.007091
-0.063020 -0.007617
-0.064177 -0.007966
-0.065235 -0.008146
-0.066186 -0.008176
-0.067020 -0.008080
-0.067721 -0.007890
-0.068268 -0.007634
-0.068638 -0.007340
-0.068804 -0.007026
-0.068739 -0.006703
-0.068422 -0.006375
-0.067836 -0.006038
-0.066976 -0.005684
-0.065843 -0.005302
-0.064450 -0.004878
-0.062816 -0.004394
-0.060965 -0.003830
-0.058923 -0.003165
-0.056718 -0.002376
-0.054376 -0.001446
-0.051917 -0.000369
-0.049359 0.000849
-0.046711 0.002184
-0.043980 0.003602
-0.041168 0.005059
-0.038276 0.006511
-0.035306 0.007916
-0.032259 0.009241
-0.029141 0.010460
-0.025959 0.011556
-0.022725 0.012517
-0.019456 0.013336
-0.016170 0.014012
-0.012890 0.014545
-0.009637 0.014940
-0.006433 0.015205
-0.003299 0.015352
-0.000252 0.015393
0.002693 0.015340
0.005528 0.015206
0.008247 0.014999
0.010850 0.014722
0.013339 0.014377
0.015719 0.013964
0.017994 0.013484
0.020161 0.012937
0.022216 0.012330
0.024146 0.011665
0.025936 0.010949
0.032266 -0.032483
0.035247 -0.031632
0.038128 -0.030651
0.040896 -0.029541
0.043538 -0.028309
0.046046 -0.026964
0.048414 -0.025516
0.050647 -0.023979
0.052750 -0.022369
0.054734 -0.020700
0.056612 -0.018989
0.058390 -0.017248
0.060069 -0.015491
0.061642 -0.013732
0.063096 -0.011986
0.064417 -0.010274
0.065587 -0.008618
0.066589 -0.007040
0.067409 -0.005563
0.068033 -0.004202
0.068451 -0.002970
0.068654 -0.001874
0.068633 -0.000919
0.068381 -0.000109
0.067889 0.000549
0.067150 0.001050
0.066163 0.001394
0.064933 0.001584
0.063472 0.001631
0.061801 0.001552
0.059940 0.001370
0.057915 0.001105
0.055746 0.000778
0.053456 0.000399
0.051062 -0.000034
0.048580 -0.000535
0.046019 -0.001131
0.043386 -0.001857
0.040685 -0.002745
0.037915 -0.003822
0.035077 -0.005103
0.032174 -0.006595
0.029208 -0.008292
0.026189 -0.010182
0.023131 -0.012244
0.020052 -0.014449
0.016980 -0.016760
0.013945 -0.019136
0.010981 -0.021529
0.008121 -0.023896
0.005394 -0.026194
0.002822 -0.028392
0.000420 -0.030469
-0.001806 -0.032417
-0.003859 -0.034238
-0.005748 -0.035943
-0.007487 -0.037542
-0.009091 -0.039046
-0.010576 -0.040461
-0.011952 -0.041786
-0.013227 -0.043014
-0.014402 -0.044137
-0.015475 -0.045140
-0.016438 -0.046010
-0.017281 -0.046729
-0.017987 -0.047277
-0.018536 -0.047634
-0.018903 -0.047779
-0.019067 -0.047694
-0.019009 -0.047367
-0.018718 -0.046795
-0.018190 -0.045983
-0.017434 -0.044947
-0.016465 -0.043711
-0.015308 -0.042303
-0.013996 -0.040749
-0.012562 -0.039074
-0.011040 -0.037295
-0.009462 -0.035426
-0.007852 -0.033477
-0.006225 -0.031456
-0.004595 -0.029372
-0.002966 -0.027233
-0.001346 -0.025044
0.000264 -0.022813
0.001857 -0.020545
0.003428 -0.018247
0.004969 -0.015923
0.006470 -0.013578
0.007923 -0.011213
0.009317 -0.008830
0.010646 -0.006425
0.011902 -0.003996
0.013080 -0.001545
0.014173 0.000924
0.015173 0.003398
0.016070 0.005856
0.016852 0.008266
0.017505 0.010593
0.018017 0.012796
0.018372 0.014838
0.093109 -0.028470
0.096092 -0.027701
0.098973 -0.026975
0.101691 -0.026304
0.104176 -0.025696
0.106362 -0.025162
0.108188 -0.024713
0.109605 -0.024358
0.110579 -0.024100
0.111093 -0.023945
0.111150 -0.023891
0.110771 -0.023936
0.109999 -0.024073
0.108892 -0.024298
0.107522 -0.024603
0.105966 -0.024982
0.104302 -0.025426
0.102595 -0.025928
0.100892 -0.026476
0.099217 -0.027057
0.097567 -0.027661
0.095918 -0.028276
0.094229 -0.028897
0.092451 -0.029519
0.090537 -0.030144
0.088446 -0.030773
0.086147 -0.031410
0.083624 -0.032061
0.080873 -0.032728
0.077908 -0.033416
0.074754 -0.034126
0.071446 -0.034859
0.068030 -0.035613
0.064554 -0.036388
0.061067 -0.037182
0.057613 -0.037996
0.054230 -0.038828
0.050946 -0.039678
0.047778 -0.040540
0.044734 -0.041404
0.041815 -0.042256
0.039019 -0.043077
0.036347 -0.043847
0.033801 -0.044546
0.031385 -0.045162
0.029107 -0.045683
0.026975 -0.046106
0.024996 -0.046431
0.023177 -0.046659
0.021526 -0.046796
0.020045 -0.046847
0.018738 -0.046818
0.017605 -0.046714
0.016643 -0.046541
0.015847 -0.046305
0.015207 -0.046010
0.014712 -0.045663
0.014347 -0.045267
0.014101 -0.044822
0.013964 -0.044326
0.013936 -0.043764
0.014019 -0.043119
0.014223 -0.042370
0.014558 -0.041495
0.015029 -0.040481
0.015638 -0.039319
0.016378 -0.038010
0.017237 -0.036563
0.018197 -0.034992
0.019237 -0.033314
0.020335 -0.031549
0.021468 -0.029718
0.022614 -0.027841
0.023756 -0.025935
0.024876 -0.024017
0.025962 -0.022101
0.027006 -0.020194
0.028002 -0.018303
0.028949 -0.016430
0.029848 -0.014572
0.030704 -0.012725
0.031518 -0.010885
0.032289 -0.009050
0.033010 -0.007222
0.033664 -0.005413
0.034227 -0.003640
0.034671 -0.001923
0.034965 -0.000288
0.035079 0.001241
0.034989 0.002642
0.034677 0.003895
0.034133 0.004988
0.033355 0.005911
0.032351 0.006666
0.031135 0.007259
0.029728 0.007701
0.028153 0.008009
0.026434 0.008199
0.024593 0.008286
0.022649 0.008282
0.020614 0.008194
0.044028 -0.015740
0.046977 -0.014931
0.049803 -0.014106
0.052476 -0.013263
0.054977 -0.012400
0.057295 -0.011516
0.059430 -0.010612
0.061394 -0.009685
0.063209 -0.008733
0.064904 -0.007756
0.066509 -0.006758
0.068049 -0.005750
0.069542 -0.004749
0.070995 -0.003780
0.072400 -0.002870
0.073733 -0.002044
0.074951 -0.001323
0.075999 -0.000716
0.076817 -0.000228
0.077350 0.000146
0.077552 0.000408
0.077394 0.000561
0.076862 0.000606
0.075955 0.000543
0.074690 0.000370
0.073098 0.000088
0.071228 -0.000302
0.069139 -0.000795
0.066894 -0.001387
0.064552 -0.002075
0.062163 -0.002857
0.059758 -0.003735
0.057349 -0.004712
0.054933 -0.005794
0.052491 -0.006980
0.049997 -0.008271
0.047428 -0.009658
0.044762 -0.011129
0.041993 -0.012663
0.039124 -0.014242
0.036176 -0.015847
0.033175 -0.017465
0.030154 -0.019083
0.027148 -0.020692
0.024193 -0.022284
0.021324 -0.023849
0.018571 -0.025379
0.015963 -0.026867
0.013517 -0.028306
0.011244 -0.029691
0.009146 -0.031021
0.007215 -0.032293
0.005436 -0.033510
0.003789 -0.034673
0.002249 -0.035785
0.000792 -0.036849
-0.000596 -0.037868
-0.001920 -0.038839
-0.003164 -0.039759
-0.004302 -0.040620
-0.005296 -0.041410
-0.006110 -0.042113
-0.006712 -0.042708
-0.007079 -0.043173
-0.007200 -0.043484
-0.007074 -0.043621
-0.006712 -0.043567
-0.006133 -0.043307
-0.005365 -0.042834
-0.004439 -0.042144
-0.003384 -0.041234
-0.002230 -0.040106
-0.000997 -0.038764
0.000296 -0.037220
0.001638 -0.035495
0.003021 -0.033619
0.004440 -0.031629
0.005889 -0.029565
0.007363 -0.027468
0.008853 -0.025372
0.010348 -0.023306
0.011829 -0.021285
0.013279 -0.019317
0.014674 -0.017401
0.015994 -0.015533
0.017217 -0.013706
0.018328 -0.011914
0.019312 -0.010154
0.020161 -0.008421
0.020875 -0.006710
0.021457 -0.005014
0.021920 -0.003325
0.022280 -0.001633
0.022556 0.000069
0.022770 0.001784
0.022939 0.003507
0.023075 0.005225
0.023178 0.006917
0.023239 0.008558
0.023235 0.010122
0.023134 0.011589
-0.036275 0.008489
-0.033201 0.009337
-0.030105 0.010255
-0.027005 0.011233
-0.023923 0.012260
-0.020878 0.013324
-0.017893 0.014412
-0.014990 0.015509
-0.012193 0.016602
-0.009521 0.017679
-0.006992 0.018730
-0.004619 0.019745
-0.002415 0.020717
-0.000385 0.021636
0.001462 0.022492
0.003117 0.023274
0.004571 0.023969
0.005812 0.024566
0.006835 0.025057
0.007635 0.025439
0.008212 0.025713
0.008571 0.025883
0.008721 0.025956
0.008670 0.025937
0.008425 0.025828
0.007989 0.025629
0.007359 0.025337
0.006532 0.024944
0.005501 0.024443
0.004263 0.023827
0.002817 0.023093
0.001168 0.022237
-0.000680 0.021257
-0.002715 0.020153
-0.004927 0.018925
-0.007296 0.017576
-0.009801 0.016110
-0.012413 0.014536
-0.015100 0.012866
-0.017826 0.011116
-0.020556 0.009303
-0.023255 0.007445
-0.025893 0.005557
-0.028447 0.003653
-0.030898 0.001744
-0.033234 -0.000163
-0.035445 -0.002064
-0.037520 -0.003953
-0.039449 -0.005823
-0.041219 -0.007666
-0.042822 -0.009472
-0.044251 -0.011230
-0.045505 -0.012930
-0.046586 -0.014562
-0.047501 -0.016115
-0.048256 -0.017581
-0.048848 -0.018947
-0.049266 -0.020197
-0.049494 -0.021317
-0.049512 -0.022293
-0.049306 -0.023115
-0.048866 -0.023779
-0.048191 -0.024283
-0.047288 -0.024629
-0.046170 -0.024822
-0.044852 -0.024871
-0.043349 -0.024784
-0.041672 -0.024572
-0.039831 -0.024243
-0.037830 -0.023808
-0.035674 -0.023273
-0.033366 -0.022647
-0.030915 -0.021932
-0.028327 -0.021130
-0.025611 -0.020242
-0.022774 -0.019262
-0.019825 -0.018192
-0.016780 -0.017031
-0.013659 -0.015790
-0.010488 -0.014479
-0.007298 -0.013113
-0.004118 -0.011706
-0.000975 -0.010269
0.002106 -0.008812
0.005109 -0.007342
0.008018 -0.005867
0.010826 -0.004394
0.013522 -0.002932
0.016094 -0.001497
0.018527 -0.000104
0.020804 0.001226
0.022908 0.002478
0.024830 0.003636
0.026566 0.004693
0.028120 0.005648
0.029506 0.006502
0.030738 0.007262
0.031829 0.007929
0.032780 0.008502
0.033581 0.008974
0.034216 0.009332
-0.012335 0.016062
-0.009203 0.016877
-0.005898 0.017746
-0.002442 0.018646
0.001136 0.019548
0.004805 0.020420
0.008532 0.021233
0.012283 0.021957
0.016021 0.022569
0.019709 0.023049
0.023312 0.023382
0.026795 0.023560
0.030126 0.023579
0.033281 0.023443
0.036243 0.023162
0.039000 0.022753
0.041551 0.022239
0.043894 0.021649
0.046035 0.021011
0.047976 0.020351
0.049717 0.019686
0.051257 0.019029
0.052586 0.018380
0.053694 0.017734
0.054566 0.017077
0.055183 0.016392
0.055527 0.015658
0.055575 0.014855
0.055308 0.013964
0.054711 0.012969
0.053775 0.011858
0.052501 0.010624
0.050898 0.009268
0.048987 0.007792
0.046796 0.006209
0.044354 0.004537
0.041696 0.002799
0.038851 0.001026
0.035851 -0.000751
0.032725 -0.002502
0.029498 -0.004200
0.026197 -0.005822
0.022842 -0.007355
0.019454 -0.008790
0.016049 -0.010125
0.012640 -0.011366
0.009236 -0.012518
0.005845 -0.013595
0.002478 -0.014607
-0.000856 -0.015568
-0.004141 -0.016487
-0.007361 -0.017373
-0.010497 -0.018232
-0.013528 -0.019069
-0.016437 -0.019883
-0.019205 -0.020673
-0.021815 -0.021433
-0.024251 -0.022155
-0.026495 -0.022828
-0.028527 -0.023438
-0.030327 -0.023970
-0.031874 -0.024407
-0.033153 -0.024731
-0.034149 -0.024926
-0.034855 -0.024982
-0.035268 -0.024893
-0.035390 -0.024660
-0.035227 -0.024293
-0.034785 -0.023807
-0.034073 -0.023221
-0.033104 -0.022557
-0.031891 -0.021838
-0.030454 -0.021085
-0.028814 -0.020321
-0.026995 -0.019563
-0.025024 -0.018827
-0.022921 -0.018123
-0.020706 -0.017454
-0.018390 -0.016817
-0.015979 -0.016202
-0.013476 -0.015593
-0.010883 -0.014968
-0.008200 -0.014307
-0.005435 -0.013591
-0.002596 -0.012808
0.000301 -0.011955
0.003237 -0.011037
0.006185 -0.010072
0.009117 -0.009082
0.012001 -0.008093
0.014803 -0.007134
0.017491 -0.006231
0.020031 -0.005410
0.022395 -0.004690
0.024559 -0.004086
0.026507 -0.003608
0.028228 -0.003256
0.029718 -0.003022
0.030979 -0.002890
0.032016 -0.002838
0.032834 -0.002836
0.035276 -0.024080
0.038336 -0.023173
0.041306 -0.022271
0.044146 -0.021380
0.046827 -0.020506
0.049327 -0.019651
0.051635 -0.018817
0.053745 -0.018004
0.055657 -0.017213
0.057369 -0.016447
0.058881 -0.015718
0.060192 -0.015037
0.061298 -0.014422
0.062203 -0.013888
0.062910 -0.013452
0.063427 -0.013123
0.063764 -0.012910
0.063929 -0.012812
0.063920 -0.012826
0.063730 -0.012942
0.063343 -0.013151
0.062743 -0.013443
0.061917 -0.013809
0.060859 -0.014243
0.059572 -0.014739
0.058066 -0.015289
0.056361 -0.015887
0.054480 -0.016524
0.052445 -0.017190
0.050283 -0.017879
0.048015 -0.018586
0.045661 -0.019313
0.043234 -0.020063
0.040747 -0.020844
0.038205 -0.021666
0.035614 -0.022540
0.032976 -0.023472
0.030294 -0.024468
0.027569 -0.025530
0.024805 -0.026656
0.022008 -0.027841
0.019189 -0.029081
0.016363 -0.030368
0.013550 -0.031695
0.010769 -0.033051
0.008042 -0.034425
0.005390 -0.035802
0.002830 -0.037163
0.000382 -0.038488
-0.001935 -0.039753
-0.004101 -0.040932
-0.006097 -0.042005
-0.007908 -0.042953
-0.009525 -0.043769
-0.010950 -0.044454
-0.012192 -0.045018
-0.013264 -0.045472
-0.014182 -0.045833
-0.014959 -0.046111
-0.015601 -0.046315
-0.016106 -0.046450
-0.016467 -0.046516
-0.016671 -0.046509
-0.016702 -0.046422
-0.016550 -0.046244
-0.016207 -0.045963
-0.015670 -0.045561
-0.014939 -0.045020
-0.014017 -0.044320
-0.012908 -0.043442
-0.011618 -0.042370
-0.010158 -0.041094
-0.008541 -0.039613
-0.006786 -0.037936
-0.004915 -0.036083
-0.002953 -0.034079
-0.000922 -0.031953
0.001157 -0.029733
0.003263 -0.027442
0.005384 -0.025103
0.007505 -0.022729
0.009614 -0.020334
0.011696 -0.017928
0.013734 -0.015519
0.015709 -0.013116
0.017602 -0.010722
0.019397 -0.008341
0.021078 -0.005974
0.022632 -0.003619
0.024050 -0.001273
0.025323 0.001064
0.026445 0.003395
0.027408 0.005713
0.028204 0.008009
0.028825 0.010266
0.029267 0.012465
0.029525 0.014584
0.029600 0.016604
0.029493 0.018509
0.029208 0.020287
0.028747 0.021930
0.006317 0.014050
0.009447 0.014987
0.012521 0.015976
0.015514 0.017008
0.018401 0.018069
0.021158 0.019147
0.023765 0.020225
0.026203 0.021284
0.028459 0.022302
0.030528 0.023257
0.032410 0.024122
0.034118 0.024869
0.035668 0.025474
0.037074 0.025921
0.038344 0.026208
0.039467 0.026348
0.040427 0.026367
0.041205 0.026293
0.041789 0.026148
0.042170 0.025942
0.042340 0.025678
0.042294 0.025350
0.042024 0.024947
0.041525 0.024459
0.040794 0.023875
0.039831 0.023188
0.038641 0.022396
0.037232 0.021496
0.035618 0.020492
0.033812 0.019383
0.031830 0.018171
0.029686 0.016854
0.027389 0.015428
0.024948 0.013890
0.022365 0.012240
0.019648 0.010489
0.016820 0.008662
0.013917 0.006792
0.010982 0.004908
0.008057 0.003036
0.005179 0.001188
0.002376 -0.000627
-0.000329 -0.002407
-0.002920 -0.004151
-0.005383 -0.005856
-0.007707 -0.007518
-0.009881 -0.009131
-0.011899 -0.010690
-0.013753 -0.012186
-0.015443 -0.013616
-0.016973 -0.014979
-0.018355 -0.016278
-0.019613 -0.017524
-0.020778 -0.018734
-0.021886 -0.019928
-0.022970 -0.021126
-0.024045 -0.022342
-0.025100 -0.023570
-0.026102 -0.024794
-0.027010 -0.025985
-0.027785 -0.027113
-0.028396 -0.028146
-0.028817 -0.029053
-0.029027 -0.029809
-0.029011 -0.030387
-0.028755 -0.030768
-0.028251 -0.030933
-0.027494 -0.030871
-0.026486 -0.030575
-0.025234 -0.030048
-0.023755 -0.029302
-0.022072 -0.028359
-0.020218 -0.027250
-0.018230 -0.026011
-0.016147 -0.024684
-0.014013 -0.023308
-0.011861 -0.021920
-0.009719 -0.020544
-0.007603 -0.019190
-0.005517 -0.017855
-0.003461 -0.016525
-0.001433 -0.015183
0.000570 -0.013815
0.002547 -0.012410
0.004492 -0.010967
0.006397 -0.009484
0.008253 -0.007966
0.010048 -0.006418
0.011768 -0.004848
0.013400 -0.003267
0.014929 -0.001687
0.016342 -0.000123
0.017626 0.001408
0.018768 0.002889
0.019759 0.004303
0.020590 0.005631
0.021255 0.006863
0.021752 0.007989
0.022089 0.009013
0.022278 0.009944
0.022340 0.010797
-0.031545 0.027020
-0.028551 0.028016
-0.025577 0.029022
-0.022619 0.030027
-0.019668 0.031022
-0.016720 0.031998
-0.013767 0.032947
-0.010805 0.033864
-0.007831 0.034742
-0.004852 0.035576
-0.001883 0.036361
0.001050 0.037087
0.003910 0.037748
0.006656 0.038332
0.009245 0.038835
0.011642 0.039250
0.013818 0.039574
0.015752 0.039806
0.017432 0.039942
0.018854 0.039979
0.020015 0.039911
0.020914 0.039731
0.021550 0.039434
0.021925 0.039017
0.022039 0.038480
0.021898 0.037828
0.021506 0.037066
0.020868 0.036202
0.019991 0.035242
0.018875 0.034193
0.017520 0.033059
0.015929 0.031844
0.014103 0.030553
0.012053 0.029191
0.009796 0.027766
0.007358 0.026287
0.004768 0.024763
0.002059 0.023202
-0.000734 0.021615
-0.003581 0.020008
-0.006456 0.018388
-0.009336 0.016758
-0.012201 0.015122
-0.015037 0.013483
-0.017827 0.011843
-0.020561 0.010205
-0.023231 0.008569
-0.025835 0.006932
-0.028374 0.005288
-0.030854 0.003629
-0.033281 0.001948
-0.035652 0.000239
-0.037957 -0.001496
-0.040169 -0.003250
-0.042255 -0.005007
-0.044173 -0.006745
-0.045886 -0.008443
-0.047362 -0.010074
-0.048581 -0.011616
-0.049531 -0.013047
-0.050212 -0.014347
-0.050622 -0.015499
-0.050763 -0.016492
-0.050636 -0.017317
-0.050235 -0.017970
-0.049558 -0.018453
-0.048601 -0.018768
-0.047365 -0.018926
-0.045853 -0.018936
-0.044073 -0.018812
-0.042033 -0.018567
-0.039743 -0.018213
-0.037210 -0.017758
-0.034442 -0.017209
-0.031449 -0.016570
-0.028246 -0.015840
-0.024851 -0.015021
-0.021287 -0.014112
-0.017584 -0.013111
-0.013769 -0.012022
-0.009872 -0.010848
-0.005922 -0.009599
-0.001947 -0.008289
0.002021 -0.006938
0.005952 -0.005569
0.009816 -0.004203
0.013585 -0.002859
0.017234 -0.001556
0.020743 -0.000304
0.024098 0.000888
0.027289 0.002014
0.030308 0.003074
0.033148 0.004067
0.035798 0.004992
0.038243 0.005849
0.040461 0.006635
0.042430 0.007346
0.044130 0.007979
0.045551 0.008529
0.046694 0.008993
0.047568 0.009366
-0.032426 0.039926
-0.029302 0.040879
-0.026180 0.041856
-0.023101 0.042843
-0.020103 0.043824
-0.017225 0.044787
-0.014498 0.045721
-0.011944 0.046618
-0.009571 0.047471
-0.007380 0.048278
-0.005366 0.049032
-0.003529 0.049723
-0.001876 0.050333
-0.000425 0.050847
0.000806 0.051249
0.001801 0.051533
0.002550 0.051697
0.003045 0.051744
0.003282 0.051677
0.003256 0.051497
0.002966 0.051199
0.002411 0.050776
0.001596 0.050216
0.000528 0.049510
-0.000775 0.048651
-0.002292 0.047632
-0.003997 0.046450
-0.005860 0.045106
-0.007853 0.043601
-0.009948 0.041937
-0.012128 0.040114
-0.014380 0.038137
-0.016696 0.036009
-0.019066 0.033745
-0.021479 0.031366
-0.023917 0.028902
-0.026358 0.026385
-0.028779 0.023849
-0.031157 0.021323
-0.033466 0.018830
-0.035681 0.016388
-0.037772 0.014009
-0.039710 0.011702
-0.041466 0.009478
-0.043016 0.007344
-0.044342 0.005307
-0.045438 0.003375
-0.046314 0.001550
-0.046995 -0.000171
-0.047523 -0.001797
-0.047954 -0.003344
-0.048348 -0.004827
-0.048753 -0.006263
-0.049194 -0.007656
-0.049665 -0.009002
-0.050136 -0.010290
-0.050556 -0.011502
-0.050872 -0.012624
-0.051029 -0.013640
-0.050981 -0.014537
-0.050686 -0.015300
-0.050114 -0.015917
-0.049241 -0.016371
-0.048054 -0.016650
-0.046552 -0.016740
-0.044746 -0.016632
-0.042661 -0.016320
-0.040332 -0.015807
-0.037808 -0.015100
-0.035142 -0.014215
-0.032391 -0.013172
-0.029610 -0.011996
-0.026840 -0.010714
-0.024113 -0.009354
-0.021443 -0.007940
-0.018835 -0.006497
-0.016285 -0.005044
-0.013785 -0.003596
-0.011323 -0.002162
-0.008893 -0.000748
-0.006487 0.000646
-0.004104 0.002018
-0.001748 0.003367
0.000570 0.004688
0.002838 0.005975
0.005039 0.007216
0.007156 0.008399
0.009171 0.009511
0.011071 0.010537
0.012850 0.011463
0.014507 0.012279
0.016050 0.012977
0.017492 0.013551
0.018849 0.014001
0.020133 0.014327
0.021348 0.014529
0.022488 0.014612
0.023541 0.014581
0.024491 0.014445
0.025327 0.014217
0.026038 0.013908
0.041554 -0.031202
0.044350 -0.030242
0.046861 -0.029349
0.049075 -0.028525
0.050981 -0.027770
0.052578 -0.027082
0.053869 -0.026459
0.054869 -0.025892
0.055603 -0.025375
0.056108 -0.024899
0.056427 -0.024462
0.056604 -0.024066
0.056679 -0.023720
0.056674 -0.023439
0.056589 -0.023245
0.056399 -0.023157
0.056063 -0.023195
0.055534 -0.023375
0.054769 -0.023709
0.053733 -0.024203
0.052406 -0.024862
0.050778 -0.025687
0.048851 -0.026674
0.046638 -0.027817
0.044160 -0.029101
0.041450 -0.030509
0.038546 -0.032014
0.035493 -0.033587
0.032337 -0.035193
0.029124 -0.036799
0.025894 -0.038378
0.022676 -0.039911
0.019487 -0.041392
0.016333 -0.042824
0.013211 -0.044216
0.010120 -0.045580
0.007067 -0.046925
0.004067 -0.048256
0.001145 -0.049575
-0.001668 -0.050878
-0.004344 -0.052156
-0.006852 -0.053398
-0.009166 -0.054590
-0.011262 -0.055716
-0.013118 -0.056755
-0.014711 -0.057685
-0.016025 -0.058480
-0.017046 -0.059116
-0.017768 -0.059567
-0.018193 -0.059809
-0.018332 -0.059826
-0.018212 -0.059608
-0.017866 -0.059159
-0.017338 -0.058492
-0.016670 -0.057630
-0.015892 -0.056601
-0.015021 -0.055434
-0.014059 -0.054157
-0.012997 -0.052793
-0.011824 -0.051359
-0.010529 -0.049866
-0.009105 -0.048318
-0.007549 -0.046713
-0.005864 -0.045046
-0.004057 -0.043311
-0.002137 -0.041502
-0.000120 -0.039613
0.001977 -0.037641
0.004139 -0.035579
0.006350 -0.033422
0.008597 -0.031163
0.010870 -0.028797
0.013162 -0.026327
0.015464 -0.023759
0.017773 -0.021113
0.020084 -0.018412
0.022391 -0.015684
0.024680 -0.012960
0.026929 -0.010269
0.029110 -0.007638
0.031189 -0.005091
0.033131 -0.002645
0.034906 -0.000316
0.036488 0.001886
0.037857 0.003951
0.038997 0.005871
0.039896 0.007640
0.040547 0.009251
0.040949 0.010702
0.041106 0.011995
0.041035 0.013138
0.040757 0.014148
0.040303 0.015042
0.039708 0.015833
0.039004 0.016532
0.038223 0.017139
0.037382 0.017650
0.036482 0.018056
0.035509 0.018346
0.034435 0.018508
0.033226 0.018533
-0.004537 0.011383
-0.001392 0.012289
0.001697 0.013123
0.004720 0.013883
0.007657 0.014566
0.010487 0.015172
0.013185 0.015701
0.015726 0.016153
0.018088 0.016529
0.020251 0.016832
0.022200 0.017064
0.023927 0.017228
0.025428 0.017332
0.026707 0.017379
0.027769 0.017373
0.028622 0.017313
0.029272 0.017193
0.029724 0.017003
0.029980 0.016732
0.030039 0.016368
0.029897 0.015902
0.029546 0.015323
0.028976 0.014625
0.028178 0.013803
0.027145 0.012857
0.025877 0.011792
0.024382 0.010620
0.022674 0.009358
0.020777 0.008029
0.018719 0.006656
0.016530 0.005265
0.014241 0.003877
0.011882 0.002506
0.009477 0.001162
0.007047 -0.000159
0.004608 -0.001463
0.002167 -0.002765
-0.000272 -0.004079
-0.002711 -0.005420
-0.005154 -0.006797
-0.007606 -0.008215
-0.010070 -0.009676
-0.012546 -0.011174
-0.015021 -0.012696
-0.017475 -0.014225
-0.019880 -0.015735
-0.022196 -0.017196
-0.024386 -0.018576
-0.026410 -0.019846
-0.028236 -0.020984
-0.029842 -0.021978
-0.031215 -0.022831
-0.032351 -0.023556
-0.033260 -0.024176
-0.033952 -0.024721
-0.034446 -0.025216
-0.034757 -0.025677
-0.034899 -0.026111
-0.034881 -0.026509
-0.034708 -0.026856
-0.034382 -0.027132
-0.033897 -0.027314
-0.033248 -0.027378
-0.032423 -0.027303
-0.031410 -0.027066
-0.030196 -0.026646
-0.028773 -0.026027
-0.027137 -0.025196
-0.025296 -0.024151
-0.023262 -0.022897
-0.021057 -0.021454
-0.018710 -0.019855
-0.016253 -0.018142
-0.013722 -0.016362
-0.011152 -0.014557
-0.008575 -0.012763
-0.006019 -0.011000
-0.003504 -0.009276
-0.001043 -0.007595
0.001357 -0.005956
0.003695 -0.004360
0.005975 -0.002812
0.008198 -0.001319
0.010367 0.000112
0.012478 0.001471
0.014524 0.002749
0.016493 0.003937
0.018366 0.005026
0.020126 0.006011
0.021754 0.006886
0.023233 0.007654
0.024553 0.008316
0.025704 0.008883
0.026680 0.009366
0.027481 0.009785
0.028108 0.010162
0.028564 0.010521
0.028852 0.010873
0.028977 0.011221
0.028941 0.011548
0.028748 0.011827
-0.030836 0.006027
-0.027850 0.007052
-0.024930 0.008143
-0.022094 0.009294
-0.019359 0.010498
-0.016738 0.011748
-0.014243 0.013037
-0.011885 0.014355
-0.009674 0.015690
-0.007620 0.017029
-0.005729 0.018357
-0.004003 0.019658
-0.002444 0.020918
-0.001053 0.022126
0.000167 0.023269
0.001207 0.024334
0.002053 0.025306
0.002689 0.026169
0.003101 0.026907
0.003281 0.027506
0.003225 0.027951
0.002940 0.028236
0.002436 0.028355
0.001727 0.028308
0.000833 0.028099
-0.000230 0.027732
-0.001444 0.027216
-0.002796 0.026560
-0.004273 0.025774
-0.005865 0.024868
-0.007563 0.023852
-0.009363 0.022737
-0.011260 0.021531
-0.013253 0.020244
-0.015339 0.018881
-0.017511 0.017450
-0.019756 0.015956
-0.022050 0.014402
-0.024360 0.012792
-0.026651 0.011131
-0.028885 0.009425
-0.031031 0.007681
-0.033060 0.005906
-0.034953 0.004110
-0.036696 0.002301
-0.038285 0.000491
-0.039716 -0.001311
-0.040991 -0.003092
-0.042108 -0.004835
-0.043066 -0.006524
-0.043863 -0.008141
-0.044500 -0.009670
-0.044982 -0.011100
-0.045317 -0.012424
-0.045516 -0.013638
-0.045583 -0.014741
-0.045514 -0.015732
-0.045297 -0.016606
-0.044908 -0.017361
-0.044326 -0.017988
-0.043532 -0.018480
-0.042514 -0.018832
-0.041273 -0.019038
-0.039817 -0.019096
-0.038163 -0.019006
-0.036331 -0.018772
-0.034344 -0.018397
-0.032224 -0.017886
-0.029988 -0.017243
-0.027649 -0.016472
-0.025215 -0.015578
-0.022693 -0.014570
-0.020091 -0.013456
-0.017416 -0.012252
-0.014676 -0.010971
-0.011879 -0.009629
-0.009035 -0.008239
-0.006155 -0.006817
-0.003256 -0.005375
-0.000361 -0.003929
0.002502 -0.002494
0.005306 -0.001082
0.008022 0.000291
0.010628 0.001614
0.013103 0.002875
0.015437 0.004065
0.017622 0.005180
0.019658 0.006216
0.021549 0.007175
0.023303 0.008058
0.024927 0.008870
0.026429 0.009615
0.027819 0.010299
0.029108 0.010928
0.030308 0.011509
0.031432 0.012048
0.032490 0.012552
0.033481 0.013022
0.034392 0.013450
0.035198 0.013823
0.035870 0.014120
-0.013234 0.010532
-0.010189 0.011447
-0.007300 0.012439
-0.004564 0.013514
-0.001981 0.014673
0.000448 0.015915
0.002718 0.017232
0.004822 0.018616
0.006755 0.020053
0.008512 0.021532
0.010087 0.023038
0.011477 0.024559
0.012675 0.026084
0.013676 0.027598
0.014474 0.029083
0.015062 0.030516
0.015442 0.031865
0.015616 0.033095
0.015593 0.034169
0.015383 0.035046
0.014992 0.035694
0.014430 0.036086
0.013699 0.036208
0.012803 0.036057
0.011747 0.035642
0.010536 0.034979
0.009180 0.034091
0.007690 0.033004
0.006081 0.031751
0.004366 0.030368
0.002564 0.028892
0.000687 0.027365
-0.001251 0.025821
-0.003236 0.024292
-0.005257 0.022797
-0.007299 0.021340
-0.009354 0.019910
-0.011414 0.018480
-0.013482 0.017019
-0.015562 0.015492
-0.017664 0.013870
-0.019795 0.012131
-0.021956 0.010267
-0.024134 0.008285
-0.026303 0.006204
-0.028423 0.004056
-0.030449 0.001875
-0.032336 -0.000298
-0.034040 -0.002428
-0.035522 -0.004477
-0.036753 -0.006415
-0.037710 -0.008215
-0.038377 -0.009861
-0.038748 -0.011342
-0.038826 -0.012657
-0.038623 -0.013812
-0.038165 -0.014815
-0.037488 -0.015679
-0.036639 -0.016414
-0.035671 -0.017027
-0.034640 -0.017524
-0.033596 -0.017906
-0.032576 -0.018175
-0.031597 -0.018324
-0.030660 -0.018349
-0.029746 -0.018240
-0.028830 -0.017989
-0.027881 -0.017589
-0.026872 -0.017035
-0.025783 -0.016327
-0.024595 -0.015468
-0.023298 -0.014463
-0.021884 -0.013322
-0.020350 -0.012057
-0.018698 -0.010682
-0.016937 -0.009215
-0.015082 -0.007672
-0.013153 -0.006070
-0.011174 -0.004427
-0.009171 -0.002760
-0.007169 -0.001090
-0.005189 0.000558
-0.003252 0.002157
-0.001374 0.003676
0.000434 0.005090
0.002159 0.006377
0.003793 0.007524
0.005326 0.008525
0.006748 0.009380
0.008051 0.010093
0.009230 0.010676
0.010281 0.011142
0.011203 0.011514
0.012001 0.011815
0.012680 0.012073
0.013249 0.012318
0.013717 0.012573
0.014097 0.012854
0.014404 0.013164
0.014653 0.013485
0.014861 0.013786
0.033973 -0.004728
0.037002 -0.003823
0.039872 -0.003001
0.042572 -0.002271
0.045087 -0.001638
0.047407 -0.001108
0.049521 -0.000681
0.051421 -0.000356
0.053104 -0.000130
0.054576 0.000006
0.055847 0.000061
0.056938 0.000045
0.057868 -0.000030
0.058655 -0.000158
0.059307 -0.000338
0.059821 -0.000573
0.060180 -0.000872
0.060361 -0.001248
0.060336 -0.001713
0.060079 -0.002277
0.059564 -0.002949
0.058772 -0.003732
0.057689 -0.004627
0.056307 -0.005634
0.054627 -0.006743
0.052657 -0.007946
0.050414 -0.009228
0.047925 -0.010569
0.045227 -0.011950
0.042363 -0.013347
0.039379 -0.014741
0.036322 -0.016112
0.033235 -0.017446
0.030152 -0.018736
0.027096 -0.019981
0.024081 -0.021188
0.021112 -0.022366
0.018192 -0.023530
0.015321 -0.024692
0.012501 -0.025858
0.009737 -0.027032
0.007034 -0.028211
0.004403 -0.029386
0.001857 -0.030546
-0.000589 -0.031676
-0.002917 -0.032758
-0.005106 -0.033772
-0.007135 -0.034698
-0.008982 -0.035515
-0.010630 -0.036206
-0.012071 -0.036757
-0.013303 -0.037162
-0.014336 -0.037420
-0.015186 -0.037538
-0.015873 -0.037529
-0.016413 -0.037411
-0.016819 -0.037206
-0.017090 -0.036936
-0.017218 -0.036619
-0.017191 -0.036264
-0.016992 -0.035871
-0.016605 -0.035431
-0.016015 -0.034928
-0.015211 -0.034343
-0.014185 -0.033654
-0.012936 -0.032843
-0.011468 -0.031892
-0.009791 -0.030787
-0.007926 -0.029521
-0.005898 -0.028089
-0.003739 -0.026497
-0.001484 -0.024754
0.000829 -0.022876
0.003164 -0.020886
0.005491 -0.018809
0.007783 -0.016674
0.010024 -0.014514
0.012200 -0.012360
0.014304 -0.010241
0.016327 -0.008180
0.018264 -0.006195
0.020108 -0.004293
0.021853 -0.002481
0.023491 -0.000759
0.025013 0.000871
0.026408 0.002410
0.027662 0.003855
0.028761 0.005206
0.029691 0.006462
0.030443 0.007621
0.031008 0.008686
0.031388 0.009659
0.031590 0.010547
0.031627 0.011357
0.031517 0.012100
0.031279 0.012785
0.030929 0.013421
0.030469 0.014013
0.029894 0.014558
0.029184 0.015051
0.028317 0.015481
0.005347 0.005220
0.008409 0.006083
0.011381 0.006837
0.014251 0.007482
0.017012 0.008025
0.019661 0.008477
0.022195 0.008856
0.024612 0.009180
0.026908 0.009470
0.029079 0.009744
0.031117 0.010015
0.033013 0.010285
0.034760 0.010552
0.036347 0.010802
0.037763 0.011018
0.038998 0.011180
0.040041 0.011271
0.040883 0.011272
0.041520 0.011170
0.041948 0.010954
0.042169 0.010615
0.042187 0.010147
0.042008 0.009549
0.041641 0.008821
0.041093 0.007972
0.040373 0.007010
0.039488 0.005950
0.038443 0.004807
0.037243 0.003592
0.035889 0.002318
0.034385 0.000991
0.032732 -0.000386
0.030936 -0.001810
0.029002 -0.003277
0.026941 -0.004779
0.024765 -0.006304
0.022488 -0.007838
0.020128 -0.009371
0.017703 -0.010893
0.015227 -0.012399
0.012720 -0.013885
0.010194 -0.015347
0.007665 -0.016781
0.005146 -0.018181
0.002649 -0.019539
0.000186 -0.020848
-0.002234 -0.022098
-0.004598 -0.023281
-0.006897 -0.024392
-0.009114 -0.025429
-0.011236 -0.026390
-0.013247 -0.027279
-0.015129 -0.028098
-0.016869 -0.028844
-0.018452 -0.029510
-0.019868 -0.030088
-0.021107 -0.030566
-0.022163 -0.030933
-0.023031 -0.031183
-0.023713 -0.031308
-0.024211 -0.031304
-0.024531 -0.031167
-0.024682 -0.030894
-0.024676 -0.030484
-0.024526 -0.029939
-0.024242 -0.029258
-0.023833 -0.028445
-0.023304 -0.027499
-0.022656 -0.026423
-0.021882 -0.025217
-0.020976 -0.023880
-0.019927 -0.022414
-0.018729 -0.020822
-0.017376 -0.019111
-0.015872 -0.017294
-0.014221 -0.015394
-0.012438 -0.013435
-0.010539 -0.011447
-0.008543 -0.009460
-0.006475 -0.007500
-0.004358 -0.005591
-0.002218 -0.003755
-0.000083 -0.002014
0.002022 -0.000386
0.004070 0.001110
0.006040 0.002459
0.007912 0.003655
0.009676 0.004694
0.011325 0.005585
0.012857 0.006342
0.014273 0.006987
0.015573 0.007543
0.016760 0.008034
0.017830 0.008480
0.018784 0.008891
0.019615 0.009272
0.020321 0.009617
0.020896 0.009915
0.021335 0.010156
0.021632 0.010324
0.021783 0.010407
0.053521 -0.000134
0.056452 0.000650
0.059286 0.001544
0.062001 0.002538
0.064573 0.003615
0.066982 0.004755
0.069212 0.005939
0.071255 0.007148
0.073109 0.008365
0.074786 0.009575
0.076307 0.010763
0.077702 0.011915
0.079005 0.013019
0.080248 0.014064
0.081450 0.015043
0.082609 0.015949
0.083702 0.016779
0.084690 0.017531
0.085535 0.018202
0.086201 0.018786
0.086667 0.019274
0.086918 0.019656
0.086946 0.019919
0.086744 0.020051
0.086302 0.020043
0.085608 0.019890
0.084654 0.019592
0.083438 0.019157
0.081965 0.018596
0.080253 0.017924
0.078324 0.017159
0.076209 0.016319
0.073937 0.015422
0.071535 0.014483
0.069020 0.013511
0.066404 0.012507
0.063691 0.011468
0.060890 0.010381
0.058012 0.009230
0.055077 0.007994
0.052111 0.006655
0.049141 0.005198
0.046194 0.003615
0.043288 0.001905
0.040437 0.000078
0.037649 -0.001850
0.034934 -0.003859
0.032300 -0.005922
0.029759 -0.008014
0.027318 -0.010110
0.024985 -0.012187
0.022758 -0.014225
0.020628 -0.016211
0.018577 -0.018135
0.016584 -0.019994
0.014629 -0.021790
0.012703 -0.023523
0.010811 -0.025195
0.008976 -0.026799
0.007227 -0.028321
0.005594 -0.029741
0.004100 -0.031031
0.002764 -0.032160
0.001592 -0.033098
0.000591 -0.033820
-0.000236 -0.034310
-0.000882 -0.034560
-0.001340 -0.034572
-0.001603 -0.034357
-0.001671 -0.033933
-0.001549 -0.033323
-0.001250 -0.032553
-0.000792 -0.031653
-0.000198 -0.030655
0.000511 -0.029592
0.001315 -0.028491
0.002199 -0.027378
0.003150 -0.026271
0.004154 -0.025179
0.005194 -0.024101
0.006250 -0.023027
0.007296 -0.021938
0.008307 -0.020816
0.009259 -0.019642
0.010131 -0.018406
0.010909 -0.017108
0.011584 -0.015758
0.012149 -0.014373
0.012597 -0.012974
0.012925 -0.011579
0.013131 -0.010204
0.013217 -0.008863
0.013191 -0.007565
0.013067 -0.006316
0.012868 -0.005120
0.012617 -0.003975
0.012338 -0.002878
0.012047 -0.001826
0.011747 -0.000817
0.011426 0.000151
0.011069 0.001072
-0.022610 0.002429
-0.019547 0.003380
-0.016356 0.004260
-0.013066 0.005057
-0.009703 0.005757
-0.006293 0.006354
-0.002857 0.006842
0.000582 0.007218
0.004003 0.007483
0.007384 0.007637
0.010704 0.007677
0.013942 0.007603
0.017076 0.007409
0.020086 0.007093
0.022956 0.006653
0.025670 0.006090
0.028212 0.005405
0.030571 0.004602
0.032732 0.003684
0.034684 0.002659
0.036416 0.001536
0.037921 0.000328
0.039197 -0.000949
0.040248 -0.002276
0.041084 -0.003632
0.041715 -0.005000
0.042149 -0.006364
0.042386 -0.007717
0.042421 -0.009054
0.042242 -0.010379
0.041836 -0.011695
0.041189 -0.013009
0.040289 -0.014322
0.039128 -0.015639
0.037698 -0.016956
0.035995 -0.018273
0.034021 -0.019585
0.031779 -0.020886
0.029279 -0.022167
0.026535 -0.023417
0.023568 -0.024617
0.020404 -0.025748
0.017075 -0.026790
0.013615 -0.027722
0.010062 -0.028528
0.006451 -0.029196
0.002819 -0.029722
-0.000801 -0.030107
-0.004373 -0.030358
-0.007862 -0.030484
-0.011231 -0.030492
-0.014446 -0.030390
-0.017478 -0.030182
-0.020308 -0.029871
-0.022922 -0.029461
-0.025317 -0.028955
-0.027493 -0.028356
-0.029453 -0.027667
-0.031196 -0.026892
-0.032722 -0.026038
-0.034024 -0.025110
-0.035099 -0.024120
-0.035942 -0.023082
-0.036557 -0.022012
-0.036955 -0.020931
-0.037153 -0.019864
-0.037171 -0.018833
-0.037025 -0.017858
-0.036723 -0.016952
-0.036259 -0.016120
-0.035615 -0.015354
-0.034769 -0.014640
-0.033696 -0.013957
-0.032381 -0.013288
-0.030811 -0.012618
-0.028986 -0.011939
-0.026909 -0.011246
-0.024587 -0.010539
-0.022030 -0.009821
-0.019253 -0.009096
-0.016272 -0.008371
-0.013112 -0.007655
-0.009800 -0.006958
-0.006372 -0.006291
-0.002864 -0.005662
0.000686 -0.005078
0.004243 -0.004544
0.007774 -0.004058
0.011252 -0.003616
0.014656 -0.003212
0.017965 -0.002838
0.021161 -0.002484
0.024222 -0.002148
0.027128 -0.001830
0.029859 -0.001534
0.032396 -0.001269
0.034722 -0.001046
0.036823 -0.000872
0.038683 -0.000757
0.040290 -0.000704
0.041625 -0.000713
-0.043244 0.011838
-0.040312 0.012866
-0.037336 0.013946
-0.034334 0.015066
-0.031321 0.016206
-0.028310 0.017350
-0.025313 0.018479
-0.022340 0.019574
-0.019400 0.020621
-0.016504 0.021606
-0.013664 0.022524
-0.010893 0.023371
-0.008207 0.024148
-0.005624 0.024854
-0.003165 0.025486
-0.000855 0.026035
0.001283 0.026488
0.003225 0.026827
0.004952 0.027038
0.006451 0.027107
0.007711 0.027022
0.008730 0.026779
0.009510 0.026376
0.010054 0.025816
0.010372 0.025105
0.010471 0.024253
0.010361 0.023277
0.010049 0.022197
0.009542 0.021038
0.008850 0.019831
0.007982 0.018610
0.006950 0.017410
0.005769 0.016265
0.004454 0.015197
0.003021 0.014220
0.001485 0.013337
-0.000140 0.012536
-0.001842 0.011803
-0.003612 0.011118
-0.005441 0.010464
-0.007322 0.009827
-0.009247 0.009195
-0.011212 0.008560
-0.013212 0.007919
-0.015246 0.007269
-0.017314 0.006612
-0.019416 0.005951
-0.021548 0.005294
-0.023703 0.004651
-0.025864 0.004035
-0.028007 0.003463
-0.030106 0.002950
-0.032128 0.002510
-0.034044 0.002154
-0.035825 0.001886
-0.037447 0.001711
-0.038888 0.001629
-0.040132 0.001638
-0.041166 0.001735
-0.041983 0.001919
-0.042576 0.002186
-0.042947 0.002532
-0.043100 0.002953
-0.043040 0.003445
-0.042779 0.004003
-0.042328 0.004622
-0.041700 0.005296
-0.040903 0.006019
-0.039945 0.006783
-0.038829 0.007581
-0.037555 0.008406
-0.036120 0.009253
-0.034524 0.010117
-0.032766 0.010997
-0.030851 0.011890
-0.028787 0.012795
-0.026590 0.013705
-0.024279 0.014613
-0.021874 0.015504
-0.019397 0.016362
-0.016867 0.017170
-0.014306 0.017908
-0.011730 0.018562
-0.009157 0.019116
-0.006600 0.019562
-0.004071 0.019890
-0.001578 0.020098
0.000872 0.020187
0.003277 0.020162
0.005634 0.020034
0.007941 0.019819
0.010192 0.019538
0.012381 0.019215
0.014501 0.018876
0.016543 0.018546
0.018495 0.018245
0.020345 0.017979
0.022079 0.017742
0.023680 0.017515
0.025132 0.017266
0.026420 0.016961
-0.075319 0.057066
-0.072293 0.057883
-0.069312 0.058730
-0.066392 0.059594
-0.063553 0.060460
-0.060818 0.061312
-0.058212 0.062131
-0.055759 0.062903
-0.053487 0.063612
-0.051416 0.064246
-0.049566 0.064792
-0.047950 0.065239
-0.046578 0.065581
-0.045455 0.065809
-0.044580 0.065917
-0.043952 0.065899
-0.043564 0.065748
-0.043406 0.065463
-0.043468 0.065042
-0.043735 0.064489
-0.044193 0.063807
-0.044830 0.062998
-0.045631 0.062061
-0.046587 0.060990
-0.047686 0.059782
-0.048918 0.058432
-0.050273 0.056945
-0.051736 0.055327
-0.053292 0.053592
-0.054926 0.051760
-0.056622 0.049852
-0.058365 0.047890
-0.060143 0.045892
-0.061946 0.043876
-0.063763 0.041851
-0.065586 0.039818
-0.067405 0.037775
-0.069208 0.035713
-0.070982 0.033622
-0.072712 0.031491
-0.074386 0.029308
-0.075991 0.027061
-0.077516 0.024740
-0.078952 0.022344
-0.080285 0.019878
-0.081501 0.017362
-0.082577 0.014827
-0.083489 0.012313
-0.084211 0.009862
-0.084720 0.007515
-0.085001 0.005311
-0.085047 0.003278
-0.084857 0.001433
-0.084437 -0.000212
-0.083798 -0.001656
-0.082949 -0.002904
-0.081901 -0.003960
-0.080659 -0.004835
-0.079233 -0.005541
-0.077626 -0.006095
-0.075847 -0.006520
-0.073905 -0.006842
-0.071811 -0.007085
-0.069579 -0.007268
-0.067221 -0.007400
-0.064749 -0.007477
-0.062167 -0.007487
-0.059478 -0.007409
-0.056681 -0.007224
-0.053773 -0.006913
-0.050756 -0.006466
-0.047637 -0.005880
-0.044424 -0.005161
-0.041129 -0.004319
-0.037767 -0.003369
-0.034351 -0.002330
-0.030897 -0.001219
-0.027422 -0.000050
-0.023942 0.001161
-0.020472 0.002400
-0.017032 0.003650
-0.013640 0.004897
-0.010316 0.006128
-0.007079 0.007331
-0.003949 0.008496
-0.000944 0.009612
0.001919 0.010666
0.004625 0.011644
0.007158 0.012530
0.009508 0.013307
0.011666 0.013960
0.013629 0.014479
0.015398 0.014856
0.016980 0.015090
0.018383 0.015188
0.019622 0.015156
0.020707 0.015008
0.021651 0.014753
0.022463 0.014401
0.023149 0.013959
0.023714 0.013431
-0.001843 0.052004
0.001194 0.052935
0.004132 0.053813
0.006946 0.054609
0.009615 0.055299
0.012113 0.055862
0.014415 0.056277
0.016495 0.056527
0.018332 0.056598
0.019913 0.056481
0.021228 0.056170
0.022281 0.055664
0.023078 0.054968
0.023634 0.054093
0.023962 0.053055
0.024076 0.051878
0.023985 0.050587
0.023695 0.049210
0.023213 0.047765
0.022545 0.046265
0.021699 0.044716
0.020683 0.043118
0.019507 0.041471
0.018177 0.039772
0.016701 0.038020
0.015082 0.036212
0.013324 0.034345
0.011429 0.032420
0.009401 0.030434
0.007245 0.028390
0.004968 0.026287
0.002574 0.024124
0.000070 0.021900
-0.002540 0.019614
-0.005252 0.017268
-0.008058 0.014865
-0.010945 0.012415
-0.013886 0.009930
-0.016847 0.007428
-0.019789 0.004928
-0.022669 0.002450
-0.025447 0.000014
-0.028085 -0.002360
-0.030554 -0.004656
-0.032826 -0.006858
-0.034883 -0.008954
-0.036707 -0.010935
-0.038283 -0.012792
-0.039603 -0.014518
-0.040658 -0.016108
-0.041450 -0.017562
-0.041988 -0.018880
-0.042289 -0.020068
-0.042382 -0.021135
-0.042297 -0.022092
-0.042062 -0.022952
-0.041699 -0.023723
-0.041211 -0.024411
-0.040593 -0.025017
-0.039826 -0.025535
-0.038891 -0.025957
-0.037772 -0.026272
-0.036457 -0.026470
-0.034939 -0.026542
-0.033216 -0.026480
-0.031286 -0.026278
-0.029151 -0.025930
-0.026813 -0.025435
-0.024281 -0.024793
-0.021570 -0.024010
-0.018699 -0.023097
-0.015695 -0.022071
-0.012588 -0.020953
-0.009412 -0.019768
-0.006202 -0.018541
-0.002988 -0.017296
0.000205 -0.016052
0.003357 -0.014824
0.006456 -0.013618
0.009492 -0.012436
0.012455 -0.011275
0.015330 -0.010131
0.018104 -0.009000
0.020760 -0.007882
0.023281 -0.006774
0.025656 -0.005676
0.027873 -0.004589
0.029926 -0.003511
0.031810 -0.002447
0.033515 -0.001400
0.035028 -0.000381
0.036333 0.000595
0.037411 0.001508
0.038244 0.002338
0.038818 0.003065
0.039128 0.003673
0.039171 0.004148
0.038952 0.004487
0.038478 0.004692
0.037762 0.004773
0.036816 0.004744
0.002850 0.022237
0.005823 0.022937
0.008765 0.023518
0.011677 0.023972
0.014554 0.024296
0.017388 0.024487
0.020163 0.024550
0.022863 0.024487
0.025467 0.024307
0.027958 0.024018
0.030321 0.023634
0.032543 0.023167
0.034613 0.022630
0.036521 0.022035
0.038256 0.021388
0.039806 0.020693
0.041159 0.019943
0.042309 0.019131
0.043252 0.018240
0.043989 0.017258
0.044522 0.016172
0.044852 0.014980
0.044973 0.013688
0.044870 0.012309
0.044528 0.010860
0.043926 0.009359
0.043044 0.007823
0.041869 0.006263
0.040391 0.004693
0.038607 0.003120
0.036524 0.001553
0.034154 0.000000
0.031518 -0.001532
0.028640 -0.003037
0.025549 -0.004513
0.022277 -0.005958
0.018862 -0.007378
0.015340 -0.008778
0.011751 -0.010166
0.008130 -0.011548
0.004507 -0.012921
0.000906 -0.014278
-0.002652 -0.015600
-0.006150 -0.016866
-0.009571 -0.018055
-0.012895 -0.019147
-0.016102 -0.020129
-0.019169 -0.020994
-0.022077 -0.021740
-0.024807 -0.022369
-0.027343 -0.022883
-0.029671 -0.023286
-0.031783 -0.023581
-0.033672 -0.023771
-0.035333 -0.023859
-0.036763 -0.023848
-0.037960 -0.023744
-0.038924 -0.023557
-0.039663 -0.023296
-0.040191 -0.022971
-0.040531 -0.022592
-0.040704 -0.022162
-0.040723 -0.021684
-0.040587 -0.021154
-0.040281 -0.020572
-0.039776 -0.019937
-0.039040 -0.019250
-0.038041 -0.018515
-0.036757 -0.017739
-0.035172 -0.016928
-0.033280 -0.016088
-0.031082 -0.015225
-0.028590 -0.014343
-0.025819 -0.013443
-0.022792 -0.012526
-0.019537 -0.011590
-0.016088 -0.010635
-0.012486 -0.009664
-0.008780 -0.008680
-0.005024 -0.007694
-0.001273 -0.006715
0.002423 -0.005758
0.006023 -0.004837
0.009499 -0.003966
0.012831 -0.003155
0.016006 -0.002412
0.019013 -0.001742
0.021836 -0.001146
0.024460 -0.000625
0.026866 -0.000178
0.029037 0.000197
0.030955 0.000504
0.032611 0.000747
0.033997 0.000935
0.035114 0.001078
0.035967 0.001190
0.036565 0.001283
0.036917 0.001370
0.037030 0.001457
0.036912 0.001544
0.036567 0.001621
-0.002390 0.011792
0.000634 0.012603
0.003621 0.013491
0.006543 0.014454
0.009376 0.015490
0.012097 0.016594
0.014690 0.017760
0.017140 0.018982
0.019439 0.020249
0.021577 0.021546
0.023545 0.022856
0.025331 0.024156
0.026920 0.025420
0.028297 0.026625
0.029446 0.027749
0.030354 0.028775
0.031007 0.029694
0.031392 0.030502
0.031495 0.031199
0.031303 0.031786
0.030806 0.032265
0.030002 0.032636
0.028892 0.032900
0.027490 0.033058
0.025816 0.033112
0.023899 0.033068
0.021774 0.032934
0.019478 0.032719
0.017048 0.032428
0.014518 0.032064
0.011914 0.031623
0.009252 0.031095
0.006544 0.030468
0.003795 0.029726
0.001010 0.028858
-0.001808 0.027859
-0.004650 0.026729
-0.007507 0.025478
-0.010361 0.024116
-0.013193 0.022659
-0.015976 0.021119
-0.018682 0.019511
-0.021282 0.017845
-0.023750 0.016133
-0.026060 0.014389
-0.028195 0.012625
-0.030144 0.010854
-0.031905 0.009088
-0.033483 0.007337
-0.034895 0.005605
-0.036162 0.003895
-0.037309 0.002207
-0.038358 0.000540
-0.039326 -0.001104
-0.040220 -0.002718
-0.041033 -0.004293
-0.041752 -0.005815
-0.042350 -0.007266
-0.042791 -0.008628
-0.043036 -0.009882
-0.043046 -0.011011
-0.042789 -0.011999
-0.042239 -0.012833
-0.041383 -0.013502
-0.040218 -0.013997
-0.038753 -0.014312
-0.037010 -0.014446
-0.035018 -0.014400
-0.032812 -0.014180
-0.030432 -0.013798
-0.027920 -0.013266
-0.025312 -0.012601
-0.022641 -0.011819
-0.019933 -0.010936
-0.017206 -0.009969
-0.014477 -0.008932
-0.011756 -0.007840
-0.009051 -0.006707
-0.006368 -0.005547
-0.003716 -0.004371
-0.001105 -0.003191
0.001450 -0.002020
0.003930 -0.000867
0.006317 0.000255
0.008590 0.001337
0.010734 0.002367
0.012734 0.003336
0.014584 0.004238
0.016284 0.005067
0.017837 0.005822
0.019256 0.006499
0.020554 0.007100
0.021747 0.007620
0.022846 0.008056
0.023857 0.008398
0.024777 0.008636
0.025597 0.008753
0.026303 0.008738
0.026875 0.008579
0.027290 0.008269
0.027522 0.007806
-0.009660 -0.015995
-0.006647 -0.015026
-0.003724 -0.014070
-0.000916 -0.013134
0.001764 -0.012218
0.004318 -0.011321
0.006750 -0.010439
0.009068 -0.009572
0.011273 -0.008723
0.013364 -0.007901
0.015337 -0.007116
0.017188 -0.006380
0.018912 -0.005704
0.020509 -0.005099
0.021976 -0.004572
0.023315 -0.004128
0.024522 -0.003771
0.025591 -0.003504
0.026514 -0.003327
0.027278 -0.003240
0.027874 -0.003239
0.028298 -0.003322
0.028550 -0.003479
0.028640 -0.003701
0.028579 -0.003979
0.028377 -0.004304
0.028041 -0.004671
0.027570 -0.005079
0.026959 -0.005531
0.026203 -0.006035
0.025298 -0.006599
0.024241 -0.007229
0.023034 -0.007934
0.021681 -0.008718
0.020187 -0.009585
0.018556 -0.010533
0.016793 -0.011558
0.014906 -0.012650
0.012901 -0.013797
0.010794 -0.014982
0.008603 -0.016188
0.006353 -0.017397
0.004072 -0.018589
0.001790 -0.019747
-0.000466 -0.020854
-0.002671 -0.021895
-0.004807 -0.022858
-0.006855 -0.023731
-0.008799 -0.024510
-0.010624 -0.025187
-0.012315 -0.025763
-0.013864 -0.026239
-0.015266 -0.026621
-0.016527 -0.026913
-0.017654 -0.027124
-0.018663 -0.027259
-0.019565 -0.027319
-0.020370 -0.027302
-0.021081 -0.027202
-0.021692 -0.027012
-0.022196 -0.026725
-0.022580 -0.026335
-0.022837 -0.025839
-0.022964 -0.025237
-0.022960 -0.024530
-0.022830 -0.023719
-0.022573 -0.022801
-0.022187 -0.021773
-0.021664 -0.020631
-0.020996 -0.019372
-0.020177 -0.017997
-0.019208 -0.016511
-0.018096 -0.014923
-0.016853 -0.013249
-0.015496 -0.011503
-0.014039 -0.009705
-0.012495 -0.007871
-0.010871 -0.006020
-0.009172 -0.004167
-0.007400 -0.002330
-0.005561 -0.000527
-0.003665 0.001223
-0.001724 0.002900
0.000244 0.004488
0.002219 0.005973
0.004185 0.007347
0.006124 0.008607
0.008025 0.009753
0.009874 0.010789
0.011654 0.011718
0.013349 0.012543
0.014939 0.013263
0.016407 0.013878
0.017742 0.014385
0.018938 0.014780
0.019996 0.015059
0.020923 0.015217
0.021728 0.015250
0.022423 0.015158
0.023013 0.014939
0.023500 0.014597
-0.000128 0.026298
0.002986 0.027164
0.006103 0.028002
0.009189 0.028797
0.012205 0.029535
0.015113 0.030202
0.017879 0.030784
0.020476 0.031275
0.022882 0.031673
0.025081 0.031987
0.027061 0.032226
0.028817 0.032406
0.030346 0.032538
0.031647 0.032626
0.032720 0.032664
0.033571 0.032636
0.034208 0.032521
0.034650 0.032306
0.034916 0.031983
0.035028 0.031555
0.035003 0.031027
0.034852 0.030405
0.034577 0.029696
0.034176 0.028902
0.033642 0.028025
0.032969 0.027064
0.032150 0.026021
0.031177 0.024895
0.030046 0.023691
0.028749 0.022419
0.027284 0.021092
0.025648 0.019726
0.023842 0.018339
0.021868 0.016946
0.019731 0.015552
0.017441 0.014154
0.015012 0.012739
0.012464 0.011293
0.009821 0.009808
0.007109 0.008281
0.004356 0.006717
0.001590 0.005124
-0.001164 0.003512
-0.003882 0.001889
-0.006543 0.000262
-0.009127 -0.001363
-0.011617 -0.002984
-0.013994 -0.004592
-0.016243 -0.006181
-0.018348 -0.007740
-0.020294 -0.009258
-0.022068 -0.010723
-0.023658 -0.012130
-0.025058 -0.013482
-0.026265 -0.014787
-0.027284 -0.016055
-0.028124 -0.017298
-0.028799 -0.018517
-0.029327 -0.019705
-0.029722 -0.020842
-0.029998 -0.021905
-0.030158 -0.022869
-0.030201 -0.023710
-0.030115 -0.024409
-0.029887 -0.024953
-0.029501 -0.025334
-0.028946 -0.025546
-0.028217 -0.025587
-0.027313 -0.025456
-0.026234 -0.025157
-0.024984 -0.024693
-0.023567 -0.024076
-0.021986 -0.023326
-0.020245 -0.022471
-0.018351 -0.021550
-0.016315 -0.020600
-0.014155 -0.019656
-0.011898 -0.018741
-0.009575 -0.017863
-0.007214 -0.017016
-0.004839 -0.016182
-0.002465 -0.015338
-0.000101 -0.014462
0.002250 -0.013533
0.004581 -0.012539
0.006887 -0.011471
0.009153 -0.010328
0.011363 -0.009113
0.013497 -0.007835
0.015532 -0.006504
0.017446 -0.005138
0.019217 -0.003755
0.020824 -0.002376
0.022251 -0.001026
0.023482 0.000273
0.024504 0.001502
0.025307 0.002646
0.025881 0.003693
0.026224 0.004637
0.026339 0.005473
0.026242 0.006201
-0.035492 0.043371
-0.032419 0.044271
-0.029445 0.045131
-0.026594 0.045939
-0.023883 0.046685
-0.021328 0.047368
-0.018934 0.047990
-0.016704 0.048560
-0.014637 0.049085
-0.012734 0.049573
-0.011001 0.050021
-0.009449 0.050422
-0.008093 0.050759
-0.006947 0.051016
-0.006026 0.051176
-0.005340 0.051227
-0.004900 0.051160
-0.004713 0.050968
-0.004783 0.050643
-0.005112 0.050180
-0.005697 0.049571
-0.006528 0.048811
-0.007593 0.047899
-0.008870 0.046838
-0.010336 0.045636
-0.011961 0.044306
-0.013714 0.042867
-0.015565 0.041340
-0.017487 0.039748
-0.019458 0.038112
-0.021466 0.036448
-0.023503 0.034766
-0.025569 0.033065
-0.027668 0.031341
-0.029804 0.029587
-0.031979 0.027795
-0.034186 0.025961
-0.036409 0.024083
-0.038625 0.022162
-0.040802 0.020200
-0.042909 0.018201
-0.044913 0.016168
-0.046785 0.014109
-0.048502 0.012030
-0.050047 0.009942
-0.051412 0.007856
-0.052593 0.005785
-0.053595 0.003744
-0.054425 0.001750
-0.055092 -0.000179
-0.055603 -0.002025
-0.055964 -0.003769
-0.056177 -0.005398
-0.056244 -0.006904
-0.056170 -0.008286
-0.055951 -0.009544
-0.055583 -0.010680
-0.055054 -0.011692
-0.054346 -0.012577
-0.053441 -0.013327
-0.052323 -0.013935
-0.050979 -0.014392
-0.049404 -0.014693
-0.047601 -0.014835
-0.045580 -0.014818
-0.043359 -0.014645
-0.040961 -0.014319
-0.038413 -0.013845
-0.035738 -0.013226
-0.032956 -0.012463
-0.030082 -0.011554
-0.027124 -0.010499
-0.024091 -0.009303
-0.020995 -0.007976
-0.017851 -0.006540
-0.014679 -0.005020
-0.011498 -0.003443
-0.008326 -0.001832
-0.005182 -0.000211
-0.002080 0.001404
0.000960 0.002994
0.003922 0.004542
0.006787 0.006029
0.009534 0.007436
0.012147 0.008742
0.014609 0.009932
0.016910 0.010993
0.019044 0.011918
0.021012 0.012707
0.022823 0.013368
0.024489 0.013913
0.026023 0.014361
0.027434 0.014726
0.028724 0.015020
0.029888 0.015244
0.030917 0.015394
0.031797 0.015459
0.032521 0.015428
0.033081 0.015288
0.033476 0.015028
0.033704 0.014636
-0.026691 0.012454
-0.023502 0.013368
-0.020265 0.014244
-0.017002 0.015071
-0.013732 0.015842
-0.010467 0.016552
-0.007220 0.017203
-0.004000 0.017798
-0.000819 0.018341
0.002309 0.018832
0.005365 0.019266
0.008325 0.019633
0.011167 0.019919
0.013869 0.020109
0.016412 0.020193
0.018784 0.020165
0.020973 0.020024
0.022971 0.019779
0.024771 0.019440
0.026366 0.019016
0.027750 0.018519
0.028917 0.017954
0.029863 0.017324
0.030584 0.016632
0.031080 0.015882
0.031352 0.015077
0.031398 0.014226
0.031218 0.013337
0.030809 0.012419
0.030174 0.011483
0.029313 0.010536
0.028233 0.009580
0.026939 0.008611
0.025442 0.007620
0.023748 0.006596
0.021866 0.005526
0.019803 0.004402
0.017566 0.003218
0.015164 0.001975
0.012609 0.000675
0.009914 -0.000678
0.007098 -0.002078
0.004181 -0.003519
0.001184 -0.004991
-0.001871 -0.006482
-0.004959 -0.007979
-0.008058 -0.009462
-0.011140 -0.010911
-0.014180 -0.012301
-0.017147 -0.013609
-0.020016 -0.014814
-0.022759 -0.015901
-0.025355 -0.016861
-0.027791 -0.017695
-0.030058 -0.018411
-0.032154 -0.019023
-0.034081 -0.019547
-0.035837 -0.020001
-0.037419 -0.020402
-0.038822 -0.020767
-0.040032 -0.021108
-0.041039 -0.021430
-0.041830 -0.021734
-0.042393 -0.022013
-0.042719 -0.022252
-0.042797 -0.022433
-0.042618 -0.022534
-0.042167 -0.022531
-0.041431 -0.022402
-0.040398 -0.022125
-0.039062 -0.021684
-0.037422 -0.021073
-0.035493 -0.020294
-0.033300 -0.019364
-0.030881 -0.018308
-0.028279 -0.017163
-0.025537 -0.015964
-0.022697 -0.014749
-0.019792 -0.013546
-0.016847 -0.012378
-0.013878 -0.011261
-0.010899 -0.010199
-0.007917 -0.009195
-0.004940 -0.008242
-0.001974 -0.007334
0.000971 -0.006463
0.003890 -0.005619
0.006772 -0.004794
0.009608 -0.003980
0.012388 -0.003167
0.015098 -0.002349
0.017725 -0.001517
0.020253 -0.000669
0.022664 0.000195
0.024938 0.001068
0.027054 0.001938
0.028992 0.002791
0.030735 0.003610
0.032268 0.004382
0.033581 0.005095
0.034664 0.005740
-0.073158 0.051173
-0.070108 0.052021
-0.067038 0.052960
-0.063975 0.053966
-0.060939 0.055019
-0.057951 0.056101
-0.055025 0.057195
-0.052175 0.058288
-0.049416 0.059367
-0.046768 0.060422
-0.044247 0.061444
-0.041875 0.062426
-0.039671 0.063361
-0.037655 0.064240
-0.035845 0.065056
-0.034255 0.065801
-0.032892 0.066470
-0.031756 0.067062
-0.030844 0.067577
-0.030147 0.068017
-0.029652 0.068379
-0.029344 0.068664
-0.029206 0.068867
-0.029219 0.068985
-0.029368 0.069012
-0.029647 0.068938
-0.030056 0.068753
-0.030605 0.068440
-0.031309 0.067985
-0.032183 0.067375
-0.033239 0.066601
-0.034482 0.065659
-0.035915 0.064548
-0.037530 0.063269
-0.039319 0.061830
-0.041269 0.060238
-0.043361 0.058506
-0.045573 0.056645
-0.047878 0.054672
-0.050245 0.052601
-0.052637 0.050445
-0.055020 0.048218
-0.057362 0.045928
-0.059637 0.043583
-0.061825 0.041189
-0.063915 0.038752
-0.065897 0.036278
-0.067761 0.033775
-0.069496 0.031258
-0.071083 0.028743
-0.072504 0.026250
-0.073741 0.023797
-0.074778 0.021405
-0.075604 0.019091
-0.076213 0.016869
-0.076606 0.014752
-0.076785 0.012752
-0.076752 0.010877
-0.076506 0.009135
-0.076047 0.007531
-0.075372 0.006067
-0.074484 0.004740
-0.073391 0.003545
-0.072106 0.002471
-0.070650 0.001506
-0.069043 0.000637
-0.067300 -0.000143
-0.065430 -0.000838
-0.063431 -0.001444
-0.061294 -0.001955
-0.059006 -0.002362
-0.056556 -0.002662
-0.053938 -0.002851
-0.051154 -0.002932
-0.048212 -0.002910
-0.045125 -0.002792
-0.041910 -0.002585
-0.038585 -0.002298
-0.035167 -0.001935
-0.031674 -0.001497
-0.028121 -0.000984
-0.024526 -0.000396
-0.020911 0.000263
-0.017296 0.000990
-0.013706 0.001776
-0.010162 0.002611
-0.006685 0.003483
-0.003292 0.004376
-0.000004 0.005275
0.003160 0.006161
0.006177 0.007014
0.009023 0.007814
0.011673 0.008540
0.014106 0.009175
0.016306 0.009705
0.018265 0.010121
0.019978 0.010420
0.021449 0.010601
0.022687 0.010670
0.023701 0.010634
0.024504 0.010503
-0.013129 0.020315
-0.009950 0.021229
-0.006767 0.022147
-0.003593 0.023061
-0.000453 0.023961
0.002624 0.024836
0.005603 0.025676
0.008450 0.026470
0.011132 0.027211
0.013621 0.027894
0.015894 0.028518
0.017935 0.029085
0.019731 0.029600
0.021277 0.030062
0.022575 0.030470
0.023633 0.030815
0.024466 0.031086
0.025097 0.031270
0.025552 0.031359
0.025858 0.031350
0.026042 0.031241
0.026120 0.031032
0.026098 0.030720
0.025966 0.030300
0.025706 0.029766
0.025294 0.029113
0.024710 0.028341
0.023941 0.027459
0.022984 0.026478
0.021842 0.025421
0.020526 0.024310
0.019050 0.023169
0.017432 0.022022
0.015692 0.020883
0.013851 0.019753
0.011927 0.018626
0.009941 0.017484
0.007906 0.016305
0.005836 0.015068
0.003735 0.013755
0.001606 0.012354
-0.000555 0.010854
-0.002756 0.009250
-0.005002 0.007541
-0.007291 0.005734
-0.009605 0.003845
-0.011916 0.001902
-0.014182 -0.000064
-0.016363 -0.002018
-0.018420 -0.003929
-0.020324 -0.005773
-0.022054 -0.007538
-0.023598 -0.009221
-0.024951 -0.010830
-0.026116 -0.012380
-0.027099 -0.013887
-0.027909 -0.015361
-0.028557 -0.016802
-0.029054 -0.018200
-0.029412 -0.019537
-0.029646 -0.020793
-0.029770 -0.021951
-0.029796 -0.022994
-0.029735 -0.023910
-0.029587 -0.024682
-0.029340 -0.025292
-0.028973 -0.025715
-0.028459 -0.025929
-0.027776 -0.025920
-0.026910 -0.025683
-0.025857 -0.025228
-0.024624 -0.024575
-0.023226 -0.023757
-0.021683 -0.022812
-0.020015 -0.021777
-0.018245 -0.020684
-0.016391 -0.019552
-0.014471 -0.018387
-0.012500 -0.017187
-0.010492 -0.015946
-0.008454 -0.014657
-0.006393 -0.013319
-0.004311 -0.011931
-0.002208 -0.010495
-0.000080 -0.009010
0.002077 -0.007480
0.004262 -0.005910
0.006468 -0.004311
0.008674 -0.002703
0.010854 -0.001108
0.012979 0.000449
0.015021 0.001944
0.016955 0.003360
0.018761 0.004686
0.020424 0.005922
0.021935 0.007080
0.023288 0.008181
0.024480 0.009248
0.025506 0.010294
0.026363 0.011316
0.027044 0.012296
0.000712 0.017950
0.003802 0.018806
0.006787 0.019585
0.009652 0.020271
0.012389 0.020854
0.015000 0.021326
0.017486 0.021684
0.019850 0.021926
0.022094 0.022052
0.024218 0.022064
0.026219 0.021961
0.028094 0.021746
0.029836 0.021422
0.031440 0.020992
0.032899 0.020458
0.034206 0.019820
0.035350 0.019076
0.036315 0.018221
0.037084 0.017252
0.037642 0.016165
0.037980 0.014961
0.038099 0.013644
0.038008 0.012224
0.037721 0.010710
0.037250 0.009114
0.036598 0.007449
0.035763 0.005722
0.034733 0.003946
0.033499 0.002130
0.032056 0.000286
0.030405 -0.001573
0.028554 -0.003437
0.026514 -0.005299
0.024299 -0.007157
0.021924 -0.009015
0.019402 -0.010881
0.016745 -0.012764
0.013968 -0.014675
0.011086 -0.016619
0.008121 -0.018595
0.005100 -0.020599
0.002053 -0.022618
-0.000987 -0.024637
-0.003990 -0.026637
-0.006932 -0.028597
-0.009792 -0.030495
-0.012549 -0.032306
-0.015183 -0.034004
-0.017670 -0.035560
-0.019984 -0.036947
-0.022103 -0.038140
-0.024010 -0.039123
-0.025697 -0.039891
-0.027165 -0.040452
-0.028426 -0.040823
-0.029496 -0.041030
-0.030393 -0.041101
-0.031132 -0.041062
-0.031719 -0.040931
-0.032151 -0.040720
-0.032421 -0.040437
-0.032524 -0.040086
-0.032459 -0.039672
-0.032238 -0.039198
-0.031874 -0.038665
-0.031379 -0.038073
-0.030759 -0.037413
-0.030000 -0.036667
-0.029081 -0.035811
-0.027972 -0.034818
-0.026647 -0.033664
-0.025093 -0.032336
-0.023312 -0.030833
-0.021318 -0.029171
-0.019139 -0.027377
-0.016806 -0.025490
-0.014351 -0.023547
-0.011798 -0.021583
-0.009168 -0.019626
-0.006479 -0.017694
-0.003747 -0.015801
-0.000996 -0.013958
0.001749 -0.012173
0.004459 -0.010456
0.007106 -0.008812
0.009663 -0.007244
0.012112 -0.005754
0.014439 -0.004335
0.016633 -0.002984
0.018682 -0.001692
0.020575 -0.000453
0.022298 0.000737
0.023841 0.001879
0.025194 0.002969
0.026354 0.003999
0.027323 0.004960
0.028107 0.005842
0.028714 0.006635
0.029154 0.007336
0.029428 0.007942
0.029536 0.008453
0.028911 0.029413
0.031917 0.030328
0.034805 0.031182
0.037547 0.031960
0.040121 0.032653
0.042507 0.033253
0.044686 0.033755
0.046643 0.034159
0.048359 0.034463
0.049822 0.034673
0.051017 0.034793
0.051938 0.034833
0.052583 0.034801
0.052958 0.034707
0.053074 0.034552
0.052949 0.034332
0.052605 0.034037
0.052063 0.033653
0.051341 0.033163
0.050451 0.032555
0.049395 0.031818
0.048171 0.030942
0.046775 0.029922
0.045202 0.028752
0.043451 0.027430
0.041523 0.025956
0.039424 0.024334
0.037163 0.022570
0.034755 0.020677
0.032220 0.018674
0.029582 0.016581
0.026868 0.014423
0.024103 0.012221
0.021314 0.009996
0.018525 0.007762
0.015757 0.005528
0.013024 0.003297
0.010337 0.001065
0.007703 -0.001172
0.005126 -0.003420
0.002611 -0.005682
0.000168 -0.007956
-0.002188 -0.010235
-0.004441 -0.012508
-0.006568 -0.014757
-0.008551 -0.016959
-0.010369 -0.019090
-0.012002 -0.021125
-0.013433 -0.023037
-0.014645 -0.024802
-0.015623 -0.026403
-0.016356 -0.027826
-0.016840 -0.029065
-0.017074 -0.030124
-0.017066 -0.031009
-0.016829 -0.031732
-0.016384 -0.032305
-0.015756 -0.032737
-0.014971 -0.033037
-0.014053 -0.033211
-0.013025 -0.033265
-0.011903 -0.033202
-0.010697 -0.033021
-0.009417 -0.032714
-0.008065 -0.032271
-0.006646 -0.031675
-0.005161 -0.030912
-0.003611 -0.029968
-0.001996 -0.028835
-0.000319 -0.027513
0.001417 -0.026010
0.003207 -0.024343
0.005040 -0.022539
0.006907 -0.020627
0.008793 -0.018640
0.010687 -0.016606
0.012574 -0.014555
0.014440 -0.012509
0.016270 -0.010489
0.018049 -0.008514
0.019759 -0.006600
0.021384 -0.004764
0.022905 -0.003019
0.024308 -0.001374
0.025579 0.000163
0.026710 0.001586
0.027695 0.002894
0.028532 0.004081
0.029221 0.005146
0.029762 0.006086
0.030157 0.006898
0.030404 0.007578
0.030499 0.008127
0.030441 0.008544
0.030226 0.008835
0.029855 0.009006
0.029328 0.009065
0.028649 0.009019
0.027823 0.008872
0.026856 0.008624
0.025752 0.008272
-0.017360 0.024188
-0.014191 0.025123
-0.011014 0.026047
-0.007848 0.026948
-0.004715 0.027807
-0.001650 0.028602
0.001312 0.029309
0.004136 0.029901
0.006785 0.030359
0.009233 0.030664
0.011458 0.030807
0.013447 0.030782
0.015199 0.030588
0.016712 0.030228
0.017986 0.029709
0.019021 0.029047
0.019818 0.028265
0.020380 0.027393
0.020711 0.026463
0.020814 0.025503
0.020696 0.024532
0.020360 0.023559
0.019808 0.022581
0.019039 0.021589
0.018053 0.020568
0.016853 0.019505
0.015447 0.018384
0.013850 0.017195
0.012083 0.015932
0.010174 0.014591
0.008151 0.013173
0.006048 0.011681
0.003892 0.010125
0.001709 0.008513
-0.000481 0.006857
-0.002661 0.005173
-0.004820 0.003473
-0.006954 0.001768
-0.009064 0.000061
-0.011153 -0.001648
-0.013223 -0.003362
-0.015276 -0.005089
-0.017313 -0.006833
-0.019332 -0.008597
-0.021325 -0.010377
-0.023277 -0.012158
-0.025166 -0.013919
-0.026969 -0.015632
-0.028661 -0.017270
-0.030223 -0.018803
-0.031642 -0.020208
-0.032916 -0.021466
-0.034044 -0.022564
-0.035030 -0.023494
-0.035876 -0.024257
-0.036579 -0.024859
-0.037131 -0.025314
-0.037519 -0.025649
-0.037738 -0.025899
-0.037779 -0.026106
-0.037641 -0.026303
-0.037317 -0.026514
-0.036804 -0.026746
-0.036091 -0.026984
-0.035172 -0.027203
-0.034037 -0.027362
-0.032684 -0.027419
-0.031119 -0.027331
-0.029360 -0.027066
-0.027435 -0.026598
-0.025383 -0.025915
-0.023247 -0.025014
-0.021071 -0.023904
-0.018892 -0.022597
-0.016735 -0.021113
-0.014610 -0.019474
-0.012514 -0.017706
-0.010437 -0.015840
-0.008369 -0.013913
-0.006308 -0.011967
-0.004250 -0.010033
-0.002194 -0.008135
-0.000137 -0.006281
0.001924 -0.004468
0.003990 -0.002689
0.006058 -0.000935
0.008117 0.000794
0.010153 0.002494
0.012141 0.004152
0.014058 0.005747
0.015877 0.007254
0.017577 0.008648
0.019140 0.009904
0.020555 0.011001
0.021819 0.011927
0.022932 0.012674
0.023896 0.013249
0.024715 0.013667
0.025386 0.013952
0.025907 0.014134
0.026270 0.014242
-0.087453 0.050524
-0.084403 0.051286
-0.081327 0.051921
-0.078229 0.052427
-0.075113 0.052801
-0.071988 0.053043
-0.068867 0.053155
-0.065766 0.053140
-0.062705 0.053001
-0.059704 0.052747
-0.056782 0.052384
-0.053958 0.051923
-0.051250 0.051368
-0.048678 0.050723
-0.046263 0.049986
-0.044027 0.049148
-0.041992 0.048199
-0.040175 0.047127
-0.038590 0.045923
-0.037245 0.044579
-0.036144 0.043096
-0.035288 0.041478
-0.034674 0.039735
-0.034301 0.037882
-0.034166 0.035934
-0.034270 0.033909
-0.034612 0.031824
-0.035187 0.029698
-0.035991 0.027546
-0.037013 0.025386
-0.038239 0.023231
-0.039651 0.021096
-0.041232 0.018990
-0.042963 0.016920
-0.044826 0.014890
-0.046801 0.012898
-0.048871 0.010941
-0.051018 0.009019
-0.053226 0.007130
-0.055480 0.005280
-0.057767 0.003476
-0.060073 0.001731
-0.062388 0.000059
-0.064702 -0.001524
-0.067007 -0.003006
-0.069290 -0.004372
-0.071537 -0.005612
-0.073726 -0.006716
-0.075833 -0.007674
-0.077828 -0.008479
-0.079684 -0.009123
-0.081377 -0.009603
-0.082888 -0.009919
-0.084203 -0.010074
-0.085309 -0.010076
-0.086195 -0.009937
-0.086853 -0.009673
-0.087271 -0.009302
-0.087445 -0.008843
-0.087372 -0.008310
-0.087053 -0.007718
-0.086491 -0.007077
-0.085692 -0.006394
-0.084659 -0.005677
-0.083397 -0.004931
-0.081908 -0.004161
-0.080192 -0.003373
-0.078245 -0.002572
-0.076067 -0.001762
-0.073654 -0.000948
-0.071007 -0.000131
-0.068129 0.000685
-0.065026 0.001500
-0.061708 0.002313
-0.058187 0.003123
-0.054479 0.003924
-0.050608 0.004708
-0.046603 0.005464
-0.042499 0.006175
-0.038336 0.006827
-0.034150 0.007406
-0.029977 0.007900
-0.025846 0.008301
-0.021779 0.008605
-0.017794 0.008813
-0.013901 0.008926
-0.010108 0.008951
-0.006422 0.008893
-0.002848 0.008761
0.000607 0.008564
0.003940 0.008310
0.007146 0.008012
0.010226 0.007682
0.013183 0.007332
0.016022 0.006975
0.018747 0.006621
0.021354 0.006275
0.023829 0.005937
0.026148 0.005599
0.028280 0.005249
0.030197 0.004873
-0.076097 0.032979
-0.072889 0.033890
-0.069505 0.034775
-0.065991 0.035625
-0.062403 0.036431
-0.058797 0.037186
-0.055225 0.037887
-0.051728 0.038533
-0.048337 0.039129
-0.045064 0.039681
-0.041916 0.040196
-0.038894 0.040678
-0.036001 0.041126
-0.033246 0.041535
-0.030638 0.041894
-0.028192 0.042192
-0.025927 0.042412
-0.023860 0.042541
-0.022010 0.042563
-0.020395 0.042468
-0.019027 0.042247
-0.017918 0.041894
-0.017071 0.041411
-0.016482 0.040804
-0.016143 0.040083
-0.016035 0.039266
-0.016135 0.038372
-0.016417 0.037423
-0.016855 0.036438
-0.017429 0.035436
-0.018127 0.034428
-0.018948 0.033424
-0.019896 0.032429
-0.020979 0.031442
-0.022207 0.030460
-0.023588 0.029480
-0.025126 0.028495
-0.026817 0.027497
-0.028653 0.026480
-0.030615 0.025439
-0.032679 0.024373
-0.034817 0.023282
-0.036997 0.022170
-0.039187 0.021043
-0.041356 0.019909
-0.043480 0.018777
-0.045544 0.017657
-0.047542 0.016554
-0.049479 0.015476
-0.051368 0.014427
-0.053224 0.013413
-0.055056 0.012441
-0.056864 0.011524
-0.058638 0.010672
-0.060360 0.009895
-0.062006 0.009194
-0.063545 0.008567
-0.064943 0.008008
-0.066158 0.007507
-0.067146 0.007055
-0.067866 0.006643
-0.068278 0.006266
-0.068351 0.005921
-0.068066 0.005608
-0.067414 0.005328
-0.066404 0.005082
-0.065059 0.004874
-0.063416 0.004703
-0.061526 0.004573
-0.059444 0.004487
-0.057222 0.004452
-0.054902 0.004482
-0.052512 0.004592
-0.050065 0.004797
-0.047565 0.005107
-0.045003 0.005520
-0.042369 0.006026
-0.039649 0.006605
-0.036831 0.007233
-0.033909 0.007883
-0.030883 0.008532
-0.027761 0.009156
-0.024557 0.009737
-0.021293 0.010263
-0.017991 0.010721
-0.014679 0.011105
-0.011384 0.011412
-0.008130 0.011642
-0.004938 0.011801
-0.001818 0.011898
0.001224 0.011943
0.004194 0.011951
0.007097 0.011934
0.009941 0.011898
0.012724 0.011845
0.015442 0.011772
0.018084 0.011671
0.020630 0.011530
0.023055 0.011338
0.025324 0.011085
0.027400 0.010757
-0.033828 0.008983
-0.030653 0.009921
-0.027410 0.010948
-0.024129 0.012057
-0.020842 0.013236
-0.017578 0.014473
-0.014368 0.015754
-0.011236 0.017060
-0.008201 0.018376
-0.005278 0.019680
-0.002480 0.020953
0.000183 0.022174
0.002702 0.023325
0.005067 0.024391
0.007265 0.025359
0.009281 0.026221
0.011092 0.026969
0.012677 0.027593
0.014011 0.028086
0.015076 0.028438
0.015856 0.028641
0.016343 0.028690
0.016537 0.028581
0.016444 0.028315
0.016076 0.027898
0.015457 0.027337
0.014612 0.026646
0.013572 0.025838
0.012366 0.024929
0.011020 0.023930
0.009546 0.022849
0.007948 0.021691
0.006224 0.020458
0.004366 0.019153
0.002370 0.017779
0.000234 0.016341
-0.002038 0.014843
-0.004432 0.013288
-0.006930 0.011677
-0.009507 0.010012
-0.012135 0.008296
-0.014786 0.006536
-0.017428 0.004741
-0.020035 0.002923
-0.022582 0.001095
-0.025047 -0.000726
-0.027417 -0.002528
-0.029689 -0.004297
-0.031866 -0.006027
-0.033962 -0.007712
-0.035993 -0.009353
-0.037975 -0.010948
-0.039922 -0.012498
-0.041838 -0.013999
-0.043716 -0.015446
-0.045540 -0.016833
-0.047275 -0.018149
-0.048878 -0.019382
-0.050293 -0.020516
-0.051467 -0.021536
-0.052352 -0.022430
-0.052907 -0.023184
-0.053108 -0.023789
-0.052939 -0.024237
-0.052402 -0.024522
-0.051511 -0.024645
-0.050296 -0.024608
-0.048799 -0.024423
-0.047072 -0.024102
-0.045170 -0.023664
-0.043143 -0.023126
-0.041026 -0.022503
-0.038839 -0.021808
-0.036590 -0.021048
-0.034273 -0.020228
-0.031878 -0.019353
-0.029388 -0.018422
-0.026789 -0.017436
-0.024072 -0.016393
-0.021234 -0.015294
-0.018283 -0.014142
-0.015235 -0.012943
-0.012113 -0.011705
-0.008945 -0.010438
-0.005760 -0.009154
-0.002589 -0.007863
0.000538 -0.006575
0.003595 -0.005300
0.006562 -0.004045
0.009425 -0.002815
0.012177 -0.001615
0.014821 -0.000447
0.017360 0.000682
0.019800 0.001766
0.022142 0.002797
0.024386 0.003765
0.026525 0.004664
0.028548 0.005490
0.030437 0.006238
0.032168 0.006900
0.033708 0.007465
-0.001510 0.004194
0.001484 0.005081
0.004300 0.005951
0.006920 0.006817
0.009328 0.007684
0.011513 0.008560
0.013465 0.009443
0.015175 0.010330
0.016638 0.011216
0.017852 0.012095
0.018816 0.012960
0.019534 0.013805
0.020012 0.014622
0.020260 0.015404
0.020291 0.016136
0.020121 0.016805
0.019767 0.017390
0.019243 0.017867
0.018563 0.018216
0.017737 0.018419
0.016775 0.018468
0.015689 0.018366
0.014493 0.018121
0.013200 0.017746
0.011824 0.017250
0.010373 0.016644
0.008849 0.015931
0.007256 0.015116
0.005592 0.014204
0.003862 0.013200
0.002071 0.012115
0.000225 0.010959
-0.001664 0.009742
-0.003588 0.008472
-0.005538 0.007154
-0.007509 0.005789
-0.009501 0.004372
-0.011517 0.002895
-0.013564 0.001348
-0.015643 -0.000278
-0.017750 -0.001985
-0.019870 -0.003769
-0.021977 -0.005614
-0.024039 -0.007504
-0.026021 -0.009413
-0.027889 -0.011319
-0.029610 -0.013197
-0.031154 -0.015023
-0.032492 -0.016776
-0.033599 -0.018437
-0.034454 -0.019990
-0.035046 -0.021424
-0.035371 -0.022733
-0.035436 -0.023915
-0.035260 -0.024973
-0.034871 -0.025909
-0.034306 -0.026731
-0.033605 -0.027443
-0.032810 -0.028050
-0.031956 -0.028555
-0.031071 -0.028958
-0.030170 -0.029255
-0.029261 -0.029438
-0.028341 -0.029494
-0.027402 -0.029409
-0.026430 -0.029166
-0.025406 -0.028749
-0.024308 -0.028145
-0.023112 -0.027345
-0.021800 -0.026344
-0.020356 -0.025147
-0.018774 -0.023763
-0.017056 -0.022207
-0.015210 -0.020502
-0.013253 -0.018669
-0.011204 -0.016738
-0.009085 -0.014735
-0.006917 -0.012688
-0.004723 -0.010627
-0.002527 -0.008579
-0.000350 -0.006571
0.001783 -0.004629
0.003852 -0.002771
0.005840 -0.001010
0.007733 0.000650
0.009521 0.002208
0.011198 0.003670
0.012760 0.005043
0.014202 0.006332
0.015518 0.007543
0.016702 0.008679
0.017749 0.009745
0.018656 0.010748
0.019425 0.011693
0.020062 0.012590
0.020578 0.013444
0.020988 0.014259
0.021305 0.015030
0.021540 0.015746
0.021699 0.016386
0.021778 0.016921
-0.024740 -0.003596
-0.021835 -0.002587
-0.018965 -0.001596
-0.016139 -0.000629
-0.013365 0.000309
-0.010647 0.001215
-0.007996 0.002085
-0.005421 0.002914
-0.002938 0.003701
-0.000558 0.004445
0.001705 0.005145
0.003840 0.005802
0.005837 0.006412
0.007687 0.006969
0.009380 0.007463
0.010906 0.007881
0.012257 0.008210
0.013425 0.008440
0.014405 0.008565
0.015197 0.008583
0.015807 0.008501
0.016246 0.008327
0.016527 0.008074
0.016662 0.007752
0.016657 0.007368
0.016508 0.006925
0.016203 0.006417
0.015725 0.005839
0.015058 0.005183
0.014193 0.004444
0.013124 0.003615
0.011852 0.002695
0.010382 0.001681
0.008723 0.000575
0.006889 -0.000619
0.004899 -0.001892
0.002774 -0.003234
0.000535 -0.004630
-0.001792 -0.006064
-0.004185 -0.007522
-0.006619 -0.008986
-0.009068 -0.010439
-0.011512 -0.011868
-0.013931 -0.013258
-0.016308 -0.014600
-0.018629 -0.015884
-0.020875 -0.017105
-0.023024 -0.018256
-0.025053 -0.019332
-0.026936 -0.020328
-0.028651 -0.021243
-0.030183 -0.022077
-0.031521 -0.022831
-0.032664 -0.023507
-0.033615 -0.024107
-0.034380 -0.024628
-0.034967 -0.025066
-0.035384 -0.025416
-0.035637 -0.025670
-0.035729 -0.025823
-0.035667 -0.025874
-0.035457 -0.025822
-0.035113 -0.025671
-0.034647 -0.025429
-0.034074 -0.025102
-0.033402 -0.024695
-0.032626 -0.024211
-0.031730 -0.023650
-0.030688 -0.023009
-0.029474 -0.022286
-0.028066 -0.021480
-0.026451 -0.020595
-0.024629 -0.019633
-0.022602 -0.018601
-0.020384 -0.017502
-0.017991 -0.016343
-0.015443 -0.015127
-0.012765 -0.013862
-0.009983 -0.012556
-0.007125 -0.011220
-0.004218 -0.009863
-0.001290 -0.008498
0.001631 -0.007134
0.004521 -0.005779
0.007358 -0.004438
0.010128 -0.003114
0.012822 -0.001807
0.015433 -0.000516
0.017949 0.000755
0.020357 0.002000
0.022635 0.003208
0.024761 0.004367
0.026716 0.005469
0.028485 0.006505
0.030061 0.007473
0.031444 0.008372
0.032637 0.009204
0.033648 0.009969
0.034482 0.010667
0.035140 0.011290
0.035618 0.011831
-0.008989 0.027376
-0.005925 0.028186
-0.003047 0.028867
-0.000366 0.029409
0.002104 0.029809
0.004357 0.030065
0.006387 0.030179
0.008194 0.030157
0.009780 0.030006
0.011150 0.029738
0.012314 0.029366
0.013283 0.028907
0.014064 0.028372
0.014663 0.027773
0.015080 0.027111
0.015312 0.026384
0.015349 0.025579
0.015186 0.024678
0.014814 0.023665
0.014230 0.022525
0.013434 0.021249
0.012426 0.019838
0.011213 0.018297
0.009805 0.016635
0.008214 0.014866
0.006455 0.013005
0.004546 0.011065
0.002503 0.009065
0.000346 0.007019
-0.001910 0.004944
-0.004249 0.002857
-0.006658 0.000770
-0.009126 -0.001306
-0.011643 -0.003362
-0.014200 -0.005397
-0.016782 -0.007412
-0.019376 -0.009412
-0.021962 -0.011405
-0.024518 -0.013396
-0.027018 -0.015387
-0.029438 -0.017375
-0.031750 -0.019350
-0.033929 -0.021297
-0.035950 -0.023198
-0.037792 -0.025034
-0.039442 -0.026786
-0.040889 -0.028434
-0.042129 -0.029963
-0.043164 -0.031358
-0.043998 -0.032604
-0.044637 -0.033692
-0.045091 -0.034614
-0.045368 -0.035362
-0.045476 -0.035936
-0.045423 -0.036337
-0.045214 -0.036571
-0.044852 -0.036648
-0.044340 -0.036580
-0.043678 -0.036383
-0.042865 -0.036068
-0.041896 -0.035647
-0.040761 -0.035124
-0.039449 -0.034500
-0.037949 -0.033771
-0.036252 -0.032929
-0.034353 -0.031964
-0.032253 -0.030867
-0.029960 -0.029631
-0.027486 -0.028253
-0.024850 -0.026732
-0.022071 -0.025075
-0.019174 -0.023289
-0.016180 -0.021387
-0.013111 -0.019384
-0.009991 -0.017298
-0.006842 -0.015150
-0.003690 -0.012965
-0.000565 -0.010773
0.002502 -0.008607
0.005478 -0.006499
0.008332 -0.004480
0.011039 -0.002575
0.013579 -0.000802
0.015938 0.000829
0.018107 0.002314
0.020081 0.003651
0.021858 0.004844
0.023439 0.005895
0.024830 0.006811
0.026037 0.007597
0.027070 0.008260
0.027941 0.008810
0.028665 0.009257
0.029253 0.009613
0.029720 0.009891
0.030076 0.010103
0.030324 0.010254
0.030465 0.010348
0.030491 0.010380
0.030391 0.010339
0.030150 0.010215
0.010095 -0.001411
0.013079 -0.000436
0.016098 0.000563
0.019148 0.001593
0.022222 0.002659
0.025308 0.003768
0.028393 0.004921
0.031457 0.006116
0.034476 0.007349
0.037424 0.008610
0.040275 0.009888
0.043002 0.011169
0.045584 0.012439
0.047998 0.013681
0.050226 0.014875
0.052253 0.015997
0.054065 0.017025
0.055654 0.017936
0.057013 0.018711
0.058137 0.019336
0.059021 0.019804
0.059659 0.020114
0.060050 0.020274
0.060194 0.020293
0.060090 0.020185
0.059742 0.019966
0.059152 0.019648
0.058321 0.019244
0.057251 0.018767
0.055946 0.018226
0.054411 0.017633
0.052658 0.016997
0.050701 0.016328
0.048559 0.015632
0.046248 0.014911
0.043788 0.014159
0.041192 0.013365
0.038473 0.012514
0.035636 0.011590
0.032687 0.010577
0.029629 0.009466
0.026468 0.008251
0.023216 0.006934
0.019886 0.005520
0.016495 0.004022
0.013065 0.002453
0.009620 0.000829
0.006186 -0.000829
0.002793 -0.002502
-0.000526 -0.004168
-0.003738 -0.005806
-0.006810 -0.007398
-0.009714 -0.008926
-0.012427 -0.010377
-0.014931 -0.011744
-0.017218 -0.013022
-0.019284 -0.014212
-0.021133 -0.015317
-0.022769 -0.016342
-0.024196 -0.017290
-0.025417 -0.018167
-0.026430 -0.018974
-0.027228 -0.019712
-0.027805 -0.020378
-0.028153 -0.020969
-0.028266 -0.021480
-0.028137 -0.021905
-0.027760 -0.022233
-0.027127 -0.022457
-0.026234 -0.022564
-0.025076 -0.022548
-0.023657 -0.022401
-0.021984 -0.022121
-0.020072 -0.021707
-0.017942 -0.021163
-0.015619 -0.020495
-0.013136 -0.019713
-0.010524 -0.018834
-0.007819 -0.017874
-0.005051 -0.016853
-0.002250 -0.015790
0.000556 -0.014703
0.003344 -0.013607
0.006090 -0.012513
0.008776 -0.011428
0.011385 -0.010356
0.013906 -0.009294
0.016329 -0.008239
0.018648 -0.007187
0.020857 -0.006132
0.022949 -0.005073
0.024917 -0.004008
0.026751 -0.002935
0.028444 -0.001856
0.029990 -0.000768
0.031383 0.000329
0.032622 0.001430
0.033703 0.002530
0.034620 0.003612
0.035366 0.004656
0.035925 0.005636
0.013281 0.006471
0.016407 0.007383
0.019484 0.008303
0.022496 0.009224
0.025431 0.010143
0.028278 0.011059
0.031028 0.011975
0.033677 0.012896
0.036219 0.013826
0.038650 0.014771
0.040959 0.015730
0.043135 0.016699
0.045166 0.017670
0.047040 0.018632
0.048747 0.019570
0.050277 0.020466
0.051624 0.021299
0.052780 0.022041
0.053739 0.022665
0.054491 0.023142
0.055025 0.023447
0.055324 0.023561
0.055369 0.023470
0.055143 0.023171
0.054631 0.022666
0.053826 0.021966
0.052727 0.021087
0.051341 0.020049
0.049677 0.018874
0.047753 0.017588
0.045587 0.016216
0.043200 0.014778
0.040612 0.013295
0.037845 0.011780
0.034917 0.010242
0.031851 0.008683
0.028667 0.007100
0.025390 0.005483
0.022044 0.003819
0.018651 0.002093
0.015235 0.000297
0.011814 -0.001573
0.008413 -0.003513
0.005052 -0.005511
0.001757 -0.007553
-0.001449 -0.009621
-0.004541 -0.011697
-0.007496 -0.013765
-0.010295 -0.015806
-0.012920 -0.017807
-0.015357 -0.019753
-0.017596 -0.021635
-0.019627 -0.023445
-0.021447 -0.025179
-0.023054 -0.026835
-0.024454 -0.028415
-0.025654 -0.029920
-0.026667 -0.031352
-0.027508 -0.032710
-0.028192 -0.033988
-0.028733 -0.035174
-0.029136 -0.036253
-0.029397 -0.037202
-0.029501 -0.037999
-0.029424 -0.038621
-0.029145 -0.039053
-0.028641 -0.039284
-0.027897 -0.039309
-0.026903 -0.039130
-0.025655 -0.038746
-0.024152 -0.038164
-0.022403 -0.037390
-0.020418 -0.036437
-0.018217 -0.035322
-0.015822 -0.034067
-0.013259 -0.032696
-0.010558 -0.031231
-0.007752 -0.029694
-0.004874 -0.028100
-0.001959 -0.026462
0.000962 -0.024790
0.003862 -0.023090
0.006719 -0.021367
0.009515 -0.019626
0.012232 -0.017876
0.014850 -0.016124
0.017350 -0.014378
0.019712 -0.012645
0.021917 -0.010925
0.023950 -0.009218
0.025801 -0.007518
0.027460 -0.005820
0.028920 -0.004119
0.030176 -0.002415
0.031222 -0.000713
0.032056 0.000978
0.032676 0.002642
0.033085 0.004261
0.033284 0.005816
0.033281 0.007282
0.033080 0.008634
-0.063656 0.033431
-0.060569 0.034275
-0.057419 0.035116
-0.054231 0.035941
-0.051033 0.036738
-0.047850 0.037498
-0.044710 0.038215
-0.041630 0.038887
-0.038628 0.039513
-0.035717 0.040096
-0.032909 0.040636
-0.030220 0.041131
-0.027666 0.041577
-0.025268 0.041962
-0.023043 0.042274
-0.021009 0.042495
-0.019183 0.042606
-0.017578 0.042587
-0.016206 0.042416
-0.015078 0.042079
-0.014204 0.041563
-0.013589 0.040865
-0.013236 0.039987
-0.013139 0.038939
-0.013289 0.037733
-0.013668 0.036388
-0.014253 0.034924
-0.015021 0.033362
-0.015947 0.031720
-0.017013 0.030017
-0.018207 0.028267
-0.019524 0.026483
-0.020962 0.024673
-0.022522 0.022841
-0.024202 0.020986
-0.025997 0.019108
-0.027899 0.017203
-0.029900 0.015270
-0.031986 0.013309
-0.034140 0.011323
-0.036342 0.009321
-0.038564 0.007317
-0.040774 0.005328
-0.042940 0.003374
-0.045026 0.001476
-0.047005 -0.000350
-0.048856 -0.002089
-0.050567 -0.003731
-0.052138 -0.005274
-0.053580 -0.006717
-0.054906 -0.008065
-0.056127 -0.009323
-0.057247 -0.010493
-0.058260 -0.011574
-0.059152 -0.012561
-0.059909 -0.013452
-0.060516 -0.014240
-0.060957 -0.014922
-0.061221 -0.015492
-0.061291 -0.015945
-0.061151 -0.016274
-0.060784 -0.016473
-0.060169 -0.016536
-0.059291 -0.016459
-0.058139 -0.016242
-0.056713 -0.015888
-0.055022 -0.015403
-0.053085 -0.014800
-0.050928 -0.014090
-0.048581 -0.013289
-0.046074 -0.012410
-0.043431 -0.011465
-0.040671 -0.010464
-0.037804 -0.009415
-0.034839 -0.008325
-0.031785 -0.007201
-0.028655 -0.006051
-0.025461 -0.004887
-0.022220 -0.003719
-0.018951 -0.002562
-0.015674 -0.001431
-0.012408 -0.000339
-0.009172 0.000696
-0.005988 0.001661
-0.002873 0.002542
0.000153 0.003328
0.003075 0.004012
0.005885 0.004591
0.008579 0.005067
0.011162 0.005450
0.013647 0.005752
0.016050 0.005991
0.018386 0.006182
0.020659 0.006340
0.022867 0.006471
0.024996 0.006577
0.027030 0.006650
0.028949 0.006680
0.030729 0.006649
0.032347 0.006536
0.033779 0.006318
0.026256 0.028583
0.029219 0.029423
0.031944 0.030140
0.034408 0.030727
0.036598 0.031179
0.038514 0.031500
0.040167 0.031700
0.041575 0.031797
0.042764 0.031810
0.043763 0.031758
0.044600 0.031655
0.045299 0.031507
0.045878 0.031309
0.046344 0.031049
0.046692 0.030711
0.046904 0.030271
0.046953 0.029708
0.046807 0.028999
0.046436 0.028127
0.045816 0.027081
0.044930 0.025856
0.043776 0.024451
0.042364 0.022873
0.040712 0.021131
0.038851 0.019241
0.036815 0.017226
0.034642 0.015112
0.032370 0.012933
0.030031 0.010721
0.027653 0.008513
0.025252 0.006337
0.022840 0.004217
0.020415 0.002163
0.017970 0.000177
0.015492 -0.001752
0.012964 -0.003644
0.010379 -0.005521
0.007735 -0.007408
0.005042 -0.009327
0.002323 -0.011294
-0.000392 -0.013318
-0.003070 -0.015402
-0.005675 -0.017540
-0.008172 -0.019720
-0.010532 -0.021922
-0.012729 -0.024123
-0.014742 -0.026292
-0.016556 -0.028395
-0.018156 -0.030397
-0.019534 -0.032259
-0.020681 -0.033944
-0.021599 -0.035422
-0.022294 -0.036672
-0.022783 -0.037689
-0.023092 -0.038482
-0.023249 -0.039071
-0.023277 -0.039485
-0.023190 -0.039753
-0.022988 -0.039903
-0.022662 -0.039953
-0.022198 -0.039915
-0.021579 -0.039794
-0.020796 -0.039586
-0.019843 -0.039286
-0.018725 -0.038881
-0.017454 -0.038361
-0.016043 -0.037712
-0.014510 -0.036920
-0.012869 -0.035969
-0.011130 -0.034843
-0.009295 -0.033526
-0.007362 -0.032008
-0.005328 -0.030285
-0.003195 -0.028368
-0.000967 -0.026282
0.001341 -0.024066
0.003712 -0.021768
0.006125 -0.019436
0.008554 -0.017113
0.010970 -0.014836
0.013342 -0.012634
0.015633 -0.010528
0.017810 -0.008534
0.019840 -0.006660
0.021695 -0.004915
0.023351 -0.003302
0.024791 -0.001823
0.026006 -0.000477
0.026993 0.000743
0.027755 0.001844
0.028303 0.002840
0.028651 0.003746
0.028816 0.004579
0.028817 0.005353
0.028670 0.006079
0.028393 0.006757
0.027998 0.007385
0.027494 0.007950
0.026882 0.008440
0.026153 0.008838
0.025295 0.009129
-0.081340 0.032862
-0.078421 0.033676
-0.075639 0.034586
-0.072975 0.035598
-0.070414 0.036712
-0.067946 0.037919
-0.065568 0.039204
-0.063284 0.040548
-0.061104 0.041925
-0.059040 0.043308
-0.057105 0.044672
-0.055317 0.045991
-0.053691 0.047242
-0.052244 0.048410
-0.050993 0.049477
-0.049952 0.050433
-0.049136 0.051264
-0.048555 0.051956
-0.048217 0.052497
-0.048123 0.052876
-0.048274 0.053086
-0.048663 0.053125
-0.049282 0.052994
-0.050119 0.052695
-0.051158 0.052236
-0.052379 0.051623
-0.053758 0.050866
-0.055266 0.049977
-0.056871 0.048971
-0.058541 0.047867
-0.060241 0.046686
-0.061942 0.045451
-0.063617 0.044186
-0.065246 0.042911
-0.066816 0.041641
-0.068324 0.040380
-0.069778 0.039118
-0.071197 0.037838
-0.072607 0.036514
-0.074038 0.035121
-0.075520 0.033639
-0.077069 0.032055
-0.078687 0.030365
-0.080360 0.028578
-0.082053 0.026710
-0.083721 0.024785
-0.085309 0.022833
-0.086758 0.020887
-0.088012 0.018979
-0.089021 0.017139
-0.089748 0.015394
-0.090165 0.013760
-0.090260 0.012251
-0.090035 0.010868
-0.089505 0.009606
-0.088703 0.008454
-0.087671 0.007395
-0.086464 0.006412
-0.085139 0.005488
-0.083755 0.004610
-0.082357 0.003771
-0.080975 0.002969
-0.079613 0.002209
-0.078256 0.001503
-0.076870 0.000869
-0.075411 0.000328
-0.073834 -0.000099
-0.072094 -0.000391
-0.070156 -0.000533
-0.067995 -0.000517
-0.065598 -0.000342
-0.062963 -0.000012
-0.060099 0.000458
-0.057024 0.001048
-0.053766 0.001739
-0.050356 0.002507
-0.046832 0.003333
-0.043235 0.004200
-0.039604 0.005092
-0.035978 0.005994
-0.032387 0.006892
-0.028854 0.007771
-0.025393 0.008618
-0.022012 0.009422
-0.018715 0.010177
-0.015505 0.010879
-0.012386 0.011528
-0.009364 0.012123
-0.006449 0.012666
-0.003648 0.013159
-0.000972 0.013603
0.001571 0.014002
0.003973 0.014360
0.006231 0.014683
0.008341 0.014980
0.010307 0.015261
0.012134 0.015536
0.013832 0.015807
0.015411 0.016072
0.016884 0.016312
0.018261 0.016500
0.019746 0.017015
0.022882 0.017922
0.026117 0.018844
0.029427 0.019771
0.032781 0.020685
0.036143 0.021570
0.039470 0.022406
0.042720 0.023173
0.045851 0.023854
0.048825 0.024438
0.051613 0.024917
0.054194 0.025289
0.056558 0.025559
0.058703 0.025729
0.060633 0.025806
0.062356 0.025789
0.063885 0.025682
0.065233 0.025484
0.066411 0.025203
0.067432 0.024845
0.068306 0.024419
0.069041 0.023937
0.069641 0.023404
0.070099 0.022825
0.070393 0.022196
0.070492 0.021512
0.070359 0.020762
0.069955 0.019941
0.069248 0.019043
0.068217 0.018072
0.066852 0.017035
0.065154 0.015945
0.063135 0.014819
0.060817 0.013675
0.058226 0.012527
0.055394 0.011382
0.052356 0.010239
0.049147 0.009092
0.045799 0.007933
0.042344 0.006756
0.038810 0.005555
0.035226 0.004329
0.031613 0.003076
0.027991 0.001796
0.024377 0.000491
0.020784 -0.000838
0.017229 -0.002184
0.013731 -0.003539
0.010314 -0.004893
0.007000 -0.006231
0.003813 -0.007538
0.000771 -0.008803
-0.002113 -0.010011
-0.004831 -0.011155
-0.007381 -0.012229
-0.009764 -0.013229
-0.011976 -0.014153
-0.014014 -0.014996
-0.015869 -0.015751
-0.017531 -0.016412
-0.018990 -0.016975
-0.020238 -0.017436
-0.021271 -0.017797
-0.022087 -0.018060
-0.022684 -0.018226
-0.023056 -0.018296
-0.023194 -0.018267
-0.023085 -0.018136
-0.022716 -0.017898
-0.022079 -0.017551
-0.021173 -0.017098
-0.020007 -0.016546
-0.018594 -0.015909
-0.016955 -0.015200
-0.015111 -0.014436
-0.013083 -0.013629
-0.010894 -0.012786
-0.008562 -0.011909
-0.006107 -0.010998
-0.003550 -0.010053
-0.000915 -0.009076
0.001771 -0.008076
0.004478 -0.007063
0.007175 -0.006047
0.009832 -0.005041
0.012419 -0.004056
0.014913 -0.003100
0.017287 -0.002181
0.019519 -0.001307
0.021583 -0.000488
0.023458 0.000269
0.025124 0.000955
0.026569 0.001565
0.027789 0.002099
0.028790 0.002559
0.029586 0.002955
0.030194 0.003298
0.030633 0.003597
0.030917 0.003856
0.031049 0.004068
0.031027 0.004223
0.081098 -0.038224
0.084105 -0.037419
0.087055 -0.036633
0.089916 -0.035871
0.092655 -0.035142
0.095241 -0.034455
0.097646 -0.033820
0.099844 -0.033250
0.101816 -0.032756
0.103552 -0.032346
0.105051 -0.032025
0.106325 -0.031794
0.107396 -0.031649
0.108293 -0.031583
0.109049 -0.031587
0.109698 -0.031650
0.110264 -0.031765
0.110765 -0.031922
0.111204 -0.032116
0.111564 -0.032344
0.111813 -0.032606
0.111905 -0.032904
0.111789 -0.033247
0.111415 -0.033641
0.110740 -0.034094
0.109731 -0.034612
0.108366 -0.035200
0.106636 -0.035862
0.104544 -0.036597
0.102114 -0.037401
0.099379 -0.038267
0.096389 -0.039182
0.093198 -0.040135
0.089862 -0.041115
0.086436 -0.042110
0.082968 -0.043117
0.079494 -0.044136
0.076038 -0.045168
0.072612 -0.046217
0.069213 -0.047285
0.065835 -0.048366
0.062465 -0.049450
0.059095 -0.050521
0.055721 -0.051558
0.052349 -0.052534
0.048989 -0.053423
0.045659 -0.054196
0.042377 -0.054829
0.039165 -0.055299
0.036043 -0.055590
0.033034 -0.055691
0.030159 -0.055602
0.027436 -0.055326
0.024878 -0.054877
0.022494 -0.054274
0.020285 -0.053545
0.018249 -0.052722
0.016376 -0.051845
0.014655 -0.050950
0.013072 -0.050070
0.011619 -0.049226
0.010295 -0.048422
0.009105 -0.047651
0.008061 -0.046891
0.007178 -0.046112
0.006471 -0.045284
0.005953 -0.044375
0.005634 -0.043355
0.005519 -0.042201
0.005609 -0.040893
0.005902 -0.039422
0.006393 -0.037786
0.007069 -0.035991
0.007919 -0.034052
0.008924 -0.031991
0.010064 -0.029832
0.011314 -0.027606
0.012643 -0.025344
0.014021 -0.023077
0.015413 -0.020833
0.016790 -0.018635
0.018130 -0.016496
0.019415 -0.014426
0.020631 -0.012429
0.021769 -0.010507
0.022818 -0.008664
0.023767 -0.006900
0.024608 -0.005219
0.025333 -0.003623
0.025935 -0.002113
0.026410 -0.000690
0.026753 0.000644
0.026963 0.001885
0.027038 0.003034
0.026979 0.004090
0.026787 0.005060
0.026460 0.005951
0.025997 0.006775
0.025391 0.007547
0.024633 0.008278
0.023712 0.008982
-0.044173 0.021797
-0.041057 0.022705
-0.037976 0.023588
-0.034951 0.024438
-0.031993 0.025248
-0.029112 0.026020
-0.026308 0.026752
-0.023586 0.027448
-0.020951 0.028108
-0.018407 0.028732
-0.015962 0.029322
-0.013623 0.029876
-0.011401 0.030392
-0.009306 0.030869
-0.007353 0.031297
-0.005561 0.031664
-0.003954 0.031953
-0.002553 0.032145
-0.001377 0.032221
-0.000442 0.032164
0.000245 0.031965
0.000680 0.031620
0.000870 0.031132
0.000824 0.030507
0.000556 0.029758
0.000077 0.028895
-0.000603 0.027933
-0.001478 0.026880
-0.002547 0.025748
-0.003809 0.024544
-0.005265 0.023275
-0.006916 0.021949
-0.008760 0.020570
-0.010794 0.019143
-0.013011 0.017672
-0.015398 0.016157
-0.017938 0.014598
-0.020603 0.012995
-0.023361 0.011347
-0.026176 0.009660
-0.029012 0.007940
-0.031833 0.006200
-0.034604 0.004452
-0.037299 0.002712
-0.039895 0.000995
-0.042375 -0.000685
-0.044724 -0.002313
-0.046930 -0.003875
-0.048975 -0.005354
-0.050841 -0.006733
-0.052511 -0.007997
-0.053970 -0.009131
-0.055208 -0.010126
-0.056222 -0.010978
-0.057013 -0.011687
-0.057583 -0.012257
-0.057935 -0.012696
-0.058066 -0.013014
-0.057974 -0.013224
-0.057652 -0.013337
-0.057099 -0.013363
-0.056310 -0.013313
-0.055288 -0.013196
-0.054038 -0.013020
-0.052571 -0.012790
-0.050896 -0.012510
-0.049025 -0.012180
-0.046963 -0.011796
-0.044716 -0.011350
-0.042285 -0.010832
-0.039673 -0.010234
-0.036882 -0.009550
-0.033919 -0.008778
-0.030791 -0.007921
-0.027511 -0.006985
-0.024093 -0.005980
-0.020556 -0.004922
-0.016928 -0.003828
-0.013239 -0.002721
-0.009526 -0.001624
-0.005827 -0.000561
-0.002178 0.000447
0.001389 0.001383
0.004846 0.002235
0.008174 0.002994
0.011358 0.003660
0.014394 0.004233
0.017279 0.004719
0.020014 0.005125
0.022600 0.005456
0.025030 0.005716
0.027295 0.005906
0.029388 0.006028
0.031300 0.006084
0.033028 0.006076
0.034571 0.006008
0.035930 0.005884
0.037102 0.005703
0.038083 0.005464
0.038860 0.005157
0.039420 0.004771
0.031710 -0.033218
0.034750 -0.032207
0.037806 -0.031146
0.040861 -0.030022
0.043898 -0.028824
0.046900 -0.027549
0.049845 -0.026198
0.052714 -0.024784
0.055482 -0.023327
0.058129 -0.021854
0.060636 -0.020398
0.062992 -0.018994
0.065189 -0.017675
0.067221 -0.016469
0.069083 -0.015390
0.070768 -0.014443
0.072267 -0.013614
0.073576 -0.012878
0.074696 -0.012203
0.075633 -0.011552
0.076400 -0.010888
0.077008 -0.010183
0.077464 -0.009418
0.077771 -0.008590
0.077923 -0.007707
0.077904 -0.006792
0.077695 -0.005875
0.077271 -0.004989
0.076609 -0.004174
0.075694 -0.003467
0.074516 -0.002903
0.073074 -0.002517
0.071376 -0.002336
0.069435 -0.002382
0.067268 -0.002661
0.064896 -0.003164
0.062345 -0.003863
0.059641 -0.004716
0.056813 -0.005673
0.053885 -0.006682
0.050882 -0.007701
0.047820 -0.008698
0.044714 -0.009661
0.041575 -0.010589
0.038413 -0.011493
0.035236 -0.012386
0.032057 -0.013280
0.028890 -0.014182
0.025752 -0.015094
0.022661 -0.016017
0.019635 -0.016949
0.016690 -0.017891
0.013836 -0.018845
0.011078 -0.019814
0.008421 -0.020802
0.005864 -0.021805
0.003413 -0.022817
0.001076 -0.023824
-0.001138 -0.024812
-0.003221 -0.025768
-0.005168 -0.026684
-0.006976 -0.027557
-0.008645 -0.028385
-0.010173 -0.029167
-0.011556 -0.029894
-0.012785 -0.030547
-0.013842 -0.031101
-0.014709 -0.031525
-0.015362 -0.031785
-0.015782 -0.031854
-0.015955 -0.031712
-0.015878 -0.031348
-0.015560 -0.030766
-0.015018 -0.029978
-0.014278 -0.029005
-0.013371 -0.027873
-0.012322 -0.026611
-0.011156 -0.025245
-0.009887 -0.023800
-0.008523 -0.022294
-0.007072 -0.020745
-0.005536 -0.019164
-0.003921 -0.017558
-0.002230 -0.015927
-0.000473 -0.014265
0.001340 -0.012564
0.003196 -0.010816
0.005079 -0.009014
0.006972 -0.007157
0.008853 -0.005249
0.010698 -0.003300
0.012481 -0.001327
0.014173 0.000646
0.015745 0.002591
0.017168 0.004477
0.018420 0.006276
0.019483 0.007962
0.020349 0.009519
0.021022 0.010941
0.021512 0.012235
0.021839 0.013420
-0.088964 0.039406
-0.085852 0.040230
-0.082651 0.041080
-0.079378 0.041944
-0.076057 0.042815
-0.072714 0.043687
-0.069371 0.044560
-0.066050 0.045440
-0.062770 0.046331
-0.059548 0.047237
-0.056408 0.048156
-0.053375 0.049079
-0.050479 0.049985
-0.047749 0.050854
-0.045215 0.051661
-0.042900 0.052385
-0.040824 0.053009
-0.039000 0.053518
-0.037435 0.053903
-0.036137 0.054159
-0.035107 0.054279
-0.034352 0.054256
-0.033873 0.054085
-0.033670 0.053760
-0.033739 0.053281
-0.034067 0.052653
-0.034641 0.051888
-0.035441 0.050999
-0.036446 0.050005
-0.037634 0.048922
-0.038987 0.047764
-0.040484 0.046537
-0.042110 0.045241
-0.043848 0.043867
-0.045684 0.042402
-0.047602 0.040833
-0.049587 0.039149
-0.051623 0.037346
-0.053693 0.035424
-0.055783 0.033387
-0.057877 0.031244
-0.059960 0.029006
-0.062015 0.026687
-0.064028 0.024301
-0.065984 0.021867
-0.067869 0.019404
-0.069676 0.016932
-0.071401 0.014469
-0.073043 0.012031
-0.074602 0.009632
-0.076074 0.007283
-0.077448 0.004997
-0.078704 0.002785
-0.079813 0.000659
-0.080745 -0.001371
-0.081470 -0.003299
-0.081966 -0.005119
-0.082217 -0.006828
-0.082213 -0.008429
-0.081950 -0.009925
-0.081424 -0.011321
-0.080629 -0.012623
-0.079561 -0.013830
-0.078212 -0.014935
-0.076580 -0.015927
-0.074669 -0.016791
-0.072488 -0.017512
-0.070054 -0.018080
-0.067387 -0.018487
-0.064509 -0.018727
-0.061436 -0.018797
-0.058184 -0.018696
-0.054765 -0.018423
-0.051190 -0.017985
-0.047477 -0.017390
-0.043645 -0.016654
-0.039722 -0.015797
-0.035735 -0.014838
-0.031714 -0.013799
-0.027687 -0.012702
-0.023679 -0.011568
-0.019709 -0.010413
-0.015792 -0.009249
-0.011943 -0.008086
-0.008176 -0.006927
-0.004503 -0.005778
-0.000936 -0.004640
0.002517 -0.003516
0.005853 -0.002401
0.009079 -0.001290
0.012203 -0.000173
0.015239 0.000961
0.018196 0.002123
0.021076 0.003316
0.023865 0.004534
0.026537 0.005761
0.029058 0.006971
0.031389 0.008136
0.033499 0.009225
0.035359 0.010211
0.036950 0.011077
-0.011413 0.022589
-0.008280 0.023457
-0.005076 0.024347
-0.001827 0.025251
0.001438 0.026157
0.004694 0.027055
0.007915 0.027932
0.011074 0.028775
0.014145 0.029568
0.017104 0.030297
0.019926 0.030951
0.022594 0.031518
0.025092 0.031989
0.027414 0.032359
0.029555 0.032622
0.031517 0.032780
0.033301 0.032834
0.034910 0.032787
0.036344 0.032648
0.037602 0.032425
0.038683 0.032126
0.039587 0.031762
0.040318 0.031341
0.040880 0.030870
0.041277 0.030354
0.041509 0.029795
0.041569 0.029188
0.041444 0.028526
0.041115 0.027799
0.040559 0.026997
0.039758 0.026111
0.038696 0.025135
0.037366 0.024066
0.035766 0.022905
0.033901 0.021656
0.031780 0.020325
0.029419 0.018921
0.026837 0.017452
0.024059 0.015926
0.021115 0.014353
0.018039 0.012745
0.014871 0.011113
0.011648 0.009469
0.008408 0.007823
0.005183 0.006183
0.001996 0.004555
-0.001135 0.002940
-0.004197 0.001338
-0.007181 -0.000249
-0.010073 -0.001821
-0.012864 -0.003372
-0.015543 -0.004898
-0.018105 -0.006390
-0.020549 -0.007842
-0.022880 -0.009248
-0.025101 -0.010602
-0.027219 -0.011897
-0.029230 -0.013125
-0.031124 -0.014279
-0.032878 -0.015347
-0.034462 -0.016318
-0.035845 -0.017182
-0.037000 -0.017932
-0.037907 -0.018561
-0.038553 -0.019066
-0.038937 -0.019447
-0.039060 -0.019704
-0.038926 -0.019841
-0.038538 -0.019860
-0.037900 -0.019765
-0.037014 -0.019559
-0.035884 -0.019251
-0.034518 -0.018849
-0.032926 -0.018362
-0.031121 -0.017804
-0.029117 -0.017183
-0.026929 -0.016509
-0.024570 -0.015790
-0.022053 -0.015031
-0.019394 -0.014238
-0.016612 -0.013414
-0.013729 -0.012567
-0.010775 -0.011702
-0.007782 -0.010825
-0.004784 -0.009943
-0.001815 -0.009061
0.001097 -0.008184
0.003922 -0.007320
0.006637 -0.006475
0.009219 -0.005661
0.011647 -0.004888
0.013906 -0.004167
0.015986 -0.003509
0.017885 -0.002920
0.019610 -0.002404
0.021174 -0.001961
0.022596 -0.001586
0.023896 -0.001270
0.025090 -0.001006
0.026185 -0.000783
0.027175 -0.000595
-0.071485 0.044850
-0.068505 0.045675
-0.065662 0.046497
-0.062948 0.047302
-0.060352 0.048075
-0.057862 0.048803
-0.055465 0.049479
-0.053151 0.050102
-0.050912 0.050680
-0.048745 0.051221
-0.046655 0.051731
-0.044656 0.052213
-0.042769 0.052660
-0.041020 0.053061
-0.039434 0.053401
-0.038035 0.053665
-0.036843 0.053835
-0.035873 0.053896
-0.035136 0.053829
-0.034639 0.053619
-0.034385 0.053254
-0.034372 0.052723
-0.034597 0.052017
-0.035054 0.051126
-0.035734 0.050044
-0.036624 0.048770
-0.037707 0.047309
-0.038959 0.045678
-0.040351 0.043902
-0.041851 0.042011
-0.043427 0.040043
-0.045052 0.038029
-0.046704 0.035995
-0.048370 0.033957
-0.050044 0.031920
-0.051723 0.029886
-0.053408 0.027848
-0.055097 0.025800
-0.056791 0.023738
-0.058488 0.021657
-0.060187 0.019558
-0.061890 0.017444
-0.063597 0.015321
-0.065309 0.013194
-0.067020 0.011070
-0.068715 0.008956
-0.070368 0.006862
-0.071945 0.004804
-0.073403 0.002801
-0.074694 0.000882
-0.075773 -0.000927
-0.076603 -0.002601
-0.077154 -0.004122
-0.077410 -0.005483
-0.077370 -0.006690
-0.077043 -0.007756
-0.076447 -0.008697
-0.075604 -0.009530
-0.074541 -0.010263
-0.073286 -0.010898
-0.071866 -0.011429
-0.070307 -0.011845
-0.068628 -0.012136
-0.066844 -0.012292
-0.064958 -0.012309
-0.062967 -0.012190
-0.060859 -0.011944
-0.058620 -0.011583
-0.056231 -0.011117
-0.053674 -0.010550
-0.050936 -0.009883
-0.048008 -0.009115
-0.044887 -0.008242
-0.041582 -0.007266
-0.038111 -0.006199
-0.034500 -0.005058
-0.030782 -0.003865
-0.026993 -0.002642
-0.023168 -0.001409
-0.019341 -0.000184
-0.015545 0.001017
-0.011806 0.002179
-0.008143 0.003285
-0.004568 0.004322
-0.001089 0.005272
0.002290 0.006119
0.005562 0.006848
0.008716 0.007448
0.011737 0.007914
0.014608 0.008246
0.017312 0.008455
0.019836 0.008560
0.022172 0.008587
0.024315 0.008564
0.026263 0.008518
0.028017 0.008470
0.029577 0.008430
0.030943 0.008400
0.032120 0.008372
0.033116 0.008328
0.033937 0.008241
-0.032514 0.029014
-0.029406 0.029967
-0.026250 0.030963
-0.023077 0.032001
-0.019921 0.033080
-0.016812 0.034198
-0.013779 0.035352
-0.010844 0.036537
-0.008021 0.037745
-0.005322 0.038967
-0.002757 0.040186
-0.000343 0.041381
0.001900 0.042527
0.003949 0.043598
0.005782 0.044572
0.007382 0.045436
0.008733 0.046179
0.009825 0.046801
0.010647 0.047300
0.011188 0.047677
0.011441 0.047931
0.011402 0.048061
0.011074 0.048066
0.010464 0.047945
0.009589 0.047698
0.008472 0.047329
0.007142 0.046841
0.005630 0.046242
0.003970 0.045535
0.002186 0.044727
0.000296 0.043817
-0.001695 0.042807
-0.003788 0.041698
-0.005988 0.040492
-0.008299 0.039199
-0.010718 0.037832
-0.013238 0.036410
-0.015846 0.034949
-0.018523 0.033465
-0.021242 0.031971
-0.023973 0.030472
-0.026683 0.028972
-0.029335 0.027472
-0.031895 0.025971
-0.034332 0.024472
-0.036620 0.022975
-0.038745 0.021483
-0.040703 0.019996
-0.042504 0.018514
-0.044169 0.017032
-0.045725 0.015549
-0.047195 0.014064
-0.048592 0.012581
-0.049915 0.011111
-0.051149 0.009669
-0.052271 0.008275
-0.053253 0.006944
-0.054064 0.005693
-0.054673 0.004534
-0.055044 0.003476
-0.055146 0.002526
-0.054947 0.001691
-0.054424 0.000976
-0.053559 0.000388
-0.052349 -0.000066
-0.050803 -0.000380
-0.048943 -0.000549
-0.046805 -0.000572
-0.044436 -0.000451
-0.041886 -0.000196
-0.039208 0.000180
-0.036446 0.000664
-0.033632 0.001238
-0.030786 0.001884
-0.027920 0.002586
-0.025037 0.003328
-0.022139 0.004092
-0.019225 0.004865
-0.016298 0.005633
-0.013361 0.006384
-0.010422 0.007109
-0.007492 0.007795
-0.004592 0.008435
-0.001742 0.009021
0.001033 0.009546
0.003708 0.010005
0.006260 0.010394
0.008670 0.010711
0.010927 0.010955
0.013026 0.011126
0.014971 0.011222
0.016771 0.011246
0.018435 0.011194
0.019972 0.011065
0.021382 0.010852
0.022661 0.010550
0.023802 0.010154
0.024800 0.009661
0.025649 0.009072
0.026344 0.008389
0.026877 0.007616
-0.033150 0.057711
-0.030003 0.058665
-0.026857 0.059684
-0.023743 0.060749
-0.020696 0.061838
-0.017750 0.062928
-0.014939 0.063995
-0.012295 0.065015
-0.009846 0.065964
-0.007619 0.066817
-0.005639 0.067551
-0.003926 0.068145
-0.002496 0.068582
-0.001362 0.068852
-0.000530 0.068952
-0.000003 0.068891
0.000221 0.068684
0.000144 0.068348
-0.000227 0.067901
-0.000882 0.067357
-0.001811 0.066726
-0.002998 0.066012
-0.004425 0.065216
-0.006070 0.064335
-0.007907 0.063366
-0.009907 0.062303
-0.012041 0.061140
-0.014281 0.059870
-0.016603 0.058486
-0.018987 0.056982
-0.021424 0.055350
-0.023908 0.053585
-0.026441 0.051687
-0.029025 0.049659
-0.031661 0.047515
-0.034341 0.045272
-0.037047 0.042958
-0.039748 0.040601
-0.042406 0.038232
-0.044978 0.035878
-0.047426 0.033558
-0.049713 0.031290
-0.051809 0.029083
-0.053688 0.026942
-0.055333 0.024865
-0.056729 0.022850
-0.057869 0.020888
-0.058754 0.018974
-0.059392 0.017099
-0.059800 0.015260
-0.060001 0.013453
-0.060024 0.011678
-0.059897 0.009938
-0.059649 0.008239
-0.059299 0.006588
-0.058854 0.004996
-0.058305 0.003476
-0.057630 0.002042
-0.056795 0.000713
-0.055768 -0.000499
-0.054522 -0.001578
-0.053038 -0.002514
-0.051308 -0.003295
-0.049333 -0.003915
-0.047122 -0.004369
-0.044690 -0.004657
-0.042060 -0.004784
-0.039258 -0.004756
-0.036315 -0.004581
-0.033264 -0.004270
-0.030139 -0.003834
-0.026975 -0.003288
-0.023804 -0.002646
-0.020654 -0.001924
-0.017550 -0.001139
-0.014511 -0.000306
-0.011549 0.000559
-0.008674 0.001445
-0.005894 0.002343
-0.003220 0.003249
-0.000663 0.004159
0.001762 0.005072
0.004039 0.005988
0.006157 0.006904
0.008106 0.007818
0.009882 0.008724
0.011483 0.009616
0.012910 0.010484
0.014169 0.011318
0.015265 0.012107
0.016208 0.012836
0.017005 0.013492
0.017666 0.014058
0.018200 0.014516
0.018615 0.014851
0.018921 0.015049
0.019126 0.015103
0.019237 0.015016
0.019254 0.014794
0.019175 0.014449
0.018995 0.013993
0.022922 0.011207
0.025929 0.011948
0.028891 0.012556
0.031789 0.013028
0.034604 0.013369
0.037324 0.013589
0.039936 0.013705
0.042431 0.013735
0.044800 0.013698
0.047035 0.013611
0.049129 0.013486
0.051077 0.013327
0.052875 0.013132
0.054522 0.012896
0.056018 0.012605
0.057360 0.012246
0.058538 0.011801
0.059533 0.011254
0.060323 0.010591
0.060882 0.009802
0.061186 0.008881
0.061221 0.007825
0.060975 0.006640
0.060447 0.005333
0.059643 0.003921
0.058572 0.002420
0.057249 0.000856
0.055691 -0.000747
0.053916 -0.002363
0.051946 -0.003967
0.049799 -0.005541
0.047496 -0.007073
0.045056 -0.008559
0.042494 -0.010004
0.039825 -0.011418
0.037057 -0.012810
0.034200 -0.014192
0.031259 -0.015572
0.028243 -0.016954
0.025165 -0.018341
0.022041 -0.019728
0.018890 -0.021109
0.015735 -0.022476
0.012602 -0.023816
0.009515 -0.025116
0.006500 -0.026359
0.003583 -0.027527
0.000787 -0.028600
-0.001863 -0.029559
-0.004343 -0.030388
-0.006635 -0.031074
-0.008727 -0.031614
-0.010614 -0.032013
-0.012301 -0.032285
-0.013803 -0.032450
-0.015137 -0.032528
-0.016322 -0.032538
-0.017369 -0.032496
-0.018278 -0.032413
-0.019039 -0.032294
-0.019636 -0.032138
-0.020054 -0.031941
-0.020278 -0.031697
-0.020299 -0.031397
-0.020112 -0.031030
-0.019717 -0.030586
-0.019116 -0.030053
-0.018311 -0.029419
-0.017305 -0.028672
-0.016104 -0.027799
-0.014712 -0.026794
-0.013139 -0.025653
-0.011399 -0.024385
-0.009509 -0.023002
-0.007492 -0.021528
-0.005370 -0.019988
-0.003164 -0.018407
-0.000892 -0.016811
0.001430 -0.015222
0.003779 -0.013662
0.006134 -0.012152
0.008466 -0.010711
0.010746 -0.009355
0.012945 -0.008098
0.015038 -0.006951
0.017001 -0.005918
0.018817 -0.005002
0.020473 -0.004199
0.021959 -0.003501
0.023270 -0.002897
0.024404 -0.002372
0.025360 -0.001908
0.026138 -0.001492
0.026743 -0.001110
0.027175 -0.000758
0.027442 -0.000430
0.027550 -0.000127
0.027505 0.000150
0.027309 0.000399
0.026959 0.000614
0.026447 0.000784
-0.042854 0.024431
-0.039745 0.025346
-0.036569 0.026307
-0.033347 0.027316
-0.030097 0.028380
-0.026840 0.029507
-0.023594 0.030705
-0.020382 0.031979
-0.017227 0.033330
-0.014151 0.034753
-0.011176 0.036236
-0.008321 0.037759
-0.005604 0.039298
-0.003037 0.040827
-0.000632 0.042316
0.001601 0.043735
0.003651 0.045056
0.005509 0.046250
0.007165 0.047292
0.008611 0.048163
0.009842 0.048848
0.010862 0.049340
0.011678 0.049641
0.012307 0.049757
0.012766 0.049698
0.013072 0.049479
0.013235 0.049114
0.013258 0.048617
0.013134 0.048000
0.012852 0.047276
0.012399 0.046454
0.011764 0.045543
0.010935 0.044546
0.009906 0.043462
0.008668 0.042285
0.007219 0.041001
0.005555 0.039591
0.003678 0.038034
0.001595 0.036312
-0.000680 0.034410
-0.003124 0.032322
-0.005708 0.030048
-0.008397 0.027596
-0.011154 0.024980
-0.013941 0.022221
-0.016725 0.019342
-0.019472 0.016373
-0.022153 0.013348
-0.024740 0.010303
-0.027202 0.007278
-0.029515 0.004312
-0.031652 0.001441
-0.033599 -0.001308
-0.035345 -0.003918
-0.036892 -0.006380
-0.038247 -0.008697
-0.039420 -0.010873
-0.040422 -0.012919
-0.041260 -0.014845
-0.041937 -0.016658
-0.042449 -0.018367
-0.042792 -0.019979
-0.042962 -0.021499
-0.042959 -0.022933
-0.042790 -0.024284
-0.042467 -0.025555
-0.042001 -0.026744
-0.041402 -0.027840
-0.040668 -0.028827
-0.039787 -0.029682
-0.038737 -0.030377
-0.037491 -0.030885
-0.036025 -0.031186
-0.034318 -0.031269
-0.032360 -0.031132
-0.030150 -0.030780
-0.027693 -0.030224
-0.025005 -0.029477
-0.022106 -0.028556
-0.019023 -0.027479
-0.015788 -0.026267
-0.012436 -0.024941
-0.009009 -0.023524
-0.005547 -0.022036
-0.002094 -0.020495
0.001310 -0.018917
0.004629 -0.017313
0.007837 -0.015690
0.010916 -0.014052
0.013859 -0.012399
0.016666 -0.010728
0.019345 -0.009039
0.021906 -0.007335
0.024360 -0.005618
0.026716 -0.003900
0.028977 -0.002193
0.031144 -0.000514
0.033214 0.001114
0.035174 0.002665
0.037006 0.004106
0.038685 0.005407
-0.000585 -0.001445
0.002620 -0.000468
0.005960 0.000547
0.009416 0.001587
0.012968 0.002641
0.016589 0.003692
0.020251 0.004724
0.023926 0.005720
0.027580 0.006668
0.031185 0.007555
0.034714 0.008375
0.038141 0.009123
0.041448 0.009797
0.044619 0.010397
0.047642 0.010920
0.050503 0.011364
0.053186 0.011721
0.055673 0.011983
0.057944 0.012143
0.059979 0.012200
0.061766 0.012155
0.063296 0.012016
0.064569 0.011791
0.065584 0.011487
0.066343 0.011110
0.066842 0.010657
0.067070 0.010125
0.067016 0.009507
0.066668 0.008795
0.066017 0.007986
0.065063 0.007079
0.063812 0.006075
0.062275 0.004981
0.060471 0.003802
0.058416 0.002544
0.056131 0.001210
0.053630 -0.000196
0.050928 -0.001670
0.048037 -0.003205
0.044969 -0.004788
0.041740 -0.006404
0.038372 -0.008032
0.034890 -0.009652
0.031320 -0.011244
0.027688 -0.012796
0.024018 -0.014298
0.020334 -0.015746
0.016659 -0.017137
0.013017 -0.018469
0.009433 -0.019739
0.005932 -0.020943
0.002539 -0.022077
-0.000726 -0.023142
-0.003849 -0.024138
-0.006822 -0.025073
-0.009643 -0.025955
-0.012309 -0.026793
-0.014817 -0.027591
-0.017156 -0.028350
-0.019305 -0.029061
-0.021240 -0.029711
-0.022935 -0.030285
-0.024364 -0.030767
-0.025510 -0.031143
-0.026360 -0.031402
-0.026910 -0.031539
-0.027162 -0.031552
-0.027119 -0.031440
-0.026786 -0.031206
-0.026169 -0.030855
-0.025279 -0.030394
-0.024130 -0.029836
-0.022742 -0.029198
-0.021139 -0.028503
-0.019349 -0.027776
-0.017404 -0.027044
-0.015334 -0.026327
-0.013167 -0.025635
-0.010924 -0.024970
-0.008621 -0.024320
-0.006265 -0.023664
-0.003860 -0.022976
-0.001408 -0.022228
0.001089 -0.021395
0.003625 -0.020455
0.006189 -0.019394
0.008768 -0.018204
0.011344 -0.016887
0.013898 -0.015452
0.016406 -0.013917
0.018842 -0.012303
0.021180 -0.010639
0.023397 -0.008950
0.025470 -0.007264
0.027380 -0.005603
0.029115 -0.003983
0.030666 -0.002411
0.032027 -0.000888
0.033193 0.000588
0.034159 0.002020
0.034915 0.003412
-0.063990 0.032722
-0.060969 0.033571
-0.058029 0.034396
-0.055182 0.035194
-0.052439 0.035963
-0.049810 0.036706
-0.047304 0.037428
-0.044933 0.038133
-0.042707 0.038823
-0.040640 0.039500
-0.038745 0.040158
-0.037037 0.040788
-0.035527 0.041378
-0.034227 0.041917
-0.033144 0.042392
-0.032284 0.042793
-0.031650 0.043111
-0.031241 0.043338
-0.031054 0.043466
-0.031082 0.043491
-0.031315 0.043408
-0.031745 0.043214
-0.032359 0.042905
-0.033148 0.042480
-0.034098 0.041935
-0.035198 0.041270
-0.036431 0.040487
-0.037779 0.039592
-0.039221 0.038593
-0.040734 0.037502
-0.042298 0.036327
-0.043895 0.035077
-0.045514 0.033757
-0.047146 0.032370
-0.048785 0.030918
-0.050429 0.029403
-0.052074 0.027827
-0.053717 0.026194
-0.055354 0.024506
-0.056983 0.022769
-0.058605 0.020986
-0.060222 0.019158
-0.061834 0.017290
-0.063444 0.015382
-0.065045 0.013437
-0.066622 0.011463
-0.068150 0.009472
-0.069593 0.007481
-0.070911 0.005516
-0.072062 0.003603
-0.073008 0.001765
-0.073722 0.000023
-0.074186 -0.001612
-0.074395 -0.003134
-0.074352 -0.004545
-0.074065 -0.005851
-0.073548 -0.007057
-0.072817 -0.008170
-0.071890 -0.009197
-0.070787 -0.010142
-0.069528 -0.011007
-0.068136 -0.011793
-0.066631 -0.012498
-0.065029 -0.013119
-0.063342 -0.013649
-0.061570 -0.014080
-0.059704 -0.014398
-0.057729 -0.014587
-0.055624 -0.014627
-0.053368 -0.014501
-0.050948 -0.014193
-0.048353 -0.013692
-0.045585 -0.012996
-0.042652 -0.012113
-0.039571 -0.011057
-0.036365 -0.009850
-0.033060 -0.008515
-0.029681 -0.007078
-0.026253 -0.005562
-0.022802 -0.003991
-0.019346 -0.002386
-0.015906 -0.000763
-0.012496 0.000859
-0.009131 0.002466
-0.005821 0.004044
-0.002576 0.005581
0.000590 0.007065
0.003667 0.008487
0.006639 0.009839
0.009491 0.011117
0.012206 0.012318
0.014770 0.013443
0.017169 0.014493
0.019391 0.015467
0.021423 0.016363
0.023256 0.017172
0.024882 0.017886
0.026295 0.018492
0.027496 0.018980
0.028487 0.019340
0.029275 0.019559
0.050503 -0.009528
0.053470 -0.008772
0.056392 -0.008017
0.059238 -0.007264
0.061984 -0.006513
0.064612 -0.005762
0.067111 -0.005011
0.069481 -0.004259
0.071726 -0.003506
0.073863 -0.002754
0.075906 -0.002008
0.077870 -0.001280
0.079761 -0.000583
0.081575 0.000066
0.083300 0.000649
0.084916 0.001155
0.086391 0.001577
0.087688 0.001915
0.088762 0.002175
0.089565 0.002364
0.090050 0.002487
0.090180 0.002546
0.089929 0.002540
0.089284 0.002468
0.088252 0.002327
0.086852 0.002119
0.085120 0.001844
0.083105 0.001503
0.080864 0.001100
0.078455 0.000638
0.075931 0.000119
0.073330 -0.000455
0.070673 -0.001083
0.067964 -0.001766
0.065194 -0.002504
0.062348 -0.003295
0.059410 -0.004131
0.056367 -0.005001
0.053211 -0.005889
0.049941 -0.006782
0.046569 -0.007664
0.043113 -0.008528
0.039598 -0.009370
0.036054 -0.010189
0.032515 -0.010986
0.029014 -0.011760
0.025580 -0.012513
0.022241 -0.013241
0.019015 -0.013946
0.015915 -0.014624
0.012940 -0.015277
0.010085 -0.015905
0.007340 -0.016514
0.004695 -0.017110
0.002146 -0.017697
-0.000304 -0.018283
-0.002646 -0.018869
-0.004861 -0.019455
-0.006925 -0.020036
-0.008811 -0.020606
-0.010483 -0.021153
-0.011909 -0.021666
-0.013059 -0.022129
-0.013912 -0.022525
-0.014453 -0.022837
-0.014682 -0.023046
-0.014608 -0.023134
-0.014251 -0.023086
-0.013639 -0.022888
-0.012809 -0.022531
-0.011799 -0.022009
-0.010645 -0.021324
-0.009377 -0.020490
-0.008019 -0.019529
-0.006586 -0.018472
-0.005090 -0.017356
-0.003538 -0.016219
-0.001938 -0.015092
-0.000297 -0.014001
0.001373 -0.012963
0.003063 -0.011985
0.004756 -0.011064
0.006437 -0.010195
0.008083 -0.009368
0.009673 -0.008572
0.011185 -0.007800
0.012600 -0.007045
0.013903 -0.006306
0.015084 -0.005582
0.016143 -0.004872
0.017086 -0.004180
0.017928 -0.003507
0.018686 -0.002858
0.019376 -0.002239
0.020002 -0.001655
0.020558 -0.001112
0.021027 -0.000613
0.021383 -0.000155
0.021597 0.000270
0.021641 0.000679
0.021491 0.001093
0.009129 0.035442
0.012237 0.036363
0.015290 0.037129
0.018278 0.037720
0.021179 0.038117
0.023959 0.038301
0.026580 0.038256
0.029004 0.037973
0.031194 0.037447
0.033121 0.036681
0.034759 0.035688
0.036092 0.034484
0.037114 0.033097
0.037825 0.031552
0.038237 0.029878
0.038371 0.028098
0.038256 0.026232
0.037925 0.024289
0.037419 0.022272
0.036778 0.020176
0.036034 0.017993
0.035208 0.015715
0.034301 0.013338
0.033296 0.010863
0.032162 0.008301
0.030868 0.005666
0.029390 0.002975
0.027712 0.000247
0.025831 -0.002497
0.023755 -0.005236
0.021499 -0.007948
0.019083 -0.010608
0.016535 -0.013196
0.013880 -0.015691
0.011149 -0.018076
0.008369 -0.020342
0.005567 -0.022480
0.002766 -0.024491
-0.000016 -0.026375
-0.002771 -0.028140
-0.005497 -0.029793
-0.008204 -0.031340
-0.010906 -0.032780
-0.013613 -0.034104
-0.016322 -0.035290
-0.019011 -0.036309
-0.021639 -0.037130
-0.024156 -0.037723
-0.026509 -0.038068
-0.028646 -0.038151
-0.030522 -0.037971
-0.032101 -0.037535
-0.033355 -0.036858
-0.034267 -0.035962
-0.034826 -0.034871
-0.035033 -0.033606
-0.034902 -0.032192
-0.034454 -0.030647
-0.033726 -0.028990
-0.032764 -0.027239
-0.031626 -0.025414
-0.030370 -0.023529
-0.029052 -0.021598
-0.027710 -0.019632
-0.026356 -0.017635
-0.024981 -0.015609
-0.023558 -0.013557
-0.022050 -0.011485
-0.020426 -0.009398
-0.018660 -0.007311
-0.016737 -0.005238
-0.014652 -0.003198
-0.012407 -0.001211
-0.010012 0.000705
-0.007481 0.002537
-0.004833 0.004275
-0.002091 0.005916
0.000717 0.007461
0.003563 0.008912
0.006413 0.010267
0.009233 0.011521
0.011989 0.012660
0.014652 0.013668
0.017199 0.014525
0.019615 0.015212
0.021892 0.015715
0.024023 0.016023
0.025995 0.016132
0.027794 0.016042
0.029401 0.015759
0.030798 0.015294
0.031968 0.014662
0.032899 0.013884
0.033583 0.012989
0.034019 0.012007
0.034207 0.010973
0.034154 0.009920
0.033871 0.008878
0.033371 0.007869
0.032669 0.006905
0.031782 0.005987
-0.025646 0.002810
-0.022578 0.003668
-0.019596 0.004429
-0.016701 0.005091
-0.013895 0.005661
-0.011182 0.006145
-0.008566 0.006552
-0.006052 0.006891
-0.003648 0.007171
-0.001365 0.007397
0.000783 0.007573
0.002779 0.007701
0.004607 0.007782
0.006248 0.007814
0.007690 0.007794
0.008921 0.007712
0.009936 0.007553
0.010733 0.007296
0.011316 0.006919
0.011689 0.006398
0.011852 0.005712
0.011805 0.004852
0.011544 0.003818
0.011062 0.002620
0.010355 0.001276
0.009421 -0.000194
0.008263 -0.001766
0.006889 -0.003415
0.005310 -0.005119
0.003543 -0.006854
0.001604 -0.008598
-0.000485 -0.010330
-0.002706 -0.012030
-0.005041 -0.013685
-0.007471 -0.015287
-0.009981 -0.016835
-0.012556 -0.018335
-0.015181 -0.019796
-0.017843 -0.021231
-0.020528 -0.022654
-0.023226 -0.024074
-0.025924 -0.025493
-0.028607 -0.026906
-0.031258 -0.028299
-0.033857 -0.029651
-0.036381 -0.030940
-0.038801 -0.032137
-0.041089 -0.033214
-0.043216 -0.034143
-0.045149 -0.034897
-0.046860 -0.035452
-0.048320 -0.035794
-0.049504 -0.035914
-0.050397 -0.035820
-0.050989 -0.035530
-0.051283 -0.035070
-0.051293 -0.034470
-0.051044 -0.033757
-0.050569 -0.032957
-0.049909 -0.032087
-0.049102 -0.031165
-0.048179 -0.030201
-0.047160 -0.029203
-0.046047 -0.028177
-0.044830 -0.027121
-0.043490 -0.026031
-0.042002 -0.024896
-0.040345 -0.023702
-0.038502 -0.022429
-0.036463 -0.021061
-0.034223 -0.019581
-0.031787 -0.017980
-0.029164 -0.016259
-0.026368 -0.014431
-0.023418 -0.012522
-0.020334 -0.010562
-0.017141 -0.008586
-0.013868 -0.006623
-0.010546 -0.004700
-0.007207 -0.002840
-0.003884 -0.001064
-0.000607 0.000607
0.002599 0.002153
0.005719 0.003558
0.008740 0.004812
0.011658 0.005912
0.014468 0.006861
0.017169 0.007670
0.019760 0.008354
0.022239 0.008928
0.024600 0.009411
0.026836 0.009817
0.028937 0.010159
0.030888 0.010447
0.032673 0.010691
0.034275 0.010900
0.035676 0.011084
0.036864 0.011253
0.037830 0.011408
0.038569 0.011544
0.039080 0.011646
0.035099 0.005016
0.038099 0.005736
0.040993 0.006292
0.043759 0.006694
0.046380 0.006958
0.048842 0.007103
0.051137 0.007150
0.053259 0.007120
0.055207 0.007036
0.056982 0.006917
0.058588 0.006779
0.060032 0.006634
0.061320 0.006488
0.062458 0.006340
0.063449 0.006182
0.064289 0.006001
0.064972 0.005773
0.065488 0.005470
0.065822 0.005062
0.065960 0.004518
0.065879 0.003817
0.065556 0.002949
0.064967 0.001913
0.064092 0.000722
0.062922 -0.000609
0.061458 -0.002061
0.059713 -0.003611
0.057708 -0.005235
0.055473 -0.006910
0.053044 -0.008609
0.050454 -0.010308
0.047737 -0.011984
0.044918 -0.013617
0.042016 -0.015194
0.039043 -0.016706
0.036006 -0.018152
0.032911 -0.019538
0.029765 -0.020877
0.026576 -0.022187
0.023352 -0.023485
0.020101 -0.024788
0.016837 -0.026102
0.013575 -0.027422
0.010343 -0.028734
0.007174 -0.030015
0.004104 -0.031239
0.001172 -0.032379
-0.001589 -0.033410
-0.004149 -0.034306
-0.006486 -0.035048
-0.008590 -0.035620
-0.010455 -0.036014
-0.012088 -0.036229
-0.013496 -0.036273
-0.014693 -0.036160
-0.015690 -0.035913
-0.016498 -0.035560
-0.017126 -0.035129
-0.017589 -0.034650
-0.017899 -0.034150
-0.018074 -0.033648
-0.018123 -0.033154
-0.018046 -0.032670
-0.017834 -0.032190
-0.017468 -0.031701
-0.016926 -0.031182
-0.016191 -0.030615
-0.015252 -0.029976
-0.014105 -0.029246
-0.012755 -0.028405
-0.011211 -0.027439
-0.009486 -0.026341
-0.007596 -0.025109
-0.005556 -0.023751
-0.003382 -0.022285
-0.001092 -0.020735
0.001293 -0.019133
0.003745 -0.017512
0.006232 -0.015908
0.008716 -0.014352
0.011162 -0.012875
0.013534 -0.011501
0.015805 -0.010246
0.017955 -0.009121
0.019965 -0.008128
0.021822 -0.007263
0.023512 -0.006513
0.025027 -0.005863
0.026360 -0.005290
0.027510 -0.004772
0.028484 -0.004284
0.029291 -0.003801
0.029949 -0.003300
0.030473 -0.002762
0.030878 -0.002173
0.031173 -0.001527
0.031352 -0.000828
0.031402 -0.000088
0.031300 0.000668
0.031021 0.001414
0.030541 0.002116
0.048413 -0.007157
0.051471 -0.006378
0.054479 -0.005694
0.057407 -0.005123
0.060227 -0.004677
0.062919 -0.004362
0.065469 -0.004175
0.067874 -0.004112
0.070140 -0.004160
0.072281 -0.004307
0.074316 -0.004540
0.076266 -0.004845
0.078144 -0.005210
0.079958 -0.005624
0.081700 -0.006075
0.083353 -0.006556
0.084888 -0.007058
0.086266 -0.007579
0.087443 -0.008114
0.088376 -0.008666
0.089023 -0.009234
0.089350 -0.009822
0.089330 -0.010432
0.088947 -0.011063
0.088200 -0.011713
0.087098 -0.012377
0.085664 -0.013051
0.083933 -0.013726
0.081949 -0.014399
0.079761 -0.015065
0.077419 -0.015721
0.074967 -0.016364
0.072439 -0.016992
0.069855 -0.017602
0.067223 -0.018190
0.064539 -0.018755
0.061791 -0.019296
0.058969 -0.019812
0.056057 -0.020303
0.053048 -0.020768
0.049935 -0.021204
0.046721 -0.021611
0.043414 -0.021984
0.040030 -0.022321
0.036592 -0.022618
0.033127 -0.022871
0.029664 -0.023076
0.026237 -0.023226
0.022876 -0.023316
0.019609 -0.023339
0.016458 -0.023286
0.013439 -0.023150
0.010561 -0.022927
0.007830 -0.022614
0.005248 -0.022217
0.002822 -0.021746
0.000562 -0.021213
-0.001522 -0.020633
-0.003412 -0.020021
-0.005093 -0.019388
-0.006547 -0.018742
-0.007758 -0.018091
-0.008711 -0.017436
-0.009397 -0.016779
-0.009806 -0.016120
-0.009938 -0.015454
-0.009796 -0.014777
-0.009388 -0.014080
-0.008732 -0.013352
-0.007845 -0.012580
-0.006753 -0.011747
-0.005478 -0.010841
-0.004044 -0.009851
-0.002471 -0.008778
-0.000773 -0.007630
0.001037 -0.006428
0.002951 -0.005196
0.004956 -0.003961
0.007038 -0.002746
0.009181 -0.001572
0.011362 -0.000454
0.013558 0.000596
0.015742 0.001571
0.017885 0.002462
0.019958 0.003264
0.021933 0.003972
0.023786 0.004583
0.025494 0.005094
0.027040 0.005506
0.028414 0.005822
0.029614 0.006046
0.030643 0.006183
0.031514 0.006240
0.032240 0.006220
0.032833 0.006127
0.033300 0.005966
0.033637 0.005741
0.033832 0.005459
0.033861 0.005130
0.033699 0.004763
0.033319 0.004370
-0.086965 0.034442
-0.083921 0.035196
-0.080819 0.035913
-0.077676 0.036591
-0.074508 0.037229
-0.071329 0.037829
-0.068154 0.038395
-0.064995 0.038934
-0.061864 0.039449
-0.058774 0.039946
-0.055739 0.040424
-0.052775 0.040878
-0.049901 0.041300
-0.047136 0.041681
-0.044500 0.042006
-0.042013 0.042263
-0.039693 0.042437
-0.037555 0.042513
-0.035613 0.042482
-0.033877 0.042335
-0.032352 0.042072
-0.031040 0.041694
-0.029938 0.041210
-0.029039 0.040627
-0.028339 0.039954
-0.027828 0.039201
-0.027505 0.038375
-0.027369 0.037480
-0.027424 0.036522
-0.027678 0.035504
-0.028135 0.034428
-0.028798 0.033294
-0.029666 0.032100
-0.030734 0.030844
-0.031993 0.029520
-0.033434 0.028122
-0.035044 0.026644
-0.036810 0.025082
-0.038715 0.023434
-0.040738 0.021701
-0.042853 0.019891
-0.045028 0.018014
-0.047232 0.016084
-0.049436 0.014115
-0.051616 0.012122
-0.053753 0.010117
-0.055836 0.008112
-0.057857 0.006120
-0.059806 0.004153
-0.061670 0.002227
-0.063429 0.000362
-0.065058 -0.001426
-0.066530 -0.003120
-0.067821 -0.004710
-0.068912 -0.006194
-0.069790 -0.007573
-0.070450 -0.008850
-0.070887 -0.010031
-0.071102 -0.011119
-0.071092 -0.012113
-0.070850 -0.013010
-0.070371 -0.013803
-0.069649 -0.014484
-0.068683 -0.015046
-0.067477 -0.015483
-0.066042 -0.015791
-0.064391 -0.015965
-0.062541 -0.016002
-0.060506 -0.015897
-0.058299 -0.015643
-0.055927 -0.015237
-0.053397 -0.014679
-0.050714 -0.013977
-0.047886 -0.013150
-0.044924 -0.012222
-0.041840 -0.011223
-0.038650 -0.010183
-0.035372 -0.009128
-0.032024 -0.008082
-0.028624 -0.007064
-0.025189 -0.006085
-0.021735 -0.005155
-0.018277 -0.004277
-0.014830 -0.003450
-0.011405 -0.002672
-0.008013 -0.001937
-0.004660 -0.001236
-0.001352 -0.000562
0.001908 0.000094
0.005117 0.000735
0.008266 0.001362
0.011343 0.001970
0.014329 0.002549
0.017206 0.003087
0.019953 0.003570
0.022550 0.003989
0.024981 0.004335
0.027231 0.004605
0.029287 0.004794
0.031138 0.004899
0.032773 0.004915
0.028029 0.011501
0.031098 0.012412
0.034028 0.013250
0.036808 0.014006
0.039433 0.014679
0.041901 0.015271
0.044212 0.015790
0.046370 0.016247
0.048380 0.016657
0.050245 0.017029
0.051967 0.017373
0.053544 0.017692
0.054972 0.017985
0.056239 0.018243
0.057332 0.018453
0.058228 0.018597
0.058906 0.018655
0.059340 0.018606
0.059511 0.018429
0.059402 0.018109
0.059005 0.017632
0.058318 0.016994
0.057343 0.016194
0.056091 0.015240
0.054575 0.014145
0.052811 0.012929
0.050816 0.011617
0.048610 0.010238
0.046214 0.008823
0.043651 0.007404
0.040944 0.006009
0.038114 0.004658
0.035183 0.003362
0.032172 0.002123
0.029097 0.000929
0.025975 -0.000237
0.022818 -0.001398
0.019639 -0.002579
0.016450 -0.003799
0.013266 -0.005071
0.010102 -0.006402
0.006976 -0.007788
0.003904 -0.009222
0.000904 -0.010688
-0.002007 -0.012168
-0.004814 -0.013639
-0.007500 -0.015077
-0.010050 -0.016452
-0.012447 -0.017736
-0.014675 -0.018900
-0.016720 -0.019921
-0.018566 -0.020780
-0.020204 -0.021469
-0.021624 -0.021988
-0.022821 -0.022346
-0.023791 -0.022555
-0.024534 -0.022635
-0.025052 -0.022604
-0.025350 -0.022481
-0.025433 -0.022285
-0.025309 -0.022030
-0.024987 -0.021728
-0.024475 -0.021387
-0.023786 -0.021012
-0.022929 -0.020606
-0.021915 -0.020167
-0.020751 -0.019689
-0.019442 -0.019160
-0.017986 -0.018567
-0.016381 -0.017892
-0.014619 -0.017118
-0.012696 -0.016232
-0.010610 -0.015228
-0.008365 -0.014105
-0.005972 -0.012870
-0.003451 -0.011538
-0.000828 -0.010126
0.001862 -0.008656
0.004583 -0.007153
0.007294 -0.005642
0.009957 -0.004148
0.012539 -0.002693
0.015009 -0.001297
0.017344 0.000023
0.019525 0.001251
0.021538 0.002376
0.023377 0.003393
0.025039 0.004300
0.026529 0.005103
0.027855 0.005814
0.029028 0.006449
0.030062 0.007028
0.030966 0.007569
0.031749 0.008087
0.032409 0.008590
0.032943 0.009075
0.033337 0.009532
0.033575 0.009942
0.033633 0.010280
0.033488 0.010518
0.033116 0.010632
-0.061707 0.056045
-0.058726 0.056844
-0.055750 0.057732
-0.052798 0.058701
-0.049896 0.059738
-0.047067 0.060826
-0.044337 0.061945
-0.041729 0.063077
-0.039261 0.064204
-0.036950 0.065309
-0.034809 0.066380
-0.032851 0.067406
-0.031090 0.068376
-0.029538 0.069285
-0.028209 0.070122
-0.027115 0.070879
-0.026267 0.071545
-0.025674 0.072108
-0.025338 0.072557
-0.025257 0.072881
-0.025423 0.073073
-0.025827 0.073127
-0.026453 0.073040
-0.027286 0.072805
-0.028304 0.072419
-0.029489 0.071874
-0.030817 0.071165
-0.032268 0.070284
-0.033823 0.069227
-0.035467 0.067995
-0.037189 0.066591
-0.038981 0.065024
-0.040838 0.063309
-0.042752 0.061465
-0.044713 0.059510
-0.046707 0.057463
-0.048713 0.055335
-0.050706 0.053136
-0.052656 0.050872
-0.054529 0.048546
-0.056295 0.046165
-0.057923 0.043735
-0.059390 0.041266
-0.060678 0.038765
-0.061777 0.036240
-0.062687 0.033694
-0.063418 0.031130
-0.063985 0.028547
-0.064412 0.025946
-0.064725 0.023327
-0.064948 0.020699
-0.065098 0.018071
-0.065185 0.015459
-0.065212 0.012882
-0.065172 0.010357
-0.065052 0.007903
-0.064832 0.005536
-0.064485 0.003276
-0.063984 0.001144
-0.063299 -0.000837
-0.062405 -0.002644
-0.061283 -0.004252
-0.059920 -0.005641
-0.058312 -0.006793
-0.056466 -0.007699
-0.054397 -0.008355
-0.052131 -0.008768
-0.049701 -0.008949
-0.047147 -0.008919
-0.044506 -0.008701
-0.041811 -0.008318
-0.039087 -0.007793
-0.036350 -0.007146
-0.033608 -0.006393
-0.030865 -0.005549
-0.028120 -0.004626
-0.025375 -0.003635
-0.022634 -0.002588
-0.019902 -0.001494
-0.017193 -0.000362
-0.014518 0.000800
-0.011891 0.001984
-0.009324 0.003181
-0.006829 0.004382
-0.004415 0.005574
-0.002092 0.006743
0.000132 0.007870
0.002251 0.008934
0.004259 0.009912
0.006156 0.010783
0.007943 0.011529
0.009625 0.012138
0.011212 0.012604
0.012713 0.012927
0.014141 0.013114
0.015505 0.013175
0.016813 0.013124
0.018063 0.012969
0.019250 0.012716
0.020359 0.012362
0.021373 0.011900
-0.038014 0.050893
-0.034920 0.051758
-0.031867 0.052602
-0.028860 0.053408
-0.025909 0.054155
-0.023026 0.054813
-0.020227 0.055351
-0.017532 0.055736
-0.014964 0.055938
-0.012549 0.055932
-0.010311 0.055703
-0.008268 0.055241
-0.006434 0.054546
-0.004817 0.053627
-0.003415 0.052500
-0.002225 0.051186
-0.001239 0.049711
-0.000447 0.048105
0.000160 0.046398
0.000590 0.044618
0.000848 0.042787
0.000937 0.040922
0.000853 0.039033
0.000592 0.037121
0.000146 0.035185
-0.000495 0.033217
-0.001343 0.031208
-0.002407 0.029152
-0.003691 0.027045
-0.005195 0.024890
-0.006912 0.022693
-0.008828 0.020463
-0.010927 0.018213
-0.013192 0.015956
-0.015602 0.013705
-0.018138 0.011475
-0.020784 0.009280
-0.023520 0.007132
-0.026324 0.005048
-0.029172 0.003040
-0.032033 0.001123
-0.034876 -0.000689
-0.037669 -0.002385
-0.040381 -0.003957
-0.042985 -0.005397
-0.045455 -0.006701
-0.047771 -0.007869
-0.049911 -0.008901
-0.051855 -0.009799
-0.053583 -0.010565
-0.055077 -0.011203
-0.056324 -0.011721
-0.057321 -0.012124
-0.058072 -0.012423
-0.058593 -0.012626
-0.058908 -0.012744
-0.059046 -0.012785
-0.059037 -0.012755
-0.058901 -0.012657
-0.058651 -0.012488
-0.058283 -0.012244
-0.057781 -0.011917
-0.057123 -0.011498
-0.056279 -0.010982
-0.055225 -0.010365
-0.053936 -0.009647
-0.052394 -0.008833
-0.050585 -0.007935
-0.048501 -0.006968
-0.046145 -0.005954
-0.043526 -0.004915
-0.040663 -0.003876
-0.037585 -0.002860
-0.034323 -0.001887
-0.030916 -0.000974
-0.027402 -0.000132
-0.023818 0.000631
-0.020196 0.001313
-0.016563 0.001914
-0.012940 0.002439
-0.009342 0.002893
-0.005780 0.003284
-0.002265 0.003616
0.001191 0.003894
0.004574 0.004119
0.007869 0.004289
0.011060 0.004399
0.014127 0.004441
0.017048 0.004405
0.019799 0.004280
0.022352 0.004057
0.024682 0.003730
0.026764 0.003298
0.028582 0.002765
0.030130 0.002139
0.031408 0.001433
0.032431 0.000663
0.033221 -0.000153
0.033805 -0.000999
0.034216 -0.001860
0.034483 -0.002723
-0.026383 0.041181
-0.023361 0.042030
-0.020386 0.042905
-0.017464 0.043787
-0.014606 0.044657
-0.011824 0.045495
-0.009132 0.046281
-0.006549 0.046994
-0.004094 0.047617
-0.001787 0.048135
0.000354 0.048536
0.002314 0.048812
0.004079 0.048960
0.005640 0.048978
0.006990 0.048865
0.008122 0.048621
0.009032 0.048246
0.009717 0.047734
0.010178 0.047080
0.010413 0.046280
0.010426 0.045326
0.010219 0.044217
0.009795 0.042952
0.009157 0.041533
0.008306 0.039963
0.007245 0.038248
0.005975 0.036395
0.004504 0.034414
0.002839 0.032319
0.000996 0.030127
-0.001009 0.027855
-0.003155 0.025523
-0.005423 0.023150
-0.007790 0.020751
-0.010236 0.018342
-0.012742 0.015935
-0.015290 0.013537
-0.017865 0.011152
-0.020450 0.008781
-0.023033 0.006428
-0.025599 0.004096
-0.028133 0.001794
-0.030619 -0.000465
-0.033039 -0.002667
-0.035374 -0.004794
-0.037604 -0.006830
-0.039710 -0.008758
-0.041670 -0.010563
-0.043464 -0.012230
-0.045070 -0.013747
-0.046470 -0.015103
-0.047648 -0.016291
-0.048591 -0.017307
-0.049295 -0.018155
-0.049761 -0.018841
-0.049995 -0.019375
-0.050008 -0.019772
-0.049817 -0.020046
-0.049440 -0.020209
-0.048896 -0.020274
-0.048202 -0.020245
-0.047369 -0.020125
-0.046399 -0.019911
-0.045290 -0.019599
-0.044030 -0.019182
-0.042606 -0.018655
-0.041001 -0.018012
-0.039201 -0.017249
-0.037193 -0.016365
-0.034972 -0.015364
-0.032540 -0.014253
-0.029908 -0.013046
-0.027090 -0.011759
-0.024107 -0.010409
-0.020986 -0.009017
-0.017754 -0.007602
-0.014443 -0.006184
-0.011088 -0.004781
-0.007724 -0.003412
-0.004388 -0.002092
-0.001113 -0.000840
0.002072 0.000331
0.005143 0.001407
0.008081 0.002375
0.010876 0.003229
0.013516 0.003963
0.015995 0.004575
0.018309 0.005064
0.020452 0.005432
0.022421 0.005682
0.024212 0.005818
0.025823 0.005845
0.027254 0.005772
0.028510 0.005610
0.029597 0.005373
0.030525 0.005074
0.031302 0.004727
0.031936 0.004341
0.032432 0.003921
0.032793 0.003462
0.033020 0.002954
0.052221 -0.041176
0.055277 -0.040326
0.058229 -0.039544
0.061053 -0.038824
0.063722 -0.038152
0.066215 -0.037514
0.068511 -0.036893
0.070591 -0.036270
0.072444 -0.035628
0.074060 -0.034954
0.075434 -0.034244
0.076569 -0.033499
0.077472 -0.032732
0.078158 -0.031961
0.078645 -0.031211
0.078954 -0.030510
0.079103 -0.029886
0.079109 -0.029370
0.078981 -0.028984
0.078728 -0.028747
0.078347 -0.028665
0.077835 -0.028737
0.077183 -0.028954
0.076381 -0.029302
0.075420 -0.029762
0.074288 -0.030316
0.072978 -0.030942
0.071482 -0.031615
0.069799 -0.032314
0.067933 -0.033013
0.065893 -0.033696
0.063693 -0.034349
0.061351 -0.034970
0.058887 -0.035565
0.056322 -0.036150
0.053677 -0.036746
0.050970 -0.037375
0.048223 -0.038063
0.045454 -0.038832
0.042676 -0.039697
0.039902 -0.040665
0.037141 -0.041737
0.034399 -0.042902
0.031687 -0.044145
0.029013 -0.045444
0.026389 -0.046774
0.023829 -0.048106
0.021351 -0.049408
0.018972 -0.050646
0.016713 -0.051786
0.014593 -0.052798
0.012626 -0.053657
0.010824 -0.054349
0.009187 -0.054870
0.007713 -0.055225
0.006389 -0.055426
0.005202 -0.055489
0.004135 -0.055431
0.003167 -0.055271
0.002281 -0.055023
0.001458 -0.054697
0.000688 -0.054298
-0.000033 -0.053824
-0.000701 -0.053267
-0.001305 -0.052616
-0.001827 -0.051858
-0.002248 -0.050978
-0.002544 -0.049963
-0.002692 -0.048798
-0.002672 -0.047472
-0.002466 -0.045972
-0.002059 -0.044292
-0.001446 -0.042428
-0.000628 -0.040384
0.000386 -0.038170
0.001577 -0.035805
0.002922 -0.033311
0.004389 -0.030716
0.005945 -0.028049
0.007556 -0.025341
0.009189 -0.022619
0.010816 -0.019907
0.012414 -0.017224
0.013966 -0.014584
0.015456 -0.011999
0.016871 -0.009480
0.018198 -0.007035
0.019425 -0.004676
0.020539 -0.002407
0.021532 -0.000232
0.022396 0.001851
0.023125 0.003846
0.023717 0.005764
0.024172 0.007611
0.024488 0.009391
0.024666 0.011101
0.024705 0.012730
0.024600 0.014260
0.024350 0.015668
0.023949 0.016928
0.023396 0.018016
-0.069220 0.067473
-0.066215 0.068163
-0.063172 0.068774
-0.060115 0.069309
-0.057064 0.069774
-0.054042 0.070181
-0.051067 0.070544
-0.048159 0.070877
-0.045337 0.071194
-0.042618 0.071507
-0.040013 0.071820
-0.037534 0.072130
-0.035191 0.072425
-0.032991 0.072685
-0.030943 0.072885
-0.029057 0.072999
-0.027341 0.073002
-0.025808 0.072876
-0.024469 0.072602
-0.023334 0.072167
-0.022411 0.071557
-0.021709 0.070762
-0.021231 0.069773
-0.020981 0.068583
-0.020962 0.067193
-0.021172 0.065607
-0.021609 0.063838
-0.022259 0.061908
-0.023106 0.059845
-0.024125 0.057681
-0.025292 0.055450
-0.026581 0.053182
-0.027976 0.050900
-0.029468 0.048619
-0.031056 0.046346
-0.032748 0.044084
-0.034551 0.041835
-0.036472 0.039600
-0.038513 0.037381
-0.040671 0.035177
-0.042935 0.032982
-0.045292 0.030791
-0.047724 0.028595
-0.050210 0.026389
-0.052725 0.024173
-0.055237 0.021952
-0.057704 0.019741
-0.060082 0.017558
-0.062323 0.015428
-0.064382 0.013376
-0.066221 0.011425
-0.067814 0.009592
-0.069148 0.007890
-0.070227 0.006322
-0.071065 0.004884
-0.071685 0.003567
-0.072112 0.002359
-0.072366 0.001247
-0.072461 0.000217
-0.072401 -0.000744
-0.072188 -0.001649
-0.071816 -0.002511
-0.071280 -0.003335
-0.070574 -0.004126
-0.069689 -0.004878
-0.068618 -0.005582
-0.067348 -0.006225
-0.065869 -0.006790
-0.064170 -0.007262
-0.062246 -0.007627
-0.060095 -0.007875
-0.057721 -0.008000
-0.055133 -0.007999
-0.052343 -0.007876
-0.049369 -0.007636
-0.046230 -0.007295
-0.042946 -0.006871
-0.039541 -0.006385
-0.036035 -0.005860
-0.032449 -0.005319
-0.028806 -0.004780
-0.025127 -0.004260
-0.021436 -0.003774
-0.017757 -0.003330
-0.014116 -0.002936
-0.010538 -0.002598
-0.007050 -0.002318
-0.003676 -0.002099
-0.000443 -0.001942
0.002629 -0.001845
0.005522 -0.001804
0.008223 -0.001813
0.010728 -0.001862
0.013040 -0.001941
0.015167 -0.002038
0.017123 -0.002143
0.018921 -0.002249
0.020569 -0.002354
0.022073 -0.002459
0.023429 -0.002569
0.024627 -0.002692
-0.055785 0.016498
-0.052766 0.017233
-0.049728 0.017887
-0.046687 0.018466
-0.043660 0.018975
-0.040670 0.019419
-0.037744 0.019804
-0.034906 0.020133
-0.032182 0.020410
-0.029595 0.020632
-0.027164 0.020793
-0.024904 0.020883
-0.022827 0.020885
-0.020939 0.020782
-0.019245 0.020559
-0.017746 0.020208
-0.016443 0.019727
-0.015336 0.019128
-0.014423 0.018428
-0.013704 0.017650
-0.013180 0.016812
-0.012852 0.015928
-0.012721 0.015004
-0.012791 0.014038
-0.013060 0.013024
-0.013526 0.011954
-0.014181 0.010819
-0.015013 0.009613
-0.016000 0.008327
-0.017121 0.006958
-0.018349 0.005502
-0.019661 0.003956
-0.021039 0.002324
-0.022472 0.000611
-0.023955 -0.001173
-0.025486 -0.003013
-0.027067 -0.004889
-0.028696 -0.006777
-0.030370 -0.008652
-0.032081 -0.010491
-0.033822 -0.012276
-0.035581 -0.013996
-0.037348 -0.015643
-0.039111 -0.017211
-0.040852 -0.018694
-0.042552 -0.020084
-0.044183 -0.021369
-0.045716 -0.022537
-0.047119 -0.023574
-0.048366 -0.024470
-0.049439 -0.025217
-0.050328 -0.025809
-0.051037 -0.026249
-0.051576 -0.026544
-0.051961 -0.026704
-0.052209 -0.026746
-0.052334 -0.026688
-0.052344 -0.026553
-0.052238 -0.026364
-0.052009 -0.026144
-0.051644 -0.025917
-0.051125 -0.025696
-0.050437 -0.025483
-0.049566 -0.025266
-0.048500 -0.025021
-0.047233 -0.024713
-0.045764 -0.024309
-0.044100 -0.023775
-0.042259 -0.023084
-0.040265 -0.022213
-0.038152 -0.021151
-0.035957 -0.019892
-0.033717 -0.018445
-0.031464 -0.016831
-0.029225 -0.015088
-0.027020 -0.013262
-0.024862 -0.011403
-0.022755 -0.009561
-0.020701 -0.007779
-0.018692 -0.006093
-0.016716 -0.004523
-0.014758 -0.003082
-0.012805 -0.001768
-0.010845 -0.000572
-0.008872 0.000522
-0.006887 0.001529
-0.004898 0.002465
-0.002914 0.003337
-0.000950 0.004152
0.000979 0.004913
0.002863 0.005621
0.004693 0.006277
0.006467 0.006878
0.008186 0.007423
0.009851 0.007907
0.011464 0.008325
0.013016 0.008668
0.014497 0.008931
0.015889 0.009108
0.017174 0.009202
0.018338 0.009220
-0.055521 0.061230
-0.052527 0.062013
-0.049638 0.062723
-0.046849 0.063349
-0.044161 0.063884
-0.041579 0.064314
-0.039111 0.064629
-0.036776 0.064815
-0.034597 0.064861
-0.032603 0.064758
-0.030823 0.064503
-0.029280 0.064096
-0.027993 0.063545
-0.026973 0.062860
-0.026222 0.062051
-0.025739 0.061127
-0.025515 0.060095
-0.025541 0.058959
-0.025804 0.057722
-0.026294 0.056386
-0.026999 0.054957
-0.027913 0.053438
-0.029029 0.051835
-0.030341 0.050152
-0.031845 0.048392
-0.033532 0.046556
-0.035393 0.044646
-0.037413 0.042664
-0.039571 0.040613
-0.041842 0.038503
-0.044197 0.036341
-0.046606 0.034138
-0.049038 0.031906
-0.051469 0.029653
-0.053879 0.027387
-0.056254 0.025113
-0.058590 0.022835
-0.060885 0.020555
-0.063144 0.018281
-0.065369 0.016022
-0.067556 0.013791
-0.069697 0.011603
-0.071779 0.009472
-0.073782 0.007413
-0.075684 0.005436
-0.077458 0.003549
-0.079075 0.001758
-0.080502 0.000067
-0.081703 -0.001519
-0.082643 -0.002996
-0.083289 -0.004363
-0.083618 -0.005619
-0.083615 -0.006768
-0.083279 -0.007817
-0.082624 -0.008774
-0.081673 -0.009648
-0.080461 -0.010446
-0.079025 -0.011172
-0.077404 -0.011824
-0.075626 -0.012391
-0.073712 -0.012861
-0.071664 -0.013217
-0.069477 -0.013443
-0.067134 -0.013527
-0.064614 -0.013459
-0.061900 -0.013238
-0.058972 -0.012862
-0.055821 -0.012340
-0.052441 -0.011682
-0.048840 -0.010906
-0.045034 -0.010034
-0.041048 -0.009091
-0.036915 -0.008101
-0.032676 -0.007087
-0.028370 -0.006070
-0.024041 -0.005061
-0.019729 -0.004069
-0.015470 -0.003095
-0.011293 -0.002139
-0.007222 -0.001199
-0.003270 -0.000273
0.000552 0.000638
0.004239 0.001530
0.007790 0.002400
0.011203 0.003239
0.014478 0.004042
0.017610 0.004799
0.020593 0.005500
0.023419 0.006133
0.026072 0.006687
0.028532 0.007149
0.030777 0.007510
0.032786 0.007761
0.034540 0.007902
0.036028 0.007934
0.037246 0.007863
0.038198 0.007699
0.038897 0.007448
0.039361 0.007116
0.039609 0.006706
0.039664 0.006213
0.048742 -0.044732
0.051768 -0.043885
0.054778 -0.042865
0.057738 -0.041677
0.060618 -0.040332
0.063393 -0.038847
0.066051 -0.037240
0.068591 -0.035525
0.071029 -0.033711
0.073386 -0.031804
0.075687 -0.029811
0.077943 -0.027739
0.080153 -0.025607
0.082298 -0.023440
0.084351 -0.021272
0.086280 -0.019141
0.088058 -0.017086
0.089658 -0.015145
0.091050 -0.013352
0.092199 -0.011727
0.093069 -0.010286
0.093619 -0.009033
0.093817 -0.007971
0.093639 -0.007100
0.093074 -0.006426
0.092130 -0.005953
0.090830 -0.005682
0.089216 -0.005609
0.087340 -0.005721
0.085261 -0.005998
0.083035 -0.006415
0.080703 -0.006946
0.078291 -0.007573
0.075809 -0.008281
0.073255 -0.009069
0.070626 -0.009942
0.067920 -0.010916
0.065136 -0.012011
0.062276 -0.013244
0.059339 -0.014627
0.056328 -0.016160
0.053249 -0.017830
0.050111 -0.019617
0.046930 -0.021498
0.043724 -0.023451
0.040515 -0.025457
0.037324 -0.027500
0.034172 -0.029565
0.031076 -0.031637
0.028048 -0.033701
0.025096 -0.035746
0.022219 -0.037761
0.019417 -0.039737
0.016695 -0.041667
0.014061 -0.043544
0.011530 -0.045363
0.009116 -0.047117
0.006833 -0.048802
0.004689 -0.050409
0.002692 -0.051922
0.000851 -0.053322
-0.000820 -0.054578
-0.002300 -0.055658
-0.003566 -0.056527
-0.004602 -0.057157
-0.005393 -0.057525
-0.005936 -0.057620
-0.006239 -0.057441
-0.006317 -0.056994
-0.006195 -0.056296
-0.005897 -0.055367
-0.005449 -0.054230
-0.004869 -0.052911
-0.004167 -0.051437
-0.003347 -0.049833
-0.002411 -0.048122
-0.001364 -0.046320
-0.000216 -0.044439
0.001015 -0.042484
0.002308 -0.040457
0.003643 -0.038354
0.005002 -0.036169
0.006373 -0.033891
0.007748 -0.031508
0.009118 -0.029014
0.010474 -0.026406
0.011806 -0.023692
0.013102 -0.020888
0.014352 -0.018015
0.015550 -0.015097
0.016694 -0.012158
0.017787 -0.009216
0.018836 -0.006287
0.019844 -0.003382
0.020811 -0.000509
0.021726 0.002323
0.022571 0.005103
0.023319 0.007819
0.023942 0.010456
0.024412 0.012996
0.024704 0.015417
-0.046081 0.029416
-0.043140 0.030191
-0.040347 0.030928
-0.037697 0.031630
-0.035182 0.032298
-0.032798 0.032930
-0.030540 0.033526
-0.028406 0.034083
-0.026395 0.034600
-0.024507 0.035075
-0.022743 0.035506
-0.021104 0.035893
-0.019597 0.036233
-0.018235 0.036524
-0.017032 0.036759
-0.016012 0.036925
-0.015192 0.037006
-0.014589 0.036983
-0.014210 0.036833
-0.014055 0.036533
-0.014118 0.036065
-0.014390 0.035415
-0.014863 0.034577
-0.015529 0.033554
-0.016382 0.032349
-0.017418 0.030971
-0.018632 0.029430
-0.020020 0.027738
-0.021577 0.025906
-0.023298 0.023952
-0.025177 0.021892
-0.027209 0.019749
-0.029386 0.017543
-0.031700 0.015296
-0.034134 0.013026
-0.036667 0.010746
-0.039267 0.008465
-0.041896 0.006183
-0.044514 0.003897
-0.047086 0.001602
-0.049580 -0.000702
-0.051971 -0.003011
-0.054240 -0.005315
-0.056371 -0.007597
-0.058349 -0.009836
-0.060162 -0.012013
-0.061800 -0.014105
-0.063252 -0.016092
-0.064510 -0.017955
-0.065567 -0.019675
-0.066415 -0.021235
-0.067048 -0.022621
-0.067461 -0.023825
-0.067648 -0.024844
-0.067602 -0.025679
-0.067318 -0.026341
-0.066794 -0.026843
-0.066032 -0.027203
-0.065045 -0.027437
-0.063856 -0.027556
-0.062492 -0.027568
-0.060984 -0.027471
-0.059352 -0.027260
-0.057609 -0.026926
-0.055754 -0.026459
-0.053779 -0.025851
-0.051672 -0.025096
-0.049422 -0.024192
-0.047020 -0.023139
-0.044461 -0.021941
-0.041742 -0.020605
-0.038863 -0.019141
-0.035826 -0.017561
-0.032632 -0.015881
-0.029285 -0.014119
-0.025794 -0.012293
-0.022172 -0.010423
-0.018449 -0.008528
-0.014659 -0.006629
-0.010851 -0.004746
-0.007070 -0.002900
-0.003361 -0.001108
0.000240 0.000609
0.003706 0.002235
0.007018 0.003752
0.010163 0.005146
0.013129 0.006404
0.015907 0.007515
0.018489 0.008471
0.020869 0.009265
0.023043 0.009895
0.025011 0.010364
0.026776 0.010678
0.028342 0.010850
0.029716 0.010898
0.030905 0.010849
0.031917 0.010729
0.032755 0.010566
0.033422 0.010379
0.033916 0.010177
0.034240 0.009953
-0.035067 0.031932
-0.031921 0.032901
-0.028745 0.033890
-0.025565 0.034883
-0.022411 0.035861
-0.019311 0.036803
-0.016293 0.037689
-0.013386 0.038497
-0.010616 0.039208
-0.008010 0.039802
-0.005589 0.040262
-0.003375 0.040574
-0.001381 0.040731
0.000382 0.040729
0.001906 0.040573
0.003187 0.040274
0.004221 0.039849
0.005002 0.039313
0.005529 0.038684
0.005800 0.037972
0.005818 0.037187
0.005590 0.036332
0.005127 0.035409
0.004446 0.034417
0.003567 0.033355
0.002510 0.032221
0.001295 0.031011
-0.000060 0.029719
-0.001541 0.028338
-0.003138 0.026860
-0.004842 0.025275
-0.006650 0.023577
-0.008554 0.021764
-0.010550 0.019839
-0.012627 0.017813
-0.014775 0.015706
-0.016980 0.013539
-0.019223 0.011335
-0.021483 0.009119
-0.023736 0.006908
-0.025959 0.004721
-0.028126 0.002571
-0.030217 0.000472
-0.032212 -0.001566
-0.034098 -0.003533
-0.035866 -0.005419
-0.037510 -0.007221
-0.039032 -0.008933
-0.040433 -0.010554
-0.041717 -0.012083
-0.042886 -0.013518
-0.043941 -0.014859
-0.044880 -0.016102
-0.045699 -0.017244
-0.046388 -0.018281
-0.046933 -0.019208
-0.047313 -0.020018
-0.047506 -0.020708
-0.047487 -0.021272
-0.047235 -0.021708
-0.046733 -0.022009
-0.045972 -0.022171
-0.044952 -0.022186
-0.043680 -0.022046
-0.042174 -0.021748
-0.040457 -0.021290
-0.038557 -0.020675
-0.036505 -0.019909
-0.034330 -0.019004
-0.032062 -0.017973
-0.029722 -0.016831
-0.027331 -0.015596
-0.024902 -0.014286
-0.022448 -0.012918
-0.019978 -0.011511
-0.017496 -0.010080
-0.015001 -0.008639
-0.012491 -0.007198
-0.009966 -0.005763
-0.007425 -0.004338
-0.004872 -0.002925
-0.002317 -0.001524
0.000230 -0.000137
0.002752 0.001231
0.005235 0.002574
0.007661 0.003881
0.010015 0.005139
0.012286 0.006333
0.014462 0.007449
0.016535 0.008469
0.018496 0.009376
0.020335 0.010152
0.022040 0.010778
0.023597 0.011236
0.024992 0.011511
0.026213 0.011593
0.027252 0.011482
0.028102 0.011182
0.028763 0.010707
0.029237 0.010075
0.029529 0.009309
-0.014521 0.032047
-0.011518 0.032752
-0.008557 0.033304
-0.005655 0.033706
-0.002835 0.033967
-0.000119 0.034104
0.002472 0.034140
0.004922 0.034104
0.007219 0.034026
0.009355 0.033934
0.011323 0.033850
0.013120 0.033787
0.014739 0.033743
0.016174 0.033705
0.017415 0.033648
0.018449 0.033538
0.019261 0.033337
0.019832 0.033008
0.020147 0.032525
0.020192 0.031868
0.019958 0.031032
0.019441 0.030020
0.018641 0.028842
0.017565 0.027514
0.016226 0.026056
0.014640 0.024492
0.012834 0.022848
0.010837 0.021151
0.008680 0.019425
0.006396 0.017694
0.004013 0.015972
0.001557 0.014269
-0.000955 0.012585
-0.003512 0.010913
-0.006111 0.009242
-0.008753 0.007561
-0.011444 0.005857
-0.014187 0.004124
-0.016981 0.002363
-0.019816 0.000581
-0.022673 -0.001203
-0.025526 -0.002967
-0.028345 -0.004689
-0.031098 -0.006344
-0.033751 -0.007917
-0.036273 -0.009391
-0.038635 -0.010759
-0.040811 -0.012013
-0.042780 -0.013148
-0.044527 -0.014163
-0.046046 -0.015057
-0.047337 -0.015834
-0.048409 -0.016498
-0.049276 -0.017062
-0.049958 -0.017535
-0.050474 -0.017932
-0.050837 -0.018265
-0.051053 -0.018544
-0.051117 -0.018778
-0.051017 -0.018969
-0.050729 -0.019115
-0.050228 -0.019207
-0.049490 -0.019236
-0.048494 -0.019194
-0.047227 -0.019072
-0.045683 -0.018867
-0.043869 -0.018578
-0.041794 -0.018205
-0.039475 -0.017748
-0.036934 -0.017206
-0.034190 -0.016575
-0.031266 -0.015855
-0.028184 -0.015045
-0.024971 -0.014153
-0.021653 -0.013191
-0.018261 -0.012178
-0.014824 -0.011139
-0.011374 -0.010099
-0.007944 -0.009085
-0.004568 -0.008120
-0.001275 -0.007220
0.001906 -0.006395
0.004954 -0.005648
0.007849 -0.004978
0.010576 -0.004378
0.013126 -0.003841
0.015488 -0.003358
0.017660 -0.002920
0.019637 -0.002514
0.021423 -0.002126
0.023027 -0.001740
0.024464 -0.001338
0.025752 -0.000905
0.026912 -0.000432
0.027964 0.000086
0.028921 0.000647
0.029792 0.001241
0.030571 0.001853
0.031239 0.002460
0.031762 0.003037
0.032103 0.003553
-0.037040 0.063290
-0.034074 0.063919
-0.031115 0.064331
-0.028183 0.064525
-0.025296 0.064515
-0.022473 0.064323
-0.019726 0.063984
-0.017060 0.063541
-0.014474 0.063040
-0.011963 0.062523
-0.009520 0.062024
-0.007145 0.061566
-0.004841 0.061154
-0.002625 0.060778
-0.000523 0.060413
0.001427 0.060024
0.003183 0.059564
0.004705 0.058987
0.005956 0.058252
0.006907 0.057324
0.007539 0.056182
0.007843 0.054817
0.007818 0.053231
0.007474 0.051440
0.006830 0.049469
0.005913 0.047353
0.004759 0.045136
0.003408 0.042868
0.001899 0.040597
0.000267 0.038367
-0.001461 0.036215
-0.003271 0.034164
-0.005156 0.032224
-0.007121 0.030391
-0.009174 0.028650
-0.011324 0.026979
-0.013576 0.025352
-0.015927 0.023741
-0.018370 0.022126
-0.020884 0.020488
-0.023448 0.018820
-0.026030 0.017119
-0.028601 0.015390
-0.031128 0.013642
-0.033579 0.011891
-0.035926 0.010154
-0.038145 0.008454
-0.040220 0.006815
-0.042141 0.005263
-0.043907 0.003822
-0.045524 0.002514
-0.046999 0.001357
-0.048341 0.000360
-0.049557 -0.000472
-0.050651 -0.001144
-0.051622 -0.001670
-0.052464 -0.002066
-0.053160 -0.002356
-0.053689 -0.002562
-0.054022 -0.002708
-0.054131 -0.002812
-0.053986 -0.002890
-0.053562 -0.002953
-0.052841 -0.003009
-0.051817 -0.003059
-0.050492 -0.003103
-0.048882 -0.003133
-0.047014 -0.003135
-0.044919 -0.003089
-0.042635 -0.002967
-0.040194 -0.002742
-0.037623 -0.002389
-0.034943 -0.001892
-0.032164 -0.001254
-0.029294 -0.000495
-0.026341 0.000350
-0.023314 0.001237
-0.020228 0.002114
-0.017103 0.002932
-0.013965 0.003644
-0.010838 0.004214
-0.007747 0.004616
-0.004716 0.004832
-0.001765 0.004855
0.001087 0.004688
0.003821 0.004341
0.006421 0.003832
0.008877 0.003191
0.011181 0.002454
0.013338 0.001663
0.015357 0.000865
0.017258 0.000103
0.019059 -0.000591
0.020780 -0.001196
0.022434 -0.001707
0.024025 -0.002134
0.025546 -0.002498
0.026977 -0.002831
0.028290 -0.003167
0.029445 -0.003544
0.030402 -0.003995
-0.031166 0.035159
-0.028022 0.036068
-0.024881 0.036809
-0.021762 0.037374
-0.018688 0.037766
-0.015676 0.037995
-0.012738 0.038080
-0.009882 0.038048
-0.007106 0.037931
-0.004409 0.037761
-0.001786 0.037567
0.000757 0.037368
0.003204 0.037176
0.005525 0.036986
0.007686 0.036783
0.009648 0.036542
0.011377 0.036229
0.012840 0.035809
0.014010 0.035247
0.014867 0.034519
0.015397 0.033605
0.015596 0.032496
0.015466 0.031190
0.015016 0.029697
0.014263 0.028035
0.013232 0.026231
0.011953 0.024320
0.010458 0.022343
0.008780 0.020342
0.006952 0.018361
0.004998 0.016439
0.002940 0.014604
0.000789 0.012872
-0.001444 0.011238
-0.003757 0.009682
-0.006145 0.008171
-0.008601 0.006671
-0.011118 0.005152
-0.013680 0.003594
-0.016269 0.001988
-0.018861 0.000336
-0.021432 -0.001357
-0.023958 -0.003079
-0.026416 -0.004817
-0.028787 -0.006552
-0.031053 -0.008267
-0.033203 -0.009937
-0.035232 -0.011537
-0.037137 -0.013037
-0.038923 -0.014403
-0.040596 -0.015602
-0.042164 -0.016603
-0.043634 -0.017385
-0.045008 -0.017944
-0.046280 -0.018293
-0.047431 -0.018463
-0.048433 -0.018493
-0.049248 -0.018424
-0.049835 -0.018287
-0.050154 -0.018104
-0.050174 -0.017893
-0.049869 -0.017664
-0.049226 -0.017424
-0.048243 -0.017180
-0.046929 -0.016937
-0.045301 -0.016698
-0.043389 -0.016460
-0.041227 -0.016219
-0.038849 -0.015958
-0.036289 -0.015654
-0.033574 -0.015277
-0.030724 -0.014790
-0.027756 -0.014162
-0.024689 -0.013372
-0.021539 -0.012417
-0.018324 -0.011315
-0.015065 -0.010100
-0.011781 -0.008815
-0.008492 -0.007505
-0.005222 -0.006210
-0.001994 -0.004964
0.001165 -0.003792
0.004227 -0.002716
0.007170 -0.001748
0.009971 -0.000894
0.012611 -0.000155
0.015077 0.000472
0.017360 0.001001
0.019462 0.001451
0.021394 0.001847
0.023180 0.002223
0.024849 0.002614
0.026436 0.003054
0.027977 0.003571
0.029499 0.004182
0.031017 0.004891
0.032521 0.005688
0.033980 0.006551
0.035341 0.007450
0.036537 0.008352
0.037504 0.009222
-0.042721 0.028195
-0.039716 0.028943
-0.036752 0.029641
-0.033843 0.030286
-0.030996 0.030880
-0.028205 0.031435
-0.025462 0.031962
-0.022757 0.032477
-0.020087 0.032991
-0.017448 0.033516
-0.014844 0.034059
-0.012280 0.034624
-0.009765 0.035212
-0.007312 0.035816
-0.004940 0.036424
-0.002674 0.037015
-0.000545 0.037561
0.001416 0.038032
0.003181 0.038395
0.004726 0.038626
0.006039 0.038711
0.007117 0.038645
0.007969 0.038437
0.008612 0.038100
0.009066 0.037654
0.009347 0.037115
0.009464 0.036499
0.009415 0.035818
0.009193 0.035082
0.008789 0.034300
0.008194 0.033479
0.007402 0.032626
0.006407 0.031741
0.005205 0.030824
0.003790 0.029869
0.002158 0.028862
0.000304 0.027788
-0.001773 0.026626
-0.004067 0.025359
-0.006567 0.023972
-0.009248 0.022458
-0.012076 0.020821
-0.015010 0.019072
-0.018002 0.017227
-0.021006 0.015305
-0.023983 0.013325
-0.026898 0.011309
-0.029717 0.009278
-0.032411 0.007255
-0.034948 0.005267
-0.037301 0.003338
-0.039446 0.001492
-0.041370 -0.000252
-0.043069 -0.001880
-0.044549 -0.003387
-0.045821 -0.004773
-0.046899 -0.006044
-0.047797 -0.007214
-0.048527 -0.008297
-0.049101 -0.009313
-0.049526 -0.010277
-0.049808 -0.011205
-0.049948 -0.012107
-0.049946 -0.012988
-0.049804 -0.013851
-0.049522 -0.014693
-0.049096 -0.015506
-0.048509 -0.016275
-0.047738 -0.016976
-0.046750 -0.017581
-0.045512 -0.018061
-0.043999 -0.018389
-0.042197 -0.018546
-0.040104 -0.018520
-0.037730 -0.018310
-0.035095 -0.017924
-0.032224 -0.017383
-0.029150 -0.016712
-0.025910 -0.015948
-0.022546 -0.015129
-0.019099 -0.014291
-0.015611 -0.013463
-0.012119 -0.012668
-0.008655 -0.011914
-0.005248 -0.011201
-0.001921 -0.010523
0.001312 -0.009868
0.004439 -0.009220
0.007452 -0.008566
0.010344 -0.007892
0.013105 -0.007186
0.015724 -0.006443
0.018190 -0.005656
0.020497 -0.004824
0.022643 -0.003951
0.024629 -0.003041
0.026460 -0.002107
0.028137 -0.001169
0.029657 -0.000251
0.031009 0.000613
0.032175 0.001392
0.055957 -0.046624
0.058880 -0.045844
0.061668 -0.044969
0.064281 -0.043997
0.066686 -0.042936
0.068856 -0.041803
0.070777 -0.040619
0.072446 -0.039406
0.073869 -0.038184
0.075058 -0.036972
0.076024 -0.035785
0.076775 -0.034635
0.077315 -0.033529
0.077647 -0.032477
0.077777 -0.031483
0.077715 -0.030557
0.077476 -0.029706
0.077077 -0.028939
0.076525 -0.028261
0.075821 -0.027669
0.074953 -0.027155
0.073902 -0.026706
0.072647 -0.026310
0.071173 -0.025959
0.069472 -0.025654
0.067549 -0.025402
0.065414 -0.025217
0.063089 -0.025111
0.060600 -0.025097
0.057977 -0.025183
0.055249 -0.025375
0.052447 -0.025672
0.049596 -0.026071
0.046718 -0.026570
0.043827 -0.027164
0.040937 -0.027853
0.038059 -0.028638
0.035201 -0.029524
0.032374 -0.030515
0.029585 -0.031613
0.026843 -0.032811
0.024158 -0.034094
0.021543 -0.035438
0.019012 -0.036819
0.016580 -0.038210
0.014258 -0.039594
0.012057 -0.040956
0.009985 -0.042286
0.008050 -0.043576
0.006256 -0.044815
0.004608 -0.045994
0.003109 -0.047102
0.001758 -0.048131
0.000555 -0.049073
-0.000508 -0.049924
-0.001440 -0.050684
-0.002251 -0.051357
-0.002952 -0.051949
-0.003549 -0.052466
-0.004046 -0.052911
-0.004445 -0.053281
-0.004740 -0.053559
-0.004923 -0.053718
-0.004982 -0.053721
-0.004909 -0.053534
-0.004698 -0.053128
-0.004352 -0.052485
-0.003876 -0.051598
-0.003277 -0.050465
-0.002562 -0.049090
-0.001738 -0.047478
-0.000808 -0.045636
0.000219 -0.043576
0.001332 -0.041319
0.002515 -0.038895
0.003747 -0.036341
0.005002 -0.033696
0.006256 -0.030998
0.007482 -0.028283
0.008654 -0.025578
0.009743 -0.022904
0.010728 -0.020274
0.011595 -0.017691
0.012338 -0.015150
0.012960 -0.012647
0.013468 -0.010175
0.013871 -0.007736
0.014180 -0.005334
0.014404 -0.002978
0.014554 -0.000678
0.014644 0.001561
0.014688 0.003738
0.014700 0.005853
0.014692 0.007910
0.014672 0.009911
0.014640 0.011850
0.014587 0.013721
0.014498 0.015513
0.014348 0.017218
0.014110 0.018822
0.013754 0.020314
-0.044419 0.028031
-0.041360 0.028787
-0.038179 0.029550
-0.034917 0.030312
-0.031617 0.031072
-0.028317 0.031833
-0.025053 0.032606
-0.021848 0.033403
-0.018722 0.034237
-0.015685 0.035121
-0.012750 0.036058
-0.009927 0.037043
-0.007228 0.038062
-0.004669 0.039094
-0.002265 0.040113
-0.000035 0.041090
0.001998 0.041993
0.003814 0.042792
0.005393 0.043461
0.006717 0.043977
0.007772 0.044324
0.008549 0.044489
0.009045 0.044471
0.009266 0.044273
0.009227 0.043908
0.008950 0.043400
0.008466 0.042778
0.007809 0.042076
0.007009 0.041332
0.006090 0.040576
0.005063 0.039832
0.003925 0.039112
0.002667 0.038419
0.001271 0.037742
-0.000280 0.037066
-0.001998 0.036371
-0.003886 0.035632
-0.005941 0.034825
-0.008152 0.033927
-0.010500 0.032919
-0.012964 0.031787
-0.015519 0.030526
-0.018139 0.029134
-0.020795 0.027618
-0.023458 0.025993
-0.026101 0.024280
-0.028697 0.022506
-0.031229 0.020700
-0.033684 0.018897
-0.036060 0.017128
-0.038356 0.015425
-0.040580 0.013812
-0.042739 0.012307
-0.044839 0.010917
-0.046880 0.009642
-0.048853 0.008473
-0.050737 0.007399
-0.052498 0.006406
-0.054093 0.005481
-0.055481 0.004612
-0.056621 0.003792
-0.057481 0.003013
-0.058035 0.002273
-0.058268 0.001569
-0.058176 0.000903
-0.057765 0.000281
-0.057057 -0.000291
-0.056080 -0.000802
-0.054873 -0.001238
-0.053472 -0.001580
-0.051911 -0.001808
-0.050213 -0.001903
-0.048393 -0.001853
-0.046460 -0.001656
-0.044418 -0.001326
-0.042269 -0.000889
-0.040015 -0.000377
-0.037653 0.000178
-0.035185 0.000748
-0.032613 0.001312
-0.029940 0.001854
-0.027177 0.002361
-0.024337 0.002828
-0.021438 0.003250
-0.018501 0.003626
-0.015550 0.003956
-0.012611 0.004247
-0.009706 0.004509
-0.006855 0.004756
-0.004069 0.005007
-0.001356 0.005279
0.001285 0.005589
0.003851 0.005945
0.006340 0.006343
0.008745 0.006769
0.011055 0.007201
0.013252 0.007612
0.015316 0.007976
0.017221 0.008273
0.018936 0.008482
0.020433 0.008589
0.000992 0.007938
0.004120 0.008842
0.007293 0.009681
0.010489 0.010454
0.013686 0.011161
0.016861 0.011808
0.019992 0.012399
0.023057 0.012939
0.026031 0.013430
0.028894 0.013871
0.031628 0.014259
0.034220 0.014588
0.036659 0.014848
0.038938 0.015033
0.041043 0.015135
0.042955 0.015147
0.044649 0.015067
0.046098 0.014896
0.047277 0.014638
0.048164 0.014295
0.048746 0.013871
0.049018 0.013368
0.048978 0.012788
0.048633 0.012134
0.047994 0.011407
0.047072 0.010610
0.045887 0.009746
0.044457 0.008817
0.042809 0.007825
0.040973 0.006769
0.038982 0.005646
0.036871 0.004452
0.034672 0.003186
0.032409 0.001846
0.030097 0.000441
0.027740 -0.001020
0.025335 -0.002518
0.022876 -0.004037
0.020359 -0.005560
0.017785 -0.007075
0.015162 -0.008571
0.012502 -0.010040
0.009820 -0.011476
0.007132 -0.012871
0.004459 -0.014216
0.001817 -0.015501
-0.000772 -0.016714
-0.003288 -0.017842
-0.005711 -0.018873
-0.008023 -0.019797
-0.010210 -0.020607
-0.012267 -0.021303
-0.014195 -0.021885
-0.016003 -0.022360
-0.017700 -0.022733
-0.019294 -0.023012
-0.020779 -0.023209
-0.022139 -0.023334
-0.023349 -0.023400
-0.024378 -0.023420
-0.025198 -0.023405
-0.025787 -0.023359
-0.026128 -0.023282
-0.026209 -0.023168
-0.026026 -0.023009
-0.025575 -0.022789
-0.024859 -0.022495
-0.023883 -0.022108
-0.022659 -0.021613
-0.021204 -0.020996
-0.019547 -0.020250
-0.017724 -0.019374
-0.015777 -0.018370
-0.013746 -0.017250
-0.011669 -0.016029
-0.009571 -0.014727
-0.007469 -0.013372
-0.005368 -0.011991
-0.003269 -0.010613
-0.001174 -0.009262
0.000915 -0.007957
0.002990 -0.006707
0.005044 -0.005515
0.007067 -0.004382
0.009048 -0.003304
0.010979 -0.002277
0.012850 -0.001295
0.014652 -0.000355
0.016376 0.000546
0.018010 0.001410
0.019546 0.002233
0.020974 0.003013
0.022290 0.003740
0.023494 0.004405
0.024593 0.005002
0.025596 0.005523
0.026510 0.005966
0.027335 0.006332
0.028061 0.006627
0.028665 0.006856
0.029120 0.007028
0.073584 -0.032793
0.076612 -0.031934
0.079529 -0.031025
0.082298 -0.030079
0.084881 -0.029107
0.087246 -0.028120
0.089372 -0.027128
0.091254 -0.026140
0.092902 -0.025162
0.094343 -0.024201
0.095617 -0.023265
0.096771 -0.022362
0.097847 -0.021504
0.098875 -0.020702
0.099857 -0.019964
0.100771 -0.019299
0.101573 -0.018710
0.102205 -0.018200
0.102608 -0.017777
0.102731 -0.017448
0.102531 -0.017223
0.101976 -0.017109
0.101041 -0.017114
0.099713 -0.017239
0.097986 -0.017484
0.095866 -0.017844
0.093374 -0.018315
0.090543 -0.018886
0.087417 -0.019550
0.084053 -0.020299
0.080512 -0.021128
0.076855 -0.022035
0.073140 -0.023024
0.069412 -0.024098
0.065706 -0.025258
0.062041 -0.026500
0.058429 -0.027808
0.054873 -0.029161
0.051378 -0.030533
0.047949 -0.031899
0.044595 -0.033237
0.041328 -0.034525
0.038161 -0.035746
0.035108 -0.036882
0.032184 -0.037922
0.029400 -0.038858
0.026769 -0.039684
0.024299 -0.040403
0.021991 -0.041019
0.019842 -0.041547
0.017839 -0.042004
0.015963 -0.042415
0.014186 -0.042804
0.012480 -0.043199
0.010823 -0.043619
0.009204 -0.044074
0.007635 -0.044561
0.006148 -0.045062
0.004787 -0.045549
0.003598 -0.045989
0.002620 -0.046348
0.001886 -0.046592
0.001416 -0.046693
0.001220 -0.046627
0.001301 -0.046379
0.001652 -0.045941
0.002257 -0.045313
0.003096 -0.044502
0.004138 -0.043523
0.005351 -0.042393
0.006699 -0.041133
0.008142 -0.039764
0.009647 -0.038308
0.011183 -0.036784
0.012726 -0.035207
0.014260 -0.033588
0.015777 -0.031935
0.017275 -0.030248
0.018755 -0.028527
0.020214 -0.026768
0.021650 -0.024967
0.023053 -0.023121
0.024414 -0.021229
0.025718 -0.019293
0.026949 -0.017318
0.028091 -0.015313
0.029124 -0.013286
0.030029 -0.011249
0.030792 -0.009217
0.031398 -0.007205
0.031841 -0.005226
0.032122 -0.003293
0.032246 -0.001417
0.032226 0.000395
0.032075 0.002136
0.031802 0.003803
0.031411 0.005392
0.030897 0.006898
0.030251 0.008319
0.029458 0.009650
0.028508 0.010890
-0.035205 0.022948
-0.032102 0.023857
-0.029001 0.024780
-0.025940 0.025708
-0.022957 0.026636
-0.020087 0.027560
-0.017360 0.028478
-0.014797 0.029388
-0.012411 0.030291
-0.010211 0.031182
-0.008200 0.032052
-0.006379 0.032890
-0.004750 0.033676
-0.003317 0.034392
-0.002087 0.035020
-0.001069 0.035546
-0.000277 0.035962
0.000274 0.036263
0.000570 0.036446
0.000603 0.036510
0.000367 0.036454
-0.000136 0.036278
-0.000900 0.035983
-0.001910 0.035571
-0.003145 0.035047
-0.004581 0.034417
-0.006185 0.033689
-0.007928 0.032870
-0.009780 0.031967
-0.011720 0.030980
-0.013734 0.029905
-0.015816 0.028733
-0.017968 0.027454
-0.020198 0.026056
-0.022512 0.024536
-0.024911 0.022894
-0.027386 0.021139
-0.029917 0.019286
-0.032474 0.017353
-0.035019 0.015357
-0.037512 0.013317
-0.039912 0.011247
-0.042182 0.009161
-0.044289 0.007071
-0.046206 0.004988
-0.047913 0.002919
-0.049399 0.000871
-0.050664 -0.001153
-0.051718 -0.003150
-0.052579 -0.005118
-0.053274 -0.007057
-0.053827 -0.008961
-0.054266 -0.010824
-0.054613 -0.012637
-0.054888 -0.014387
-0.055099 -0.016063
-0.055241 -0.017651
-0.055288 -0.019133
-0.055200 -0.020491
-0.054932 -0.021708
-0.054435 -0.022768
-0.053671 -0.023661
-0.052608 -0.024379
-0.051230 -0.024916
-0.049531 -0.025273
-0.047520 -0.025452
-0.045217 -0.025458
-0.042655 -0.025302
-0.039876 -0.024991
-0.036923 -0.024538
-0.033838 -0.023951
-0.030657 -0.023236
-0.027410 -0.022400
-0.024115 -0.021448
-0.020790 -0.020390
-0.017444 -0.019238
-0.014088 -0.018004
-0.010728 -0.016699
-0.007373 -0.015333
-0.004036 -0.013912
-0.000737 -0.012443
0.002503 -0.010932
0.005657 -0.009387
0.008698 -0.007816
0.011598 -0.006231
0.014333 -0.004642
0.016880 -0.003060
0.019222 -0.001494
0.021349 0.000047
0.023258 0.001559
0.024957 0.003036
0.026456 0.004475
0.027773 0.005864
0.028928 0.007190
0.029940 0.008434
0.030830 0.009575
0.031619 0.010593
0.032318 0.011475
0.032932 0.012216
0.033454 0.012813
0.033868 0.013273
-0.021114 0.021051
-0.018167 0.022063
-0.015285 0.023156
-0.012501 0.024319
-0.009838 0.025541
-0.007320 0.026812
-0.004962 0.028119
-0.002778 0.029450
-0.000782 0.030791
0.001019 0.032130
0.002619 0.033451
0.004012 0.034742
0.005201 0.035990
0.006189 0.037185
0.006980 0.038313
0.007582 0.039364
0.007998 0.040324
0.008233 0.041180
0.008286 0.041919
0.008158 0.042528
0.007850 0.042997
0.007370 0.043317
0.006728 0.043481
0.005936 0.043486
0.005010 0.043330
0.003966 0.043009
0.002818 0.042522
0.001575 0.041868
0.000246 0.041047
-0.001164 0.040060
-0.002651 0.038912
-0.004214 0.037611
-0.005851 0.036165
-0.007564 0.034584
-0.009353 0.032879
-0.011220 0.031060
-0.013163 0.029141
-0.015173 0.027132
-0.017237 0.025048
-0.019328 0.022902
-0.021412 0.020707
-0.023451 0.018475
-0.025404 0.016218
-0.027234 0.013945
-0.028911 0.011667
-0.030412 0.009391
-0.031724 0.007124
-0.032838 0.004875
-0.033750 0.002652
-0.034460 0.000464
-0.034973 -0.001681
-0.035293 -0.003775
-0.035430 -0.005812
-0.035400 -0.007788
-0.035219 -0.009699
-0.034906 -0.011541
-0.034479 -0.013303
-0.033949 -0.014973
-0.033322 -0.016536
-0.032594 -0.017971
-0.031754 -0.019260
-0.030789 -0.020385
-0.029684 -0.021331
-0.028430 -0.022087
-0.027020 -0.022641
-0.025456 -0.022987
-0.023744 -0.023120
-0.021893 -0.023039
-0.019920 -0.022746
-0.017843 -0.022248
-0.015681 -0.021555
-0.013456 -0.020685
-0.011186 -0.019656
-0.008887 -0.018488
-0.006573 -0.017200
-0.004252 -0.015809
-0.001930 -0.014329
0.000388 -0.012773
0.002700 -0.011153
0.005001 -0.009480
0.007283 -0.007770
0.009533 -0.006036
0.011731 -0.004296
0.013857 -0.002565
0.015891 -0.000857
0.017811 0.000814
0.019601 0.002436
0.021246 0.003997
0.022736 0.005483
0.024061 0.006882
0.025214 0.008182
0.026193 0.009372
0.026999 0.010444
0.027639 0.011395
0.028125 0.012225
0.028474 0.012937
0.028705 0.013533
0.028840 0.014011
0.028896 0.014366
0.028885 0.014589
0.028814 0.014669
-0.014116 0.034913
-0.011042 0.035851
-0.008060 0.036779
-0.005173 0.037692
-0.002388 0.038586
0.000281 0.039451
0.002813 0.040272
0.005182 0.041034
0.007361 0.041717
0.009323 0.042304
0.011046 0.042782
0.012512 0.043140
0.013710 0.043374
0.014638 0.043484
0.015299 0.043477
0.015703 0.043364
0.015866 0.043158
0.015806 0.042875
0.015549 0.042529
0.015123 0.042137
0.014559 0.041715
0.013889 0.041276
0.013138 0.040831
0.012319 0.040385
0.011431 0.039932
0.010461 0.039461
0.009388 0.038954
0.008195 0.038395
0.006866 0.037768
0.005396 0.037059
0.003783 0.036259
0.002033 0.035366
0.000158 0.034381
-0.001832 0.033311
-0.003922 0.032164
-0.006099 0.030953
-0.008352 0.029689
-0.010665 0.028384
-0.013023 0.027044
-0.015405 0.025676
-0.017791 0.024285
-0.020157 0.022874
-0.022482 0.021446
-0.024746 0.020004
-0.026932 0.018553
-0.029020 0.017100
-0.030985 0.015655
-0.032799 0.014230
-0.034434 0.012836
-0.035867 0.011482
-0.037076 0.010176
-0.038049 0.008924
-0.038778 0.007731
-0.039265 0.006600
-0.039514 0.005537
-0.039535 0.004544
-0.039345 0.003624
-0.038958 0.002778
-0.038394 0.002003
-0.037675 0.001295
-0.036825 0.000647
-0.035871 0.000053
-0.034837 -0.000493
-0.033746 -0.000990
-0.032608 -0.001434
-0.031422 -0.001811
-0.030170 -0.002102
-0.028830 -0.002288
-0.027377 -0.002350
-0.025793 -0.002280
-0.024068 -0.002075
-0.022203 -0.001744
-0.020206 -0.001297
-0.018089 -0.000751
-0.015863 -0.000121
-0.013543 0.000577
-0.011138 0.001332
-0.008658 0.002135
-0.006115 0.002976
-0.003524 0.003847
-0.000908 0.004734
0.001706 0.005624
0.004290 0.006503
0.006819 0.007357
0.009277 0.008177
0.011651 0.008955
0.013931 0.009684
0.016105 0.010354
0.018154 0.010952
0.020057 0.011458
0.021789 0.011853
0.023325 0.012116
0.024645 0.012230
0.025734 0.012183
0.026587 0.011971
0.027202 0.011600
0.027589 0.011081
0.027759 0.010436
0.027729 0.009687
0.027515 0.008856
0.027132 0.007963
0.032158 0.008769
0.035147 0.009540
0.038026 0.010234
0.040775 0.010844
0.043378 0.011362
0.045816 0.011786
0.048076 0.012112
0.050150 0.012341
0.052035 0.012476
0.053741 0.012525
0.055287 0.012498
0.056698 0.012408
0.058001 0.012269
0.059213 0.012088
0.060339 0.011870
0.061362 0.011610
0.062252 0.011295
0.062969 0.010910
0.063472 0.010436
0.063723 0.009859
0.063689 0.009163
0.063347 0.008340
0.062679 0.007383
0.061676 0.006287
0.060336 0.005054
0.058668 0.003687
0.056685 0.002197
0.054414 0.000597
0.051885 -0.001096
0.049139 -0.002859
0.046216 -0.004670
0.043160 -0.006505
0.040008 -0.008342
0.036791 -0.010165
0.033529 -0.011962
0.030236 -0.013730
0.026920 -0.015470
0.023590 -0.017190
0.020259 -0.018893
0.016937 -0.020583
0.013641 -0.022259
0.010388 -0.023916
0.007196 -0.025545
0.004087 -0.027135
0.001081 -0.028671
-0.001799 -0.030135
-0.004527 -0.031506
-0.007079 -0.032764
-0.009431 -0.033885
-0.011566 -0.034853
-0.013476 -0.035652
-0.015162 -0.036278
-0.016639 -0.036731
-0.017931 -0.037020
-0.019068 -0.037162
-0.020074 -0.037182
-0.020965 -0.037107
-0.021741 -0.036970
-0.022391 -0.036800
-0.022894 -0.036617
-0.023229 -0.036434
-0.023372 -0.036254
-0.023305 -0.036070
-0.023011 -0.035868
-0.022481 -0.035629
-0.021707 -0.035331
-0.020691 -0.034949
-0.019438 -0.034461
-0.017960 -0.033847
-0.016275 -0.033093
-0.014405 -0.032191
-0.012378 -0.031139
-0.010222 -0.029943
-0.007962 -0.028611
-0.005622 -0.027158
-0.003218 -0.025598
-0.000762 -0.023952
0.001734 -0.022245
0.004254 -0.020504
0.006777 -0.018757
0.009281 -0.017028
0.011741 -0.015334
0.014132 -0.013687
0.016431 -0.012090
0.018615 -0.010547
0.020662 -0.009055
0.022553 -0.007614
0.024268 -0.006224
0.025790 -0.004885
0.027107 -0.003600
0.028209 -0.002370
0.029093 -0.001200
0.029761 -0.000091
0.030226 0.000956
0.030506 0.001947
0.030625 0.002889
0.030607 0.003792
0.030467 0.004665
0.030208 0.005513
0.029815 0.006332
0.029266 0.007113
-0.098245 0.027874
-0.095113 0.028712
-0.091846 0.029538
-0.088471 0.030349
-0.085013 0.031144
-0.081500 0.031923
-0.077955 0.032685
-0.074402 0.033431
-0.070867 0.034159
-0.067371 0.034870
-0.063940 0.035562
-0.060593 0.036233
-0.057352 0.036881
-0.054235 0.037500
-0.051259 0.038079
-0.048444 0.038608
-0.045808 0.039070
-0.043368 0.039448
-0.041141 0.039727
-0.039141 0.039891
-0.037376 0.039929
-0.035851 0.039834
-0.034570 0.039602
-0.033529 0.039234
-0.032726 0.038734
-0.032160 0.038106
-0.031827 0.037356
-0.031728 0.036491
-0.031862 0.035519
-0.032224 0.034447
-0.032810 0.033286
-0.033609 0.032048
-0.034609 0.030746
-0.035797 0.029390
-0.037155 0.027990
-0.038667 0.026552
-0.040312 0.025080
-0.042069 0.023576
-0.043915 0.022040
-0.045830 0.020474
-0.047792 0.018882
-0.049786 0.017269
-0.051797 0.015643
-0.053816 0.014011
-0.055838 0.012382
-0.057862 0.010765
-0.059890 0.009165
-0.061921 0.007590
-0.063951 0.006046
-0.065968 0.004545
-0.067954 0.003095
-0.069884 0.001710
-0.071733 0.000401
-0.073473 -0.000824
-0.075078 -0.001958
-0.076519 -0.003001
-0.077769 -0.003956
-0.078801 -0.004828
-0.079592 -0.005623
-0.080122 -0.006347
-0.080376 -0.007004
-0.080348 -0.007594
-0.080038 -0.008119
-0.079452 -0.008576
-0.078604 -0.008967
-0.077509 -0.009289
-0.076184 -0.009542
-0.074643 -0.009727
-0.072895 -0.009842
-0.070946 -0.009887
-0.068796 -0.009857
-0.066444 -0.009753
-0.063890 -0.009574
-0.061136 -0.009323
-0.058187 -0.009003
-0.055050 -0.008623
-0.051734 -0.008192
-0.048254 -0.007722
-0.044628 -0.007223
-0.040876 -0.006707
-0.037023 -0.006183
-0.033095 -0.005659
-0.029116 -0.005139
-0.025110 -0.004628
-0.021098 -0.004126
-0.017098 -0.003634
-0.013121 -0.003151
-0.009177 -0.002673
-0.005272 -0.002199
-0.001413 -0.001726
0.002392 -0.001253
0.006129 -0.000783
0.009783 -0.000317
0.013333 0.000139
0.016760 0.000579
0.020042 0.000999
0.023157 0.001391
0.026082 0.001748
0.028792 0.002061
0.031263 0.002318
0.033475 0.002507
0.051073 -0.002246
0.054053 -0.001512
0.056973 -0.000903
0.059809 -0.000450
0.062539 -0.000174
0.065143 -0.000089
0.067608 -0.000197
0.069922 -0.000492
0.072084 -0.000963
0.074104 -0.001596
0.076002 -0.002377
0.077806 -0.003295
0.079545 -0.004345
0.081243 -0.005524
0.082900 -0.006832
0.084494 -0.008266
0.085982 -0.009813
0.087312 -0.011457
0.088430 -0.013177
0.089291 -0.014953
0.089864 -0.016769
0.090128 -0.018607
0.090074 -0.020454
0.089698 -0.022293
0.089002 -0.024107
0.087987 -0.025880
0.086662 -0.027595
0.085035 -0.029237
0.083125 -0.030797
0.080954 -0.032272
0.078556 -0.033665
0.075967 -0.034982
0.073225 -0.036237
0.070367 -0.037442
0.067418 -0.038615
0.064392 -0.039769
0.061296 -0.040918
0.058132 -0.042066
0.054902 -0.043213
0.051615 -0.044351
0.048283 -0.045466
0.044923 -0.046537
0.041554 -0.047542
0.038197 -0.048458
0.034872 -0.049263
0.031599 -0.049938
0.028399 -0.050470
0.025291 -0.050853
0.022292 -0.051085
0.019416 -0.051175
0.016671 -0.051134
0.014057 -0.050978
0.011564 -0.050725
0.009177 -0.050389
0.006881 -0.049985
0.004667 -0.049522
0.002543 -0.049008
0.000531 -0.048448
-0.001334 -0.047842
-0.003010 -0.047188
-0.004462 -0.046478
-0.005656 -0.045703
-0.006570 -0.044856
-0.007186 -0.043927
-0.007495 -0.042911
-0.007491 -0.041801
-0.007175 -0.040597
-0.006548 -0.039301
-0.005622 -0.037918
-0.004412 -0.036457
-0.002943 -0.034930
-0.001245 -0.033351
0.000646 -0.031734
0.002689 -0.030092
0.004844 -0.028439
0.007074 -0.026788
0.009347 -0.025155
0.011633 -0.023557
0.013909 -0.022011
0.016152 -0.020533
0.018346 -0.019131
0.020473 -0.017810
0.022517 -0.016573
0.024462 -0.015415
0.026293 -0.014334
0.027998 -0.013321
0.029563 -0.012368
0.030977 -0.011467
0.032230 -0.010609
0.033312 -0.009786
0.034215 -0.008990
0.034937 -0.008215
0.035476 -0.007454
0.035840 -0.006701
0.036039 -0.005952
0.036087 -0.005207
0.035990 -0.004469
0.035748 -0.003752
0.035345 -0.003072
0.034757 -0.002448
0.033956 -0.001892
-0.007542 0.017225
-0.004538 0.017999
-0.001576 0.018717
0.001330 0.019374
0.004167 0.019964
0.006919 0.020485
0.009575 0.020938
0.012126 0.021328
0.014567 0.021658
0.016893 0.021932
0.019099 0.022147
0.021178 0.022295
0.023118 0.022362
0.024906 0.022330
0.026525 0.022182
0.027956 0.021903
0.029177 0.021482
0.030169 0.020914
0.030913 0.020197
0.031392 0.019330
0.031595 0.018312
0.031511 0.017145
0.031135 0.015832
0.030465 0.014382
0.029508 0.012810
0.028276 0.011135
0.026788 0.009384
0.025067 0.007585
0.023139 0.005767
0.021029 0.003954
0.018757 0.002164
0.016339 0.000403
0.013786 -0.001330
0.011110 -0.003044
0.008320 -0.004749
0.005428 -0.006451
0.002454 -0.008152
-0.000582 -0.009848
-0.003653 -0.011526
-0.006731 -0.013172
-0.009786 -0.014767
-0.012790 -0.016292
-0.015715 -0.017730
-0.018535 -0.019061
-0.021226 -0.020271
-0.023769 -0.021346
-0.026150 -0.022273
-0.028361 -0.023048
-0.030400 -0.023667
-0.032272 -0.024133
-0.033986 -0.024453
-0.035550 -0.024638
-0.036972 -0.024699
-0.038255 -0.024651
-0.039399 -0.024505
-0.040398 -0.024273
-0.041243 -0.023963
-0.041920 -0.023580
-0.042409 -0.023126
-0.042689 -0.022600
-0.042738 -0.021999
-0.042535 -0.021322
-0.042065 -0.020567
-0.041316 -0.019735
-0.040285 -0.018827
-0.038977 -0.017850
-0.037401 -0.016810
-0.035576 -0.015714
-0.033524 -0.014572
-0.031269 -0.013392
-0.028837 -0.012181
-0.026253 -0.010946
-0.023540 -0.009695
-0.020722 -0.008438
-0.017824 -0.007185
-0.014870 -0.005951
-0.011885 -0.004749
-0.008891 -0.003589
-0.005909 -0.002482
-0.002956 -0.001436
-0.000050 -0.000456
0.002792 0.000451
0.005552 0.001279
0.008209 0.002021
0.010746 0.002673
0.013147 0.003230
0.015397 0.003693
0.017488 0.004064
0.019417 0.004350
0.021187 0.004565
0.022803 0.004723
0.024275 0.004841
0.025608 0.004933
0.026804 0.005005
0.027859 0.005062
0.028764 0.005098
0.029510 0.005109
0.030088 0.005091
0.030493 0.005041
0.030719 0.004955
0.030762 0.004829
-0.060354 0.042118
-0.057417 0.042803
-0.054560 0.043372
-0.051797 0.043824
-0.049145 0.044161
-0.046616 0.044386
-0.044217 0.044508
-0.041953 0.044540
-0.039822 0.044495
-0.037825 0.044384
-0.035965 0.044214
-0.034250 0.043985
-0.032697 0.043689
-0.031328 0.043315
-0.030166 0.042845
-0.029234 0.042263
-0.028552 0.041554
-0.028133 0.040709
-0.027988 0.039721
-0.028120 0.038591
-0.028530 0.037323
-0.029212 0.035923
-0.030158 0.034404
-0.031351 0.032787
-0.032769 0.031100
-0.034391 0.029378
-0.036192 0.027659
-0.038149 0.025980
-0.040243 0.024374
-0.042459 0.022865
-0.044786 0.021471
-0.047214 0.020198
-0.049731 0.019047
-0.052322 0.018011
-0.054970 0.017077
-0.057652 0.016230
-0.060346 0.015450
-0.063028 0.014716
-0.065674 0.014008
-0.068255 0.013307
-0.070741 0.012597
-0.073097 0.011870
-0.075286 0.011125
-0.077274 0.010373
-0.079033 0.009631
-0.080545 0.008922
-0.081807 0.008269
-0.082828 0.007691
-0.083632 0.007197
-0.084252 0.006791
-0.084727 0.006471
-0.085092 0.006229
-0.085372 0.006059
-0.085577 0.005956
-0.085702 0.005918
-0.085733 0.005942
-0.085650 0.006025
-0.085433 0.006163
-0.085058 0.006351
-0.084503 0.006585
-0.083744 0.006864
-0.082755 0.007194
-0.081511 0.007584
-0.079987 0.008049
-0.078172 0.008598
-0.076063 0.009237
-0.073669 0.009963
-0.071009 0.010766
-0.068107 0.011630
-0.064992 0.012540
-0.061692 0.013476
-0.058230 0.014425
-0.054628 0.015370
-0.050903 0.016301
-0.047073 0.017204
-0.043160 0.018064
-0.039187 0.018868
-0.035183 0.019599
-0.031180 0.020247
-0.027211 0.020803
-0.023308 0.021265
-0.019498 0.021639
-0.015804 0.021937
-0.012247 0.022168
-0.008844 0.022339
-0.005612 0.022447
-0.002568 0.022480
0.000278 0.022422
0.002923 0.022255
0.005372 0.021967
0.007638 0.021552
0.009741 0.021010
0.011702 0.020342
0.013538 0.019553
0.015262 0.018646
0.016874 0.017620
0.018367 0.016476
0.019727 0.015212
0.020933 0.013830
0.021966 0.012333
0.022802 0.010727
-0.025160 0.012389
-0.022089 0.013286
-0.019148 0.014150
-0.016339 0.014980
-0.013654 0.015783
-0.011082 0.016563
-0.008617 0.017323
-0.006261 0.018059
-0.004021 0.018763
-0.001912 0.019423
0.000049 0.020024
0.001843 0.020553
0.003456 0.020996
0.004875 0.021341
0.006096 0.021581
0.007118 0.021709
0.007950 0.021723
0.008602 0.021619
0.009089 0.021397
0.009427 0.021056
0.009632 0.020599
0.009720 0.020032
0.009703 0.019369
0.009593 0.018622
0.009391 0.017802
0.009088 0.016915
0.008668 0.015963
0.008111 0.014946
0.007398 0.013860
0.006516 0.012705
0.005457 0.011482
0.004222 0.010194
0.002817 0.008845
0.001252 0.007443
-0.000460 0.005993
-0.002306 0.004502
-0.004273 0.002975
-0.006351 0.001413
-0.008531 -0.000179
-0.010805 -0.001800
-0.013164 -0.003443
-0.015597 -0.005097
-0.018085 -0.006747
-0.020608 -0.008376
-0.023142 -0.009966
-0.025663 -0.011500
-0.028146 -0.012962
-0.030556 -0.014333
-0.032860 -0.015598
-0.035021 -0.016740
-0.037004 -0.017744
-0.038780 -0.018602
-0.040325 -0.019307
-0.041620 -0.019855
-0.042655 -0.020246
-0.043428 -0.020484
-0.043948 -0.020574
-0.044234 -0.020526
-0.044313 -0.020351
-0.044218 -0.020062
-0.043987 -0.019675
-0.043652 -0.019208
-0.043242 -0.018679
-0.042778 -0.018105
-0.042272 -0.017498
-0.041720 -0.016866
-0.041105 -0.016210
-0.040397 -0.015522
-0.039558 -0.014791
-0.038552 -0.014008
-0.037349 -0.013165
-0.035930 -0.012260
-0.034287 -0.011296
-0.032423 -0.010282
-0.030353 -0.009227
-0.028097 -0.008146
-0.025685 -0.007052
-0.023149 -0.005958
-0.020523 -0.004880
-0.017842 -0.003831
-0.015137 -0.002827
-0.012436 -0.001882
-0.009759 -0.001007
-0.007122 -0.000209
-0.004535 0.000513
-0.002003 0.001165
0.000472 0.001759
0.002886 0.002305
0.005233 0.002815
0.007501 0.003295
0.009675 0.003749
0.011736 0.004181
0.013666 0.004592
0.015447 0.004983
0.017065 0.005359
0.018509 0.005722
0.019773 0.006076
0.020855 0.006420
0.021760 0.006749
0.022493 0.007052
0.023066 0.007315
-0.015789 0.015252
-0.012687 0.016241
-0.009654 0.017272
-0.006702 0.018333
-0.003852 0.019407
-0.001125 0.020475
0.001455 0.021515
0.003864 0.022509
0.006080 0.023441
0.008086 0.024298
0.009867 0.025070
0.011414 0.025753
0.012721 0.026343
0.013789 0.026838
0.014619 0.027234
0.015222 0.027531
0.015607 0.027726
0.015787 0.027819
0.015774 0.027809
0.015577 0.027692
0.015203 0.027466
0.014656 0.027125
0.013935 0.026662
0.013039 0.026070
0.011967 0.025339
0.010717 0.024462
0.009289 0.023433
0.007688 0.022246
0.005921 0.020902
0.004000 0.019405
0.001943 0.017764
-0.000232 0.015991
-0.002499 0.014099
-0.004832 0.012102
-0.007202 0.010014
-0.009584 0.007850
-0.011954 0.005625
-0.014292 0.003356
-0.016585 0.001060
-0.018818 -0.001243
-0.020982 -0.003535
-0.023066 -0.005796
-0.025060 -0.008009
-0.026955 -0.010158
-0.028740 -0.012231
-0.030403 -0.014221
-0.031933 -0.016122
-0.033318 -0.017934
-0.034549 -0.019659
-0.035615 -0.021302
-0.036510 -0.022871
-0.037230 -0.024376
-0.037776 -0.025828
-0.038149 -0.027236
-0.038358 -0.028602
-0.038410 -0.029923
-0.038317 -0.031185
-0.038088 -0.032369
-0.037730 -0.033447
-0.037245 -0.034389
-0.036631 -0.035159
-0.035879 -0.035721
-0.034978 -0.036040
-0.033917 -0.036087
-0.032683 -0.035841
-0.031267 -0.035292
-0.029664 -0.034444
-0.027876 -0.033314
-0.025909 -0.031926
-0.023777 -0.030318
-0.021499 -0.028532
-0.019098 -0.026612
-0.016598 -0.024607
-0.014027 -0.022559
-0.011413 -0.020504
-0.008784 -0.018464
-0.006167 -0.016451
-0.003582 -0.014465
-0.001044 -0.012497
0.001436 -0.010537
0.003858 -0.008573
0.006222 -0.006596
0.008532 -0.004605
0.010787 -0.002601
0.012988 -0.000596
0.015127 0.001396
0.017194 0.003351
0.019172 0.005242
0.021042 0.007043
0.022780 0.008725
0.024366 0.010264
0.025781 0.011643
0.027012 0.012852
0.028049 0.013894
0.028892 0.014780
0.029544 0.015528
0.030014 0.016158
0.030317 0.016687
0.030470 0.017127
0.030491 0.017479
0.030401 0.017738
0.010536 0.017997
0.013586 0.018873
0.016496 0.019675
0.019246 0.020401
0.021816 0.021050
0.024195 0.021627
0.026374 0.022136
0.028358 0.022587
0.030162 0.022985
0.031807 0.023338
0.033323 0.023647
0.034735 0.023909
0.036063 0.024114
0.037313 0.024251
0.038473 0.024307
0.039513 0.024269
0.040392 0.024127
0.041065 0.023869
0.041492 0.023486
0.041639 0.022965
0.041481 0.022296
0.041003 0.021474
0.040202 0.020494
0.039082 0.019360
0.037659 0.018077
0.035961 0.016660
0.034025 0.015125
0.031896 0.013492
0.029625 0.011781
0.027258 0.010012
0.024833 0.008200
0.022379 0.006357
0.019905 0.004493
0.017412 0.002610
0.014891 0.000712
0.012336 -0.001198
0.009747 -0.003114
0.007134 -0.005031
0.004514 -0.006938
0.001911 -0.008827
-0.000652 -0.010690
-0.003148 -0.012517
-0.005551 -0.014296
-0.007837 -0.016017
-0.009981 -0.017663
-0.011964 -0.019220
-0.013767 -0.020673
-0.015381 -0.022007
-0.016806 -0.023214
-0.018054 -0.024290
-0.019147 -0.025237
-0.020115 -0.026069
-0.020994 -0.026805
-0.021815 -0.027472
-0.022603 -0.028096
-0.023366 -0.028703
-0.024097 -0.029306
-0.024770 -0.029907
-0.025343 -0.030493
-0.025771 -0.031043
-0.026012 -0.031528
-0.026028 -0.031923
-0.025794 -0.032201
-0.025292 -0.032337
-0.024514 -0.032309
-0.023462 -0.032098
-0.022147 -0.031684
-0.020591 -0.031052
-0.018825 -0.030192
-0.016888 -0.029098
-0.014824 -0.027776
-0.012677 -0.026241
-0.010486 -0.024522
-0.008283 -0.022658
-0.006093 -0.020697
-0.003931 -0.018686
-0.001807 -0.016668
0.000275 -0.014671
0.002318 -0.012717
0.004319 -0.010815
0.006278 -0.008972
0.008187 -0.007192
0.010036 -0.005481
0.011811 -0.003845
0.013498 -0.002288
0.015084 -0.000814
0.016556 0.000573
0.017905 0.001874
0.019128 0.003092
0.020226 0.004229
0.021205 0.005289
0.022075 0.006274
0.022848 0.007184
0.023533 0.008019
0.024132 0.008775
0.024639 0.009452
0.025045 0.010053
0.025336 0.010580
0.025496 0.011036
0.025511 0.011421
0.025365 0.011731
0.047315 0.002183
0.050328 0.002968
0.053244 0.003713
0.056031 0.004405
0.058651 0.005029
0.061059 0.005571
0.063215 0.006019
0.065086 0.006367
0.066651 0.006615
0.067900 0.006768
0.068835 0.006831
0.069468 0.006807
0.069822 0.006697
0.069921 0.006494
0.069796 0.006191
0.069475 0.005780
0.068982 0.005260
0.068335 0.004632
0.067544 0.003906
0.066612 0.003089
0.065535 0.002192
0.064301 0.001220
0.062891 0.000175
0.061283 -0.000943
0.059456 -0.002139
0.057396 -0.003415
0.055099 -0.004775
0.052569 -0.006217
0.049822 -0.007740
0.046880 -0.009342
0.043770 -0.011019
0.040522 -0.012770
0.037166 -0.014589
0.033735 -0.016470
0.030258 -0.018400
0.026764 -0.020358
0.023281 -0.022320
0.019830 -0.024256
0.016427 -0.026138
0.013087 -0.027938
0.009818 -0.029632
0.006631 -0.031201
0.003538 -0.032629
0.000551 -0.033903
-0.002307 -0.035012
-0.005011 -0.035948
-0.007529 -0.036704
-0.009829 -0.037276
-0.011883 -0.037666
-0.013670 -0.037884
-0.015175 -0.037942
-0.016398 -0.037862
-0.017345 -0.037662
-0.018032 -0.037364
-0.018481 -0.036982
-0.018717 -0.036525
-0.018767 -0.035999
-0.018653 -0.035404
-0.018392 -0.034735
-0.017994 -0.033991
-0.017464 -0.033167
-0.016800 -0.032262
-0.015995 -0.031275
-0.015038 -0.030205
-0.013919 -0.029056
-0.012629 -0.027830
-0.011168 -0.026535
-0.009540 -0.025184
-0.007762 -0.023790
-0.005854 -0.022371
-0.003843 -0.020943
-0.001758 -0.019522
0.000373 -0.018123
0.002524 -0.016757
0.004671 -0.015433
0.006794 -0.014158
0.008875 -0.012939
0.010898 -0.011780
0.012854 -0.010682
0.014738 -0.009643
0.016548 -0.008660
0.018288 -0.007725
0.019960 -0.006830
0.021565 -0.005969
0.023099 -0.005135
0.024551 -0.004327
0.025899 -0.003547
0.027113 -0.002803
0.028157 -0.002108
0.028997 -0.001475
0.029607 -0.000913
0.029969 -0.000430
0.030077 -0.000029
0.029932 0.000289
0.029548 0.000530
0.028941 0.000700
0.028134 0.000808
0.027149 0.000863
0.026009 0.000874
0.024733 0.000847
0.023330 0.000788
0.014187 0.022486
0.017156 0.023440
0.020004 0.024353
0.022729 0.025227
0.025313 0.026054
0.027732 0.026826
0.029953 0.027531
0.031948 0.028162
0.033692 0.028717
0.035170 0.029202
0.036377 0.029627
0.037315 0.030003
0.037988 0.030337
0.038403 0.030624
0.038565 0.030852
0.038480 0.031000
0.038154 0.031043
0.037599 0.030961
0.036832 0.030733
0.035875 0.030350
0.034749 0.029806
0.033474 0.029104
0.032057 0.028249
0.030502 0.027245
0.028802 0.026097
0.026950 0.024810
0.024938 0.023387
0.022764 0.021835
0.020434 0.020164
0.017958 0.018388
0.015356 0.016526
0.012648 0.014597
0.009858 0.012622
0.007013 0.010622
0.004137 0.008616
0.001258 0.006620
-0.001599 0.004648
-0.004414 0.002706
-0.007168 0.000798
-0.009852 -0.001075
-0.012460 -0.002914
-0.014992 -0.004717
-0.017452 -0.006481
-0.019842 -0.008204
-0.022157 -0.009878
-0.024386 -0.011497
-0.026505 -0.013049
-0.028480 -0.014520
-0.030272 -0.015899
-0.031847 -0.017176
-0.033175 -0.018345
-0.034234 -0.019405
-0.035013 -0.020355
-0.035507 -0.021194
-0.035715 -0.021915
-0.035641 -0.022508
-0.035295 -0.022962
-0.034695 -0.023270
-0.033865 -0.023432
-0.032839 -0.023453
-0.031651 -0.023338
-0.030338 -0.023093
-0.028925 -0.022723
-0.027429 -0.022230
-0.025859 -0.021614
-0.024216 -0.020878
-0.022495 -0.020029
-0.020694 -0.019075
-0.018806 -0.018031
-0.016828 -0.016909
-0.014757 -0.015726
-0.012590 -0.014491
-0.010327 -0.013212
-0.007967 -0.011888
-0.005510 -0.010515
-0.002962 -0.009090
-0.000339 -0.007614
0.002331 -0.006102
0.005006 -0.004574
0.007645 -0.003058
0.010206 -0.001581
0.012653 -0.000170
0.014963 0.001157
0.017123 0.002385
0.019127 0.003510
0.020972 0.004529
0.022656 0.005441
0.024174 0.006248
0.025516 0.006949
0.026669 0.007542
0.027621 0.008032
0.028365 0.008428
0.028900 0.008748
0.029236 0.009017
0.029388 0.009264
0.029375 0.009516
0.029216 0.009787
0.028921 0.010079
0.028491 0.010375
0.027923 0.010649
0.027210 0.010865
-0.077887 0.033729
-0.074897 0.034493
-0.071922 0.035221
-0.068958 0.035908
-0.065999 0.036553
-0.063036 0.037155
-0.060070 0.037712
-0.057106 0.038222
-0.054158 0.038683
-0.051243 0.039093
-0.048383 0.039451
-0.045603 0.039755
-0.042927 0.040006
-0.040379 0.040200
-0.037983 0.040331
-0.035762 0.040392
-0.033732 0.040371
-0.031907 0.040257
-0.030290 0.040045
-0.028878 0.039735
-0.027661 0.039333
-0.026626 0.038852
-0.025756 0.038306
-0.025042 0.037707
-0.024479 0.037063
-0.024075 0.036377
-0.023838 0.035648
-0.023782 0.034871
-0.023915 0.034045
-0.024241 0.033164
-0.024759 0.032228
-0.025463 0.031234
-0.026344 0.030179
-0.027392 0.029058
-0.028591 0.027865
-0.029927 0.026590
-0.031384 0.025227
-0.032949 0.023768
-0.034605 0.022213
-0.036341 0.020566
-0.038146 0.018837
-0.040012 0.017037
-0.041932 0.015181
-0.043903 0.013283
-0.045918 0.011355
-0.047960 0.009409
-0.050003 0.007458
-0.052007 0.005518
-0.053927 0.003602
-0.055717 0.001723
-0.057333 -0.000109
-0.058743 -0.001888
-0.059922 -0.003613
-0.060856 -0.005283
-0.061540 -0.006901
-0.061978 -0.008468
-0.062181 -0.009982
-0.062166 -0.011440
-0.061956 -0.012832
-0.061574 -0.014144
-0.061048 -0.015363
-0.060407 -0.016473
-0.059677 -0.017461
-0.058881 -0.018315
-0.058028 -0.019023
-0.057114 -0.019573
-0.056112 -0.019952
-0.054987 -0.020152
-0.053696 -0.020167
-0.052200 -0.020003
-0.050474 -0.019675
-0.048501 -0.019204
-0.046282 -0.018617
-0.043825 -0.017939
-0.041153 -0.017194
-0.038293 -0.016400
-0.035277 -0.015567
-0.032144 -0.014698
-0.028930 -0.013795
-0.025670 -0.012853
-0.022394 -0.011867
-0.019128 -0.010833
-0.015888 -0.009745
-0.012687 -0.008599
-0.009526 -0.007390
-0.006405 -0.006120
-0.003319 -0.004790
-0.000269 -0.003411
0.002735 -0.002000
0.005677 -0.000581
0.008533 0.000820
0.011276 0.002177
0.013880 0.003465
0.016323 0.004666
0.018583 0.005767
0.020645 0.006759
0.022498 0.007638
0.024134 0.008399
0.025553 0.009035
0.026760 0.009541
0.027769 0.009908
0.065917 -0.023103
0.068976 -0.022301
0.072032 -0.021493
0.075060 -0.020677
0.078034 -0.019857
0.080926 -0.019042
0.083705 -0.018242
0.086343 -0.017470
0.088812 -0.016743
0.091092 -0.016077
0.093174 -0.015487
0.095060 -0.014992
0.096763 -0.014607
0.098299 -0.014348
0.099686 -0.014230
0.100930 -0.014257
0.102027 -0.014428
0.102964 -0.014726
0.103718 -0.015121
0.104272 -0.015582
0.104608 -0.016078
0.104718 -0.016589
0.104593 -0.017105
0.104226 -0.017627
0.103606 -0.018164
0.102723 -0.018723
0.101566 -0.019313
0.100129 -0.019941
0.098417 -0.020609
0.096448 -0.021315
0.094250 -0.022058
0.091860 -0.022835
0.089320 -0.023647
0.086662 -0.024494
0.083909 -0.025384
0.081067 -0.026324
0.078136 -0.027317
0.075110 -0.028361
0.071988 -0.029443
0.068775 -0.030543
0.065484 -0.031640
0.062131 -0.032717
0.058736 -0.033760
0.055316 -0.034763
0.051892 -0.035720
0.048478 -0.036626
0.045091 -0.037474
0.041750 -0.038255
0.038473 -0.038959
0.035281 -0.039577
0.032194 -0.040101
0.029228 -0.040524
0.026395 -0.040846
0.023702 -0.041069
0.021149 -0.041201
0.018735 -0.041255
0.016461 -0.041249
0.014331 -0.041203
0.012355 -0.041135
0.010544 -0.041060
0.008911 -0.040989
0.007467 -0.040928
0.006220 -0.040873
0.005176 -0.040813
0.004339 -0.040728
0.003713 -0.040594
0.003302 -0.040383
0.003107 -0.040069
0.003125 -0.039632
0.003351 -0.039055
0.003773 -0.038329
0.004373 -0.037452
0.005131 -0.036427
0.006024 -0.035264
0.007030 -0.033978
0.008128 -0.032592
0.009303 -0.031132
0.010537 -0.029632
0.011815 -0.028124
0.013119 -0.026635
0.014437 -0.025186
0.015756 -0.023785
0.017065 -0.022431
0.018357 -0.021113
0.019622 -0.019816
0.020850 -0.018522
0.022026 -0.017215
0.023136 -0.015883
0.024165 -0.014521
0.025096 -0.013126
0.025916 -0.011701
0.026618 -0.010248
0.027198 -0.008774
0.027661 -0.007283
0.028013 -0.005785
0.028262 -0.004288
0.028406 -0.002804
0.028437 -0.001347
0.028332 0.000068
0.028068 0.001429
0.027621 0.002733
0.006582 -0.001003
0.009585 -0.000050
0.012627 0.000915
0.015699 0.001882
0.018788 0.002837
0.021876 0.003763
0.024940 0.004636
0.027948 0.005436
0.030868 0.006137
0.033662 0.006718
0.036296 0.007161
0.038739 0.007453
0.040967 0.007585
0.042965 0.007556
0.044726 0.007370
0.046252 0.007035
0.047550 0.006562
0.048631 0.005967
0.049506 0.005263
0.050185 0.004465
0.050669 0.003582
0.050959 0.002623
0.051049 0.001592
0.050929 0.000491
0.050587 -0.000679
0.050010 -0.001921
0.049181 -0.003235
0.048089 -0.004623
0.046724 -0.006086
0.045083 -0.007620
0.043172 -0.009220
0.041006 -0.010878
0.038608 -0.012582
0.036008 -0.014318
0.033244 -0.016073
0.030352 -0.017829
0.027373 -0.019571
0.024343 -0.021280
0.021290 -0.022938
0.018241 -0.024529
0.015211 -0.026036
0.012213 -0.027448
0.009251 -0.028752
0.006332 -0.029941
0.003460 -0.031006
0.000641 -0.031941
-0.002114 -0.032742
-0.004793 -0.033403
-0.007376 -0.033925
-0.009841 -0.034306
-0.012165 -0.034552
-0.014324 -0.034667
-0.016299 -0.034663
-0.018076 -0.034549
-0.019646 -0.034338
-0.021009 -0.034042
-0.022167 -0.033670
-0.023128 -0.033226
-0.023902 -0.032712
-0.024494 -0.032123
-0.024911 -0.031454
-0.025150 -0.030696
-0.025208 -0.029844
-0.025076 -0.028893
-0.024747 -0.027838
-0.024211 -0.026678
-0.023457 -0.025416
-0.022479 -0.024056
-0.021272 -0.022608
-0.019837 -0.021086
-0.018188 -0.019511
-0.016342 -0.017906
-0.014327 -0.016297
-0.012174 -0.014704
-0.009918 -0.013146
-0.007592 -0.011636
-0.005230 -0.010181
-0.002856 -0.008782
-0.000493 -0.007436
0.001849 -0.006133
0.004163 -0.004866
0.006447 -0.003625
0.008697 -0.002407
0.010911 -0.001211
0.013081 -0.000041
0.015197 0.001095
0.017244 0.002190
0.019208 0.003235
0.021070 0.004221
0.022811 0.005140
0.024407 0.005984
0.025836 0.006747
0.027076 0.007426
0.028110 0.008019
0.028926 0.008529
0.029521 0.008965
0.029899 0.009336
0.030074 0.009656
0.030064 0.009937
0.029897 0.010190
0.029600 0.010422
-0.053665 0.027294
-0.050612 0.028193
-0.047631 0.029067
-0.044723 0.029915
-0.041889 0.030737
-0.039132 0.031533
-0.036459 0.032300
-0.033878 0.033034
-0.031400 0.033732
-0.029036 0.034389
-0.026797 0.035001
-0.024695 0.035564
-0.022742 0.036074
-0.020950 0.036524
-0.019334 0.036907
-0.017907 0.037214
-0.016678 0.037435
-0.015653 0.037561
-0.014830 0.037582
-0.014202 0.037492
-0.013759 0.037286
-0.013489 0.036962
-0.013382 0.036516
-0.013430 0.035948
-0.013632 0.035252
-0.013989 0.034427
-0.014506 0.033469
-0.015187 0.032374
-0.016036 0.031145
-0.017053 0.029784
-0.018238 0.028301
-0.019587 0.026704
-0.021095 0.025008
-0.022754 0.023227
-0.024552 0.021374
-0.026473 0.019460
-0.028495 0.017495
-0.030593 0.015483
-0.032741 0.013430
-0.034913 0.011335
-0.037087 0.009204
-0.039245 0.007039
-0.041370 0.004848
-0.043450 0.002640
-0.045471 0.000427
-0.047419 -0.001775
-0.049274 -0.003948
-0.051015 -0.006071
-0.052616 -0.008120
-0.054050 -0.010072
-0.055295 -0.011902
-0.056328 -0.013589
-0.057136 -0.015114
-0.057710 -0.016467
-0.058048 -0.017643
-0.058153 -0.018645
-0.058035 -0.019487
-0.057710 -0.020186
-0.057199 -0.020768
-0.056528 -0.021257
-0.055721 -0.021677
-0.054804 -0.022042
-0.053792 -0.022361
-0.052696 -0.022632
-0.051514 -0.022847
-0.050241 -0.022993
-0.048861 -0.023051
-0.047356 -0.023001
-0.045705 -0.022820
-0.043890 -0.022489
-0.041895 -0.021994
-0.039710 -0.021324
-0.037329 -0.020478
-0.034752 -0.019460
-0.031985 -0.018283
-0.029040 -0.016967
-0.025940 -0.015538
-0.022713 -0.014029
-0.019394 -0.012471
-0.016019 -0.010897
-0.012626 -0.009332
-0.009245 -0.007798
-0.005905 -0.006308
-0.002625 -0.004873
0.000580 -0.003499
0.003696 -0.002187
0.006716 -0.000942
0.009631 0.000235
0.012432 0.001342
0.015110 0.002374
0.017654 0.003325
0.020055 0.004190
0.022306 0.004966
0.024401 0.005649
0.026341 0.006240
0.028125 0.006741
0.029753 0.007155
0.031227 0.007489
0.032544 0.007747
0.033701 0.007932
0.034694 0.008048
-0.007773 -0.019649
-0.004731 -0.018789
-0.001703 -0.017784
0.001281 -0.016639
0.004197 -0.015363
0.007025 -0.013961
0.009753 -0.012441
0.012372 -0.010809
0.014879 -0.009075
0.017273 -0.007252
0.019549 -0.005358
0.021704 -0.003415
0.023731 -0.001449
0.025623 0.000514
0.027370 0.002447
0.028957 0.004321
0.030363 0.006110
0.031563 0.007787
0.032529 0.009326
0.033235 0.010706
0.033661 0.011910
0.033797 0.012924
0.033642 0.013741
0.033206 0.014360
0.032506 0.014787
0.031571 0.015034
0.030431 0.015121
0.029118 0.015073
0.027661 0.014917
0.026082 0.014684
0.024396 0.014397
0.022610 0.014076
0.020723 0.013726
0.018727 0.013344
0.016611 0.012912
0.014365 0.012405
0.011980 0.011795
0.009455 0.011051
0.006799 0.010148
0.004029 0.009069
0.001168 0.007802
-0.001753 0.006345
-0.004703 0.004702
-0.007648 0.002885
-0.010558 0.000911
-0.013405 -0.001194
-0.016164 -0.003400
-0.018813 -0.005670
-0.021335 -0.007966
-0.023715 -0.010247
-0.025940 -0.012475
-0.028001 -0.014618
-0.029891 -0.016655
-0.031613 -0.018578
-0.033169 -0.020393
-0.034565 -0.022109
-0.035803 -0.023738
-0.036876 -0.025286
-0.037770 -0.026753
-0.038464 -0.028132
-0.038934 -0.029414
-0.039160 -0.030588
-0.039131 -0.031645
-0.038840 -0.032576
-0.038294 -0.033375
-0.037505 -0.034036
-0.036492 -0.034553
-0.035278 -0.034917
-0.033882 -0.035118
-0.032319 -0.035144
-0.030598 -0.034983
-0.028723 -0.034626
-0.026694 -0.034072
-0.024516 -0.033330
-0.022196 -0.032418
-0.019746 -0.031361
-0.017179 -0.030181
-0.014510 -0.028897
-0.011758 -0.027522
-0.008941 -0.026063
-0.006083 -0.024527
-0.003210 -0.022920
-0.000351 -0.021249
0.002463 -0.019525
0.005206 -0.017756
0.007852 -0.015953
0.010381 -0.014125
0.012781 -0.012277
0.015044 -0.010412
0.017170 -0.008529
0.019164 -0.006626
0.021033 -0.004698
0.022783 -0.002742
0.024420 -0.000757
0.025948 0.001251
0.027364 0.003270
0.028662 0.005283
0.029827 0.007264
0.030840 0.009184
0.031677 0.011009
0.032310 0.012706
-0.067875 0.013703
-0.064671 0.014666
-0.061266 0.015652
-0.057710 0.016649
-0.054057 0.017642
-0.050359 0.018622
-0.046661 0.019585
-0.042995 0.020532
-0.039383 0.021473
-0.035838 0.022419
-0.032372 0.023383
-0.028991 0.024370
-0.025703 0.025383
-0.022517 0.026410
-0.019449 0.027427
-0.016517 0.028395
-0.013746 0.029273
-0.011160 0.030019
-0.008786 0.030599
-0.006645 0.030987
-0.004756 0.031170
-0.003128 0.031142
-0.001764 0.030908
-0.000659 0.030478
0.000200 0.029869
0.000833 0.029100
0.001262 0.028198
0.001508 0.027189
0.001584 0.026100
0.001498 0.024955
0.001251 0.023775
0.000840 0.022577
0.000259 0.021370
-0.000503 0.020151
-0.001457 0.018908
-0.002616 0.017621
-0.003990 0.016268
-0.005584 0.014829
-0.007394 0.013293
-0.009404 0.011658
-0.011593 0.009929
-0.013928 0.008119
-0.016373 0.006245
-0.018893 0.004325
-0.021449 0.002378
-0.024010 0.000425
-0.026549 -0.001519
-0.029048 -0.003440
-0.031490 -0.005326
-0.033866 -0.007166
-0.036161 -0.008950
-0.038362 -0.010672
-0.040456 -0.012327
-0.042434 -0.013913
-0.044286 -0.015428
-0.046000 -0.016870
-0.047562 -0.018226
-0.048948 -0.019481
-0.050132 -0.020618
-0.051082 -0.021616
-0.051767 -0.022461
-0.052161 -0.023138
-0.052246 -0.023641
-0.052015 -0.023965
-0.051476 -0.024114
-0.050652 -0.024097
-0.049578 -0.023927
-0.048300 -0.023621
-0.046861 -0.023196
-0.045295 -0.022666
-0.043617 -0.022042
-0.041829 -0.021333
-0.039921 -0.020548
-0.037876 -0.019694
-0.035682 -0.018781
-0.033326 -0.017813
-0.030803 -0.016794
-0.028116 -0.015723
-0.025272 -0.014600
-0.022281 -0.013428
-0.019157 -0.012211
-0.015917 -0.010953
-0.012581 -0.009663
-0.009173 -0.008347
-0.005720 -0.007015
-0.002255 -0.005675
0.001190 -0.004336
0.004584 -0.003007
0.007901 -0.001695
0.011125 -0.000403
0.014249 0.000870
0.017273 0.002127
0.020205 0.003374
0.023051 0.004617
0.025816 0.005864
0.028501 0.007120
0.031098 0.008381
0.033586 0.009634
0.035931 0.010849
0.038093 0.011987
0.040030 0.013008
0.048524 -0.025062
0.051637 -0.024286
0.054842 -0.023569
0.058120 -0.022919
0.061447 -0.022336
0.064797 -0.021819
0.068140 -0.021361
0.071450 -0.020956
0.074698 -0.020595
0.077860 -0.020268
0.080915 -0.019969
0.083843 -0.019691
0.086629 -0.019431
0.089261 -0.019190
0.091728 -0.018974
0.094024 -0.018791
0.096139 -0.018657
0.098060 -0.018587
0.099769 -0.018598
0.101245 -0.018702
0.102460 -0.018906
0.103384 -0.019213
0.103988 -0.019620
0.104244 -0.020119
0.104129 -0.020699
0.103623 -0.021346
0.102717 -0.022044
0.101408 -0.022774
0.099706 -0.023522
0.097627 -0.024274
0.095198 -0.025023
0.092452 -0.025768
0.089423 -0.026513
0.086152 -0.027269
0.082680 -0.028045
0.079046 -0.028854
0.075288 -0.029701
0.071435 -0.030590
0.067508 -0.031512
0.063519 -0.032455
0.059474 -0.033398
0.055374 -0.034321
0.051221 -0.035200
0.047020 -0.036015
0.042780 -0.036745
0.038514 -0.037376
0.034236 -0.037893
0.029965 -0.038290
0.025719 -0.038561
0.021519 -0.038709
0.017385 -0.038742
0.013337 -0.038673
0.009395 -0.038518
0.005580 -0.038296
0.001913 -0.038027
-0.001587 -0.037725
-0.004903 -0.037404
-0.008018 -0.037067
-0.010919 -0.036713
-0.013587 -0.036334
-0.016004 -0.035921
-0.018152 -0.035461
-0.020011 -0.034943
-0.021564 -0.034360
-0.022793 -0.033705
-0.023688 -0.032978
-0.024240 -0.032178
-0.024448 -0.031309
-0.024315 -0.030376
-0.023851 -0.029388
-0.023073 -0.028354
-0.022002 -0.027285
-0.020664 -0.026192
-0.019089 -0.025085
-0.017312 -0.023976
-0.015372 -0.022874
-0.013309 -0.021783
-0.011163 -0.020709
-0.008970 -0.019651
-0.006758 -0.018609
-0.004546 -0.017584
-0.002349 -0.016574
-0.000173 -0.015577
0.001977 -0.014593
0.004096 -0.013618
0.006178 -0.012651
0.008216 -0.011687
0.010206 -0.010719
0.012141 -0.009740
0.014018 -0.008741
0.015831 -0.007713
0.017576 -0.006651
0.019241 -0.005550
0.020811 -0.004411
0.022262 -0.003239
0.023563 -0.002042
0.024682 -0.000827
0.025585 0.000398
0.026245 0.001624
0.026639 0.002840
0.026750 0.004033
-0.031800 0.037324
-0.028609 0.038243
-0.025345 0.039149
-0.022023 0.040025
-0.018658 0.040857
-0.015267 0.041629
-0.011874 0.042327
-0.008505 0.042938
-0.005191 0.043452
-0.001962 0.043862
0.001155 0.044167
0.004139 0.044370
0.006972 0.044480
0.009644 0.044504
0.012145 0.044452
0.014467 0.044331
0.016600 0.044143
0.018535 0.043886
0.020265 0.043558
0.021790 0.043156
0.023114 0.042679
0.024250 0.042130
0.025214 0.041514
0.026020 0.040834
0.026672 0.040090
0.027161 0.039273
0.027464 0.038371
0.027553 0.037371
0.027400 0.036258
0.026985 0.035021
0.026298 0.033655
0.025341 0.032162
0.024121 0.030546
0.022653 0.028815
0.020955 0.026981
0.019044 0.025055
0.016940 0.023052
0.014662 0.020987
0.012234 0.018877
0.009681 0.016739
0.007032 0.014593
0.004315 0.012456
0.001554 0.010344
-0.001228 0.008270
-0.004020 0.006239
-0.006808 0.004252
-0.009584 0.002309
-0.012332 0.000408
-0.015034 -0.001450
-0.017670 -0.003267
-0.020219 -0.005039
-0.022666 -0.006766
-0.024997 -0.008447
-0.027203 -0.010081
-0.029279 -0.011664
-0.031214 -0.013194
-0.032996 -0.014661
-0.034604 -0.016053
-0.036015 -0.017352
-0.037207 -0.018538
-0.038164 -0.019591
-0.038877 -0.020493
-0.039351 -0.021233
-0.039597 -0.021806
-0.039631 -0.022215
-0.039465 -0.022466
-0.039103 -0.022568
-0.038542 -0.022528
-0.037774 -0.022358
-0.036793 -0.022070
-0.035597 -0.021679
-0.034195 -0.021202
-0.032605 -0.020657
-0.030849 -0.020061
-0.028949 -0.019428
-0.026928 -0.018771
-0.024797 -0.018093
-0.022564 -0.017396
-0.020231 -0.016674
-0.017800 -0.015919
-0.015272 -0.015117
-0.012655 -0.014257
-0.009957 -0.013327
-0.007190 -0.012321
-0.004363 -0.011236
-0.001487 -0.010075
0.001427 -0.008848
0.004365 -0.007569
0.007304 -0.006259
0.010217 -0.004944
0.013067 -0.003652
0.015821 -0.002411
0.018444 -0.001243
0.020910 -0.000167
0.023200 0.000802
0.025301 0.001656
0.027205 0.002389
0.028906 0.002998
0.030395 0.003482
0.031669 0.003842
0.032722 0.004083
0.011063 -0.009807
0.014133 -0.008965
0.017231 -0.008102
0.020342 -0.007225
0.023450 -0.006343
0.026536 -0.005462
0.029579 -0.004591
0.032557 -0.003736
0.035447 -0.002907
0.038227 -0.002111
0.040877 -0.001358
0.043380 -0.000658
0.045723 -0.000022
0.047898 0.000541
0.049899 0.001019
0.051727 0.001403
0.053382 0.001689
0.054863 0.001874
0.056169 0.001965
0.057294 0.001967
0.058230 0.001890
0.058965 0.001739
0.059487 0.001518
0.059782 0.001226
0.059833 0.000863
0.059622 0.000425
0.059133 -0.000090
0.058352 -0.000681
0.057275 -0.001347
0.055905 -0.002084
0.054252 -0.002885
0.052338 -0.003746
0.050191 -0.004661
0.047840 -0.005630
0.045317 -0.006656
0.042648 -0.007743
0.039855 -0.008901
0.036952 -0.010136
0.033951 -0.011455
0.030857 -0.012858
0.027677 -0.014343
0.024421 -0.015903
0.021101 -0.017524
0.017731 -0.019191
0.014330 -0.020886
0.010922 -0.022584
0.007536 -0.024262
0.004206 -0.025890
0.000972 -0.027440
-0.002130 -0.028883
-0.005062 -0.030194
-0.007794 -0.031354
-0.010305 -0.032350
-0.012581 -0.033175
-0.014619 -0.033831
-0.016427 -0.034330
-0.018019 -0.034689
-0.019414 -0.034934
-0.020632 -0.035094
-0.021689 -0.035201
-0.022598 -0.035282
-0.023362 -0.035356
-0.023979 -0.035432
-0.024440 -0.035505
-0.024732 -0.035562
-0.024836 -0.035579
-0.024732 -0.035531
-0.024398 -0.035387
-0.023812 -0.035122
-0.022961 -0.034712
-0.021838 -0.034140
-0.020447 -0.033394
-0.018801 -0.032473
-0.016926 -0.031380
-0.014852 -0.030128
-0.012618 -0.028736
-0.010264 -0.027232
-0.007830 -0.025647
-0.005352 -0.024018
-0.002861 -0.022379
-0.000379 -0.020757
0.002079 -0.019171
0.004506 -0.017629
0.006899 -0.016128
0.009255 -0.014659
0.011571 -0.013212
0.013843 -0.011777
0.016061 -0.010345
0.018215 -0.008910
0.020293 -0.007469
0.022279 -0.006020
0.024159 -0.004561
0.025922 -0.003094
0.027556 -0.001621
0.029052 -0.000149
0.030398 0.001309
0.031583 0.002737
0.032593 0.004113
0.033411 0.005416
0.034018 0.006626
0.034400 0.007732
-0.064944 0.013697
-0.061735 0.014655
-0.058387 0.015589
-0.054913 0.016487
-0.051333 0.017334
-0.047672 0.018115
-0.043963 0.018812
-0.040243 0.019407
-0.036555 0.019880
-0.032943 0.020211
-0.029447 0.020384
-0.026101 0.020384
-0.022929 0.020204
-0.019949 0.019847
-0.017172 0.019326
-0.014610 0.018667
-0.012269 0.017905
-0.010158 0.017075
-0.008280 0.016210
-0.006638 0.015335
-0.005231 0.014468
-0.004060 0.013614
-0.003123 0.012775
-0.002422 0.011945
-0.001960 0.011115
-0.001742 0.010276
-0.001775 0.009414
-0.002062 0.008516
-0.002600 0.007568
-0.003377 0.006551
-0.004374 0.005449
-0.005563 0.004245
-0.006915 0.002925
-0.008398 0.001483
-0.009988 -0.000073
-0.011665 -0.001723
-0.013418 -0.003439
-0.015236 -0.005191
-0.017109 -0.006954
-0.019030 -0.008710
-0.020989 -0.010445
-0.022981 -0.012155
-0.025002 -0.013832
-0.027051 -0.015470
-0.029124 -0.017063
-0.031215 -0.018598
-0.033310 -0.020066
-0.035389 -0.021453
-0.037427 -0.022748
-0.039392 -0.023942
-0.041258 -0.025029
-0.043002 -0.026008
-0.044611 -0.026883
-0.046081 -0.027660
-0.047413 -0.028348
-0.048605 -0.028953
-0.049647 -0.029487
-0.050517 -0.029956
-0.051186 -0.030373
-0.051625 -0.030746
-0.051808 -0.031083
-0.051723 -0.031384
-0.051363 -0.031643
-0.050728 -0.031845
-0.049824 -0.031968
-0.048654 -0.031989
-0.047220 -0.031884
-0.045521 -0.031634
-0.043560 -0.031222
-0.041343 -0.030640
-0.038890 -0.029889
-0.036231 -0.028977
-0.033409 -0.027920
-0.030477 -0.026739
-0.027492 -0.025458
-0.024504 -0.024101
-0.021551 -0.022692
-0.018648 -0.021250
-0.015789 -0.019785
-0.012954 -0.018304
-0.010117 -0.016804
-0.007257 -0.015282
-0.004356 -0.013729
-0.001407 -0.012139
0.001599 -0.010507
0.004662 -0.008831
0.007783 -0.007116
0.010959 -0.005366
0.014181 -0.003594
0.017433 -0.001816
0.020689 -0.000055
0.023916 0.001664
0.027075 0.003313
0.030123 0.004863
0.033017 0.006290
0.035718 0.007572
0.038194 0.008696
0.040423 0.009658
0.042391 0.010468
0.044091 0.011148
0.045525 0.011727
-0.092704 0.050663
-0.089673 0.051439
-0.086577 0.052220
-0.083435 0.053002
-0.080275 0.053779
-0.077126 0.054543
-0.074020 0.055287
-0.070989 0.056008
-0.068062 0.056700
-0.065269 0.057359
-0.062632 0.057976
-0.060173 0.058540
-0.057907 0.059037
-0.055845 0.059450
-0.053995 0.059769
-0.052363 0.059982
-0.050948 0.060083
-0.049745 0.060067
-0.048746 0.059931
-0.047939 0.059671
-0.047310 0.059285
-0.046845 0.058770
-0.046533 0.058124
-0.046366 0.057345
-0.046339 0.056431
-0.046453 0.055384
-0.046710 0.054208
-0.047115 0.052911
-0.047674 0.051508
-0.048394 0.050013
-0.049281 0.048446
-0.050339 0.046822
-0.051572 0.045152
-0.052980 0.043442
-0.054558 0.041695
-0.056290 0.039907
-0.058146 0.038075
-0.060081 0.036195
-0.062044 0.034263
-0.063982 0.032281
-0.065847 0.030250
-0.067600 0.028176
-0.069215 0.026067
-0.070676 0.023930
-0.071976 0.021774
-0.073119 0.019609
-0.074112 0.017445
-0.074968 0.015297
-0.075705 0.013181
-0.076338 0.011116
-0.076885 0.009118
-0.077364 0.007197
-0.077791 0.005353
-0.078183 0.003576
-0.078550 0.001844
-0.078894 0.000134
-0.079197 -0.001571
-0.079428 -0.003275
-0.079539 -0.004968
-0.079479 -0.006626
-0.079202 -0.008216
-0.078670 -0.009708
-0.077855 -0.011069
-0.076741 -0.012273
-0.075318 -0.013300
-0.073588 -0.014134
-0.071562 -0.014764
-0.069259 -0.015186
-0.066707 -0.015399
-0.063936 -0.015409
-0.060981 -0.015227
-0.057874 -0.014875
-0.054650 -0.014384
-0.051344 -0.013792
-0.047988 -0.013142
-0.044612 -0.012476
-0.041239 -0.011823
-0.037882 -0.011198
-0.034546 -0.010600
-0.031228 -0.010013
-0.027924 -0.009418
-0.024627 -0.008793
-0.021335 -0.008118
-0.018046 -0.007381
-0.014763 -0.006572
-0.011487 -0.005688
-0.008225 -0.004730
-0.004985 -0.003706
-0.001777 -0.002627
0.001389 -0.001510
0.004501 -0.000376
0.007549 0.000754
0.010523 0.001860
0.013410 0.002921
0.016195 0.003925
0.018859 0.004863
0.021382 0.005735
0.023747 0.006546
0.025939 0.007301
0.027945 0.008006
0.029759 0.008662
0.049989 -0.015308
0.053060 -0.014444
0.056078 -0.013557
0.059012 -0.012651
0.061831 -0.011729
0.064507 -0.010791
0.067014 -0.009835
0.069330 -0.008860
0.071437 -0.007863
0.073325 -0.006842
0.074993 -0.005801
0.076447 -0.004746
0.077701 -0.003687
0.078771 -0.002640
0.079674 -0.001621
0.080423 -0.000648
0.081024 0.000259
0.081472 0.001085
0.081757 0.001815
0.081863 0.002443
0.081776 0.002964
0.081485 0.003376
0.080983 0.003681
0.080267 0.003881
0.079334 0.003979
0.078186 0.003979
0.076826 0.003890
0.075261 0.003720
0.073503 0.003486
0.071570 0.003206
0.069483 0.002899
0.067266 0.002583
0.064936 0.002267
0.062510 0.001955
0.059997 0.001640
0.057398 0.001308
0.054716 0.000942
0.051948 0.000520
0.049094 0.000024
0.046157 -0.000561
0.043145 -0.001243
0.040070 -0.002027
0.036949 -0.002911
0.033801 -0.003891
0.030648 -0.004958
0.027515 -0.006099
0.024429 -0.007294
0.021419 -0.008522
0.018516 -0.009755
0.015750 -0.010965
0.013145 -0.012124
0.010719 -0.013209
0.008481 -0.014203
0.006428 -0.015101
0.004550 -0.015906
0.002832 -0.016625
0.001258 -0.017269
-0.000182 -0.017850
-0.001495 -0.018375
-0.002678 -0.018849
-0.003723 -0.019272
-0.004615 -0.019643
-0.005343 -0.019958
-0.005891 -0.020212
-0.006249 -0.020399
-0.006406 -0.020511
-0.006356 -0.020542
-0.006094 -0.020481
-0.005623 -0.020319
-0.004947 -0.020048
-0.004078 -0.019663
-0.003032 -0.019158
-0.001827 -0.018534
-0.000486 -0.017796
0.000972 -0.016954
0.002526 -0.016020
0.004161 -0.015011
0.005862 -0.013940
0.007619 -0.012822
0.009421 -0.011670
0.011257 -0.010495
0.013115 -0.009305
0.014982 -0.008109
0.016844 -0.006912
0.018684 -0.005719
0.020485 -0.004537
0.022227 -0.003370
0.023887 -0.002226
0.025441 -0.001109
0.026865 -0.000025
0.028135 0.001024
0.029236 0.002036
0.030154 0.003014
0.030887 0.003962
0.031436 0.004880
0.031809 0.005767
0.032014 0.006615
0.032058 0.007410
0.031945 0.008133
0.031674 0.008760
0.031237 0.009271
-0.023066 0.008848
-0.019934 0.009771
-0.016856 0.010675
-0.013840 0.011551
-0.010895 0.012394
-0.008033 0.013194
-0.005272 0.013942
-0.002633 0.014628
-0.000141 0.015244
0.002179 0.015782
0.004303 0.016238
0.006211 0.016609
0.007889 0.016900
0.009328 0.017112
0.010528 0.017251
0.011491 0.017317
0.012226 0.017308
0.012743 0.017215
0.013053 0.017026
0.013168 0.016731
0.013095 0.016322
0.012841 0.015798
0.012410 0.015161
0.011801 0.014419
0.011014 0.013578
0.010043 0.012645
0.008885 0.011625
0.007533 0.010519
0.005989 0.009333
0.004255 0.008073
0.002344 0.006746
0.000272 0.005362
-0.001939 0.003934
-0.004264 0.002473
-0.006678 0.000987
-0.009156 -0.000514
-0.011672 -0.002029
-0.014208 -0.003555
-0.016746 -0.005092
-0.019273 -0.006638
-0.021777 -0.008188
-0.024247 -0.009731
-0.026668 -0.011253
-0.029028 -0.012736
-0.031312 -0.014166
-0.033505 -0.015526
-0.035593 -0.016807
-0.037557 -0.017997
-0.039376 -0.019087
-0.041025 -0.020069
-0.042476 -0.020935
-0.043704 -0.021681
-0.044687 -0.022303
-0.045409 -0.022803
-0.045862 -0.023186
-0.046050 -0.023459
-0.045982 -0.023629
-0.045678 -0.023705
-0.045158 -0.023691
-0.044446 -0.023587
-0.043562 -0.023390
-0.042520 -0.023094
-0.041325 -0.022691
-0.039975 -0.022171
-0.038463 -0.021525
-0.036780 -0.020746
-0.034914 -0.019830
-0.032859 -0.018778
-0.030612 -0.017593
-0.028176 -0.016285
-0.025562 -0.014870
-0.022787 -0.013368
-0.019874 -0.011801
-0.016849 -0.010193
-0.013742 -0.008566
-0.010584 -0.006940
-0.007407 -0.005335
-0.004240 -0.003764
-0.001114 -0.002240
0.001948 -0.000774
0.004923 0.000625
0.007798 0.001949
0.010561 0.003190
0.013209 0.004344
0.015744 0.005411
0.018168 0.006392
0.020485 0.007287
0.022696 0.008100
0.024800 0.008829
0.026788 0.009472
0.028646 0.010025
0.030354 0.010483
0.031891 0.010843
0.033240 0.011106
0.034384 0.011278
0.035316 0.011368
0.036033 0.011391
0.036536 0.011359
0.036833 0.011284
0.036933 0.011170
0.036846 0.011017
0.019316 0.027589
0.022347 0.028491
0.025321 0.029323
0.028224 0.030079
0.031043 0.030754
0.033764 0.031345
0.036370 0.031854
0.038844 0.032278
0.041166 0.032619
0.043315 0.032874
0.045276 0.033045
0.047037 0.033132
0.048592 0.033139
0.049941 0.033069
0.051088 0.032927
0.052041 0.032715
0.052805 0.032437
0.053385 0.032091
0.053783 0.031675
0.053999 0.031185
0.054033 0.030618
0.053887 0.029970
0.053562 0.029241
0.053062 0.028431
0.052390 0.027542
0.051542 0.026576
0.050517 0.025536
0.049310 0.024427
0.047917 0.023255
0.046340 0.022027
0.044581 0.020751
0.042647 0.019432
0.040549 0.018079
0.038303 0.016697
0.035923 0.015295
0.033428 0.013878
0.030836 0.012454
0.028162 0.011028
0.025422 0.009604
0.022633 0.008184
0.019812 0.006769
0.016978 0.005359
0.014153 0.003957
0.011358 0.002566
0.008612 0.001190
0.005938 -0.000162
0.003352 -0.001483
0.000875 -0.002762
-0.001476 -0.003989
-0.003682 -0.005154
-0.005728 -0.006250
-0.007599 -0.007271
-0.009289 -0.008216
-0.010792 -0.009084
-0.012111 -0.009875
-0.013251 -0.010589
-0.014223 -0.011227
-0.015037 -0.011788
-0.015704 -0.012273
-0.016232 -0.012686
-0.016627 -0.013026
-0.016889 -0.013298
-0.017021 -0.013502
-0.017020 -0.013636
-0.016885 -0.013695
-0.016612 -0.013672
-0.016199 -0.013559
-0.015640 -0.013343
-0.014932 -0.013016
-0.014072 -0.012571
-0.013062 -0.012011
-0.011909 -0.011341
-0.010623 -0.010575
-0.009216 -0.009733
-0.007704 -0.008833
-0.006102 -0.007896
-0.004425 -0.006941
-0.002690 -0.005986
-0.000911 -0.005047
0.000898 -0.004141
0.002721 -0.003284
0.004543 -0.002488
0.006348 -0.001766
0.008119 -0.001125
0.009843 -0.000569
0.011505 -0.000098
0.013093 0.000291
0.014593 0.000604
0.015994 0.000846
0.017281 0.001026
0.018441 0.001151
0.019461 0.001226
0.020331 0.001258
0.021047 0.001254
0.021605 0.001220
0.022008 0.001161
0.022262 0.001076
0.022371 0.000961
0.022342 0.000807
0.022178 0.000601
0.021881 0.000328
0.042030 0.005910
0.045103 0.006684
0.048237 0.007393
0.051409 0.008032
0.054596 0.008601
0.057780 0.009106
0.060946 0.009559
0.064080 0.009974
0.067173 0.010365
0.070211 0.010742
0.073177 0.011110
0.076048 0.011462
0.078802 0.011788
0.081415 0.012073
0.083866 0.012298
0.086137 0.012446
0.088208 0.012503
0.090057 0.012457
0.091662 0.012299
0.092998 0.012025
0.094040 0.011634
0.094768 0.011129
0.095167 0.010515
0.095230 0.009802
0.094956 0.009004
0.094358 0.008139
0.093454 0.007234
0.092272 0.006313
0.090842 0.005405
0.089194 0.004533
0.087356 0.003713
0.085353 0.002950
0.083205 0.002240
0.080926 0.001567
0.078524 0.000911
0.076005 0.000250
0.073367 -0.000435
0.070603 -0.001158
0.067705 -0.001925
0.064667 -0.002739
0.061487 -0.003596
0.058170 -0.004490
0.054728 -0.005410
0.051183 -0.006347
0.047561 -0.007288
0.043895 -0.008217
0.040217 -0.009117
0.036559 -0.009969
0.032951 -0.010752
0.029421 -0.011442
0.025991 -0.012023
0.022678 -0.012483
0.019495 -0.012817
0.016450 -0.013035
0.013547 -0.013151
0.010788 -0.013186
0.008173 -0.013162
0.005705 -0.013100
0.003392 -0.013017
0.001245 -0.012926
-0.000719 -0.012834
-0.002483 -0.012747
-0.004029 -0.012667
-0.005344 -0.012596
-0.006415 -0.012532
-0.007237 -0.012471
-0.007807 -0.012406
-0.008129 -0.012327
-0.008208 -0.012219
-0.008053 -0.012065
-0.007674 -0.011849
-0.007086 -0.011559
-0.006306 -0.011191
-0.005356 -0.010749
-0.004265 -0.010249
-0.003061 -0.009710
-0.001774 -0.009156
-0.000429 -0.008610
0.000953 -0.008090
0.002359 -0.007610
0.003779 -0.007179
0.005206 -0.006802
0.006634 -0.006479
0.008054 -0.006210
0.009458 -0.005990
0.010833 -0.005812
0.012168 -0.005669
0.013453 -0.005549
0.014681 -0.005441
0.015851 -0.005329
0.016959 -0.005200
0.018007 -0.005043
0.018992 -0.004852
0.019906 -0.004628
0.020738 -0.004382
0.021469 -0.004127
0.022080 -0.003883
0.022545 -0.003668
0.022844 -0.003497
0.022952 -0.003385
0.022852 -0.003338
0.023067 -0.025484
0.026184 -0.024553
0.029250 -0.023554
0.032230 -0.022482
0.035091 -0.021335
0.037803 -0.020108
0.040347 -0.018797
0.042712 -0.017397
0.044901 -0.015903
0.046921 -0.014311
0.048787 -0.012623
0.050508 -0.010847
0.052088 -0.009004
0.053521 -0.007119
0.054790 -0.005230
0.055871 -0.003379
0.056736 -0.001612
0.057353 0.000027
0.057694 0.001497
0.057730 0.002765
0.057435 0.003809
0.056787 0.004617
0.055777 0.005185
0.054404 0.005522
0.052683 0.005640
0.050644 0.005563
0.048331 0.005319
0.045798 0.004942
0.043107 0.004470
0.040319 0.003938
0.037486 0.003374
0.034642 0.002799
0.031805 0.002217
0.028974 0.001627
0.026138 0.001015
0.023282 0.000364
0.020390 -0.000347
0.017454 -0.001143
0.014468 -0.002045
0.011434 -0.003070
0.008365 -0.004229
0.005279 -0.005519
0.002208 -0.006930
-0.000812 -0.008442
-0.003739 -0.010031
-0.006535 -0.011667
-0.009165 -0.013323
-0.011603 -0.014969
-0.013832 -0.016583
-0.015852 -0.018142
-0.017672 -0.019630
-0.019309 -0.021036
-0.020786 -0.022348
-0.022119 -0.023557
-0.023319 -0.024655
-0.024386 -0.025636
-0.025316 -0.026501
-0.026097 -0.027257
-0.026716 -0.027912
-0.027161 -0.028478
-0.027420 -0.028961
-0.027478 -0.029364
-0.027320 -0.029682
-0.026927 -0.029904
-0.026290 -0.030017
-0.025403 -0.030007
-0.024271 -0.029861
-0.022908 -0.029569
-0.021341 -0.029126
-0.019599 -0.028526
-0.017716 -0.027769
-0.015725 -0.026853
-0.013647 -0.025778
-0.011496 -0.024546
-0.009278 -0.023159
-0.006992 -0.021629
-0.004640 -0.019971
-0.002232 -0.018212
0.000214 -0.016384
0.002672 -0.014523
0.005112 -0.012666
0.007501 -0.010841
0.009811 -0.009071
0.012013 -0.007372
0.014083 -0.005750
0.015999 -0.004205
0.017743 -0.002732
0.019303 -0.001323
0.020675 0.000036
0.021864 0.001363
0.022885 0.002680
0.023762 0.004011
0.024528 0.005381
0.025217 0.006807
0.025856 0.008299
0.026463 0.009854
0.027040 0.011453
0.027568 0.013063
0.028015 0.014640
0.028337 0.016134
0.028486 0.017490
0.019866 0.019568
0.022888 0.020489
0.025742 0.021295
0.028401 0.021978
0.030844 0.022535
0.033057 0.022973
0.035036 0.023303
0.036787 0.023541
0.038324 0.023708
0.039664 0.023820
0.040824 0.023890
0.041817 0.023922
0.042646 0.023909
0.043306 0.023839
0.043785 0.023694
0.044064 0.023454
0.044122 0.023098
0.043931 0.022606
0.043467 0.021962
0.042707 0.021152
0.041633 0.020166
0.040235 0.019000
0.038515 0.017657
0.036482 0.016145
0.034159 0.014480
0.031577 0.012686
0.028779 0.010794
0.025810 0.008837
0.022719 0.006854
0.019551 0.004880
0.016347 0.002947
0.013138 0.001074
0.009943 -0.000728
0.006773 -0.002460
0.003630 -0.004132
0.000516 -0.005753
-0.002568 -0.007331
-0.005617 -0.008871
-0.008617 -0.010370
-0.011550 -0.011827
-0.014395 -0.013233
-0.017126 -0.014581
-0.019717 -0.015863
-0.022141 -0.017067
-0.024374 -0.018182
-0.026394 -0.019196
-0.028184 -0.020092
-0.029733 -0.020855
-0.031035 -0.021467
-0.032093 -0.021913
-0.032916 -0.022181
-0.033520 -0.022262
-0.033924 -0.022160
-0.034150 -0.021884
-0.034215 -0.021451
-0.034130 -0.020879
-0.033899 -0.020187
-0.033512 -0.019389
-0.032956 -0.018495
-0.032209 -0.017517
-0.031254 -0.016463
-0.030074 -0.015346
-0.028662 -0.014177
-0.027018 -0.012972
-0.025152 -0.011743
-0.023081 -0.010503
-0.020827 -0.009260
-0.018417 -0.008019
-0.015880 -0.006777
-0.013241 -0.005523
-0.010526 -0.004242
-0.007754 -0.002917
-0.004945 -0.001530
-0.002112 -0.000071
0.000731 0.001460
0.003573 0.003053
0.006404 0.004688
0.009211 0.006336
0.011978 0.007959
0.014685 0.009518
0.017303 0.010972
0.019802 0.012282
0.022150 0.013414
0.024316 0.014343
0.026270 0.015047
0.027991 0.015515
0.029460 0.015743
0.030668 0.015737
0.031615 0.015514
0.032310 0.015100
0.032775 0.014530
0.033037 0.013845
0.033130 0.013084
0.033091 0.012283
0.032954 0.011465
0.032746 0.010644
0.032485 0.009819
0.032175 0.008977
0.031804 0.008099
0.031347 0.007160
0.030771 0.006136
-0.044618 0.030057
-0.041452 0.031046
-0.038207 0.032032
-0.034902 0.033005
-0.031553 0.033949
-0.028185 0.034848
-0.024821 0.035685
-0.021489 0.036441
-0.018217 0.037101
-0.015030 0.037649
-0.011952 0.038072
-0.009005 0.038359
-0.006205 0.038503
-0.003568 0.038501
-0.001107 0.038356
0.001165 0.038077
0.003233 0.037678
0.005079 0.037179
0.006689 0.036597
0.008046 0.035946
0.009141 0.035235
0.009962 0.034467
0.010506 0.033640
0.010768 0.032751
0.010749 0.031795
0.010448 0.030769
0.009870 0.029669
0.009019 0.028493
0.007904 0.027243
0.006534 0.025918
0.004922 0.024522
0.003084 0.023056
0.001034 0.021527
-0.001210 0.019941
-0.003632 0.018307
-0.006213 0.016641
-0.008931 0.014959
-0.011759 0.013277
-0.014666 0.011612
-0.017620 0.009976
-0.020585 0.008377
-0.023530 0.006822
-0.026425 0.005312
-0.029244 0.003851
-0.031962 0.002440
-0.034562 0.001081
-0.037027 -0.000222
-0.039344 -0.001467
-0.041500 -0.002654
-0.043489 -0.003781
-0.045305 -0.004847
-0.046949 -0.005852
-0.048426 -0.006796
-0.049746 -0.007682
-0.050917 -0.008510
-0.051947 -0.009283
-0.052833 -0.010006
-0.053563 -0.010679
-0.054115 -0.011305
-0.054458 -0.011883
-0.054561 -0.012412
-0.054395 -0.012882
-0.053936 -0.013285
-0.053166 -0.013608
-0.052073 -0.013838
-0.050653 -0.013961
-0.048906 -0.013972
-0.046837 -0.013865
-0.044458 -0.013642
-0.041786 -0.013308
-0.038846 -0.012874
-0.035665 -0.012351
-0.032277 -0.011756
-0.028717 -0.011104
-0.025020 -0.010410
-0.021218 -0.009691
-0.017339 -0.008961
-0.013408 -0.008229
-0.009448 -0.007505
-0.005480 -0.006789
-0.001525 -0.006083
0.002393 -0.005381
0.006250 -0.004678
0.010024 -0.003969
0.013689 -0.003251
0.017221 -0.002521
0.020597 -0.001781
0.023795 -0.001035
0.026793 -0.000288
0.029572 0.000452
0.032115 0.001177
0.034408 0.001877
0.036443 0.002544
0.038221 0.003170
0.039745 0.003749
0.041027 0.004279
0.042082 0.004760
0.042927 0.005200
0.043574 0.005608
0.044033 0.005996
0.044311 0.006377
0.044172 0.000349
0.047249 0.001068
0.050409 0.001691
0.053628 0.002213
0.056878 0.002633
0.060126 0.002947
0.063337 0.003153
0.066472 0.003248
0.069492 0.003228
0.072361 0.003092
0.075047 0.002835
0.077528 0.002457
0.079789 0.001957
0.081827 0.001338
0.083651 0.000605
0.085277 -0.000234
0.086727 -0.001170
0.088023 -0.002192
0.089180 -0.003286
0.090205 -0.004439
0.091093 -0.005635
0.091828 -0.006859
0.092387 -0.008099
0.092744 -0.009344
0.092868 -0.010587
0.092724 -0.011828
0.092281 -0.013067
0.091508 -0.014308
0.090383 -0.015556
0.088892 -0.016816
0.087031 -0.018090
0.084812 -0.019378
0.082256 -0.020677
0.079394 -0.021979
0.076264 -0.023272
0.072910 -0.024541
0.069372 -0.025771
0.065688 -0.026944
0.061889 -0.028044
0.057999 -0.029055
0.054037 -0.029963
0.050017 -0.030756
0.045953 -0.031425
0.041860 -0.031963
0.037756 -0.032366
0.033659 -0.032633
0.029590 -0.032767
0.025574 -0.032771
0.021635 -0.032653
0.017801 -0.032420
0.014099 -0.032082
0.010555 -0.031648
0.007189 -0.031129
0.004017 -0.030532
0.001046 -0.029868
-0.001723 -0.029147
-0.004297 -0.028377
-0.006688 -0.027570
-0.008911 -0.026735
-0.010975 -0.025882
-0.012882 -0.025018
-0.014624 -0.024147
-0.016185 -0.023273
-0.017541 -0.022392
-0.018669 -0.021503
-0.019546 -0.020599
-0.020150 -0.019675
-0.020465 -0.018725
-0.020481 -0.017746
-0.020193 -0.016738
-0.019604 -0.015703
-0.018726 -0.014647
-0.017575 -0.013581
-0.016175 -0.012515
-0.014556 -0.011463
-0.012749 -0.010443
-0.010787 -0.009469
-0.008705 -0.008559
-0.006530 -0.007725
-0.004286 -0.006978
-0.001992 -0.006325
0.000341 -0.005767
0.002700 -0.005300
0.005075 -0.004916
0.007453 -0.004604
0.009815 -0.004354
0.012142 -0.004152
0.014406 -0.003990
0.016578 -0.003861
0.018625 -0.003760
0.020515 -0.003688
0.022214 -0.003648
0.023692 -0.003644
0.024927 -0.003681
0.025900 -0.003765
0.026602 -0.003901
0.027030 -0.004090
0.027188 -0.004335
0.027087 -0.004635
0.026735 -0.004987
0.026143 -0.005385
-0.020055 0.030383
-0.016953 0.031310
-0.013876 0.032159
-0.010852 0.032915
-0.007909 0.033564
-0.005075 0.034090
-0.002377 0.034476
0.000157 0.034706
0.002501 0.034767
0.004636 0.034649
0.006544 0.034346
0.008217 0.033856
0.009650 0.033181
0.010845 0.032331
0.011808 0.031317
0.012546 0.030156
0.013065 0.028867
0.013366 0.027467
0.013452 0.025973
0.013320 0.024401
0.012971 0.022761
0.012407 0.021065
0.011636 0.019323
0.010670 0.017546
0.009522 0.015742
0.008208 0.013919
0.006744 0.012085
0.005147 0.010244
0.003430 0.008400
0.001603 0.006553
-0.000323 0.004703
-0.002343 0.002848
-0.004451 0.000989
-0.006641 -0.000873
-0.008908 -0.002730
-0.011244 -0.004570
-0.013638 -0.006376
-0.016076 -0.008129
-0.018538 -0.009806
-0.020999 -0.011389
-0.023428 -0.012858
-0.025792 -0.014197
-0.028060 -0.015394
-0.030203 -0.016438
-0.032197 -0.017323
-0.034028 -0.018048
-0.035688 -0.018616
-0.037179 -0.019038
-0.038510 -0.019327
-0.039691 -0.019505
-0.040738 -0.019591
-0.041663 -0.019608
-0.042479 -0.019573
-0.043191 -0.019499
-0.043805 -0.019393
-0.044318 -0.019253
-0.044725 -0.019072
-0.045009 -0.018838
-0.045149 -0.018536
-0.045117 -0.018148
-0.044884 -0.017659
-0.044420 -0.017057
-0.043704 -0.016330
-0.042719 -0.015473
-0.041460 -0.014481
-0.039930 -0.013355
-0.038142 -0.012099
-0.036120 -0.010724
-0.033891 -0.009244
-0.031492 -0.007680
-0.028957 -0.006054
-0.026322 -0.004389
-0.023617 -0.002709
-0.020866 -0.001033
-0.018087 0.000620
-0.015294 0.002236
-0.012493 0.003803
-0.009687 0.005310
-0.006876 0.006748
-0.004063 0.008106
-0.001255 0.009375
0.001536 0.010542
0.004293 0.011594
0.006994 0.012520
0.009618 0.013310
0.012145 0.013957
0.014556 0.014459
0.016839 0.014814
0.018984 0.015022
0.020982 0.015085
0.022830 0.015006
0.024523 0.014786
0.026057 0.014430
0.027427 0.013937
0.028629 0.013311
0.029659 0.012556
0.030514 0.011676
0.031196 0.010679
0.031706 0.009573
0.032044 0.008370
0.032207 0.007078
0.051488 -0.038567
0.054443 -0.037807
0.057331 -0.037022
0.060125 -0.036214
0.062793 -0.035388
0.065307 -0.034553
0.067639 -0.033718
0.069766 -0.032891
0.071671 -0.032079
0.073340 -0.031289
0.074769 -0.030525
0.075958 -0.029791
0.076914 -0.029090
0.077649 -0.028425
0.078178 -0.027800
0.078520 -0.027222
0.078692 -0.026698
0.078712 -0.026236
0.078592 -0.025841
0.078341 -0.025514
0.077961 -0.025253
0.077447 -0.025048
0.076788 -0.024890
0.075969 -0.024766
0.074979 -0.024670
0.073802 -0.024598
0.072426 -0.024553
0.070841 -0.024538
0.069038 -0.024564
0.067014 -0.024637
0.064772 -0.024766
0.062321 -0.024958
0.059679 -0.025216
0.056867 -0.025543
0.053913 -0.025942
0.050847 -0.026414
0.047701 -0.026961
0.044506 -0.027589
0.041295 -0.028299
0.038095 -0.029090
0.034933 -0.029953
0.031829 -0.030873
0.028798 -0.031831
0.025854 -0.032806
0.023007 -0.033780
0.020261 -0.034743
0.017619 -0.035689
0.015081 -0.036618
0.012644 -0.037530
0.010307 -0.038427
0.008069 -0.039307
0.005932 -0.040165
0.003902 -0.040994
0.001987 -0.041784
0.000197 -0.042523
-0.001458 -0.043200
-0.002971 -0.043808
-0.004333 -0.044343
-0.005541 -0.044801
-0.006590 -0.045181
-0.007476 -0.045479
-0.008193 -0.045684
-0.008733 -0.045780
-0.009085 -0.045746
-0.009240 -0.045560
-0.009190 -0.045204
-0.008934 -0.044665
-0.008473 -0.043935
-0.007814 -0.043012
-0.006963 -0.041896
-0.005930 -0.040593
-0.004725 -0.039110
-0.003361 -0.037458
-0.001855 -0.035651
-0.000223 -0.033706
0.001514 -0.031643
0.003333 -0.029484
0.005210 -0.027251
0.007118 -0.024970
0.009029 -0.022662
0.010914 -0.020345
0.012749 -0.018035
0.014513 -0.015741
0.016191 -0.013467
0.017769 -0.011220
0.019237 -0.009004
0.020584 -0.006830
0.021804 -0.004710
0.022887 -0.002659
0.023828 -0.000693
0.024619 0.001170
0.025255 0.002916
0.025731 0.004530
0.026041 0.006001
0.026183 0.007321
0.026155 0.008487
0.025954 0.009498
0.025580 0.010360
0.025032 0.011084
0.024308 0.011682
0.023407 0.012172
0.054007 -0.014058
0.057031 -0.013283
0.059977 -0.012619
0.062829 -0.012072
0.065570 -0.011649
0.068180 -0.011355
0.070639 -0.011196
0.072934 -0.011171
0.075063 -0.011271
0.077028 -0.011481
0.078841 -0.011781
0.080516 -0.012148
0.082068 -0.012562
0.083504 -0.013010
0.084824 -0.013491
0.086014 -0.014011
0.087047 -0.014582
0.087889 -0.015214
0.088501 -0.015914
0.088845 -0.016683
0.088888 -0.017518
0.088606 -0.018410
0.087982 -0.019352
0.087009 -0.020335
0.085687 -0.021350
0.084029 -0.022391
0.082055 -0.023449
0.079798 -0.024515
0.077294 -0.025582
0.074587 -0.026642
0.071715 -0.027687
0.068719 -0.028711
0.065635 -0.029708
0.062492 -0.030677
0.059314 -0.031616
0.056118 -0.032525
0.052915 -0.033402
0.049708 -0.034243
0.046500 -0.035041
0.043291 -0.035783
0.040083 -0.036459
0.036881 -0.037054
0.033693 -0.037556
0.030528 -0.037955
0.027397 -0.038242
0.024313 -0.038413
0.021293 -0.038467
0.018355 -0.038408
0.015514 -0.038245
0.012783 -0.037991
0.010171 -0.037661
0.007684 -0.037273
0.005325 -0.036847
0.003100 -0.036401
0.001013 -0.035951
-0.000926 -0.035504
-0.002702 -0.035061
-0.004296 -0.034610
-0.005686 -0.034135
-0.006850 -0.033614
-0.007768 -0.033026
-0.008422 -0.032350
-0.008800 -0.031570
-0.008896 -0.030672
-0.008707 -0.029646
-0.008240 -0.028485
-0.007506 -0.027191
-0.006525 -0.025771
-0.005325 -0.024239
-0.003937 -0.022617
-0.002394 -0.020928
-0.000727 -0.019197
0.001036 -0.017450
0.002871 -0.015710
0.004758 -0.013995
0.006680 -0.012320
0.008620 -0.010695
0.010562 -0.009126
0.012489 -0.007620
0.014383 -0.006186
0.016227 -0.004828
0.018005 -0.003552
0.019702 -0.002360
0.021305 -0.001255
0.022801 -0.000234
0.024180 0.000704
0.025430 0.001560
0.026543 0.002333
0.027513 0.003024
0.028335 0.003629
0.029008 0.004149
0.029536 0.004589
0.029922 0.004958
0.030172 0.005270
0.030288 0.005542
0.030268 0.005796
0.030109 0.006049
0.029798 0.006309
0.029322 0.006574
0.028663 0.006829
0.027804 0.007053
-0.044759 -0.008137
-0.041598 -0.007168
-0.038369 -0.006148
-0.035089 -0.005080
-0.031775 -0.003971
-0.028444 -0.002827
-0.025113 -0.001653
-0.021800 -0.000457
-0.018523 0.000751
-0.015302 0.001961
-0.012157 0.003158
-0.009112 0.004329
-0.006187 0.005461
-0.003405 0.006540
-0.000785 0.007555
0.001653 0.008493
0.003893 0.009342
0.005917 0.010089
0.007709 0.010720
0.009257 0.011222
0.010550 0.011582
0.011579 0.011791
0.012341 0.011841
0.012836 0.011732
0.013068 0.011464
0.013042 0.011043
0.012767 0.010477
0.012253 0.009778
0.011511 0.008955
0.010552 0.008021
0.009389 0.006986
0.008036 0.005861
0.006506 0.004654
0.004816 0.003373
0.002981 0.002021
0.001021 0.000604
-0.001049 -0.000878
-0.003209 -0.002422
-0.005442 -0.004026
-0.007730 -0.005684
-0.010055 -0.007390
-0.012402 -0.009133
-0.014757 -0.010899
-0.017105 -0.012674
-0.019438 -0.014442
-0.021746 -0.016188
-0.024024 -0.017897
-0.026267 -0.019556
-0.028472 -0.021155
-0.030634 -0.022688
-0.032747 -0.024150
-0.034798 -0.025539
-0.036774 -0.026859
-0.038656 -0.028114
-0.040424 -0.029307
-0.042057 -0.030442
-0.043535 -0.031520
-0.044837 -0.032534
-0.045945 -0.033472
-0.046839 -0.034317
-0.047504 -0.035049
-0.047926 -0.035646
-0.048094 -0.036090
-0.048003 -0.036364
-0.047649 -0.036457
-0.047034 -0.036359
-0.046164 -0.036066
-0.045047 -0.035579
-0.043691 -0.034900
-0.042110 -0.034038
-0.040317 -0.033004
-0.038328 -0.031815
-0.036160 -0.030490
-0.033832 -0.029054
-0.031366 -0.027527
-0.028780 -0.025932
-0.026093 -0.024282
-0.023322 -0.022591
-0.020483 -0.020864
-0.017587 -0.019108
-0.014648 -0.017330
-0.011677 -0.015535
-0.008684 -0.013734
-0.005683 -0.011936
-0.002682 -0.010153
0.000307 -0.008393
0.003277 -0.006664
0.006220 -0.004971
0.009131 -0.003315
0.012007 -0.001694
0.014842 -0.000105
0.017631 0.001460
0.020364 0.003006
0.023026 0.004541
0.025601 0.006072
0.028068 0.007605
0.030404 0.009144
0.032590 0.010690
0.034602 0.012238
0.036423 0.013771
0.038033 0.015266
0.059997 -0.000647
0.062959 0.000077
0.065778 0.000659
0.068428 0.001092
0.070882 0.001371
0.073113 0.001491
0.075091 0.001448
0.076792 0.001240
0.078199 0.000868
0.079303 0.000337
0.080110 -0.000350
0.080637 -0.001185
0.080913 -0.002163
0.080975 -0.003277
0.080863 -0.004519
0.080607 -0.005882
0.080231 -0.007357
0.079739 -0.008932
0.079127 -0.010594
0.078378 -0.012331
0.077476 -0.014131
0.076401 -0.015985
0.075136 -0.017883
0.073669 -0.019818
0.071990 -0.021782
0.070092 -0.023764
0.067975 -0.025750
0.065646 -0.027723
0.063120 -0.029664
0.060417 -0.031553
0.057565 -0.033375
0.054596 -0.035118
0.051542 -0.036777
0.048433 -0.038351
0.045297 -0.039843
0.042154 -0.041256
0.039018 -0.042596
0.035898 -0.043861
0.032802 -0.045049
0.029737 -0.046150
0.026711 -0.047155
0.023735 -0.048052
0.020820 -0.048828
0.017979 -0.049471
0.015227 -0.049968
0.012579 -0.050305
0.010053 -0.050467
0.007670 -0.050441
0.005450 -0.050218
0.003412 -0.049796
0.001567 -0.049180
-0.000078 -0.048385
-0.001529 -0.047432
-0.002798 -0.046349
-0.003903 -0.045166
-0.004865 -0.043910
-0.005704 -0.042607
-0.006432 -0.041274
-0.007054 -0.039922
-0.007563 -0.038554
-0.007946 -0.037168
-0.008189 -0.035759
-0.008277 -0.034318
-0.008196 -0.032838
-0.007937 -0.031309
-0.007494 -0.029725
-0.006864 -0.028081
-0.006048 -0.026376
-0.005052 -0.024616
-0.003885 -0.022808
-0.002563 -0.020968
-0.001108 -0.019115
0.000457 -0.017270
0.002104 -0.015457
0.003805 -0.013698
0.005537 -0.012012
0.007279 -0.010414
0.009017 -0.008915
0.010743 -0.007519
0.012452 -0.006230
0.014141 -0.005045
0.015803 -0.003965
0.017430 -0.002986
0.019011 -0.002107
0.020529 -0.001327
0.021966 -0.000647
0.023302 -0.000067
0.024512 0.000416
0.025575 0.000801
0.026468 0.001095
0.027172 0.001303
0.027674 0.001433
0.027964 0.001496
0.028039 0.001499
0.027900 0.001451
0.027552 0.001357
0.027004 0.001221
0.026266 0.001043
0.025347 0.000822
0.024255 0.000555
0.022997 0.000242
-0.034945 0.038670
-0.031816 0.039595
-0.028661 0.040526
-0.025491 0.041450
-0.022318 0.042357
-0.019156 0.043241
-0.016020 0.044096
-0.012924 0.044916
-0.009888 0.045694
-0.006934 0.046417
-0.004088 0.047067
-0.001377 0.047622
0.001170 0.048057
0.003530 0.048355
0.005681 0.048500
0.007610 0.048490
0.009311 0.048326
0.010780 0.048022
0.012023 0.047592
0.013046 0.047051
0.013853 0.046412
0.014450 0.045682
0.014836 0.044860
0.015013 0.043941
0.014982 0.042919
0.014747 0.041786
0.014311 0.040536
0.013680 0.039164
0.012860 0.037665
0.011856 0.036038
0.010674 0.034284
0.009317 0.032406
0.007792 0.030414
0.006106 0.028323
0.004268 0.026150
0.002289 0.023916
0.000184 0.021644
-0.002029 0.019357
-0.004328 0.017079
-0.006694 0.014829
-0.009103 0.012621
-0.011535 0.010466
-0.013970 0.008367
-0.016389 0.006326
-0.018774 0.004345
-0.021108 0.002425
-0.023376 0.000573
-0.025564 -0.001204
-0.027659 -0.002896
-0.029651 -0.004493
-0.031532 -0.005982
-0.033289 -0.007353
-0.034911 -0.008596
-0.036384 -0.009709
-0.037698 -0.010692
-0.038842 -0.011554
-0.039808 -0.012308
-0.040594 -0.012968
-0.041198 -0.013551
-0.041621 -0.014074
-0.041864 -0.014548
-0.041928 -0.014984
-0.041813 -0.015384
-0.041516 -0.015747
-0.041037 -0.016064
-0.040378 -0.016323
-0.039542 -0.016509
-0.038536 -0.016602
-0.037365 -0.016580
-0.036037 -0.016419
-0.034557 -0.016097
-0.032931 -0.015600
-0.031170 -0.014924
-0.029287 -0.014082
-0.027294 -0.013102
-0.025205 -0.012021
-0.023031 -0.010879
-0.020783 -0.009715
-0.018473 -0.008562
-0.016108 -0.007443
-0.013694 -0.006371
-0.011237 -0.005348
-0.008741 -0.004371
-0.006216 -0.003432
-0.003675 -0.002528
-0.001136 -0.001654
0.001381 -0.000812
0.003860 -0.000002
0.006284 0.000775
0.008644 0.001516
0.010932 0.002221
0.013142 0.002884
0.015269 0.003496
0.017299 0.004044
0.019216 0.004510
0.020998 0.004881
0.022622 0.005146
0.024069 0.005305
0.025330 0.005367
0.026400 0.005353
0.027287 0.005288
0.013227 -0.015279
0.016213 -0.014518
0.019233 -0.013748
0.022262 -0.012984
0.025273 -0.012245
0.028243 -0.011549
0.031156 -0.010911
0.034000 -0.010344
0.036769 -0.009856
0.039459 -0.009455
0.042064 -0.009148
0.044573 -0.008943
0.046967 -0.008844
0.049221 -0.008858
0.051310 -0.008986
0.053216 -0.009229
0.054928 -0.009582
0.056441 -0.010036
0.057754 -0.010581
0.058862 -0.011201
0.059753 -0.011885
0.060406 -0.012620
0.060794 -0.013395
0.060893 -0.014204
0.060684 -0.015039
0.060160 -0.015898
0.059325 -0.016776
0.058194 -0.017670
0.056787 -0.018578
0.055131 -0.019501
0.053250 -0.020438
0.051165 -0.021389
0.048889 -0.022353
0.046434 -0.023327
0.043807 -0.024308
0.041016 -0.025293
0.038073 -0.026279
0.034992 -0.027261
0.031787 -0.028233
0.028471 -0.029186
0.025059 -0.030110
0.021566 -0.030992
0.018015 -0.031818
0.014432 -0.032575
0.010849 -0.033249
0.007295 -0.033829
0.003802 -0.034303
0.000395 -0.034664
-0.002903 -0.034904
-0.006073 -0.035018
-0.009102 -0.034999
-0.011979 -0.034842
-0.014695 -0.034544
-0.017238 -0.034107
-0.019597 -0.033541
-0.021761 -0.032860
-0.023720 -0.032083
-0.025467 -0.031228
-0.026999 -0.030315
-0.028313 -0.029359
-0.029404 -0.028372
-0.030261 -0.027366
-0.030867 -0.026353
-0.031202 -0.025344
-0.031249 -0.024348
-0.031000 -0.023370
-0.030455 -0.022410
-0.029625 -0.021463
-0.028526 -0.020521
-0.027181 -0.019572
-0.025617 -0.018600
-0.023857 -0.017590
-0.021927 -0.016526
-0.019851 -0.015405
-0.017649 -0.014231
-0.015340 -0.013020
-0.012943 -0.011792
-0.010471 -0.010567
-0.007938 -0.009361
-0.005353 -0.008184
-0.002723 -0.007043
-0.000053 -0.005941
0.002648 -0.004878
0.005366 -0.003857
0.008076 -0.002880
0.010749 -0.001951
0.013350 -0.001078
0.015848 -0.000263
0.018213 0.000490
0.020424 0.001180
0.022463 0.001806
0.024324 0.002372
0.026001 0.002877
0.027494 0.003322
0.028799 0.003706
0.029910 0.004028
0.030817 0.004291
0.031509 0.004501
0.031977 0.004673
0.032218 0.004823
0.032231 0.004973
0.023800 0.005354
0.026732 0.006248
0.029531 0.007016
0.032169 0.007653
0.034625 0.008162
0.036884 0.008555
0.038939 0.008849
0.040795 0.009068
0.042464 0.009241
0.043964 0.009393
0.045313 0.009546
0.046524 0.009713
0.047607 0.009899
0.048563 0.010094
0.049390 0.010282
0.050075 0.010431
0.050603 0.010504
0.050955 0.010460
0.051110 0.010258
0.051049 0.009867
0.050758 0.009261
0.050227 0.008429
0.049451 0.007369
0.048434 0.006091
0.047189 0.004614
0.045735 0.002966
0.044099 0.001182
0.042311 -0.000700
0.040404 -0.002640
0.038404 -0.004599
0.036337 -0.006545
0.034219 -0.008453
0.032062 -0.010309
0.029872 -0.012111
0.027654 -0.013862
0.025411 -0.015575
0.023148 -0.017269
0.020871 -0.018964
0.018588 -0.020676
0.016309 -0.022415
0.014051 -0.024185
0.011830 -0.025977
0.009667 -0.027779
0.007583 -0.029571
0.005600 -0.031329
0.003739 -0.033030
0.002019 -0.034648
0.000456 -0.036158
-0.000938 -0.037540
-0.002154 -0.038773
-0.003187 -0.039843
-0.004035 -0.040741
-0.004699 -0.041465
-0.005186 -0.042021
-0.005509 -0.042422
-0.005685 -0.042683
-0.005735 -0.042823
-0.005677 -0.042858
-0.005526 -0.042800
-0.005295 -0.042655
-0.004987 -0.042421
-0.004604 -0.042092
-0.004143 -0.041656
-0.003601 -0.041102
-0.002975 -0.040416
-0.002264 -0.039590
-0.001466 -0.038617
-0.000582 -0.037490
0.000392 -0.036205
0.001459 -0.034760
0.002626 -0.033154
0.003900 -0.031388
0.005283 -0.029473
0.006772 -0.027424
0.008356 -0.025265
0.010018 -0.023020
0.011733 -0.020717
0.013469 -0.018384
0.015190 -0.016047
0.016856 -0.013734
0.018428 -0.011470
0.019869 -0.009273
0.021150 -0.007159
0.022248 -0.005139
0.023148 -0.003219
0.023846 -0.001406
0.024343 0.000299
0.024649 0.001895
0.024780 0.003388
0.024760 0.004787
0.024612 0.006103
0.024360 0.007350
0.024026 0.008540
0.023626 0.009681
0.023171 0.010778
0.022672 0.011832
0.022137 0.012840
0.021572 0.013798
0.020980 0.014695
0.020355 0.015516
0.019684 0.016239
0.044980 -0.021289
0.048019 -0.020385
0.050970 -0.019533
0.053804 -0.018737
0.056496 -0.017995
0.059026 -0.017304
0.061378 -0.016661
0.063541 -0.016059
0.065505 -0.015498
0.067268 -0.014979
0.068829 -0.014505
0.070196 -0.014085
0.071379 -0.013729
0.072395 -0.013446
0.073262 -0.013243
0.073993 -0.013125
0.074591 -0.013095
0.075050 -0.013152
0.075349 -0.013297
0.075464 -0.013529
0.075366 -0.013847
0.075031 -0.014250
0.074442 -0.014736
0.073589 -0.015299
0.072469 -0.015931
0.071086 -0.016623
0.069452 -0.017362
0.067584 -0.018138
0.065507 -0.018938
0.063245 -0.019756
0.060827 -0.020592
0.058280 -0.021450
0.055629 -0.022340
0.052896 -0.023271
0.050097 -0.024252
0.047243 -0.025287
0.044339 -0.026374
0.041384 -0.027506
0.038382 -0.028675
0.035337 -0.029869
0.032258 -0.031077
0.029161 -0.032291
0.026067 -0.033498
0.023000 -0.034689
0.019985 -0.035848
0.017049 -0.036962
0.014217 -0.038013
0.011514 -0.038985
0.008962 -0.039862
0.006581 -0.040634
0.004384 -0.041299
0.002376 -0.041861
0.000555 -0.042335
-0.001093 -0.042739
-0.002587 -0.043093
-0.003950 -0.043412
-0.005203 -0.043705
-0.006356 -0.043972
-0.007410 -0.044202
-0.008351 -0.044380
-0.009158 -0.044483
-0.009806 -0.044491
-0.010271 -0.044382
-0.010535 -0.044137
-0.010583 -0.043738
-0.010409 -0.043172
-0.010009 -0.042423
-0.009384 -0.041483
-0.008539 -0.040344
-0.007481 -0.039005
-0.006224 -0.037471
-0.004789 -0.035758
-0.003200 -0.033889
-0.001487 -0.031896
0.000319 -0.029812
0.002192 -0.027669
0.004110 -0.025494
0.006059 -0.023307
0.008031 -0.021123
0.010020 -0.018950
0.012019 -0.016796
0.014014 -0.014668
0.015987 -0.012577
0.017915 -0.010533
0.019774 -0.008545
0.021542 -0.006622
0.023198 -0.004769
0.024725 -0.002988
0.026110 -0.001279
0.027341 0.000362
0.028411 0.001939
0.029311 0.003454
0.030036 0.004907
0.030581 0.006294
0.030947 0.007609
0.031136 0.008846
0.031156 0.009998
0.031013 0.011061
0.030715 0.012032
0.030262 0.012909
0.029647 0.013684
-0.026327 0.001395
-0.023381 0.002161
-0.020501 0.002986
-0.017706 0.003868
-0.015010 0.004808
-0.012421 0.005802
-0.009949 0.006844
-0.007601 0.007925
-0.005388 0.009031
-0.003317 0.010146
-0.001398 0.011252
0.000365 0.012330
0.001967 0.013359
0.003411 0.014321
0.004697 0.015200
0.005831 0.015982
0.006810 0.016659
0.007630 0.017230
0.008285 0.017699
0.008766 0.018071
0.009072 0.018354
0.009206 0.018556
0.009176 0.018679
0.008994 0.018723
0.008665 0.018684
0.008194 0.018553
0.007576 0.018321
0.006807 0.017976
0.005882 0.017510
0.004799 0.016919
0.003557 0.016201
0.002159 0.015358
0.000609 0.014393
-0.001091 0.013307
-0.002940 0.012099
-0.004938 0.010766
-0.007086 0.009304
-0.009380 0.007714
-0.011806 0.006000
-0.014340 0.004174
-0.016946 0.002247
-0.019586 0.000233
-0.022220 -0.001855
-0.024816 -0.004004
-0.027348 -0.006203
-0.029792 -0.008436
-0.032128 -0.010687
-0.034333 -0.012935
-0.036382 -0.015155
-0.038254 -0.017324
-0.039928 -0.019420
-0.041391 -0.021426
-0.042638 -0.023332
-0.043674 -0.025136
-0.044514 -0.026843
-0.045178 -0.028463
-0.045692 -0.030007
-0.046076 -0.031487
-0.046343 -0.032909
-0.046492 -0.034277
-0.046514 -0.035587
-0.046397 -0.036832
-0.046130 -0.037996
-0.045708 -0.039062
-0.045127 -0.040006
-0.044384 -0.040798
-0.043467 -0.041410
-0.042360 -0.041810
-0.041043 -0.041969
-0.039499 -0.041868
-0.037715 -0.041496
-0.035690 -0.040857
-0.033430 -0.039965
-0.030950 -0.038845
-0.028276 -0.037530
-0.025433 -0.036053
-0.022454 -0.034448
-0.019369 -0.032747
-0.016207 -0.030977
-0.012994 -0.029161
-0.009752 -0.027315
-0.006504 -0.025448
-0.003271 -0.023559
-0.000070 -0.021641
0.003081 -0.019684
0.006169 -0.017678
0.009183 -0.015614
0.012115 -0.013491
0.014956 -0.011311
0.017694 -0.009085
0.020316 -0.006828
0.022809 -0.004557
0.025156 -0.002294
0.027346 -0.000058
0.029367 0.002136
0.031210 0.004272
0.032866 0.006339
0.034331 0.008322
0.035598 0.010209
0.036661 0.011985
0.037515 0.013639
0.031426 -0.006715
0.034485 -0.005819
0.037370 -0.004949
0.040068 -0.004103
0.042575 -0.003277
0.044888 -0.002465
0.047014 -0.001659
0.048969 -0.000848
0.050773 -0.000020
0.052458 0.000834
0.054054 0.001726
0.055587 0.002659
0.057073 0.003632
0.058513 0.004633
0.059881 0.005643
0.061136 0.006628
0.062218 0.007552
0.063065 0.008379
0.063619 0.009073
0.063829 0.009605
0.063656 0.009954
0.063075 0.010103
0.062069 0.010043
0.060637 0.009770
0.058793 0.009291
0.056564 0.008619
0.053997 0.007774
0.051146 0.006787
0.048075 0.005687
0.044844 0.004507
0.041512 0.003278
0.038127 0.002023
0.034730 0.000763
0.031346 -0.000492
0.027994 -0.001736
0.024680 -0.002975
0.021409 -0.004216
0.018182 -0.005476
0.015002 -0.006770
0.011872 -0.008110
0.008802 -0.009503
0.005804 -0.010951
0.002894 -0.012449
0.000089 -0.013986
-0.002593 -0.015545
-0.005134 -0.017105
-0.007516 -0.018641
-0.009727 -0.020127
-0.011760 -0.021539
-0.013615 -0.022855
-0.015300 -0.024060
-0.016827 -0.025143
-0.018209 -0.026102
-0.019460 -0.026936
-0.020588 -0.027648
-0.021594 -0.028248
-0.022469 -0.028742
-0.023200 -0.029139
-0.023764 -0.029447
-0.024137 -0.029666
-0.024296 -0.029795
-0.024221 -0.029827
-0.023897 -0.029752
-0.023313 -0.029558
-0.022464 -0.029234
-0.021352 -0.028766
-0.019987 -0.028144
-0.018384 -0.027358
-0.016568 -0.026404
-0.014565 -0.025278
-0.012402 -0.023981
-0.010106 -0.022517
-0.007701 -0.020893
-0.005207 -0.019119
-0.002642 -0.017209
-0.000026 -0.015182
0.002621 -0.013062
0.005276 -0.010879
0.007910 -0.008668
0.010493 -0.006465
0.012994 -0.004303
0.015384 -0.002213
0.017635 -0.000220
0.019724 0.001654
0.021632 0.003391
0.023346 0.004980
0.024856 0.006414
0.026160 0.007691
0.027265 0.008816
0.028182 0.009799
0.028932 0.010653
0.029537 0.011396
0.030025 0.012047
0.030418 0.012622
0.030736 0.013135
0.030991 0.013597
0.031183 0.014012
0.031302 0.014376
0.031326 0.014678
0.031224 0.014897
0.030961 0.015006
-0.101470 0.040335
-0.098381 0.041143
-0.095168 0.041885
-0.091859 0.042556
-0.088488 0.043157
-0.085093 0.043690
-0.081709 0.044163
-0.078367 0.044586
-0.075094 0.044972
-0.071911 0.045334
-0.068833 0.045682
-0.065872 0.046019
-0.063039 0.046342
-0.060347 0.046641
-0.057809 0.046901
-0.055442 0.047098
-0.053265 0.047207
-0.051296 0.047202
-0.049554 0.047058
-0.048056 0.046752
-0.046813 0.046270
-0.045832 0.045605
-0.045116 0.044758
[truncated: 1,521,258 more chars]
