# Supplementary material for: Enhancing geometric representations for molecules with equivariant vector-scalar interactive message passing
Source: Nat Commun. 2024 Jan 5;15:313. doi: 10.1038/s41467-023-43720-2 (PMC10770089; doi:10.1038/s41467-023-43720-2)
Supplement: Supplementary file 4 — Source Data [file 41467_2023_43720_MOESM4_ESM.zip › Source Data/Figure s3d(right).txt]

0.042495 0.012365
0.045651 0.013173
0.048735 0.013942
0.051716 0.014654
0.054568 0.015290
0.057262 0.015835
0.059772 0.016275
0.062075 0.016596
0.064147 0.016789
0.065965 0.016841
0.067513 0.016744
0.068779 0.016490
0.069765 0.016073
0.070483 0.015494
0.070959 0.014758
0.071225 0.013874
0.071321 0.012859
0.071284 0.011735
0.071141 0.010527
0.070909 0.009262
0.070589 0.007961
0.070167 0.006641
0.069621 0.005307
0.068920 0.003958
0.068032 0.002591
0.066928 0.001200
0.065584 -0.000219
0.063982 -0.001666
0.062111 -0.003137
0.059969 -0.004627
0.057564 -0.006129
0.054912 -0.007632
0.052040 -0.009130
0.048982 -0.010614
0.045774 -0.012083
0.042454 -0.013534
0.039057 -0.014970
0.035613 -0.016394
0.032143 -0.017811
0.028662 -0.019229
0.025180 -0.020652
0.021702 -0.022085
0.018235 -0.023530
0.014789 -0.024981
0.011379 -0.026427
0.008023 -0.027848
0.004745 -0.029220
0.001570 -0.030515
-0.001477 -0.031707
-0.004369 -0.032770
-0.007082 -0.033681
-0.009591 -0.034422
-0.011877 -0.034980
-0.013922 -0.035352
-0.015718 -0.035541
-0.017267 -0.035559
-0.018584 -0.035426
-0.019691 -0.035169
-0.020619 -0.034820
-0.021400 -0.034415
-0.022063 -0.033993
-0.022630 -0.033588
-0.023110 -0.033230
-0.023503 -0.032938
-0.023794 -0.032716
-0.023964 -0.032551
-0.023986 -0.032416
-0.023831 -0.032279
-0.023473 -0.032101
-0.022888 -0.031849
-0.022056 -0.031491
-0.020964 -0.031006
-0.019609 -0.030377
-0.017994 -0.029599
-0.016138 -0.028675
-0.014069 -0.027618
-0.011822 -0.026449
-0.009441 -0.025194
-0.006968 -0.023883
-0.004445 -0.022548
-0.001907 -0.021216
0.000618 -0.019912
0.003110 -0.018653
0.005557 -0.017450
0.007951 -0.016301
0.010287 -0.015202
0.012556 -0.014143
0.014749 -0.013116
0.016852 -0.012115
0.018849 -0.011141
0.020724 -0.010192
0.022459 -0.009274
0.024038 -0.008388
0.025446 -0.007538
0.026667 -0.006730
0.027688 -0.005970
0.028497 -0.005266
0.029089 -0.004628
0.029460 -0.004064
0.029616 -0.003580
0.029567 -0.003180
0.002957 0.058819
0.006184 0.059709
0.009449 0.060484
0.012733 0.061129
0.016012 0.061631
0.019256 0.061980
0.022428 0.062166
0.025490 0.062186
0.028404 0.062040
0.031133 0.061734
0.033650 0.061279
0.035933 0.060690
0.037969 0.059984
0.039755 0.059175
0.041295 0.058278
0.042599 0.057301
0.043684 0.056252
0.044569 0.055132
0.045274 0.053942
0.045818 0.052682
0.046218 0.051353
0.046486 0.049957
0.046631 0.048497
0.046654 0.046974
0.046553 0.045390
0.046314 0.043741
0.045918 0.042026
0.045343 0.040244
0.044564 0.038397
0.043562 0.036489
0.042324 0.034524
0.040844 0.032507
0.039127 0.030443
0.037182 0.028336
0.035025 0.026192
0.032678 0.024019
0.030165 0.021825
0.027511 0.019625
0.024744 0.017432
0.021892 0.015265
0.018983 0.013142
0.016042 0.011080
0.013095 0.009097
0.010165 0.007207
0.007270 0.005423
0.004429 0.003753
0.001656 0.002202
-0.001036 0.000772
-0.003631 -0.000540
-0.006114 -0.001738
-0.008467 -0.002831
-0.010674 -0.003827
-0.012720 -0.004740
-0.014594 -0.005581
-0.016290 -0.006362
-0.017807 -0.007094
-0.019149 -0.007784
-0.020323 -0.008436
-0.021338 -0.009050
-0.022204 -0.009623
-0.022927 -0.010147
-0.023513 -0.010615
-0.023965 -0.011019
-0.024282 -0.011350
-0.024466 -0.011601
-0.024514 -0.011767
-0.024424 -0.011844
-0.024191 -0.011830
-0.023805 -0.011727
-0.023256 -0.011536
-0.022534 -0.011265
-0.021630 -0.010922
-0.020542 -0.010519
-0.019271 -0.010071
-0.017826 -0.009590
-0.016218 -0.009091
-0.014464 -0.008584
-0.012581 -0.008079
-0.010588 -0.007585
-0.008505 -0.007109
-0.006350 -0.006661
-0.004140 -0.006245
-0.001891 -0.005866
0.000381 -0.005525
0.002663 -0.005222
0.004944 -0.004952
0.007215 -0.004710
0.009469 -0.004492
0.011701 -0.004293
0.013905 -0.004111
0.016073 -0.003947
0.018189 -0.003806
0.020230 -0.003697
0.022171 -0.003630
0.023987 -0.003614
0.025653 -0.003659
0.027153 -0.003772
0.028475 -0.003954
0.029615 -0.004211
0.030573 -0.004545
0.031355 -0.004960
-0.082931 0.014367
-0.079628 0.015294
-0.076218 0.016240
-0.072710 0.017200
-0.069119 0.018166
-0.065467 0.019129
-0.061779 0.020075
-0.058087 0.020989
-0.054427 0.021857
-0.050833 0.022662
-0.047338 0.023391
-0.043968 0.024034
-0.040745 0.024581
-0.037686 0.025028
-0.034801 0.025372
-0.032101 0.025615
-0.029594 0.025760
-0.027290 0.025812
-0.025196 0.025778
-0.023315 0.025663
-0.021649 0.025472
-0.020195 0.025210
-0.018948 0.024877
-0.017908 0.024474
-0.017079 0.023997
-0.016468 0.023439
-0.016084 0.022796
-0.015934 0.022062
-0.016019 0.021230
-0.016334 0.020298
-0.016866 0.019262
-0.017598 0.018118
-0.018511 0.016867
-0.019584 0.015508
-0.020799 0.014045
-0.022141 0.012484
-0.023595 0.010836
-0.025149 0.009117
-0.026793 0.007341
-0.028515 0.005528
-0.030305 0.003693
-0.032157 0.001848
-0.034070 0.000002
-0.036050 -0.001842
-0.038106 -0.003682
-0.040250 -0.005521
-0.042484 -0.007358
-0.044799 -0.009188
-0.047169 -0.011000
-0.049556 -0.012780
-0.051917 -0.014512
-0.054208 -0.016182
-0.056396 -0.017783
-0.058457 -0.019310
-0.060375 -0.020763
-0.062143 -0.022147
-0.063756 -0.023465
-0.065209 -0.024720
-0.066490 -0.025911
-0.067582 -0.027031
-0.068469 -0.028070
-0.069136 -0.029016
-0.069577 -0.029859
-0.069797 -0.030591
-0.069812 -0.031210
-0.069643 -0.031715
-0.069311 -0.032108
-0.068825 -0.032391
-0.068182 -0.032561
-0.067366 -0.032612
-0.066350 -0.032538
-0.065112 -0.032336
-0.063632 -0.032006
-0.061906 -0.031554
-0.059939 -0.030990
-0.057743 -0.030326
-0.055338 -0.029576
-0.052739 -0.028751
-0.049961 -0.027859
-0.047011 -0.026902
-0.043895 -0.025880
-0.040618 -0.024789
-0.037187 -0.023622
-0.033614 -0.022377
-0.029915 -0.021052
-0.026110 -0.019649
-0.022223 -0.018174
-0.018276 -0.016637
-0.014288 -0.015047
-0.010279 -0.013417
-0.006269 -0.011759
-0.002279 -0.010089
0.001665 -0.008423
0.005535 -0.006781
0.009302 -0.005179
0.012940 -0.003635
0.016426 -0.002159
0.019746 -0.000761
0.022890 0.000559
0.025856 0.001804
0.028641 0.002978
-0.070851 0.041799
-0.067670 0.042594
-0.064500 0.043266
-0.061336 0.043814
-0.058179 0.044245
-0.055037 0.044564
-0.051923 0.044776
-0.048858 0.044885
-0.045865 0.044893
-0.042967 0.044801
-0.040189 0.044608
-0.037551 0.044316
-0.035074 0.043921
-0.032773 0.043424
-0.030661 0.042823
-0.028749 0.042116
-0.027045 0.041302
-0.025554 0.040378
-0.024282 0.039343
-0.023229 0.038193
-0.022398 0.036930
-0.021788 0.035553
-0.021400 0.034066
-0.021236 0.032475
-0.021299 0.030786
-0.021590 0.029013
-0.022102 0.027171
-0.022820 0.025281
-0.023725 0.023362
-0.024791 0.021434
-0.025990 0.019514
-0.027294 0.017616
-0.028678 0.015753
-0.030120 0.013935
-0.031602 0.012168
-0.033113 0.010456
-0.034647 0.008798
-0.036203 0.007191
-0.037783 0.005630
-0.039394 0.004107
-0.041046 0.002614
-0.042754 0.001144
-0.044540 -0.000314
-0.046429 -0.001769
-0.048445 -0.003227
-0.050601 -0.004690
-0.052887 -0.006147
-0.055266 -0.007575
-0.057673 -0.008941
-0.060033 -0.010205
-0.062273 -0.011333
-0.064332 -0.012297
-0.066169 -0.013077
-0.067757 -0.013663
-0.069088 -0.014056
-0.070164 -0.014263
-0.070993 -0.014298
-0.071584 -0.014182
-0.071946 -0.013937
-0.072082 -0.013592
-0.071995 -0.013172
-0.071689 -0.012702
-0.071169 -0.012204
-0.070449 -0.011697
-0.069544 -0.011198
-0.068473 -0.010716
-0.067242 -0.010254
-0.065850 -0.009807
-0.064280 -0.009359
-0.062511 -0.008889
-0.060523 -0.008375
-0.058307 -0.007799
-0.055870 -0.007148
-0.053233 -0.006416
-0.050429 -0.005606
-0.047496 -0.004724
-0.044474 -0.003784
-0.041397 -0.002803
-0.038289 -0.001800
-0.035164 -0.000798
-0.032029 0.000180
-0.028883 0.001113
-0.025728 0.001985
-0.022561 0.002782
-0.019385 0.003497
-0.016197 0.004126
-0.012994 0.004670
-0.009768 0.005134
-0.006511 0.005526
-0.003217 0.005853
0.000104 0.006123
0.003431 0.006337
0.006727 0.006496
0.009953 0.006596
0.013069 0.006634
0.016047 0.006607
0.018865 0.006512
0.021514 0.006349
0.023995 0.006119
0.026314 0.005824
0.028475 0.005464
0.001782 -0.013973
0.005038 -0.012994
0.008369 -0.011942
0.011740 -0.010816
0.015118 -0.009618
0.018472 -0.008350
0.021776 -0.007016
0.025013 -0.005620
0.028178 -0.004165
0.031280 -0.002652
0.034331 -0.001088
0.037338 0.000515
0.040294 0.002137
0.043179 0.003749
0.045959 0.005319
0.048599 0.006818
0.051060 0.008221
0.053302 0.009514
0.055289 0.010687
0.056985 0.011739
0.058356 0.012670
0.059374 0.013483
0.060018 0.014179
0.060273 0.014758
0.060136 0.015217
0.059615 0.015557
0.058738 0.015783
0.057548 0.015905
0.056108 0.015940
0.054494 0.015908
0.052788 0.015834
0.051064 0.015733
0.049370 0.015609
0.047720 0.015448
0.046094 0.015224
0.044450 0.014908
0.042739 0.014473
0.040918 0.013905
0.038956 0.013197
0.036832 0.012352
0.034536 0.011378
0.032068 0.010285
0.029435 0.009081
0.026653 0.007773
0.023744 0.006367
0.020739 0.004871
0.017673 0.003297
0.014587 0.001660
0.011523 -0.000021
0.008517 -0.001723
0.005600 -0.003426
0.002787 -0.005114
0.000075 -0.006780
-0.002557 -0.008425
-0.005142 -0.010055
-0.007709 -0.011676
-0.010276 -0.013291
-0.012837 -0.014891
-0.015370 -0.016468
-0.017841 -0.018011
-0.020208 -0.019509
-0.022425 -0.020956
-0.024448 -0.022348
-0.026235 -0.023680
-0.027751 -0.024948
-0.028966 -0.026145
-0.029854 -0.027261
-0.030396 -0.028279
-0.030581 -0.029176
-0.030409 -0.029931
-0.029894 -0.030521
-0.029069 -0.030931
-0.027984 -0.031155
-0.026707 -0.031198
-0.025315 -0.031076
-0.023884 -0.030812
-0.022468 -0.030428
-0.021090 -0.029941
-0.019742 -0.029360
-0.018394 -0.028689
-0.017007 -0.027934
-0.015550 -0.027102
-0.013997 -0.026197
-0.012332 -0.025228
-0.010548 -0.024197
-0.008647 -0.023105
-0.006634 -0.021952
-0.004524 -0.020734
-0.002334 -0.019447
-0.000087 -0.018089
0.002193 -0.016658
0.004478 -0.015155
0.006746 -0.013582
0.008974 -0.011945
0.011148 -0.010253
0.013261 -0.008519
0.015315 -0.006760
0.017321 -0.004995
0.019297 -0.003245
0.021255 -0.001533
0.023196 0.000119
-0.076934 0.045881
-0.073830 0.046698
-0.070775 0.047553
-0.067767 0.048441
-0.064803 0.049354
-0.061882 0.050287
-0.059002 0.051231
-0.056165 0.052181
-0.053374 0.053129
-0.050638 0.054068
-0.047971 0.054992
-0.045387 0.055895
-0.042907 0.056772
-0.040549 0.057616
-0.038334 0.058421
-0.036281 0.059177
-0.034410 0.059870
-0.032735 0.060478
-0.031265 0.060982
-0.030006 0.061360
-0.028954 0.061595
-0.028105 0.061677
-0.027449 0.061600
-0.026975 0.061365
-0.026673 0.060975
-0.026536 0.060433
-0.026557 0.059742
-0.026737 0.058908
-0.027079 0.057934
-0.027589 0.056827
-0.028272 0.055594
-0.029131 0.054248
-0.030163 0.052803
-0.031360 0.051276
-0.032708 0.049684
-0.034192 0.048039
-0.035792 0.046350
-0.037492 0.044619
-0.039279 0.042839
-0.041143 0.041002
-0.043081 0.039097
-0.045090 0.037118
-0.047165 0.035061
-0.049295 0.032931
-0.051464 0.030737
-0.053652 0.028491
-0.055837 0.026205
-0.057999 0.023891
-0.060121 0.021564
-0.062182 0.019235
-0.064160 0.016921
-0.066027 0.014638
-0.067749 0.012406
-0.069290 0.010243
-0.070612 0.008165
-0.071685 0.006186
-0.072484 0.004313
-0.073001 0.002547
-0.073240 0.000888
-0.073220 -0.000669
-0.072977 -0.002130
-0.072551 -0.003499
-0.071987 -0.004781
-0.071320 -0.005977
-0.070572 -0.007089
-0.069753 -0.008116
-0.068858 -0.009057
-0.067878 -0.009914
-0.066800 -0.010687
-0.065611 -0.011379
-0.064293 -0.011988
-0.062822 -0.012511
-0.061173 -0.012942
-0.059319 -0.013273
-0.057234 -0.013497
-0.054901 -0.013612
-0.052315 -0.013619
-0.049478 -0.013524
-0.046408 -0.013335
-0.043132 -0.013065
-0.039685 -0.012723
-0.036112 -0.012319
-0.032457 -0.011864
-0.028761 -0.011369
-0.025058 -0.010844
-0.021374 -0.010301
-0.017726 -0.009748
-0.014124 -0.009191
-0.010576 -0.008633
-0.007087 -0.008076
-0.003662 -0.007522
-0.000303 -0.006969
0.002989 -0.006419
0.006210 -0.005871
0.009354 -0.005327
0.012411 -0.004789
0.015363 -0.004261
0.018192 -0.003744
0.020876 -0.003239
0.023397 -0.002748
0.025742 -0.002268
0.011901 0.022201
0.015008 0.023201
0.018020 0.024221
0.020927 0.025255
0.023716 0.026289
0.026367 0.027307
0.028858 0.028290
0.031164 0.029219
0.033265 0.030078
0.035144 0.030859
0.036788 0.031557
0.038191 0.032173
0.039355 0.032714
0.040283 0.033183
0.040984 0.033580
0.041463 0.033897
0.041728 0.034118
0.041784 0.034225
0.041636 0.034201
0.041290 0.034034
0.040751 0.033718
0.040024 0.033255
0.039117 0.032650
0.038035 0.031908
0.036782 0.031034
0.035358 0.030030
0.033762 0.028895
0.031994 0.027629
0.030054 0.026233
0.027946 0.024715
0.025677 0.023088
0.023257 0.021368
0.020702 0.019577
0.018030 0.017738
0.015257 0.015871
0.012403 0.013988
0.009486 0.012097
0.006524 0.010200
0.003535 0.008295
0.000540 0.006384
-0.002442 0.004471
-0.005387 0.002566
-0.008274 0.000680
-0.011080 -0.001170
-0.013788 -0.002974
-0.016384 -0.004722
-0.018860 -0.006409
-0.021210 -0.008038
-0.023428 -0.009610
-0.025505 -0.011128
-0.027431 -0.012595
-0.029191 -0.014011
-0.030770 -0.015375
-0.032154 -0.016690
-0.033333 -0.017955
-0.034301 -0.019173
-0.035058 -0.020347
-0.035609 -0.021475
-0.035958 -0.022546
-0.036113 -0.023543
-0.036080 -0.024444
-0.035859 -0.025225
-0.035452 -0.025860
-0.034856 -0.026330
-0.034068 -0.026617
-0.033089 -0.026712
-0.031923 -0.026611
-0.030578 -0.026316
-0.029065 -0.025839
-0.027400 -0.025195
-0.025598 -0.024405
-0.023673 -0.023493
-0.021636 -0.022482
-0.019493 -0.021397
-0.017251 -0.020257
-0.014913 -0.019083
-0.012482 -0.017889
-0.009963 -0.016685
-0.007363 -0.015475
-0.004689 -0.014259
-0.001956 -0.013037
0.000818 -0.011810
0.003609 -0.010582
0.006390 -0.009359
0.009137 -0.008150
0.011822 -0.006963
0.014424 -0.005802
0.016924 -0.004674
0.019306 -0.003582
0.021560 -0.002531
0.023674 -0.001529
0.025640 -0.000585
0.027449 0.000293
0.029090 0.001098
0.030554 0.001827
0.031831 0.002483
0.032917 0.003076
0.033809 0.003622
0.034514 0.004142
0.035039 0.004657
0.035396 0.005181
-0.055520 0.011776
-0.052346 0.012644
-0.049111 0.013598
-0.045825 0.014626
-0.042507 0.015711
-0.039173 0.016831
-0.035840 0.017963
-0.032522 0.019086
-0.029227 0.020182
-0.025962 0.021233
-0.022737 0.022226
-0.019564 0.023149
-0.016463 0.023989
-0.013463 0.024737
-0.010594 0.025384
-0.007886 0.025926
-0.005367 0.026361
-0.003055 0.026688
-0.000963 0.026910
0.000900 0.027030
0.002532 0.027054
0.003929 0.026983
0.005089 0.026820
0.006006 0.026562
0.006675 0.026202
0.007092 0.025735
0.007256 0.025148
0.007173 0.024435
0.006850 0.023585
0.006297 0.022593
0.005523 0.021457
0.004535 0.020176
0.003338 0.018758
0.001941 0.017215
0.000354 0.015564
-0.001404 0.013827
-0.003306 0.012027
-0.005325 0.010185
-0.007431 0.008319
-0.009596 0.006449
-0.011793 0.004592
-0.014002 0.002766
-0.016203 0.000991
-0.018379 -0.000719
-0.020516 -0.002348
-0.022602 -0.003888
-0.024629 -0.005335
-0.026593 -0.006692
-0.028501 -0.007968
-0.030369 -0.009180
-0.032225 -0.010350
-0.034109 -0.011504
-0.036062 -0.012672
-0.038122 -0.013881
-0.040301 -0.015150
-0.042584 -0.016485
-0.044927 -0.017883
-0.047267 -0.019329
-0.049539 -0.020802
-0.051681 -0.022277
-0.053640 -0.023722
-0.055372 -0.025102
-0.056840 -0.026378
-0.058014 -0.027511
-0.058866 -0.028465
-0.059371 -0.029210
-0.059511 -0.029723
-0.059276 -0.029991
-0.058667 -0.030010
-0.057703 -0.029791
-0.056417 -0.029352
-0.054858 -0.028721
-0.053083 -0.027936
-0.051155 -0.027037
-0.049130 -0.026069
-0.047050 -0.025073
-0.044938 -0.024088
-0.042802 -0.023144
-0.040635 -0.022261
-0.038424 -0.021448
-0.036158 -0.020701
-0.033822 -0.020006
-0.031407 -0.019336
-0.028900 -0.018661
-0.026288 -0.017951
-0.023561 -0.017176
-0.020714 -0.016314
-0.017747 -0.015352
-0.014670 -0.014287
-0.011503 -0.013125
-0.008272 -0.011881
-0.005009 -0.010576
-0.001747 -0.009234
0.001485 -0.007879
0.004664 -0.006533
0.007774 -0.005217
0.010806 -0.003945
0.013751 -0.002725
0.016601 -0.001561
0.019339 -0.000454
0.021943 0.000603
-0.030292 0.019390
-0.027096 0.020315
-0.023927 0.021193
-0.020795 0.022022
-0.017712 0.022799
-0.014688 0.023520
-0.011735 0.024184
-0.008866 0.024788
-0.006096 0.025330
-0.003442 0.025806
-0.000924 0.026214
0.001442 0.026553
0.003638 0.026819
0.005653 0.027008
0.007477 0.027115
0.009108 0.027132
0.010544 0.027049
0.011788 0.026856
0.012839 0.026543
0.013698 0.026101
0.014360 0.025527
0.014819 0.024822
0.015072 0.023989
0.015112 0.023037
0.014937 0.021973
0.014547 0.020805
0.013940 0.019538
0.013115 0.018177
0.012072 0.016725
0.010809 0.015185
0.009330 0.013564
0.007640 0.011869
0.005749 0.010108
0.003669 0.008289
0.001419 0.006421
-0.000986 0.004512
-0.003524 0.002569
-0.006179 0.000602
-0.008933 -0.001381
-0.011767 -0.003369
-0.014662 -0.005347
-0.017598 -0.007297
-0.020548 -0.009201
-0.023485 -0.011040
-0.026380 -0.012797
-0.029207 -0.014459
-0.031943 -0.016018
-0.034571 -0.017470
-0.037077 -0.018818
-0.039452 -0.020066
-0.041688 -0.021222
-0.043772 -0.022296
-0.045694 -0.023298
-0.047438 -0.024240
-0.048990 -0.025133
-0.050342 -0.025991
-0.051489 -0.026824
-0.052434 -0.027642
-0.053190 -0.028450
-0.053774 -0.029248
-0.054200 -0.030027
-0.054481 -0.030773
-0.054618 -0.031463
-0.054598 -0.032072
-0.054402 -0.032574
-0.054006 -0.032949
-0.053387 -0.033181
-0.052528 -0.033260
-0.051421 -0.033182
-0.050062 -0.032950
-0.048452 -0.032567
-0.046596 -0.032044
-0.044499 -0.031390
-0.042166 -0.030619
-0.039603 -0.029749
-0.036820 -0.028797
-0.033830 -0.027785
-0.030650 -0.026733
-0.027304 -0.025661
-0.023820 -0.024585
-0.020226 -0.023519
-0.016552 -0.022468
-0.012826 -0.021436
-0.009070 -0.020423
-0.005302 -0.019423
-0.001543 -0.018434
0.002191 -0.017450
0.005878 -0.016468
0.009499 -0.015487
0.013032 -0.014507
0.016459 -0.013528
0.019767 -0.012554
0.022944 -0.011586
0.025982 -0.010630
0.028870 -0.009690
0.031596 -0.008770
0.034145 -0.007875
0.036502 -0.007008
0.038652 -0.006170
0.040587 -0.005356
0.042304 -0.004565
0.005224 -0.001949
0.008463 -0.000923
0.011721 0.000132
0.014981 0.001207
0.018223 0.002290
0.021424 0.003368
0.024560 0.004425
0.027610 0.005450
0.030551 0.006430
0.033366 0.007356
0.036039 0.008222
0.038559 0.009026
0.040915 0.009766
0.043098 0.010444
0.045101 0.011058
0.046915 0.011605
0.048531 0.012076
0.049938 0.012458
0.051125 0.012736
0.052082 0.012893
0.052801 0.012917
0.053277 0.012798
0.053508 0.012532
0.053496 0.012118
0.053243 0.011559
0.052757 0.010863
0.052045 0.010037
0.051119 0.009091
0.049987 0.008038
0.048662 0.006888
0.047155 0.005658
0.045475 0.004360
0.043634 0.003012
0.041644 0.001627
0.039517 0.000217
0.037267 -0.001209
0.034907 -0.002647
0.032453 -0.004098
0.029918 -0.005565
0.027317 -0.007048
0.024665 -0.008547
0.021975 -0.010057
0.019260 -0.011571
0.016534 -0.013076
0.013809 -0.014561
0.011095 -0.016013
0.008401 -0.017422
0.005737 -0.018782
0.003108 -0.020088
0.000519 -0.021343
-0.002026 -0.022549
-0.004522 -0.023714
-0.006963 -0.024844
-0.009341 -0.025946
-0.011644 -0.027027
-0.013859 -0.028093
-0.015970 -0.029149
-0.017958 -0.030194
-0.019804 -0.031226
-0.021485 -0.032231
-0.022980 -0.033187
-0.024268 -0.034067
-0.025331 -0.034837
-0.026155 -0.035463
-0.026732 -0.035913
-0.027057 -0.036162
-0.027131 -0.036192
-0.026960 -0.035993
-0.026554 -0.035569
-0.025929 -0.034928
-0.025104 -0.034091
-0.024099 -0.033083
-0.022934 -0.031932
-0.021628 -0.030670
-0.020195 -0.029329
-0.018646 -0.027940
-0.016988 -0.026532
-0.015228 -0.025129
-0.013369 -0.023753
-0.011415 -0.022417
-0.009373 -0.021125
-0.007249 -0.019870
-0.005055 -0.018638
-0.002802 -0.017411
-0.000504 -0.016166
0.001827 -0.014887
0.004178 -0.013559
0.006537 -0.012177
0.008892 -0.010741
0.011231 -0.009256
0.013541 -0.007734
0.015810 -0.006189
0.018025 -0.004638
0.020173 -0.003096
0.022241 -0.001581
0.024216 -0.000103
0.026087 0.001325
0.027840 0.002700
0.029465 0.004021
0.030950 0.005291
0.032285 0.006520
-0.006878 0.039039
-0.003786 0.039849
-0.000765 0.040668
0.002166 0.041466
0.004989 0.042215
0.007687 0.042883
0.010244 0.043445
0.012650 0.043878
0.014899 0.044163
0.016987 0.044289
0.018912 0.044249
0.020674 0.044040
0.022270 0.043668
0.023699 0.043139
0.024959 0.042466
0.026048 0.041666
0.026961 0.040757
0.027692 0.039762
0.028234 0.038704
0.028574 0.037605
0.028698 0.036483
0.028594 0.035349
0.028252 0.034210
0.027665 0.033063
0.026833 0.031903
0.025757 0.030721
0.024444 0.029504
0.022903 0.028239
0.021148 0.026917
0.019194 0.025527
0.017059 0.024063
0.014760 0.022524
0.012318 0.020908
0.009752 0.019218
0.007081 0.017459
0.004326 0.015636
0.001506 0.013757
-0.001358 0.011832
-0.004245 0.009870
-0.007132 0.007887
-0.009992 0.005898
-0.012795 0.003922
-0.015505 0.001979
-0.018090 0.000090
-0.020519 -0.001722
-0.022766 -0.003441
-0.024815 -0.005053
-0.026659 -0.006551
-0.028303 -0.007931
-0.029759 -0.009199
-0.031050 -0.010361
-0.032204 -0.011431
-0.033254 -0.012422
-0.034232 -0.013350
-0.035163 -0.014229
-0.036070 -0.015074
-0.036963 -0.015896
-0.037844 -0.016708
-0.038704 -0.017521
-0.039527 -0.018349
-0.040287 -0.019206
-0.040944 -0.020097
-0.041450 -0.021024
-0.041750 -0.021971
-0.041792 -0.022913
-0.041532 -0.023814
-0.040938 -0.024632
-0.039997 -0.025331
-0.038710 -0.025878
-0.037091 -0.026253
-0.035170 -0.026444
-0.032983 -0.026449
-0.030572 -0.026275
-0.027983 -0.025934
-0.025261 -0.025444
-0.022448 -0.024825
-0.019583 -0.024100
-0.016703 -0.023294
-0.013838 -0.022432
-0.011014 -0.021542
-0.008252 -0.020651
-0.005565 -0.019784
-0.002958 -0.018959
-0.000430 -0.018187
0.002025 -0.017467
0.004411 -0.016786
0.006730 -0.016123
0.008979 -0.015456
0.011150 -0.014766
0.013233 -0.014037
0.015216 -0.013264
0.017087 -0.012449
0.018837 -0.011599
0.020463 -0.010726
0.021965 -0.009843
0.023345 -0.008964
0.024612 -0.008100
0.025772 -0.007265
0.026828 -0.006469
0.027778 -0.005722
0.028617 -0.005035
0.011581 0.001564
0.014765 0.002375
0.017977 0.003170
0.021200 0.003945
0.024417 0.004694
0.027608 0.005416
0.030759 0.006105
0.033855 0.006760
0.036889 0.007383
0.039859 0.007977
0.042765 0.008549
0.045605 0.009105
0.048373 0.009653
0.051055 0.010192
0.053627 0.010719
0.056061 0.011219
0.058323 0.011673
0.060377 0.012057
0.062187 0.012344
0.063719 0.012513
0.064939 0.012546
0.065821 0.012435
0.066341 0.012178
0.066487 0.011778
0.066252 0.011244
0.065642 0.010588
0.064673 0.009823
0.063370 0.008967
0.061771 0.008037
0.059919 0.007049
0.057862 0.006022
0.055646 0.004970
0.053312 0.003903
0.050889 0.002828
0.048395 0.001747
0.045838 0.000656
0.043222 -0.000451
0.040543 -0.001583
0.037799 -0.002751
0.034989 -0.003962
0.032115 -0.005219
0.029180 -0.006520
0.026194 -0.007858
0.023169 -0.009218
0.020117 -0.010585
0.017055 -0.011941
0.013998 -0.013271
0.010964 -0.014557
0.007963 -0.015788
0.005006 -0.016956
0.002095 -0.018059
-0.000775 -0.019100
-0.003617 -0.020090
-0.006446 -0.021042
-0.009277 -0.021972
-0.012111 -0.022896
-0.014938 -0.023822
-0.017732 -0.024757
-0.020454 -0.025700
-0.023059 -0.026644
-0.025500 -0.027577
-0.027732 -0.028484
-0.029711 -0.029343
-0.031400 -0.030133
-0.032770 -0.030831
-0.033796 -0.031419
-0.034464 -0.031879
-0.034768 -0.032202
-0.034710 -0.032378
-0.034303 -0.032405
-0.033573 -0.032288
-0.032555 -0.032034
-0.031295 -0.031658
-0.029844 -0.031182
-0.028254 -0.030625
-0.026569 -0.030012
-0.024820 -0.029362
-0.023025 -0.028691
-0.021191 -0.028011
-0.019318 -0.027331
-0.017407 -0.026655
-0.015463 -0.025983
-0.013491 -0.025310
-0.011501 -0.024629
-0.009503 -0.023931
-0.007503 -0.023207
-0.005508 -0.022447
-0.003524 -0.021646
-0.001556 -0.020795
0.000390 -0.019892
0.002308 -0.018933
0.004195 -0.017915
0.006048 -0.016837
0.007870 -0.015699
0.009671 -0.014497
0.011468 -0.013230
0.013282 -0.011891
0.015137 -0.010477
0.017046 -0.008986
0.019007 -0.007419
0.020994 -0.005787
-0.037358 0.026441
-0.034120 0.027312
-0.030912 0.028094
-0.027749 0.028785
-0.024644 0.029380
-0.021614 0.029879
-0.018682 0.030279
-0.015867 0.030581
-0.013190 0.030789
-0.010667 0.030911
-0.008309 0.030957
-0.006123 0.030940
-0.004109 0.030871
-0.002263 0.030758
-0.000580 0.030603
0.000941 0.030397
0.002293 0.030124
0.003463 0.029767
0.004437 0.029307
0.005202 0.028736
0.005747 0.028051
0.006068 0.027255
0.006164 0.026353
0.006037 0.025356
0.005691 0.024269
0.005129 0.023102
0.004354 0.021862
0.003369 0.020555
0.002182 0.019192
0.000801 0.017780
-0.000760 0.016329
-0.002487 0.014847
-0.004362 0.013342
-0.006367 0.011818
-0.008488 0.010274
-0.010715 0.008706
-0.013042 0.007106
-0.015464 0.005467
-0.017974 0.003784
-0.020562 0.002061
-0.023209 0.000307
-0.025889 -0.001461
-0.028577 -0.003225
-0.031247 -0.004969
-0.033876 -0.006677
-0.036447 -0.008337
-0.038946 -0.009939
-0.041362 -0.011475
-0.043681 -0.012938
-0.045886 -0.014319
-0.047956 -0.015611
-0.049870 -0.016806
-0.051606 -0.017900
-0.053151 -0.018893
-0.054496 -0.019793
-0.055642 -0.020612
-0.056598 -0.021368
-0.057379 -0.022082
-0.057996 -0.022768
-0.058458 -0.023437
-0.058760 -0.024086
-0.058893 -0.024704
-0.058837 -0.025273
-0.058575 -0.025777
-0.058090 -0.026197
-0.057372 -0.026523
-0.056416 -0.026744
-0.055219 -0.026854
-0.053785 -0.026850
-0.052115 -0.026728
-0.050215 -0.026489
-0.048093 -0.026131
-0.045760 -0.025661
-0.043230 -0.025085
-0.040517 -0.024415
-0.037642 -0.023669
-0.034624 -0.022865
-0.031488 -0.022024
-0.028257 -0.021167
-0.024956 -0.020313
-0.021609 -0.019478
-0.018242 -0.018667
-0.014876 -0.017884
-0.011531 -0.017123
-0.008221 -0.016375
-0.004961 -0.015629
-0.001761 -0.014876
0.001370 -0.014106
0.004425 -0.013311
0.007399 -0.012487
0.010288 -0.011630
0.013088 -0.010739
0.015795 -0.009815
0.018402 -0.008861
0.020904 -0.007883
0.023294 -0.006885
0.025567 -0.005871
0.027720 -0.004847
0.029751 -0.003813
0.031659 -0.002772
0.033441 -0.001727
-0.020481 0.016552
-0.017387 0.017567
-0.014387 0.018588
-0.011488 0.019610
-0.008690 0.020633
-0.006000 0.021655
-0.003426 0.022670
-0.000982 0.023671
0.001315 0.024650
0.003446 0.025594
0.005395 0.026495
0.007149 0.027345
0.008699 0.028137
0.010040 0.028870
0.011169 0.029542
0.012085 0.030155
0.012784 0.030707
0.013265 0.031198
0.013527 0.031626
0.013573 0.031988
0.013412 0.032282
0.013057 0.032508
0.012527 0.032668
0.011840 0.032764
0.011014 0.032799
0.010057 0.032771
0.008972 0.032681
0.007758 0.032522
0.006410 0.032291
0.004923 0.031982
0.003297 0.031590
0.001536 0.031112
-0.000355 0.030545
-0.002366 0.029889
-0.004489 0.029144
-0.006709 0.028313
-0.009010 0.027403
-0.011371 0.026421
-0.013767 0.025377
-0.016172 0.024278
-0.018559 0.023132
-0.020904 0.021942
-0.023189 0.020713
-0.025402 0.019445
-0.027539 0.018139
-0.029605 0.016793
-0.031606 0.015406
-0.033546 0.013982
-0.035424 0.012528
-0.037226 0.011060
-0.038931 0.009597
-0.040515 0.008157
-0.041960 0.006755
-0.043249 0.005405
-0.044376 0.004114
-0.045334 0.002884
-0.046120 0.001718
-0.046723 0.000618
-0.047129 -0.000412
-0.047319 -0.001365
-0.047274 -0.002233
-0.046982 -0.003009
-0.046438 -0.003690
-0.045650 -0.004275
-0.044638 -0.004769
-0.043431 -0.005180
-0.042062 -0.005516
-0.040566 -0.005788
-0.038966 -0.005999
-0.037277 -0.006149
-0.035501 -0.006229
-0.033633 -0.006229
-0.031667 -0.006138
-0.029598 -0.005950
-0.027426 -0.005664
-0.025159 -0.005282
-0.022803 -0.004811
-0.020367 -0.004256
-0.017856 -0.003621
-0.015279 -0.002909
-0.012645 -0.002121
-0.009969 -0.001262
-0.007267 -0.000337
-0.004560 0.000645
-0.001866 0.001671
0.000796 0.002725
0.003413 0.003793
0.005977 0.004861
0.008487 0.005918
0.010951 0.006954
0.013376 0.007963
0.015768 0.008935
0.018124 0.009859
0.020430 0.010718
0.022661 0.011491
0.024791 0.012158
0.026796 0.012700
0.028653 0.013101
0.030347 0.013351
0.031865 0.013448
0.033197 0.013395
0.010931 0.017190
0.014222 0.018174
0.017575 0.019201
0.020966 0.020260
0.024369 0.021335
0.027758 0.022411
0.031108 0.023473
0.034397 0.024506
0.037604 0.025494
0.040708 0.026426
0.043691 0.027290
0.046531 0.028076
0.049208 0.028778
0.051701 0.029389
0.053993 0.029909
0.056066 0.030337
0.057907 0.030676
0.059502 0.030928
0.060838 0.031096
0.061901 0.031183
0.062680 0.031190
0.063164 0.031118
0.063344 0.030970
0.063217 0.030744
0.062789 0.030444
0.062068 0.030069
0.061074 0.029624
0.059827 0.029110
0.058356 0.028529
0.056684 0.027883
0.054837 0.027168
0.052832 0.026383
0.050680 0.025523
0.048389 0.024581
0.045965 0.023554
0.043415 0.022440
0.040747 0.021244
0.037974 0.019973
0.035108 0.018637
0.032165 0.017250
0.029163 0.015830
0.026119 0.014393
0.023054 0.012954
0.019986 0.011530
0.016934 0.010130
0.013915 0.008764
0.010944 0.007435
0.008033 0.006145
0.005188 0.004890
0.002412 0.003664
-0.000298 0.002456
-0.002950 0.001253
-0.005553 0.000041
-0.008113 -0.001192
-0.010632 -0.002456
-0.013100 -0.003753
-0.015499 -0.005080
-0.017802 -0.006426
-0.019976 -0.007779
-0.021987 -0.009118
-0.023799 -0.010422
-0.025376 -0.011669
-0.026685 -0.012836
-0.027700 -0.013899
-0.028399 -0.014842
-0.028771 -0.015649
-0.028811 -0.016309
-0.028527 -0.016819
-0.027935 -0.017180
-0.027062 -0.017397
-0.025941 -0.017484
-0.024611 -0.017455
-0.023115 -0.017330
-0.021490 -0.017126
-0.019770 -0.016861
-0.017976 -0.016545
-0.016120 -0.016188
-0.014206 -0.015790
-0.012234 -0.015351
-0.010201 -0.014868
-0.008105 -0.014338
-0.005947 -0.013756
-0.003732 -0.013121
-0.001465 -0.012432
0.000840 -0.011691
0.003168 -0.010903
0.005503 -0.010077
0.007823 -0.009222
0.010110 -0.008349
0.012345 -0.007469
0.014512 -0.006596
0.016600 -0.005740
0.018603 -0.004915
0.020518 -0.004130
0.022351 -0.003395
0.024109 -0.002717
0.025798 -0.002102
0.027422 -0.001555
0.028976 -0.001078
0.030447 -0.000673
0.031813 -0.000338
-0.063133 0.046311
-0.059878 0.047138
-0.056468 0.047905
-0.052933 0.048604
-0.049302 0.049226
-0.045606 0.049768
-0.041873 0.050232
-0.038133 0.050623
-0.034416 0.050946
-0.030753 0.051207
-0.027172 0.051405
-0.023698 0.051535
-0.020352 0.051586
-0.017154 0.051546
-0.014118 0.051402
-0.011257 0.051146
-0.008584 0.050777
-0.006110 0.050296
-0.003843 0.049712
-0.001791 0.049036
0.000045 0.048285
0.001665 0.047471
0.003074 0.046611
0.004284 0.045714
0.005306 0.044788
0.006151 0.043839
0.006829 0.042867
0.007343 0.041872
0.007692 0.040849
0.007873 0.039794
0.007882 0.038700
0.007718 0.037561
0.007380 0.036372
0.006865 0.035132
0.006167 0.033839
0.005279 0.032497
0.004193 0.031109
0.002902 0.029682
0.001403 0.028224
-0.000298 0.026746
-0.002192 0.025260
-0.004261 0.023776
-0.006482 0.022307
-0.008831 0.020859
-0.011283 0.019439
-0.013816 0.018048
-0.016407 0.016687
-0.019038 0.015357
-0.021690 0.014059
-0.024345 0.012797
-0.026981 0.011580
-0.029580 0.010421
-0.032123 0.009335
-0.034596 0.008335
-0.036990 0.007434
-0.039299 0.006635
-0.041515 0.005935
-0.043627 0.005322
-0.045620 0.004780
-0.047475 0.004291
-0.049167 0.003836
-0.050673 0.003399
-0.051971 0.002966
-0.053043 0.002523
-0.053884 0.002057
-0.054496 0.001556
-0.054891 0.001010
-0.055090 0.000411
-0.055116 -0.000239
-0.054989 -0.000933
-0.054722 -0.001651
-0.054319 -0.002360
-0.053781 -0.003020
-0.053106 -0.003584
-0.052292 -0.004011
-0.051340 -0.004270
-0.050247 -0.004345
-0.049007 -0.004240
-0.047610 -0.003979
-0.046041 -0.003593
-0.044286 -0.003118
-0.042333 -0.002589
-0.040174 -0.002036
-0.037806 -0.001487
-0.035235 -0.000964
-0.032475 -0.000483
-0.029548 -0.000057
-0.026481 0.000306
-0.023305 0.000606
-0.020054 0.000844
-0.016757 0.001029
-0.013440 0.001174
-0.010127 0.001292
-0.006835 0.001399
-0.003582 0.001510
-0.000382 0.001633
0.002754 0.001774
0.005817 0.001929
0.008799 0.002091
0.011688 0.002248
0.014466 0.002388
0.034906 -0.044894
0.038038 -0.043945
0.040977 -0.042967
0.043694 -0.041953
0.046165 -0.040901
0.048375 -0.039811
0.050319 -0.038684
0.051999 -0.037525
0.053426 -0.036340
0.054619 -0.035137
0.055599 -0.033924
0.056389 -0.032711
0.057011 -0.031512
0.057483 -0.030340
0.057813 -0.029217
0.058007 -0.028164
0.058059 -0.027206
0.057960 -0.026362
0.057691 -0.025650
0.057224 -0.025079
0.056533 -0.024653
0.055588 -0.024371
0.054372 -0.024227
0.052872 -0.024215
0.051090 -0.024323
0.049038 -0.024542
0.046738 -0.024859
0.044219 -0.025260
0.041516 -0.025734
0.038666 -0.026266
0.035707 -0.026848
0.032672 -0.027471
0.029591 -0.028130
0.026487 -0.028823
0.023378 -0.029551
0.020275 -0.030316
0.017186 -0.031123
0.014111 -0.031980
0.011051 -0.032891
0.008007 -0.033860
0.004984 -0.034886
0.001997 -0.035961
-0.000934 -0.037070
-0.003782 -0.038194
-0.006518 -0.039312
-0.009112 -0.040400
-0.011540 -0.041438
-0.013780 -0.042405
-0.015817 -0.043286
-0.017646 -0.044069
-0.019267 -0.044747
-0.020687 -0.045321
-0.021920 -0.045797
-0.022984 -0.046187
-0.023901 -0.046507
-0.024691 -0.046773
-0.025374 -0.047002
-0.025963 -0.047202
-0.026463 -0.047377
-0.026867 -0.047523
-0.027164 -0.047633
-0.027331 -0.047693
-0.027345 -0.047688
-0.027179 -0.047597
-0.026811 -0.047400
-0.026225 -0.047075
-0.025412 -0.046604
-0.024372 -0.045973
-0.023114 -0.045172
-0.021653 -0.044195
-0.020008 -0.043044
-0.018204 -0.041724
-0.016267 -0.040246
-0.014223 -0.038626
-0.012094 -0.036884
-0.009900 -0.035039
-0.007654 -0.033113
-0.005365 -0.031121
-0.003040 -0.029079
-0.000684 -0.027000
0.001695 -0.024894
0.004086 -0.022777
0.006474 -0.020663
0.008837 -0.018566
0.011152 -0.016497
0.013394 -0.014464
0.015533 -0.012474
0.017547 -0.010530
0.019411 -0.008636
0.021108 -0.006795
0.022627 -0.005007
0.023960 -0.003275
0.025108 -0.001598
0.026076 0.000025
0.026877 0.001598
0.027531 0.003129
0.028062 0.004629
0.028501 0.006114
0.028878 0.007604
0.029218 0.009114
0.029540 0.010654
-0.094925 0.079622
-0.091699 0.080466
-0.088409 0.081297
-0.085065 0.082099
-0.081680 0.082851
-0.078270 0.083532
-0.074858 0.084118
-0.071469 0.084589
-0.068130 0.084926
-0.064872 0.085114
-0.061724 0.085145
-0.058714 0.085015
-0.055867 0.084724
-0.053203 0.084279
-0.050740 0.083688
-0.048492 0.082958
-0.046472 0.082099
-0.044689 0.081114
-0.043151 0.080006
-0.041862 0.078775
-0.040826 0.077422
-0.040042 0.075946
-0.039508 0.074349
-0.039218 0.072635
-0.039165 0.070808
-0.039343 0.068873
-0.039742 0.066838
-0.040350 0.064712
-0.041153 0.062504
-0.042137 0.060229
-0.043283 0.057902
-0.044569 0.055539
-0.045972 0.053157
-0.047473 0.050772
-0.049051 0.048399
-0.050690 0.046048
-0.052381 0.043727
-0.054115 0.041438
-0.055890 0.039179
-0.057704 0.036949
-0.059555 0.034743
-0.061439 0.032562
-0.063349 0.030408
-0.065275 0.028289
-0.067204 0.026214
-0.069121 0.024195
-0.071010 0.022246
-0.072855 0.020379
-0.074637 0.018607
-0.076338 0.016941
-0.077938 0.015392
-0.079416 0.013967
-0.080754 0.012673
-0.081934 0.011513
-0.082942 0.010485
-0.083771 0.009581
-0.084417 0.008789
-0.084881 0.008094
-0.085167 0.007475
-0.085281 0.006914
-0.085228 0.006397
-0.085016 0.005910
-0.084646 0.005450
-0.084118 0.005015
-0.083427 0.004609
-0.082566 0.004239
-0.081523 0.003911
-0.080287 0.003631
-0.078844 0.003404
-0.077183 0.003233
-0.075295 0.003122
-0.073171 0.003071
-0.070809 0.003082
-0.068213 0.003153
-0.065393 0.003282
-0.062367 0.003464
-0.059158 0.003688
-0.055794 0.003944
-0.052304 0.004218
-0.048720 0.004494
-0.045071 0.004757
-0.041389 0.004996
-0.037702 0.005198
-0.034036 0.005357
-0.030411 0.005466
-0.026846 0.005522
-0.023350 0.005523
-0.019931 0.005471
-0.016590 0.005367
-0.013328 0.005215
-0.010145 0.005018
-0.007040 0.004784
-0.004012 0.004518
-0.001061 0.004229
0.001811 0.003926
0.004603 0.003617
0.007314 0.003311
0.009942 0.003017
0.012483 0.002741
0.014932 0.002487
0.017279 0.002258
-0.061894 0.059493
-0.058711 0.060391
-0.055505 0.061259
-0.052288 0.062079
-0.049064 0.062827
-0.045840 0.063482
-0.042622 0.064024
-0.039418 0.064438
-0.036240 0.064710
-0.033104 0.064834
-0.030032 0.064801
-0.027047 0.064611
-0.024176 0.064263
-0.021444 0.063760
-0.018874 0.063108
-0.016486 0.062313
-0.014295 0.061383
-0.012312 0.060328
-0.010544 0.059153
-0.008996 0.057865
-0.007670 0.056466
-0.006569 0.054958
-0.005694 0.053343
-0.005043 0.051622
-0.004616 0.049798
-0.004410 0.047876
-0.004422 0.045862
-0.004649 0.043764
-0.005092 0.041596
-0.005748 0.039370
-0.006616 0.037102
-0.007695 0.034808
-0.008978 0.032503
-0.010457 0.030202
-0.012117 0.027917
-0.013940 0.025661
-0.015906 0.023443
-0.017990 0.021273
-0.020167 0.019158
-0.022411 0.017106
-0.024698 0.015124
-0.027002 0.013218
-0.029304 0.011395
-0.031583 0.009661
-0.033821 0.008026
-0.036007 0.006493
-0.038130 0.005071
-0.040184 0.003762
-0.042167 0.002570
-0.044076 0.001495
-0.045905 0.000538
-0.047646 -0.000302
-0.049288 -0.001026
-0.050812 -0.001636
-0.052200 -0.002135
-0.053434 -0.002530
-0.054500 -0.002829
-0.055388 -0.003042
-0.056096 -0.003178
-0.056625 -0.003246
-0.056982 -0.003254
-0.057173 -0.003207
-0.057204 -0.003103
-0.057078 -0.002941
-0.056791 -0.002716
-0.056340 -0.002424
-0.055716 -0.002063
-0.054912 -0.001633
-0.053919 -0.001140
-0.052729 -0.000592
-0.051332 0.000001
-0.049722 0.000627
-0.047888 0.001276
-0.045825 0.001935
-0.043533 0.002594
-0.041017 0.003241
-0.038289 0.003862
-0.035372 0.004444
-0.032292 0.004972
-0.029084 0.005433
-0.025782 0.005819
-0.022421 0.006123
-0.019034 0.006344
-0.015649 0.006484
-0.012288 0.006547
-0.008971 0.006540
-0.005714 0.006468
-0.002529 0.006332
0.000573 0.006134
0.003585 0.005871
0.006504 0.005541
0.009326 0.005141
0.012050 0.004671
0.014671 0.004133
0.017183 0.003527
0.019578 0.002860
0.021840 0.002134
0.023954 0.001351
0.025904 0.000516
0.027677 -0.000372
0.029266 -0.001307
-0.007596 -0.005064
-0.004560 -0.004274
-0.001624 -0.003381
0.001193 -0.002383
0.003875 -0.001285
0.006407 -0.000097
0.008774 0.001166
0.010965 0.002486
0.012968 0.003845
0.014775 0.005226
0.016376 0.006610
0.017766 0.007979
0.018938 0.009315
0.019895 0.010603
0.020643 0.011826
0.021194 0.012974
0.021566 0.014037
0.021777 0.015011
0.021842 0.015899
0.021772 0.016706
0.021576 0.017443
0.021257 0.018120
0.020819 0.018744
0.020262 0.019317
0.019587 0.019833
0.018789 0.020279
0.017864 0.020636
0.016804 0.020886
0.015603 0.021008
0.014257 0.020989
0.012768 0.020817
0.011143 0.020488
0.009393 0.020001
0.007533 0.019357
0.005582 0.018562
0.003553 0.017619
0.001462 0.016533
-0.000685 0.015310
-0.002879 0.013956
-0.005116 0.012476
-0.007390 0.010881
-0.009687 0.009181
-0.011986 0.007388
-0.014262 0.005517
-0.016487 0.003582
-0.018634 0.001595
-0.020682 -0.000433
-0.022615 -0.002494
-0.024419 -0.004579
-0.026082 -0.006680
-0.027595 -0.008786
-0.028948 -0.010884
-0.030134 -0.012961
-0.031149 -0.015002
-0.031993 -0.016996
-0.032672 -0.018931
-0.033200 -0.020802
-0.033599 -0.022609
-0.033893 -0.024356
-0.034110 -0.026051
-0.034276 -0.027706
-0.034409 -0.029330
-0.034517 -0.030930
-0.034598 -0.032500
-0.034636 -0.034023
-0.034612 -0.035471
-0.034506 -0.036811
-0.034297 -0.038011
-0.033970 -0.039040
-0.033510 -0.039872
-0.032906 -0.040485
-0.032147 -0.040863
-0.031228 -0.040995
-0.030145 -0.040874
-0.028899 -0.040496
-0.027498 -0.039868
-0.025957 -0.039004
-0.024296 -0.037927
-0.022537 -0.036668
-0.020708 -0.035264
-0.018835 -0.033753
-0.016944 -0.032172
-0.015056 -0.030558
-0.013190 -0.028935
-0.011358 -0.027315
-0.009566 -0.025700
-0.007816 -0.024078
-0.006107 -0.022432
-0.004438 -0.020745
-0.002807 -0.019005
-0.001215 -0.017205
0.000338 -0.015348
0.001852 -0.013437
0.003326 -0.011480
0.004762 -0.009487
0.006163 -0.007466
0.007530 -0.005429
0.008867 -0.003390
0.010171 -0.001366
0.011441 0.000623
0.012668 0.002556
-0.056261 0.029644
-0.053178 0.030502
-0.050239 0.031364
-0.047442 0.032227
-0.044779 0.033088
-0.042242 0.033946
-0.039825 0.034799
-0.037526 0.035645
-0.035348 0.036477
-0.033299 0.037292
-0.031387 0.038085
-0.029625 0.038855
-0.028023 0.039601
-0.026592 0.040324
-0.025340 0.041021
-0.024277 0.041686
-0.023407 0.042304
-0.022734 0.042856
-0.022260 0.043321
-0.021981 0.043676
-0.021894 0.043904
-0.021990 0.043992
-0.022258 0.043930
-0.022687 0.043719
-0.023266 0.043358
-0.023983 0.042853
-0.024831 0.042209
-0.025799 0.041434
-0.026878 0.040536
-0.028057 0.039527
-0.029322 0.038422
-0.030655 0.037236
-0.032039 0.035986
-0.033456 0.034688
-0.034890 0.033355
-0.036327 0.031995
-0.037757 0.030608
-0.039176 0.029193
-0.040585 0.027744
-0.041990 0.026255
-0.043402 0.024722
-0.044830 0.023142
-0.046285 0.021516
-0.047773 0.019846
-0.049296 0.018138
-0.050851 0.016400
-0.052428 0.014642
-0.054010 0.012879
-0.055570 0.011126
-0.057075 0.009406
-0.058484 0.007737
-0.059757 0.006140
-0.060858 0.004630
-0.061756 0.003214
-0.062430 0.001897
-0.062869 0.000675
-0.063072 -0.000460
-0.063047 -0.001515
-0.062814 -0.002497
-0.062404 -0.003410
-0.061852 -0.004254
-0.061200 -0.005028
-0.060489 -0.005730
-0.059751 -0.006357
-0.059012 -0.006909
-0.058282 -0.007382
-0.057560 -0.007774
-0.056831 -0.008079
-0.056069 -0.008289
-0.055238 -0.008393
-0.054297 -0.008384
-0.053206 -0.008256
-0.051932 -0.008010
-0.050451 -0.007653
-0.048752 -0.007201
-0.046833 -0.006672
-0.044699 -0.006083
-0.042365 -0.005452
-0.039854 -0.004791
-0.037193 -0.004104
-0.034416 -0.003394
-0.031559 -0.002661
-0.028659 -0.001907
-0.025747 -0.001136
-0.022849 -0.000356
-0.019981 0.000424
-0.017149 0.001195
-0.014353 0.001954
-0.011584 0.002698
-0.008834 0.003429
-0.006097 0.004147
-0.003374 0.004853
-0.000675 0.005542
0.001981 0.006208
0.004571 0.006841
0.007068 0.007432
0.009450 0.007976
0.011696 0.008469
0.013793 0.008916
0.015730 0.009321
0.017505 0.009689
-0.071398 0.011346
-0.068219 0.012298
-0.064933 0.013135
-0.061579 0.013843
-0.058201 0.014411
-0.054833 0.014839
-0.051506 0.015133
-0.048237 0.015307
-0.045033 0.015383
-0.041897 0.015385
-0.038826 0.015336
-0.035822 0.015255
-0.032890 0.015152
-0.030043 0.015028
-0.027293 0.014876
-0.024660 0.014680
-0.022162 0.014422
-0.019819 0.014079
-0.017651 0.013628
-0.015677 0.013052
-0.013912 0.012336
-0.012367 0.011471
-0.011053 0.010453
-0.009972 0.009283
-0.009126 0.007969
-0.008508 0.006521
-0.008110 0.004954
-0.007922 0.003286
-0.007932 0.001535
-0.008127 -0.000278
-0.008500 -0.002134
-0.009042 -0.004017
-0.009747 -0.005916
-0.010611 -0.007827
-0.011630 -0.009750
-0.012799 -0.011685
-0.014114 -0.013630
-0.015569 -0.015576
-0.017159 -0.017508
-0.018873 -0.019405
-0.020701 -0.021243
-0.022627 -0.022998
-0.024637 -0.024648
-0.026714 -0.026172
-0.028843 -0.027553
-0.031011 -0.028778
-0.033206 -0.029838
-0.035424 -0.030728
-0.037664 -0.031450
-0.039928 -0.032009
-0.042216 -0.032412
-0.044523 -0.032670
-0.046834 -0.032794
-0.049121 -0.032794
-0.051351 -0.032681
-0.053485 -0.032462
-0.055489 -0.032143
-0.057330 -0.031723
-0.058983 -0.031198
-0.060423 -0.030562
-0.061632 -0.029810
-0.062594 -0.028939
-0.063298 -0.027950
-0.063735 -0.026850
-0.063904 -0.025649
-0.063811 -0.024362
-0.063467 -0.023006
-0.062891 -0.021602
-0.062109 -0.020169
-0.061151 -0.018726
-0.060044 -0.017289
-0.058810 -0.015867
-0.057458 -0.014462
-0.055984 -0.013067
-0.054373 -0.011668
-0.052601 -0.010249
-0.050645 -0.008792
-0.048487 -0.007285
-0.046117 -0.005722
-0.043530 -0.004106
-0.040731 -0.002456
-0.037734 -0.000797
-0.034556 0.000835
-0.031222 0.002403
-0.027757 0.003870
-0.024191 0.005202
-0.020555 0.006372
-0.016876 0.007359
-0.013184 0.008150
-0.009502 0.008740
-0.005847 0.009135
-0.002226 0.009351
0.001359 0.009410
0.004913 0.009345
0.008444 0.009193
0.011953 0.008991
0.015432 0.008772
0.018865 0.008564
0.022228 0.008381
0.025491 0.008229
0.028623 0.008103
-0.026763 0.026962
-0.023649 0.027821
-0.020618 0.028648
-0.017678 0.029449
-0.014836 0.030232
-0.012098 0.031001
-0.009470 0.031762
-0.006957 0.032514
-0.004566 0.033254
-0.002307 0.033973
-0.000192 0.034662
0.001765 0.035304
0.003551 0.035886
0.005153 0.036391
0.006562 0.036807
0.007771 0.037120
0.008777 0.037323
0.009576 0.037409
0.010168 0.037374
0.010551 0.037218
0.010726 0.036943
0.010692 0.036553
0.010451 0.036049
0.010008 0.035434
0.009372 0.034706
0.008553 0.033861
0.007562 0.032895
0.006412 0.031805
0.005114 0.030588
0.003680 0.029243
0.002118 0.027773
0.000439 0.026185
-0.001346 0.024487
-0.003225 0.022692
-0.005187 0.020816
-0.007217 0.018874
-0.009305 0.016885
-0.011439 0.014867
-0.013612 0.012836
-0.015815 0.010806
-0.018040 0.008791
-0.020278 0.006800
-0.022514 0.004839
-0.024727 0.002914
-0.026898 0.001028
-0.029004 -0.000813
-0.031026 -0.002607
-0.032953 -0.004349
-0.034775 -0.006031
-0.036489 -0.007649
-0.038095 -0.009193
-0.039589 -0.010655
-0.040965 -0.012023
-0.042213 -0.013285
-0.043318 -0.014429
-0.044266 -0.015446
-0.045047 -0.016334
-0.045655 -0.017095
-0.046091 -0.017738
-0.046359 -0.018281
-0.046466 -0.018745
-0.046419 -0.019155
-0.046220 -0.019534
-0.045865 -0.019899
-0.045351 -0.020256
-0.044670 -0.020600
-0.043817 -0.020915
-0.042791 -0.021177
-0.041595 -0.021357
-0.040235 -0.021427
-0.038721 -0.021360
-0.037059 -0.021135
-0.035259 -0.020736
-0.033325 -0.020154
-0.031265 -0.019387
-0.029087 -0.018441
-0.026800 -0.017331
-0.024418 -0.016077
-0.021953 -0.014707
-0.019421 -0.013253
-0.016838 -0.011749
-0.014220 -0.010235
-0.011581 -0.008746
-0.008937 -0.007317
-0.006303 -0.005973
-0.003693 -0.004729
-0.001122 -0.003590
0.001392 -0.002552
0.003836 -0.001607
0.006195 -0.000744
0.008459 0.000044
0.010620 0.000765
0.012673 0.001422
0.014616 0.002018
0.016447 0.002551
0.018165 0.003019
0.019766 0.003421
0.021246 0.003752
0.022604 0.004010
0.023838 0.004195
0.024953 0.004307
0.010116 0.030347
0.013301 0.031246
0.016482 0.032060
0.019655 0.032785
0.022806 0.033416
0.025920 0.033944
0.028974 0.034361
0.031945 0.034655
0.034805 0.034817
0.037528 0.034841
0.040088 0.034727
0.042465 0.034479
0.044642 0.034103
0.046604 0.033608
0.048341 0.032997
0.049848 0.032266
0.051121 0.031411
0.052165 0.030423
0.052986 0.029299
0.053592 0.028039
0.053992 0.026651
0.054192 0.025147
0.054195 0.023542
0.054001 0.021855
0.053608 0.020105
0.053014 0.018311
0.052215 0.016491
0.051206 0.014661
0.049983 0.012836
0.048544 0.011031
0.046887 0.009261
0.045014 0.007539
0.042929 0.005879
0.040641 0.004294
0.038163 0.002792
0.035513 0.001378
0.032711 0.000051
0.029783 -0.001195
0.026755 -0.002366
0.023652 -0.003467
0.020498 -0.004498
0.017312 -0.005457
0.014114 -0.006335
0.010918 -0.007123
0.007737 -0.007814
0.004582 -0.008399
0.001463 -0.008872
-0.001609 -0.009231
-0.004627 -0.009476
-0.007580 -0.009612
-0.010458 -0.009644
-0.013249 -0.009579
-0.015936 -0.009426
-0.018504 -0.009193
-0.020935 -0.008888
-0.023213 -0.008520
-0.025325 -0.008095
-0.027260 -0.007619
-0.029010 -0.007094
-0.030570 -0.006521
-0.031938 -0.005899
-0.033112 -0.005223
-0.034089 -0.004493
-0.034867 -0.003705
-0.035438 -0.002863
-0.035798 -0.001970
-0.035940 -0.001036
-0.035858 -0.000070
-0.035553 0.000917
-0.035024 0.001912
-0.034277 0.002903
-0.033318 0.003876
-0.032155 0.004821
-0.030796 0.005726
-0.029252 0.006585
-0.027534 0.007391
-0.025654 0.008145
-0.023625 0.008851
-0.021463 0.009516
-0.019184 0.010145
-0.016807 0.010742
-0.014349 0.011306
-0.011827 0.011828
-0.009251 0.012295
-0.006631 0.012693
-0.003972 0.013005
-0.001281 0.013215
0.001431 0.013309
0.004151 0.013278
0.006864 0.013112
0.009552 0.012807
0.012196 0.012362
0.014778 0.011779
0.017275 0.011061
0.019664 0.010218
0.021921 0.009263
0.024024 0.008214
0.025950 0.007095
0.027683 0.005934
0.029211 0.004760
0.030527 0.003599
0.012915 0.013784
0.015859 0.014791
0.018619 0.015801
0.021180 0.016810
0.023530 0.017818
0.025665 0.018829
0.027589 0.019848
0.029311 0.020883
0.030844 0.021941
0.032197 0.023025
0.033375 0.024134
0.034377 0.025259
0.035195 0.026386
0.035821 0.027497
0.036244 0.028573
0.036454 0.029593
0.036444 0.030538
0.036207 0.031387
0.035735 0.032121
0.035019 0.032717
0.034050 0.033155
0.032824 0.033417
0.031339 0.033488
0.029600 0.033361
0.027620 0.033034
0.025421 0.032511
0.023028 0.031801
0.020471 0.030918
0.017784 0.029879
0.014998 0.028703
0.012144 0.027409
0.009251 0.026016
0.006347 0.024542
0.003454 0.023001
0.000590 0.021406
-0.002229 0.019765
-0.004996 0.018083
-0.007704 0.016362
-0.010351 0.014602
-0.012935 0.012799
-0.015452 0.010946
-0.017896 0.009039
-0.020255 0.007075
-0.022510 0.005053
-0.024639 0.002980
-0.026619 0.000867
-0.028426 -0.001273
-0.030041 -0.003422
-0.031452 -0.005564
-0.032652 -0.007682
-0.033639 -0.009758
-0.034414 -0.011779
-0.034979 -0.013729
-0.035332 -0.015592
-0.035471 -0.017354
-0.035393 -0.019001
-0.035097 -0.020526
-0.034584 -0.021928
-0.033860 -0.023210
-0.032933 -0.024379
-0.031815 -0.025445
-0.030518 -0.026416
-0.029055 -0.027299
-0.027440 -0.028097
-0.025687 -0.028805
-0.023804 -0.029414
-0.021803 -0.029911
-0.019692 -0.030282
-0.017481 -0.030511
-0.015182 -0.030580
-0.012807 -0.030477
-0.010367 -0.030188
-0.007874 -0.029703
-0.005334 -0.029015
-0.002756 -0.028123
-0.000148 -0.027030
0.002479 -0.025748
0.005117 -0.024296
0.007755 -0.022695
0.010386 -0.020970
0.013001 -0.019145
0.015593 -0.017245
0.018150 -0.015296
0.020656 -0.013323
0.023087 -0.011356
0.025417 -0.009421
0.027618 -0.007543
0.029664 -0.005742
0.031534 -0.004032
0.033210 -0.002421
0.034683 -0.000913
0.035952 0.000494
0.037021 0.001806
0.037903 0.003034
0.038610 0.004187
0.039156 0.005277
0.039550 0.006310
0.039797 0.007290
0.039896 0.008220
0.039846 0.009096
0.039643 0.009917
-0.036792 0.049997
-0.033587 0.050932
-0.030455 0.051959
-0.027408 0.053067
-0.024459 0.054235
-0.021624 0.055426
-0.018918 0.056601
-0.016358 0.057719
-0.013960 0.058740
-0.011741 0.059630
-0.009717 0.060359
-0.007898 0.060907
-0.006293 0.061261
-0.004905 0.061415
-0.003732 0.061370
-0.002765 0.061137
-0.001992 0.060733
-0.001397 0.060177
-0.000963 0.059494
-0.000676 0.058709
-0.000524 0.057846
-0.000499 0.056924
-0.000598 0.055955
-0.000822 0.054944
-0.001175 0.053887
-0.001662 0.052774
-0.002291 0.051588
-0.003072 0.050309
-0.004009 0.048922
-0.005108 0.047411
-0.006368 0.045768
-0.007786 0.043990
-0.009353 0.042084
-0.011059 0.040059
-0.012890 0.037932
-0.014830 0.035726
-0.016864 0.033465
-0.018977 0.031176
-0.021158 0.028883
-0.023392 0.026611
-0.025668 0.024380
-0.027971 0.022204
-0.030285 0.020096
-0.032591 0.018061
-0.034866 0.016102
-0.037088 0.014218
-0.039236 0.012409
-0.041288 0.010672
-0.043226 0.009007
-0.045033 0.007411
-0.046694 0.005885
-0.048195 0.004431
-0.049527 0.003048
-0.050682 0.001741
-0.051661 0.000510
-0.052468 -0.000642
-0.053115 -0.001717
-0.053621 -0.002715
-0.054008 -0.003640
-0.054298 -0.004495
-0.054511 -0.005282
-0.054660 -0.006002
-0.054746 -0.006651
-0.054764 -0.007224
-0.054698 -0.007711
-0.054528 -0.008101
-0.054230 -0.008383
-0.053782 -0.008548
-0.053163 -0.008588
-0.052356 -0.008500
-0.051347 -0.008287
-0.050130 -0.007953
-0.048701 -0.007508
-0.047063 -0.006964
-0.045225 -0.006336
-0.043202 -0.005641
-0.041018 -0.004896
-0.038699 -0.004118
-0.036274 -0.003326
-0.033772 -0.002533
-0.031219 -0.001750
-0.028633 -0.000984
-0.026027 -0.000234
-0.023406 0.000505
-0.020770 0.001241
-0.018117 0.001984
-0.015448 0.002740
-0.012766 0.003512
-0.010079 0.004297
-0.007400 0.005087
-0.004744 0.005865
-0.002128 0.006613
0.000428 0.007309
0.002906 0.007930
0.005287 0.008457
0.007554 0.008870
0.009692 0.009156
0.011691 0.009305
0.013544 0.009314
0.015250 0.009185
0.016814 0.008925
-0.051929 0.040968
-0.048813 0.041805
-0.045703 0.042724
-0.042613 0.043717
-0.039554 0.044768
-0.036537 0.045863
-0.033574 0.046989
-0.030674 0.048134
-0.027849 0.049287
-0.025110 0.050437
-0.022474 0.051573
-0.019957 0.052686
-0.017578 0.053763
-0.015357 0.054794
-0.013314 0.055766
-0.011469 0.056670
-0.009837 0.057499
-0.008432 0.058255
-0.007259 0.058944
-0.006324 0.059577
-0.005628 0.060166
-0.005170 0.060723
-0.004946 0.061256
-0.004952 0.061764
-0.005177 0.062243
-0.005609 0.062679
-0.006232 0.063059
-0.007032 0.063364
-0.007993 0.063577
-0.009102 0.063679
-0.010347 0.063656
-0.011717 0.063495
-0.013201 0.063184
-0.014789 0.062720
-0.016470 0.062100
-0.018233 0.061329
-0.020072 0.060414
-0.021981 0.059370
-0.023957 0.058216
-0.025997 0.056976
-0.028096 0.055677
-0.030248 0.054344
-0.032442 0.052999
-0.034668 0.051659
-0.036913 0.050329
-0.039161 0.049009
-0.041396 0.047686
-0.043597 0.046344
-0.045747 0.044963
-0.047827 0.043523
-0.049820 0.042007
-0.051710 0.040404
-0.053481 0.038709
-0.055116 0.036924
-0.056601 0.035055
-0.057924 0.033115
-0.059078 0.031119
-0.060062 0.029083
-0.060878 0.027027
-0.061533 0.024968
-0.062032 0.022927
-0.062377 0.020924
-0.062567 0.018981
-0.062599 0.017119
-0.062470 0.015359
-0.062174 0.013719
-0.061710 0.012211
-0.061072 0.010838
-0.060256 0.009596
-0.059260 0.008474
-0.058081 0.007458
-0.056718 0.006536
-0.055172 0.005698
-0.053444 0.004936
-0.051538 0.004249
-0.049462 0.003634
-0.047229 0.003090
-0.044853 0.002616
-0.042353 0.002209
-0.039752 0.001864
-0.037070 0.001574
-0.034324 0.001334
-0.031527 0.001140
-0.028688 0.000992
-0.025810 0.000895
-0.022899 0.000855
-0.019959 0.000878
-0.016996 0.000967
-0.014017 0.001119
-0.011033 0.001325
-0.008056 0.001577
-0.005101 0.001863
-0.002183 0.002174
0.000680 0.002499
0.003473 0.002830
0.006175 0.003157
0.008768 0.003472
0.011233 0.003765
0.013552 0.004026
0.015710 0.004245
0.017695 0.004416
0.004402 0.002862
0.007704 0.003874
0.011149 0.004904
0.014708 0.005940
0.018350 0.006967
0.022046 0.007963
0.025763 0.008904
0.029465 0.009765
0.033114 0.010516
0.036668 0.011133
0.040090 0.011590
0.043342 0.011867
0.046395 0.011949
0.049228 0.011831
0.051828 0.011513
0.054190 0.011008
0.056313 0.010332
0.058203 0.009510
0.059864 0.008570
0.061298 0.007536
0.062507 0.006432
0.063489 0.005275
0.064241 0.004079
0.064761 0.002850
0.065047 0.001596
0.065102 0.000316
0.064925 -0.000989
0.064517 -0.002322
0.063874 -0.003686
0.062990 -0.005084
0.061864 -0.006519
0.060494 -0.007991
0.058888 -0.009495
0.057056 -0.011028
0.055017 -0.012581
0.052793 -0.014141
0.050405 -0.015695
0.047876 -0.017223
0.045226 -0.018705
0.042475 -0.020121
0.039638 -0.021454
0.036734 -0.022690
0.033778 -0.023819
0.030785 -0.024836
0.027773 -0.025734
0.024756 -0.026510
0.021748 -0.027161
0.018760 -0.027683
0.015801 -0.028074
0.012882 -0.028333
0.010010 -0.028461
0.007197 -0.028463
0.004452 -0.028345
0.001788 -0.028119
-0.000788 -0.027797
-0.003265 -0.027392
-0.005637 -0.026916
-0.007898 -0.026382
-0.010038 -0.025797
-0.012049 -0.025167
-0.013917 -0.024495
-0.015628 -0.023781
-0.017164 -0.023023
-0.018508 -0.022221
-0.019644 -0.021372
-0.020562 -0.020473
-0.021256 -0.019523
-0.021723 -0.018519
-0.021965 -0.017459
-0.021986 -0.016345
-0.021793 -0.015178
-0.021391 -0.013964
-0.020790 -0.012714
-0.020002 -0.011444
-0.019045 -0.010171
-0.017938 -0.008916
-0.016702 -0.007698
-0.015359 -0.006535
-0.013926 -0.005437
-0.012414 -0.004411
-0.010828 -0.003459
-0.009165 -0.002573
-0.007421 -0.001746
-0.005591 -0.000967
-0.003673 -0.000226
-0.001674 0.000486
0.000395 0.001171
0.002520 0.001832
0.004680 0.002467
0.006855 0.003073
0.009024 0.003643
0.011165 0.004170
0.013254 0.004643
0.015263 0.005050
0.017167 0.005376
0.018938 0.005609
0.020550 0.005734
0.021983 0.005743
0.023223 0.005631
0.024263 0.005400
0.025106 0.005057
-0.058097 0.060652
-0.054884 0.061468
-0.051563 0.062308
-0.048171 0.063148
-0.044751 0.063960
-0.041347 0.064718
-0.037999 0.065401
-0.034742 0.065995
-0.031605 0.066487
-0.028614 0.066872
-0.025788 0.067143
-0.023145 0.067295
-0.020697 0.067325
-0.018456 0.067230
-0.016426 0.067013
-0.014611 0.066677
-0.013012 0.066234
-0.011629 0.065692
-0.010464 0.065066
-0.009517 0.064365
-0.008787 0.063600
-0.008274 0.062780
-0.007974 0.061908
-0.007886 0.060986
-0.008008 0.060010
-0.008339 0.058974
-0.008882 0.057866
-0.009638 0.056676
-0.010611 0.055393
-0.011804 0.054010
-0.013221 0.052521
-0.014862 0.050925
-0.016724 0.049223
-0.018799 0.047422
-0.021077 0.045528
-0.023543 0.043550
-0.026181 0.041501
-0.028969 0.039395
-0.031881 0.037248
-0.034881 0.035081
-0.037929 0.032916
-0.040975 0.030777
-0.043968 0.028685
-0.046862 0.026663
-0.049616 0.024724
-0.052202 0.022878
-0.054606 0.021123
-0.056825 0.019457
-0.058868 0.017868
-0.060753 0.016346
-0.062500 0.014884
-0.064127 0.013473
-0.065651 0.012113
-0.067080 0.010804
-0.068417 0.009548
-0.069662 0.008349
-0.070810 0.007207
-0.071857 0.006121
-0.072793 0.005089
-0.073602 0.004110
-0.074258 0.003185
-0.074722 0.002321
-0.074947 0.001525
-0.074886 0.000810
-0.074498 0.000188
-0.073755 -0.000332
-0.072646 -0.000749
-0.071180 -0.001068
-0.069380 -0.001298
-0.067282 -0.001455
-0.064928 -0.001553
-0.062360 -0.001607
-0.059615 -0.001624
-0.056727 -0.001611
-0.053721 -0.001572
-0.050618 -0.001513
-0.047436 -0.001441
-0.044191 -0.001368
-0.040896 -0.001304
-0.037561 -0.001259
-0.034190 -0.001240
-0.030784 -0.001250
-0.027343 -0.001282
-0.023864 -0.001328
-0.020352 -0.001375
-0.016812 -0.001409
-0.013261 -0.001420
-0.009720 -0.001402
-0.006216 -0.001358
-0.002775 -0.001296
0.000576 -0.001229
0.003816 -0.001171
0.006931 -0.001138
0.009915 -0.001143
0.012766 -0.001200
0.015481 -0.001320
0.018061 -0.001515
0.020500 -0.001795
0.022793 -0.002167
0.024932 -0.002635
0.026911 -0.003197
-0.040757 0.070552
-0.037556 0.071431
-0.034490 0.072185
-0.031564 0.072802
-0.028778 0.073280
-0.026133 0.073623
-0.023632 0.073839
-0.021277 0.073938
-0.019072 0.073933
-0.017028 0.073832
-0.015154 0.073644
-0.013465 0.073375
-0.011974 0.073026
-0.010693 0.072599
-0.009631 0.072094
-0.008796 0.071508
-0.008194 0.070835
-0.007828 0.070062
-0.007701 0.069171
-0.007814 0.068140
-0.008164 0.066945
-0.008747 0.065566
-0.009553 0.063992
-0.010571 0.062220
-0.011786 0.060257
-0.013184 0.058115
-0.014749 0.055814
-0.016468 0.053377
-0.018325 0.050830
-0.020305 0.048205
-0.022392 0.045532
-0.024565 0.042843
-0.026805 0.040167
-0.029093 0.037523
-0.031410 0.034926
-0.033743 0.032379
-0.036079 0.029877
-0.038408 0.027408
-0.040722 0.024955
-0.043015 0.022497
-0.045281 0.020016
-0.047516 0.017495
-0.049717 0.014929
-0.051877 0.012319
-0.053984 0.009679
-0.056023 0.007026
-0.057977 0.004389
-0.059823 0.001797
-0.061540 -0.000715
-0.063100 -0.003111
-0.064479 -0.005353
-0.065651 -0.007407
-0.066594 -0.009243
-0.067290 -0.010839
-0.067728 -0.012188
-0.067908 -0.013296
-0.067831 -0.014180
-0.067507 -0.014873
-0.066946 -0.015413
-0.066161 -0.015842
-0.065167 -0.016202
-0.063983 -0.016529
-0.062632 -0.016850
-0.061136 -0.017181
-0.059518 -0.017529
-0.057794 -0.017890
-0.055974 -0.018253
-0.054059 -0.018601
-0.052043 -0.018912
-0.049913 -0.019161
-0.047651 -0.019318
-0.045238 -0.019353
-0.042655 -0.019240
-0.039889 -0.018956
-0.036935 -0.018489
-0.033797 -0.017840
-0.030489 -0.017022
-0.027033 -0.016058
-0.023454 -0.014977
-0.019783 -0.013816
-0.016054 -0.012608
-0.012302 -0.011389
-0.008568 -0.010189
-0.004893 -0.009036
-0.001313 -0.007950
0.002138 -0.006950
0.005438 -0.006045
0.008570 -0.005244
0.011527 -0.004545
0.014311 -0.003948
0.016925 -0.003442
0.019378 -0.003020
0.021679 -0.002670
0.023836 -0.002382
0.025854 -0.002146
0.027736 -0.001956
0.029485 -0.001808
0.031100 -0.001700
0.032584 -0.001632
0.033935 -0.001603
0.035150 -0.001612
0.008803 0.016085
0.011968 0.016964
0.014996 0.017677
0.017865 0.018223
0.020561 0.018605
0.023071 0.018828
0.025386 0.018904
0.027496 0.018843
0.029395 0.018659
0.031075 0.018366
0.032533 0.017978
0.033766 0.017507
0.034776 0.016965
0.035570 0.016359
0.036158 0.015692
0.036552 0.014963
0.036766 0.014164
0.036814 0.013284
0.036706 0.012305
0.036446 0.011212
0.036032 0.009992
0.035454 0.008641
0.034699 0.007160
0.033756 0.005561
0.032613 0.003859
0.031266 0.002073
0.029716 0.000223
0.027969 -0.001671
0.026035 -0.003588
0.023928 -0.005511
0.021665 -0.007423
0.019265 -0.009309
0.016748 -0.011161
0.014131 -0.012970
0.011433 -0.014736
0.008669 -0.016460
0.005853 -0.018146
0.002995 -0.019800
0.000108 -0.021429
-0.002799 -0.023039
-0.005714 -0.024633
-0.008624 -0.026210
-0.011509 -0.027762
-0.014350 -0.029279
-0.017118 -0.030743
-0.019785 -0.032138
-0.022323 -0.033443
-0.024703 -0.034643
-0.026902 -0.035721
-0.028898 -0.036667
-0.030676 -0.037470
-0.032221 -0.038127
-0.033523 -0.038634
-0.034579 -0.038998
-0.035391 -0.039227
-0.035969 -0.039335
-0.036331 -0.039336
-0.036501 -0.039248
-0.036507 -0.039086
-0.036376 -0.038862
-0.036134 -0.038586
-0.035803 -0.038263
-0.035393 -0.037897
-0.034904 -0.037488
-0.034327 -0.037030
-0.033643 -0.036517
-0.032828 -0.035941
-0.031856 -0.035293
-0.030705 -0.034563
-0.029357 -0.033742
-0.027800 -0.032819
-0.026028 -0.031789
-0.024039 -0.030645
-0.021841 -0.029388
-0.019446 -0.028019
-0.016871 -0.026547
-0.014138 -0.024987
-0.011271 -0.023356
-0.008296 -0.021675
-0.005241 -0.019967
-0.002132 -0.018255
0.001002 -0.016562
0.004136 -0.014911
0.007241 -0.013324
0.010292 -0.011819
0.013264 -0.010410
0.016134 -0.009106
0.018885 -0.007912
0.021498 -0.006827
0.023959 -0.005846
0.026258 -0.004959
0.028384 -0.004154
0.030333 -0.003416
0.032099 -0.002731
0.033681 -0.002085
0.035077 -0.001464
0.036290 -0.000860
0.037325 -0.000269
0.038188 0.000311
0.038892 0.000873
0.039450 0.001411
0.019353 0.001233
0.022610 0.002253
0.025805 0.003384
0.028916 0.004618
0.031921 0.005946
0.034795 0.007356
0.037519 0.008832
0.040075 0.010356
0.042453 0.011911
0.044647 0.013482
0.046654 0.015053
0.048479 0.016614
0.050123 0.018151
0.051592 0.019651
0.052887 0.021098
0.054004 0.022472
0.054938 0.023751
0.055676 0.024918
0.056203 0.025951
0.056503 0.026834
0.056560 0.027552
0.056361 0.028093
0.055899 0.028449
0.055169 0.028614
0.054175 0.028588
0.052927 0.028374
0.051439 0.027980
0.049731 0.027419
0.047829 0.026710
0.045759 0.025876
0.043553 0.024945
0.041240 0.023949
0.038848 0.022917
0.036401 0.021873
0.033919 0.020832
0.031417 0.019794
0.028907 0.018750
0.026397 0.017681
0.023897 0.016568
0.021410 0.015391
0.018944 0.014136
0.016508 0.012793
0.014112 0.011359
0.011768 0.009837
0.009493 0.008235
0.007301 0.006565
0.005210 0.004841
0.003235 0.003083
0.001389 0.001312
-0.000317 -0.000451
-0.001876 -0.002186
-0.003285 -0.003874
-0.004547 -0.005501
-0.005669 -0.007059
-0.006662 -0.008546
-0.007538 -0.009964
-0.008311 -0.011321
-0.008995 -0.012621
-0.009595 -0.013865
-0.010113 -0.015045
-0.010545 -0.016147
-0.010883 -0.017154
-0.011113 -0.018042
-0.011226 -0.018790
-0.011212 -0.019380
-0.011063 -0.019794
-0.010777 -0.020020
-0.010354 -0.020048
-0.009799 -0.019873
-0.009118 -0.019496
-0.008325 -0.018923
-0.007431 -0.018167
-0.006453 -0.017248
-0.005408 -0.016190
-0.004312 -0.015022
-0.003182 -0.013777
-0.002032 -0.012483
-0.000875 -0.011162
0.000280 -0.009831
0.001425 -0.008497
0.002556 -0.007160
0.003672 -0.005814
0.004772 -0.004454
0.005858 -0.003075
0.006930 -0.001677
0.007986 -0.000264
0.009021 0.001159
0.010031 0.002580
0.011008 0.003990
0.011946 0.005375
0.012838 0.006722
0.013677 0.008016
0.014456 0.009247
0.015172 0.010401
0.015822 0.011472
0.016406 0.012454
0.016925 0.013347
0.017384 0.014157
0.017787 0.014892
0.018142 0.015561
0.018451 0.016170
-0.008754 -0.007558
-0.005540 -0.006756
-0.002242 -0.006004
0.001140 -0.005285
0.004596 -0.004581
0.008107 -0.003876
0.011643 -0.003160
0.015170 -0.002430
0.018651 -0.001687
0.022050 -0.000935
0.025334 -0.000180
0.028475 0.000570
0.031451 0.001311
0.034245 0.002035
0.036848 0.002737
0.039254 0.003407
0.041468 0.004032
0.043495 0.004597
0.045352 0.005085
0.047053 0.005484
0.048618 0.005790
0.050063 0.006004
0.051396 0.006140
0.052617 0.006211
0.053712 0.006233
0.054656 0.006216
0.055414 0.006163
0.055947 0.006071
0.056223 0.005933
0.056215 0.005739
0.055908 0.005481
0.055295 0.005152
0.054380 0.004753
0.053171 0.004284
0.051687 0.003753
0.049950 0.003162
0.047987 0.002517
0.045828 0.001817
0.043501 0.001058
0.041032 0.000233
0.038442 -0.000661
0.035745 -0.001624
0.032945 -0.002646
0.030043 -0.003711
0.027035 -0.004800
0.023917 -0.005895
0.020691 -0.006982
0.017366 -0.008052
0.013963 -0.009103
0.010512 -0.010133
0.007048 -0.011144
0.003607 -0.012136
0.000226 -0.013111
-0.003062 -0.014067
-0.006227 -0.015004
-0.009246 -0.015924
-0.012101 -0.016829
-0.014779 -0.017722
-0.017276 -0.018608
-0.019592 -0.019492
-0.021736 -0.020377
-0.023723 -0.021264
-0.025570 -0.022152
-0.027296 -0.023035
-0.028917 -0.023905
-0.030440 -0.024754
-0.031868 -0.025570
-0.033191 -0.026341
-0.034388 -0.027054
-0.035431 -0.027694
-0.036285 -0.028243
-0.036916 -0.028685
-0.037293 -0.029007
-0.037394 -0.029198
-0.037204 -0.029255
-0.036717 -0.029177
-0.035933 -0.028971
-0.034861 -0.028644
-0.033517 -0.028207
-0.031927 -0.027672
-0.030126 -0.027052
-0.028157 -0.026359
-0.026066 -0.025607
-0.023899 -0.024808
-0.021692 -0.023973
-0.019468 -0.023110
-0.017236 -0.022221
-0.014988 -0.021306
-0.012708 -0.020359
-0.010381 -0.019370
-0.007992 -0.018330
-0.005535 -0.017232
-0.003013 -0.016072
-0.000437 -0.014848
0.002178 -0.013566
0.004815 -0.012231
0.007456 -0.010850
0.010083 -0.009430
0.012678 -0.007979
0.015223 -0.006502
0.017694 -0.005007
0.009823 -0.006836
0.013103 -0.005941
0.016409 -0.005044
0.019724 -0.004149
0.023026 -0.003259
0.026292 -0.002383
0.029495 -0.001530
0.032611 -0.000710
0.035616 0.000068
0.038489 0.000798
0.041209 0.001474
0.043760 0.002093
0.046129 0.002649
0.048308 0.003139
0.050296 0.003558
0.052094 0.003895
0.053711 0.004139
0.055156 0.004274
0.056440 0.004286
0.057573 0.004160
0.058557 0.003889
0.059392 0.003470
0.060072 0.002907
0.060588 0.002205
0.060928 0.001377
0.061078 0.000432
0.061025 -0.000618
0.060754 -0.001762
0.060253 -0.002988
0.059511 -0.004287
0.058520 -0.005648
0.057275 -0.007061
0.055775 -0.008514
0.054027 -0.009999
0.052043 -0.011507
0.049840 -0.013033
0.047443 -0.014576
0.044879 -0.016136
0.042177 -0.017719
0.039366 -0.019328
0.036472 -0.020966
0.033519 -0.022627
0.030525 -0.024300
0.027508 -0.025966
0.024481 -0.027603
0.021454 -0.029192
0.018436 -0.030713
0.015430 -0.032153
0.012441 -0.033503
0.009471 -0.034763
0.006521 -0.035934
0.003598 -0.037024
0.000708 -0.038041
-0.002137 -0.038997
-0.004923 -0.039900
-0.007633 -0.040762
-0.010250 -0.041591
-0.012758 -0.042395
-0.015146 -0.043177
-0.017405 -0.043934
-0.019529 -0.044658
-0.021517 -0.045333
-0.023363 -0.045934
-0.025058 -0.046431
-0.026590 -0.046794
-0.027943 -0.046990
-0.029100 -0.046995
-0.030047 -0.046794
-0.030773 -0.046382
-0.031271 -0.045763
-0.031537 -0.044952
-0.031571 -0.043972
-0.031373 -0.042848
-0.030944 -0.041612
-0.030286 -0.040293
-0.029400 -0.038922
-0.028292 -0.037528
-0.026973 -0.036135
-0.025457 -0.034764
-0.023770 -0.033427
-0.021942 -0.032132
-0.020009 -0.030875
-0.018007 -0.029646
-0.015964 -0.028428
-0.013900 -0.027202
-0.011825 -0.025946
-0.009738 -0.024640
-0.007637 -0.023271
-0.005517 -0.021830
-0.003376 -0.020319
-0.001216 -0.018744
0.000955 -0.017116
0.003128 -0.015450
0.005291 -0.013760
0.007429 -0.012060
0.009528 -0.010362
0.011573 -0.008674
0.013548 -0.006999
0.015436 -0.005339
0.017221 -0.003693
0.018886 -0.002057
-0.053163 0.024407
-0.049953 0.025378
-0.046651 0.026349
-0.043278 0.027314
-0.039858 0.028272
-0.036417 0.029218
-0.032982 0.030144
-0.029580 0.031044
-0.026236 0.031906
-0.022975 0.032719
-0.019810 0.033474
-0.016752 0.034159
-0.013800 0.034768
-0.010954 0.035294
-0.008216 0.035729
-0.005600 0.036065
-0.003128 0.036289
-0.000829 0.036388
0.001274 0.036351
0.003160 0.036166
0.004814 0.035824
0.006226 0.035318
0.007390 0.034645
0.008305 0.033804
0.008968 0.032797
0.009381 0.031631
0.009545 0.030314
0.009464 0.028861
0.009143 0.027287
0.008595 0.025609
0.007831 0.023841
0.006868 0.021997
0.005722 0.020091
0.004407 0.018129
0.002932 0.016119
0.001304 0.014067
-0.000470 0.011984
-0.002384 0.009886
-0.004427 0.007785
-0.006588 0.005696
-0.008853 0.003628
-0.011211 0.001590
-0.013647 -0.000409
-0.016146 -0.002363
-0.018696 -0.004264
-0.021281 -0.006104
-0.023887 -0.007874
-0.026494 -0.009565
-0.029084 -0.011164
-0.031633 -0.012663
-0.034118 -0.014050
-0.036519 -0.015321
-0.038822 -0.016475
-0.041021 -0.017519
-0.043121 -0.018465
-0.045136 -0.019329
-0.047077 -0.020127
-0.048950 -0.020868
-0.050742 -0.021557
-0.052425 -0.022187
-0.053960 -0.022747
-0.055308 -0.023225
-0.056433 -0.023612
-0.057308 -0.023901
-0.057916 -0.024086
-0.058248 -0.024166
-0.058300 -0.024142
-0.058070 -0.024012
-0.057562 -0.023779
-0.056776 -0.023441
-0.055719 -0.023002
-0.054398 -0.022464
-0.052825 -0.021834
-0.051019 -0.021125
-0.049003 -0.020350
-0.046805 -0.019526
-0.044453 -0.018671
-0.041968 -0.017800
-0.039362 -0.016924
-0.036642 -0.016051
-0.033808 -0.015186
-0.030860 -0.014333
-0.027798 -0.013496
-0.024625 -0.012680
-0.021346 -0.011889
-0.017972 -0.011130
-0.014518 -0.010407
-0.010999 -0.009728
-0.007433 -0.009095
-0.003837 -0.008511
-0.000233 -0.007977
0.003359 -0.007495
0.006915 -0.007062
0.010412 -0.006678
0.013825 -0.006341
0.017136 -0.006047
0.020331 -0.005793
0.023403 -0.005572
0.026350 -0.005376
0.029176 -0.005199
0.031887 -0.005032
0.017765 0.012780
0.020963 0.013674
0.024036 0.014465
0.026963 0.015154
0.029721 0.015746
0.032296 0.016248
0.034674 0.016673
0.036850 0.017039
0.038826 0.017365
0.040605 0.017675
0.042199 0.017985
0.043618 0.018307
0.044876 0.018640
0.045985 0.018975
0.046953 0.019293
0.047786 0.019566
0.048481 0.019768
0.049030 0.019869
0.049417 0.019846
0.049620 0.019678
0.049616 0.019350
0.049384 0.018849
0.048907 0.018168
0.048173 0.017302
0.047178 0.016251
0.045923 0.015024
0.044416 0.013636
0.042672 0.012110
0.040713 0.010475
0.038563 0.008767
0.036254 0.007024
0.033817 0.005280
0.031282 0.003562
0.028677 0.001888
0.026021 0.000263
0.023328 -0.001318
0.020603 -0.002866
0.017847 -0.004396
0.015056 -0.005925
0.012228 -0.007466
0.009366 -0.009028
0.006477 -0.010618
0.003579 -0.012236
0.000690 -0.013879
-0.002165 -0.015538
-0.004961 -0.017203
-0.007674 -0.018858
-0.010277 -0.020484
-0.012745 -0.022059
-0.015050 -0.023559
-0.017168 -0.024960
-0.019075 -0.026236
-0.020751 -0.027365
-0.022182 -0.028334
-0.023367 -0.029138
-0.024316 -0.029787
-0.025051 -0.030301
-0.025601 -0.030708
-0.026001 -0.031038
-0.026279 -0.031321
-0.026459 -0.031580
-0.026550 -0.031831
-0.026551 -0.032077
-0.026451 -0.032314
-0.026233 -0.032528
-0.025881 -0.032700
-0.025380 -0.032809
-0.024717 -0.032833
-0.023881 -0.032753
-0.022865 -0.032553
-0.021664 -0.032221
-0.020274 -0.031745
-0.018690 -0.031116
-0.016910 -0.030324
-0.014937 -0.029365
-0.012777 -0.028239
-0.010446 -0.026957
-0.007969 -0.025541
-0.005376 -0.024022
-0.002704 -0.022439
0.000014 -0.020828
0.002745 -0.019226
0.005461 -0.017660
0.008134 -0.016151
0.010743 -0.014711
0.013264 -0.013347
0.015678 -0.012059
0.017964 -0.010849
0.020104 -0.009715
0.022082 -0.008657
0.023884 -0.007674
0.025497 -0.006764
0.026914 -0.005919
0.028133 -0.005130
0.029154 -0.004380
0.029985 -0.003652
0.030638 -0.002924
0.031127 -0.002183
0.031470 -0.001417
0.031683 -0.000627
0.031780 0.000181
-0.008929 0.023869
-0.005726 0.024799
-0.002550 0.025708
0.000577 0.026589
0.003631 0.027436
0.006585 0.028235
0.009413 0.028974
0.012090 0.029639
0.014593 0.030217
0.016904 0.030696
0.019009 0.031070
0.020901 0.031335
0.022577 0.031492
0.024039 0.031543
0.025297 0.031492
0.026361 0.031341
0.027246 0.031090
0.027965 0.030734
0.028527 0.030267
0.028934 0.029685
0.029182 0.028983
0.029265 0.028162
0.029171 0.027224
0.028889 0.026173
0.028410 0.025014
0.027727 0.023747
0.026836 0.022376
0.025736 0.020902
0.024430 0.019328
0.022923 0.017660
0.021226 0.015908
0.019352 0.014086
0.017317 0.012211
0.015138 0.010297
0.012835 0.008359
0.010426 0.006407
0.007929 0.004446
0.005357 0.002479
0.002722 0.000506
0.000033 -0.001469
-0.002698 -0.003435
-0.005459 -0.005380
-0.008231 -0.007283
-0.010991 -0.009124
-0.013713 -0.010883
-0.016369 -0.012543
-0.018933 -0.014091
-0.021380 -0.015521
-0.023690 -0.016827
-0.025847 -0.018010
-0.027835 -0.019073
-0.029643 -0.020020
-0.031262 -0.020859
-0.032686 -0.021600
-0.033913 -0.022256
-0.034944 -0.022843
-0.035787 -0.023378
-0.036456 -0.023876
-0.036970 -0.024346
-0.037350 -0.024791
-0.037615 -0.025207
-0.037778 -0.025581
-0.037841 -0.025892
-0.037795 -0.026118
-0.037620 -0.026235
-0.037293 -0.026220
-0.036793 -0.026058
-0.036102 -0.025737
-0.035210 -0.025254
-0.034115 -0.024611
-0.032818 -0.023816
-0.031330 -0.022884
-0.029662 -0.021832
-0.027828 -0.020685
-0.025842 -0.019467
-0.023720 -0.018202
-0.021477 -0.016915
-0.019131 -0.015623
-0.016699 -0.014340
-0.014202 -0.013077
-0.011660 -0.011838
-0.009092 -0.010625
-0.006512 -0.009443
-0.003933 -0.008292
-0.001363 -0.007175
0.001193 -0.006094
0.003727 -0.005051
0.006230 -0.004050
0.008689 -0.003095
0.011091 -0.002190
0.013423 -0.001344
0.015669 -0.000562
0.017817 0.000145
0.019853 0.000773
0.021766 0.001319
0.023548 0.001785
0.025191 0.002182
0.026691 0.002527
0.028047 0.002838
0.029260 0.003138
0.030332 0.003439
-0.006537 -0.000200
-0.003432 0.000766
-0.000393 0.001784
0.002565 0.002858
0.005430 0.003991
0.008192 0.005188
0.010847 0.006450
0.013383 0.007776
0.015791 0.009161
0.018056 0.010591
0.020159 0.012050
0.022082 0.013516
0.023805 0.014964
0.025315 0.016371
0.026601 0.017715
0.027659 0.018975
0.028493 0.020137
0.029110 0.021190
0.029523 0.022125
0.029744 0.022940
0.029785 0.023632
0.029656 0.024202
0.029364 0.024649
0.028915 0.024978
0.028315 0.025193
0.027569 0.025297
0.026680 0.025298
0.025648 0.025201
0.024474 0.025010
0.023155 0.024732
0.021692 0.024371
0.020086 0.023934
0.018342 0.023425
0.016468 0.022851
0.014475 0.022218
0.012377 0.021532
0.010187 0.020798
0.007919 0.020022
0.005588 0.019210
0.003204 0.018368
0.000780 0.017500
-0.001674 0.016610
-0.004146 0.015702
-0.006623 0.014775
-0.009089 0.013831
-0.011529 0.012867
-0.013929 0.011883
-0.016276 0.010879
-0.018558 0.009858
-0.020763 0.008826
-0.022877 0.007794
-0.024884 0.006773
-0.026767 0.005776
-0.028508 0.004816
-0.030095 0.003905
-0.031515 0.003052
-0.032763 0.002263
-0.033841 0.001542
-0.034754 0.000891
-0.035512 0.000310
-0.036129 -0.000200
-0.036618 -0.000639
-0.036991 -0.001006
-0.037253 -0.001302
-0.037411 -0.001530
-0.037467 -0.001695
-0.037422 -0.001804
-0.037278 -0.001865
-0.037036 -0.001882
-0.036693 -0.001859
-0.036243 -0.001794
-0.035673 -0.001682
-0.034969 -0.001514
-0.034118 -0.001284
-0.033107 -0.000985
-0.031933 -0.000614
-0.030597 -0.000176
-0.029108 0.000323
-0.027478 0.000875
-0.025722 0.001469
-0.023853 0.002096
-0.021883 0.002749
-0.019818 0.003423
-0.017663 0.004117
-0.015420 0.004824
-0.013097 0.005541
-0.010709 0.006256
-0.008276 0.006956
-0.005824 0.007627
-0.003379 0.008252
-0.000966 0.008815
0.001393 0.009303
0.003676 0.009705
0.005866 0.010011
0.007943 0.010214
0.009889 0.010306
0.011686 0.010284
0.013320 0.010142
0.014781 0.009881
0.016064 0.009499
0.017172 0.009002
0.025176 -0.007733
0.028227 -0.006967
0.031168 -0.006219
0.033981 -0.005492
0.036648 -0.004787
0.039158 -0.004108
0.041503 -0.003459
0.043678 -0.002843
0.045686 -0.002262
0.047529 -0.001722
0.049213 -0.001229
0.050745 -0.000792
0.052133 -0.000419
0.053382 -0.000122
0.054497 0.000091
0.055478 0.000206
0.056318 0.000212
0.057001 0.000099
0.057507 -0.000139
0.057811 -0.000503
0.057892 -0.000989
0.057728 -0.001595
0.057307 -0.002316
0.056621 -0.003148
0.055669 -0.004086
0.054460 -0.005123
0.053008 -0.006249
0.051336 -0.007452
0.049474 -0.008717
0.047453 -0.010024
0.045306 -0.011355
0.043065 -0.012688
0.040755 -0.014003
0.038393 -0.015282
0.035992 -0.016512
0.033556 -0.017686
0.031086 -0.018806
0.028583 -0.019881
0.026047 -0.020924
0.023483 -0.021945
0.020900 -0.022951
0.018312 -0.023945
0.015736 -0.024926
0.013189 -0.025887
0.010690 -0.026820
0.008259 -0.027712
0.005913 -0.028548
0.003670 -0.029311
0.001544 -0.029984
-0.000455 -0.030551
-0.002320 -0.030996
-0.004050 -0.031309
-0.005646 -0.031487
-0.007115 -0.031532
-0.008466 -0.031455
-0.009710 -0.031277
-0.010860 -0.031023
-0.011928 -0.030723
-0.012924 -0.030404
-0.013854 -0.030087
-0.014718 -0.029783
-0.015506 -0.029494
-0.016205 -0.029212
-0.016796 -0.028927
-0.017262 -0.028622
-0.017586 -0.028279
-0.017755 -0.027879
-0.017759 -0.027397
-0.017594 -0.026810
-0.017260 -0.026094
-0.016762 -0.025227
-0.016109 -0.024189
-0.015315 -0.022969
-0.014398 -0.021568
-0.013378 -0.020001
-0.012278 -0.018301
-0.011121 -0.016512
-0.009929 -0.014687
-0.008725 -0.012880
-0.007528 -0.011137
-0.006355 -0.009490
-0.005217 -0.007956
-0.004118 -0.006542
-0.003058 -0.005242
-0.002032 -0.004046
-0.001035 -0.002940
-0.000062 -0.001913
0.000886 -0.000950
0.001809 -0.000042
0.002702 0.000821
0.003561 0.001650
0.004380 0.002452
0.005157 0.003234
0.005887 0.004002
0.006571 0.004756
0.007204 0.005496
0.007787 0.006212
0.008314 0.006897
0.008782 0.007541
0.009186 0.008137
0.009520 0.008685
-0.075217 0.028330
-0.072091 0.029127
-0.068979 0.029904
-0.065875 0.030653
-0.062767 0.031369
-0.059644 0.032052
-0.056497 0.032702
-0.053319 0.033322
-0.050113 0.033915
-0.046887 0.034483
-0.043658 0.035028
-0.040450 0.035555
-0.037294 0.036063
-0.034222 0.036555
-0.031269 0.037029
-0.028463 0.037479
-0.025829 0.037895
-0.023384 0.038265
-0.021138 0.038569
-0.019097 0.038786
-0.017262 0.038896
-0.015634 0.038880
-0.014214 0.038726
-0.013005 0.038430
-0.012014 0.037991
-0.011248 0.037412
-0.010716 0.036702
-0.010428 0.035867
-0.010394 0.034919
-0.010621 0.033866
-0.011115 0.032724
-0.011875 0.031503
-0.012896 0.030219
-0.014164 0.028883
-0.015661 0.027504
-0.017363 0.026086
-0.019242 0.024630
-0.021270 0.023130
-0.023422 0.021575
-0.025678 0.019954
-0.028024 0.018250
-0.030452 0.016453
-0.032956 0.014554
-0.035534 0.012554
-0.038177 0.010459
-0.040876 0.008281
-0.043614 0.006040
-0.046372 0.003756
-0.049125 0.001455
-0.051844 -0.000838
-0.054495 -0.003095
-0.057038 -0.005286
-0.059433 -0.007386
-0.061637 -0.009373
-0.063609 -0.011232
-0.065315 -0.012956
-0.066727 -0.014544
-0.067830 -0.016006
-0.068625 -0.017355
-0.069129 -0.018610
-0.069374 -0.019791
-0.069404 -0.020921
-0.069268 -0.022018
-0.069011 -0.023096
-0.068667 -0.024162
-0.068254 -0.025215
-0.067773 -0.026250
-0.067212 -0.027254
-0.066547 -0.028211
-0.065747 -0.029099
-0.064774 -0.029896
-0.063589 -0.030574
-0.062152 -0.031111
-0.060432 -0.031485
-0.058404 -0.031685
-0.056054 -0.031705
-0.053382 -0.031553
-0.050401 -0.031240
-0.047135 -0.030787
-0.043621 -0.030218
-0.039906 -0.029558
-0.036041 -0.028830
-0.032080 -0.028053
-0.028073 -0.027240
-0.024062 -0.026400
-0.020079 -0.025531
-0.016142 -0.024630
-0.012262 -0.023685
-0.008441 -0.022686
-0.004677 -0.021619
-0.000970 -0.020473
0.002684 -0.019239
0.006280 -0.017915
0.009813 -0.016500
0.013269 -0.015002
0.016629 -0.013431
0.019874 -0.011801
0.022979 -0.010128
0.025920 -0.008429
0.028675 -0.006719
0.031225 -0.005011
-0.022074 0.023597
-0.018993 0.024410
-0.015934 0.025298
-0.012914 0.026261
-0.009954 0.027295
-0.007073 0.028395
-0.004287 0.029553
-0.001608 0.030762
0.000953 0.032013
0.003388 0.033299
0.005693 0.034612
0.007860 0.035945
0.009883 0.037284
0.011752 0.038612
0.013456 0.039903
0.014981 0.041128
0.016314 0.042254
0.017442 0.043254
0.018353 0.044107
0.019039 0.044800
0.019492 0.045326
0.019711 0.045680
0.019696 0.045863
0.019452 0.045874
0.018991 0.045715
0.018324 0.045388
0.017466 0.044897
0.016432 0.044248
0.015235 0.043453
0.013886 0.042527
0.012392 0.041492
0.010758 0.040374
0.008985 0.039199
0.007077 0.037990
0.005035 0.036755
0.002862 0.035490
0.000560 0.034178
-0.001864 0.032797
-0.004400 0.031330
-0.007033 0.029769
-0.009740 0.028118
-0.012494 0.026385
-0.015265 0.024587
-0.018018 0.022739
-0.020724 0.020855
-0.023355 0.018947
-0.025888 0.017027
-0.028308 0.015102
-0.030605 0.013180
-0.032774 0.011269
-0.034812 0.009377
-0.036721 0.007512
-0.038500 0.005678
-0.040151 0.003880
-0.041676 0.002112
-0.043080 0.000367
-0.044368 -0.001367
-0.045544 -0.003094
-0.046612 -0.004804
-0.047569 -0.006479
-0.048408 -0.008091
-0.049114 -0.009611
-0.049668 -0.011010
-0.050047 -0.012268
-0.050229 -0.013367
-0.050200 -0.014296
-0.049950 -0.015048
-0.049481 -0.015623
-0.048800 -0.016021
-0.047921 -0.016245
-0.046860 -0.016300
-0.045632 -0.016193
-0.044251 -0.015934
-0.042723 -0.015540
-0.041052 -0.015031
-0.039235 -0.014437
-0.037270 -0.013792
-0.035152 -0.013128
-0.032882 -0.012470
-0.030467 -0.011828
-0.027918 -0.011197
-0.025254 -0.010563
-0.022494 -0.009910
-0.019654 -0.009223
-0.016754 -0.008491
-0.013811 -0.007710
-0.010844 -0.006878
-0.007875 -0.006001
-0.004926 -0.005086
-0.002019 -0.004145
0.000827 -0.003189
0.003592 -0.002232
0.006262 -0.001287
0.008822 -0.000371
0.011262 0.000505
0.013572 0.001326
0.015750 0.002086
0.017795 0.002783
0.019710 0.003423
0.021502 0.004020
0.023175 0.004589
0.004986 -0.001412
0.008100 -0.000464
0.011071 0.000484
0.013881 0.001430
0.016515 0.002378
0.018955 0.003329
0.021186 0.004286
0.023190 0.005246
0.024950 0.006208
0.026450 0.007164
0.027680 0.008105
0.028631 0.009023
0.029304 0.009908
0.029705 0.010751
0.029845 0.011539
0.029740 0.012262
0.029409 0.012905
0.028872 0.013452
0.028146 0.013887
0.027251 0.014197
0.026201 0.014370
0.025009 0.014403
0.023690 0.014297
0.022254 0.014057
0.020712 0.013689
0.019071 0.013202
0.017338 0.012603
0.015519 0.011897
0.013621 0.011091
0.011651 0.010189
0.009620 0.009196
0.007541 0.008117
0.005429 0.006958
0.003300 0.005725
0.001170 0.004422
-0.000946 0.003052
-0.003037 0.001619
-0.005095 0.000122
-0.007116 -0.001437
-0.009098 -0.003059
-0.011042 -0.004741
-0.012944 -0.006478
-0.014803 -0.008262
-0.016611 -0.010082
-0.018361 -0.011927
-0.020042 -0.013785
-0.021646 -0.015647
-0.023159 -0.017501
-0.024567 -0.019337
-0.025852 -0.021144
-0.026993 -0.022912
-0.027969 -0.024628
-0.028758 -0.026284
-0.029344 -0.027872
-0.029716 -0.029386
-0.029870 -0.030825
-0.029807 -0.032185
-0.029537 -0.033464
-0.029075 -0.034658
-0.028438 -0.035763
-0.027645 -0.036770
-0.026715 -0.037668
-0.025666 -0.038442
-0.024513 -0.039077
-0.023269 -0.039556
-0.021948 -0.039864
-0.020559 -0.039987
-0.019108 -0.039916
-0.017598 -0.039645
-0.016027 -0.039167
-0.014390 -0.038481
-0.012681 -0.037586
-0.010900 -0.036489
-0.009048 -0.035199
-0.007134 -0.033734
-0.005170 -0.032113
-0.003173 -0.030358
-0.001161 -0.028491
0.000847 -0.026535
0.002834 -0.024507
0.004785 -0.022426
0.006686 -0.020304
0.008527 -0.018155
0.010301 -0.015991
0.011999 -0.013821
0.013619 -0.011658
0.015158 -0.009510
0.016616 -0.007386
0.017998 -0.005295
0.019307 -0.003243
0.020548 -0.001236
0.021722 0.000721
0.022823 0.002621
0.023842 0.004457
0.024764 0.006221
0.025572 0.007904
0.026251 0.009502
0.026788 0.011010
0.027174 0.012426
0.027403 0.013748
0.027476 0.014972
0.032174 0.015501
0.035284 0.016266
0.038330 0.016981
0.041296 0.017645
0.044169 0.018254
0.046932 0.018805
0.049568 0.019295
0.052063 0.019721
0.054400 0.020082
0.056565 0.020374
0.058546 0.020596
0.060334 0.020745
0.061926 0.020815
0.063320 0.020799
0.064519 0.020690
0.065527 0.020478
0.066350 0.020155
0.066988 0.019717
0.067445 0.019161
0.067715 0.018487
0.067795 0.017701
0.067676 0.016807
0.067349 0.015811
0.066805 0.014720
0.066033 0.013541
0.065026 0.012285
0.063778 0.010965
0.062285 0.009596
0.060551 0.008194
0.058582 0.006776
0.056388 0.005354
0.053986 0.003942
0.051395 0.002547
0.048639 0.001177
0.045745 -0.000164
0.042740 -0.001473
0.039653 -0.002750
0.036510 -0.003994
0.033335 -0.005206
0.030148 -0.006383
0.026967 -0.007523
0.023806 -0.008619
0.020679 -0.009663
0.017598 -0.010648
0.014572 -0.011565
0.011610 -0.012407
0.008718 -0.013166
0.005901 -0.013836
0.003167 -0.014411
0.000523 -0.014889
-0.002022 -0.015268
-0.004460 -0.015552
-0.006781 -0.015747
-0.008977 -0.015859
-0.011041 -0.015902
-0.012971 -0.015888
-0.014768 -0.015833
-0.016432 -0.015751
-0.017967 -0.015657
-0.019373 -0.015560
-0.020650 -0.015460
-0.021793 -0.015353
-0.022796 -0.015224
-0.023650 -0.015058
-0.024345 -0.014837
-0.024873 -0.014546
-0.025226 -0.014173
-0.025394 -0.013710
-0.025369 -0.013155
-0.025145 -0.012510
-0.024713 -0.011778
-0.024072 -0.010968
-0.023220 -0.010088
-0.022165 -0.009149
-0.020917 -0.008163
-0.019493 -0.007141
-0.017914 -0.006096
-0.016208 -0.005040
-0.014402 -0.003986
-0.012529 -0.002948
-0.010618 -0.001940
-0.008697 -0.000976
-0.006787 -0.000067
-0.004900 0.000776
-0.003044 0.001546
-0.001224 0.002236
0.000561 0.002836
0.002309 0.003340
0.004017 0.003739
0.005682 0.004027
0.007299 0.004202
0.008861 0.004263
0.010358 0.004215
0.011781 0.004067
0.013115 0.003832
0.014349 0.003524
0.015469 0.003162
0.016461 0.002766
0.017314 0.002353
0.018016 0.001943
0.018559 0.001547
-0.013448 0.062164
-0.010409 0.063150
-0.007476 0.064065
-0.004663 0.064895
-0.001993 0.065621
0.000514 0.066225
0.002835 0.066690
0.004949 0.067002
0.006841 0.067155
0.008498 0.067149
0.009913 0.066992
0.011080 0.066695
0.012000 0.066275
0.012672 0.065748
0.013099 0.065125
0.013280 0.064412
0.013218 0.063609
0.012914 0.062706
0.012372 0.061695
0.011603 0.060566
0.010620 0.059313
0.009440 0.057933
0.008083 0.056429
0.006571 0.054806
0.004923 0.053068
0.003156 0.051221
0.001288 0.049270
-0.000666 0.047219
-0.002696 0.045078
-0.004789 0.042854
-0.006939 0.040560
-0.009136 0.038211
-0.011371 0.035825
-0.013637 0.033418
-0.015921 0.031007
-0.018212 0.028605
-0.020497 0.026223
-0.022756 0.023868
-0.024969 0.021548
-0.027113 0.019271
-0.029160 0.017050
-0.031088 0.014899
-0.032872 0.012833
-0.034497 0.010870
-0.035949 0.009024
-0.037225 0.007307
-0.038329 0.005722
-0.039275 0.004268
-0.040081 0.002935
-0.040775 0.001709
-0.041382 0.000573
-0.041926 -0.000486
-0.042422 -0.001484
-0.042875 -0.002430
-0.043281 -0.003331
-0.043624 -0.004193
-0.043885 -0.005017
-0.044039 -0.005803
-0.044059 -0.006546
-0.043919 -0.007232
-0.043591 -0.007844
-0.043053 -0.008359
-0.042288 -0.008753
-0.041284 -0.009004
-0.040033 -0.009092
-0.038536 -0.009000
-0.036802 -0.008720
-0.034844 -0.008249
-0.032686 -0.007592
-0.030362 -0.006765
-0.027907 -0.005788
-0.025362 -0.004689
-0.022765 -0.003496
-0.020145 -0.002236
-0.017525 -0.000933
-0.014919 0.000395
-0.012334 0.001734
-0.009773 0.003074
-0.007237 0.004411
-0.004724 0.005741
-0.002239 0.007064
0.000213 0.008377
0.002624 0.009671
0.004983 0.010937
0.007276 0.012162
0.009493 0.013330
0.011624 0.014427
0.013660 0.015439
0.015598 0.016356
0.017433 0.017163
0.019163 0.017848
0.020787 0.018397
0.022305 0.018796
0.023719 0.019033
0.025031 0.019104
0.026244 0.019007
0.027357 0.018747
0.028363 0.018336
0.029256 0.017787
0.030021 0.017119
0.030648 0.016347
-0.001951 -0.011000
0.001270 -0.010091
0.004576 -0.009074
0.007957 -0.007954
0.011396 -0.006742
0.014872 -0.005451
0.018362 -0.004099
0.021838 -0.002702
0.025271 -0.001277
0.028636 0.000159
0.031908 0.001593
0.035069 0.003014
0.038103 0.004415
0.041002 0.005786
0.043757 0.007121
0.046358 0.008409
0.048794 0.009635
0.051054 0.010782
0.053125 0.011831
0.055000 0.012764
0.056676 0.013568
0.058154 0.014234
0.059442 0.014755
0.060543 0.015130
0.061461 0.015359
0.062186 0.015442
0.062706 0.015382
0.062996 0.015180
0.063032 0.014841
0.062794 0.014370
0.062267 0.013776
0.061448 0.013070
0.060341 0.012265
0.058959 0.011377
0.057322 0.010418
0.055450 0.009398
0.053366 0.008321
0.051088 0.007184
0.048639 0.005979
0.046036 0.004695
0.043299 0.003321
0.040446 0.001849
0.037495 0.000278
0.034463 -0.001390
0.031366 -0.003146
0.028216 -0.004977
0.025021 -0.006866
0.021793 -0.008793
0.018543 -0.010736
0.015289 -0.012674
0.012051 -0.014586
0.008854 -0.016453
0.005723 -0.018260
0.002682 -0.019995
-0.000249 -0.021651
-0.003055 -0.023226
-0.005727 -0.024723
-0.008262 -0.026147
-0.010658 -0.027507
-0.012913 -0.028810
-0.015024 -0.030060
-0.016989 -0.031257
-0.018806 -0.032395
-0.020478 -0.033462
-0.022008 -0.034445
-0.023398 -0.035327
-0.024654 -0.036092
-0.025774 -0.036725
-0.026752 -0.037214
-0.027571 -0.037548
-0.028211 -0.037725
-0.028647 -0.037741
-0.028857 -0.037603
-0.028824 -0.037319
-0.028539 -0.036902
-0.028001 -0.036367
-0.027217 -0.035732
-0.026202 -0.035013
-0.024974 -0.034228
-0.023556 -0.033388
-0.021972 -0.032504
-0.020250 -0.031583
-0.018416 -0.030627
-0.016494 -0.029635
-0.014506 -0.028600
-0.012470 -0.027513
-0.010398 -0.026364
-0.008299 -0.025142
-0.006177 -0.023841
-0.004033 -0.022457
-0.001871 -0.020990
0.000305 -0.019446
0.002486 -0.017834
0.004657 -0.016164
0.006801 -0.014449
0.008898 -0.012704
0.010928 -0.010940
0.012875 -0.009169
0.014725 -0.007397
0.016468 -0.005631
0.018099 -0.003877
-0.032735 0.057198
-0.029721 0.058187
-0.026712 0.059134
-0.023724 0.060031
-0.020778 0.060866
-0.017896 0.061632
-0.015102 0.062320
-0.012421 0.062925
-0.009875 0.063445
-0.007485 0.063879
-0.005266 0.064228
-0.003229 0.064496
-0.001381 0.064685
0.000278 0.064795
0.001746 0.064828
0.003025 0.064779
0.004116 0.064644
0.005022 0.064415
0.005744 0.064086
0.006288 0.063652
0.006662 0.063111
0.006881 0.062462
0.006959 0.061707
0.006913 0.060850
0.006753 0.059889
0.006486 0.058823
0.006110 0.057649
0.005614 0.056365
0.004991 0.054971
0.004231 0.053471
0.003332 0.051875
0.002298 0.050192
0.001139 0.048439
-0.000129 0.046630
-0.001489 0.044781
-0.002918 0.042907
-0.004399 0.041020
-0.005913 0.039131
-0.007449 0.037246
-0.008998 0.035370
-0.010552 0.033507
-0.012105 0.031659
-0.013649 0.029829
-0.015178 0.028020
-0.016686 0.026234
-0.018171 0.024470
-0.019632 0.022727
-0.021069 0.021003
-0.022479 0.019300
-0.023858 0.017621
-0.025194 0.015975
-0.026474 0.014372
-0.027685 0.012825
-0.028813 0.011345
-0.029847 0.009939
-0.030779 0.008616
-0.031603 0.007378
-0.032316 0.006227
-0.032916 0.005165
-0.033399 0.004192
-0.033758 0.003309
-0.033983 0.002519
-0.034066 0.001820
-0.034001 0.001213
-0.033785 0.000695
-0.033425 0.000263
-0.032931 -0.000091
-0.032316 -0.000375
-0.031593 -0.000596
-0.030770 -0.000761
-0.029848 -0.000872
-0.028825 -0.000930
-0.027696 -0.000932
-0.026456 -0.000876
-0.025106 -0.000759
-0.023648 -0.000582
-0.022086 -0.000345
-0.020428 -0.000051
-0.018681 0.000299
-0.016851 0.000701
-0.014944 0.001155
-0.012964 0.001656
-0.010916 0.002200
-0.008809 0.002780
-0.006655 0.003387
-0.004469 0.004012
-0.002271 0.004642
-0.000082 0.005266
0.002076 0.005869
0.004184 0.006438
0.006224 0.006957
0.008181 0.007414
0.010038 0.007796
0.011781 0.008091
0.013399 0.008293
0.014884 0.008395
0.016236 0.008396
0.017460 0.008298
0.018570 0.008105
0.019585 0.007823
0.020529 0.007462
0.029317 -0.021657
0.032502 -0.020696
0.035594 -0.019781
0.038589 -0.018904
0.041485 -0.018058
0.044280 -0.017237
0.046971 -0.016437
0.049553 -0.015660
0.052017 -0.014912
0.054352 -0.014201
0.056542 -0.013542
0.058566 -0.012947
0.060404 -0.012427
0.062036 -0.011995
0.063447 -0.011656
0.064631 -0.011417
0.065588 -0.011281
0.066323 -0.011253
0.066845 -0.011335
0.067164 -0.011530
0.067281 -0.011837
0.067196 -0.012250
0.066900 -0.012760
0.066382 -0.013356
0.065630 -0.014027
0.064634 -0.014761
0.063385 -0.015551
0.061880 -0.016388
0.060118 -0.017270
0.058105 -0.018194
0.055852 -0.019159
0.053374 -0.020160
0.050693 -0.021195
0.047834 -0.022259
0.044828 -0.023344
0.041707 -0.024445
0.038506 -0.025554
0.035259 -0.026669
0.031999 -0.027783
0.028756 -0.028893
0.025551 -0.029993
0.022399 -0.031074
0.019308 -0.032123
0.016281 -0.033126
0.013316 -0.034068
0.010410 -0.034934
0.007561 -0.035712
0.004767 -0.036390
0.002027 -0.036960
-0.000654 -0.037415
-0.003272 -0.037747
-0.005817 -0.037952
-0.008274 -0.038024
-0.010626 -0.037963
-0.012852 -0.037772
-0.014931 -0.037457
-0.016842 -0.037029
-0.018569 -0.036506
-0.020102 -0.035903
-0.021435 -0.035238
-0.022566 -0.034523
-0.023499 -0.033769
-0.024235 -0.032981
-0.024776 -0.032164
-0.025120 -0.031319
-0.025264 -0.030445
-0.025202 -0.029541
-0.024928 -0.028605
-0.024439 -0.027632
-0.023729 -0.026616
-0.022798 -0.025550
-0.021646 -0.024426
-0.020277 -0.023238
-0.018698 -0.021982
-0.016922 -0.020658
-0.014968 -0.019271
-0.012857 -0.017833
-0.010615 -0.016357
-0.008270 -0.014858
-0.005852 -0.013352
-0.003389 -0.011852
-0.000910 -0.010372
0.001562 -0.008919
0.004006 -0.007501
0.006408 -0.006122
0.008756 -0.004787
0.011045 -0.003496
0.013268 -0.002249
0.015425 -0.001045
0.017513 0.000119
0.019531 0.001244
0.021474 0.002332
0.023341 0.003384
0.025126 0.004396
0.026823 0.005365
0.028424 0.006284
0.029920 0.007147
0.031297 0.007944
0.032542 0.008672
0.033638 0.009330
0.034572 0.009918
-0.007957 0.015256
-0.004737 0.016242
-0.001574 0.017217
0.001510 0.018166
0.004499 0.019079
0.007371 0.019941
0.010111 0.020741
0.012699 0.021465
0.015122 0.022105
0.017367 0.022650
0.019426 0.023096
0.021298 0.023439
0.022982 0.023675
0.024481 0.023806
0.025793 0.023833
0.026914 0.023758
0.027831 0.023587
0.028527 0.023326
0.028983 0.022982
0.029183 0.022566
0.029115 0.022083
0.028774 0.021541
0.028162 0.020946
0.027287 0.020301
0.026162 0.019611
0.024801 0.018877
0.023216 0.018100
0.021424 0.017279
0.019436 0.016411
0.017266 0.015493
0.014925 0.014522
0.012425 0.013495
0.009780 0.012411
0.006998 0.011268
0.004092 0.010068
0.001068 0.008812
-0.002065 0.007503
-0.005292 0.006144
-0.008593 0.004743
-0.011939 0.003308
-0.015293 0.001851
-0.018612 0.000386
-0.021855 -0.001073
-0.024981 -0.002511
-0.027955 -0.003913
-0.030751 -0.005265
-0.033349 -0.006557
-0.035739 -0.007783
-0.037916 -0.008941
-0.039879 -0.010028
-0.041632 -0.011046
-0.043180 -0.011997
-0.044530 -0.012880
-0.045691 -0.013696
-0.046679 -0.014445
-0.047510 -0.015126
-0.048207 -0.015742
-0.048785 -0.016296
-0.049252 -0.016795
-0.049601 -0.017243
-0.049805 -0.017645
-0.049825 -0.018000
-0.049619 -0.018307
-0.049148 -0.018560
-0.048383 -0.018750
-0.047306 -0.018865
-0.045915 -0.018897
-0.044215 -0.018838
-0.042224 -0.018685
-0.039965 -0.018440
-0.037462 -0.018107
-0.034742 -0.017692
-0.031832 -0.017200
-0.028757 -0.016638
-0.025541 -0.016012
-0.022208 -0.015326
-0.018782 -0.014586
-0.015282 -0.013799
-0.011727 -0.012971
-0.008130 -0.012111
-0.004504 -0.011230
-0.000863 -0.010336
0.002776 -0.009437
0.006388 -0.008536
0.009948 -0.007634
0.013426 -0.006728
0.016795 -0.005815
0.020028 -0.004894
0.023105 -0.003963
0.026008 -0.003026
0.028725 -0.002087
0.031246 -0.001153
0.033565 -0.000233
0.035678 0.000663
0.037580 0.001525
0.039270 0.002339
0.040752 0.003096
0.042031 0.003786
0.043122 0.004401
0.044039 0.004935
0.044799 0.005386
-0.036840 -0.006758
-0.033561 -0.005727
-0.030177 -0.004582
-0.026714 -0.003327
-0.023198 -0.001968
-0.019652 -0.000514
-0.016097 0.001026
-0.012547 0.002644
-0.009015 0.004331
-0.005507 0.006078
-0.002033 0.007874
0.001395 0.009705
0.004760 0.011552
0.008043 0.013396
0.011221 0.015217
0.014271 0.016995
0.017170 0.018709
0.019894 0.020337
0.022421 0.021860
0.024727 0.023258
0.026793 0.024512
0.028600 0.025607
0.030136 0.026531
0.031395 0.027276
0.032377 0.027843
0.033092 0.028234
0.033558 0.028462
0.033799 0.028543
0.033844 0.028499
0.033716 0.028355
0.033434 0.028132
0.033006 0.027851
0.032430 0.027526
0.031697 0.027168
0.030796 0.026779
0.029714 0.026357
0.028440 0.025893
0.026967 0.025372
0.025288 0.024773
0.023404 0.024074
0.021315 0.023253
0.019030 0.022290
0.016561 0.021173
0.013927 0.019893
0.011152 0.018454
0.008264 0.016863
0.005294 0.015138
0.002272 0.013297
-0.000774 0.011366
-0.003817 0.009369
-0.006840 0.007332
-0.009826 0.005277
-0.012760 0.003227
-0.015629 0.001201
-0.018414 -0.000786
-0.021096 -0.002720
-0.023655 -0.004593
-0.026072 -0.006402
-0.028329 -0.008147
-0.030414 -0.009830
-0.032315 -0.011452
-0.034024 -0.013014
-0.035535 -0.014510
-0.036840 -0.015933
-0.037932 -0.017272
-0.038805 -0.018513
-0.039451 -0.019642
-0.039871 -0.020646
-0.040066 -0.021515
-0.040046 -0.022241
-0.039824 -0.022824
-0.039417 -0.023263
-0.038836 -0.023561
-0.038091 -0.023722
-0.037179 -0.023746
-0.036093 -0.023639
-0.034820 -0.023403
-0.033348 -0.023047
-0.031667 -0.022580
-0.029776 -0.022014
-0.027678 -0.021359
-0.025384 -0.020625
-0.022911 -0.019818
-0.020278 -0.018942
-0.017507 -0.018000
-0.014620 -0.016995
-0.011639 -0.015931
-0.008587 -0.014812
-0.005488 -0.013644
-0.002363 -0.012434
0.000764 -0.011190
0.003873 -0.009917
0.006946 -0.008621
0.009970 -0.007303
0.012938 -0.005966
0.015843 -0.004608
0.018683 -0.003229
0.021455 -0.001829
0.024151 -0.000408
0.026761 0.001032
0.029270 0.002487
0.034931 0.021730
0.038081 0.022608
0.041006 0.023346
0.043684 0.023935
0.046103 0.024373
0.048254 0.024662
0.050136 0.024809
0.051753 0.024825
0.053114 0.024723
0.054236 0.024516
0.055134 0.024213
0.055830 0.023821
0.056341 0.023340
0.056686 0.022770
0.056880 0.022107
0.056930 0.021346
0.056836 0.020483
0.056587 0.019516
0.056167 0.018440
0.055553 0.017254
0.054724 0.015957
0.053659 0.014547
0.052345 0.013024
0.050774 0.011393
0.048947 0.009659
0.046876 0.007833
0.044577 0.005931
0.042075 0.003974
0.039402 0.001987
0.036593 -0.000005
0.033684 -0.001975
0.030711 -0.003901
0.027705 -0.005768
0.024690 -0.007568
0.021685 -0.009300
0.018701 -0.010971
0.015741 -0.012591
0.012808 -0.014173
0.009900 -0.015729
0.007020 -0.017267
0.004170 -0.018793
0.001362 -0.020310
-0.001392 -0.021815
-0.004078 -0.023303
-0.006677 -0.024763
-0.009173 -0.026184
-0.011547 -0.027551
-0.013781 -0.028845
-0.015858 -0.030044
-0.017759 -0.031127
-0.019470 -0.032070
-0.020976 -0.032850
-0.022272 -0.033450
-0.023355 -0.033859
-0.024234 -0.034078
-0.024926 -0.034118
-0.025455 -0.034001
-0.025848 -0.033755
-0.026128 -0.033411
-0.026311 -0.033000
-0.026401 -0.032549
-0.026390 -0.032076
-0.026264 -0.031595
-0.026000 -0.031109
-0.025578 -0.030615
-0.024977 -0.030104
-0.024184 -0.029565
-0.023187 -0.028982
-0.021981 -0.028340
-0.020566 -0.027620
-0.018944 -0.026803
-0.017119 -0.025871
-0.015101 -0.024807
-0.012900 -0.023596
-0.010533 -0.022236
-0.008022 -0.020731
-0.005396 -0.019100
-0.002688 -0.017371
0.000067 -0.015582
0.002836 -0.013770
0.005589 -0.011973
0.008299 -0.010223
0.010942 -0.008544
0.013498 -0.006955
0.015948 -0.005469
0.018273 -0.004094
0.020457 -0.002833
0.022482 -0.001690
0.024338 -0.000662
0.026013 0.000252
0.027502 0.001057
0.028801 0.001762
0.029913 0.002377
0.030843 0.002914
0.031601 0.003388
0.032197 0.003812
0.032644 0.004194
0.032956 0.004541
0.033144 0.004853
0.033218 0.005126
0.033184 0.005356
0.050549 -0.021522
0.053651 -0.020645
0.056653 -0.019769
0.059541 -0.018889
0.062302 -0.018002
0.064919 -0.017108
0.067379 -0.016211
0.069668 -0.015318
0.071769 -0.014438
0.073666 -0.013583
0.075345 -0.012765
0.076796 -0.011994
0.078015 -0.011280
0.079004 -0.010629
0.079773 -0.010047
0.080336 -0.009536
0.080712 -0.009103
0.080918 -0.008751
0.080968 -0.008490
0.080867 -0.008328
0.080615 -0.008272
0.080200 -0.008328
0.079605 -0.008494
0.078812 -0.008766
0.077801 -0.009137
0.076559 -0.009601
0.075074 -0.010150
0.073341 -0.010779
0.071359 -0.011483
0.069132 -0.012256
0.066671 -0.013092
0.063993 -0.013983
0.061120 -0.014919
0.058083 -0.015887
0.054914 -0.016875
0.051647 -0.017868
0.048318 -0.018858
0.044958 -0.019836
0.041595 -0.020801
0.038253 -0.021755
0.034948 -0.022703
0.031695 -0.023650
0.028504 -0.024594
0.025385 -0.025532
0.022350 -0.026450
0.019406 -0.027332
0.016565 -0.028160
0.013834 -0.028920
0.011221 -0.029596
0.008730 -0.030180
0.006369 -0.030663
0.004142 -0.031042
0.002058 -0.031316
0.000122 -0.031485
-0.001659 -0.031551
-0.003281 -0.031519
-0.004744 -0.031397
-0.006049 -0.031193
-0.007203 -0.030920
-0.008215 -0.030589
-0.009093 -0.030215
-0.009846 -0.029811
-0.010476 -0.029385
-0.010984 -0.028940
-0.011365 -0.028472
-0.011609 -0.027967
-0.011703 -0.027407
-0.011637 -0.026774
-0.011402 -0.026051
-0.010993 -0.025224
-0.010410 -0.024287
-0.009657 -0.023237
-0.008742 -0.022081
-0.007678 -0.020826
-0.006479 -0.019489
-0.005164 -0.018084
-0.003750 -0.016629
-0.002257 -0.015142
-0.000702 -0.013638
0.000899 -0.012131
0.002528 -0.010633
0.004170 -0.009156
0.005808 -0.007711
0.007422 -0.006310
0.008994 -0.004962
0.010504 -0.003675
0.011937 -0.002453
0.013281 -0.001295
0.014527 -0.000201
0.015668 0.000834
0.016697 0.001810
0.017608 0.002728
0.018395 0.003587
0.019049 0.004382
0.019565 0.005109
0.019938 0.005764
0.020165 0.006346
0.020248 0.006857
0.020193 0.007301
0.020009 0.007688
0.019709 0.008029
-0.035835 0.016845
-0.032742 0.017637
-0.029697 0.018411
-0.026693 0.019170
-0.023727 0.019919
-0.020801 0.020660
-0.017921 0.021394
-0.015098 0.022119
-0.012344 0.022833
-0.009677 0.023531
-0.007114 0.024209
-0.004672 0.024861
-0.002369 0.025484
-0.000220 0.026074
0.001759 0.026626
0.003557 0.027134
0.005164 0.027589
0.006577 0.027982
0.007797 0.028299
0.008833 0.028533
0.009695 0.028678
0.010397 0.028738
0.010949 0.028721
0.011355 0.028638
0.011611 0.028494
0.011705 0.028290
0.011622 0.028020
0.011347 0.027675
0.010865 0.027243
0.010168 0.026714
0.009251 0.026079
0.008117 0.025334
0.006772 0.024478
0.005229 0.023514
0.003505 0.022448
0.001621 0.021287
-0.000400 0.020039
-0.002534 0.018711
-0.004755 0.017310
-0.007041 0.015844
-0.009373 0.014321
-0.011736 0.012759
-0.014122 0.011175
-0.016523 0.009594
-0.018935 0.008032
-0.021353 0.006503
-0.023768 0.005009
-0.026168 0.003546
-0.028535 0.002109
-0.030847 0.000692
-0.033082 -0.000709
-0.035211 -0.002093
-0.037210 -0.003457
-0.039054 -0.004795
-0.040721 -0.006104
-0.042195 -0.007379
-0.043466 -0.008619
-0.044531 -0.009823
-0.045395 -0.010994
-0.046073 -0.012136
-0.046586 -0.013250
-0.046961 -0.014333
-0.047226 -0.015379
-0.047406 -0.016380
-0.047516 -0.017322
-0.047564 -0.018196
-0.047541 -0.018989
-0.047429 -0.019689
-0.047203 -0.020285
-0.046830 -0.020760
-0.046282 -0.021102
-0.045530 -0.021297
-0.044554 -0.021335
-0.043340 -0.021211
-0.041882 -0.020924
-0.040182 -0.020477
-0.038251 -0.019879
-0.036107 -0.019142
-0.033773 -0.018281
-0.031281 -0.017312
-0.028669 -0.016255
-0.025976 -0.015127
-0.023243 -0.013949
-0.020503 -0.012736
-0.017783 -0.011504
-0.015097 -0.010265
-0.012448 -0.009029
-0.009830 -0.007802
-0.007234 -0.006586
-0.004652 -0.005379
-0.002084 -0.004180
0.000466 -0.002987
0.002986 -0.001803
0.005460 -0.000630
0.007870 0.000524
0.010195 0.001652
0.012416 0.002745
0.014514 0.003798
0.016472 0.004804
0.018276 0.005759
0.019917 0.006661
-0.009175 -0.031834
-0.005918 -0.030804
-0.002622 -0.029618
0.000685 -0.028294
0.003968 -0.026851
0.007190 -0.025316
0.010315 -0.023715
0.013308 -0.022076
0.016135 -0.020421
0.018768 -0.018770
0.021181 -0.017139
0.023356 -0.015540
0.025281 -0.013980
0.026950 -0.012466
0.028367 -0.011003
0.029542 -0.009596
0.030494 -0.008249
0.031245 -0.006963
0.031822 -0.005739
0.032244 -0.004577
0.032528 -0.003478
0.032681 -0.002447
0.032706 -0.001490
0.032595 -0.000619
0.032342 0.000152
0.031936 0.000803
0.031366 0.001316
0.030623 0.001674
0.029702 0.001861
0.028601 0.001868
0.027324 0.001691
0.025880 0.001332
0.024284 0.000796
0.022556 0.000093
0.020718 -0.000766
0.018797 -0.001769
0.016816 -0.002903
0.014799 -0.004157
0.012762 -0.005519
0.010714 -0.006979
0.008660 -0.008524
0.006602 -0.010142
0.004540 -0.011818
0.002478 -0.013538
0.000423 -0.015286
-0.001616 -0.017049
-0.003628 -0.018816
-0.005599 -0.020575
-0.007514 -0.022319
-0.009359 -0.024040
-0.011116 -0.025729
-0.012768 -0.027380
-0.014295 -0.028983
-0.015682 -0.030532
-0.016913 -0.032020
-0.017978 -0.033443
-0.018872 -0.034800
-0.019596 -0.036092
-0.020158 -0.037324
-0.020574 -0.038498
-0.020861 -0.039615
-0.021037 -0.040670
-0.021114 -0.041649
-0.021099 -0.042531
-0.020991 -0.043291
-0.020787 -0.043897
-0.020478 -0.044325
-0.020056 -0.044551
-0.019515 -0.044563
-0.018849 -0.044355
-0.018060 -0.043931
-0.017147 -0.043302
-0.016115 -0.042482
-0.014970 -0.041490
-0.013717 -0.040346
-0.012368 -0.039068
-0.010931 -0.037679
-0.009424 -0.036198
-0.007866 -0.034647
-0.006280 -0.033047
-0.004692 -0.031414
-0.003121 -0.029756
-0.001585 -0.028073
-0.000089 -0.026356
0.001365 -0.024589
0.002782 -0.022754
0.004174 -0.020838
0.005551 -0.018831
0.006924 -0.016734
0.008298 -0.014556
0.009673 -0.012315
0.011041 -0.010037
0.012389 -0.007751
0.013699 -0.005489
0.014952 -0.003282
0.016130 -0.001155
0.017217 0.000870
0.018201 0.002781
0.019072 0.004570
0.019822 0.006235
0.020446 0.007780
-0.074237 -0.001757
-0.071039 -0.000830
-0.068000 0.000113
-0.065178 0.001048
-0.062591 0.001964
-0.060221 0.002861
-0.058025 0.003747
-0.055947 0.004630
-0.053941 0.005515
-0.051968 0.006402
-0.050007 0.007285
-0.048045 0.008153
-0.046078 0.008993
-0.044107 0.009792
-0.042137 0.010540
-0.040178 0.011231
-0.038243 0.011866
-0.036349 0.012448
-0.034519 0.012982
-0.032775 0.013472
-0.031143 0.013921
-0.029645 0.014326
-0.028303 0.014681
-0.027131 0.014980
-0.026141 0.015215
-0.025331 0.015381
-0.024699 0.015473
-0.024238 0.015487
-0.023944 0.015418
-0.023817 0.015261
-0.023859 0.015012
-0.024073 0.014664
-0.024465 0.014212
-0.025038 0.013652
-0.025794 0.012981
-0.026737 0.012198
-0.027868 0.011306
-0.029180 0.010311
-0.030663 0.009224
-0.032291 0.008063
-0.034035 0.006845
-0.035855 0.005591
-0.037709 0.004321
-0.039557 0.003054
-0.041365 0.001804
-0.043105 0.000583
-0.044761 -0.000603
-0.046325 -0.001754
-0.047797 -0.002871
-0.049175 -0.003953
-0.050458 -0.005001
-0.051639 -0.006011
-0.052713 -0.006978
-0.053679 -0.007899
-0.054542 -0.008773
-0.055313 -0.009598
-0.056009 -0.010376
-0.056645 -0.011108
-0.057231 -0.011791
-0.057766 -0.012424
-0.058236 -0.012998
-0.058615 -0.013505
-0.058873 -0.013934
-0.058980 -0.014278
-0.058914 -0.014531
-0.058665 -0.014695
-0.058238 -0.014775
-0.057649 -0.014785
-0.056919 -0.014737
-0.056067 -0.014645
-0.055101 -0.014516
-0.054019 -0.014354
-0.052809 -0.014152
-0.051457 -0.013906
-0.049953 -0.013608
-0.048295 -0.013256
-0.046489 -0.012851
-0.044548 -0.012398
-0.042487 -0.011902
-0.040321 -0.011370
-0.038060 -0.010806
-0.035709 -0.010212
-0.033271 -0.009588
-0.030749 -0.008930
-0.028149 -0.008235
-0.025483 -0.007501
-0.022771 -0.006728
-0.020035 -0.005921
-0.017303 -0.005085
-0.014598 -0.004227
-0.011939 -0.003355
-0.009340 -0.002476
-0.006809 -0.001597
-0.004354 -0.000726
-0.001984 0.000126
0.000290 0.000949
0.002455 0.001729
0.004502 0.002450
0.006425 0.003100
0.008228 0.003667
0.009920 0.004145
-0.024957 0.002964
-0.021882 0.003787
-0.018876 0.004723
-0.015974 0.005769
-0.013207 0.006918
-0.010602 0.008158
-0.008180 0.009477
-0.005961 0.010859
-0.003957 0.012284
-0.002179 0.013732
-0.000635 0.015183
0.000672 0.016615
0.001742 0.018006
0.002582 0.019340
0.003202 0.020599
0.003613 0.021774
0.003828 0.022854
0.003858 0.023835
0.003706 0.024711
0.003374 0.025481
0.002859 0.026144
0.002160 0.026701
0.001279 0.027151
0.000222 0.027495
-0.001001 0.027731
-0.002374 0.027857
-0.003885 0.027868
-0.005519 0.027759
-0.007263 0.027521
-0.009105 0.027149
-0.011036 0.026635
-0.013044 0.025978
-0.015119 0.025179
-0.017248 0.024245
-0.019422 0.023187
-0.021634 0.022018
-0.023882 0.020750
-0.026167 0.019395
-0.028493 0.017959
-0.030862 0.016449
-0.033266 0.014868
-0.035684 0.013223
-0.038080 0.011524
-0.040410 0.009780
-0.042625 0.008003
-0.044683 0.006200
-0.046549 0.004380
-0.048203 0.002548
-0.049634 0.000704
-0.050842 -0.001148
-0.051834 -0.003009
-0.052619 -0.004877
-0.053206 -0.006743
-0.053603 -0.008599
-0.053816 -0.010429
-0.053853 -0.012219
-0.053728 -0.013956
-0.053461 -0.015631
-0.053077 -0.017238
-0.052602 -0.018775
-0.052054 -0.020239
-0.051443 -0.021621
-0.050763 -0.022910
-0.049996 -0.024088
-0.049116 -0.025138
-0.048099 -0.026039
-0.046926 -0.026776
-0.045586 -0.027336
-0.044077 -0.027710
-0.042403 -0.027892
-0.040572 -0.027880
-0.038594 -0.027677
-0.036483 -0.027285
-0.034252 -0.026715
-0.031918 -0.025978
-0.029498 -0.025092
-0.027011 -0.024078
-0.024477 -0.022961
-0.021914 -0.021765
-0.019337 -0.020512
-0.016758 -0.019220
-0.014184 -0.017900
-0.011618 -0.016558
-0.009065 -0.015193
-0.006530 -0.013798
-0.004026 -0.012369
-0.001568 -0.010901
0.000821 -0.009391
0.003123 -0.007842
0.005317 -0.006260
0.007388 -0.004655
0.009325 -0.003039
0.011120 -0.001428
0.012769 0.000162
0.014271 0.001713
0.015622 0.003206
0.016824 0.004622
0.017876 0.005945
0.018786 0.007162
0.019562 0.008264
0.020221 0.009246
-0.056873 0.025845
-0.053572 0.026750
-0.050203 0.027512
-0.046793 0.028131
-0.043368 0.028619
-0.039954 0.028992
-0.036577 0.029272
-0.033263 0.029480
-0.030037 0.029638
-0.026918 0.029761
-0.023923 0.029855
-0.021060 0.029920
-0.018335 0.029949
-0.015753 0.029932
-0.013324 0.029856
-0.011061 0.029713
-0.008980 0.029492
-0.007101 0.029185
-0.005441 0.028784
-0.004016 0.028281
-0.002833 0.027669
-0.001899 0.026944
-0.001214 0.026105
-0.000777 0.025151
-0.000585 0.024090
-0.000631 0.022928
-0.000907 0.021677
-0.001400 0.020349
-0.002090 0.018958
-0.002954 0.017513
-0.003963 0.016024
-0.005091 0.014497
-0.006316 0.012938
-0.007623 0.011352
-0.009008 0.009748
-0.010476 0.008140
-0.012034 0.006540
-0.013689 0.004960
-0.015444 0.003407
-0.017299 0.001889
-0.019250 0.000406
-0.021291 -0.001038
-0.023416 -0.002441
-0.025620 -0.003802
-0.027898 -0.005116
-0.030243 -0.006378
-0.032644 -0.007581
-0.035083 -0.008714
-0.037536 -0.009762
-0.039969 -0.010709
-0.042347 -0.011537
-0.044636 -0.012227
-0.046808 -0.012764
-0.048843 -0.013138
-0.050729 -0.013343
-0.052457 -0.013381
-0.054018 -0.013263
-0.055402 -0.013005
-0.056589 -0.012628
-0.057561 -0.012154
-0.058298 -0.011607
-0.058786 -0.011008
-0.059018 -0.010377
-0.058996 -0.009728
-0.058728 -0.009075
-0.058228 -0.008429
-0.057512 -0.007794
-0.056597 -0.007172
-0.055494 -0.006557
-0.054214 -0.005935
-0.052766 -0.005285
-0.051160 -0.004581
-0.049409 -0.003794
-0.047531 -0.002898
-0.045547 -0.001875
-0.043476 -0.000717
-0.041331 0.000568
-0.039117 0.001958
-0.036830 0.003422
-0.034461 0.004926
-0.031996 0.006437
-0.029429 0.007926
-0.026754 0.009366
-0.023974 0.010733
-0.021099 0.012007
-0.018140 0.013168
-0.015112 0.014198
-0.012030 0.015083
-0.008909 0.015813
-0.005765 0.016387
-0.002612 0.016807
0.000534 0.017082
0.003652 0.017227
0.006726 0.017255
0.009735 0.017182
0.012662 0.017018
0.015493 0.016771
0.018214 0.016442
0.020811 0.016032
0.023268 0.015542
0.025567 0.014973
0.050014 0.017384
0.053197 0.018143
0.056449 0.018856
0.059755 0.019502
0.063093 0.020057
0.066435 0.020497
0.069752 0.020797
0.073014 0.020941
0.076197 0.020914
0.079276 0.020711
0.082231 0.020334
0.085043 0.019791
0.087695 0.019095
0.090171 0.018264
0.092459 0.017315
0.094554 0.016265
0.096457 0.015129
0.098179 0.013922
0.099735 0.012662
0.101146 0.011370
0.102430 0.010069
0.103600 0.008779
0.104656 0.007516
0.105580 0.006291
0.106341 0.005106
0.106894 0.003956
0.107190 0.002836
0.107184 0.001737
0.106839 0.000651
0.106133 -0.000429
0.105054 -0.001509
0.103607 -0.002590
0.101805 -0.003675
0.099672 -0.004766
0.097238 -0.005862
0.094543 -0.006968
0.091625 -0.008084
0.088527 -0.009213
0.085287 -0.010351
0.081939 -0.011487
0.078508 -0.012607
0.075010 -0.013692
0.071456 -0.014725
0.067848 -0.015689
0.064188 -0.016572
0.060475 -0.017367
0.056711 -0.018070
0.052906 -0.018679
0.049071 -0.019190
0.045229 -0.019603
0.041402 -0.019914
0.037620 -0.020120
0.033909 -0.020220
0.030296 -0.020215
0.026806 -0.020107
0.023459 -0.019904
0.020268 -0.019617
0.017244 -0.019259
0.014391 -0.018848
0.011709 -0.018399
0.009193 -0.017928
0.006837 -0.017451
0.004634 -0.016980
0.002579 -0.016530
0.000668 -0.016111
-0.001098 -0.015737
-0.002710 -0.015415
-0.004153 -0.015152
-0.005406 -0.014946
-0.006446 -0.014792
-0.007249 -0.014675
-0.007800 -0.014581
-0.008088 -0.014491
-0.008111 -0.014386
-0.007873 -0.014252
-0.007387 -0.014076
-0.006671 -0.013854
-0.005748 -0.013584
-0.004647 -0.013274
-0.003399 -0.012933
-0.002035 -0.012578
-0.000583 -0.012227
0.000939 -0.011900
0.002519 -0.011615
0.004154 -0.011391
0.005846 -0.011237
0.007596 -0.011160
0.009404 -0.011157
0.011267 -0.011218
0.013177 -0.011328
0.015118 -0.011466
0.017070 -0.011614
0.019009 -0.011750
0.020909 -0.011860
0.022741 -0.011929
0.024480 -0.011951
0.026101 -0.011920
0.027584 -0.011839
0.028909 -0.011710
0.030062 -0.011540
0.031032 -0.011339
-0.059890 0.032578
-0.056709 0.033395
-0.053489 0.034215
-0.050255 0.035049
-0.047034 0.035910
-0.043856 0.036812
-0.040748 0.037765
-0.037739 0.038776
-0.034855 0.039849
-0.032118 0.040980
-0.029550 0.042154
-0.027170 0.043350
-0.024989 0.044538
-0.023017 0.045687
-0.021257 0.046767
-0.019706 0.047755
-0.018362 0.048634
-0.017219 0.049394
-0.016272 0.050033
-0.015516 0.050555
-0.014945 0.050967
-0.014555 0.051282
-0.014343 0.051510
-0.014307 0.051654
-0.014445 0.051712
-0.014756 0.051671
-0.015241 0.051515
-0.015897 0.051226
-0.016724 0.050789
-0.017717 0.050193
-0.018874 0.049429
-0.020185 0.048495
-0.021642 0.047394
-0.023233 0.046134
-0.024945 0.044730
-0.026769 0.043199
-0.028693 0.041562
-0.030709 0.039839
-0.032806 0.038051
-0.034970 0.036214
-0.037182 0.034346
-0.039421 0.032458
-0.041662 0.030560
-0.043880 0.028654
-0.046053 0.026737
-0.048161 0.024801
-0.050190 0.022838
-0.052129 0.020840
-0.053969 0.018807
-0.055702 0.016743
-0.057321 0.014658
-0.058818 0.012567
-0.060184 0.010488
-0.061413 0.008441
-0.062503 0.006446
-0.063457 0.004518
-0.064281 0.002667
-0.064986 0.000900
-0.065583 -0.000784
-0.066078 -0.002390
-0.066469 -0.003923
-0.066747 -0.005391
-0.066892 -0.006804
-0.066880 -0.008168
-0.066686 -0.009491
-0.066288 -0.010775
-0.065671 -0.012014
-0.064831 -0.013193
-0.063771 -0.014289
-0.062498 -0.015275
-0.061024 -0.016123
-0.059362 -0.016807
-0.057523 -0.017303
-0.055517 -0.017594
-0.053356 -0.017668
-0.051052 -0.017524
-0.048621 -0.017173
-0.046075 -0.016636
-0.043431 -0.015939
-0.040699 -0.015115
-0.037888 -0.014193
-0.035006 -0.013199
-0.032055 -0.012151
-0.029039 -0.011064
-0.025962 -0.009945
-0.022832 -0.008793
-0.019659 -0.007607
-0.016459 -0.006380
-0.013253 -0.005111
-0.010063 -0.003806
-0.006916 -0.002475
-0.003833 -0.001141
-0.000831 0.000176
0.002075 0.001449
0.004880 0.002654
0.007578 0.003767
0.010169 0.004763
0.012656 0.005623
0.015041 0.006329
0.017329 0.006873
0.019525 0.007253
-0.054346 0.048525
-0.051179 0.049333
-0.047963 0.050120
-0.044711 0.050867
-0.041440 0.051556
-0.038169 0.052166
-0.034918 0.052679
-0.031712 0.053082
-0.028573 0.053365
-0.025527 0.053524
-0.022600 0.053560
-0.019813 0.053479
-0.017187 0.053286
-0.014739 0.052991
-0.012482 0.052597
-0.010427 0.052105
-0.008583 0.051512
-0.006957 0.050811
-0.005555 0.049999
-0.004379 0.049076
-0.003428 0.048049
-0.002696 0.046930
-0.002176 0.045734
-0.001859 0.044472
-0.001735 0.043155
-0.001799 0.041785
-0.002052 0.040360
-0.002496 0.038879
-0.003138 0.037337
-0.003988 0.035730
-0.005050 0.034057
-0.006328 0.032318
-0.007820 0.030512
-0.009517 0.028638
-0.011409 0.026693
-0.013482 0.024673
-0.015720 0.022573
-0.018107 0.020392
-0.020622 0.018137
-0.023245 0.015826
-0.025947 0.013488
-0.028699 0.011159
-0.031468 0.008878
-0.034224 0.006679
-0.036939 0.004592
-0.039588 0.002633
-0.042156 0.000810
-0.044632 -0.000879
-0.047007 -0.002443
-0.049273 -0.003897
-0.051417 -0.005253
-0.053427 -0.006525
-0.055283 -0.007724
-0.056968 -0.008860
-0.058466 -0.009945
-0.059765 -0.010986
-0.060860 -0.011993
-0.061751 -0.012969
-0.062443 -0.013913
-0.062940 -0.014819
-0.063246 -0.015669
-0.063358 -0.016443
-0.063271 -0.017116
-0.062976 -0.017664
-0.062464 -0.018071
-0.061729 -0.018325
-0.060772 -0.018424
-0.059600 -0.018378
-0.058224 -0.018203
-0.056656 -0.017922
-0.054906 -0.017563
-0.052981 -0.017151
-0.050882 -0.016710
-0.048607 -0.016262
-0.046154 -0.015822
-0.043523 -0.015405
-0.040718 -0.015018
-0.037751 -0.014668
-0.034635 -0.014352
-0.031389 -0.014063
-0.028032 -0.013791
-0.024585 -0.013520
-0.021070 -0.013235
-0.017505 -0.012922
-0.013907 -0.012567
-0.010290 -0.012160
-0.006667 -0.011693
-0.003049 -0.011163
0.000549 -0.010573
0.004113 -0.009932
0.007626 -0.009253
0.011068 -0.008555
0.014419 -0.007854
0.017658 -0.007171
0.020764 -0.006523
0.023714 -0.005923
0.026488 -0.005383
0.029070 -0.004910
0.031446 -0.004507
0.033607 -0.004173
0.035552 -0.003908
-0.039781 0.007411
-0.036542 0.008310
-0.033302 0.009229
-0.030092 0.010163
-0.026940 0.011110
-0.023874 0.012064
-0.020917 0.013016
-0.018090 0.013958
-0.015413 0.014878
-0.012904 0.015765
-0.010578 0.016605
-0.008450 0.017387
-0.006531 0.018097
-0.004826 0.018728
-0.003338 0.019271
-0.002063 0.019720
-0.000995 0.020074
-0.000128 0.020328
0.000545 0.020483
0.001028 0.020538
0.001322 0.020493
0.001423 0.020352
0.001328 0.020117
0.001037 0.019791
0.000548 0.019379
-0.000133 0.018885
-0.001001 0.018310
-0.002050 0.017655
-0.003273 0.016921
-0.004663 0.016106
-0.006213 0.015213
-0.007912 0.014243
-0.009749 0.013204
-0.011710 0.012103
-0.013781 0.010952
-0.015948 0.009762
-0.018197 0.008546
-0.020520 0.007314
-0.022907 0.006077
-0.025354 0.004843
-0.027854 0.003620
-0.030396 0.002416
-0.032965 0.001237
-0.035539 0.000092
-0.038092 -0.001013
-0.040597 -0.002070
-0.043029 -0.003075
-0.045370 -0.004027
-0.047605 -0.004925
-0.049724 -0.005772
-0.051721 -0.006572
-0.053583 -0.007325
-0.055297 -0.008031
-0.056844 -0.008688
-0.058208 -0.009292
-0.059375 -0.009840
-0.060339 -0.010329
-0.061101 -0.010758
-0.061669 -0.011127
-0.062056 -0.011436
-0.062277 -0.011684
-0.062343 -0.011870
-0.062258 -0.011991
-0.062020 -0.012041
-0.061620 -0.012013
-0.061045 -0.011902
-0.060284 -0.011699
-0.059329 -0.011399
-0.058176 -0.010999
-0.056823 -0.010495
-0.055273 -0.009888
-0.053529 -0.009178
-0.051596 -0.008370
-0.049484 -0.007472
-0.047202 -0.006494
-0.044762 -0.005449
-0.042176 -0.004351
-0.039457 -0.003214
-0.036619 -0.002054
-0.033675 -0.000882
-0.030640 0.000288
-0.027527 0.001444
-0.024350 0.002577
-0.021121 0.003677
-0.017856 0.004732
-0.014571 0.005735
-0.011284 0.006678
-0.008014 0.007553
-0.004781 0.008354
-0.001600 0.009078
0.001512 0.009719
0.004545 0.010274
0.007489 0.010738
0.010332 0.011106
0.013063 0.011372
0.015667 0.011530
0.018128 0.011576
0.020433 0.011508
0.022574 0.011327
0.024548 0.011036
0.026356 0.010639
-0.001714 0.010070
0.001396 0.010935
0.004419 0.011909
0.007359 0.012996
0.010214 0.014190
0.012977 0.015482
0.015634 0.016853
0.018170 0.018282
0.020568 0.019744
0.022809 0.021215
0.024877 0.022672
0.026759 0.024099
0.028441 0.025483
0.029915 0.026817
0.031175 0.028096
0.032221 0.029315
0.033055 0.030467
0.033686 0.031537
0.034126 0.032510
0.034385 0.033367
0.034475 0.034093
0.034405 0.034677
0.034176 0.035114
0.033787 0.035403
0.033233 0.035546
0.032507 0.035546
0.031600 0.035406
0.030505 0.035128
0.029220 0.034720
0.027742 0.034189
0.026076 0.033550
0.024233 0.032822
0.022226 0.032032
0.020074 0.031207
0.017798 0.030373
0.015424 0.029551
0.012976 0.028749
0.010478 0.027960
0.007949 0.027166
0.005405 0.026338
0.002856 0.025444
0.000308 0.024459
-0.002235 0.023362
-0.004766 0.022145
-0.007282 0.020806
-0.009771 0.019354
-0.012225 0.017799
-0.014629 0.016156
-0.016970 0.014442
-0.019233 0.012675
-0.021401 0.010873
-0.023457 0.009058
-0.025386 0.007248
-0.027172 0.005465
-0.028802 0.003722
-0.030267 0.002032
-0.031561 0.000396
-0.032685 -0.001186
-0.033646 -0.002723
-0.034456 -0.004223
-0.035133 -0.005693
-0.035694 -0.007132
-0.036156 -0.008534
-0.036527 -0.009887
-0.036809 -0.011172
-0.036994 -0.012368
-0.037066 -0.013451
-0.037007 -0.014403
-0.036795 -0.015207
-0.036413 -0.015849
-0.035845 -0.016324
-0.035081 -0.016628
-0.034114 -0.016767
-0.032943 -0.016748
-0.031572 -0.016585
-0.030011 -0.016296
-0.028272 -0.015900
-0.026373 -0.015418
-0.024340 -0.014871
-0.022201 -0.014276
-0.019986 -0.013645
-0.017730 -0.012986
-0.015462 -0.012301
-0.013206 -0.011590
-0.010979 -0.010850
-0.008790 -0.010080
-0.006638 -0.009274
-0.004519 -0.008433
-0.002427 -0.007555
-0.000360 -0.006643
0.001686 -0.005702
0.003707 -0.004739
0.005696 -0.003764
0.007644 -0.002785
0.009541 -0.001811
0.011373 -0.000846
0.013130 0.000109
0.014803 0.001057
0.016383 0.002006
0.017862 0.002965
0.019236 0.003941
-0.020446 0.073875
-0.017238 0.074716
-0.014091 0.075301
-0.011009 0.075618
-0.008002 0.075660
-0.005086 0.075422
-0.002282 0.074901
0.000387 0.074101
0.002897 0.073031
0.005226 0.071707
0.007355 0.070154
0.009274 0.068400
0.010977 0.066476
0.012461 0.064412
0.013732 0.062233
0.014792 0.059955
0.015646 0.057585
0.016299 0.055120
0.016749 0.052554
0.016997 0.049881
0.017038 0.047101
0.016866 0.044221
0.016472 0.041255
0.015849 0.038224
0.014989 0.035149
0.013884 0.032054
0.012530 0.028960
0.010928 0.025887
0.009081 0.022852
0.006998 0.019872
0.004695 0.016960
0.002190 0.014127
-0.000494 0.011380
-0.003333 0.008721
-0.006302 0.006151
-0.009375 0.003666
-0.012531 0.001261
-0.015748 -0.001068
-0.019008 -0.003322
-0.022294 -0.005496
-0.025589 -0.007579
-0.028877 -0.009555
-0.032138 -0.011402
-0.035353 -0.013095
-0.038496 -0.014608
-0.041542 -0.015918
-0.044462 -0.017007
-0.047229 -0.017863
-0.049815 -0.018478
-0.052194 -0.018856
-0.054339 -0.019005
-0.056229 -0.018942
-0.057845 -0.018689
-0.059173 -0.018275
-0.060209 -0.017730
-0.060953 -0.017084
-0.061416 -0.016369
-0.061611 -0.015610
-0.061559 -0.014829
-0.061282 -0.014041
-0.060803 -0.013258
-0.060141 -0.012483
-0.059311 -0.011718
-0.058317 -0.010960
-0.057155 -0.010202
-0.055807 -0.009435
-0.054251 -0.008650
-0.052464 -0.007838
-0.050424 -0.006995
-0.048116 -0.006121
-0.045531 -0.005222
-0.042671 -0.004308
-0.039542 -0.003396
-0.036161 -0.002502
-0.032548 -0.001643
-0.028727 -0.000831
-0.024727 -0.000076
-0.020575 0.000619
-0.016302 0.001252
-0.011941 0.001823
-0.007525 0.002331
-0.003093 0.002771
0.001318 0.003133
0.005669 0.003408
0.009929 0.003586
0.014068 0.003659
0.018069 0.003627
0.021915 0.003491
0.025594 0.003255
0.029096 0.002924
0.032411 0.002505
0.035524 0.001999
0.038422 0.001409
0.041086 0.000737
0.043501 -0.000015
0.045653 -0.000837
0.047532 -0.001720
0.049136 -0.002649
0.050472 -0.003606
0.051550 -0.004575
0.052382 -0.005542
-0.014810 -0.002801
-0.011774 -0.001762
-0.008780 -0.000635
-0.005846 0.000569
-0.002989 0.001840
-0.000223 0.003167
0.002435 0.004536
0.004972 0.005932
0.007374 0.007339
0.009625 0.008743
0.011708 0.010127
0.013608 0.011477
0.015309 0.012784
0.016802 0.014036
0.018079 0.015229
0.019142 0.016358
0.019995 0.017420
0.020646 0.018411
0.021109 0.019330
0.021393 0.020172
0.021509 0.020933
0.021462 0.021607
0.021256 0.022189
0.020895 0.022672
0.020383 0.023050
0.019722 0.023315
0.018915 0.023458
0.017966 0.023467
0.016872 0.023330
0.015632 0.023036
0.014244 0.022576
0.012707 0.021941
0.011026 0.021131
0.009209 0.020148
0.007270 0.019000
0.005226 0.017699
0.003098 0.016261
0.000904 0.014701
-0.001337 0.013035
-0.003608 0.011278
-0.005898 0.009442
-0.008193 0.007540
-0.010481 0.005585
-0.012747 0.003590
-0.014974 0.001565
-0.017146 -0.000476
-0.019246 -0.002527
-0.021263 -0.004578
-0.023187 -0.006626
-0.025009 -0.008665
-0.026722 -0.010693
-0.028317 -0.012703
-0.029780 -0.014689
-0.031097 -0.016642
-0.032253 -0.018551
-0.033234 -0.020407
-0.034029 -0.022203
-0.034634 -0.023933
-0.035052 -0.025594
-0.035289 -0.027186
-0.035358 -0.028708
-0.035271 -0.030159
-0.035040 -0.031538
-0.034671 -0.032836
-0.034167 -0.034044
-0.033529 -0.035146
-0.032754 -0.036128
-0.031844 -0.036975
-0.030801 -0.037675
-0.029627 -0.038217
-0.028325 -0.038595
-0.026895 -0.038803
-0.025335 -0.038836
-0.023641 -0.038693
-0.021812 -0.038375
-0.019851 -0.037886
-0.017761 -0.037234
-0.015554 -0.036432
-0.013243 -0.035491
-0.010844 -0.034430
-0.008375 -0.033262
-0.005853 -0.032002
-0.003292 -0.030663
-0.000707 -0.029256
0.001890 -0.027788
0.004485 -0.026264
0.007063 -0.024686
0.009607 -0.023052
0.012101 -0.021361
0.014528 -0.019609
0.016878 -0.017793
0.019140 -0.015913
0.021306 -0.013973
0.023369 -0.011978
0.025318 -0.009941
0.027142 -0.007875
0.028825 -0.005801
0.030351 -0.003738
0.031706 -0.001705
0.032877 0.000278
0.033857 0.002200
0.010946 -0.014308
0.014103 -0.013407
0.017281 -0.012412
0.020468 -0.011327
0.023646 -0.010165
0.026786 -0.008948
0.029857 -0.007704
0.032824 -0.006460
0.035655 -0.005241
0.038322 -0.004072
0.040802 -0.002968
0.043080 -0.001944
0.045147 -0.001008
0.047003 -0.000164
0.048651 0.000586
0.050099 0.001244
0.051358 0.001810
0.052442 0.002290
0.053367 0.002689
0.054152 0.003016
0.054820 0.003282
0.055394 0.003502
0.055899 0.003687
0.056349 0.003847
0.056746 0.003981
0.057073 0.004079
0.057297 0.004122
0.057374 0.004085
0.057261 0.003944
0.056918 0.003679
0.056317 0.003275
0.055439 0.002725
0.054276 0.002026
0.052829 0.001181
0.051110 0.000200
0.049136 -0.000906
0.046929 -0.002124
0.044518 -0.003438
0.041937 -0.004835
0.039221 -0.006297
0.036409 -0.007809
0.033536 -0.009353
0.030633 -0.010914
0.027727 -0.012474
0.024833 -0.014021
0.021961 -0.015544
0.019113 -0.017040
0.016290 -0.018505
0.013495 -0.019939
0.010738 -0.021341
0.008029 -0.022708
0.005386 -0.024037
0.002824 -0.025323
0.000360 -0.026561
-0.001992 -0.027746
-0.004218 -0.028873
-0.006311 -0.029937
-0.008263 -0.030935
-0.010068 -0.031862
-0.011722 -0.032712
-0.013222 -0.033478
-0.014564 -0.034151
-0.015751 -0.034719
-0.016790 -0.035170
-0.017691 -0.035494
-0.018473 -0.035682
-0.019153 -0.035730
-0.019749 -0.035636
-0.020267 -0.035399
-0.020704 -0.035021
-0.021046 -0.034509
-0.021272 -0.033868
-0.021364 -0.033107
-0.021303 -0.032237
-0.021079 -0.031268
-0.020687 -0.030210
-0.020125 -0.029075
-0.019396 -0.027872
-0.018502 -0.026606
-0.017449 -0.025284
-0.016243 -0.023908
-0.014894 -0.022481
-0.013412 -0.021004
-0.011815 -0.019477
-0.010119 -0.017902
-0.008341 -0.016280
-0.006499 -0.014613
-0.004607 -0.012906
-0.002680 -0.011167
-0.000731 -0.009409
0.001226 -0.007651
0.003172 -0.005916
0.005090 -0.004232
0.006958 -0.002625
0.008754 -0.001120
0.010460 0.000264
0.012058 0.001513
0.013538 0.002620
0.014892 0.003584
0.016119 0.004409
0.017220 0.005106
-0.080817 0.046937
-0.077745 0.047779
-0.074813 0.048631
-0.072027 0.049472
-0.069390 0.050282
-0.066901 0.051052
-0.064563 0.051774
-0.062375 0.052450
-0.060339 0.053080
-0.058458 0.053668
-0.056738 0.054215
-0.055186 0.054722
-0.053812 0.055187
-0.052625 0.055609
-0.051633 0.055988
-0.050846 0.056320
-0.050271 0.056602
-0.049914 0.056827
-0.049780 0.056984
-0.049873 0.057057
-0.050193 0.057028
-0.050737 0.056880
-0.051497 0.056598
-0.052457 0.056171
-0.053600 0.055600
-0.054907 0.054889
-0.056354 0.054052
-0.057921 0.053104
-0.059585 0.052067
-0.061325 0.050965
-0.063121 0.049821
-0.064951 0.048657
-0.066795 0.047493
-0.068633 0.046340
-0.070450 0.045203
-0.072233 0.044079
-0.073974 0.042955
-0.075672 0.041813
-0.077328 0.040628
-0.078946 0.039376
-0.080532 0.038036
-0.082090 0.036592
-0.083616 0.035038
-0.085106 0.033378
-0.086546 0.031625
-0.087921 0.029801
-0.089215 0.027930
-0.090412 0.026041
-0.091495 0.024161
-0.092453 0.022315
-0.093271 0.020526
-0.093939 0.018814
-0.094442 0.017190
-0.094768 0.015665
-0.094902 0.014239
-0.094835 0.012910
-0.094560 0.011669
-0.094076 0.010504
-0.093389 0.009402
-0.092511 0.008353
-0.091459 0.007347
-0.090255 0.006381
-0.088918 0.005457
-0.087465 0.004580
-0.085909 0.003764
-0.084256 0.003025
-0.082506 0.002382
-0.080653 0.001853
-0.078686 0.001455
-0.076594 0.001200
-0.074366 0.001099
-0.071989 0.001158
-0.069454 0.001378
-0.066754 0.001753
-0.063887 0.002271
-0.060856 0.002910
-0.057673 0.003643
-0.054354 0.004438
-0.050924 0.005268
-0.047410 0.006110
-0.043843 0.006949
-0.040257 0.007780
-0.036684 0.008605
-0.033154 0.009429
-0.029690 0.010255
-0.026314 0.011087
-0.023040 0.011923
-0.019875 0.012757
-0.016825 0.013583
-0.013890 0.014392
-0.011066 0.015177
-0.008347 0.015934
-0.005727 0.016660
-0.003198 0.017352
-0.000755 0.018007
0.001601 0.018623
0.003868 0.019192
0.006037 0.019705
0.008093 0.020154
0.010020 0.020530
0.011804 0.020828
0.012741 0.016424
0.015885 0.017262
0.018988 0.018072
0.022031 0.018849
0.025001 0.019588
0.027883 0.020286
0.030668 0.020940
0.033347 0.021549
0.035917 0.022112
0.038375 0.022630
0.040720 0.023105
0.042947 0.023536
0.045049 0.023923
0.047014 0.024264
0.048829 0.024552
0.050478 0.024779
0.051948 0.024931
0.053224 0.024995
0.054291 0.024953
0.055128 0.024790
0.055715 0.024492
0.056032 0.024051
0.056060 0.023465
0.055789 0.022738
0.055211 0.021875
0.054331 0.020890
0.053157 0.019794
0.051708 0.018606
0.050007 0.017342
0.048085 0.016023
0.045971 0.014669
0.043695 0.013297
0.041276 0.011919
0.038731 0.010545
0.036070 0.009177
0.033302 0.007812
0.030437 0.006446
0.027486 0.005070
0.024461 0.003674
0.021374 0.002249
0.018239 0.000790
0.015073 -0.000701
0.011894 -0.002216
0.008726 -0.003741
0.005596 -0.005258
0.002530 -0.006747
-0.000446 -0.008189
-0.003310 -0.009567
-0.006047 -0.010866
-0.008650 -0.012081
-0.011119 -0.013209
-0.013463 -0.014254
-0.015696 -0.015227
-0.017833 -0.016140
-0.019884 -0.017005
-0.021851 -0.017834
-0.023728 -0.018633
-0.025501 -0.019405
-0.027156 -0.020154
-0.028679 -0.020877
-0.030055 -0.021573
-0.031269 -0.022233
-0.032302 -0.022848
-0.033130 -0.023403
-0.033726 -0.023881
-0.034064 -0.024264
-0.034123 -0.024537
-0.033887 -0.024685
-0.033352 -0.024699
-0.032522 -0.024575
-0.031415 -0.024315
-0.030054 -0.023926
-0.028473 -0.023424
-0.026705 -0.022827
-0.024782 -0.022156
-0.022729 -0.021431
-0.020562 -0.020670
-0.018292 -0.019884
-0.015928 -0.019087
-0.013480 -0.018285
-0.010959 -0.017486
-0.008381 -0.016695
-0.005762 -0.015917
-0.003122 -0.015157
-0.000479 -0.014419
0.002146 -0.013707
0.004733 -0.013024
0.007263 -0.012371
0.009719 -0.011750
0.012087 -0.011158
0.014356 -0.010595
0.016519 -0.010057
0.018575 -0.009542
0.020528 -0.009046
0.022386 -0.008564
0.024159 -0.008091
0.025858 -0.007622
0.027488 -0.007150
0.029047 -0.006670
0.030524 -0.006181
0.031901 -0.005680
0.048352 -0.032846
0.051531 -0.032095
0.054808 -0.031381
0.058165 -0.030701
0.061576 -0.030053
0.065002 -0.029437
0.068402 -0.028854
0.071734 -0.028303
0.074959 -0.027784
0.078046 -0.027297
0.080972 -0.026840
0.083725 -0.026410
0.086300 -0.026007
0.088701 -0.025632
0.090938 -0.025291
0.093021 -0.024993
0.094962 -0.024748
0.096771 -0.024570
0.098454 -0.024467
0.100018 -0.024440
0.101463 -0.024487
0.102789 -0.024597
0.103985 -0.024762
0.105030 -0.024970
0.105888 -0.025214
0.106512 -0.025490
0.106851 -0.025793
0.106857 -0.026117
0.106493 -0.026455
0.105736 -0.026795
0.104580 -0.027129
0.103036 -0.027444
0.101125 -0.027734
0.098881 -0.027994
0.096341 -0.028225
0.093546 -0.028433
0.090535 -0.028630
0.087341 -0.028830
0.083991 -0.029049
0.080502 -0.029303
0.076883 -0.029600
0.073139 -0.029947
0.069271 -0.030345
0.065277 -0.030791
0.061160 -0.031280
0.056922 -0.031804
0.052576 -0.032352
0.048141 -0.032911
0.043648 -0.033465
0.039134 -0.033997
0.034643 -0.034488
0.030218 -0.034924
0.025900 -0.035294
0.021725 -0.035589
0.017723 -0.035807
0.013914 -0.035951
0.010309 -0.036028
0.006915 -0.036049
0.003728 -0.036031
0.000744 -0.035989
-0.002049 -0.035939
-0.004659 -0.035896
-0.007095 -0.035869
-0.009364 -0.035863
-0.011465 -0.035877
-0.013391 -0.035908
-0.015128 -0.035945
-0.016654 -0.035976
-0.017939 -0.035985
-0.018951 -0.035953
-0.019663 -0.035867
-0.020053 -0.035710
-0.020109 -0.035473
-0.019830 -0.035149
-0.019221 -0.034733
-0.018296 -0.034224
-0.017078 -0.033623
-0.015591 -0.032937
-0.013865 -0.032171
-0.011934 -0.031337
-0.009831 -0.030447
-0.007590 -0.029517
-0.005237 -0.028558
-0.002795 -0.027579
-0.000279 -0.026585
0.002301 -0.025578
0.004937 -0.024556
0.007620 -0.023516
0.010337 -0.022455
0.013066 -0.021371
0.015782 -0.020264
0.018449 -0.019134
0.021030 -0.017983
0.023489 -0.016811
0.025793 -0.015618
0.027915 -0.014403
0.029836 -0.013163
0.031546 -0.011895
0.033039 -0.010598
0.034315 -0.009273
0.035375 -0.007924
0.010675 -0.022059
0.013793 -0.021091
0.016722 -0.020063
0.019444 -0.018965
0.021949 -0.017787
0.024228 -0.016520
0.026278 -0.015158
0.028095 -0.013699
0.029674 -0.012150
0.031013 -0.010521
0.032111 -0.008832
0.032972 -0.007110
0.033604 -0.005381
0.034018 -0.003675
0.034228 -0.002021
0.034244 -0.000444
0.034076 0.001033
0.033722 0.002395
0.033178 0.003631
0.032441 0.004733
0.031505 0.005701
0.030372 0.006536
0.029049 0.007237
0.027548 0.007808
0.025882 0.008248
0.024069 0.008557
0.022123 0.008734
0.020059 0.008777
0.017892 0.008686
0.015637 0.008461
0.013310 0.008104
0.010929 0.007616
0.008510 0.007001
0.006066 0.006261
0.003606 0.005402
0.001137 0.004426
-0.001340 0.003340
-0.003826 0.002147
-0.006317 0.000855
-0.008807 -0.000531
-0.011278 -0.002003
-0.013708 -0.003553
-0.016067 -0.005171
-0.018326 -0.006849
-0.020460 -0.008577
-0.022445 -0.010347
-0.024266 -0.012146
-0.025910 -0.013961
-0.027365 -0.015773
-0.028622 -0.017561
-0.029672 -0.019299
-0.030507 -0.020963
-0.031125 -0.022529
-0.031531 -0.023978
-0.031739 -0.025299
-0.031770 -0.026487
-0.031650 -0.027545
-0.031408 -0.028482
-0.031069 -0.029313
-0.030650 -0.030055
-0.030160 -0.030722
-0.029599 -0.031329
-0.028961 -0.031883
-0.028237 -0.032386
-0.027422 -0.032835
-0.026513 -0.033219
-0.025511 -0.033524
-0.024416 -0.033728
-0.023232 -0.033809
-0.021956 -0.033739
-0.020587 -0.033489
-0.019120 -0.033034
-0.017554 -0.032351
-0.015892 -0.031427
-0.014139 -0.030260
-0.012308 -0.028859
-0.010411 -0.027243
-0.008460 -0.025439
-0.006467 -0.023478
-0.004437 -0.021392
-0.002378 -0.019216
-0.000298 -0.016979
0.001792 -0.014708
0.003876 -0.012424
0.005933 -0.010141
0.007941 -0.007868
0.009877 -0.005612
0.011723 -0.003377
0.013463 -0.001168
0.015083 0.001007
0.016576 0.003141
0.017934 0.005222
0.019150 0.007241
0.020219 0.009183
0.021138 0.011035
0.021908 0.012784
0.022535 0.014412
0.023029 0.015905
0.023408 0.017249
0.023693 0.018434
0.023904 0.019454
0.044311 0.009587
0.047366 0.010571
0.050130 0.011511
0.052584 0.012394
0.054719 0.013215
0.056541 0.013972
0.058064 0.014665
0.059317 0.015300
0.060336 0.015880
0.061164 0.016411
0.061844 0.016895
0.062416 0.017336
0.062910 0.017732
0.063340 0.018082
0.063699 0.018382
0.063963 0.018623
0.064093 0.018793
0.064044 0.018875
0.063772 0.018852
0.063238 0.018704
0.062414 0.018414
0.061286 0.017970
0.059850 0.017364
0.058114 0.016593
0.056096 0.015661
0.053825 0.014579
0.051336 0.013362
0.048667 0.012028
0.045862 0.010597
0.042960 0.009093
0.039996 0.007533
0.036998 0.005934
0.033986 0.004309
0.030970 0.002662
0.027953 0.000996
0.024933 -0.000694
0.021907 -0.002412
0.018874 -0.004168
0.015842 -0.005967
0.012824 -0.007813
0.009841 -0.009705
0.006917 -0.011637
0.004080 -0.013597
0.001357 -0.015569
-0.001225 -0.017534
-0.003644 -0.019471
-0.005880 -0.021358
-0.007917 -0.023171
-0.009746 -0.024890
-0.011362 -0.026494
-0.012767 -0.027965
-0.013968 -0.029293
-0.014974 -0.030468
-0.015803 -0.031489
-0.016470 -0.032361
-0.016993 -0.033094
-0.017386 -0.033701
-0.017659 -0.034199
-0.017813 -0.034602
-0.017843 -0.034924
-0.017738 -0.035170
-0.017483 -0.035343
-0.017063 -0.035437
-0.016467 -0.035445
-0.015688 -0.035356
-0.014726 -0.035158
-0.013584 -0.034842
-0.012273 -0.034398
-0.010807 -0.033818
-0.009202 -0.033097
-0.007476 -0.032229
-0.005646 -0.031213
-0.003730 -0.030047
-0.001741 -0.028735
0.000305 -0.027283
0.002397 -0.025702
0.004523 -0.024009
0.006671 -0.022224
0.008830 -0.020369
0.010987 -0.018469
0.013128 -0.016547
0.015237 -0.014625
0.017295 -0.012724
0.019280 -0.010860
0.021168 -0.009049
0.022939 -0.007303
0.024571 -0.005634
0.026047 -0.004050
0.027357 -0.002557
0.028492 -0.001158
0.029455 0.000147
0.030250 0.001364
0.030889 0.002499
0.031388 0.003562
0.031765 0.004563
0.032038 0.005508
0.032220 0.006403
0.032322 0.007248
0.032347 0.008037
0.032291 0.008760
0.032141 0.009406
0.063271 0.001092
0.066357 0.001897
0.069372 0.002686
0.072287 0.003458
0.075075 0.004214
0.077710 0.004954
0.080169 0.005680
0.082434 0.006392
0.084493 0.007087
0.086341 0.007762
0.087984 0.008411
0.089437 0.009025
0.090722 0.009593
0.091868 0.010104
0.092904 0.010547
0.093851 0.010912
0.094716 0.011193
0.095491 0.011385
0.096149 0.011485
0.096655 0.011489
0.096970 0.011394
0.097055 0.011193
0.096878 0.010885
0.096413 0.010466
0.095643 0.009939
0.094561 0.009306
0.093171 0.008575
0.091485 0.007759
0.089526 0.006870
0.087323 0.005927
0.084909 0.004944
0.082317 0.003939
0.079580 0.002922
0.076726 0.001904
0.073777 0.000887
0.070747 -0.000128
0.067643 -0.001144
0.064468 -0.002162
0.061222 -0.003183
0.057907 -0.004204
0.054526 -0.005221
0.051089 -0.006232
0.047605 -0.007233
0.044088 -0.008220
0.040556 -0.009190
0.037027 -0.010137
0.033527 -0.011054
0.030081 -0.011928
0.026719 -0.012749
0.023471 -0.013502
0.020366 -0.014173
0.017427 -0.014753
0.014667 -0.015236
0.012090 -0.015624
0.009689 -0.015927
0.007447 -0.016162
0.005343 -0.016348
0.003350 -0.016507
0.001453 -0.016658
-0.000356 -0.016811
-0.002069 -0.016973
-0.003666 -0.017143
-0.005119 -0.017316
-0.006400 -0.017486
-0.007485 -0.017642
-0.008353 -0.017777
-0.008991 -0.017878
-0.009390 -0.017933
-0.009547 -0.017927
-0.009466 -0.017845
-0.009155 -0.017671
-0.008627 -0.017390
-0.007899 -0.016992
-0.006991 -0.016473
-0.005929 -0.015840
-0.004736 -0.015108
-0.003437 -0.014299
-0.002056 -0.013443
-0.000609 -0.012571
0.000888 -0.011708
0.002429 -0.010875
0.004008 -0.010084
0.005623 -0.009340
0.007268 -0.008641
0.008932 -0.007984
0.010601 -0.007363
0.012257 -0.006773
0.013882 -0.006209
0.015454 -0.005666
0.016953 -0.005139
0.018363 -0.004623
0.019667 -0.004112
0.020854 -0.003598
0.021915 -0.003077
0.022845 -0.002546
0.023644 -0.002003
0.024314 -0.001454
0.024859 -0.000905
0.025283 -0.000368
0.025591 0.000145
0.025784 0.000620
0.009912 0.005966
0.013154 0.006951
0.016314 0.007948
0.019376 0.008956
0.022325 0.009972
0.025145 0.010994
0.027824 0.012022
0.030355 0.013055
0.032733 0.014094
0.034958 0.015143
0.037033 0.016204
0.038959 0.017275
0.040734 0.018349
0.042350 0.019412
0.043796 0.020442
0.045062 0.021415
0.046133 0.022310
0.047000 0.023108
0.047650 0.023796
0.048076 0.024364
0.048266 0.024802
0.048212 0.025104
0.047903 0.025261
0.047332 0.025267
0.046491 0.025117
0.045382 0.024808
0.044008 0.024343
0.042382 0.023729
0.040525 0.022979
0.038460 0.022110
0.036218 0.021145
0.033828 0.020109
0.031321 0.019025
0.028725 0.017914
0.026064 0.016791
0.023359 0.015663
0.020626 0.014527
0.017876 0.013375
0.015118 0.012194
0.012359 0.010974
0.009606 0.009702
0.006868 0.008371
0.004156 0.006976
0.001480 0.005516
-0.001149 0.003994
-0.003717 0.002416
-0.006209 0.000796
-0.008611 -0.000851
-0.010904 -0.002501
-0.013074 -0.004133
-0.015106 -0.005721
-0.016990 -0.007243
-0.018722 -0.008680
-0.020304 -0.010021
-0.021742 -0.011264
-0.023048 -0.012415
-0.024232 -0.013489
-0.025304 -0.014501
-0.026268 -0.015467
-0.027124 -0.016401
-0.027867 -0.017310
-0.028486 -0.018199
-0.028967 -0.019062
-0.029294 -0.019892
-0.029454 -0.020675
-0.029432 -0.021395
-0.029217 -0.022032
-0.028800 -0.022567
-0.028176 -0.022979
-0.027343 -0.023249
-0.026305 -0.023361
-0.025068 -0.023301
-0.023647 -0.023064
-0.022061 -0.022652
-0.020330 -0.022077
-0.018478 -0.021359
-0.016526 -0.020521
-0.014494 -0.019592
-0.012399 -0.018597
-0.010259 -0.017555
-0.008090 -0.016481
-0.005906 -0.015380
-0.003723 -0.014255
-0.001552 -0.013104
0.000592 -0.011925
0.002696 -0.010717
0.004745 -0.009481
0.006725 -0.008219
0.008621 -0.006937
0.010422 -0.005642
0.012115 -0.004339
0.013693 -0.003038
0.015149 -0.001745
0.016480 -0.000472
0.017687 0.000769
0.018775 0.001965
0.019751 0.003102
0.020626 0.004172
0.021409 0.005169
0.022109 0.006095
0.022728 0.006955
-0.027546 0.024588
-0.024281 0.025513
-0.021013 0.026434
-0.017746 0.027356
-0.014484 0.028288
-0.011235 0.029232
-0.008014 0.030189
-0.004838 0.031154
-0.001729 0.032119
0.001290 0.033073
0.004195 0.034004
0.006965 0.034899
0.009582 0.035747
0.012032 0.036537
0.014302 0.037261
0.016383 0.037909
0.018269 0.038475
0.019956 0.038954
0.021444 0.039343
0.022735 0.039641
0.023838 0.039849
0.024759 0.039973
0.025508 0.040017
0.026096 0.039987
0.026527 0.039888
0.026803 0.039722
0.026919 0.039488
0.026863 0.039186
0.026625 0.038810
0.026192 0.038357
0.025557 0.037822
0.024717 0.037206
0.023674 0.036510
0.022434 0.035738
0.021006 0.034896
0.019404 0.033995
0.017637 0.033040
0.015719 0.032039
0.013659 0.030995
0.011469 0.029908
0.009159 0.028775
0.006743 0.027591
0.004233 0.026350
0.001645 0.025048
-0.001005 0.023682
-0.003700 0.022253
-0.006424 0.020764
-0.009157 0.019225
-0.011880 0.017645
-0.014568 0.016038
-0.017197 0.014419
-0.019741 0.012800
-0.022180 0.011195
-0.024493 0.009613
-0.026667 0.008063
-0.028695 0.006548
-0.030573 0.005070
-0.032304 0.003627
-0.033895 0.002214
-0.035351 0.000825
-0.036680 -0.000548
-0.037885 -0.001909
-0.038969 -0.003260
-0.039930 -0.004602
-0.040768 -0.005928
-0.041480 -0.007230
-0.042061 -0.008494
-0.042506 -0.009703
-0.042803 -0.010834
-0.042935 -0.011863
-0.042880 -0.012762
-0.042617 -0.013506
-0.042130 -0.014074
-0.041407 -0.014456
-0.040447 -0.014652
-0.039256 -0.014672
-0.037843 -0.014531
-0.036226 -0.014255
-0.034423 -0.013868
-0.032453 -0.013396
-0.030338 -0.012866
-0.028097 -0.012298
-0.025748 -0.011708
-0.023309 -0.011107
-0.020794 -0.010501
-0.018220 -0.009890
-0.015602 -0.009274
-0.012953 -0.008651
-0.010288 -0.008015
-0.007617 -0.007363
-0.004950 -0.006688
-0.002297 -0.005988
0.000329 -0.005262
0.002915 -0.004513
0.005443 -0.003750
0.007898 -0.002986
0.010263 -0.002233
0.012525 -0.001506
0.014677 -0.000817
0.016712 -0.000173
0.018629 0.000420
0.018983 -0.016745
0.022217 -0.015827
0.025466 -0.014889
0.028691 -0.013943
0.031855 -0.013002
0.034929 -0.012076
0.037888 -0.011173
0.040718 -0.010301
0.043409 -0.009466
0.045954 -0.008674
0.048346 -0.007932
0.050579 -0.007249
0.052644 -0.006633
0.054532 -0.006092
0.056236 -0.005635
0.057753 -0.005267
0.059079 -0.004993
0.060212 -0.004813
0.061146 -0.004726
0.061868 -0.004729
0.062364 -0.004817
0.062615 -0.004984
0.062606 -0.005223
0.062326 -0.005528
0.061775 -0.005889
0.060960 -0.006296
0.059898 -0.006741
0.058612 -0.007214
0.057131 -0.007709
0.055480 -0.008222
0.053684 -0.008750
0.051763 -0.009296
0.049730 -0.009865
0.047596 -0.010463
0.045364 -0.011095
0.043038 -0.011768
0.040618 -0.012486
0.038104 -0.013250
0.035495 -0.014059
0.032794 -0.014907
0.030003 -0.015784
0.027131 -0.016677
0.024192 -0.017571
0.021204 -0.018448
0.018194 -0.019291
0.015188 -0.020086
0.012214 -0.020820
0.009299 -0.021485
0.006462 -0.022076
0.003721 -0.022591
0.001085 -0.023031
-0.001439 -0.023402
-0.003849 -0.023708
-0.006142 -0.023953
-0.008313 -0.024143
-0.010357 -0.024281
-0.012271 -0.024369
-0.014051 -0.024410
-0.015693 -0.024402
-0.017194 -0.024345
-0.018548 -0.024234
-0.019747 -0.024063
-0.020776 -0.023827
-0.021617 -0.023521
-0.022252 -0.023138
-0.022663 -0.022680
-0.022840 -0.022146
-0.022778 -0.021542
-0.022481 -0.020873
-0.021960 -0.020145
-0.021230 -0.019364
-0.020311 -0.018533
-0.019221 -0.017656
-0.017980 -0.016734
-0.016604 -0.015767
-0.015109 -0.014758
-0.013507 -0.013711
-0.011808 -0.012634
-0.010022 -0.011535
-0.008155 -0.010425
-0.006211 -0.009311
-0.004195 -0.008202
-0.002108 -0.007102
0.000046 -0.006016
0.002259 -0.004947
0.004520 -0.003900
0.006813 -0.002881
0.009114 -0.001899
0.011401 -0.000960
0.013647 -0.000072
0.015832 0.000761
0.017937 0.001537
0.019947 0.002255
0.021854 0.002917
0.023649 0.003524
0.025327 0.004077
0.026882 0.004574
0.028309 0.005011
0.029603 0.005382
0.030757 0.005681
0.031767 0.005901
-0.000930 0.010434
0.002255 0.011316
0.005340 0.012080
0.008313 0.012724
0.011162 0.013253
0.013875 0.013674
0.016445 0.013996
0.018862 0.014230
0.021121 0.014386
0.023219 0.014473
0.025151 0.014495
0.026918 0.014452
0.028519 0.014341
0.029956 0.014152
0.031228 0.013876
0.032330 0.013498
0.033250 0.013005
0.033971 0.012384
0.034477 0.011626
0.034749 0.010726
0.034776 0.009683
0.034549 0.008499
0.034067 0.007180
0.033331 0.005733
0.032349 0.004171
0.031130 0.002509
0.029689 0.000766
0.028044 -0.001034
0.026216 -0.002866
0.024228 -0.004706
0.022105 -0.006532
0.019872 -0.008326
0.017552 -0.010075
0.015168 -0.011776
0.012737 -0.013428
0.010273 -0.015035
0.007787 -0.016602
0.005288 -0.018129
0.002782 -0.019613
0.000277 -0.021048
-0.002216 -0.022424
-0.004688 -0.023730
-0.007126 -0.024959
-0.009520 -0.026099
-0.011858 -0.027144
-0.014130 -0.028083
-0.016324 -0.028909
-0.018431 -0.029612
-0.020439 -0.030182
-0.022336 -0.030609
-0.024110 -0.030885
-0.025751 -0.031005
-0.027252 -0.030972
-0.028611 -0.030794
-0.029832 -0.030488
-0.030924 -0.030074
-0.031897 -0.029576
-0.032761 -0.029015
-0.033521 -0.028406
-0.034175 -0.027759
-0.034710 -0.027076
-0.035111 -0.026354
-0.035359 -0.025588
-0.035439 -0.024772
-0.035336 -0.023900
-0.035041 -0.022964
-0.034545 -0.021958
-0.033846 -0.020873
-0.032941 -0.019702
-0.031832 -0.018439
-0.030519 -0.017077
-0.029009 -0.015611
-0.027308 -0.014042
-0.025427 -0.012370
-0.023381 -0.010604
-0.021193 -0.008759
-0.018887 -0.006853
-0.016489 -0.004912
-0.014027 -0.002958
-0.011527 -0.001020
-0.009010 0.000878
-0.006496 0.002710
-0.004001 0.004455
-0.001537 0.006094
0.000882 0.007608
0.003244 0.008986
0.005539 0.010219
0.007758 0.011300
0.009891 0.012226
0.011932 0.012996
0.013873 0.013613
0.015710 0.014081
0.017438 0.014407
0.019053 0.014602
0.020554 0.014678
0.021939 0.014648
0.023211 0.014529
0.024370 0.014336
0.025421 0.014083
0.026364 0.013785
0.027199 0.013450
-0.061428 0.033083
-0.058303 0.033835
-0.055118 0.034532
-0.051896 0.035158
-0.048660 0.035698
-0.045430 0.036134
-0.042223 0.036453
-0.039055 0.036641
-0.035942 0.036689
-0.032896 0.036593
-0.029932 0.036349
-0.027062 0.035959
-0.024299 0.035425
-0.021653 0.034754
-0.019137 0.033953
-0.016760 0.033031
-0.014532 0.031997
-0.012463 0.030864
-0.010565 0.029642
-0.008848 0.028341
-0.007323 0.026971
-0.006001 0.025539
-0.004889 0.024050
-0.003993 0.022509
-0.003315 0.020919
-0.002853 0.019283
-0.002606 0.017604
-0.002574 0.015885
-0.002756 0.014130
-0.003154 0.012346
-0.003771 0.010541
-0.004606 0.008726
-0.005658 0.006914
-0.006919 0.005115
-0.008381 0.003338
-0.010033 0.001590
-0.011860 -0.000128
-0.013847 -0.001818
-0.015975 -0.003487
-0.018223 -0.005139
-0.020563 -0.006782
-0.022965 -0.008415
-0.025396 -0.010036
-0.027821 -0.011634
-0.030209 -0.013198
-0.032534 -0.014710
-0.034775 -0.016153
-0.036921 -0.017509
-0.038964 -0.018764
-0.040903 -0.019904
-0.042742 -0.020921
-0.044485 -0.021808
-0.046136 -0.022563
-0.047699 -0.023186
-0.049179 -0.023681
-0.050577 -0.024056
-0.051897 -0.024323
-0.053139 -0.024502
-0.054298 -0.024615
-0.055368 -0.024688
-0.056334 -0.024744
-0.057177 -0.024804
-0.057873 -0.024876
-0.058393 -0.024960
-0.058709 -0.025043
-0.058795 -0.025106
-0.058633 -0.025125
-0.058213 -0.025078
-0.057530 -0.024947
-0.056588 -0.024717
-0.055392 -0.024384
-0.053950 -0.023944
-0.052269 -0.023403
-0.050358 -0.022765
-0.048227 -0.022042
-0.045889 -0.021248
-0.043361 -0.020398
-0.040661 -0.019512
-0.037810 -0.018612
-0.034833 -0.017721
-0.031751 -0.016862
-0.028589 -0.016053
-0.025366 -0.015307
-0.022101 -0.014628
-0.018812 -0.014012
-0.015511 -0.013449
-0.012212 -0.012925
-0.008929 -0.012424
-0.005675 -0.011934
-0.002462 -0.011444
0.000697 -0.010948
0.003791 -0.010442
0.006810 -0.009923
0.009747 -0.009392
0.012595 -0.008848
0.015347 -0.008293
0.017999 -0.007728
0.020546 -0.007155
0.022984 -0.006578
0.025310 -0.005999
0.027517 -0.005421
-0.037776 0.028554
-0.034533 0.029424
-0.031283 0.030187
-0.028040 0.030841
-0.024818 0.031388
-0.021633 0.031834
-0.018499 0.032190
-0.015429 0.032469
-0.012434 0.032686
-0.009526 0.032855
-0.006715 0.032987
-0.004016 0.033088
-0.001442 0.033161
0.000989 0.033203
0.003261 0.033204
0.005358 0.033154
0.007265 0.033037
0.008968 0.032837
0.010458 0.032537
0.011724 0.032123
0.012762 0.031583
0.013565 0.030912
0.014134 0.030108
0.014468 0.029173
0.014571 0.028114
0.014452 0.026943
0.014121 0.025673
0.013588 0.024321
0.012868 0.022904
0.011974 0.021439
0.010922 0.019942
0.009724 0.018427
0.008393 0.016904
0.006938 0.015382
0.005367 0.013867
0.003686 0.012360
0.001900 0.010862
0.000014 0.009368
-0.001965 0.007877
-0.004030 0.006386
-0.006172 0.004896
-0.008381 0.003408
-0.010646 0.001929
-0.012955 0.000464
-0.015292 -0.000978
-0.017647 -0.002389
-0.020005 -0.003761
-0.022356 -0.005087
-0.024690 -0.006360
-0.026999 -0.007573
-0.029274 -0.008720
-0.031507 -0.009794
-0.033688 -0.010788
-0.035806 -0.011696
-0.037849 -0.012518
-0.039805 -0.013256
-0.041661 -0.013921
-0.043405 -0.014526
-0.045026 -0.015083
-0.046512 -0.015604
-0.047850 -0.016095
-0.049027 -0.016556
-0.050024 -0.016984
-0.050826 -0.017372
-0.051414 -0.017714
-0.051775 -0.018002
-0.051901 -0.018230
-0.051787 -0.018395
-0.051439 -0.018492
-0.050865 -0.018517
-0.050080 -0.018463
-0.049103 -0.018323
-0.047950 -0.018086
-0.046637 -0.017741
-0.045179 -0.017277
-0.043585 -0.016691
-0.041863 -0.015988
-0.040019 -0.015183
-0.038056 -0.014299
-0.035979 -0.013362
-0.033793 -0.012395
-0.031504 -0.011417
-0.029115 -0.010442
-0.026631 -0.009477
-0.024057 -0.008529
-0.021401 -0.007601
-0.018671 -0.006695
-0.015880 -0.005812
-0.013040 -0.004951
-0.010167 -0.004111
-0.007278 -0.003288
-0.004391 -0.002476
-0.001520 -0.001670
0.001317 -0.000863
0.004109 -0.000051
0.006842 0.000767
0.009508 0.001592
0.012099 0.002416
0.014607 0.003233
0.017022 0.004031
0.019331 0.004799
-0.020585 0.020150
-0.017458 0.020982
-0.014373 0.021804
-0.011336 0.022619
-0.008353 0.023426
-0.005431 0.024224
-0.002581 0.025007
0.000185 0.025768
0.002851 0.026497
0.005402 0.027186
0.007826 0.027823
0.010113 0.028402
0.012256 0.028913
0.014249 0.029352
0.016088 0.029712
0.017766 0.029984
0.019276 0.030159
0.020608 0.030227
0.021754 0.030175
0.022707 0.029995
0.023462 0.029681
0.024018 0.029233
0.024378 0.028653
0.024545 0.027946
0.024523 0.027119
0.024315 0.026177
0.023918 0.025125
0.023332 0.023972
0.022551 0.022727
0.021577 0.021402
0.020410 0.020012
0.019057 0.018573
0.017530 0.017102
0.015841 0.015618
0.014005 0.014136
0.012035 0.012670
0.009943 0.011226
0.007741 0.009806
0.005436 0.008402
0.003038 0.007005
0.000558 0.005602
-0.001991 0.004182
-0.004593 0.002738
-0.007229 0.001269
-0.009878 -0.000221
-0.012519 -0.001723
-0.015132 -0.003227
-0.017696 -0.004718
-0.020190 -0.006178
-0.022591 -0.007589
-0.024874 -0.008931
-0.027016 -0.010182
-0.028993 -0.011326
-0.030789 -0.012346
-0.032392 -0.013234
-0.033801 -0.013985
-0.035018 -0.014602
-0.036056 -0.015095
-0.036927 -0.015477
-0.037647 -0.015767
-0.038231 -0.015987
-0.038687 -0.016154
-0.039024 -0.016283
-0.039241 -0.016382
-0.039336 -0.016455
-0.039305 -0.016496
-0.039139 -0.016499
-0.038830 -0.016453
-0.038369 -0.016343
-0.037742 -0.016158
-0.036936 -0.015883
-0.035938 -0.015508
-0.034736 -0.015025
-0.033325 -0.014433
-0.031704 -0.013735
-0.029878 -0.012939
-0.027860 -0.012060
-0.025664 -0.011115
-0.023313 -0.010125
-0.020831 -0.009112
-0.018246 -0.008098
-0.015588 -0.007105
-0.012889 -0.006152
-0.010178 -0.005255
-0.007484 -0.004423
-0.004830 -0.003664
-0.002235 -0.002982
0.000287 -0.002376
0.002726 -0.001844
0.005074 -0.001385
0.007326 -0.000994
0.009478 -0.000667
0.011527 -0.000403
0.013467 -0.000198
0.015293 -0.000048
0.017001 0.000049
0.018591 0.000100
0.020064 0.000112
0.021426 0.000092
0.022681 0.000051
0.023833 -0.000003
0.038899 0.005824
0.042007 0.006794
0.045029 0.007765
0.047943 0.008742
0.050727 0.009724
0.053361 0.010708
0.055828 0.011687
0.058114 0.012655
0.060205 0.013602
0.062089 0.014517
0.063754 0.015389
0.065189 0.016205
0.066385 0.016955
0.067340 0.017626
0.068057 0.018208
0.068549 0.018694
0.068832 0.019078
0.068932 0.019355
0.068872 0.019524
0.068673 0.019587
0.068347 0.019547
0.067894 0.019408
0.067298 0.019174
0.066539 0.018844
0.065592 0.018417
0.064435 0.017890
0.063048 0.017259
0.061419 0.016521
0.059540 0.015672
0.057408 0.014710
0.055026 0.013638
0.052404 0.012457
0.049560 0.011175
0.046520 0.009803
0.043315 0.008353
0.039983 0.006841
0.036559 0.005285
0.033079 0.003698
0.029574 0.002098
0.026069 0.000495
0.022583 -0.001098
0.019130 -0.002672
0.015721 -0.004220
0.012371 -0.005734
0.009097 -0.007206
0.005920 -0.008631
0.002858 -0.010003
-0.000067 -0.011316
-0.002839 -0.012565
-0.005443 -0.013747
-0.007867 -0.014859
-0.010099 -0.015899
-0.012130 -0.016866
-0.013950 -0.017759
-0.015552 -0.018578
-0.016927 -0.019322
-0.018076 -0.019992
-0.019001 -0.020590
-0.019713 -0.021118
-0.020226 -0.021582
-0.020562 -0.021988
-0.020740 -0.022342
-0.020778 -0.022648
-0.020687 -0.022906
-0.020468 -0.023112
-0.020113 -0.023260
-0.019613 -0.023337
-0.018955 -0.023333
-0.018130 -0.023237
-0.017131 -0.023042
-0.015955 -0.022743
-0.014601 -0.022341
-0.013071 -0.021837
-0.011371 -0.021236
-0.009512 -0.020544
-0.007510 -0.019769
-0.005388 -0.018922
-0.003171 -0.018010
-0.000885 -0.017046
0.001446 -0.016038
0.003803 -0.014998
0.006175 -0.013934
0.008559 -0.012854
0.010960 -0.011766
0.013385 -0.010675
0.015838 -0.009584
0.018311 -0.008498
0.020782 -0.007423
0.023219 -0.006369
0.025582 -0.005345
0.027831 -0.004364
0.029927 -0.003436
0.031839 -0.002575
0.033539 -0.001790
0.035003 -0.001089
0.036214 -0.000477
0.037157 0.000042
0.037825 0.000467
0.038216 0.000803
0.038336 0.001055
0.038200 0.001232
-0.053250 0.006420
-0.049973 0.007431
-0.046642 0.008532
-0.043288 0.009718
-0.039944 0.010986
-0.036642 0.012327
-0.033409 0.013734
-0.030263 0.015202
-0.027216 0.016724
-0.024270 0.018296
-0.021423 0.019912
-0.018670 0.021567
-0.016007 0.023252
-0.013435 0.024954
-0.010964 0.026655
-0.008610 0.028335
-0.006396 0.029971
-0.004347 0.031539
-0.002484 0.033018
-0.000829 0.034389
0.000605 0.035635
0.001804 0.036741
0.002762 0.037696
0.003479 0.038493
0.003961 0.039130
0.004223 0.039607
0.004285 0.039932
0.004171 0.040111
0.003908 0.040155
0.003516 0.040072
0.003011 0.039871
0.002401 0.039557
0.001685 0.039138
0.000859 0.038619
-0.000089 0.038004
-0.001170 0.037298
-0.002398 0.036500
-0.003784 0.035611
-0.005334 0.034624
-0.007049 0.033535
-0.008925 0.032336
-0.010953 0.031022
-0.013118 0.029589
-0.015399 0.028038
-0.017769 0.026375
-0.020197 0.024611
-0.022648 0.022759
-0.025089 0.020836
-0.027492 0.018856
-0.029836 0.016834
-0.032104 0.014786
-0.034286 0.012725
-0.036374 0.010669
-0.038364 0.008635
-0.040254 0.006643
-0.042045 0.004711
-0.043741 0.002857
-0.045343 0.001090
-0.046841 -0.000583
-0.048216 -0.002161
-0.049444 -0.003646
-0.050500 -0.005044
-0.051361 -0.006359
-0.052014 -0.007593
-0.052446 -0.008747
-0.052649 -0.009818
-0.052618 -0.010801
-0.052356 -0.011691
-0.051873 -0.012484
-0.051186 -0.013180
-0.050320 -0.013782
-0.049301 -0.014291
-0.048151 -0.014709
-0.046883 -0.015032
-0.045500 -0.015253
-0.044000 -0.015358
-0.042374 -0.015335
-0.040616 -0.015175
-0.038717 -0.014870
-0.036669 -0.014421
-0.034464 -0.013838
-0.032101 -0.013137
-0.029584 -0.012337
-0.026925 -0.011457
-0.024142 -0.010513
-0.021257 -0.009521
-0.018293 -0.008491
-0.015276 -0.007430
-0.012234 -0.006347
-0.009193 -0.005249
-0.006181 -0.004142
-0.003222 -0.003034
-0.000339 -0.001933
0.002454 -0.000847
0.005148 0.000219
0.007740 0.001261
0.010235 0.002275
0.012646 0.003261
0.014991 0.004223
0.017299 0.005164
0.019597 0.006088
0.027612 -0.004548
0.030696 -0.003720
0.033707 -0.002810
0.036632 -0.001814
0.039454 -0.000730
0.042158 0.000441
0.044725 0.001695
0.047141 0.003025
0.049392 0.004423
0.051467 0.005876
0.053361 0.007372
0.055071 0.008900
0.056599 0.010447
0.057946 0.012000
0.059115 0.013546
0.060106 0.015068
0.060912 0.016548
0.061524 0.017963
0.061925 0.019291
0.062099 0.020513
0.062029 0.021615
0.061701 0.022593
0.061111 0.023449
0.060257 0.024191
0.059149 0.024832
0.057798 0.025386
0.056224 0.025864
0.054447 0.026278
0.052492 0.026635
0.050383 0.026942
0.048143 0.027201
0.045793 0.027414
0.043350 0.027585
0.040828 0.027715
0.038237 0.027810
0.035585 0.027870
0.032875 0.027893
0.030105 0.027873
0.027272 0.027796
0.024371 0.027645
0.021400 0.027402
0.018361 0.027054
0.015266 0.026593
0.012135 0.026021
0.008993 0.025341
0.005871 0.024563
0.002796 0.023698
-0.000203 0.022755
-0.003104 0.021742
-0.005886 0.020666
-0.008534 0.019532
-0.011035 0.018347
-0.013379 0.017119
-0.015559 0.015858
-0.017573 0.014572
-0.019420 0.013275
-0.021102 0.011974
-0.022625 0.010679
-0.023992 0.009394
-0.025209 0.008122
-0.026279 0.006862
-0.027201 0.005617
-0.027970 0.004390
-0.028578 0.003188
-0.029011 0.002025
-0.029256 0.000915
-0.029301 -0.000127
-0.029139 -0.001086
-0.028766 -0.001952
-0.028187 -0.002714
-0.027408 -0.003367
-0.026440 -0.003907
-0.025299 -0.004332
-0.023999 -0.004642
-0.022554 -0.004840
-0.020979 -0.004929
-0.019284 -0.004914
-0.017482 -0.004802
-0.015583 -0.004603
-0.013600 -0.004327
-0.011544 -0.003985
-0.009430 -0.003592
-0.007274 -0.003159
-0.005090 -0.002699
-0.002896 -0.002218
-0.000708 -0.001722
0.001457 -0.001212
0.003580 -0.000685
0.005645 -0.000138
0.007636 0.000434
0.009540 0.001035
0.011346 0.001666
0.013048 0.002328
0.014639 0.003021
0.016116 0.003740
0.017478 0.004482
0.018722 0.005242
0.019845 0.006013
0.020844 0.006789
0.021711 0.007562
0.022437 0.008322
0.002787 0.002701
0.005994 0.003613
0.009163 0.004464
0.012277 0.005254
0.015326 0.005988
0.018299 0.006671
0.021188 0.007313
0.023984 0.007924
0.026675 0.008513
0.029250 0.009086
0.031694 0.009647
0.033993 0.010193
0.036133 0.010719
0.038102 0.011212
0.039890 0.011659
0.041490 0.012045
0.042896 0.012356
0.044105 0.012582
0.045113 0.012713
0.045919 0.012743
0.046522 0.012667
0.046923 0.012480
0.047123 0.012179
0.047125 0.011761
0.046934 0.011225
0.046554 0.010572
0.045994 0.009807
0.045257 0.008933
0.044347 0.007957
0.043269 0.006884
0.042023 0.005720
0.040614 0.004466
0.039046 0.003128
0.037325 0.001709
0.035459 0.000215
0.033460 -0.001343
0.031340 -0.002950
0.029111 -0.004589
0.026787 -0.006240
0.024381 -0.007886
0.021908 -0.009514
0.019381 -0.011109
0.016812 -0.012665
0.014216 -0.014174
0.011604 -0.015630
0.008989 -0.017030
0.006381 -0.018370
0.003789 -0.019646
0.001221 -0.020857
-0.001313 -0.022001
-0.003804 -0.023079
-0.006236 -0.024093
-0.008595 -0.025045
-0.010862 -0.025939
-0.013018 -0.026776
-0.015044 -0.027552
-0.016924 -0.028263
-0.018644 -0.028899
-0.020194 -0.029451
-0.021566 -0.029910
-0.022754 -0.030268
-0.023758 -0.030518
-0.024576 -0.030654
-0.025210 -0.030672
-0.025667 -0.030571
-0.025954 -0.030347
-0.026081 -0.030002
-0.026060 -0.029538
-0.025903 -0.028955
-0.025621 -0.028257
-0.025221 -0.027444
-0.024708 -0.026518
-0.024080 -0.025479
-0.023334 -0.024326
-0.022465 -0.023061
-0.021467 -0.021688
-0.020338 -0.020213
-0.019076 -0.018648
-0.017684 -0.017011
-0.016168 -0.015323
-0.014536 -0.013608
-0.012796 -0.011888
-0.010959 -0.010184
-0.009036 -0.008512
-0.007042 -0.006886
-0.004993 -0.005322
-0.002907 -0.003831
-0.000807 -0.002427
0.001287 -0.001122
0.003355 0.000077
0.005382 0.001163
0.007354 0.002139
0.009261 0.003009
0.011096 0.003783
0.012851 0.004475
0.014520 0.005100
0.016095 0.005675
0.017568 0.006209
0.018929 0.006709
0.020168 0.007173
0.021277 0.007594
0.006161 -0.000695
0.009329 0.000167
0.012522 0.001126
0.015721 0.002180
0.018896 0.003320
0.022016 0.004530
0.025041 0.005790
0.027934 0.007079
0.030656 0.008371
0.033175 0.009645
0.035465 0.010878
0.037512 0.012050
0.039311 0.013144
0.040868 0.014149
0.042198 0.015059
0.043320 0.015878
0.044255 0.016614
0.045022 0.017279
0.045639 0.017887
0.046119 0.018450
0.046472 0.018980
0.046708 0.019481
0.046828 0.019957
0.046832 0.020406
0.046711 0.020823
0.046448 0.021196
0.046023 0.021510
0.045418 0.021749
0.044616 0.021893
0.043608 0.021924
0.042393 0.021829
0.040980 0.021595
0.039384 0.021213
0.037625 0.020682
0.035725 0.020005
0.033706 0.019193
0.031584 0.018263
0.029377 0.017234
0.027096 0.016127
0.024756 0.014958
0.022370 0.013738
0.019952 0.012474
0.017515 0.011168
0.015071 0.009822
0.012634 0.008438
0.010214 0.007018
0.007826 0.005565
0.005484 0.004085
0.003204 0.002583
0.001004 0.001063
-0.001102 -0.000471
-0.003104 -0.002018
-0.004997 -0.003577
-0.006785 -0.005151
-0.008474 -0.006741
-0.010077 -0.008345
-0.011604 -0.009962
-0.013060 -0.011583
-0.014446 -0.013194
-0.015752 -0.014779
-0.016967 -0.016318
-0.018075 -0.017790
-0.019065 -0.019174
-0.019926 -0.020450
-0.020646 -0.021600
-0.021219 -0.022606
-0.021632 -0.023452
-0.021876 -0.024125
-0.021936 -0.024610
-0.021802 -0.024901
-0.021468 -0.024994
-0.020939 -0.024897
-0.020225 -0.024624
-0.019350 -0.024197
-0.018342 -0.023642
-0.017234 -0.022989
-0.016055 -0.022265
-0.014825 -0.021493
-0.013556 -0.020690
-0.012246 -0.019860
-0.010888 -0.019003
-0.009473 -0.018107
-0.007995 -0.017161
-0.006452 -0.016150
-0.004847 -0.015064
-0.003187 -0.013896
-0.001478 -0.012640
0.000270 -0.011298
0.002045 -0.009874
0.003831 -0.008378
0.005611 -0.006826
0.007361 -0.005241
0.009060 -0.003649
0.010682 -0.002084
0.012210 -0.000575
0.013630 0.000845
0.014936 0.002149
0.016130 0.003317
0.017223 0.004336
0.018224 0.005205
0.019144 0.005932
-0.039902 0.008735
-0.036629 0.009668
-0.033332 0.010584
-0.030047 0.011466
-0.026807 0.012297
-0.023640 0.013057
-0.020570 0.013731
-0.017617 0.014303
-0.014797 0.014763
-0.012121 0.015100
-0.009602 0.015307
-0.007246 0.015376
-0.005056 0.015301
-0.003031 0.015081
-0.001169 0.014712
0.000538 0.014197
0.002095 0.013541
0.003505 0.012752
0.004767 0.011843
0.005877 0.010827
0.006831 0.009716
0.007622 0.008520
0.008249 0.007248
0.008710 0.005907
0.009009 0.004502
0.009148 0.003039
0.009133 0.001526
0.008968 -0.000030
0.008656 -0.001620
0.008198 -0.003233
0.007597 -0.004859
0.006852 -0.006488
0.005968 -0.008111
0.004949 -0.009724
0.003798 -0.011323
0.002519 -0.012908
0.001116 -0.014482
-0.000411 -0.016050
-0.002060 -0.017615
-0.003826 -0.019183
-0.005700 -0.020754
-0.007666 -0.022329
-0.009703 -0.023902
-0.011785 -0.025465
-0.013889 -0.027003
-0.015992 -0.028502
-0.018076 -0.029940
-0.020128 -0.031297
-0.022138 -0.032554
-0.024097 -0.033692
-0.025997 -0.034696
-0.027827 -0.035553
-0.029575 -0.036255
-0.031229 -0.036800
-0.032778 -0.037192
-0.034216 -0.037442
-0.035541 -0.037566
-0.036755 -0.037585
-0.037864 -0.037523
-0.038869 -0.037406
-0.039773 -0.037253
-0.040567 -0.037081
-0.041240 -0.036898
-0.041776 -0.036706
-0.042160 -0.036498
-0.042378 -0.036261
-0.042419 -0.035978
-0.042280 -0.035630
-0.041956 -0.035197
-0.041448 -0.034663
-0.040753 -0.034009
-0.039868 -0.033223
-0.038790 -0.032294
-0.037514 -0.031219
-0.036045 -0.030002
-0.034391 -0.028654
-0.032570 -0.027198
-0.030604 -0.025658
-0.028518 -0.024064
-0.026339 -0.022445
-0.024092 -0.020828
-0.021797 -0.019234
-0.019470 -0.017677
-0.017121 -0.016166
-0.014756 -0.014700
-0.012379 -0.013274
-0.009993 -0.011881
-0.007600 -0.010514
-0.005206 -0.009165
-0.002815 -0.007829
-0.000431 -0.006501
0.001940 -0.005180
0.004295 -0.003864
0.006628 -0.002554
0.008932 -0.001251
0.011196 0.000039
0.013407 0.001308
0.015550 0.002545
0.017609 0.003739
0.019570 0.004878
0.021422 0.005955
-0.030706 0.058768
-0.027570 0.059643
-0.024525 0.060340
-0.021583 0.060851
-0.018751 0.061181
-0.016036 0.061337
-0.013443 0.061338
-0.010979 0.061201
-0.008652 0.060948
-0.006472 0.060598
-0.004449 0.060168
-0.002594 0.059672
-0.000916 0.059117
0.000575 0.058507
0.001873 0.057840
0.002972 0.057109
0.003863 0.056302
0.004540 0.055402
0.004995 0.054392
0.005225 0.053252
0.005230 0.051968
0.005012 0.050529
0.004578 0.048931
0.003935 0.047175
0.003093 0.045266
0.002062 0.043216
0.000850 0.041040
-0.000531 0.038760
-0.002072 0.036399
-0.003762 0.033985
-0.005586 0.031545
-0.007532 0.029100
-0.009586 0.026671
-0.011739 0.024268
-0.013983 0.021897
-0.016311 0.019560
-0.018717 0.017256
-0.021195 0.014981
-0.023732 0.012733
-0.026312 0.010512
-0.028913 0.008321
-0.031510 0.006164
-0.034077 0.004052
-0.036590 0.001994
-0.039028 0.000002
-0.041373 -0.001911
-0.043611 -0.003733
-0.045728 -0.005449
-0.047708 -0.007044
-0.049533 -0.008503
-0.051183 -0.009809
-0.052636 -0.010948
-0.053870 -0.011913
-0.054872 -0.012698
-0.055633 -0.013310
-0.056152 -0.013758
-0.056436 -0.014057
-0.056494 -0.014223
-0.056340 -0.014271
-0.055985 -0.014216
-0.055439 -0.014072
-0.054709 -0.013848
-0.053802 -0.013555
-0.052722 -0.013200
-0.051477 -0.012792
-0.050072 -0.012337
-0.048515 -0.011841
-0.046813 -0.011308
-0.044970 -0.010738
-0.042985 -0.010126
-0.040856 -0.009462
-0.038575 -0.008735
-0.036138 -0.007931
-0.033544 -0.007042
-0.030795 -0.006062
-0.027903 -0.004995
-0.024882 -0.003852
-0.021749 -0.002647
-0.018525 -0.001404
-0.015230 -0.000145
-0.011885 0.001102
-0.008515 0.002313
-0.005145 0.003460
-0.001801 0.004519
0.001490 0.005470
0.004705 0.006293
0.007821 0.006978
0.010823 0.007514
0.013697 0.007900
0.016437 0.008140
0.019039 0.008242
0.021503 0.008220
0.023830 0.008090
0.026017 0.007870
0.028060 0.007578
0.029955 0.007227
0.031694 0.006828
0.033269 0.006387
0.034677 0.005904
0.035911 0.005372
0.036968 0.004781
-0.083521 0.043114
-0.080322 0.043964
-0.077025 0.044752
-0.073665 0.045469
-0.070276 0.046104
-0.066895 0.046653
-0.063550 0.047113
-0.060266 0.047486
-0.057061 0.047775
-0.053948 0.047983
-0.050936 0.048113
-0.048033 0.048162
-0.045245 0.048127
-0.042579 0.048002
-0.040042 0.047780
-0.037642 0.047458
-0.035388 0.047033
-0.033292 0.046505
-0.031363 0.045873
-0.029613 0.045139
-0.028054 0.044304
-0.026697 0.043367
-0.025550 0.042326
-0.024622 0.041180
-0.023915 0.039930
-0.023431 0.038577
-0.023167 0.037127
-0.023117 0.035585
-0.023275 0.033959
-0.023630 0.032257
-0.024173 0.030491
-0.024889 0.028671
-0.025766 0.026811
-0.026791 0.024925
-0.027953 0.023028
-0.029241 0.021136
-0.030648 0.019263
-0.032162 0.017423
-0.033773 0.015624
-0.035467 0.013872
-0.037229 0.012169
-0.039042 0.010512
-0.040888 0.008900
-0.042749 0.007332
-0.044608 0.005807
-0.046453 0.004332
-0.048273 0.002912
-0.050064 0.001555
-0.051822 0.000271
-0.053546 -0.000930
-0.055233 -0.002037
-0.056875 -0.003034
-0.058462 -0.003906
-0.059981 -0.004641
-0.061420 -0.005226
-0.062768 -0.005659
-0.064017 -0.005945
-0.065160 -0.006098
-0.066190 -0.006139
-0.067098 -0.006094
-0.067870 -0.005990
-0.068490 -0.005852
-0.068936 -0.005699
-0.069187 -0.005543
-0.069221 -0.005388
-0.069022 -0.005232
-0.068582 -0.005068
-0.067900 -0.004885
-0.066983 -0.004672
-0.065845 -0.004416
-0.064507 -0.004101
-0.062987 -0.003710
-0.061306 -0.003226
-0.059480 -0.002632
-0.057526 -0.001915
-0.055452 -0.001072
-0.053268 -0.000111
-0.050976 0.000946
-0.048578 0.002072
-0.046074 0.003228
-0.043465 0.004379
-0.040750 0.005490
-0.037930 0.006536
-0.035006 0.007498
-0.031983 0.008367
-0.028869 0.009136
-0.025676 0.009805
-0.022423 0.010374
-0.019130 0.010844
-0.015820 0.011217
-0.012520 0.011497
-0.009252 0.011687
-0.006038 0.011791
-0.002899 0.011814
0.000151 0.011761
0.003101 0.011634
0.005944 0.011433
0.008679 0.011157
0.011308 0.010804
0.013835 0.010374
0.016263 0.009869
0.030084 -0.035330
0.033200 -0.034447
0.036241 -0.033429
0.039193 -0.032278
0.042045 -0.030995
0.044788 -0.029588
0.047416 -0.028067
0.049924 -0.026445
0.052316 -0.024738
0.054595 -0.022963
0.056768 -0.021138
0.058839 -0.019280
0.060808 -0.017405
0.062672 -0.015527
0.064423 -0.013660
0.066051 -0.011822
0.067545 -0.010027
0.068895 -0.008296
0.070089 -0.006644
0.071119 -0.005087
0.071974 -0.003637
0.072647 -0.002302
0.073129 -0.001087
0.073411 0.000004
0.073480 0.000966
0.073322 0.001793
0.072927 0.002480
0.072284 0.003024
0.071391 0.003426
0.070255 0.003693
0.068886 0.003836
0.067302 0.003868
0.065522 0.003806
0.063569 0.003664
0.061461 0.003452
0.059220 0.003173
0.056862 0.002817
0.054402 0.002367
0.051851 0.001796
0.049216 0.001077
0.046501 0.000184
0.043705 -0.000902
0.040828 -0.002190
0.037870 -0.003681
0.034834 -0.005366
0.031728 -0.007231
0.028564 -0.009253
0.025363 -0.011403
0.022151 -0.013645
0.018959 -0.015939
0.015823 -0.018244
0.012775 -0.020519
0.009845 -0.022730
0.007055 -0.024851
0.004421 -0.026865
0.001951 -0.028767
-0.000355 -0.030562
-0.002504 -0.032259
-0.004508 -0.033874
-0.006382 -0.035420
-0.008143 -0.036907
-0.009804 -0.038337
-0.011377 -0.039710
-0.012868 -0.041020
-0.014281 -0.042257
-0.015612 -0.043410
-0.016853 -0.044465
-0.017992 -0.045403
-0.019005 -0.046204
-0.019867 -0.046846
-0.020549 -0.047305
-0.021023 -0.047562
-0.021267 -0.047601
-0.021267 -0.047419
-0.021017 -0.047019
-0.020523 -0.046417
-0.019800 -0.045635
-0.018873 -0.044700
-0.017773 -0.043639
-0.016533 -0.042474
-0.015189 -0.041222
-0.013771 -0.039891
-0.012304 -0.038486
-0.010805 -0.037009
-0.009282 -0.035460
-0.007741 -0.033839
-0.006183 -0.032146
-0.004605 -0.030382
-0.003009 -0.028546
-0.001394 -0.026641
0.000235 -0.024665
0.001874 -0.022620
0.003515 -0.020506
0.005149 -0.018324
0.006768 -0.016075
0.008362 -0.013759
0.009923 -0.011383
0.011440 -0.008955
0.012902 -0.006490
0.014295 -0.004006
0.015604 -0.001530
0.094673 -0.027402
0.097800 -0.026604
0.100863 -0.025849
0.103802 -0.025139
0.106549 -0.024479
0.109035 -0.023878
0.111199 -0.023341
0.112989 -0.022877
0.114365 -0.022491
0.115303 -0.022189
0.115794 -0.021974
0.115847 -0.021848
0.115490 -0.021810
0.114767 -0.021861
0.113739 -0.021999
0.112479 -0.022222
0.111064 -0.022527
0.109569 -0.022911
0.108059 -0.023369
0.106579 -0.023892
0.105148 -0.024470
0.103759 -0.025093
0.102385 -0.025749
0.100977 -0.026432
0.099483 -0.027136
0.097849 -0.027857
0.096027 -0.028593
0.093980 -0.029345
0.091686 -0.030114
0.089135 -0.030900
0.086331 -0.031704
0.083293 -0.032525
0.080055 -0.033361
0.076656 -0.034210
0.073144 -0.035070
0.069571 -0.035942
0.065985 -0.036826
0.062430 -0.037724
0.058945 -0.038639
0.055554 -0.039571
0.052273 -0.040517
0.049108 -0.041466
0.046060 -0.042404
0.043126 -0.043310
0.040304 -0.044163
0.037595 -0.044945
0.035003 -0.045640
0.032532 -0.046237
0.030190 -0.046732
0.027984 -0.047123
0.025921 -0.047413
0.024008 -0.047606
0.022249 -0.047707
0.020651 -0.047724
0.019216 -0.047662
0.017945 -0.047531
0.016836 -0.047339
0.015880 -0.047096
0.015066 -0.046813
0.014381 -0.046503
0.013809 -0.046175
0.013336 -0.045831
0.012954 -0.045469
0.012663 -0.045074
0.012468 -0.044628
0.012382 -0.044107
0.012416 -0.043488
0.012582 -0.042755
0.012884 -0.041899
0.013321 -0.040918
0.013886 -0.039815
0.014568 -0.038600
0.015352 -0.037284
0.016224 -0.035882
0.017164 -0.034408
0.018158 -0.032875
0.019188 -0.031299
0.020240 -0.029693
0.021300 -0.028069
0.022358 -0.026438
0.023401 -0.024810
0.024425 -0.023191
0.025424 -0.021582
0.026398 -0.019982
0.027347 -0.018386
0.028271 -0.016788
0.029166 -0.015187
0.030020 -0.013583
0.030817 -0.011985
0.031533 -0.010405
0.032142 -0.008860
0.032616 -0.007367
0.032930 -0.005944
0.033065 -0.004607
0.033005 -0.003371
0.032743 -0.002245
0.032279 -0.001234
0.031620 -0.000339
0.030779 0.000443
0.029775 0.001120
0.028628 0.001702
0.043741 -0.016742
0.046829 -0.015887
0.049820 -0.014994
0.052687 -0.014061
0.055408 -0.013090
0.057969 -0.012085
0.060364 -0.011049
0.062597 -0.009990
0.064679 -0.008912
0.066630 -0.007823
0.068469 -0.006731
0.070219 -0.005647
0.071895 -0.004587
0.073512 -0.003570
0.075072 -0.002616
0.076571 -0.001746
0.077987 -0.000974
0.079284 -0.000307
0.080416 0.000255
0.081330 0.000720
0.081979 0.001097
0.082326 0.001394
0.082342 0.001617
0.082016 0.001768
0.081346 0.001845
0.080346 0.001843
0.079040 0.001757
0.077465 0.001580
0.075667 0.001306
0.073697 0.000929
0.071603 0.000442
0.069426 -0.000161
0.067193 -0.000886
0.064920 -0.001739
0.062610 -0.002721
0.060253 -0.003834
0.057833 -0.005070
0.055330 -0.006419
0.052728 -0.007864
0.050015 -0.009381
0.047191 -0.010942
0.044268 -0.012523
0.041265 -0.014102
0.038213 -0.015663
0.035141 -0.017197
0.032084 -0.018696
0.029071 -0.020157
0.026134 -0.021578
0.023296 -0.022960
0.020579 -0.024307
0.017997 -0.025621
0.015558 -0.026909
0.013262 -0.028174
0.011106 -0.029421
0.009079 -0.030651
0.007165 -0.031867
0.005346 -0.033068
0.003602 -0.034256
0.001917 -0.035428
0.000285 -0.036583
-0.001286 -0.037715
-0.002773 -0.038815
-0.004140 -0.039869
-0.005350 -0.040861
-0.006365 -0.041770
-0.007158 -0.042572
-0.007710 -0.043246
-0.008011 -0.043770
-0.008067 -0.044126
-0.007890 -0.044301
-0.007502 -0.044287
-0.006932 -0.044080
-0.006208 -0.043682
-0.005359 -0.043091
-0.004408 -0.042311
-0.003375 -0.041348
-0.002275 -0.040214
-0.001119 -0.038928
0.000086 -0.037515
0.001335 -0.036007
0.002621 -0.034440
0.003943 -0.032848
0.005297 -0.031258
0.006676 -0.029694
0.008072 -0.028163
0.009473 -0.026668
0.010863 -0.025200
0.012226 -0.023747
0.013542 -0.022297
0.014795 -0.020838
0.015969 -0.019363
0.017051 -0.017867
0.018033 -0.016349
0.018912 -0.014806
0.019692 -0.013236
0.020380 -0.011639
0.020989 -0.010012
0.021534 -0.008358
0.022032 -0.006682
0.022497 -0.004993
0.022938 -0.003308
-0.037146 0.007493
-0.033950 0.008371
-0.030736 0.009319
-0.027521 0.010327
-0.024322 0.011387
-0.021155 0.012490
-0.018038 0.013623
-0.014992 0.014778
-0.012036 0.015943
-0.009188 0.017108
-0.006464 0.018262
-0.003880 0.019399
-0.001444 0.020508
0.000834 0.021582
0.002949 0.022611
0.004892 0.023584
0.006657 0.024488
0.008232 0.025311
0.009609 0.026043
0.010780 0.026678
0.011742 0.027213
0.012497 0.027651
0.013049 0.027995
0.013404 0.028250
0.013569 0.028418
0.013546 0.028501
0.013334 0.028495
0.012927 0.028393
0.012315 0.028189
0.011490 0.027873
0.010446 0.027439
0.009181 0.026881
0.007696 0.026197
0.005999 0.025384
0.004099 0.024441
0.002007 0.023368
-0.000261 0.022165
-0.002687 0.020837
-0.005248 0.019393
-0.007916 0.017844
-0.010661 0.016207
-0.013450 0.014501
-0.016252 0.012743
-0.019037 0.010952
-0.021778 0.009143
-0.024456 0.007327
-0.027055 0.005509
-0.029566 0.003692
-0.031975 0.001880
-0.034272 0.000072
-0.036442 -0.001727
-0.038472 -0.003511
-0.040347 -0.005275
-0.042059 -0.007012
-0.043604 -0.008712
-0.044985 -0.010371
-0.046207 -0.011982
-0.047279 -0.013538
-0.048202 -0.015030
-0.048972 -0.016444
-0.049578 -0.017764
-0.050002 -0.018975
-0.050229 -0.020064
-0.050249 -0.021020
-0.050058 -0.021838
-0.049661 -0.022519
-0.049067 -0.023066
-0.048290 -0.023485
-0.047342 -0.023787
-0.046231 -0.023979
-0.044961 -0.024070
-0.043529 -0.024067
-0.041931 -0.023974
-0.040163 -0.023795
-0.038223 -0.023532
-0.036114 -0.023187
-0.033839 -0.022759
-0.031405 -0.022246
-0.028818 -0.021645
-0.026085 -0.020954
-0.023215 -0.020171
-0.020227 -0.019300
-0.017142 -0.018346
-0.013986 -0.017316
-0.010784 -0.016218
-0.007564 -0.015058
-0.004350 -0.013844
-0.001163 -0.012584
0.001978 -0.011286
0.005058 -0.009959
0.008061 -0.008615
0.010972 -0.007270
0.013774 -0.005940
0.016448 -0.004643
0.018974 -0.003396
0.021339 -0.002214
0.023533 -0.001108
0.025555 -0.000084
0.027410 0.000855
0.029114 0.001708
0.030684 0.002479
-0.012555 0.014958
-0.009308 0.015803
-0.005901 0.016710
-0.002355 0.017657
0.001305 0.018620
0.005052 0.019569
0.008853 0.020474
0.012679 0.021309
0.016497 0.022050
0.020273 0.022677
0.023974 0.023176
0.027566 0.023535
0.031020 0.023749
0.034311 0.023819
0.037420 0.023751
0.040337 0.023555
0.043058 0.023250
0.045586 0.022856
0.047928 0.022399
0.050093 0.021901
0.052087 0.021383
0.053912 0.020859
0.055567 0.020335
0.057041 0.019809
0.058321 0.019274
0.059388 0.018715
0.060221 0.018116
0.060796 0.017456
0.061087 0.016718
0.061072 0.015884
0.060728 0.014941
0.060042 0.013881
0.059009 0.012701
0.057638 0.011402
0.055947 0.009992
0.053963 0.008481
0.051718 0.006887
0.049249 0.005230
0.046590 0.003533
0.043772 0.001821
0.040825 0.000122
0.037775 -0.001542
0.034643 -0.003150
0.031448 -0.004685
0.028208 -0.006137
0.024934 -0.007500
0.021634 -0.008773
0.018315 -0.009960
0.014978 -0.011069
0.011627 -0.012111
0.008267 -0.013095
0.004908 -0.014030
0.001562 -0.014926
-0.001750 -0.015788
-0.005008 -0.016619
-0.008189 -0.017424
-0.011270 -0.018203
-0.014232 -0.018956
-0.017058 -0.019681
-0.019732 -0.020374
-0.022239 -0.021029
-0.024564 -0.021638
-0.026690 -0.022189
-0.028601 -0.022668
-0.030282 -0.023060
-0.031719 -0.023348
-0.032904 -0.023519
-0.033833 -0.023566
-0.034506 -0.023487
-0.034925 -0.023290
-0.035095 -0.022988
-0.035018 -0.022597
-0.034700 -0.022137
-0.034144 -0.021626
-0.033357 -0.021083
-0.032351 -0.020528
-0.031140 -0.019975
-0.029745 -0.019440
-0.028186 -0.018934
-0.026483 -0.018463
-0.024652 -0.018031
-0.022704 -0.017634
-0.020642 -0.017261
-0.018466 -0.016895
-0.016171 -0.016514
-0.013755 -0.016094
-0.011217 -0.015613
-0.008560 -0.015054
-0.005795 -0.014410
-0.002937 -0.013685
-0.000008 -0.012893
0.002968 -0.012057
0.005960 -0.011204
0.008935 -0.010362
0.011861 -0.009558
0.014703 -0.008817
0.017429 -0.008160
0.020011 -0.007602
0.022426 -0.007154
0.024657 -0.006821
0.026696 -0.006600
0.031591 -0.029509
0.034785 -0.028568
0.037919 -0.027612
0.040955 -0.026643
0.043861 -0.025668
0.046615 -0.024688
0.049201 -0.023707
0.051609 -0.022726
0.053834 -0.021750
0.055869 -0.020785
0.057711 -0.019840
0.059353 -0.018927
0.060794 -0.018061
0.062032 -0.017256
0.063072 -0.016528
0.063925 -0.015888
0.064605 -0.015346
0.065127 -0.014905
0.065500 -0.014568
0.065729 -0.014328
0.065805 -0.014178
0.065712 -0.014109
0.065434 -0.014113
0.064953 -0.014182
0.064259 -0.014314
0.063349 -0.014504
0.062226 -0.014748
0.060902 -0.015044
0.059390 -0.015386
0.057706 -0.015769
0.055868 -0.016189
0.053892 -0.016645
0.051795 -0.017136
0.049591 -0.017665
0.047292 -0.018239
0.044908 -0.018865
0.042446 -0.019552
0.039916 -0.020306
0.037321 -0.021134
0.034667 -0.022037
0.031957 -0.023017
0.029193 -0.024069
0.026383 -0.025189
0.023537 -0.026370
0.020670 -0.027604
0.017797 -0.028881
0.014940 -0.030191
0.012116 -0.031520
0.009346 -0.032851
0.006649 -0.034166
0.004047 -0.035444
0.001560 -0.036661
-0.000787 -0.037794
-0.002973 -0.038823
-0.004978 -0.039736
-0.006795 -0.040528
-0.008424 -0.041207
-0.009872 -0.041782
-0.011157 -0.042272
-0.012294 -0.042694
-0.013303 -0.043065
-0.014197 -0.043400
-0.014982 -0.043709
-0.015654 -0.043994
-0.016203 -0.044256
-0.016614 -0.044488
-0.016871 -0.044678
-0.016963 -0.044810
-0.016878 -0.044866
-0.016610 -0.044822
-0.016154 -0.044655
-0.015506 -0.044339
-0.014666 -0.043851
-0.013635 -0.043173
-0.012418 -0.042293
-0.011027 -0.041210
-0.009478 -0.039936
-0.007792 -0.038488
-0.005991 -0.036893
-0.004099 -0.035178
-0.002136 -0.033372
-0.000122 -0.031499
0.001931 -0.029578
0.004009 -0.027627
0.006103 -0.025654
0.008203 -0.023667
0.010296 -0.021669
0.012367 -0.019661
0.014401 -0.017642
0.016382 -0.015611
0.018295 -0.013562
0.020126 -0.011492
0.021863 -0.009395
0.023497 -0.007267
0.025016 -0.005107
0.026410 -0.002918
0.027666 -0.000709
0.028773 0.001503
0.029721 0.003697
0.030503 0.005852
0.031116 0.007946
0.005759 0.012019
0.009016 0.012983
0.012228 0.014007
0.015372 0.015085
0.018424 0.016205
0.021361 0.017355
0.024161 0.018517
0.026805 0.019674
0.029276 0.020805
0.031564 0.021886
0.033668 0.022893
0.035592 0.023800
0.037351 0.024585
0.038963 0.025230
0.040445 0.025726
0.041799 0.026079
0.043015 0.026305
0.044079 0.026430
0.044978 0.026476
0.045700 0.026460
0.046240 0.026392
0.046589 0.026272
0.046741 0.026095
0.046687 0.025854
0.046418 0.025540
0.045927 0.025146
0.045211 0.024663
0.044268 0.024089
0.043101 0.023419
0.041716 0.022652
0.040122 0.021786
0.038333 0.020819
0.036360 0.019747
0.034216 0.018566
0.031913 0.017271
0.029459 0.015859
0.026860 0.014336
0.024135 0.012720
0.021312 0.011038
0.018429 0.009321
0.015527 0.007597
0.012640 0.005883
0.009799 0.004192
0.007025 0.002529
0.004337 0.000897
0.001746 -0.000701
-0.000737 -0.002264
-0.003103 -0.003786
-0.005344 -0.005265
-0.007454 -0.006695
-0.009429 -0.008074
-0.011265 -0.009399
-0.012966 -0.010674
-0.014542 -0.011904
-0.016011 -0.013102
-0.017400 -0.014283
-0.018742 -0.015470
-0.020070 -0.016682
-0.021402 -0.017933
-0.022733 -0.019223
-0.024037 -0.020539
-0.025273 -0.021855
-0.026404 -0.023142
-0.027396 -0.024369
-0.028219 -0.025504
-0.028850 -0.026519
-0.029269 -0.027387
-0.029458 -0.028085
-0.029403 -0.028593
-0.029094 -0.028898
-0.028524 -0.028989
-0.027695 -0.028865
-0.026614 -0.028531
-0.025297 -0.028004
-0.023769 -0.027305
-0.022061 -0.026467
-0.020211 -0.025525
-0.018260 -0.024519
-0.016251 -0.023488
-0.014220 -0.022467
-0.012193 -0.021478
-0.010185 -0.020532
-0.008200 -0.019621
-0.006236 -0.018730
-0.004284 -0.017836
-0.002340 -0.016919
-0.000398 -0.015962
0.001540 -0.014952
0.003470 -0.013884
0.005387 -0.012754
0.007279 -0.011564
0.009134 -0.010319
0.010939 -0.009026
0.012677 -0.007696
0.014332 -0.006345
0.015887 -0.004988
0.017327 -0.003645
0.018638 -0.002336
0.019806 -0.001080
0.020823 0.000106
0.021683 0.001205
-0.031497 0.026267
-0.028388 0.027295
-0.025296 0.028355
-0.022215 0.029438
-0.019137 0.030534
-0.016053 0.031634
-0.012957 0.032730
-0.009845 0.033813
-0.006714 0.034874
-0.003570 0.035906
-0.000427 0.036899
0.002694 0.037846
0.005760 0.038737
0.008735 0.039564
0.011581 0.040320
0.014262 0.040998
0.016749 0.041595
0.019018 0.042105
0.021055 0.042526
0.022853 0.042852
0.024408 0.043078
0.025719 0.043196
0.026786 0.043201
0.027609 0.043088
0.028185 0.042854
0.028516 0.042501
0.028600 0.042032
0.028440 0.041450
0.028036 0.040758
0.027386 0.039959
0.026488 0.039054
0.025339 0.038045
0.023935 0.036935
0.022277 0.035729
0.020372 0.034433
0.018236 0.033057
0.015890 0.031610
0.013362 0.030102
0.010685 0.028543
0.007890 0.026941
0.005011 0.025303
0.002074 0.023635
-0.000897 0.021943
-0.003883 0.020232
-0.006867 0.018508
-0.009835 0.016777
-0.012776 0.015046
-0.015682 0.013317
-0.018547 0.011592
-0.021370 0.009867
-0.024156 0.008138
-0.026907 0.006396
-0.029626 0.004634
-0.032307 0.002850
-0.034937 0.001045
-0.037489 -0.000771
-0.039926 -0.002586
-0.042210 -0.004382
-0.044304 -0.006138
-0.046177 -0.007838
-0.047808 -0.009464
-0.049188 -0.011000
-0.050318 -0.012434
-0.051200 -0.013754
-0.051842 -0.014948
-0.052245 -0.016010
-0.052410 -0.016932
-0.052332 -0.017710
-0.052006 -0.018346
-0.051428 -0.018843
-0.050598 -0.019208
-0.049516 -0.019452
-0.048186 -0.019586
-0.046610 -0.019619
-0.044788 -0.019561
-0.042718 -0.019415
-0.040399 -0.019181
-0.037830 -0.018859
-0.035016 -0.018445
-0.031969 -0.017936
-0.028706 -0.017329
-0.025253 -0.016624
-0.021636 -0.015822
-0.017883 -0.014928
-0.014025 -0.013949
-0.010090 -0.012897
-0.006106 -0.011786
-0.002103 -0.010634
0.001891 -0.009456
0.005851 -0.008268
0.009753 -0.007084
0.013575 -0.005916
0.017299 -0.004774
0.020911 -0.003666
0.024398 -0.002598
0.027752 -0.001574
0.030960 -0.000596
0.034007 0.000334
0.036875 0.001216
0.039540 0.002047
0.041981 0.002828
-0.030538 0.041744
-0.027290 0.042727
-0.024031 0.043759
-0.020798 0.044827
-0.017628 0.045920
-0.014558 0.047021
-0.011620 0.048116
-0.008840 0.049189
-0.006232 0.050225
-0.003802 0.051212
-0.001550 0.052136
0.000522 0.052983
0.002407 0.053738
0.004093 0.054386
0.005567 0.054916
0.006815 0.055325
0.007830 0.055612
0.008606 0.055784
0.009141 0.055848
0.009431 0.055812
0.009476 0.055678
0.009271 0.055445
0.008815 0.055105
0.008110 0.054653
0.007163 0.054077
0.005983 0.053368
0.004588 0.052517
0.002998 0.051516
0.001235 0.050356
-0.000676 0.049030
-0.002716 0.047534
-0.004865 0.045861
-0.007113 0.044010
-0.009449 0.041985
-0.011860 0.039800
-0.014333 0.037477
-0.016848 0.035045
-0.019386 0.032541
-0.021923 0.029999
-0.024440 0.027453
-0.026915 0.024930
-0.029326 0.022450
-0.031649 0.020028
-0.033860 0.017676
-0.035930 0.015403
-0.037835 0.013213
-0.039553 0.011115
-0.041070 0.009109
-0.042385 0.007197
-0.043508 0.005375
-0.044466 0.003633
-0.045302 0.001955
-0.046068 0.000323
-0.046816 -0.001283
-0.047589 -0.002879
-0.048406 -0.004470
-0.049261 -0.006050
-0.050121 -0.007606
-0.050940 -0.009120
-0.051667 -0.010574
-0.052248 -0.011951
-0.052639 -0.013235
-0.052797 -0.014410
-0.052690 -0.015461
-0.052289 -0.016369
-0.051575 -0.017115
-0.050539 -0.017682
-0.049181 -0.018054
-0.047515 -0.018219
-0.045567 -0.018174
-0.043375 -0.017920
-0.040987 -0.017471
-0.038459 -0.016844
-0.035847 -0.016065
-0.033202 -0.015162
-0.030564 -0.014165
-0.027962 -0.013103
-0.025407 -0.011998
-0.022901 -0.010871
-0.020436 -0.009736
-0.017999 -0.008603
-0.015576 -0.007476
-0.013156 -0.006356
-0.010728 -0.005240
-0.008290 -0.004124
-0.005842 -0.003005
-0.003393 -0.001880
-0.000956 -0.000751
0.001451 0.000377
0.003810 0.001496
0.006101 0.002593
0.008306 0.003654
0.010412 0.004662
0.012411 0.005602
0.014300 0.006457
0.016086 0.007214
0.017779 0.007862
0.019387 0.008396
0.020917 0.008813
0.022369 0.009115
0.023733 0.009308
0.041134 -0.031916
0.044069 -0.030908
0.046761 -0.029937
0.049193 -0.029007
0.051357 -0.028120
0.053243 -0.027276
0.054853 -0.026477
0.056191 -0.025722
0.057272 -0.025009
0.058120 -0.024341
0.058764 -0.023721
0.059241 -0.023156
0.059586 -0.022660
0.059828 -0.022246
0.059982 -0.021931
0.060041 -0.021728
0.059985 -0.021648
0.059779 -0.021698
0.059385 -0.021881
0.058767 -0.022200
0.057896 -0.022654
0.056754 -0.023243
0.055330 -0.023966
0.053626 -0.024820
0.051648 -0.025800
0.049413 -0.026896
0.046945 -0.028095
0.044274 -0.029378
0.041435 -0.030723
0.038467 -0.032106
0.035408 -0.033504
0.032296 -0.034895
0.029159 -0.036267
0.026020 -0.037617
0.022887 -0.038949
0.019763 -0.040270
0.016646 -0.041592
0.013540 -0.042924
0.010455 -0.044268
0.007407 -0.045627
0.004420 -0.046996
0.001523 -0.048368
-0.001259 -0.049733
-0.003899 -0.051078
-0.006372 -0.052387
-0.008656 -0.053642
-0.010729 -0.054823
-0.012569 -0.055907
-0.014158 -0.056868
-0.015482 -0.057681
-0.016529 -0.058320
-0.017298 -0.058764
-0.017797 -0.058998
-0.018044 -0.059015
-0.018071 -0.058821
-0.017919 -0.058435
-0.017629 -0.057880
-0.017234 -0.057187
-0.016755 -0.056386
-0.016197 -0.055504
-0.015553 -0.054562
-0.014809 -0.053574
-0.013950 -0.052548
-0.012964 -0.051484
-0.011844 -0.050377
-0.010586 -0.049219
-0.009189 -0.048000
-0.007658 -0.046709
-0.005999 -0.045333
-0.004221 -0.043863
-0.002335 -0.042288
-0.000353 -0.040598
0.001716 -0.038783
0.003859 -0.036838
0.006066 -0.034763
0.008323 -0.032563
0.010619 -0.030257
0.012942 -0.027868
0.015285 -0.025425
0.017638 -0.022959
0.019989 -0.020495
0.022322 -0.018059
0.024614 -0.015670
0.026836 -0.013342
0.028960 -0.011087
0.030959 -0.008913
0.032809 -0.006829
0.034490 -0.004841
0.035987 -0.002954
0.037288 -0.001176
0.038384 0.000490
0.039270 0.002040
0.039947 0.003475
0.040421 0.004797
0.040704 0.006013
0.040816 0.007133
0.040781 0.008164
0.040629 0.009110
0.040387 0.009968
0.040080 0.010733
0.039722 0.011398
-0.004393 0.011063
-0.001123 0.011996
0.002098 0.012869
0.005261 0.013683
0.008351 0.014438
0.011348 0.015135
0.014231 0.015776
0.016977 0.016359
0.019561 0.016886
0.021964 0.017355
0.024169 0.017766
0.026163 0.018119
0.027940 0.018416
0.029500 0.018656
0.030846 0.018840
0.031984 0.018965
0.032922 0.019024
0.033665 0.019008
0.034218 0.018906
0.034583 0.018706
0.034760 0.018399
0.034744 0.017975
0.034526 0.017429
0.034095 0.016757
0.033438 0.015956
0.032547 0.015031
0.031417 0.013989
0.030052 0.012842
0.028463 0.011608
0.026668 0.010308
0.024694 0.008965
0.022568 0.007601
0.020320 0.006236
0.017982 0.004886
0.015580 0.003561
0.013138 0.002262
0.010674 0.000983
0.008200 -0.000286
0.005722 -0.001559
0.003239 -0.002850
0.000748 -0.004168
-0.001761 -0.005521
-0.004295 -0.006913
-0.006859 -0.008341
-0.009451 -0.009798
-0.012060 -0.011270
-0.014663 -0.012737
-0.017228 -0.014172
-0.019714 -0.015548
-0.022081 -0.016834
-0.024288 -0.018006
-0.026302 -0.019045
-0.028097 -0.019943
-0.029658 -0.020701
-0.030978 -0.021335
-0.032063 -0.021868
-0.032925 -0.022327
-0.033582 -0.022742
-0.034054 -0.023135
-0.034359 -0.023520
-0.034518 -0.023900
-0.034542 -0.024267
-0.034444 -0.024609
-0.034228 -0.024909
-0.033894 -0.025149
-0.033434 -0.025307
-0.032835 -0.025362
-0.032080 -0.025291
-0.031151 -0.025070
-0.030031 -0.024680
-0.028710 -0.024106
-0.027185 -0.023341
-0.025460 -0.022387
-0.023551 -0.021260
-0.021478 -0.019988
-0.019269 -0.018607
-0.016956 -0.017159
-0.014570 -0.015684
-0.012142 -0.014216
-0.009701 -0.012777
-0.007270 -0.011381
-0.004866 -0.010030
-0.002497 -0.008726
-0.000168 -0.007466
0.002124 -0.006249
0.004382 -0.005076
0.006610 -0.003949
0.008809 -0.002870
0.010977 -0.001842
0.013105 -0.000868
0.015179 0.000049
0.017183 0.000907
0.019098 0.001703
0.020905 0.002435
0.022586 0.003103
0.024128 0.003706
0.025518 0.004249
0.026749 0.004738
0.027820 0.005187
0.028730 0.005614
0.029484 0.006034
-0.029780 0.008038
-0.026676 0.009083
-0.023639 0.010187
-0.020685 0.011344
-0.017829 0.012547
-0.015083 0.013790
-0.012457 0.015067
-0.009962 0.016370
-0.007607 0.017688
-0.005401 0.019010
-0.003351 0.020322
-0.001461 0.021610
0.000267 0.022861
0.001836 0.024063
0.003245 0.025206
0.004492 0.026281
0.005570 0.027278
0.006466 0.028187
0.007165 0.028996
0.007656 0.029695
0.007931 0.030273
0.007987 0.030721
0.007828 0.031033
0.007463 0.031204
0.006905 0.031234
0.006167 0.031123
0.005263 0.030874
0.004202 0.030490
0.002995 0.029976
0.001651 0.029338
0.000175 0.028583
-0.001424 0.027719
-0.003141 0.026753
-0.004970 0.025692
-0.006907 0.024545
-0.008950 0.023317
-0.011093 0.022017
-0.013326 0.020649
-0.015634 0.019222
-0.017989 0.017740
-0.020362 0.016210
-0.022719 0.014639
-0.025028 0.013030
-0.027262 0.011392
-0.029397 0.009729
-0.031419 0.008047
-0.033318 0.006351
-0.035091 0.004648
-0.036734 0.002943
-0.038247 0.001247
-0.039623 -0.000428
-0.040857 -0.002067
-0.041941 -0.003657
-0.042873 -0.005184
-0.043653 -0.006638
-0.044289 -0.008015
-0.044791 -0.009313
-0.045166 -0.010531
-0.045417 -0.011670
-0.045535 -0.012729
-0.045503 -0.013702
-0.045299 -0.014583
-0.044903 -0.015363
-0.044299 -0.016034
-0.043482 -0.016588
-0.042455 -0.017021
-0.041230 -0.017331
-0.039826 -0.017519
-0.038263 -0.017589
-0.036562 -0.017545
-0.034737 -0.017388
-0.032798 -0.017123
-0.030750 -0.016751
-0.028595 -0.016273
-0.026333 -0.015695
-0.023970 -0.015025
-0.021509 -0.014274
-0.018958 -0.013453
-0.016323 -0.012575
-0.013610 -0.011651
-0.010828 -0.010688
-0.007989 -0.009695
-0.005112 -0.008678
-0.002221 -0.007644
0.000658 -0.006599
0.003497 -0.005551
0.006270 -0.004510
0.008952 -0.003485
0.011525 -0.002487
0.013976 -0.001525
0.016297 -0.000606
0.018485 0.000261
0.020538 0.001074
0.022459 0.001828
0.024250 0.002522
0.025914 0.003152
0.027459 0.003720
0.028894 0.004225
0.030235 0.004672
0.031499 0.005067
0.032703 0.005416
-0.011958 0.012005
-0.008794 0.012926
-0.005793 0.013893
-0.002950 0.014912
-0.000260 0.015993
0.002277 0.017138
0.004660 0.018347
0.006885 0.019616
0.008948 0.020939
0.010842 0.022307
0.012566 0.023709
0.014114 0.025137
0.015484 0.026580
0.016669 0.028026
0.017664 0.029460
0.018463 0.030864
0.019063 0.032212
0.019467 0.033476
0.019682 0.034623
0.019718 0.035618
0.019585 0.036429
0.019292 0.037027
0.018847 0.037393
0.018251 0.037517
0.017506 0.037402
0.016611 0.037059
0.015567 0.036506
0.014379 0.035764
0.013051 0.034857
0.011594 0.033813
0.010018 0.032661
0.008335 0.031432
0.006559 0.030157
0.004701 0.028869
0.002774 0.027591
0.000791 0.026343
-0.001234 0.025132
-0.003291 0.023950
-0.005370 0.022776
-0.007470 0.021581
-0.009595 0.020328
-0.011755 0.018985
-0.013959 0.017519
-0.016219 0.015912
-0.018533 0.014157
-0.020888 0.012261
-0.023254 0.010246
-0.025591 0.008145
-0.027851 0.005994
-0.029989 0.003832
-0.031961 0.001695
-0.033726 -0.000380
-0.035253 -0.002363
-0.036517 -0.004228
-0.037500 -0.005957
-0.038193 -0.007538
-0.038596 -0.008968
-0.038718 -0.010252
-0.038579 -0.011397
-0.038213 -0.012417
-0.037665 -0.013326
-0.036988 -0.014137
-0.036240 -0.014860
-0.035476 -0.015505
-0.034745 -0.016075
-0.034074 -0.016572
-0.033471 -0.016988
-0.032922 -0.017310
-0.032395 -0.017525
-0.031852 -0.017615
-0.031252 -0.017568
-0.030560 -0.017372
-0.029746 -0.017021
-0.028790 -0.016514
-0.027676 -0.015854
-0.026395 -0.015048
-0.024944 -0.014107
-0.023325 -0.013046
-0.021550 -0.011881
-0.019638 -0.010630
-0.017616 -0.009311
-0.015513 -0.007941
-0.013360 -0.006537
-0.011189 -0.005115
-0.009028 -0.003695
-0.006901 -0.002298
-0.004827 -0.000945
-0.002822 0.000342
-0.000894 0.001546
0.000947 0.002655
0.002693 0.003664
0.004339 0.004571
0.005875 0.005377
0.007296 0.006088
0.008597 0.006712
0.009777 0.007262
0.010835 0.007751
0.011775 0.008201
0.012602 0.008630
0.013324 0.009061
0.013949 0.009510
0.033045 -0.007236
0.036208 -0.006290
0.039244 -0.005390
0.042139 -0.004544
0.044881 -0.003757
0.047457 -0.003034
0.049853 -0.002381
0.052058 -0.001800
0.054061 -0.001296
0.055858 -0.000870
0.057451 -0.000522
0.058851 -0.000252
0.060071 -0.000058
0.061129 0.000063
0.062038 0.000111
0.062805 0.000086
0.063428 -0.000013
0.063897 -0.000189
0.064195 -0.000447
0.064302 -0.000791
0.064196 -0.001226
0.063857 -0.001756
0.063265 -0.002383
0.062404 -0.003108
0.061263 -0.003930
0.059837 -0.004844
0.058126 -0.005845
0.056139 -0.006920
0.053895 -0.008059
0.051420 -0.009245
0.048748 -0.010464
0.045920 -0.011699
0.042979 -0.012936
0.039967 -0.014165
0.036921 -0.015376
0.033872 -0.016568
0.030839 -0.017739
0.027835 -0.018895
0.024866 -0.020043
0.021935 -0.021189
0.019044 -0.022338
0.016194 -0.023495
0.013390 -0.024655
0.010637 -0.025814
0.007944 -0.026962
0.005321 -0.028086
0.002784 -0.029170
0.000351 -0.030197
-0.001959 -0.031150
-0.004124 -0.032010
-0.006122 -0.032760
-0.007937 -0.033387
-0.009557 -0.033883
-0.010978 -0.034243
-0.012206 -0.034470
-0.013255 -0.034575
-0.014144 -0.034572
-0.014892 -0.034483
-0.015514 -0.034331
-0.016016 -0.034142
-0.016394 -0.033938
-0.016642 -0.033734
-0.016745 -0.033536
-0.016689 -0.033338
-0.016457 -0.033127
-0.016037 -0.032882
-0.015415 -0.032580
-0.014584 -0.032196
-0.013540 -0.031708
-0.012282 -0.031096
-0.010817 -0.030343
-0.009160 -0.029438
-0.007331 -0.028377
-0.005357 -0.027161
-0.003270 -0.025797
-0.001105 -0.024300
0.001103 -0.022692
0.003322 -0.020996
0.005525 -0.019244
0.007693 -0.017465
0.009814 -0.015692
0.011880 -0.013954
0.013887 -0.012273
0.015833 -0.010663
0.017713 -0.009128
0.019528 -0.007668
0.021272 -0.006278
0.022941 -0.004952
0.024526 -0.003684
0.026018 -0.002469
0.027402 -0.001304
0.028665 -0.000188
0.029790 0.000878
0.030766 0.001894
0.031581 0.002856
0.032231 0.003762
0.032718 0.004610
0.033051 0.005398
0.033245 0.006126
0.033315 0.006797
0.033274 0.007410
0.004176 0.002596
0.007362 0.003500
0.010472 0.004330
0.013496 0.005088
0.016429 0.005778
0.019268 0.006409
0.022011 0.006995
0.024654 0.007550
0.027193 0.008088
0.029621 0.008625
0.031930 0.009168
0.034110 0.009721
0.036152 0.010279
0.038044 0.010830
0.039776 0.011355
0.041337 0.011835
0.042717 0.012248
0.043907 0.012576
0.044902 0.012805
0.045699 0.012923
0.046298 0.012918
0.046702 0.012784
0.046915 0.012515
0.046941 0.012108
0.046785 0.011562
0.046450 0.010881
0.045939 0.010072
0.045252 0.009146
0.044391 0.008114
0.043354 0.006988
0.042141 0.005781
0.040753 0.004501
0.039194 0.003155
0.037468 0.001749
0.035585 0.000290
0.033556 -0.001213
0.031396 -0.002748
0.029120 -0.004301
0.026747 -0.005860
0.024295 -0.007413
0.021782 -0.008953
0.019226 -0.010474
0.016641 -0.011972
0.014041 -0.013444
0.011437 -0.014885
0.008837 -0.016292
0.006250 -0.017657
0.003683 -0.018974
0.001144 -0.020236
-0.001360 -0.021436
-0.003815 -0.022570
-0.006206 -0.023635
-0.008517 -0.024633
-0.010730 -0.025565
-0.012826 -0.026433
-0.014788 -0.027235
-0.016602 -0.027967
-0.018257 -0.028621
-0.019743 -0.029189
-0.021054 -0.029662
-0.022188 -0.030033
-0.023144 -0.030297
-0.023926 -0.030450
-0.024538 -0.030489
-0.024992 -0.030410
-0.025297 -0.030215
-0.025467 -0.029904
-0.025514 -0.029478
-0.025447 -0.028939
-0.025273 -0.028289
-0.024993 -0.027527
-0.024600 -0.026652
-0.024085 -0.025662
-0.023435 -0.024556
-0.022638 -0.023332
-0.021682 -0.021991
-0.020563 -0.020538
-0.019278 -0.018984
-0.017836 -0.017348
-0.016246 -0.015654
-0.014525 -0.013927
-0.012690 -0.012194
-0.010762 -0.010476
-0.008761 -0.008793
-0.006707 -0.007161
-0.004623 -0.005592
-0.002531 -0.004103
-0.000452 -0.002707
0.001593 -0.001416
0.003586 -0.000240
0.005517 0.000815
0.007375 0.001753
0.009159 0.002580
0.010865 0.003312
0.012492 0.003966
0.014041 0.004566
0.015508 0.005133
0.016889 0.005685
0.018180 0.006230
0.019370 0.006769
0.020451 0.007289
0.053959 -0.001543
0.057023 -0.000722
0.060016 0.000225
0.062914 0.001289
0.065695 0.002454
0.068335 0.003700
0.070817 0.005007
0.073125 0.006353
0.075252 0.007716
0.077199 0.009076
0.078977 0.010412
0.080605 0.011704
0.082113 0.012935
0.083530 0.014090
0.084883 0.015159
0.086187 0.016138
0.087437 0.017026
0.088612 0.017827
0.089683 0.018548
0.090615 0.019191
0.091383 0.019757
0.091968 0.020239
0.092358 0.020630
0.092545 0.020916
0.092517 0.021088
0.092261 0.021136
0.091761 0.021056
0.091005 0.020848
0.089983 0.020515
0.088696 0.020065
0.087153 0.019509
0.085374 0.018857
0.083385 0.018122
0.081217 0.017319
0.078898 0.016460
0.076454 0.015557
0.073901 0.014618
0.071251 0.013648
0.068515 0.012647
0.065704 0.011609
0.062833 0.010522
0.059924 0.009370
0.057002 0.008135
0.054091 0.006805
0.051213 0.005371
0.048380 0.003835
0.045601 0.002204
0.042880 0.000495
0.040220 -0.001273
0.037627 -0.003079
0.035107 -0.004901
0.032667 -0.006723
0.030309 -0.008530
0.028033 -0.010309
0.025830 -0.012055
0.023684 -0.013764
0.021575 -0.015440
0.019482 -0.017087
0.017394 -0.018710
0.015313 -0.020314
0.013258 -0.021893
0.011256 -0.023440
0.009339 -0.024937
0.007537 -0.026359
0.005871 -0.027678
0.004354 -0.028864
0.002995 -0.029885
0.001797 -0.030721
0.000769 -0.031355
-0.000082 -0.031783
-0.000747 -0.032006
-0.001218 -0.032037
-0.001496 -0.031891
-0.001586 -0.031589
-0.001502 -0.031158
-0.001267 -0.030627
-0.000902 -0.030031
-0.000434 -0.029402
0.000117 -0.028772
0.000736 -0.028166
0.001414 -0.027600
0.002146 -0.027080
0.002924 -0.026595
0.003737 -0.026125
0.004572 -0.025637
0.005408 -0.025098
0.006225 -0.024475
0.007004 -0.023745
0.007733 -0.022896
0.008401 -0.021929
0.009002 -0.020857
0.009532 -0.019699
0.009985 -0.018478
0.010356 -0.017217
0.010644 -0.015935
0.010846 -0.014653
0.010969 -0.013387
0.011024 -0.012153
0.011028 -0.010961
0.011003 -0.009818
0.010969 -0.008726
-0.021041 0.005511
-0.017875 0.006491
-0.014605 0.007411
-0.011260 0.008253
-0.007862 0.009007
-0.004435 0.009661
-0.000996 0.010207
0.002437 0.010643
0.005846 0.010966
0.009214 0.011174
0.012521 0.011266
0.015750 0.011242
0.018883 0.011099
0.021903 0.010837
0.024795 0.010457
0.027548 0.009961
0.030152 0.009353
0.032599 0.008637
0.034880 0.007820
0.036989 0.006906
0.038916 0.005902
0.040654 0.004817
0.042199 0.003662
0.043550 0.002450
0.044709 0.001193
0.045681 -0.000094
0.046472 -0.001402
0.047081 -0.002723
0.047502 -0.004055
0.047723 -0.005398
0.047727 -0.006757
0.047496 -0.008138
0.047014 -0.009544
0.046267 -0.010979
0.045246 -0.012441
0.043946 -0.013927
0.042367 -0.015433
0.040510 -0.016952
0.038382 -0.018477
0.035995 -0.020000
0.033361 -0.021507
0.030499 -0.022981
0.027430 -0.024404
0.024183 -0.025751
0.020786 -0.027000
0.017272 -0.028131
0.013671 -0.029128
0.010015 -0.029983
0.006332 -0.030695
0.002651 -0.031266
-0.000998 -0.031704
-0.004584 -0.032018
-0.008074 -0.032217
-0.011436 -0.032306
-0.014643 -0.032290
-0.017674 -0.032174
-0.020514 -0.031958
-0.023158 -0.031646
-0.025603 -0.031239
-0.027851 -0.030739
-0.029904 -0.030149
-0.031761 -0.029471
-0.033419 -0.028708
-0.034873 -0.027866
-0.036120 -0.026954
-0.037161 -0.025986
-0.038005 -0.024980
-0.038666 -0.023959
-0.039165 -0.022949
-0.039522 -0.021972
-0.039748 -0.021051
-0.039843 -0.020197
-0.039792 -0.019414
-0.039571 -0.018695
-0.039149 -0.018030
-0.038499 -0.017401
-0.037597 -0.016795
-0.036431 -0.016198
-0.034993 -0.015602
-0.033285 -0.015002
-0.031311 -0.014392
-0.029077 -0.013770
-0.026593 -0.013136
-0.023871 -0.012491
-0.020931 -0.011836
-0.017796 -0.011179
-0.014496 -0.010527
-0.011066 -0.009889
-0.007546 -0.009276
-0.003973 -0.008698
-0.000383 -0.008163
0.003192 -0.007675
0.006727 -0.007236
0.010199 -0.006846
0.013589 -0.006501
0.016876 -0.006197
0.020043 -0.005934
0.023069 -0.005712
0.025939 -0.005533
0.028639 -0.005403
0.031159 -0.005326
-0.042823 0.012911
-0.039790 0.013961
-0.036731 0.015063
-0.033661 0.016205
-0.030592 0.017370
-0.027532 0.018539
-0.024489 0.019695
-0.021471 0.020820
-0.018483 0.021899
-0.015534 0.022920
-0.012634 0.023877
-0.009792 0.024766
-0.007020 0.025589
-0.004332 0.026346
-0.001745 0.027037
0.000722 0.027659
0.003045 0.028203
0.005202 0.028655
0.007174 0.029003
0.008942 0.029234
0.010495 0.029335
0.011827 0.029300
0.012935 0.029123
0.013820 0.028803
0.014490 0.028341
0.014948 0.027740
0.015201 0.027009
0.015254 0.026158
0.015111 0.025204
0.014776 0.024166
0.014253 0.023072
0.013549 0.021951
0.012674 0.020833
0.011639 0.019748
0.010457 0.018718
0.009143 0.017760
0.007710 0.016878
0.006173 0.016069
0.004542 0.015322
0.002829 0.014622
0.001042 0.013955
-0.000811 0.013308
-0.002723 0.012669
-0.004691 0.012029
-0.006710 0.011383
-0.008781 0.010727
-0.010904 0.010057
-0.013081 0.009375
-0.015313 0.008683
-0.017596 0.007986
-0.019919 0.007293
-0.022264 0.006619
-0.024605 0.005977
-0.026912 0.005384
-0.029152 0.004854
-0.031295 0.004398
-0.033312 0.004024
-0.035179 0.003739
-0.036876 0.003545
-0.038386 0.003445
-0.039699 0.003438
-0.040806 0.003525
-0.041704 0.003705
-0.042394 0.003975
-0.042880 0.004331
-0.043169 0.004767
-0.043271 0.005277
-0.043199 0.005851
-0.042964 0.006480
-0.042576 0.007151
-0.042043 0.007854
-0.041364 0.008577
-0.040538 0.009310
-0.039557 0.010045
-0.038413 0.010779
-0.037098 0.011508
-0.035606 0.012233
-0.033938 0.012956
-0.032100 0.013677
-0.030104 0.014398
-0.027968 0.015114
-0.025714 0.015818
-0.023363 0.016502
-0.020936 0.017153
-0.018454 0.017758
-0.015934 0.018304
-0.013394 0.018779
-0.010847 0.019172
-0.008306 0.019472
-0.005780 0.019673
-0.003276 0.019770
-0.000799 0.019760
0.001647 0.019648
0.004059 0.019438
0.006431 0.019144
0.008756 0.018783
0.011028 0.018375
0.013237 0.017942
0.015375 0.017505
0.017432 0.017080
0.019397 0.016672
-0.073077 0.059549
-0.069930 0.060404
-0.066826 0.061310
-0.063782 0.062253
-0.060818 0.063213
-0.057954 0.064172
-0.055212 0.065112
-0.052616 0.066013
-0.050189 0.066860
-0.047954 0.067635
-0.045929 0.068325
-0.044128 0.068917
-0.042562 0.069401
-0.041237 0.069772
-0.040153 0.070023
-0.039310 0.070150
-0.038702 0.070149
-0.038322 0.070019
-0.038161 0.069761
-0.038205 0.069379
-0.038443 0.068881
-0.038862 0.068271
-0.039450 0.067552
-0.040200 0.066723
-0.041102 0.065776
-0.042153 0.064706
-0.043346 0.063507
-0.044672 0.062177
-0.046121 0.060723
-0.047679 0.059152
-0.049331 0.057481
-0.051059 0.055725
-0.052849 0.053902
-0.054685 0.052029
-0.056554 0.050122
-0.058447 0.048192
-0.060354 0.046244
-0.062265 0.044281
-0.064173 0.042300
-0.066067 0.040296
-0.067937 0.038263
-0.069772 0.036196
-0.071563 0.034085
-0.073300 0.031920
-0.074978 0.029694
-0.076588 0.027402
-0.078119 0.025051
-0.079553 0.022657
-0.080865 0.020246
-0.082027 0.017852
-0.083011 0.015510
-0.083793 0.013254
-0.084354 0.011114
-0.084688 0.009111
-0.084793 0.007258
-0.084676 0.005562
-0.084347 0.004023
-0.083819 0.002635
-0.083102 0.001396
-0.082208 0.000297
-0.081143 -0.000670
-0.079917 -0.001516
-0.078537 -0.002261
-0.077014 -0.002924
-0.075358 -0.003531
-0.073581 -0.004102
-0.071695 -0.004649
-0.069708 -0.005171
-0.067622 -0.005658
-0.065435 -0.006089
-0.063137 -0.006440
-0.060720 -0.006686
-0.058175 -0.006810
-0.055501 -0.006800
-0.052700 -0.006654
-0.049779 -0.006375
-0.046750 -0.005974
-0.043624 -0.005464
-0.040414 -0.004859
-0.037134 -0.004173
-0.033797 -0.003416
-0.030415 -0.002598
-0.027004 -0.001729
-0.023578 -0.000818
-0.020155 0.000122
-0.016753 0.001082
-0.013391 0.002053
-0.010089 0.003027
-0.006865 0.003995
-0.003739 0.004947
-0.000730 0.005870
0.002143 0.006748
0.004864 0.007564
0.007417 0.008300
0.009793 0.008941
0.011984 0.009472
0.013989 0.009885
0.015812 0.010177
0.017461 0.010349
0.018947 0.010409
0.020283 0.010365
-0.000135 0.052289
0.003030 0.053253
0.006110 0.054185
0.009081 0.055059
0.011919 0.055850
0.014599 0.056536
0.017095 0.057094
0.019381 0.057508
0.021434 0.057760
0.023236 0.057841
0.024777 0.057741
0.026052 0.057460
0.027070 0.056998
0.027840 0.056363
0.028381 0.055568
0.028709 0.054632
0.028837 0.053576
0.028778 0.052425
0.028540 0.051199
0.028129 0.049915
0.027551 0.048580
0.026813 0.047199
0.025920 0.045772
0.024878 0.044296
0.023692 0.042770
0.022363 0.041190
0.020891 0.039551
0.019273 0.037852
0.017507 0.036088
0.015594 0.034259
0.013536 0.032363
0.011336 0.030401
0.009001 0.028372
0.006539 0.026276
0.003955 0.024114
0.001255 0.021885
-0.001552 0.019593
-0.004456 0.017242
-0.007438 0.014844
-0.010469 0.012413
-0.013517 0.009967
-0.016543 0.007525
-0.019508 0.005108
-0.022376 0.002738
-0.025114 0.000435
-0.027694 -0.001785
-0.030092 -0.003906
-0.032289 -0.005918
-0.034269 -0.007810
-0.036017 -0.009579
-0.037523 -0.011220
-0.038779 -0.012732
-0.039783 -0.014117
-0.040543 -0.015381
-0.041074 -0.016531
-0.041400 -0.017581
-0.041550 -0.018545
-0.041555 -0.019437
-0.041437 -0.020273
-0.041209 -0.021060
-0.040871 -0.021803
-0.040412 -0.022501
-0.039816 -0.023144
-0.039068 -0.023723
-0.038155 -0.024225
-0.037071 -0.024639
-0.035812 -0.024954
-0.034374 -0.025163
-0.032756 -0.025256
-0.030953 -0.025229
-0.028964 -0.025077
-0.026791 -0.024798
-0.024439 -0.024395
-0.021921 -0.023874
-0.019257 -0.023248
-0.016471 -0.022534
-0.013589 -0.021750
-0.010640 -0.020917
-0.007652 -0.020054
-0.004645 -0.019178
-0.001634 -0.018300
0.001369 -0.017426
0.004356 -0.016556
0.007319 -0.015688
0.010246 -0.014815
0.013122 -0.013934
0.015929 -0.013042
0.018650 -0.012137
0.021266 -0.011219
0.023763 -0.010289
0.026127 -0.009350
0.028349 -0.008405
0.030420 -0.007459
0.032330 -0.006520
0.034064 -0.005598
0.035609 -0.004708
0.036948 -0.003866
0.038068 -0.003089
0.038960 -0.002391
0.039619 -0.001786
0.040046 -0.001284
0.002074 0.019834
0.005170 0.020574
0.008240 0.021229
0.011286 0.021792
0.014309 0.022261
0.017301 0.022635
0.020248 0.022912
0.023133 0.023095
0.025938 0.023185
0.028644 0.023185
0.031234 0.023102
0.033693 0.022942
0.036009 0.022711
0.038171 0.022416
0.040170 0.022063
0.041997 0.021657
0.043645 0.021196
0.045107 0.020677
0.046382 0.020090
0.047475 0.019422
0.048390 0.018662
0.049135 0.017801
0.049707 0.016835
0.050101 0.015770
0.050297 0.014618
0.050274 0.013392
0.050004 0.012107
0.049463 0.010775
0.048628 0.009407
0.047482 0.008010
0.046017 0.006589
0.044230 0.005152
0.042130 0.003704
0.039732 0.002251
0.037059 0.000799
0.034138 -0.000648
0.031001 -0.002086
0.027685 -0.003516
0.024228 -0.004940
0.020670 -0.006365
0.017051 -0.007794
0.013404 -0.009231
0.009757 -0.010670
0.006130 -0.012098
0.002536 -0.013497
-0.001011 -0.014844
-0.004500 -0.016115
-0.007914 -0.017291
-0.011235 -0.018362
-0.014445 -0.019319
-0.017524 -0.020160
-0.020454 -0.020888
-0.023217 -0.021504
-0.025801 -0.022015
-0.028195 -0.022424
-0.030392 -0.022735
-0.032386 -0.022953
-0.034175 -0.023084
-0.035755 -0.023135
-0.037127 -0.023116
-0.038298 -0.023037
-0.039282 -0.022911
-0.040098 -0.022746
-0.040774 -0.022549
-0.041329 -0.022321
-0.041773 -0.022060
-0.042096 -0.021760
-0.042272 -0.021417
-0.042264 -0.021026
-0.042031 -0.020586
-0.041535 -0.020099
-0.040746 -0.019569
-0.039642 -0.018999
-0.038211 -0.018395
-0.036449 -0.017760
-0.034359 -0.017097
-0.031954 -0.016409
-0.029250 -0.015695
-0.026274 -0.014958
-0.023055 -0.014196
-0.019634 -0.013413
-0.016055 -0.012612
-0.012372 -0.011798
-0.008641 -0.010979
-0.004913 -0.010163
-0.001232 -0.009361
0.002371 -0.008583
0.005877 -0.007838
0.009276 -0.007131
0.012562 -0.006466
0.015726 -0.005846
0.018754 -0.005271
0.021629 -0.004743
0.024333 -0.004263
0.026844 -0.003833
0.029145 -0.003452
0.031222 -0.003119
0.033067 -0.002831
0.034677 -0.002581
0.036053 -0.002363
0.037200 -0.002169
-0.002148 0.011931
0.001016 0.012782
0.004179 0.013738
0.007315 0.014799
0.010401 0.015963
0.013413 0.017223
0.016331 0.018572
0.019137 0.019997
0.021818 0.021482
0.024359 0.023011
0.026744 0.024559
0.028959 0.026103
0.030987 0.027616
0.032812 0.029072
0.034417 0.030447
0.035791 0.031724
0.036922 0.032889
0.037800 0.033938
0.038413 0.034868
0.038750 0.035684
0.038798 0.036387
0.038547 0.036982
0.037992 0.037470
0.037133 0.037851
0.035979 0.038124
0.034545 0.038292
0.032855 0.038356
0.030936 0.038318
0.028819 0.038182
0.026536 0.037948
0.024114 0.037614
0.021578 0.037174
0.018946 0.036618
0.016229 0.035935
0.013437 0.035115
0.010578 0.034150
0.007658 0.033038
0.004685 0.031784
0.001668 0.030399
-0.001379 0.028899
-0.004440 0.027303
-0.007495 0.025628
-0.010518 0.023893
-0.013484 0.022110
-0.016364 0.020294
-0.019134 0.018456
-0.021772 0.016606
-0.024261 0.014754
-0.026592 0.012908
-0.028761 0.011074
-0.030774 0.009254
-0.032645 0.007448
-0.034390 0.005652
-0.036028 0.003861
-0.037576 0.002073
-0.039046 0.000288
-0.040441 -0.001491
-0.041759 -0.003255
-0.042986 -0.004994
-0.044101 -0.006690
-0.045073 -0.008327
-0.045868 -0.009886
-0.046446 -0.011347
-0.046773 -0.012693
-0.046816 -0.013908
-0.046557 -0.014977
-0.045984 -0.015889
-0.045100 -0.016637
-0.043916 -0.017216
-0.042455 -0.017627
-0.040746 -0.017874
-0.038826 -0.017967
-0.036734 -0.017917
-0.034508 -0.017739
-0.032182 -0.017447
-0.029786 -0.017053
-0.027343 -0.016570
-0.024866 -0.016008
-0.022367 -0.015373
-0.019850 -0.014674
-0.017316 -0.013915
-0.014765 -0.013103
-0.012194 -0.012240
-0.009606 -0.011332
-0.007007 -0.010382
-0.004410 -0.009396
-0.001830 -0.008379
0.000716 -0.007340
0.003209 -0.006287
0.005633 -0.005232
0.007974 -0.004183
0.010222 -0.003151
0.012373 -0.002145
0.014426 -0.001173
0.016385 -0.000245
0.018253 0.000631
0.020035 0.001445
0.021734 0.002187
0.023347 0.002847
0.024868 0.003412
0.026288 0.003872
-0.008929 -0.013006
-0.005795 -0.012011
-0.002749 -0.011029
0.000183 -0.010068
0.002991 -0.009127
0.005678 -0.008201
0.008253 -0.007286
0.010722 -0.006377
0.013091 -0.005477
0.015358 -0.004590
0.017519 -0.003727
0.019570 -0.002900
0.021504 -0.002119
0.023318 -0.001397
0.025012 -0.000743
0.026587 -0.000165
0.028042 0.000330
0.029374 0.000737
0.030578 0.001053
0.031642 0.001273
0.032553 0.001398
0.033301 0.001426
0.033879 0.001360
0.034288 0.001206
0.034531 0.000970
0.034618 0.000659
0.034555 0.000281
0.034344 -0.000161
0.033980 -0.000667
0.033457 -0.001238
0.032765 -0.001878
0.031899 -0.002593
0.030856 -0.003387
0.029639 -0.004265
0.028253 -0.005229
0.026706 -0.006281
0.025007 -0.007418
0.023164 -0.008637
0.021185 -0.009928
0.019079 -0.011281
0.016858 -0.012680
0.014537 -0.014108
0.012138 -0.015546
0.009686 -0.016975
0.007207 -0.018378
0.004730 -0.019738
0.002280 -0.021040
-0.000124 -0.022273
-0.002466 -0.023426
-0.004729 -0.024491
-0.006899 -0.025460
-0.008962 -0.026331
-0.010904 -0.027101
-0.012714 -0.027771
-0.014386 -0.028347
-0.015923 -0.028833
-0.017330 -0.029239
-0.018618 -0.029569
-0.019800 -0.029827
-0.020888 -0.030015
-0.021886 -0.030129
-0.022795 -0.030161
-0.023608 -0.030106
-0.024315 -0.029956
-0.024909 -0.029708
-0.025384 -0.029361
-0.025741 -0.028917
-0.025982 -0.028377
-0.026110 -0.027743
-0.026124 -0.027013
-0.026017 -0.026182
-0.025775 -0.025247
-0.025384 -0.024202
-0.024834 -0.023047
-0.024121 -0.021786
-0.023246 -0.020428
-0.022220 -0.018984
-0.021055 -0.017468
-0.019767 -0.015896
-0.018365 -0.014281
-0.016860 -0.012636
-0.015255 -0.010974
-0.013554 -0.009307
-0.011761 -0.007648
-0.009882 -0.006010
-0.007929 -0.004409
-0.005921 -0.002860
-0.003876 -0.001377
-0.001816 0.000029
0.000240 0.001352
0.002276 0.002588
0.004279 0.003738
0.006236 0.004803
0.008133 0.005784
0.009955 0.006684
0.011688 0.007501
0.013319 0.008233
0.014838 0.008879
0.016242 0.009433
0.017535 0.009894
0.018724 0.010260
-0.000359 0.024605
0.002875 0.025500
0.006113 0.026377
0.009322 0.027225
0.012468 0.028032
0.015514 0.028784
0.018429 0.029469
0.021184 0.030077
0.023757 0.030607
0.026133 0.031060
0.028299 0.031445
0.030250 0.031775
0.031984 0.032062
0.033502 0.032315
0.034806 0.032534
0.035899 0.032707
0.036790 0.032817
0.037492 0.032843
0.038024 0.032771
0.038405 0.032593
0.038656 0.032309
0.038791 0.031923
0.038818 0.031443
0.038738 0.030875
0.038545 0.030222
0.038229 0.029488
0.037778 0.028672
0.037180 0.027773
0.036423 0.026792
0.035494 0.025732
0.034387 0.024600
0.033096 0.023409
0.031620 0.022173
0.029958 0.020912
0.028116 0.019640
0.026101 0.018369
0.023922 0.017097
0.021594 0.015818
0.019134 0.014517
0.016563 0.013185
0.013906 0.011814
0.011189 0.010406
0.008438 0.008970
0.005677 0.007515
0.002931 0.006052
0.000218 0.004591
-0.002442 0.003138
-0.005035 0.001696
-0.007544 0.000266
-0.009958 -0.001149
-0.012261 -0.002546
-0.014440 -0.003918
-0.016478 -0.005259
-0.018362 -0.006562
-0.020079 -0.007825
-0.021620 -0.009051
-0.022982 -0.010247
-0.024168 -0.011426
-0.025187 -0.012599
-0.026055 -0.013768
-0.026790 -0.014930
-0.027410 -0.016071
-0.027932 -0.017168
-0.028365 -0.018197
-0.028712 -0.019135
-0.028967 -0.019961
-0.029119 -0.020663
-0.029151 -0.021232
-0.029050 -0.021665
-0.028803 -0.021963
-0.028401 -0.022126
-0.027835 -0.022157
-0.027100 -0.022056
-0.026191 -0.021830
-0.025101 -0.021488
-0.023828 -0.021047
-0.022370 -0.020533
-0.020730 -0.019976
-0.018917 -0.019410
-0.016950 -0.018862
-0.014856 -0.018350
-0.012667 -0.017879
-0.010415 -0.017441
-0.008124 -0.017016
-0.005813 -0.016582
-0.003492 -0.016116
-0.001167 -0.015599
0.001158 -0.015017
0.003478 -0.014361
0.005782 -0.013628
0.008057 -0.012818
0.010287 -0.011935
0.012452 -0.010988
0.014530 -0.009987
0.016503 -0.008944
0.018349 -0.007875
0.020053 -0.006798
0.021600 -0.005731
0.022978 -0.004691
0.024177 -0.003693
0.025188 -0.002749
-0.034178 0.044339
-0.030982 0.045267
-0.027876 0.046172
-0.024881 0.047042
-0.022016 0.047869
-0.019293 0.048649
-0.016719 0.049382
-0.014296 0.050073
-0.012025 0.050728
-0.009906 0.051352
-0.007945 0.051943
-0.006152 0.052494
-0.004541 0.052991
-0.003126 0.053417
-0.001919 0.053756
-0.000929 0.053996
-0.000166 0.054127
0.000363 0.054143
0.000653 0.054039
0.000697 0.053809
0.000492 0.053449
0.000040 0.052953
-0.000653 0.052317
-0.001576 0.051539
-0.002713 0.050621
-0.004043 0.049570
-0.005541 0.048395
-0.007180 0.047110
-0.008933 0.045732
-0.010776 0.044280
-0.012691 0.042771
-0.014661 0.041219
-0.016680 0.039632
-0.018743 0.038014
-0.020851 0.036362
-0.023007 0.034672
-0.025212 0.032938
-0.027462 0.031159
-0.029747 0.029334
-0.032052 0.027468
-0.034352 0.025564
-0.036620 0.023627
-0.038826 0.021663
-0.040942 0.019679
-0.042944 0.017680
-0.044812 0.015675
-0.046534 0.013669
-0.048100 0.011673
-0.049509 0.009695
-0.050762 0.007747
-0.051862 0.005842
-0.052812 0.003996
-0.053612 0.002226
-0.054260 0.000546
-0.054758 -0.001033
-0.055105 -0.002508
-0.055305 -0.003880
-0.055360 -0.005155
-0.055270 -0.006339
-0.055029 -0.007438
-0.054627 -0.008450
-0.054050 -0.009373
-0.053284 -0.010201
-0.052317 -0.010926
-0.051143 -0.011541
-0.049760 -0.012040
-0.048173 -0.012421
-0.046395 -0.012683
-0.044441 -0.012827
-0.042333 -0.012853
-0.040089 -0.012763
-0.037725 -0.012553
-0.035251 -0.012219
-0.032673 -0.011756
-0.029994 -0.011158
-0.027219 -0.010429
-0.024356 -0.009579
-0.021421 -0.008626
-0.018429 -0.007593
-0.015400 -0.006503
-0.012349 -0.005376
-0.009292 -0.004228
-0.006242 -0.003073
-0.003214 -0.001920
-0.000225 -0.000781
0.002709 0.000332
0.005570 0.001407
0.008338 0.002429
0.010997 0.003384
0.013533 0.004262
0.015935 0.005052
0.018199 0.005751
0.020326 0.006360
0.022321 0.006884
0.024189 0.007332
0.025938 0.007712
0.027568 0.008032
0.029076 0.008294
0.030453 0.008493
0.031688 0.008623
0.032773 0.008676
-0.026568 0.013072
-0.023261 0.014012
-0.019915 0.014928
-0.016550 0.015807
-0.013180 0.016643
-0.009817 0.017433
-0.006469 0.018177
-0.003142 0.018879
0.000153 0.019542
0.003405 0.020166
0.006597 0.020746
0.009708 0.021274
0.012714 0.021734
0.015593 0.022110
0.018326 0.022390
0.020900 0.022561
0.023304 0.022621
0.025533 0.022573
0.027585 0.022423
0.029456 0.022183
0.031143 0.021863
0.032641 0.021470
0.033943 0.021007
0.035044 0.020473
0.035939 0.019869
0.036621 0.019193
0.037086 0.018447
0.037327 0.017635
0.037338 0.016764
0.037113 0.015844
0.036647 0.014884
0.035940 0.013890
0.034995 0.012869
0.033818 0.011820
0.032419 0.010740
0.030812 0.009621
0.029007 0.008456
0.027017 0.007242
0.024853 0.005976
0.022524 0.004659
0.020042 0.003297
0.017418 0.001895
0.014666 0.000461
0.011801 -0.001001
0.008840 -0.002482
0.005801 -0.003974
0.002703 -0.005464
-0.000436 -0.006938
-0.003593 -0.008377
-0.006743 -0.009760
-0.009860 -0.011065
-0.012915 -0.012271
-0.015877 -0.013359
-0.018721 -0.014316
-0.021424 -0.015139
-0.023972 -0.015830
-0.026356 -0.016402
-0.028578 -0.016873
-0.030643 -0.017263
-0.032555 -0.017596
-0.034321 -0.017895
-0.035941 -0.018181
-0.037413 -0.018473
-0.038730 -0.018783
-0.039886 -0.019117
-0.040872 -0.019475
-0.041679 -0.019845
-0.042296 -0.020213
-0.042710 -0.020557
-0.042903 -0.020854
-0.042853 -0.021077
-0.042538 -0.021202
-0.041935 -0.021205
-0.041027 -0.021068
-0.039811 -0.020781
-0.038293 -0.020345
-0.036497 -0.019771
-0.034457 -0.019082
-0.032216 -0.018307
-0.029815 -0.017480
-0.027295 -0.016631
-0.024689 -0.015789
-0.022020 -0.014976
-0.019305 -0.014208
-0.016554 -0.013493
-0.013773 -0.012830
-0.010965 -0.012216
-0.008136 -0.011641
-0.005290 -0.011096
-0.002430 -0.010568
0.000437 -0.010047
0.003306 -0.009521
0.006168 -0.008980
0.009014 -0.008413
0.011832 -0.007812
0.014606 -0.007173
0.017319 -0.006494
0.019949 -0.005781
0.022471 -0.005045
0.024864 -0.004300
0.027107 -0.003562
-0.072071 0.052252
-0.068907 0.053126
-0.065735 0.054092
-0.062579 0.055130
-0.059459 0.056221
-0.056386 0.057347
-0.053373 0.058496
-0.050427 0.059654
-0.047561 0.060811
-0.044787 0.061958
-0.042120 0.063086
-0.039577 0.064190
-0.037176 0.065261
-0.034935 0.066294
-0.032874 0.067277
-0.031009 0.068202
-0.029354 0.069062
-0.027914 0.069853
-0.026691 0.070572
-0.025680 0.071221
-0.024874 0.071799
-0.024263 0.072304
-0.023834 0.072734
-0.023572 0.073082
-0.023461 0.073342
-0.023492 0.073505
-0.023660 0.073561
-0.023969 0.073495
-0.024429 0.073293
-0.025054 0.072943
-0.025857 0.072434
-0.026847 0.071760
-0.028028 0.070918
-0.029400 0.069911
-0.030956 0.068742
-0.032689 0.067419
-0.034586 0.065951
-0.036634 0.064351
-0.038817 0.062632
-0.041113 0.060810
-0.043497 0.058899
-0.045941 0.056914
-0.048412 0.054868
-0.050879 0.052774
-0.053317 0.050637
-0.055702 0.048465
-0.058021 0.046261
-0.060262 0.044025
-0.062416 0.041761
-0.064470 0.039475
-0.066410 0.037175
-0.068214 0.034875
-0.069860 0.032588
-0.071329 0.030329
-0.072602 0.028114
-0.073668 0.025955
-0.074523 0.023863
-0.075168 0.021848
-0.075610 0.019917
-0.075855 0.018076
-0.075908 0.016331
-0.075773 0.014685
-0.075453 0.013141
-0.074950 0.011697
-0.074273 0.010349
-0.073437 0.009088
-0.072461 0.007900
-0.071368 0.006771
-0.070177 0.005689
-0.068898 0.004647
-0.067527 0.003645
-0.066049 0.002691
-0.064442 0.001795
-0.062679 0.000973
-0.060740 0.000234
-0.058610 -0.000411
-0.056283 -0.000959
-0.053762 -0.001409
-0.051055 -0.001762
-0.048176 -0.002024
-0.045140 -0.002196
-0.041962 -0.002279
-0.038657 -0.002273
-0.035239 -0.002174
-0.031725 -0.001980
-0.028135 -0.001690
-0.024494 -0.001308
-0.020828 -0.000842
-0.017163 -0.000302
-0.013526 0.000299
-0.009938 0.000945
-0.006419 0.001621
-0.002990 0.002311
0.000330 0.003000
0.003517 0.003670
0.006548 0.004306
0.009401 0.004891
0.012058 0.005414
0.014506 0.005865
0.016737 0.006237
0.018752 0.006529
-0.014157 0.017862
-0.010855 0.018803
-0.007546 0.019759
-0.004237 0.020729
-0.000949 0.021709
0.002293 0.022691
0.005458 0.023668
0.008516 0.024632
0.011435 0.025575
0.014187 0.026492
0.016748 0.027377
0.019099 0.028229
0.021226 0.029048
0.023119 0.029832
0.024777 0.030576
0.026200 0.031272
0.027397 0.031905
0.028385 0.032459
0.029183 0.032919
0.029817 0.033273
0.030314 0.033514
0.030695 0.033636
0.030976 0.033638
0.031157 0.033514
0.031225 0.033259
0.031158 0.032869
0.030928 0.032342
0.030513 0.031680
0.029896 0.030892
0.029072 0.029991
0.028042 0.028997
0.026814 0.027934
0.025404 0.026826
0.023831 0.025695
0.022115 0.024560
0.020279 0.023430
0.018343 0.022303
0.016329 0.021167
0.014254 0.020006
0.012129 0.018800
0.009966 0.017532
0.007765 0.016186
0.005527 0.014753
0.003244 0.013224
0.000908 0.011595
-0.001488 0.009868
-0.003938 0.008051
-0.006424 0.006164
-0.008912 0.004235
-0.011363 0.002296
-0.013732 0.000380
-0.015979 -0.001486
-0.018073 -0.003280
-0.019990 -0.004990
-0.021716 -0.006615
-0.023243 -0.008162
-0.024573 -0.009643
-0.025710 -0.011075
-0.026665 -0.012470
-0.027450 -0.013834
-0.028077 -0.015163
-0.028561 -0.016447
-0.028920 -0.017671
-0.029171 -0.018824
-0.029334 -0.019893
-0.029425 -0.020872
-0.029457 -0.021751
-0.029428 -0.022517
-0.029323 -0.023155
-0.029118 -0.023640
-0.028780 -0.023952
-0.028282 -0.024074
-0.027606 -0.024001
-0.026742 -0.023737
-0.025695 -0.023301
-0.024474 -0.022716
-0.023096 -0.022016
-0.021579 -0.021230
-0.019944 -0.020386
-0.018209 -0.019503
-0.016393 -0.018589
-0.014509 -0.017645
-0.012572 -0.016667
-0.010592 -0.015650
-0.008575 -0.014590
-0.006528 -0.013487
-0.004455 -0.012342
-0.002355 -0.011156
-0.000227 -0.009931
0.001932 -0.008669
0.004121 -0.007372
0.006333 -0.006046
0.008551 -0.004703
0.010754 -0.003357
0.012917 -0.002025
0.015014 -0.000724
0.017024 0.000532
0.018927 0.001734
0.020709 0.002881
0.022362 0.003981
0.023881 0.005048
0.000504 0.016932
0.003719 0.017824
0.006835 0.018663
0.009836 0.019433
0.012714 0.020122
0.015472 0.020723
0.018111 0.021230
0.020634 0.021640
0.023040 0.021952
0.025330 0.022161
0.027498 0.022267
0.029539 0.022268
0.031449 0.022165
0.033221 0.021958
0.034853 0.021650
0.036344 0.021245
0.037689 0.020743
0.038883 0.020144
0.039914 0.019445
0.040770 0.018643
0.041439 0.017738
0.041913 0.016729
0.042192 0.015618
0.042285 0.014408
0.042201 0.013106
0.041945 0.011718
0.041516 0.010252
0.040902 0.008713
0.040090 0.007111
0.039063 0.005454
0.037813 0.003751
0.036338 0.002015
0.034643 0.000254
0.032738 -0.001525
0.030638 -0.003317
0.028361 -0.005123
0.025921 -0.006948
0.023334 -0.008798
0.020615 -0.010682
0.017777 -0.012605
0.014838 -0.014570
0.011819 -0.016573
0.008746 -0.018606
0.005649 -0.020658
0.002554 -0.022711
-0.000514 -0.024748
-0.003533 -0.026748
-0.006488 -0.028689
-0.009359 -0.030546
-0.012127 -0.032292
-0.014768 -0.033897
-0.017255 -0.035335
-0.019565 -0.036584
-0.021679 -0.037630
-0.023586 -0.038472
-0.025286 -0.039118
-0.026786 -0.039588
-0.028101 -0.039908
-0.029250 -0.040106
-0.030249 -0.040210
-0.031108 -0.040241
-0.031830 -0.040213
-0.032410 -0.040136
-0.032844 -0.040014
-0.033130 -0.039850
-0.033275 -0.039647
-0.033295 -0.039405
-0.033206 -0.039125
-0.033018 -0.038800
-0.032726 -0.038416
-0.032307 -0.037947
-0.031728 -0.037365
-0.030949 -0.036638
-0.029939 -0.035742
-0.028678 -0.034664
-0.027165 -0.033407
-0.025415 -0.031988
-0.023454 -0.030438
-0.021313 -0.028793
-0.019023 -0.027091
-0.016609 -0.025363
-0.014090 -0.023635
-0.011482 -0.021921
-0.008798 -0.020229
-0.006053 -0.018563
-0.003270 -0.016927
-0.000477 -0.015324
0.002297 -0.013761
0.005023 -0.012241
0.007677 -0.010769
0.010243 -0.009345
0.012709 -0.007965
0.015066 -0.006625
0.017306 -0.005319
0.019417 -0.004044
0.021386 -0.002802
0.023202 -0.001597
0.024852 -0.000440
0.026331 0.000655
0.027637 0.001675
0.028776 0.002609
0.030687 0.029542
0.033822 0.030488
0.036861 0.031390
0.039778 0.032240
0.042551 0.033030
0.045158 0.033752
0.047580 0.034402
0.049797 0.034974
0.051793 0.035466
0.053547 0.035875
0.055043 0.036201
0.056270 0.036449
0.057221 0.036624
0.057898 0.036731
0.058310 0.036774
0.058473 0.036752
0.058408 0.036658
0.058141 0.036481
0.057696 0.036206
0.057092 0.035821
0.056341 0.035316
0.055446 0.034682
0.054404 0.033915
0.053206 0.033009
0.051844 0.031963
0.050311 0.030772
0.048599 0.029436
0.046706 0.027952
0.044632 0.026325
0.042381 0.024560
0.039965 0.022671
0.037403 0.020675
0.034720 0.018592
0.031941 0.016447
0.029095 0.014259
0.026210 0.012046
0.023312 0.009822
0.020422 0.007593
0.017557 0.005361
0.014727 0.003125
0.011941 0.000882
0.009204 -0.001370
0.006525 -0.003629
0.003914 -0.005891
0.001386 -0.008146
-0.001041 -0.010382
-0.003348 -0.012581
-0.005518 -0.014724
-0.007532 -0.016792
-0.009372 -0.018765
-0.011023 -0.020623
-0.012467 -0.022349
-0.013689 -0.023930
-0.014675 -0.025358
-0.015417 -0.026630
-0.015914 -0.027749
-0.016171 -0.028726
-0.016200 -0.029571
-0.016019 -0.030298
-0.015655 -0.030919
-0.015135 -0.031443
-0.014488 -0.031879
-0.013738 -0.032230
-0.012904 -0.032501
-0.011999 -0.032689
-0.011030 -0.032787
-0.009999 -0.032779
-0.008905 -0.032648
-0.007743 -0.032373
-0.006510 -0.031936
-0.005199 -0.031320
-0.003805 -0.030516
-0.002327 -0.029523
-0.000765 -0.028350
0.000877 -0.027012
0.002590 -0.025535
0.004365 -0.023948
0.006187 -0.022282
0.008046 -0.020566
0.009926 -0.018827
0.011815 -0.017087
0.013699 -0.015366
0.015562 -0.013677
0.017390 -0.012035
0.019166 -0.010449
0.020873 -0.008926
0.022495 -0.007469
0.024019 -0.006080
0.025434 -0.004759
0.026732 -0.003507
0.027907 -0.002328
0.028956 -0.001225
0.029874 -0.000205
0.030656 0.000725
0.031297 0.001557
0.031788 0.002284
0.032123 0.002899
0.032296 0.003401
0.032305 0.003791
0.032150 0.004074
0.031835 0.004258
-0.017285 0.023686
-0.013990 0.024654
-0.010678 0.025643
-0.007365 0.026638
-0.004073 0.027621
-0.000834 0.028568
0.002316 0.029452
0.005340 0.030248
0.008204 0.030929
0.010878 0.031475
0.013338 0.031871
0.015570 0.032108
0.017569 0.032181
0.019333 0.032088
0.020864 0.031833
0.022162 0.031423
0.023229 0.030877
0.024071 0.030221
0.024695 0.029488
0.025108 0.028712
0.025319 0.027923
0.025335 0.027137
0.025158 0.026360
0.024786 0.025587
0.024215 0.024803
0.023436 0.023991
0.022446 0.023130
0.021242 0.022201
0.019833 0.021189
0.018231 0.020083
0.016458 0.018876
0.014539 0.017564
0.012503 0.016149
0.010380 0.014636
0.008197 0.013034
0.005978 0.011357
0.003745 0.009622
0.001516 0.007848
-0.000702 0.006054
-0.002906 0.004255
-0.005097 0.002460
-0.007277 0.000672
-0.009453 -0.001111
-0.011626 -0.002892
-0.013800 -0.004677
-0.015973 -0.006465
-0.018135 -0.008252
-0.020271 -0.010024
-0.022357 -0.011762
-0.024369 -0.013445
-0.026280 -0.015048
-0.028072 -0.016552
-0.029728 -0.017939
-0.031240 -0.019195
-0.032604 -0.020311
-0.033821 -0.021281
-0.034890 -0.022104
-0.035808 -0.022784
-0.036571 -0.023332
-0.037172 -0.023770
-0.037608 -0.024129
-0.037880 -0.024449
-0.037986 -0.024764
-0.037928 -0.025103
-0.037700 -0.025476
-0.037298 -0.025878
-0.036713 -0.026288
-0.035933 -0.026671
-0.034948 -0.026984
-0.033755 -0.027186
-0.032358 -0.027239
-0.030771 -0.027115
-0.029021 -0.026796
-0.027143 -0.026276
-0.025176 -0.025557
-0.023160 -0.024649
-0.021132 -0.023568
-0.019112 -0.022332
-0.017113 -0.020961
-0.015128 -0.019479
-0.013151 -0.017915
-0.011172 -0.016304
-0.009185 -0.014682
-0.007186 -0.013080
-0.005168 -0.011514
-0.003126 -0.009991
-0.001052 -0.008502
0.001057 -0.007035
0.003201 -0.005575
0.005373 -0.004115
0.007558 -0.002652
0.009734 -0.001194
0.011874 0.000242
0.013949 0.001634
0.015929 0.002955
0.017788 0.004179
0.019506 0.005279
0.021069 0.006234
0.022472 0.007030
0.023717 0.007664
0.024811 0.008142
-0.085408 0.053736
-0.082256 0.054525
-0.079120 0.055195
-0.075997 0.055740
-0.072888 0.056158
-0.069795 0.056448
-0.066723 0.056609
-0.063681 0.056644
-0.060683 0.056555
-0.057742 0.056348
-0.054872 0.056030
-0.052088 0.055611
-0.049401 0.055099
-0.046828 0.054500
-0.044385 0.053816
-0.042092 0.053046
-0.039968 0.052184
-0.038031 0.051223
-0.036297 0.050152
-0.034776 0.048966
-0.033472 0.047658
-0.032388 0.046230
-0.031523 0.044686
-0.030873 0.043034
-0.030438 0.041285
-0.030218 0.039452
-0.030213 0.037551
-0.030427 0.035595
-0.030859 0.033600
-0.031506 0.031580
-0.032361 0.029549
-0.033413 0.027522
-0.034648 0.025509
-0.036050 0.023521
-0.037602 0.021565
-0.039289 0.019646
-0.041094 0.017764
-0.043002 0.015918
-0.045000 0.014105
-0.047076 0.012323
-0.049219 0.010570
-0.051421 0.008851
-0.053675 0.007170
-0.055974 0.005538
-0.058313 0.003965
-0.060688 0.002463
-0.063089 0.001041
-0.065507 -0.000290
-0.067921 -0.001521
-0.070308 -0.002643
-0.072638 -0.003648
-0.074878 -0.004528
-0.076996 -0.005276
-0.078966 -0.005888
-0.080766 -0.006363
-0.082380 -0.006702
-0.083798 -0.006912
-0.085013 -0.007002
-0.086017 -0.006985
-0.086810 -0.006877
-0.087389 -0.006693
-0.087759 -0.006447
-0.087925 -0.006150
-0.087893 -0.005810
-0.087672 -0.005434
-0.087266 -0.005025
-0.086678 -0.004589
-0.085905 -0.004127
-0.084940 -0.003644
-0.083773 -0.003143
-0.082387 -0.002627
-0.080768 -0.002099
-0.078901 -0.001560
-0.076776 -0.001013
-0.074388 -0.000457
-0.071737 0.000107
-0.068830 0.000679
-0.065676 0.001258
-0.062293 0.001840
-0.058701 0.002421
-0.054931 0.002991
-0.051015 0.003540
-0.046989 0.004056
-0.042890 0.004529
-0.038750 0.004949
-0.034599 0.005307
-0.030459 0.005598
-0.026348 0.005818
-0.022280 0.005965
-0.018264 0.006039
-0.014310 0.006040
-0.010428 0.005970
-0.006627 0.005830
-0.002918 0.005623
0.000688 0.005355
0.004183 0.005032
0.007563 0.004663
0.010826 0.004258
0.013974 0.003826
0.017010 0.003377
0.019929 0.002918
-0.075493 0.034667
-0.072179 0.035609
-0.068710 0.036546
-0.065132 0.037467
-0.061492 0.038360
-0.057843 0.039215
-0.054230 0.040023
-0.050694 0.040777
-0.047260 0.041474
-0.043943 0.042116
-0.040748 0.042704
-0.037677 0.043243
-0.034730 0.043734
-0.031911 0.044176
-0.029224 0.044568
-0.026680 0.044902
-0.024291 0.045173
-0.022071 0.045373
-0.020035 0.045493
-0.018199 0.045527
-0.016578 0.045467
-0.015184 0.045308
-0.014026 0.045048
-0.013107 0.044685
-0.012426 0.044223
-0.011974 0.043669
-0.011737 0.043030
-0.011697 0.042316
-0.011833 0.041537
-0.012127 0.040703
-0.012563 0.039821
-0.013134 0.038897
-0.013839 0.037938
-0.014681 0.036949
-0.015666 0.035934
-0.016801 0.034897
-0.018090 0.033843
-0.019538 0.032772
-0.021144 0.031687
-0.022900 0.030590
-0.024797 0.029481
-0.026816 0.028362
-0.028934 0.027236
-0.031124 0.026109
-0.033359 0.024983
-0.035611 0.023867
-0.037854 0.022764
-0.040068 0.021681
-0.042244 0.020620
-0.044377 0.019581
-0.046475 0.018563
-0.048548 0.017564
-0.050604 0.016586
-0.052647 0.015633
-0.054670 0.014717
-0.056659 0.013848
-0.058596 0.013036
-0.060458 0.012288
-0.062222 0.011606
-0.063859 0.010987
-0.065338 0.010428
-0.066622 0.009923
-0.067674 0.009465
-0.068457 0.009052
-0.068940 0.008681
-0.069097 0.008352
-0.068915 0.008065
-0.068394 0.007819
-0.067549 0.007614
-0.066409 0.007446
-0.065016 0.007309
-0.063419 0.007200
-0.061671 0.007114
-0.059816 0.007054
-0.057885 0.007027
-0.055895 0.007045
-0.053849 0.007122
-0.051740 0.007267
-0.049558 0.007481
-0.047285 0.007760
-0.044907 0.008094
-0.042408 0.008467
-0.039776 0.008863
-0.037007 0.009266
-0.034101 0.009662
-0.031068 0.010040
-0.027923 0.010388
-0.024688 0.010699
-0.021387 0.010966
-0.018048 0.011186
-0.014699 0.011354
-0.011366 0.011467
-0.008073 0.011525
-0.004836 0.011528
-0.001666 0.011477
0.001434 0.011375
0.004462 0.011224
0.007416 0.011024
0.010292 0.010772
0.013086 0.010468
0.015791 0.010106
-0.034384 0.008394
-0.031085 0.009364
-0.027716 0.010439
-0.024305 0.011609
-0.020882 0.012861
-0.017477 0.014179
-0.014117 0.015546
-0.010829 0.016940
-0.007632 0.018341
-0.004544 0.019728
-0.001578 0.021080
0.001254 0.022376
0.003946 0.023601
0.006489 0.024741
0.008878 0.025786
0.011103 0.026732
0.013151 0.027575
0.015007 0.028314
0.016650 0.028946
0.018063 0.029467
0.019228 0.029874
0.020133 0.030161
0.020772 0.030326
0.021143 0.030365
0.021252 0.030278
0.021109 0.030064
0.020730 0.029727
0.020135 0.029270
0.019345 0.028697
0.018382 0.028014
0.017261 0.027222
0.015994 0.026326
0.014582 0.025327
0.013024 0.024227
0.011317 0.023031
0.009456 0.021746
0.007442 0.020380
0.005279 0.018945
0.002976 0.017448
0.000548 0.015899
-0.001984 0.014304
-0.004598 0.012668
-0.007268 0.010999
-0.009968 0.009305
-0.012671 0.007594
-0.015353 0.005877
-0.017994 0.004165
-0.020577 0.002468
-0.023095 0.000792
-0.025545 -0.000857
-0.027933 -0.002478
-0.030269 -0.004074
-0.032565 -0.005645
-0.034834 -0.007196
-0.037082 -0.008725
-0.039311 -0.010231
-0.041513 -0.011709
-0.043672 -0.013153
-0.045761 -0.014552
-0.047738 -0.015892
-0.049555 -0.017158
-0.051160 -0.018333
-0.052503 -0.019402
-0.053544 -0.020350
-0.054252 -0.021164
-0.054609 -0.021835
-0.054608 -0.022357
-0.054258 -0.022728
-0.053580 -0.022952
-0.052607 -0.023038
-0.051385 -0.023001
-0.049964 -0.022860
-0.048397 -0.022636
-0.046728 -0.022348
-0.044985 -0.022015
-0.043184 -0.021645
-0.041324 -0.021245
-0.039396 -0.020818
-0.037382 -0.020361
-0.035262 -0.019869
-0.033013 -0.019335
-0.030618 -0.018750
-0.028065 -0.018104
-0.025354 -0.017392
-0.022492 -0.016611
-0.019497 -0.015762
-0.016390 -0.014849
-0.013200 -0.013879
-0.009955 -0.012862
-0.006687 -0.011810
-0.003425 -0.010735
-0.000198 -0.009650
0.002971 -0.008569
0.006063 -0.007505
0.009068 -0.006470
0.011979 -0.005475
0.014797 -0.004532
0.017521 -0.003648
0.020152 -0.002830
0.022691 -0.002081
0.025138 -0.001401
-0.001271 0.004548
0.001857 0.005468
0.004837 0.006395
0.007649 0.007337
0.010278 0.008303
0.012712 0.009297
0.014940 0.010318
0.016949 0.011361
0.018733 0.012419
0.020283 0.013481
0.021594 0.014539
0.022666 0.015581
0.023499 0.016599
0.024100 0.017582
0.024478 0.018518
0.024648 0.019393
0.024626 0.020192
0.024429 0.020895
0.024072 0.021480
0.023567 0.021929
0.022924 0.022227
0.022151 0.022370
0.021257 0.022359
0.020252 0.022204
0.019143 0.021916
0.017938 0.021503
0.016639 0.020973
0.015243 0.020330
0.013748 0.019576
0.012153 0.018714
0.010456 0.017751
0.008665 0.016693
0.006786 0.015552
0.004832 0.014337
0.002816 0.013061
0.000751 0.011731
-0.001353 0.010352
-0.003491 0.008926
-0.005662 0.007448
-0.007870 0.005911
-0.010119 0.004305
-0.012410 0.002625
-0.014736 0.000871
-0.017080 -0.000951
-0.019415 -0.002824
-0.021711 -0.004732
-0.023933 -0.006650
-0.026046 -0.008558
-0.028019 -0.010434
-0.029820 -0.012257
-0.031421 -0.014010
-0.032795 -0.015677
-0.033923 -0.017246
-0.034792 -0.018711
-0.035395 -0.020066
-0.035739 -0.021312
-0.035836 -0.022451
-0.035712 -0.023489
-0.035401 -0.024433
-0.034941 -0.025288
-0.034376 -0.026063
-0.033747 -0.026765
-0.033089 -0.027397
-0.032427 -0.027959
-0.031776 -0.028449
-0.031140 -0.028856
-0.030512 -0.029167
-0.029878 -0.029367
-0.029217 -0.029437
-0.028504 -0.029361
-0.027708 -0.029124
-0.026801 -0.028715
-0.025757 -0.028128
-0.024559 -0.027364
-0.023197 -0.026429
-0.021671 -0.025335
-0.019987 -0.024099
-0.018160 -0.022740
-0.016208 -0.021281
-0.014152 -0.019746
-0.012016 -0.018158
-0.009825 -0.016543
-0.007604 -0.014923
-0.005379 -0.013324
-0.003176 -0.011766
-0.001018 -0.010267
0.001074 -0.008835
0.003085 -0.007476
0.005004 -0.006187
0.006822 -0.004964
0.008536 -0.003797
0.010143 -0.002680
0.011638 -0.001608
0.013018 -0.000575
0.014280 0.000423
0.015420 0.001389
0.016438 0.002329
0.017340 0.003248
0.018132 0.004153
0.018828 0.005047
0.019441 0.005933
-0.026188 -0.004765
-0.023171 -0.003728
-0.020199 -0.002714
-0.017280 -0.001727
-0.014415 -0.000769
-0.011607 0.000162
-0.008859 0.001066
-0.006177 0.001944
-0.003571 0.002797
-0.001050 0.003628
0.001374 0.004439
0.003692 0.005231
0.005895 0.006003
0.007975 0.006751
0.009923 0.007464
0.011729 0.008130
0.013383 0.008733
0.014877 0.009260
0.016203 0.009696
0.017356 0.010035
0.018337 0.010272
0.019150 0.010410
0.019805 0.010453
0.020311 0.010410
0.020679 0.010286
0.020908 0.010086
0.020993 0.009809
0.020916 0.009453
0.020659 0.009011
0.020205 0.008481
0.019542 0.007857
0.018663 0.007138
0.017568 0.006322
0.016261 0.005412
0.014752 0.004407
0.013051 0.003310
0.011177 0.002127
0.009147 0.000867
0.006982 -0.000462
0.004703 -0.001845
0.002332 -0.003268
-0.000109 -0.004717
-0.002596 -0.006175
-0.005110 -0.007627
-0.007629 -0.009059
-0.010139 -0.010459
-0.012626 -0.011820
-0.015075 -0.013134
-0.017469 -0.014395
-0.019785 -0.015595
-0.021998 -0.016729
-0.024083 -0.017793
-0.026016 -0.018783
-0.027779 -0.019700
-0.029359 -0.020544
-0.030752 -0.021319
-0.031959 -0.022025
-0.032986 -0.022663
-0.033841 -0.023233
-0.034534 -0.023732
-0.035073 -0.024154
-0.035465 -0.024495
-0.035720 -0.024753
-0.035844 -0.024929
-0.035850 -0.025025
-0.035755 -0.025047
-0.035575 -0.025006
-0.035323 -0.024908
-0.035001 -0.024759
-0.034594 -0.024558
-0.034074 -0.024300
-0.033407 -0.023978
-0.032556 -0.023585
-0.031494 -0.023115
-0.030203 -0.022567
-0.028675 -0.021940
-0.026912 -0.021237
-0.024921 -0.020459
-0.022719 -0.019610
-0.020323 -0.018695
-0.017757 -0.017719
-0.015048 -0.016689
-0.012223 -0.015614
-0.009311 -0.014504
-0.006340 -0.013367
-0.003338 -0.012214
-0.000332 -0.011053
0.002651 -0.009893
0.005591 -0.008738
0.008473 -0.007594
0.011287 -0.006464
0.014021 -0.005351
0.016666 -0.004258
0.019205 -0.003193
0.021621 -0.002162
0.023896 -0.001172
0.026015 -0.000228
0.027967 0.000667
0.029749 0.001510
0.031363 0.002302
0.032813 0.003045
-0.010663 0.023839
-0.007460 0.024703
-0.004408 0.025492
-0.001520 0.026198
0.001190 0.026813
0.003712 0.027330
0.006036 0.027744
0.008157 0.028049
0.010069 0.028245
0.011770 0.028330
0.013264 0.028308
0.014553 0.028184
0.015645 0.027966
0.016545 0.027661
0.017257 0.027275
0.017784 0.026811
0.018124 0.026269
0.018277 0.025641
0.018239 0.024918
0.018010 0.024091
0.017587 0.023153
0.016970 0.022099
0.016160 0.020931
0.015160 0.019653
0.013974 0.018272
0.012609 0.016795
0.011073 0.015231
0.009375 0.013588
0.007527 0.011875
0.005540 0.010101
0.003428 0.008276
0.001204 0.006413
-0.001120 0.004520
-0.003532 0.002610
-0.006017 0.000690
-0.008565 -0.001233
-0.011159 -0.003156
-0.013784 -0.005079
-0.016422 -0.007004
-0.019051 -0.008933
-0.021650 -0.010866
-0.024194 -0.012801
-0.026661 -0.014729
-0.029026 -0.016638
-0.031266 -0.018512
-0.033362 -0.020333
-0.035296 -0.022083
-0.037056 -0.023745
-0.038635 -0.025305
-0.040029 -0.026749
-0.041239 -0.028066
-0.042266 -0.029250
-0.043117 -0.030292
-0.043795 -0.031189
-0.044308 -0.031939
-0.044662 -0.032545
-0.044862 -0.033010
-0.044915 -0.033344
-0.044826 -0.033558
-0.044598 -0.033665
-0.044235 -0.033680
-0.043737 -0.033614
-0.043102 -0.033478
-0.042322 -0.033274
-0.041385 -0.033001
-0.040278 -0.032651
-0.038986 -0.032213
-0.037500 -0.031674
-0.035812 -0.031019
-0.033922 -0.030238
-0.031836 -0.029322
-0.029561 -0.028267
-0.027113 -0.027074
-0.024508 -0.025748
-0.021767 -0.024299
-0.018910 -0.022739
-0.015959 -0.021084
-0.012935 -0.019352
-0.009863 -0.017561
-0.006768 -0.015735
-0.003676 -0.013897
-0.000619 -0.012071
0.002376 -0.010280
0.005282 -0.008546
0.008078 -0.006883
0.010746 -0.005302
0.013277 -0.003808
0.015663 -0.002403
0.017900 -0.001085
0.019985 0.000145
0.021917 0.001288
0.023697 0.002343
0.025327 0.003309
0.026809 0.004183
0.028148 0.004963
0.029349 0.005650
0.030417 0.006243
0.031359 0.006747
0.032182 0.007166
0.032889 0.007506
0.033484 0.007770
0.011434 0.000198
0.014534 0.001203
0.017670 0.002237
0.020839 0.003306
0.024036 0.004414
0.027251 0.005566
0.030470 0.006762
0.033677 0.007998
0.036847 0.009269
0.039955 0.010564
0.042976 0.011872
0.045886 0.013181
0.048660 0.014477
0.051281 0.015747
0.053730 0.016973
0.055993 0.018138
0.058058 0.019220
0.059919 0.020198
0.061572 0.021055
0.063013 0.021773
0.064241 0.022345
0.065253 0.022765
0.066045 0.023036
0.066615 0.023164
0.066959 0.023161
0.067075 0.023037
0.066958 0.022804
0.066605 0.022472
0.066007 0.022049
0.065160 0.021543
0.064057 0.020961
0.062701 0.020311
0.061096 0.019601
0.059255 0.018841
0.057194 0.018038
0.054934 0.017198
0.052495 0.016321
0.049898 0.015401
0.047161 0.014432
0.044298 0.013402
0.041317 0.012302
0.038224 0.011124
0.035026 0.009865
0.031727 0.008526
0.028339 0.007111
0.024873 0.005630
0.021343 0.004092
0.017769 0.002510
0.014169 0.000895
0.010568 -0.000737
0.006994 -0.002372
0.003475 -0.003995
0.000045 -0.005590
-0.003264 -0.007142
-0.006423 -0.008640
-0.009408 -0.010072
-0.012199 -0.011431
-0.014787 -0.012715
-0.017168 -0.013923
-0.019343 -0.015058
-0.021322 -0.016125
-0.023112 -0.017129
-0.024721 -0.018075
-0.026153 -0.018967
-0.027406 -0.019808
-0.028478 -0.020599
-0.029360 -0.021339
-0.030047 -0.022027
-0.030531 -0.022658
-0.030804 -0.023229
-0.030854 -0.023732
-0.030670 -0.024158
-0.030236 -0.024498
-0.029542 -0.024743
-0.028580 -0.024885
-0.027348 -0.024918
-0.025852 -0.024839
-0.024103 -0.024647
-0.022122 -0.024343
-0.019934 -0.023932
-0.017572 -0.023425
-0.015068 -0.022831
-0.012451 -0.022165
-0.009752 -0.021441
-0.006994 -0.020672
-0.004200 -0.019869
-0.001391 -0.019042
0.001415 -0.018194
0.004202 -0.017329
0.006957 -0.016446
0.009668 -0.015542
0.012326 -0.014616
0.014920 -0.013666
0.017442 -0.012689
0.019878 -0.011688
0.022216 -0.010662
0.024442 -0.009613
0.026543 -0.008542
0.028512 -0.007448
0.030343 -0.006332
0.032032 -0.005196
0.013097 0.005250
0.016353 0.006192
0.019576 0.007159
0.022750 0.008144
0.025862 0.009146
0.028901 0.010161
0.031856 0.011189
0.034720 0.012233
0.037486 0.013294
0.040147 0.014371
0.042690 0.015463
0.045104 0.016562
0.047374 0.017660
0.049488 0.018745
0.051437 0.019805
0.053216 0.020826
0.054821 0.021793
0.056253 0.022689
0.057512 0.023492
0.058599 0.024182
0.059509 0.024735
0.060233 0.025133
0.060757 0.025361
0.061058 0.025409
0.061116 0.025272
0.060911 0.024955
0.060429 0.024464
0.059661 0.023813
0.058607 0.023016
0.057268 0.022090
0.055653 0.021053
0.053773 0.019922
0.051642 0.018713
0.049277 0.017442
0.046697 0.016120
0.043923 0.014756
0.040976 0.013355
0.037880 0.011917
0.034661 0.010436
0.031345 0.008905
0.027958 0.007310
0.024523 0.005641
0.021063 0.003892
0.017596 0.002064
0.014140 0.000162
0.010714 -0.001800
0.007336 -0.003807
0.004028 -0.005843
0.000808 -0.007890
-0.002305 -0.009933
-0.005291 -0.011956
-0.008135 -0.013946
-0.010824 -0.015895
-0.013347 -0.017793
-0.015694 -0.019637
-0.017858 -0.021424
-0.019837 -0.023156
-0.021631 -0.024834
-0.023247 -0.026463
-0.024694 -0.028047
-0.025986 -0.029586
-0.027139 -0.031079
-0.028168 -0.032516
-0.029083 -0.033884
-0.029888 -0.035164
-0.030570 -0.036333
-0.031110 -0.037367
-0.031479 -0.038243
-0.031650 -0.038945
-0.031597 -0.039465
-0.031299 -0.039797
-0.030741 -0.039938
-0.029913 -0.039888
-0.028810 -0.039653
-0.027435 -0.039238
-0.025796 -0.038656
-0.023908 -0.037926
-0.021790 -0.037070
-0.019470 -0.036111
-0.016974 -0.035072
-0.014336 -0.033972
-0.011588 -0.032825
-0.008767 -0.031639
-0.005905 -0.030417
-0.003029 -0.029157
-0.000161 -0.027854
0.002685 -0.026505
0.005496 -0.025109
0.008260 -0.023667
0.010961 -0.022182
0.013583 -0.020659
0.016111 -0.019099
0.018528 -0.017503
0.020821 -0.015871
0.022975 -0.014200
0.024981 -0.012491
0.026826 -0.010746
0.028500 -0.008973
0.029994 -0.007181
0.031302 -0.005384
0.032419 -0.003600
-0.062201 0.036087
-0.058999 0.036963
-0.055752 0.037842
-0.052481 0.038711
-0.049212 0.039557
-0.045969 0.040369
-0.042775 0.041138
-0.039647 0.041858
-0.036599 0.042525
-0.033644 0.043140
-0.030791 0.043703
-0.028051 0.044213
-0.025438 0.044670
-0.022967 0.045068
-0.020652 0.045401
-0.018510 0.045658
-0.016551 0.045827
-0.014788 0.045893
-0.013231 0.045839
-0.011890 0.045652
-0.010773 0.045317
-0.009888 0.044829
-0.009242 0.044183
-0.008835 0.043384
-0.008666 0.042438
-0.008725 0.041357
-0.008998 0.040152
-0.009467 0.038837
-0.010112 0.037424
-0.010916 0.035925
-0.011864 0.034351
-0.012949 0.032711
-0.014168 0.031017
-0.015519 0.029276
-0.017002 0.027497
-0.018616 0.025683
-0.020356 0.023836
-0.022215 0.021957
-0.024186 0.020046
-0.026259 0.018103
-0.028421 0.016133
-0.030658 0.014140
-0.032948 0.012138
-0.035265 0.010141
-0.037581 0.008167
-0.039864 0.006235
-0.042082 0.004362
-0.044211 0.002562
-0.046232 0.000846
-0.048137 -0.000782
-0.049927 -0.002323
-0.051609 -0.003782
-0.053194 -0.005164
-0.054686 -0.006475
-0.056085 -0.007715
-0.057380 -0.008885
-0.058558 -0.009979
-0.059604 -0.010993
-0.060503 -0.011922
-0.061247 -0.012761
-0.061825 -0.013506
-0.062228 -0.014151
-0.062445 -0.014690
-0.062461 -0.015116
-0.062259 -0.015423
-0.061821 -0.015604
-0.061135 -0.015658
-0.060192 -0.015584
-0.058993 -0.015389
-0.057551 -0.015081
-0.055882 -0.014675
-0.054014 -0.014185
-0.051971 -0.013627
-0.049779 -0.013016
-0.047456 -0.012361
-0.045013 -0.011672
-0.042455 -0.010950
-0.039787 -0.010199
-0.037013 -0.009419
-0.034140 -0.008615
-0.031179 -0.007789
-0.028143 -0.006948
-0.025048 -0.006097
-0.021908 -0.005245
-0.018741 -0.004400
-0.015563 -0.003572
-0.012392 -0.002771
-0.009246 -0.002008
-0.006143 -0.001292
-0.003099 -0.000632
-0.000128 -0.000035
0.002763 0.000495
0.005569 0.000957
0.008296 0.001354
0.010951 0.001692
0.013545 0.001977
0.016082 0.002216
0.018560 0.002414
0.020972 0.002572
0.023303 0.002689
0.025539 0.002759
0.027132 0.027645
0.030235 0.028536
0.033137 0.029356
0.035814 0.030094
0.038251 0.030740
0.040441 0.031291
0.042388 0.031747
0.044102 0.032114
0.045599 0.032400
0.046900 0.032614
0.048023 0.032762
0.048987 0.032842
0.049806 0.032847
0.050491 0.032768
0.051047 0.032591
0.051469 0.032304
0.051743 0.031894
0.051850 0.031349
0.051767 0.030662
0.051471 0.029826
0.050944 0.028839
0.050173 0.027702
0.049156 0.026416
0.047899 0.024986
0.046419 0.023419
0.044738 0.021725
0.042883 0.019917
0.040884 0.018016
0.038768 0.016042
0.036561 0.014021
0.034283 0.011978
0.031949 0.009937
0.029569 0.007915
0.027146 0.005925
0.024677 0.003968
0.022158 0.002042
0.019577 0.000135
0.016929 -0.001767
0.014211 -0.003679
0.011430 -0.005617
0.008601 -0.007593
0.005749 -0.009616
0.002903 -0.011686
0.000098 -0.013801
-0.002634 -0.015952
-0.005262 -0.018124
-0.007758 -0.020299
-0.010100 -0.022453
-0.012270 -0.024560
-0.014251 -0.026591
-0.016031 -0.028514
-0.017597 -0.030296
-0.018942 -0.031907
-0.020061 -0.033320
-0.020959 -0.034521
-0.021653 -0.035509
-0.022167 -0.036298
-0.022531 -0.036912
-0.022771 -0.037383
-0.022909 -0.037745
-0.022950 -0.038028
-0.022893 -0.038254
-0.022724 -0.038438
-0.022428 -0.038583
-0.021990 -0.038686
-0.021400 -0.038739
-0.020658 -0.038728
-0.019767 -0.038637
-0.018736 -0.038450
-0.017579 -0.038149
-0.016304 -0.037714
-0.014917 -0.037126
-0.013416 -0.036362
-0.011796 -0.035405
-0.010050 -0.034241
-0.008172 -0.032870
-0.006165 -0.031305
-0.004041 -0.029576
-0.001819 -0.027726
0.000481 -0.025801
0.002836 -0.023849
0.005222 -0.021906
0.007615 -0.020003
0.009992 -0.018157
0.012325 -0.016381
0.014586 -0.014679
0.016747 -0.013054
0.018781 -0.011507
0.020663 -0.010040
0.022373 -0.008654
0.023897 -0.007350
0.025225 -0.006128
0.026356 -0.004985
0.027293 -0.003916
0.028044 -0.002916
0.028619 -0.001976
0.029030 -0.001090
0.029289 -0.000256
0.029410 0.000524
0.029403 0.001246
0.029279 0.001899
-0.078218 0.038242
-0.075187 0.039069
-0.072314 0.039967
-0.069577 0.040943
-0.066957 0.041996
-0.064441 0.043123
-0.062021 0.044314
-0.059698 0.045553
-0.057475 0.046823
-0.055362 0.048103
-0.053370 0.049371
-0.051512 0.050607
-0.049802 0.051791
-0.048254 0.052909
-0.046882 0.053946
-0.045701 0.054892
-0.044723 0.055736
-0.043961 0.056467
-0.043421 0.057073
-0.043110 0.057544
-0.043030 0.057869
-0.043179 0.058043
-0.043554 0.058064
-0.044147 0.057933
-0.044949 0.057655
-0.045947 0.057235
-0.047122 0.056680
-0.048455 0.056001
-0.049919 0.055206
-0.051487 0.054309
-0.053128 0.053324
-0.054813 0.052269
-0.056513 0.051162
-0.058201 0.050023
-0.059856 0.048873
-0.061464 0.047724
-0.063018 0.046586
-0.064521 0.045453
-0.065987 0.044312
-0.067441 0.043140
-0.068916 0.041910
-0.070448 0.040595
-0.072068 0.039174
-0.073794 0.037633
-0.075628 0.035971
-0.077553 0.034194
-0.079532 0.032320
-0.081515 0.030373
-0.083441 0.028382
-0.085249 0.026379
-0.086879 0.024395
-0.088277 0.022458
-0.089401 0.020593
-0.090221 0.018818
-0.090719 0.017145
-0.090893 0.015580
-0.090755 0.014122
-0.090331 0.012762
-0.089661 0.011488
-0.088800 0.010283
-0.087810 0.009131
-0.086756 0.008015
-0.085697 0.006921
-0.084679 0.005843
-0.083723 0.004779
-0.082825 0.003736
-0.081959 0.002728
-0.081078 0.001774
-0.080127 0.000899
-0.079047 0.000125
-0.077787 -0.000526
-0.076301 -0.001037
-0.074557 -0.001397
-0.072535 -0.001605
-0.070228 -0.001663
-0.067641 -0.001582
-0.064790 -0.001379
-0.061699 -0.001071
-0.058404 -0.000678
-0.054942 -0.000217
-0.051359 0.000297
-0.047699 0.000849
-0.044005 0.001428
-0.040315 0.002021
-0.036659 0.002615
-0.033057 0.003198
-0.029520 0.003760
-0.026051 0.004296
-0.022654 0.004802
-0.019328 0.005281
-0.016079 0.005734
-0.012910 0.006167
-0.009832 0.006582
-0.006854 0.006983
-0.003987 0.007374
-0.001241 0.007758
0.001375 0.008138
0.003855 0.008518
0.006197 0.008905
0.008403 0.009304
0.010480 0.009722
0.021099 0.016936
0.024349 0.017869
0.027689 0.018822
0.031099 0.019788
0.034549 0.020752
0.038009 0.021701
0.041440 0.022618
0.044803 0.023484
0.048059 0.024284
0.051171 0.025005
0.054111 0.025637
0.056857 0.026175
0.059394 0.026618
0.061719 0.026968
0.063833 0.027225
0.065745 0.027390
0.067467 0.027463
0.069014 0.027442
0.070400 0.027328
0.071640 0.027125
0.072749 0.026841
0.073738 0.026482
0.074616 0.026059
0.075383 0.025576
0.076027 0.025037
0.076525 0.024438
0.076839 0.023776
0.076926 0.023044
0.076745 0.022237
0.076260 0.021355
0.075448 0.020400
0.074293 0.019379
0.072796 0.018303
0.070967 0.017188
0.068824 0.016049
0.066394 0.014898
0.063709 0.013744
0.060804 0.012587
0.057714 0.011426
0.054473 0.010256
0.051114 0.009073
0.047666 0.007874
0.044155 0.006660
0.040605 0.005432
0.037035 0.004190
0.033457 0.002937
0.029882 0.001676
0.026321 0.000411
0.022787 -0.000851
0.019297 -0.002100
0.015871 -0.003327
0.012531 -0.004521
0.009298 -0.005671
0.006190 -0.006770
0.003220 -0.007812
0.000396 -0.008793
-0.002278 -0.009713
-0.004803 -0.010574
-0.007179 -0.011377
-0.009404 -0.012121
-0.011475 -0.012804
-0.013387 -0.013420
-0.015133 -0.013966
-0.016708 -0.014439
-0.018107 -0.014840
-0.019331 -0.015171
-0.020378 -0.015437
-0.021246 -0.015640
-0.021924 -0.015780
-0.022396 -0.015854
-0.022646 -0.015857
-0.022654 -0.015785
-0.022407 -0.015636
-0.021902 -0.015411
-0.021139 -0.015119
-0.020131 -0.014768
-0.018893 -0.014374
-0.017445 -0.013949
-0.015806 -0.013505
-0.013997 -0.013046
-0.012034 -0.012571
-0.009934 -0.012076
-0.007710 -0.011554
-0.005380 -0.011001
-0.002962 -0.010414
-0.000479 -0.009796
0.002041 -0.009155
0.004573 -0.008499
0.007090 -0.007835
0.009568 -0.007173
0.011982 -0.006519
0.014312 -0.005879
0.016534 -0.005259
0.018627 -0.004667
0.020569 -0.004109
0.022342 -0.003594
0.023933 -0.003127
0.025338 -0.002713
0.026560 -0.002353
0.027610 -0.002042
0.028504 -0.001776
0.081305 -0.038702
0.084453 -0.037857
0.087574 -0.037004
0.090636 -0.036148
0.093605 -0.035299
0.096446 -0.034468
0.099127 -0.033667
0.101619 -0.032911
0.103896 -0.032218
0.105940 -0.031601
0.107740 -0.031073
0.109298 -0.030643
0.110627 -0.030316
0.111748 -0.030092
0.112694 -0.029966
0.113501 -0.029929
0.114206 -0.029971
0.114843 -0.030077
0.115436 -0.030233
0.115994 -0.030429
0.116508 -0.030653
0.116947 -0.030903
0.117266 -0.031177
0.117414 -0.031480
0.117336 -0.031819
0.116985 -0.032201
0.116320 -0.032634
0.115311 -0.033127
0.113938 -0.033687
0.112194 -0.034318
0.110086 -0.035022
0.107638 -0.035800
0.104884 -0.036647
0.101872 -0.037556
0.098656 -0.038518
0.095292 -0.039527
0.091835 -0.040572
0.088335 -0.041650
0.084831 -0.042755
0.081351 -0.043885
0.077907 -0.045037
0.074499 -0.046205
0.071119 -0.047379
0.067752 -0.048544
0.064386 -0.049683
0.061016 -0.050775
0.057640 -0.051797
0.054266 -0.052724
0.050905 -0.053534
0.047573 -0.054207
0.044286 -0.054725
0.041062 -0.055077
0.037922 -0.055257
0.034885 -0.055265
0.031970 -0.055108
0.029191 -0.054797
0.026560 -0.054352
0.024080 -0.053798
0.021753 -0.053165
0.019573 -0.052487
0.017529 -0.051798
0.015610 -0.051131
0.013805 -0.050507
0.012109 -0.049936
0.010527 -0.049414
0.009067 -0.048923
0.007748 -0.048435
0.006588 -0.047917
0.005606 -0.047336
0.004817 -0.046660
0.004232 -0.045863
0.003859 -0.044922
0.003699 -0.043825
0.003751 -0.042566
0.004008 -0.041146
0.004459 -0.039579
0.005091 -0.037880
0.005886 -0.036074
0.006824 -0.034186
0.007878 -0.032248
0.009023 -0.030287
0.010228 -0.028332
0.011464 -0.026408
0.012706 -0.024533
0.013936 -0.022719
0.015141 -0.020969
0.016313 -0.019282
0.017447 -0.017653
0.018538 -0.016077
0.019580 -0.014548
0.020565 -0.013063
0.021486 -0.011620
0.022334 -0.010220
0.023100 -0.008865
0.023776 -0.007559
0.024354 -0.006308
0.024828 -0.005120
0.025192 -0.004000
0.025441 -0.002952
0.025574 -0.001976
0.025588 -0.001068
-0.043295 0.023754
-0.040065 0.024686
-0.036877 0.025603
-0.033752 0.026495
-0.030701 0.027357
-0.027726 0.028187
-0.024828 0.028986
-0.022008 0.029754
-0.019268 0.030491
-0.016614 0.031196
-0.014051 0.031865
-0.011587 0.032496
-0.009231 0.033085
-0.006992 0.033629
-0.004880 0.034122
-0.002909 0.034559
-0.001093 0.034930
0.000548 0.035223
0.001998 0.035427
0.003241 0.035527
0.004264 0.035513
0.005060 0.035379
0.005628 0.035121
0.005970 0.034739
0.006095 0.034237
0.006009 0.033621
0.005722 0.032898
0.005237 0.032074
0.004553 0.031153
0.003667 0.030143
0.002574 0.029047
0.001273 0.027871
-0.000240 0.026619
-0.001961 0.025297
-0.003889 0.023909
-0.006015 0.022460
-0.008328 0.020954
-0.010813 0.019394
-0.013447 0.017783
-0.016204 0.016125
-0.019051 0.014426
-0.021956 0.012693
-0.024886 0.010936
-0.027810 0.009167
-0.030699 0.007398
-0.033531 0.005641
-0.036287 0.003907
-0.038953 0.002206
-0.041515 0.000548
-0.043959 -0.001054
-0.046266 -0.002587
-0.048418 -0.004039
-0.050393 -0.005395
-0.052176 -0.006644
-0.053755 -0.007778
-0.055126 -0.008795
-0.056290 -0.009693
-0.057252 -0.010477
-0.058015 -0.011153
-0.058580 -0.011728
-0.058947 -0.012210
-0.059112 -0.012606
-0.059069 -0.012923
-0.058816 -0.013165
-0.058351 -0.013341
-0.057678 -0.013455
-0.056804 -0.013516
-0.055739 -0.013529
-0.054493 -0.013499
-0.053072 -0.013426
-0.051476 -0.013306
-0.049702 -0.013133
-0.047741 -0.012895
-0.045586 -0.012585
-0.043231 -0.012195
-0.040677 -0.011722
-0.037927 -0.011167
-0.034990 -0.010534
-0.031877 -0.009830
-0.028605 -0.009065
-0.025193 -0.008249
-0.021669 -0.007397
-0.018061 -0.006522
-0.014402 -0.005640
-0.010722 -0.004763
-0.007054 -0.003904
-0.003425 -0.003073
0.000141 -0.002281
0.003622 -0.001534
0.007004 -0.000836
0.010276 -0.000190
0.013431 0.000403
0.016462 0.000943
0.019361 0.001428
0.022116 0.001857
0.024714 0.002226
0.027146 0.002533
0.029403 0.002776
0.031484 0.002955
0.033391 0.003071
0.035127 0.003125
0.031186 -0.033395
0.034350 -0.032361
0.037536 -0.031285
0.040728 -0.030155
0.043912 -0.028958
0.047070 -0.027687
0.050183 -0.026341
0.053230 -0.024927
0.056188 -0.023460
0.059037 -0.021963
0.061756 -0.020462
0.064331 -0.018987
0.066754 -0.017567
0.069020 -0.016230
0.071125 -0.014997
0.073065 -0.013880
0.074835 -0.012878
0.076430 -0.011982
0.077850 -0.011170
0.079100 -0.010415
0.080190 -0.009687
0.081132 -0.008956
0.081936 -0.008198
0.082609 -0.007401
0.083147 -0.006562
0.083539 -0.005692
0.083765 -0.004809
0.083799 -0.003939
0.083611 -0.003112
0.083176 -0.002358
0.082475 -0.001708
0.081497 -0.001192
0.080238 -0.000836
0.078705 -0.000666
0.076910 -0.000700
0.074872 -0.000947
0.072612 -0.001405
0.070157 -0.002055
0.067536 -0.002863
0.064777 -0.003786
0.061910 -0.004776
0.058961 -0.005785
0.055949 -0.006777
0.052890 -0.007727
0.049795 -0.008628
0.046669 -0.009482
0.043519 -0.010302
0.040350 -0.011102
0.037170 -0.011892
0.033991 -0.012679
0.030828 -0.013466
0.027696 -0.014254
0.024613 -0.015045
0.021594 -0.015842
0.018650 -0.016648
0.015789 -0.017469
0.013015 -0.018310
0.010331 -0.019172
0.007743 -0.020051
0.005257 -0.020939
0.002881 -0.021824
0.000621 -0.022695
-0.001518 -0.023547
-0.003537 -0.024379
-0.005440 -0.025192
-0.007230 -0.025991
-0.008905 -0.026774
-0.010461 -0.027532
-0.011885 -0.028246
-0.013156 -0.028891
-0.014252 -0.029436
-0.015146 -0.029852
-0.015817 -0.030115
-0.016250 -0.030206
-0.016442 -0.030118
-0.016397 -0.029854
-0.016131 -0.029421
-0.015668 -0.028838
-0.015031 -0.028123
-0.014245 -0.027300
-0.013332 -0.026389
-0.012304 -0.025411
-0.011171 -0.024384
-0.009940 -0.023325
-0.008616 -0.022250
-0.007201 -0.021167
-0.005702 -0.020082
-0.004125 -0.018990
-0.002479 -0.017881
-0.000772 -0.016742
0.000984 -0.015559
0.002776 -0.014318
0.004590 -0.013013
0.006407 -0.011643
0.008205 -0.010213
0.009962 -0.008736
0.011649 -0.007231
0.013239 -0.005722
0.014708 -0.004233
0.016035 -0.002790
0.017207 -0.001413
-0.089141 0.040313
-0.085909 0.041171
-0.082589 0.042076
-0.079196 0.043018
-0.075751 0.043985
-0.072276 0.044971
-0.068792 0.045972
-0.065319 0.046987
-0.061873 0.048017
-0.058473 0.049064
-0.055137 0.050124
-0.051888 0.051189
-0.048755 0.052247
-0.045764 0.053279
-0.042944 0.054266
-0.040320 0.055189
-0.037911 0.056030
-0.035733 0.056776
-0.033796 0.057417
-0.032108 0.057947
-0.030672 0.058359
-0.029495 0.058646
-0.028581 0.058801
-0.027935 0.058814
-0.027560 0.058680
-0.027453 0.058394
-0.027606 0.057958
-0.028006 0.057377
-0.028639 0.056662
-0.029485 0.055823
-0.030527 0.054876
-0.031747 0.053831
-0.033129 0.052696
-0.034655 0.051476
-0.036311 0.050166
-0.038083 0.048760
-0.039956 0.047249
-0.041917 0.045625
-0.043952 0.043883
-0.046047 0.042024
-0.048191 0.040051
-0.050371 0.037970
-0.052575 0.035793
-0.054793 0.033528
-0.057009 0.031189
-0.059211 0.028790
-0.061385 0.026347
-0.063518 0.023876
-0.065603 0.021393
-0.067630 0.018913
-0.069596 0.016449
-0.071493 0.014012
-0.073312 0.011613
-0.075037 0.009264
-0.076643 0.006976
-0.078104 0.004757
-0.079390 0.002616
-0.080474 0.000558
-0.081338 -0.001415
-0.081969 -0.003302
-0.082363 -0.005107
-0.082519 -0.006838
-0.082440 -0.008501
-0.082127 -0.010105
-0.081580 -0.011653
-0.080794 -0.013141
-0.079766 -0.014559
-0.078494 -0.015892
-0.076982 -0.017123
-0.075236 -0.018237
-0.073267 -0.019221
-0.071087 -0.020067
-0.068708 -0.020765
-0.066135 -0.021309
-0.063373 -0.021692
-0.060422 -0.021911
-0.057286 -0.021964
-0.053973 -0.021855
-0.050496 -0.021592
-0.046874 -0.021187
-0.043132 -0.020654
-0.039297 -0.020011
-0.035394 -0.019277
-0.031447 -0.018469
-0.027476 -0.017604
-0.023496 -0.016693
-0.019519 -0.015743
-0.015559 -0.014760
-0.011630 -0.013743
-0.007743 -0.012695
-0.003911 -0.011617
-0.000143 -0.010508
0.003560 -0.009367
0.007197 -0.008191
0.010773 -0.006974
0.014294 -0.005713
0.017762 -0.004404
0.021167 -0.003053
0.024489 -0.001670
0.027699 -0.000274
0.030759 0.001111
-0.012287 0.020116
-0.009039 0.021011
-0.005726 0.021938
-0.002375 0.022892
0.000992 0.023862
0.004351 0.024837
0.007681 0.025807
0.010957 0.026759
0.014158 0.027680
0.017260 0.028557
0.020242 0.029379
0.023085 0.030136
0.025775 0.030817
0.028302 0.031416
0.030662 0.031929
0.032857 0.032351
0.034891 0.032682
0.036768 0.032923
0.038490 0.033074
0.040058 0.033141
0.041472 0.033129
0.042730 0.033044
0.043833 0.032892
0.044781 0.032680
0.045576 0.032411
0.046219 0.032087
0.046704 0.031705
0.047019 0.031260
0.047145 0.030742
0.047057 0.030141
0.046731 0.029448
0.046144 0.028656
0.045283 0.027761
0.044137 0.026763
0.042707 0.025665
0.041000 0.024474
0.039027 0.023197
0.036806 0.021844
0.034356 0.020425
0.031702 0.018950
0.028871 0.017433
0.025896 0.015888
0.022811 0.014327
0.019654 0.012767
0.016461 0.011218
0.013263 0.009692
0.010086 0.008194
0.006946 0.006725
0.003855 0.005282
0.000819 0.003861
-0.002154 0.002458
-0.005057 0.001071
-0.007881 -0.000300
-0.010617 -0.001652
-0.013258 -0.002982
-0.015802 -0.004287
-0.018251 -0.005562
-0.020609 -0.006803
-0.022884 -0.008005
-0.025078 -0.009165
-0.027185 -0.010274
-0.029191 -0.011322
-0.031072 -0.012299
-0.032798 -0.013193
-0.034341 -0.013996
-0.035677 -0.014701
-0.036790 -0.015304
-0.037674 -0.015806
-0.038327 -0.016210
-0.038751 -0.016521
-0.038946 -0.016745
-0.038911 -0.016886
-0.038641 -0.016948
-0.038130 -0.016935
-0.037375 -0.016852
-0.036379 -0.016704
-0.035147 -0.016498
-0.033689 -0.016243
-0.032019 -0.015944
-0.030151 -0.015610
-0.028098 -0.015242
-0.025875 -0.014842
-0.023492 -0.014411
-0.020965 -0.013946
-0.018310 -0.013447
-0.015549 -0.012914
-0.012708 -0.012349
-0.009818 -0.011754
-0.006909 -0.011134
-0.004010 -0.010493
-0.001149 -0.009840
0.001651 -0.009182
0.004366 -0.008530
0.006977 -0.007895
0.009465 -0.007288
0.011818 -0.006719
0.014026 -0.006197
0.016088 -0.005729
0.018007 -0.005319
0.019795 -0.004967
0.021470 -0.004671
-0.069888 0.046881
-0.066795 0.047731
-0.063850 0.048579
-0.061046 0.049413
-0.058368 0.050219
-0.055800 0.050988
-0.053329 0.051714
-0.050939 0.052399
-0.048622 0.053050
-0.046369 0.053675
-0.044181 0.054283
-0.042068 0.054874
-0.040047 0.055445
-0.038142 0.055984
-0.036375 0.056478
-0.034770 0.056913
-0.033346 0.057272
-0.032119 0.057542
-0.031103 0.057706
-0.030306 0.057750
-0.029735 0.057658
-0.029393 0.057420
-0.029279 0.057024
-0.029393 0.056461
-0.029731 0.055721
-0.030287 0.054800
-0.031051 0.053696
-0.032007 0.052416
-0.033135 0.050977
-0.034408 0.049401
-0.035798 0.047717
-0.037275 0.045956
-0.038812 0.044147
-0.040390 0.042312
-0.041994 0.040466
-0.043616 0.038615
-0.045255 0.036760
-0.046912 0.034896
-0.048588 0.033016
-0.050285 0.031114
-0.052006 0.029182
-0.053754 0.027217
-0.055533 0.025216
-0.057350 0.023179
-0.059209 0.021109
-0.061112 0.019011
-0.063051 0.016889
-0.065008 0.014751
-0.066952 0.012610
-0.068842 0.010483
-0.070629 0.008395
-0.072263 0.006374
-0.073695 0.004447
-0.074886 0.002638
-0.075806 0.000964
-0.076437 -0.000572
-0.076778 -0.001974
-0.076838 -0.003259
-0.076636 -0.004444
-0.076198 -0.005548
-0.075553 -0.006584
-0.074730 -0.007557
-0.073761 -0.008466
-0.072675 -0.009301
-0.071496 -0.010050
-0.070242 -0.010700
-0.068919 -0.011241
-0.067522 -0.011667
-0.066035 -0.011978
-0.064433 -0.012176
-0.062688 -0.012265
-0.060769 -0.012245
-0.058649 -0.012113
-0.056307 -0.011863
-0.053729 -0.011491
-0.050911 -0.010993
-0.047861 -0.010375
-0.044599 -0.009652
-0.041154 -0.008844
-0.037558 -0.007975
-0.033850 -0.007069
-0.030065 -0.006143
-0.026238 -0.005211
-0.022402 -0.004286
-0.018586 -0.003377
-0.014812 -0.002493
-0.011096 -0.001646
-0.007446 -0.000845
-0.003866 -0.000106
-0.000363 0.000558
0.003056 0.001137
0.006378 0.001621
0.009586 0.002008
0.012663 0.002304
0.015593 0.002520
0.018363 0.002672
0.020963 0.002782
0.023385 0.002869
0.025626 0.002951
0.027680 0.003039
0.029547 0.003138
-0.030726 0.030816
-0.027502 0.031794
-0.024228 0.032828
-0.020931 0.033919
-0.017643 0.035066
-0.014392 0.036264
-0.011206 0.037506
-0.008107 0.038781
-0.005113 0.040074
-0.002236 0.041371
0.000510 0.042653
0.003110 0.043899
0.005546 0.045086
0.007797 0.046192
0.009846 0.047201
0.011676 0.048099
0.013276 0.048879
0.014637 0.049542
0.015752 0.050090
0.016610 0.050528
0.017205 0.050860
0.017529 0.051092
0.017579 0.051224
0.017356 0.051258
0.016868 0.051193
0.016127 0.051029
0.015153 0.050764
0.013969 0.050396
0.012601 0.049923
0.011072 0.049343
0.009405 0.048652
0.007613 0.047846
0.005701 0.046924
0.003669 0.045885
0.001514 0.044736
-0.000766 0.043487
-0.003168 0.042154
-0.005686 0.040757
-0.008310 0.039318
-0.011023 0.037858
-0.013804 0.036395
-0.016628 0.034941
-0.019465 0.033506
-0.022281 0.032092
-0.025043 0.030701
-0.027720 0.029332
-0.030284 0.027982
-0.032716 0.026648
-0.035006 0.025324
-0.037155 0.024004
-0.039177 0.022676
-0.041093 0.021331
-0.042928 0.019959
-0.044702 0.018552
-0.046423 0.017115
-0.048087 0.015655
-0.049679 0.014188
-0.051175 0.012732
-0.052550 0.011306
-0.053776 0.009926
-0.054825 0.008606
-0.055666 0.007361
-0.056268 0.006198
-0.056597 0.005127
-0.056628 0.004157
-0.056337 0.003294
-0.055712 0.002548
-0.054753 0.001924
-0.053471 0.001429
-0.051891 0.001062
-0.050052 0.000821
-0.047997 0.000697
-0.045777 0.000676
-0.043440 0.000742
-0.041022 0.000880
-0.038550 0.001076
-0.036035 0.001317
-0.033483 0.001595
-0.030890 0.001900
-0.028253 0.002227
-0.025569 0.002567
-0.022835 0.002915
-0.020051 0.003266
-0.017219 0.003612
-0.014349 0.003950
-0.011455 0.004276
-0.008556 0.004586
-0.005673 0.004877
-0.002832 0.005147
-0.000056 0.005391
0.002633 0.005606
0.005217 0.005787
0.007684 0.005927
0.010026 0.006021
0.012242 0.006062
0.014337 0.006043
0.016312 0.005959
0.018168 0.005807
0.019901 0.005584
0.021507 0.005290
0.022982 0.004927
-0.031474 0.058406
-0.028208 0.059378
-0.024942 0.060418
-0.021704 0.061510
-0.018527 0.062632
-0.015444 0.063762
-0.012488 0.064876
-0.009691 0.065948
-0.007081 0.066955
-0.004685 0.067869
-0.002529 0.068669
-0.000633 0.069332
0.000987 0.069841
0.002319 0.070185
0.003357 0.070361
0.004102 0.070373
0.004556 0.070237
0.004725 0.069972
0.004618 0.069601
0.004242 0.069144
0.003610 0.068620
0.002733 0.068041
0.001624 0.067412
0.000299 0.066733
-0.001221 0.066003
-0.002918 0.065214
-0.004767 0.064357
-0.006748 0.063421
-0.008838 0.062394
-0.011020 0.061264
-0.013280 0.060020
-0.015610 0.058649
-0.018004 0.057145
-0.020463 0.055504
-0.022989 0.053726
-0.025581 0.051821
-0.028234 0.049805
-0.030936 0.047701
-0.033662 0.045539
-0.036382 0.043349
-0.039059 0.041162
-0.041656 0.039003
-0.044139 0.036891
-0.046477 0.034841
-0.048645 0.032859
-0.050622 0.030945
-0.052390 0.029094
-0.053937 0.027299
-0.055258 0.025547
-0.056351 0.023829
-0.057223 0.022133
-0.057889 0.020452
-0.058366 0.018779
-0.058678 0.017112
-0.058851 0.015450
-0.058909 0.013796
-0.058871 0.012156
-0.058747 0.010536
-0.058535 0.008949
-0.058217 0.007410
-0.057765 0.005936
-0.057147 0.004547
-0.056331 0.003260
-0.055293 0.002094
-0.054017 0.001062
-0.052496 0.000179
-0.050730 -0.000549
-0.048725 -0.001117
-0.046495 -0.001526
-0.044058 -0.001779
-0.041436 -0.001884
-0.038656 -0.001851
-0.035747 -0.001691
-0.032739 -0.001417
-0.029666 -0.001042
-0.026558 -0.000583
-0.023443 -0.000056
-0.020347 0.000522
-0.017289 0.001136
-0.014284 0.001772
-0.011341 0.002420
-0.008465 0.003077
-0.005664 0.003741
-0.002947 0.004414
-0.000325 0.005100
0.002187 0.005806
0.004579 0.006533
0.006837 0.007285
0.008954 0.008058
0.010923 0.008849
0.012740 0.009649
0.014403 0.010448
0.015912 0.011231
0.017266 0.011985
0.018466 0.012689
0.019514 0.013326
0.020411 0.013873
0.021161 0.014310
0.021771 0.014619
0.022249 0.014787
0.022607 0.014809
0.023751 0.010982
0.026885 0.011765
0.029979 0.012437
0.033015 0.012998
0.035977 0.013449
0.038852 0.013800
0.041629 0.014062
0.044296 0.014250
0.046845 0.014378
0.049265 0.014459
0.051548 0.014503
0.053685 0.014513
0.055673 0.014489
0.057511 0.014425
0.059201 0.014312
0.060746 0.014136
0.062144 0.013883
0.063388 0.013537
0.064463 0.013086
0.065348 0.012516
0.066021 0.011821
0.066460 0.010995
0.066649 0.010038
0.066579 0.008954
0.066247 0.007752
0.065652 0.006444
0.064801 0.005047
0.063700 0.003579
0.062361 0.002064
0.060794 0.000524
0.059015 -0.001019
0.057038 -0.002546
0.054883 -0.004047
0.052566 -0.005516
0.050106 -0.006956
0.047520 -0.008373
0.044822 -0.009777
0.042021 -0.011179
0.039125 -0.012586
0.036143 -0.014004
0.033083 -0.015435
0.029956 -0.016875
0.026777 -0.018320
0.023565 -0.019760
0.020339 -0.021184
0.017121 -0.022579
0.013935 -0.023930
0.010803 -0.025220
0.007749 -0.026432
0.004798 -0.027546
0.001974 -0.028545
-0.000699 -0.029412
-0.003198 -0.030138
-0.005509 -0.030720
-0.007625 -0.031165
-0.009547 -0.031486
-0.011288 -0.031704
-0.012865 -0.031842
-0.014301 -0.031924
-0.015614 -0.031970
-0.016814 -0.031995
-0.017900 -0.032007
-0.018859 -0.032009
-0.019678 -0.031996
-0.020339 -0.031962
-0.020829 -0.031895
-0.021138 -0.031785
-0.021260 -0.031617
-0.021190 -0.031380
-0.020924 -0.031057
-0.020459 -0.030636
-0.019788 -0.030101
-0.018909 -0.029439
-0.017821 -0.028644
-0.016530 -0.027713
-0.015047 -0.026655
-0.013392 -0.025489
-0.011588 -0.024238
-0.009663 -0.022929
-0.007637 -0.021591
-0.005532 -0.020249
-0.003363 -0.018926
-0.001147 -0.017640
0.001100 -0.016406
0.003357 -0.015235
0.005602 -0.014136
0.007811 -0.013115
0.009961 -0.012175
0.012032 -0.011318
0.014004 -0.010543
0.015865 -0.009846
0.017601 -0.009221
0.019206 -0.008658
0.020672 -0.008146
0.021996 -0.007672
0.023172 -0.007225
0.024199 -0.006798
0.025074 -0.006387
0.025796 -0.005995
0.026370 -0.005624
0.026801 -0.005282
-0.041476 0.026295
-0.038251 0.027237
-0.034973 0.028227
-0.031659 0.029268
-0.028322 0.030365
-0.024978 0.031526
-0.021642 0.032758
-0.018331 0.034066
-0.015064 0.035453
-0.011862 0.036912
-0.008743 0.038435
-0.005728 0.040006
-0.002832 0.041602
-0.000068 0.043203
0.002551 0.044781
0.005017 0.046313
0.007321 0.047770
0.009454 0.049128
0.011407 0.050363
0.013171 0.051451
0.014738 0.052377
0.016103 0.053128
0.017268 0.053699
0.018242 0.054088
0.019037 0.054300
0.019668 0.054344
0.020149 0.054227
0.020483 0.053959
0.020668 0.053549
0.020695 0.053005
0.020549 0.052336
0.020216 0.051549
0.019684 0.050650
0.018942 0.049646
0.017984 0.048539
0.016805 0.047325
0.015402 0.045998
0.013774 0.044548
0.011921 0.042960
0.009847 0.041220
0.007562 0.039317
0.005083 0.037246
0.002433 0.035006
-0.000357 0.032603
-0.003254 0.030048
-0.006222 0.027355
-0.009225 0.024544
-0.012233 0.021634
-0.015214 0.018650
-0.018140 0.015620
-0.020983 0.012575
-0.023713 0.009549
-0.026302 0.006573
-0.028727 0.003679
-0.030968 0.000887
-0.033018 -0.001788
-0.034875 -0.004339
-0.036548 -0.006769
-0.038048 -0.009084
-0.039389 -0.011293
-0.040585 -0.013407
-0.041640 -0.015433
-0.042557 -0.017379
-0.043332 -0.019249
-0.043958 -0.021046
-0.044435 -0.022775
-0.044765 -0.024439
-0.044955 -0.026041
-0.045018 -0.027580
-0.044962 -0.029051
-0.044789 -0.030445
-0.044492 -0.031742
-0.044050 -0.032917
-0.043434 -0.033943
-0.042616 -0.034798
-0.041568 -0.035461
-0.040268 -0.035926
-0.038706 -0.036189
-0.036876 -0.036257
-0.034781 -0.036138
-0.032432 -0.035843
-0.029842 -0.035383
-0.027030 -0.034769
-0.024022 -0.034014
-0.020847 -0.033132
-0.017539 -0.032135
-0.014136 -0.031038
-0.010679 -0.029854
-0.007210 -0.028594
-0.003767 -0.027269
-0.000382 -0.025885
0.002922 -0.024448
0.006130 -0.022958
0.009238 -0.021417
0.012247 -0.019825
0.015161 -0.018184
0.017987 -0.016501
0.020729 -0.014785
0.023392 -0.013051
0.025978 -0.011313
0.028491 -0.009590
0.000548 0.000513
0.003865 0.001506
0.007295 0.002529
0.010824 0.003570
0.014433 0.004618
0.018100 0.005657
0.021800 0.006671
0.025507 0.007646
0.029194 0.008569
0.032832 0.009428
0.036396 0.010218
0.039863 0.010934
0.043216 0.011574
0.046442 0.012141
0.049529 0.012635
0.052471 0.013056
0.055259 0.013401
0.057883 0.013668
0.060330 0.013852
0.062586 0.013950
0.064638 0.013963
0.066477 0.013897
0.068100 0.013757
0.069505 0.013552
0.070692 0.013285
0.071657 0.012957
0.072390 0.012562
0.072874 0.012092
0.073088 0.011534
0.073012 0.010880
0.072632 0.010122
0.071938 0.009258
0.070932 0.008287
0.069623 0.007216
0.068027 0.006049
0.066164 0.004792
0.064056 0.003452
0.061724 0.002031
0.059187 0.000539
0.056460 -0.001016
0.053559 -0.002619
0.050495 -0.004253
0.047286 -0.005895
0.043951 -0.007523
0.040510 -0.009116
0.036986 -0.010658
0.033397 -0.012139
0.029761 -0.013557
0.026095 -0.014911
0.022418 -0.016205
0.018750 -0.017441
0.015113 -0.018619
0.011533 -0.019740
0.008034 -0.020803
0.004638 -0.021810
0.001362 -0.022763
-0.001784 -0.023671
-0.004794 -0.024541
-0.007670 -0.025385
-0.010409 -0.026209
-0.013008 -0.027015
-0.015455 -0.027796
-0.017733 -0.028542
-0.019819 -0.029238
-0.021691 -0.029867
-0.023331 -0.030414
-0.024725 -0.030870
-0.025868 -0.031228
-0.026757 -0.031487
-0.027391 -0.031649
-0.027770 -0.031717
-0.027889 -0.031695
-0.027747 -0.031585
-0.027343 -0.031393
-0.026681 -0.031127
-0.025770 -0.030798
-0.024627 -0.030424
-0.023274 -0.030023
-0.021737 -0.029616
-0.020044 -0.029221
-0.018222 -0.028848
-0.016294 -0.028500
-0.014277 -0.028168
-0.012178 -0.027834
-0.009999 -0.027471
-0.007736 -0.027051
-0.005387 -0.026546
-0.002955 -0.025933
-0.000444 -0.025193
0.002133 -0.024318
0.004760 -0.023306
0.007419 -0.022164
0.010084 -0.020905
0.012730 -0.019548
0.015330 -0.018114
0.017856 -0.016626
0.020283 -0.015108
0.022588 -0.013583
0.024754 -0.012070
0.026766 -0.010584
0.028616 -0.009133
-0.064713 0.032119
-0.061563 0.033011
-0.058484 0.033907
-0.055484 0.034803
-0.052573 0.035699
-0.049757 0.036598
-0.047044 0.037501
-0.044444 0.038415
-0.041966 0.039339
-0.039623 0.040272
-0.037429 0.041208
-0.035396 0.042137
-0.033538 0.043045
-0.031867 0.043919
-0.030394 0.044745
-0.029127 0.045509
-0.028071 0.046199
-0.027231 0.046807
-0.026606 0.047322
-0.026196 0.047737
-0.025996 0.048046
-0.025999 0.048241
-0.026201 0.048317
-0.026593 0.048267
-0.027169 0.048088
-0.027921 0.047775
-0.028839 0.047328
-0.029909 0.046750
-0.031114 0.046048
-0.032435 0.045230
-0.033850 0.044308
-0.035339 0.043290
-0.036885 0.042183
-0.038472 0.040990
-0.040093 0.039713
-0.041741 0.038353
-0.043414 0.036911
-0.045108 0.035388
-0.046824 0.033789
-0.048560 0.032118
-0.050318 0.030379
-0.052101 0.028576
-0.053914 0.026714
-0.055763 0.024794
-0.057653 0.022819
-0.059583 0.020789
-0.061543 0.018709
-0.063512 0.016588
-0.065456 0.014440
-0.067334 0.012288
-0.069095 0.010157
-0.070694 0.008073
-0.072089 0.006059
-0.073250 0.004134
-0.074157 0.002307
-0.074802 0.000583
-0.075186 -0.001040
-0.075319 -0.002570
-0.075213 -0.004012
-0.074886 -0.005376
-0.074357 -0.006669
-0.073650 -0.007896
-0.072789 -0.009061
-0.071800 -0.010167
-0.070709 -0.011214
-0.069538 -0.012199
-0.068303 -0.013119
-0.067005 -0.013965
-0.065638 -0.014724
-0.064181 -0.015379
-0.062605 -0.015907
-0.060881 -0.016285
-0.058979 -0.016493
-0.056880 -0.016512
-0.054570 -0.016331
-0.052047 -0.015948
-0.049320 -0.015370
-0.046403 -0.014610
-0.043318 -0.013687
-0.040090 -0.012623
-0.036743 -0.011442
-0.033305 -0.010165
-0.029799 -0.008813
-0.026249 -0.007406
-0.022675 -0.005960
-0.019096 -0.004490
-0.015528 -0.003011
-0.011984 -0.001536
-0.008478 -0.000076
-0.005022 0.001360
-0.001629 0.002762
0.001687 0.004126
0.004912 0.005449
0.008028 0.006729
0.011022 0.007968
0.013877 0.009165
0.016580 0.010320
0.019115 0.011426
0.021469 0.012478
0.023630 0.013463
0.025589 0.014371
0.050929 -0.010172
0.054029 -0.009376
0.057107 -0.008558
0.060133 -0.007718
0.063081 -0.006857
0.065930 -0.005980
0.068665 -0.005091
0.071276 -0.004198
0.073763 -0.003309
0.076129 -0.002435
0.078381 -0.001587
0.080529 -0.000778
0.082579 -0.000023
0.084533 0.000662
0.086390 0.001264
0.088141 0.001773
0.089774 0.002187
0.091270 0.002510
0.092600 0.002751
0.093730 0.002924
0.094619 0.003042
0.095227 0.003117
0.095518 0.003153
0.095468 0.003153
0.095062 0.003114
0.094301 0.003034
0.093199 0.002908
0.091780 0.002730
0.090081 0.002495
0.088145 0.002197
0.086019 0.001832
0.083746 0.001395
0.081358 0.000883
0.078878 0.000295
0.076314 -0.000369
0.073667 -0.001106
0.070929 -0.001909
0.068092 -0.002766
0.065148 -0.003662
0.062089 -0.004574
0.058915 -0.005481
0.055629 -0.006361
0.052245 -0.007196
0.048781 -0.007976
0.045261 -0.008698
0.041712 -0.009363
0.038163 -0.009975
0.034640 -0.010540
0.031171 -0.011064
0.027777 -0.011556
0.024473 -0.012022
0.021269 -0.012471
0.018164 -0.012913
0.015154 -0.013357
0.012230 -0.013812
0.009384 -0.014288
0.006612 -0.014792
0.003915 -0.015329
0.001302 -0.015900
-0.001213 -0.016503
-0.003611 -0.017129
-0.005865 -0.017768
-0.007945 -0.018408
-0.009817 -0.019033
-0.011446 -0.019627
-0.012804 -0.020173
-0.013869 -0.020653
-0.014629 -0.021052
-0.015087 -0.021354
-0.015252 -0.021547
-0.015148 -0.021621
-0.014806 -0.021569
-0.014263 -0.021388
-0.013559 -0.021080
-0.012730 -0.020653
-0.011806 -0.020122
-0.010807 -0.019510
-0.009747 -0.018843
-0.008630 -0.018153
-0.007459 -0.017465
-0.006233 -0.016804
-0.004949 -0.016186
-0.003604 -0.015620
-0.002198 -0.015105
-0.000731 -0.014634
0.000788 -0.014195
0.002350 -0.013771
0.003935 -0.013346
0.005524 -0.012909
0.007095 -0.012447
0.008626 -0.011958
0.010097 -0.011439
0.011496 -0.010893
0.012815 -0.010326
0.014053 -0.009747
0.015214 -0.009167
0.016306 -0.008597
0.017332 -0.008051
0.018292 -0.007541
0.019175 -0.007076
0.019965 -0.006661
0.010681 0.035350
0.013905 0.036294
0.017070 0.037096
0.020169 0.037742
0.023183 0.038219
0.026084 0.038512
0.028836 0.038609
0.031404 0.038500
0.033754 0.038178
0.035858 0.037643
0.037691 0.036900
0.039234 0.035960
0.040477 0.034843
0.041416 0.033569
0.042059 0.032162
0.042420 0.030644
0.042523 0.029034
0.042400 0.027343
0.042089 0.025577
0.041630 0.023734
0.041067 0.021805
0.040431 0.019782
0.039741 0.017654
0.038993 0.015418
0.038165 0.013079
0.037222 0.010649
0.036126 0.008143
0.034847 0.005579
0.033363 0.002976
0.031666 0.000352
0.029757 -0.002271
0.027647 -0.004872
0.025353 -0.007431
0.022898 -0.009925
0.020308 -0.012335
0.017612 -0.014646
0.014838 -0.016848
0.012014 -0.018937
0.009163 -0.020913
0.006306 -0.022783
0.003460 -0.024555
0.000630 -0.026240
-0.002185 -0.027847
-0.004998 -0.029384
-0.007823 -0.030847
-0.010668 -0.032224
-0.013527 -0.033490
-0.016376 -0.034613
-0.019175 -0.035559
-0.021874 -0.036298
-0.024422 -0.036807
-0.026770 -0.037071
-0.028873 -0.037087
-0.030698 -0.036857
-0.032214 -0.036395
-0.033401 -0.035717
-0.034248 -0.034846
-0.034754 -0.033806
-0.034926 -0.032621
-0.034784 -0.031315
-0.034361 -0.029909
-0.033701 -0.028424
-0.032859 -0.026880
-0.031900 -0.025296
-0.030884 -0.023688
-0.029865 -0.022066
-0.028871 -0.020436
-0.027903 -0.018795
-0.026938 -0.017138
-0.025934 -0.015457
-0.024843 -0.013749
-0.023622 -0.012010
-0.022236 -0.010246
-0.020662 -0.008462
-0.018885 -0.006672
-0.016902 -0.004889
-0.014715 -0.003129
-0.012335 -0.001405
-0.009779 0.000273
-0.007068 0.001900
-0.004229 0.003473
-0.001291 0.004991
0.001707 0.006450
0.004727 0.007842
0.007726 0.009151
0.010663 0.010358
0.013506 0.011439
0.016232 0.012373
0.018827 0.013140
0.021285 0.013727
0.023600 0.014127
0.025763 0.014336
0.027763 0.014358
0.029583 0.014197
0.031209 0.013865
0.032627 0.013377
0.033827 0.012753
0.034802 0.012019
0.035551 0.011206
0.036077 0.010348
0.036383 0.009480
-0.026475 0.002307
-0.023285 0.003198
-0.020176 0.004013
-0.017149 0.004752
-0.014205 0.005421
-0.011344 0.006025
-0.008571 0.006571
-0.005892 0.007064
-0.003315 0.007509
-0.000850 0.007908
0.001489 0.008264
0.003687 0.008576
0.005727 0.008846
0.007594 0.009071
0.009276 0.009251
0.010762 0.009380
0.012049 0.009449
0.013136 0.009444
0.014027 0.009346
0.014729 0.009133
0.015250 0.008786
0.015592 0.008288
0.015755 0.007633
0.015731 0.006821
0.015512 0.005864
0.015086 0.004774
0.014446 0.003570
0.013588 0.002268
0.012512 0.000887
0.011222 -0.000558
0.009726 -0.002050
0.008035 -0.003573
0.006165 -0.005111
0.004132 -0.006650
0.001951 -0.008175
-0.000360 -0.009678
-0.002784 -0.011154
-0.005306 -0.012605
-0.007908 -0.014039
-0.010575 -0.015465
-0.013294 -0.016897
-0.016051 -0.018345
-0.018838 -0.019819
-0.021642 -0.021316
-0.024453 -0.022830
-0.027257 -0.024345
-0.030034 -0.025839
-0.032763 -0.027288
-0.035417 -0.028665
-0.037966 -0.029944
-0.040380 -0.031098
-0.042627 -0.032104
-0.044675 -0.032943
-0.046496 -0.033600
-0.048066 -0.034071
-0.049365 -0.034359
-0.050384 -0.034477
-0.051123 -0.034444
-0.051591 -0.034284
-0.051810 -0.034021
-0.051813 -0.033674
-0.051638 -0.033264
-0.051325 -0.032804
-0.050912 -0.032306
-0.050423 -0.031778
-0.049870 -0.031223
-0.049244 -0.030638
-0.048523 -0.030015
-0.047679 -0.029342
-0.046678 -0.028603
-0.045493 -0.027778
-0.044099 -0.026850
-0.042480 -0.025799
-0.040628 -0.024614
-0.038539 -0.023289
-0.036219 -0.021827
-0.033678 -0.020246
-0.030931 -0.018567
-0.027998 -0.016820
-0.024903 -0.015036
-0.021676 -0.013243
-0.018351 -0.011464
-0.014963 -0.009721
-0.011549 -0.008035
-0.008142 -0.006422
-0.004768 -0.004900
-0.001446 -0.003483
0.001811 -0.002178
0.004999 -0.000991
0.008116 0.000082
0.011160 0.001046
0.014128 0.001911
0.017016 0.002687
0.019815 0.003385
0.022515 0.004013
0.025101 0.004578
0.027558 0.005086
0.029867 0.005541
0.032011 0.005947
0.033972 0.006313
0.035736 0.006644
0.035131 0.003553
0.038266 0.004325
0.041318 0.004974
0.044266 0.005512
0.047094 0.005952
0.049785 0.006307
0.052330 0.006593
0.054720 0.006824
0.056948 0.007013
0.059009 0.007171
0.060902 0.007306
0.062626 0.007423
0.064184 0.007523
0.065580 0.007605
0.066820 0.007664
0.067906 0.007689
0.068842 0.007669
0.069627 0.007584
0.070257 0.007414
0.070727 0.007132
0.071028 0.006718
0.071140 0.006154
0.071041 0.005435
0.070704 0.004561
0.070106 0.003542
0.069231 0.002392
0.068073 0.001126
0.066635 -0.000239
0.064927 -0.001688
0.062968 -0.003202
0.060783 -0.004762
0.058400 -0.006348
0.055846 -0.007943
0.053149 -0.009527
0.050329 -0.011087
0.047402 -0.012611
0.044382 -0.014092
0.041280 -0.015529
0.038105 -0.016927
0.034870 -0.018298
0.031587 -0.019655
0.028265 -0.021016
0.024915 -0.022392
0.021549 -0.023786
0.018184 -0.025190
0.014844 -0.026588
0.011558 -0.027957
0.008359 -0.029272
0.005281 -0.030506
0.002354 -0.031638
-0.000394 -0.032645
-0.002944 -0.033511
-0.005283 -0.034225
-0.007407 -0.034779
-0.009317 -0.035174
-0.011024 -0.035417
-0.012538 -0.035522
-0.013870 -0.035508
-0.015031 -0.035398
-0.016031 -0.035219
-0.016880 -0.034998
-0.017592 -0.034762
-0.018184 -0.034531
-0.018670 -0.034318
-0.019058 -0.034129
-0.019342 -0.033957
-0.019505 -0.033788
-0.019520 -0.033604
-0.019360 -0.033382
-0.019000 -0.033096
-0.018425 -0.032724
-0.017626 -0.032248
-0.016604 -0.031650
-0.015365 -0.030921
-0.013920 -0.030057
-0.012285 -0.029063
-0.010474 -0.027952
-0.008504 -0.026741
-0.006391 -0.025458
-0.004155 -0.024131
-0.001819 -0.022792
0.000587 -0.021469
0.003029 -0.020190
0.005472 -0.018979
0.007882 -0.017851
0.010229 -0.016821
0.012494 -0.015894
0.014662 -0.015068
0.016721 -0.014337
0.018663 -0.013688
0.020479 -0.013105
0.022162 -0.012570
0.023706 -0.012064
0.025108 -0.011572
0.026369 -0.011076
0.027495 -0.010562
0.028496 -0.010018
0.029385 -0.009435
0.030175 -0.008808
0.030872 -0.008136
0.031473 -0.007420
0.047239 -0.010550
0.050433 -0.009719
0.053605 -0.008938
0.056726 -0.008220
0.059767 -0.007579
0.062708 -0.007022
0.065532 -0.006555
0.068229 -0.006179
0.070796 -0.005894
0.073240 -0.005699
0.075568 -0.005592
0.077794 -0.005569
0.079928 -0.005628
0.081980 -0.005763
0.083951 -0.005966
0.085835 -0.006227
0.087618 -0.006538
0.089278 -0.006887
0.090785 -0.007264
0.092105 -0.007662
0.093201 -0.008076
0.094038 -0.008504
0.094583 -0.008945
0.094810 -0.009400
0.094702 -0.009869
0.094253 -0.010352
0.093466 -0.010848
0.092357 -0.011356
0.090949 -0.011875
0.089277 -0.012406
0.087377 -0.012951
0.085292 -0.013511
0.083060 -0.014090
0.080712 -0.014684
0.078272 -0.015293
0.075754 -0.015909
0.073162 -0.016527
0.070496 -0.017141
0.067749 -0.017746
0.064914 -0.018335
0.061982 -0.018903
0.058947 -0.019446
0.055807 -0.019958
0.052565 -0.020433
0.049230 -0.020866
0.045816 -0.021252
0.042344 -0.021586
0.038837 -0.021862
0.035322 -0.022077
0.031825 -0.022227
0.028375 -0.022309
0.024994 -0.022321
0.021702 -0.022259
0.018513 -0.022122
0.015435 -0.021909
0.012475 -0.021623
0.009636 -0.021269
0.006923 -0.020858
0.004344 -0.020403
0.001911 -0.019918
-0.000363 -0.019415
-0.002460 -0.018907
-0.004362 -0.018399
-0.006050 -0.017899
-0.007508 -0.017406
-0.008719 -0.016921
-0.009673 -0.016441
-0.010362 -0.015961
-0.010783 -0.015475
-0.010939 -0.014975
-0.010839 -0.014451
-0.010497 -0.013892
-0.009931 -0.013285
-0.009161 -0.012618
-0.008210 -0.011880
-0.007098 -0.011066
-0.005842 -0.010178
-0.004453 -0.009227
-0.002941 -0.008232
-0.001312 -0.007214
0.000428 -0.006194
0.002273 -0.005192
0.004211 -0.004221
0.006232 -0.003290
0.008318 -0.002406
0.010453 -0.001572
0.012613 -0.000792
0.014776 -0.000068
0.016917 0.000594
0.019011 0.001191
0.021034 0.001718
0.022966 0.002175
0.024790 0.002558
0.026494 0.002868
0.028073 0.003106
0.029526 0.003270
0.030855 0.003361
0.032066 0.003379
0.033163 0.003322
0.034145 0.003195
0.035002 0.003001
-0.085432 0.038082
-0.082278 0.038864
-0.079087 0.039617
-0.075872 0.040338
-0.072648 0.041024
-0.069427 0.041673
-0.066217 0.042288
-0.063027 0.042871
-0.059866 0.043425
-0.056742 0.043953
-0.053667 0.044454
-0.050655 0.044926
-0.047722 0.045363
-0.044883 0.045758
-0.042157 0.046103
-0.039562 0.046387
-0.037114 0.046600
-0.034828 0.046730
-0.032720 0.046764
-0.030800 0.046693
-0.029078 0.046511
-0.027560 0.046217
-0.026247 0.045811
-0.025138 0.045299
-0.024229 0.044686
-0.023515 0.043978
-0.022990 0.043178
-0.022655 0.042291
-0.022511 0.041318
-0.022564 0.040262
-0.022822 0.039127
-0.023291 0.037918
-0.023971 0.036642
-0.024861 0.035303
-0.025952 0.033905
-0.027234 0.032451
-0.028694 0.030942
-0.030320 0.029378
-0.032098 0.027758
-0.034011 0.026082
-0.036043 0.024354
-0.038170 0.022581
-0.040368 0.020771
-0.042609 0.018937
-0.044864 0.017092
-0.047110 0.015246
-0.049328 0.013408
-0.051505 0.011585
-0.053635 0.009780
-0.055713 0.007997
-0.057730 0.006242
-0.059672 0.004523
-0.061517 0.002853
-0.063239 0.001245
-0.064809 -0.000291
-0.066205 -0.001747
-0.067408 -0.003123
-0.068408 -0.004419
-0.069201 -0.005642
-0.069791 -0.006797
-0.070181 -0.007889
-0.070376 -0.008919
-0.070376 -0.009886
-0.070181 -0.010785
-0.069787 -0.011608
-0.069192 -0.012350
-0.068401 -0.013006
-0.067419 -0.013574
-0.066261 -0.014054
-0.064939 -0.014444
-0.063466 -0.014744
-0.061848 -0.014950
-0.060084 -0.015055
-0.058171 -0.015051
-0.056102 -0.014935
-0.053873 -0.014710
-0.051482 -0.014384
-0.048934 -0.013975
-0.046237 -0.013501
-0.043404 -0.012985
-0.040449 -0.012446
-0.037390 -0.011902
-0.034241 -0.011365
-0.031020 -0.010843
-0.027739 -0.010341
-0.024413 -0.009856
-0.021054 -0.009387
-0.017674 -0.008928
-0.014283 -0.008473
-0.010892 -0.008015
-0.007507 -0.007549
-0.004135 -0.007069
-0.000779 -0.006575
0.002551 -0.006068
0.005844 -0.005552
0.009083 -0.005036
0.012248 -0.004531
0.015317 -0.004050
0.018273 -0.003601
0.021098 -0.003194
0.023779 -0.002831
0.028547 0.010765
0.031744 0.011703
0.034819 0.012586
0.037764 0.013408
0.040574 0.014168
0.043248 0.014869
0.045786 0.015518
0.048188 0.016123
0.050457 0.016695
0.052592 0.017242
0.054593 0.017768
0.056455 0.018274
0.058175 0.018754
0.059742 0.019199
0.061147 0.019597
0.062376 0.019933
0.063411 0.020191
0.064234 0.020354
0.064827 0.020407
0.065174 0.020335
0.065265 0.020127
0.065091 0.019775
0.064652 0.019273
0.063948 0.018623
0.062986 0.017830
0.061771 0.016905
0.060311 0.015864
0.058615 0.014727
0.056696 0.013517
0.054566 0.012262
0.052242 0.010987
0.049742 0.009715
0.047087 0.008464
0.044296 0.007243
0.041391 0.006055
0.038390 0.004892
0.035309 0.003740
0.032161 0.002581
0.028959 0.001394
0.025714 0.000162
0.022438 -0.001128
0.019144 -0.002484
0.015846 -0.003906
0.012559 -0.005387
0.009299 -0.006914
0.006084 -0.008471
0.002929 -0.010037
-0.000147 -0.011589
-0.003128 -0.013101
-0.005994 -0.014546
-0.008725 -0.015897
-0.011300 -0.017129
-0.013701 -0.018220
-0.015912 -0.019156
-0.017918 -0.019932
-0.019711 -0.020551
-0.021287 -0.021023
-0.022644 -0.021364
-0.023785 -0.021594
-0.024715 -0.021734
-0.025441 -0.021804
-0.025969 -0.021822
-0.026308 -0.021804
-0.026467 -0.021759
-0.026455 -0.021694
-0.026281 -0.021612
-0.025953 -0.021513
-0.025478 -0.021393
-0.024858 -0.021243
-0.024092 -0.021051
-0.023174 -0.020802
-0.022093 -0.020477
-0.020837 -0.020059
-0.019395 -0.019530
-0.017756 -0.018882
-0.015918 -0.018110
-0.013887 -0.017220
-0.011672 -0.016222
-0.009294 -0.015134
-0.006779 -0.013975
-0.004155 -0.012765
-0.001459 -0.011525
0.001276 -0.010275
0.004014 -0.009030
0.006724 -0.007806
0.009379 -0.006617
0.011954 -0.005474
0.014429 -0.004389
0.016788 -0.003369
0.019019 -0.002420
0.021116 -0.001547
0.023074 -0.000745
0.024896 -0.000009
0.026584 0.000671
0.028144 0.001306
0.029580 0.001910
0.030897 0.002490
0.032093 0.003051
0.033165 0.003591
0.034107 0.004101
0.034907 0.004568
-0.060274 0.057163
-0.057166 0.058000
-0.054048 0.058956
-0.050938 0.060022
-0.047860 0.061181
-0.044838 0.062414
-0.041899 0.063696
-0.039065 0.065003
-0.036358 0.066310
-0.033797 0.067596
-0.031398 0.068841
-0.029174 0.070032
-0.027140 0.071156
-0.025307 0.072204
-0.023687 0.073171
-0.022289 0.074051
-0.021125 0.074842
-0.020201 0.075539
-0.019524 0.076137
-0.019094 0.076632
-0.018910 0.077021
-0.018966 0.077301
-0.019253 0.077469
-0.019759 0.077520
-0.020471 0.077447
-0.021375 0.077240
-0.022454 0.076889
-0.023691 0.076378
-0.025070 0.075694
-0.026575 0.074827
-0.028194 0.073770
-0.029916 0.072522
-0.031734 0.071089
-0.033637 0.069484
-0.035618 0.067724
-0.037665 0.065833
-0.039764 0.063832
-0.041895 0.061744
-0.044038 0.059586
-0.046163 0.057372
-0.048243 0.055114
-0.050248 0.052823
-0.052147 0.050508
-0.053916 0.048178
-0.055535 0.045841
-0.056989 0.043500
-0.058272 0.041156
-0.059387 0.038805
-0.060346 0.036440
-0.061164 0.034051
-0.061865 0.031631
-0.062468 0.029176
-0.062992 0.026685
-0.063449 0.024164
-0.063847 0.021627
-0.064185 0.019086
-0.064459 0.016557
-0.064657 0.014056
-0.064763 0.011599
-0.064754 0.009204
-0.064604 0.006893
-0.064284 0.004691
-0.063768 0.002624
-0.063033 0.000719
-0.062062 -0.000999
-0.060848 -0.002510
-0.059394 -0.003801
-0.057710 -0.004866
-0.055819 -0.005708
-0.053752 -0.006339
-0.051543 -0.006777
-0.049230 -0.007044
-0.046844 -0.007164
-0.044413 -0.007158
-0.041954 -0.007045
-0.039478 -0.006841
-0.036989 -0.006560
-0.034486 -0.006211
-0.031966 -0.005804
-0.029426 -0.005344
-0.026864 -0.004833
-0.024282 -0.004271
-0.021683 -0.003655
-0.019075 -0.002979
-0.016465 -0.002239
-0.013865 -0.001432
-0.011285 -0.000559
-0.008737 0.000374
-0.006232 0.001354
-0.003782 0.002364
-0.001399 0.003381
0.000905 0.004378
0.003122 0.005327
0.005246 0.006203
0.007273 0.006983
0.009206 0.007649
0.011046 0.008191
0.012799 0.008605
0.014474 0.008891
0.016079 0.009059
0.017621 0.009120
-0.036220 0.051851
-0.033007 0.052747
-0.029838 0.053641
-0.026718 0.054518
-0.023658 0.055355
-0.020667 0.056124
-0.017759 0.056793
-0.014952 0.057332
-0.012268 0.057709
-0.009728 0.057899
-0.007356 0.057885
-0.005172 0.057653
-0.003190 0.057201
-0.001421 0.056531
0.000136 0.055656
0.001483 0.054591
0.002630 0.053358
0.003589 0.051981
0.004373 0.050487
0.004993 0.048900
0.005457 0.047245
0.005769 0.045540
0.005929 0.043798
0.005932 0.042026
0.005770 0.040225
0.005430 0.038392
0.004899 0.036519
0.004163 0.034600
0.003209 0.032628
0.002029 0.030601
0.000619 0.028522
-0.001015 0.026397
-0.002864 0.024238
-0.004911 0.022057
-0.007135 0.019869
-0.009518 0.017687
-0.012037 0.015523
-0.014674 0.013388
-0.017410 0.011293
-0.020226 0.009246
-0.023102 0.007258
-0.026012 0.005343
-0.028931 0.003511
-0.031827 0.001775
-0.034673 0.000147
-0.037441 -0.001364
-0.040105 -0.002750
-0.042645 -0.004006
-0.045040 -0.005132
-0.047272 -0.006127
-0.049321 -0.006993
-0.051171 -0.007734
-0.052805 -0.008354
-0.054209 -0.008859
-0.055380 -0.009260
-0.056320 -0.009565
-0.057044 -0.009788
-0.057575 -0.009942
-0.057944 -0.010038
-0.058185 -0.010088
-0.058328 -0.010097
-0.058392 -0.010066
-0.058386 -0.009992
-0.058301 -0.009868
-0.058117 -0.009684
-0.057805 -0.009430
-0.057336 -0.009100
-0.056677 -0.008689
-0.055802 -0.008199
-0.054686 -0.007636
-0.053309 -0.007010
-0.051658 -0.006336
-0.049727 -0.005632
-0.047519 -0.004917
-0.045044 -0.004211
-0.042324 -0.003531
-0.039388 -0.002893
-0.036268 -0.002310
-0.033001 -0.001789
-0.029624 -0.001334
-0.026170 -0.000945
-0.022668 -0.000620
-0.019140 -0.000353
-0.015602 -0.000135
-0.012067 0.000040
-0.008546 0.000181
-0.005048 0.000292
-0.001588 0.000374
0.001821 0.000425
0.005162 0.000440
0.008419 0.000409
0.011570 0.000321
0.014594 0.000165
0.017467 -0.000072
0.020162 -0.000395
0.022654 -0.000811
0.024922 -0.001317
0.026951 -0.001908
0.028737 -0.002574
0.030282 -0.003301
0.031605 -0.004071
-0.025395 0.041243
-0.022245 0.042135
-0.019135 0.043075
-0.016071 0.044045
-0.013063 0.045025
-0.010123 0.045992
-0.007268 0.046922
-0.004516 0.047793
-0.001887 0.048584
0.000598 0.049274
0.002918 0.049850
0.005058 0.050299
0.007003 0.050614
0.008743 0.050792
0.010272 0.050834
0.011587 0.050742
0.012688 0.050520
0.013575 0.050170
0.014253 0.049696
0.014726 0.049094
0.014999 0.048365
0.015075 0.047505
0.014958 0.046512
0.014648 0.045385
0.014145 0.044124
0.013446 0.042729
0.012548 0.041202
0.011447 0.039544
0.010143 0.037762
0.008637 0.035863
0.006939 0.033859
0.005061 0.031763
0.003019 0.029592
0.000833 0.027362
-0.001475 0.025092
-0.003885 0.022795
-0.006375 0.020486
-0.008927 0.018175
-0.011523 0.015868
-0.014147 0.013567
-0.016788 0.011275
-0.019434 0.008993
-0.022073 0.006726
-0.024693 0.004485
-0.027281 0.002280
-0.029820 0.000129
-0.032294 -0.001953
-0.034682 -0.003949
-0.036966 -0.005843
-0.039123 -0.007621
-0.041132 -0.009271
-0.042970 -0.010781
-0.044617 -0.012142
-0.046053 -0.013349
-0.047266 -0.014402
-0.048247 -0.015302
-0.048995 -0.016059
-0.049513 -0.016684
-0.049812 -0.017194
-0.049909 -0.017606
-0.049826 -0.017936
-0.049585 -0.018197
-0.049211 -0.018397
-0.048721 -0.018540
-0.048126 -0.018623
-0.047430 -0.018639
-0.046624 -0.018578
-0.045694 -0.018431
-0.044621 -0.018188
-0.043381 -0.017839
-0.041953 -0.017378
-0.040318 -0.016800
-0.038461 -0.016106
-0.036377 -0.015299
-0.034067 -0.014388
-0.031542 -0.013387
-0.028817 -0.012309
-0.025916 -0.011173
-0.022864 -0.009996
-0.019692 -0.008794
-0.016432 -0.007584
-0.013121 -0.006379
-0.009795 -0.005194
-0.006488 -0.004039
-0.003230 -0.002928
-0.000047 -0.001871
0.003042 -0.000879
0.006024 0.000037
0.008890 0.000871
0.011634 0.001616
0.014250 0.002268
0.016733 0.002824
0.019080 0.003281
0.021286 0.003637
0.023346 0.003892
0.025256 0.004048
0.027012 0.004106
0.028613 0.004076
0.030060 0.003966
0.031356 0.003788
0.032504 0.003557
0.049842 -0.044479
0.053033 -0.043592
0.056145 -0.042760
0.059154 -0.041971
0.062035 -0.041214
0.064766 -0.040474
0.067324 -0.039733
0.069693 -0.038977
0.071854 -0.038191
0.073796 -0.037364
0.075508 -0.036492
0.076987 -0.035581
0.078235 -0.034641
0.079262 -0.033689
0.080082 -0.032749
0.080716 -0.031846
0.081185 -0.031005
0.081512 -0.030253
0.081714 -0.029615
0.081808 -0.029109
0.081801 -0.028748
0.081693 -0.028538
0.081478 -0.028475
0.081144 -0.028554
0.080676 -0.028759
0.080057 -0.029077
0.079268 -0.029489
0.078293 -0.029977
0.077118 -0.030520
0.075734 -0.031096
0.074137 -0.031687
0.072333 -0.032274
0.070333 -0.032847
0.068153 -0.033403
0.065813 -0.033946
0.063334 -0.034487
0.060742 -0.035044
0.058058 -0.035637
0.055309 -0.036287
0.052517 -0.037014
0.049701 -0.037835
0.046877 -0.038762
0.044057 -0.039797
0.041248 -0.040936
0.038456 -0.042167
0.035687 -0.043470
0.032948 -0.044822
0.030249 -0.046193
0.027602 -0.047552
0.025025 -0.048865
0.022536 -0.050097
0.020156 -0.051216
0.017904 -0.052192
0.015798 -0.053006
0.013845 -0.053648
0.012050 -0.054118
0.010408 -0.054426
0.008910 -0.054590
0.007542 -0.054631
0.006286 -0.054570
0.005124 -0.054431
0.004034 -0.054233
0.002998 -0.053993
0.001999 -0.053719
0.001027 -0.053414
0.000081 -0.053073
-0.000831 -0.052685
-0.001695 -0.052234
-0.002488 -0.051701
-0.003185 -0.051068
-0.003757 -0.050315
-0.004174 -0.049421
-0.004411 -0.048371
-0.004445 -0.047150
-0.004261 -0.045750
-0.003850 -0.044172
-0.003215 -0.042422
-0.002369 -0.040518
-0.001329 -0.038481
-0.000121 -0.036335
0.001222 -0.034107
0.002668 -0.031821
0.004181 -0.029503
0.005728 -0.027175
0.007281 -0.024853
0.008817 -0.022551
0.010319 -0.020276
0.011777 -0.018034
0.013180 -0.015831
0.014523 -0.013672
0.015800 -0.011559
0.017004 -0.009496
0.018131 -0.007483
0.019176 -0.005517
0.020134 -0.003593
0.021003 -0.001706
0.021778 0.000148
0.022457 0.001970
0.023035 0.003755
0.023510 0.005494
0.023876 0.007173
-0.069631 0.065051
-0.066517 0.065779
-0.063379 0.066460
-0.060237 0.067095
-0.057110 0.067690
-0.054011 0.068253
-0.050957 0.068793
-0.047964 0.069321
-0.045047 0.069845
-0.042219 0.070373
-0.039493 0.070909
-0.036877 0.071450
-0.034380 0.071988
-0.032008 0.072509
-0.029768 0.072992
-0.027667 0.073415
-0.025714 0.073755
-0.023917 0.073991
-0.022289 0.074106
-0.020839 0.074084
-0.019580 0.073913
-0.018521 0.073578
-0.017670 0.073067
-0.017035 0.072370
-0.016622 0.071480
-0.016435 0.070395
-0.016475 0.069118
-0.016739 0.067664
-0.017216 0.066052
-0.017891 0.064308
-0.018741 0.062465
-0.019739 0.060553
-0.020862 0.058601
-0.022091 0.056630
-0.023413 0.054655
-0.024828 0.052680
-0.026341 0.050708
-0.027962 0.048736
-0.029701 0.046764
-0.031569 0.044789
-0.033570 0.042809
-0.035703 0.040818
-0.037963 0.038809
-0.040342 0.036773
-0.042827 0.034699
-0.045399 0.032585
-0.048031 0.030431
-0.050690 0.028248
-0.053330 0.026053
-0.055901 0.023871
-0.058350 0.021732
-0.060626 0.019663
-0.062686 0.017692
-0.064499 0.015839
-0.066051 0.014116
-0.067342 0.012528
-0.068388 0.011067
-0.069214 0.009722
-0.069850 0.008477
-0.070326 0.007313
-0.070665 0.006211
-0.070884 0.005155
-0.070991 0.004126
-0.070991 0.003110
-0.070882 0.002095
-0.070661 0.001077
-0.070320 0.000055
-0.069847 -0.000961
-0.069225 -0.001957
-0.068432 -0.002913
-0.067445 -0.003808
-0.066242 -0.004622
-0.064808 -0.005336
-0.063132 -0.005938
-0.061212 -0.006416
-0.059054 -0.006768
-0.056666 -0.006994
-0.054067 -0.007103
-0.051276 -0.007108
-0.048314 -0.007028
-0.045204 -0.006883
-0.041964 -0.006697
-0.038614 -0.006490
-0.035172 -0.006279
-0.031657 -0.006079
-0.028089 -0.005900
-0.024488 -0.005746
-0.020876 -0.005621
-0.017277 -0.005525
-0.013713 -0.005456
-0.010207 -0.005412
-0.006783 -0.005390
-0.003462 -0.005387
-0.000264 -0.005399
0.002793 -0.005420
0.005698 -0.005446
0.008443 -0.005471
0.011029 -0.005488
0.013458 -0.005495
0.015741 -0.005490
0.017884 -0.005476
-0.054536 0.019305
-0.051407 0.020065
-0.048281 0.020743
-0.045173 0.021343
-0.042098 0.021869
-0.039072 0.022326
-0.036118 0.022718
-0.033256 0.023049
-0.030508 0.023322
-0.027895 0.023535
-0.025433 0.023685
-0.023136 0.023766
-0.021015 0.023765
-0.019077 0.023670
-0.017325 0.023467
-0.015761 0.023146
-0.014382 0.022701
-0.013187 0.022138
-0.012173 0.021468
-0.011338 0.020710
-0.010682 0.019885
-0.010204 0.019010
-0.009908 0.018096
-0.009796 0.017147
-0.009874 0.016161
-0.010142 0.015131
-0.010601 0.014051
-0.011243 0.012914
-0.012058 0.011711
-0.013029 0.010439
-0.014135 0.009092
-0.015353 0.007670
-0.016660 0.006174
-0.018036 0.004606
-0.019467 0.002974
-0.020943 0.001286
-0.022460 -0.000445
-0.024016 -0.002202
-0.025612 -0.003967
-0.027247 -0.005718
-0.028920 -0.007431
-0.030625 -0.009090
-0.032360 -0.010681
-0.034118 -0.012197
-0.035893 -0.013636
-0.037676 -0.014996
-0.039453 -0.016275
-0.041201 -0.017468
-0.042894 -0.018567
-0.044499 -0.019564
-0.045985 -0.020449
-0.047323 -0.021214
-0.048492 -0.021855
-0.049481 -0.022370
-0.050290 -0.022759
-0.050925 -0.023030
-0.051404 -0.023192
-0.051743 -0.023259
-0.051963 -0.023248
-0.052078 -0.023178
-0.052096 -0.023070
-0.052017 -0.022947
-0.051835 -0.022832
-0.051537 -0.022744
-0.051112 -0.022692
-0.050543 -0.022673
-0.049817 -0.022668
-0.048923 -0.022647
-0.047852 -0.022576
-0.046601 -0.022416
-0.045170 -0.022136
-0.043573 -0.021706
-0.041827 -0.021106
-0.039957 -0.020321
-0.037994 -0.019348
-0.035967 -0.018193
-0.033903 -0.016877
-0.031828 -0.015430
-0.029763 -0.013893
-0.027721 -0.012313
-0.025715 -0.010736
-0.023745 -0.009206
-0.021809 -0.007759
-0.019897 -0.006423
-0.017992 -0.005215
-0.016081 -0.004141
-0.014149 -0.003194
-0.012188 -0.002359
-0.010194 -0.001616
-0.008174 -0.000947
-0.006135 -0.000334
-0.004092 0.000232
-0.002062 0.000760
-0.000059 0.001252
0.001902 0.001711
0.003812 0.002135
0.005669 0.002522
0.007469 0.002868
0.009213 0.003165
0.010900 0.003406
0.012524 0.003583
-0.052501 0.064396
-0.049388 0.065209
-0.046384 0.065956
-0.043487 0.066626
-0.040696 0.067212
-0.038013 0.067704
-0.035446 0.068091
-0.033007 0.068364
-0.030715 0.068510
-0.028593 0.068523
-0.026665 0.068396
-0.024956 0.068129
-0.023485 0.067727
-0.022264 0.067197
-0.021300 0.066548
-0.020591 0.065789
-0.020132 0.064926
-0.019911 0.063964
-0.019919 0.062904
-0.020143 0.061747
-0.020573 0.060496
-0.021201 0.059155
-0.022021 0.057731
-0.023031 0.056231
-0.024228 0.054661
-0.025611 0.053026
-0.027177 0.051329
-0.028918 0.049571
-0.030825 0.047755
-0.032881 0.045883
-0.035064 0.043960
-0.037351 0.041994
-0.039712 0.039992
-0.042120 0.037964
-0.044549 0.035916
-0.046977 0.033853
-0.049389 0.031779
-0.051777 0.029692
-0.054142 0.027593
-0.056487 0.025481
-0.058820 0.023361
-0.061144 0.021241
-0.063460 0.019134
-0.065759 0.017054
-0.068030 0.015017
-0.070251 0.013034
-0.072398 0.011117
-0.074442 0.009273
-0.076351 0.007506
-0.078091 0.005820
-0.079625 0.004215
-0.080916 0.002694
-0.081930 0.001258
-0.082641 -0.000096
-0.083033 -0.001369
-0.083102 -0.002568
-0.082857 -0.003702
-0.082322 -0.004781
-0.081533 -0.005815
-0.080531 -0.006811
-0.079362 -0.007773
-0.078066 -0.008696
-0.076672 -0.009569
-0.075194 -0.010374
-0.073629 -0.011094
-0.071961 -0.011709
-0.070162 -0.012205
-0.068204 -0.012571
-0.066055 -0.012801
-0.063688 -0.012893
-0.061081 -0.012851
-0.058219 -0.012682
-0.055100 -0.012397
-0.051729 -0.012011
-0.048123 -0.011542
-0.044308 -0.011007
-0.040319 -0.010424
-0.036196 -0.009807
-0.031980 -0.009169
-0.027714 -0.008518
-0.023438 -0.007860
-0.019190 -0.007195
-0.014997 -0.006525
-0.010881 -0.005849
-0.006855 -0.005167
-0.002929 -0.004480
0.000895 -0.003793
0.004615 -0.003108
0.008227 -0.002432
0.011727 -0.001772
0.015109 -0.001138
0.018361 -0.000540
0.021469 0.000013
0.024414 0.000508
0.027177 0.000935
0.029733 0.001287
0.032062 0.001561
0.034149 0.001754
0.035982 0.001872
0.037561 0.001922
0.038894 0.001911
0.048589 -0.044375
0.051748 -0.043499
0.054911 -0.042456
0.058046 -0.041248
0.061120 -0.039886
0.064108 -0.038387
0.066991 -0.036771
0.069762 -0.035057
0.072426 -0.033260
0.074994 -0.031394
0.077483 -0.029470
0.079903 -0.027498
0.082255 -0.025495
0.084529 -0.023478
0.086708 -0.021470
0.088771 -0.019497
0.090701 -0.017586
0.092482 -0.015765
0.094100 -0.014059
0.095533 -0.012485
0.096753 -0.011056
0.097729 -0.009776
0.098422 -0.008644
0.098800 -0.007657
0.098838 -0.006819
0.098521 -0.006134
0.097852 -0.005611
0.096845 -0.005257
0.095531 -0.005076
0.093951 -0.005064
0.092152 -0.005214
0.090179 -0.005512
0.088066 -0.005941
0.085839 -0.006486
0.083507 -0.007133
0.081076 -0.007872
0.078548 -0.008702
0.075925 -0.009626
0.073215 -0.010654
0.070423 -0.011798
0.067555 -0.013067
0.064614 -0.014464
0.061603 -0.015979
0.058527 -0.017594
0.055395 -0.019290
0.052216 -0.021045
0.049007 -0.022844
0.045781 -0.024676
0.042555 -0.026533
0.039342 -0.028413
0.036154 -0.030309
0.032999 -0.032221
0.029879 -0.034143
0.026795 -0.036071
0.023749 -0.038003
0.020746 -0.039930
0.017799 -0.041846
0.014926 -0.043744
0.012145 -0.045615
0.009473 -0.047452
0.006922 -0.049247
0.004502 -0.050985
0.002222 -0.052646
0.000097 -0.054203
-0.001851 -0.055620
-0.003599 -0.056861
-0.005124 -0.057893
-0.006407 -0.058688
-0.007441 -0.059230
-0.008226 -0.059513
-0.008775 -0.059542
-0.009108 -0.059329
-0.009250 -0.058892
-0.009228 -0.058255
-0.009066 -0.057444
-0.008780 -0.056484
-0.008375 -0.055402
-0.007851 -0.054219
-0.007203 -0.052955
-0.006431 -0.051623
-0.005539 -0.050229
-0.004540 -0.048777
-0.003449 -0.047260
-0.002285 -0.045670
-0.001060 -0.043992
0.000219 -0.042205
0.001547 -0.040292
0.002921 -0.038233
0.004337 -0.036020
0.005785 -0.033652
0.007254 -0.031138
0.008732 -0.028497
0.010204 -0.025754
0.011662 -0.022936
0.013098 -0.020070
0.014509 -0.017179
0.015892 -0.014283
0.017244 -0.011398
0.018560 -0.008538
0.019827 -0.005712
0.021027 -0.002930
-0.046047 0.028996
-0.042978 0.029812
-0.040046 0.030620
-0.037245 0.031418
-0.034567 0.032208
-0.032008 0.032986
-0.029563 0.033747
-0.027231 0.034486
-0.025015 0.035195
-0.022915 0.035868
-0.020934 0.036498
-0.019075 0.037079
-0.017344 0.037608
-0.015749 0.038080
-0.014302 0.038492
-0.013016 0.038839
-0.011909 0.039112
-0.010996 0.039303
-0.010285 0.039398
-0.009782 0.039380
-0.009482 0.039235
-0.009380 0.038948
-0.009469 0.038508
-0.009743 0.037910
-0.010199 0.037153
-0.010838 0.036238
-0.011662 0.035167
-0.012671 0.033944
-0.013867 0.032574
-0.015249 0.031061
-0.016814 0.029416
-0.018558 0.027651
-0.020475 0.025780
-0.022556 0.023822
-0.024792 0.021794
-0.027168 0.019718
-0.029662 0.017608
-0.032249 0.015476
-0.034895 0.013330
-0.037564 0.011170
-0.040222 0.008992
-0.042838 0.006794
-0.045389 0.004574
-0.047856 0.002336
-0.050226 0.000092
-0.052488 -0.002146
-0.054630 -0.004358
-0.056642 -0.006528
-0.058513 -0.008638
-0.060233 -0.010671
-0.061793 -0.012612
-0.063182 -0.014443
-0.064390 -0.016152
-0.065410 -0.017727
-0.066232 -0.019159
-0.066850 -0.020446
-0.067257 -0.021587
-0.067446 -0.022591
-0.067415 -0.023469
-0.067165 -0.024237
-0.066703 -0.024910
-0.066048 -0.025499
-0.065226 -0.026012
-0.064265 -0.026448
-0.063192 -0.026799
-0.062021 -0.027053
-0.060754 -0.027195
-0.059382 -0.027210
-0.057886 -0.027084
-0.056248 -0.026808
-0.054449 -0.026375
-0.052474 -0.025783
-0.050312 -0.025034
-0.047955 -0.024132
-0.045401 -0.023086
-0.042646 -0.021908
-0.039693 -0.020616
-0.036546 -0.019226
-0.033214 -0.017760
-0.029712 -0.016237
-0.026065 -0.014676
-0.022309 -0.013096
-0.018484 -0.011511
-0.014636 -0.009934
-0.010809 -0.008375
-0.007041 -0.006844
-0.003358 -0.005352
0.000218 -0.003910
0.003673 -0.002528
0.006993 -0.001220
0.010167 0.000002
0.013182 0.001125
0.016028 0.002137
0.018696 0.003028
0.021180 0.003790
0.023476 0.004419
0.025583 0.004916
0.027505 0.005285
0.029245 0.005537
0.030809 0.005691
0.032202 0.005766
-0.034380 0.032682
-0.031111 0.033682
-0.027805 0.034721
-0.024486 0.035784
-0.021184 0.036851
-0.017926 0.037900
-0.014739 0.038908
-0.011653 0.039851
-0.008694 0.040707
-0.005888 0.041454
-0.003260 0.042074
-0.000828 0.042553
0.001390 0.042880
0.003385 0.043050
0.005148 0.043067
0.006678 0.042938
0.007972 0.042678
0.009029 0.042305
0.009847 0.041835
0.010425 0.041284
0.010764 0.040664
0.010865 0.039981
0.010734 0.039238
0.010381 0.038433
0.009818 0.037562
0.009061 0.036619
0.008124 0.035598
0.007022 0.034491
0.005766 0.033289
0.004366 0.031983
0.002829 0.030565
0.001162 0.029027
-0.000628 0.027365
-0.002535 0.025582
-0.004548 0.023681
-0.006659 0.021677
-0.008855 0.019587
-0.011121 0.017433
-0.013441 0.015240
-0.015797 0.013032
-0.018168 0.010829
-0.020533 0.008651
-0.022869 0.006512
-0.025156 0.004424
-0.027375 0.002399
-0.029510 0.000443
-0.031551 -0.001435
-0.033490 -0.003233
-0.035325 -0.004947
-0.037054 -0.006578
-0.038677 -0.008126
-0.040194 -0.009593
-0.041603 -0.010979
-0.042901 -0.012284
-0.044085 -0.013508
-0.045149 -0.014650
-0.046083 -0.015708
-0.046875 -0.016679
-0.047509 -0.017561
-0.047964 -0.018351
-0.048219 -0.019047
-0.048255 -0.019646
-0.048055 -0.020144
-0.047611 -0.020537
-0.046919 -0.020816
-0.045988 -0.020975
-0.044830 -0.021007
-0.043467 -0.020906
-0.041925 -0.020673
-0.040231 -0.020311
-0.038412 -0.019825
-0.036493 -0.019223
-0.034495 -0.018517
-0.032432 -0.017718
-0.030318 -0.016838
-0.028162 -0.015890
-0.025970 -0.014887
-0.023744 -0.013842
-0.021483 -0.012766
-0.019183 -0.011667
-0.016838 -0.010551
-0.014442 -0.009421
-0.011991 -0.008276
-0.009486 -0.007115
-0.006933 -0.005935
-0.004343 -0.004736
-0.001730 -0.003518
0.000889 -0.002285
0.003498 -0.001046
0.006077 0.000187
0.008612 0.001399
0.011087 0.002574
0.013489 0.003692
0.015803 0.004734
0.018016 0.005679
0.020111 0.006507
0.022074 0.007199
0.023889 0.007740
0.025542 0.008119
0.027023 0.008331
0.028326 0.008380
-0.014579 0.030706
-0.011453 0.031451
-0.008364 0.032072
-0.005328 0.032570
-0.002366 0.032952
0.000502 0.033231
0.003257 0.033426
0.005883 0.033557
0.008365 0.033649
0.010695 0.033722
0.012865 0.033795
0.014868 0.033880
0.016701 0.033980
0.018358 0.034087
0.019835 0.034186
0.021121 0.034250
0.022209 0.034250
0.023084 0.034152
0.023733 0.033927
0.024143 0.033552
0.024304 0.033014
0.024206 0.032309
0.023847 0.031441
0.023226 0.030422
0.022347 0.029266
0.021219 0.027992
0.019854 0.026619
0.018272 0.025171
0.016495 0.023671
0.014548 0.022140
0.012458 0.020597
0.010250 0.019058
0.007949 0.017531
0.005573 0.016018
0.003136 0.014514
0.000645 0.013011
-0.001899 0.011497
-0.004501 0.009960
-0.007167 0.008391
-0.009901 0.006785
-0.012703 0.005147
-0.015562 0.003487
-0.018462 0.001824
-0.021379 0.000182
-0.024285 -0.001418
-0.027150 -0.002954
-0.029942 -0.004411
-0.032630 -0.005775
-0.035183 -0.007039
-0.037574 -0.008198
-0.039779 -0.009246
-0.041778 -0.010182
-0.043560 -0.011006
-0.045118 -0.011724
-0.046457 -0.012342
-0.047587 -0.012873
-0.048527 -0.013331
-0.049296 -0.013731
-0.049916 -0.014091
-0.050402 -0.014424
-0.050762 -0.014741
-0.050995 -0.015048
-0.051089 -0.015346
-0.051027 -0.015628
-0.050787 -0.015886
-0.050346 -0.016108
-0.049686 -0.016284
-0.048793 -0.016407
-0.047659 -0.016470
-0.046281 -0.016470
-0.044660 -0.016403
-0.042801 -0.016265
-0.040710 -0.016049
-0.038397 -0.015749
-0.035874 -0.015364
-0.033160 -0.014892
-0.030274 -0.014339
-0.027242 -0.013719
-0.024093 -0.013049
-0.020855 -0.012349
-0.017561 -0.011646
-0.014243 -0.010962
-0.010931 -0.010317
-0.007656 -0.009727
-0.004441 -0.009198
-0.001309 -0.008732
0.001722 -0.008324
0.004639 -0.007967
0.007430 -0.007653
0.010085 -0.007372
0.012596 -0.007115
0.014959 -0.006872
0.017168 -0.006631
0.019226 -0.006381
0.021137 -0.006109
0.022909 -0.005806
0.024553 -0.005462
0.026083 -0.005076
0.027510 -0.004649
0.028849 -0.004189
0.030107 -0.003706
-0.035704 0.063129
-0.032621 0.063809
-0.029550 0.064318
-0.026509 0.064656
-0.023513 0.064828
-0.020576 0.064852
-0.017711 0.064752
-0.014921 0.064555
-0.012208 0.064295
-0.009568 0.064002
-0.006998 0.063702
-0.004496 0.063411
-0.002064 0.063137
0.000289 0.062874
0.002544 0.062611
0.004674 0.062322
0.006647 0.061979
0.008424 0.061547
0.009972 0.060991
0.011257 0.060283
0.012257 0.059398
0.012955 0.058325
0.013342 0.057058
0.013418 0.055603
0.013194 0.053974
0.012685 0.052194
0.011916 0.050290
0.010917 0.048297
0.009722 0.046253
0.008363 0.044194
0.006870 0.042155
0.005267 0.040165
0.003569 0.038244
0.001783 0.036401
-0.000091 0.034638
-0.002058 0.032947
-0.004125 0.031312
-0.006297 0.029717
-0.008574 0.028143
-0.010953 0.026572
-0.013421 0.024991
-0.015961 0.023394
-0.018549 0.021777
-0.021158 0.020144
-0.023761 0.018504
-0.026327 0.016866
-0.028829 0.015244
-0.031243 0.013653
-0.033549 0.012112
-0.035732 0.010637
-0.037784 0.009247
-0.039703 0.007961
-0.041489 0.006793
-0.043145 0.005755
-0.044677 0.004855
-0.046090 0.004091
-0.047390 0.003456
-0.048580 0.002938
-0.049659 0.002517
-0.050621 0.002173
-0.051450 0.001884
-0.052126 0.001629
-0.052623 0.001392
-0.052915 0.001158
-0.052974 0.000919
-0.052780 0.000668
-0.052317 0.000405
-0.051579 0.000130
-0.050572 -0.000151
-0.049309 -0.000428
-0.047812 -0.000683
-0.046105 -0.000897
-0.044216 -0.001043
-0.042168 -0.001096
-0.039978 -0.001034
-0.037658 -0.000848
-0.035216 -0.000542
-0.032657 -0.000133
-0.029987 0.000348
-0.027215 0.000863
-0.024353 0.001370
-0.021421 0.001830
-0.018437 0.002207
-0.015424 0.002471
-0.012404 0.002602
-0.009396 0.002590
-0.006420 0.002430
-0.003494 0.002124
-0.000635 0.001681
0.002141 0.001117
0.004819 0.000452
0.007389 -0.000289
0.009848 -0.001074
0.012194 -0.001872
0.014436 -0.002650
0.016583 -0.003383
0.018647 -0.004054
0.020641 -0.004656
0.022573 -0.005194
0.024444 -0.005680
0.026250 -0.006135
-0.029448 0.036666
-0.026189 0.037608
-0.022946 0.038406
-0.019738 0.039050
-0.016582 0.039538
-0.013496 0.039875
-0.010489 0.040074
-0.007569 0.040152
-0.004738 0.040131
-0.001995 0.040033
0.000663 0.039879
0.003234 0.039686
0.005709 0.039464
0.008066 0.039220
0.010282 0.038951
0.012329 0.038647
0.014178 0.038293
0.015804 0.037866
0.017181 0.037343
0.018290 0.036703
0.019115 0.035927
0.019645 0.035004
0.019878 0.033928
0.019815 0.032701
0.019465 0.031329
0.018843 0.029828
0.017966 0.028217
0.016860 0.026524
0.015548 0.024777
0.014059 0.023007
0.012416 0.021247
0.010641 0.019523
0.008753 0.017857
0.006764 0.016260
0.004684 0.014731
0.002517 0.013256
0.000268 0.011814
-0.002060 0.010377
-0.004461 0.008925
-0.006927 0.007440
-0.009443 0.005916
-0.011994 0.004354
-0.014560 0.002758
-0.017120 0.001139
-0.019654 -0.000493
-0.022143 -0.002125
-0.024571 -0.003743
-0.026924 -0.005329
-0.029192 -0.006867
-0.031367 -0.008333
-0.033445 -0.009703
-0.035425 -0.010950
-0.037309 -0.012046
-0.039099 -0.012971
-0.040800 -0.013710
-0.042413 -0.014267
-0.043936 -0.014658
-0.045356 -0.014914
-0.046652 -0.015069
-0.047795 -0.015158
-0.048751 -0.015209
-0.049482 -0.015239
-0.049957 -0.015261
-0.050147 -0.015281
-0.050035 -0.015304
-0.049614 -0.015332
-0.048886 -0.015369
-0.047861 -0.015416
-0.046559 -0.015471
-0.045006 -0.015531
-0.043228 -0.015584
-0.041252 -0.015612
-0.039100 -0.015592
-0.036790 -0.015492
-0.034336 -0.015284
-0.031754 -0.014942
-0.029058 -0.014455
-0.026266 -0.013827
-0.023394 -0.013077
-0.020457 -0.012235
-0.017469 -0.011336
-0.014441 -0.010412
-0.011383 -0.009493
-0.008312 -0.008602
-0.005245 -0.007758
-0.002202 -0.006975
0.000793 -0.006262
0.003720 -0.005625
0.006556 -0.005064
0.009284 -0.004578
0.011888 -0.004159
0.014361 -0.003795
0.016702 -0.003469
0.018918 -0.003160
0.021023 -0.002845
0.023038 -0.002502
0.024985 -0.002112
0.026887 -0.001665
0.028760 -0.001159
0.030611 -0.000597
0.032431 0.000008
-0.041817 0.029560
-0.038701 0.030337
-0.035642 0.031072
-0.032656 0.031762
-0.029742 0.032409
-0.026893 0.033022
-0.024096 0.033614
-0.021341 0.034197
-0.018619 0.034781
-0.015927 0.035376
-0.013265 0.035985
-0.010638 0.036611
-0.008054 0.037254
-0.005523 0.037909
-0.003058 0.038567
-0.000677 0.039215
0.001598 0.039836
0.003742 0.040406
0.005728 0.040900
0.007532 0.041294
0.009138 0.041568
0.010532 0.041712
0.011716 0.041721
0.012695 0.041601
0.013485 0.041364
0.014100 0.041022
0.014550 0.040587
0.014839 0.040072
0.014960 0.039485
0.014903 0.038834
0.014656 0.038127
0.014209 0.037370
0.013555 0.036569
0.012689 0.035726
0.011611 0.034842
0.010317 0.033915
0.008807 0.032938
0.007078 0.031902
0.005130 0.030794
0.002965 0.029598
0.000590 0.028301
-0.001981 0.026895
-0.004724 0.025376
-0.007606 0.023752
-0.010587 0.022032
-0.013624 0.020234
-0.016677 0.018373
-0.019712 0.016468
-0.022697 0.014536
-0.025600 0.012598
-0.028393 0.010678
-0.031043 0.008797
-0.033524 0.006980
-0.035813 0.005244
-0.037896 0.003606
-0.039768 0.002073
-0.041436 0.000649
-0.042911 -0.000671
-0.044210 -0.001894
-0.045350 -0.003036
-0.046350 -0.004113
-0.047228 -0.005144
-0.047998 -0.006147
-0.048671 -0.007137
-0.049252 -0.008127
-0.049743 -0.009121
-0.050143 -0.010125
-0.050450 -0.011136
-0.050657 -0.012151
-0.050747 -0.013156
-0.050690 -0.014132
-0.050448 -0.015054
-0.049976 -0.015891
-0.049233 -0.016615
-0.048187 -0.017202
-0.046823 -0.017634
-0.045135 -0.017901
-0.043134 -0.018004
-0.040837 -0.017950
-0.038272 -0.017754
-0.035470 -0.017438
-0.032468 -0.017031
-0.029306 -0.016562
-0.026026 -0.016061
-0.022669 -0.015552
-0.019274 -0.015054
-0.015874 -0.014576
-0.012498 -0.014121
-0.009170 -0.013684
-0.005908 -0.013258
-0.002722 -0.012831
0.000380 -0.012393
0.003392 -0.011930
0.006308 -0.011434
0.009118 -0.010898
0.011815 -0.010315
0.014387 -0.009686
0.016829 -0.009013
0.019139 -0.008301
0.021318 -0.007560
0.023370 -0.006802
0.055030 -0.047459
0.058091 -0.046651
0.061052 -0.045747
0.063873 -0.044745
0.066518 -0.043649
0.068957 -0.042478
0.071172 -0.041252
0.073150 -0.039993
0.074891 -0.038724
0.076398 -0.037464
0.077676 -0.036231
0.078729 -0.035038
0.079559 -0.033896
0.080168 -0.032812
0.080563 -0.031791
0.080756 -0.030840
0.080765 -0.029964
0.080612 -0.029168
0.080320 -0.028456
0.079903 -0.027827
0.079362 -0.027276
0.078686 -0.026789
0.077854 -0.026353
0.076841 -0.025955
0.075628 -0.025590
0.074200 -0.025259
0.072552 -0.024973
0.070688 -0.024745
0.068618 -0.024590
0.066358 -0.024522
0.063929 -0.024551
0.061354 -0.024685
0.058658 -0.024926
0.055867 -0.025271
0.053007 -0.025715
0.050099 -0.026250
0.047161 -0.026871
0.044210 -0.027574
0.041263 -0.028359
0.038332 -0.029228
0.035430 -0.030183
0.032566 -0.031223
0.029749 -0.032339
0.026988 -0.033515
0.024295 -0.034726
0.021683 -0.035949
0.019164 -0.037164
0.016747 -0.038358
0.014441 -0.039524
0.012253 -0.040656
0.010189 -0.041754
0.008253 -0.042813
0.006450 -0.043831
0.004782 -0.044801
0.003252 -0.045717
0.001858 -0.046575
0.000597 -0.047371
-0.000539 -0.048104
-0.001561 -0.048780
-0.002478 -0.049406
-0.003300 -0.049992
-0.004034 -0.050545
-0.004685 -0.051069
-0.005248 -0.051554
-0.005716 -0.051979
-0.006075 -0.052310
-0.006311 -0.052509
-0.006413 -0.052543
-0.006377 -0.052385
-0.006205 -0.052021
-0.005900 -0.051448
-0.005472 -0.050664
-0.004924 -0.049672
-0.004262 -0.048477
-0.003491 -0.047082
-0.002615 -0.045497
-0.001645 -0.043738
-0.000594 -0.041827
0.000519 -0.039797
0.001674 -0.037680
0.002848 -0.035509
0.004018 -0.033316
0.005157 -0.031130
0.006241 -0.028970
0.007248 -0.026845
0.008162 -0.024757
0.008976 -0.022695
0.009693 -0.020644
0.010319 -0.018592
0.010863 -0.016529
0.011333 -0.014455
0.011736 -0.012375
0.012080 -0.010297
0.012373 -0.008231
0.012625 -0.006183
0.012846 -0.004158
0.013049 -0.002158
0.013242 -0.000186
0.013431 0.001753
0.013617 0.003653
0.013790 0.005505
-0.043039 0.030002
-0.039869 0.030788
-0.036597 0.031584
-0.033260 0.032386
-0.029895 0.033188
-0.026538 0.033993
-0.023219 0.034806
-0.019960 0.035633
-0.016777 0.036485
-0.013682 0.037369
-0.010684 0.038287
-0.007793 0.039235
-0.005019 0.040204
-0.002371 0.041178
0.000138 0.042140
0.002496 0.043068
0.004685 0.043941
0.006688 0.044736
0.008486 0.045431
0.010063 0.046009
0.011401 0.046455
0.012490 0.046757
0.013322 0.046909
0.013894 0.046910
0.014211 0.046762
0.014286 0.046478
0.014138 0.046071
0.013791 0.045565
0.013273 0.044983
0.012610 0.044350
0.011818 0.043691
0.010910 0.043022
0.009884 0.042354
0.008734 0.041692
0.007449 0.041031
0.006014 0.040364
0.004419 0.039677
0.002657 0.038956
0.000729 0.038186
-0.001358 0.037351
-0.003594 0.036437
-0.005960 0.035435
-0.008439 0.034338
-0.011006 0.033144
-0.013640 0.031855
-0.016314 0.030479
-0.019004 0.029026
-0.021686 0.027513
-0.024340 0.025958
-0.026950 0.024384
-0.029505 0.022815
-0.032001 0.021275
-0.034437 0.019785
-0.036815 0.018363
-0.039139 0.017021
-0.041415 0.015763
-0.043645 0.014585
-0.045824 0.013481
-0.047938 0.012439
-0.049960 0.011449
-0.051855 0.010504
-0.053585 0.009595
-0.055112 0.008716
-0.056401 0.007865
-0.057425 0.007039
-0.058165 0.006236
-0.058612 0.005457
-0.058766 0.004705
-0.058638 0.003982
-0.058251 0.003295
-0.057632 0.002652
-0.056814 0.002065
-0.055827 0.001548
-0.054693 0.001118
-0.053429 0.000787
-0.052042 0.000564
-0.050535 0.000447
-0.048908 0.000424
-0.047159 0.000475
-0.045284 0.000578
-0.043278 0.000711
-0.041135 0.000858
-0.038851 0.001006
-0.036427 0.001147
-0.033865 0.001279
-0.031176 0.001397
-0.028374 0.001502
-0.025480 0.001593
-0.022518 0.001673
-0.019516 0.001744
-0.016501 0.001812
-0.013499 0.001883
-0.010530 0.001969
-0.007613 0.002077
-0.004756 0.002217
-0.001968 0.002391
0.000746 0.002597
0.003380 0.002823
0.005927 0.003053
0.008378 0.003269
0.010722 0.003450
0.000060 0.006127
0.003314 0.007072
0.006626 0.007991
0.009975 0.008881
0.013343 0.009741
0.016708 0.010573
0.020048 0.011376
0.023340 0.012152
0.026559 0.012896
0.029681 0.013603
0.032685 0.014264
0.035553 0.014869
0.038273 0.015406
0.040837 0.015864
0.043233 0.016234
0.045451 0.016511
0.047471 0.016693
0.049275 0.016783
0.050840 0.016785
0.052147 0.016705
0.053180 0.016550
0.053930 0.016322
0.054392 0.016023
0.054566 0.015652
0.054455 0.015208
0.054066 0.014689
0.053404 0.014093
0.052480 0.013418
0.051306 0.012660
0.049899 0.011818
0.048280 0.010886
0.046478 0.009860
0.044523 0.008732
0.042446 0.007499
0.040272 0.006160
0.038020 0.004719
0.035702 0.003190
0.033319 0.001594
0.030870 -0.000047
0.028349 -0.001710
0.025756 -0.003373
0.023095 -0.005021
0.020372 -0.006642
0.017599 -0.008228
0.014790 -0.009770
0.011959 -0.011263
0.009124 -0.012697
0.006302 -0.014063
0.003513 -0.015351
0.000779 -0.016550
-0.001878 -0.017650
-0.004439 -0.018646
-0.006886 -0.019533
-0.009210 -0.020313
-0.011407 -0.020991
-0.013480 -0.021573
-0.015436 -0.022066
-0.017280 -0.022479
-0.019011 -0.022818
-0.020617 -0.023093
-0.022080 -0.023313
-0.023377 -0.023489
-0.024485 -0.023629
-0.025384 -0.023740
-0.026059 -0.023824
-0.026501 -0.023878
-0.026704 -0.023895
-0.026666 -0.023864
-0.026386 -0.023772
-0.025864 -0.023604
-0.025104 -0.023346
-0.024112 -0.022982
-0.022902 -0.022504
-0.021499 -0.021906
-0.019931 -0.021189
-0.018236 -0.020359
-0.016451 -0.019425
-0.014606 -0.018402
-0.012725 -0.017307
-0.010819 -0.016164
-0.008891 -0.014995
-0.006938 -0.013826
-0.004956 -0.012678
-0.002946 -0.011567
-0.000908 -0.010501
0.001150 -0.009484
0.003221 -0.008513
0.005294 -0.007584
0.007360 -0.006692
0.009408 -0.005831
0.011429 -0.004995
0.013411 -0.004183
0.015341 -0.003391
0.017205 -0.002622
0.018989 -0.001881
0.020678 -0.001178
0.022264 -0.000523
0.023743 0.000071
0.025117 0.000594
0.026391 0.001039
0.027572 0.001403
0.072631 -0.034897
0.075801 -0.034004
0.078894 -0.033052
0.081874 -0.032048
0.084703 -0.031003
0.087347 -0.029926
0.089780 -0.028828
0.091987 -0.027721
0.093967 -0.026614
0.095735 -0.025520
0.097319 -0.024450
0.098755 -0.023417
0.100081 -0.022435
0.101331 -0.021515
0.102525 -0.020667
0.103661 -0.019897
0.104718 -0.019205
0.105656 -0.018592
0.106430 -0.018054
0.106990 -0.017594
0.107296 -0.017214
0.107310 -0.016919
0.107004 -0.016713
0.106354 -0.016599
0.105343 -0.016578
0.103960 -0.016650
0.102204 -0.016812
0.100086 -0.017061
0.097628 -0.017395
0.094866 -0.017811
0.091843 -0.018310
0.088610 -0.018894
0.085223 -0.019567
0.081733 -0.020339
0.078187 -0.021216
0.074621 -0.022203
0.071061 -0.023299
0.067521 -0.024492
0.064010 -0.025761
0.060532 -0.027083
0.057091 -0.028429
0.053692 -0.029773
0.050346 -0.031091
0.047062 -0.032362
0.043852 -0.033568
0.040729 -0.034693
0.037704 -0.035726
0.034787 -0.036661
0.031989 -0.037496
0.029314 -0.038235
0.026766 -0.038889
0.024340 -0.039474
0.022027 -0.040011
0.019809 -0.040525
0.017665 -0.041045
0.015573 -0.041597
0.013516 -0.042202
0.011487 -0.042871
0.009496 -0.043603
0.007572 -0.044380
0.005754 -0.045176
0.004090 -0.045957
0.002622 -0.046684
0.001386 -0.047321
0.000410 -0.047831
-0.000288 -0.048186
-0.000696 -0.048360
-0.000812 -0.048338
-0.000642 -0.048114
-0.000200 -0.047689
0.000492 -0.047073
0.001406 -0.046284
0.002507 -0.045341
0.003757 -0.044272
0.005115 -0.043102
0.006542 -0.041858
0.008005 -0.040565
0.009475 -0.039245
0.010934 -0.037912
0.012375 -0.036577
0.013797 -0.035241
0.015204 -0.033899
0.016603 -0.032541
0.017998 -0.031155
0.019389 -0.029729
0.020773 -0.028253
0.022142 -0.026721
0.023485 -0.025128
0.024789 -0.023478
0.026038 -0.021773
0.027213 -0.020023
0.028297 -0.018238
0.029271 -0.016431
0.030123 -0.014618
0.030842 -0.012813
0.031426 -0.011031
0.031878 -0.009286
0.032202 -0.007590
0.032406 -0.005953
0.032496 -0.004381
0.032472 -0.002880
-0.037331 0.019307
-0.034101 0.020258
-0.030856 0.021251
-0.027634 0.022279
-0.024471 0.023337
-0.021400 0.024417
-0.018453 0.025512
-0.015652 0.026616
-0.013013 0.027723
-0.010547 0.028826
-0.008259 0.029916
-0.006152 0.030980
-0.004228 0.032004
-0.002486 0.032972
-0.000929 0.033869
0.000438 0.034683
0.001605 0.035403
0.002562 0.036025
0.003294 0.036547
0.003788 0.036968
0.004037 0.037290
0.004033 0.037512
0.003777 0.037635
0.003272 0.037659
0.002530 0.037583
0.001565 0.037408
0.000398 0.037134
-0.000948 0.036762
-0.002447 0.036292
-0.004076 0.035724
-0.005817 0.035053
-0.007657 0.034274
-0.009589 0.033377
-0.011612 0.032355
-0.013730 0.031200
-0.015945 0.029908
-0.018260 0.028483
-0.020669 0.026934
-0.023159 0.025275
-0.025707 0.023525
-0.028284 0.021706
-0.030855 0.019836
-0.033382 0.017932
-0.035831 0.016010
-0.038166 0.014082
-0.040358 0.012156
-0.042384 0.010238
-0.044226 0.008334
-0.045876 0.006444
-0.047335 0.004569
-0.048611 0.002705
-0.049723 0.000851
-0.050689 -0.000993
-0.051530 -0.002827
-0.052267 -0.004645
-0.052919 -0.006441
-0.053505 -0.008207
-0.054036 -0.009935
-0.054512 -0.011613
-0.054915 -0.013226
-0.055215 -0.014758
-0.055369 -0.016191
-0.055332 -0.017506
-0.055061 -0.018690
-0.054519 -0.019731
-0.053681 -0.020621
-0.052530 -0.021353
-0.051065 -0.021928
-0.049296 -0.022348
-0.047244 -0.022620
-0.044941 -0.022753
-0.042426 -0.022757
-0.039738 -0.022643
-0.036913 -0.022419
-0.033983 -0.022091
-0.030971 -0.021663
-0.027894 -0.021140
-0.024764 -0.020525
-0.021592 -0.019828
-0.018385 -0.019055
-0.015148 -0.018213
-0.011887 -0.017305
-0.008611 -0.016335
-0.005333 -0.015303
-0.002071 -0.014209
0.001155 -0.013056
0.004321 -0.011847
0.007401 -0.010588
0.010369 -0.009288
0.013201 -0.007955
0.015876 -0.006601
0.018377 -0.005235
0.020692 -0.003868
0.022817 -0.002509
0.024754 -0.001170
0.026511 0.000139
0.028098 0.001403
0.029530 0.002605
0.030826 0.003727
0.032006 0.004751
0.033090 0.005664
-0.022084 0.019179
-0.019011 0.020226
-0.015980 0.021370
-0.013021 0.022603
-0.010160 0.023915
-0.007417 0.025295
-0.004810 0.026731
-0.002354 0.028210
-0.000061 0.029719
0.002057 0.031243
0.003991 0.032767
0.005734 0.034278
0.007283 0.035763
0.008639 0.037207
0.009806 0.038599
0.010789 0.039928
0.011594 0.041181
0.012225 0.042347
0.012684 0.043413
0.012970 0.044370
0.013084 0.045207
0.013024 0.045916
0.012795 0.046490
0.012404 0.046924
0.011861 0.047212
0.011175 0.047348
0.010357 0.047325
0.009415 0.047136
0.008355 0.046773
0.007180 0.046233
0.005893 0.045511
0.004497 0.044608
0.002995 0.043530
0.001390 0.042285
-0.000315 0.040883
-0.002118 0.039335
-0.004016 0.037656
-0.006008 0.035859
-0.008089 0.033958
-0.010247 0.031969
-0.012464 0.029907
-0.014714 0.027788
-0.016959 0.025626
-0.019164 0.023434
-0.021288 0.021223
-0.023300 0.018999
-0.025172 0.016768
-0.026885 0.014534
-0.028429 0.012298
-0.029796 0.010063
-0.030983 0.007832
-0.031986 0.005611
-0.032806 0.003406
-0.033443 0.001226
-0.033903 -0.000925
-0.034196 -0.003041
-0.034335 -0.005119
-0.034338 -0.007152
-0.034223 -0.009136
-0.034007 -0.011060
-0.033700 -0.012912
-0.033305 -0.014676
-0.032815 -0.016332
-0.032217 -0.017863
-0.031497 -0.019250
-0.030641 -0.020479
-0.029638 -0.021537
-0.028484 -0.022415
-0.027178 -0.023106
-0.025724 -0.023607
-0.024131 -0.023916
-0.022408 -0.024034
-0.020568 -0.023963
-0.018625 -0.023712
-0.016593 -0.023289
-0.014488 -0.022710
-0.012322 -0.021988
-0.010108 -0.021138
-0.007855 -0.020175
-0.005570 -0.019111
-0.003258 -0.017955
-0.000924 -0.016717
0.001427 -0.015407
0.003788 -0.014034
0.006146 -0.012607
0.008484 -0.011137
0.010781 -0.009634
0.013015 -0.008109
0.015165 -0.006574
0.017210 -0.005039
0.019134 -0.003517
0.020922 -0.002022
0.022564 -0.000566
0.024049 0.000836
0.025372 0.002171
0.026529 0.003430
0.027523 0.004604
0.028362 0.005691
0.029059 0.006693
0.029632 0.007611
0.030102 0.008450
-0.012173 0.036528
-0.008979 0.037487
-0.005874 0.038438
-0.002858 0.039384
0.000065 0.040323
0.002885 0.041251
0.005585 0.042158
0.008142 0.043030
0.010530 0.043851
0.012723 0.044604
0.014698 0.045271
0.016434 0.045839
0.017916 0.046299
0.019137 0.046644
0.020096 0.046875
0.020798 0.046996
0.021257 0.047017
0.021491 0.046947
0.021520 0.046800
0.021371 0.046588
0.021073 0.046323
0.020656 0.046018
0.020148 0.045682
0.019570 0.045322
0.018930 0.044940
0.018220 0.044531
0.017421 0.044083
0.016507 0.043583
0.015456 0.043015
0.014249 0.042366
0.012875 0.041624
0.011329 0.040780
0.009617 0.039833
0.007747 0.038784
0.005733 0.037640
0.003591 0.036413
0.001338 0.035117
-0.001010 0.033766
-0.003439 0.032373
-0.005931 0.030952
-0.008468 0.029511
-0.011029 0.028056
-0.013595 0.026594
-0.016143 0.025124
-0.018655 0.023650
-0.021115 0.022174
-0.023506 0.020699
-0.025810 0.019232
-0.028000 0.017784
-0.030049 0.016364
-0.031928 0.014984
-0.033611 0.013650
-0.035078 0.012368
-0.036315 0.011141
-0.037314 0.009972
-0.038073 0.008862
-0.038599 0.007812
-0.038902 0.006822
-0.038998 0.005891
-0.038906 0.005016
-0.038645 0.004194
-0.038240 0.003418
-0.037713 0.002681
-0.037091 0.001977
-0.036400 0.001300
-0.035667 0.000645
-0.034909 0.000014
-0.034129 -0.000583
-0.033316 -0.001130
-0.032440 -0.001605
-0.031468 -0.001984
-0.030367 -0.002249
-0.029112 -0.002390
-0.027689 -0.002404
-0.026093 -0.002296
-0.024328 -0.002076
-0.022406 -0.001756
-0.020337 -0.001353
-0.018136 -0.000880
-0.015815 -0.000349
-0.013384 0.000228
-0.010854 0.000842
-0.008239 0.001486
-0.005560 0.002150
-0.002844 0.002823
-0.000121 0.003496
0.002580 0.004156
0.005234 0.004797
0.007825 0.005410
0.010340 0.005990
0.012767 0.006531
0.015091 0.007025
0.017293 0.007460
0.019350 0.007821
0.021237 0.008092
0.022932 0.008256
0.024417 0.008301
0.025680 0.008217
0.026716 0.008003
0.027529 0.007663
0.028129 0.007208
0.030741 0.004669
0.033865 0.005492
0.036904 0.006281
0.039840 0.007028
0.042653 0.007725
0.045326 0.008362
0.047839 0.008931
0.050178 0.009424
0.052334 0.009838
0.054307 0.010167
0.056105 0.010412
0.057746 0.010576
0.059252 0.010665
0.060646 0.010683
0.061941 0.010639
0.063142 0.010537
0.064236 0.010378
0.065203 0.010161
0.066013 0.009881
0.066635 0.009534
0.067041 0.009112
0.067204 0.008609
0.067102 0.008018
0.066717 0.007333
0.066035 0.006550
0.065049 0.005665
0.063757 0.004677
0.062164 0.003588
0.060284 0.002404
0.058137 0.001132
0.055752 -0.000216
0.053162 -0.001628
0.050402 -0.003091
0.047507 -0.004592
0.044508 -0.006120
0.041428 -0.007667
0.038285 -0.009228
0.035091 -0.010800
0.031859 -0.012385
0.028599 -0.013982
0.025322 -0.015589
0.022041 -0.017203
0.018769 -0.018818
0.015521 -0.020424
0.012314 -0.022013
0.009165 -0.023571
0.006094 -0.025083
0.003123 -0.026534
0.000275 -0.027904
-0.002426 -0.029176
-0.004958 -0.030333
-0.007302 -0.031360
-0.009449 -0.032250
-0.011400 -0.033000
-0.013165 -0.033614
-0.014765 -0.034103
-0.016225 -0.034484
-0.017571 -0.034780
-0.018820 -0.035017
-0.019977 -0.035220
-0.021035 -0.035412
-0.021978 -0.035609
-0.022782 -0.035818
-0.023424 -0.036037
-0.023881 -0.036256
-0.024131 -0.036459
-0.024157 -0.036624
-0.023945 -0.036726
-0.023486 -0.036739
-0.022774 -0.036639
-0.021811 -0.036405
-0.020606 -0.036019
-0.019172 -0.035473
-0.017530 -0.034765
-0.015706 -0.033900
-0.013727 -0.032888
-0.011621 -0.031747
-0.009415 -0.030494
-0.007129 -0.029153
-0.004779 -0.027745
-0.002378 -0.026296
0.000062 -0.024828
0.002527 -0.023364
0.005001 -0.021919
0.007469 -0.020502
0.009916 -0.019116
0.012326 -0.017761
0.014681 -0.016430
0.016962 -0.015121
0.019149 -0.013829
0.021221 -0.012552
0.023158 -0.011290
0.024939 -0.010047
0.026546 -0.008828
0.027964 -0.007641
0.029185 -0.006493
0.030206 -0.005392
0.031033 -0.004344
0.031680 -0.003353
0.032165 -0.002419
0.032510 -0.001540
-0.096856 0.031565
-0.093615 0.032436
-0.090265 0.033311
-0.086829 0.034184
-0.083328 0.035052
-0.079783 0.035911
-0.076215 0.036757
-0.072642 0.037586
-0.069084 0.038393
-0.065561 0.039174
-0.062094 0.039924
-0.058703 0.040639
-0.055405 0.041315
-0.052217 0.041949
-0.049156 0.042536
-0.046237 0.043071
-0.043474 0.043546
-0.040884 0.043955
-0.038482 0.044286
-0.036279 0.044529
-0.034289 0.044674
-0.032518 0.044711
-0.030970 0.044636
-0.029646 0.044444
-0.028547 0.044134
-0.027671 0.043704
-0.027018 0.043154
-0.026590 0.042486
-0.026389 0.041699
-0.026417 0.040797
-0.026674 0.039783
-0.027157 0.038665
-0.027857 0.037450
-0.028764 0.036151
-0.029864 0.034779
-0.031143 0.033347
-0.032582 0.031864
-0.034164 0.030343
-0.035868 0.028791
-0.037672 0.027216
-0.039558 0.025622
-0.041506 0.024017
-0.043501 0.022404
-0.045532 0.020790
-0.047591 0.019180
-0.049675 0.017578
-0.051785 0.015988
-0.053925 0.014413
-0.056096 0.012854
-0.058299 0.011313
-0.060525 0.009795
-0.062759 0.008304
-0.064979 0.006851
-0.067157 0.005444
-0.069265 0.004092
-0.071274 0.002804
-0.073156 0.001583
-0.074884 0.000432
-0.076434 -0.000653
-0.077783 -0.001676
-0.078912 -0.002642
-0.079805 -0.003558
-0.080453 -0.004426
-0.080853 -0.005250
-0.081008 -0.006029
-0.080928 -0.006765
-0.080626 -0.007456
-0.080119 -0.008104
-0.079424 -0.008709
-0.078552 -0.009272
-0.077512 -0.009793
-0.076302 -0.010270
-0.074916 -0.010700
-0.073344 -0.011078
-0.071574 -0.011401
-0.069595 -0.011664
-0.067402 -0.011869
-0.064992 -0.012015
-0.062363 -0.012106
-0.059521 -0.012149
-0.056473 -0.012150
-0.053232 -0.012115
-0.049814 -0.012051
-0.046241 -0.011962
-0.042536 -0.011850
-0.038723 -0.011717
-0.034825 -0.011562
-0.030864 -0.011383
-0.026857 -0.011181
-0.022819 -0.010953
-0.018761 -0.010700
-0.014693 -0.010421
-0.010625 -0.010118
-0.006566 -0.009792
-0.002531 -0.009448
0.001464 -0.009090
0.005398 -0.008724
0.009249 -0.008355
0.012995 -0.007990
0.016613 -0.007633
0.020081 -0.007288
0.051524 -0.002968
0.054633 -0.002189
0.057699 -0.001496
0.060696 -0.000919
0.063603 -0.000481
0.066399 -0.000200
0.069067 -0.000081
0.071593 -0.000127
0.073969 -0.000333
0.076197 -0.000694
0.078287 -0.001202
0.080258 -0.001855
0.082135 -0.002652
0.083943 -0.003595
0.085694 -0.004686
0.087385 -0.005925
0.088995 -0.007299
0.090489 -0.008792
0.091823 -0.010379
0.092955 -0.012038
0.093851 -0.013748
0.094485 -0.015493
0.094840 -0.017260
0.094906 -0.019036
0.094677 -0.020810
0.094150 -0.022568
0.093324 -0.024296
0.092196 -0.025983
0.090771 -0.027615
0.089057 -0.029186
0.087073 -0.030691
0.084842 -0.032132
0.082400 -0.033513
0.079782 -0.034846
0.077026 -0.036140
0.074163 -0.037408
0.071216 -0.038663
0.068195 -0.039914
0.065106 -0.041165
0.061952 -0.042417
0.058735 -0.043664
0.055461 -0.044897
0.052142 -0.046099
0.048793 -0.047249
0.045429 -0.048324
0.042069 -0.049299
0.038731 -0.050150
0.035433 -0.050860
0.032193 -0.051413
0.029028 -0.051804
0.025955 -0.052032
0.022990 -0.052104
0.020139 -0.052033
0.017408 -0.051833
0.014791 -0.051524
0.012277 -0.051122
0.009850 -0.050646
0.007502 -0.050111
0.005232 -0.049528
0.003053 -0.048910
0.000991 -0.048263
-0.000921 -0.047589
-0.002649 -0.046885
-0.004164 -0.046145
-0.005442 -0.045362
-0.006464 -0.044527
-0.007220 -0.043633
-0.007702 -0.042676
-0.007906 -0.041650
-0.007830 -0.040556
-0.007474 -0.039396
-0.006844 -0.038174
-0.005950 -0.036899
-0.004811 -0.035582
-0.003452 -0.034234
-0.001905 -0.032868
-0.000207 -0.031497
0.001605 -0.030134
0.003496 -0.028792
0.005436 -0.027487
0.007403 -0.026231
0.009379 -0.025035
0.011353 -0.023905
0.013318 -0.022843
0.015267 -0.021846
0.017191 -0.020910
0.019080 -0.020028
0.020924 -0.019193
0.022710 -0.018396
0.024426 -0.017628
0.026059 -0.016881
0.027597 -0.016148
0.029025 -0.015420
0.030331 -0.014693
0.031504 -0.013963
0.032535 -0.013227
0.033421 -0.012484
0.034162 -0.011735
0.034766 -0.010985
0.035240 -0.010242
0.035587 -0.009519
-0.005193 0.019869
-0.002075 0.020664
0.000989 0.021397
0.003987 0.022062
0.006905 0.022654
0.009731 0.023171
0.012455 0.023612
0.015068 0.023980
0.017565 0.024279
0.019941 0.024510
0.022191 0.024674
0.024309 0.024765
0.026289 0.024777
0.028123 0.024695
0.029799 0.024508
0.031307 0.024202
0.032632 0.023769
0.033760 0.023203
0.034677 0.022503
0.035369 0.021669
0.035823 0.020702
0.036029 0.019605
0.035978 0.018382
0.035664 0.017038
0.035086 0.015584
0.034246 0.014033
0.033154 0.012403
0.031822 0.010718
0.030267 0.009001
0.028510 0.007275
0.026568 0.005561
0.024458 0.003873
0.022194 0.002216
0.019788 0.000590
0.017250 -0.001012
0.014589 -0.002601
0.011817 -0.004184
0.008950 -0.005767
0.006003 -0.007349
0.003000 -0.008924
-0.000037 -0.010481
-0.003085 -0.012003
-0.006118 -0.013476
-0.009112 -0.014882
-0.012045 -0.016204
-0.014895 -0.017428
-0.017643 -0.018540
-0.020272 -0.019528
-0.022771 -0.020385
-0.025131 -0.021104
-0.027351 -0.021686
-0.029432 -0.022133
-0.031377 -0.022452
-0.033191 -0.022655
-0.034880 -0.022755
-0.036444 -0.022766
-0.037884 -0.022702
-0.039199 -0.022576
-0.040382 -0.022397
-0.041424 -0.022171
-0.042311 -0.021899
-0.043024 -0.021580
-0.043543 -0.021207
-0.043845 -0.020776
-0.043913 -0.020280
-0.043729 -0.019716
-0.043284 -0.019083
-0.042572 -0.018380
-0.041596 -0.017611
-0.040364 -0.016782
-0.038890 -0.015901
-0.037190 -0.014976
-0.035286 -0.014014
-0.033197 -0.013026
-0.030946 -0.012020
-0.028553 -0.011007
-0.026039 -0.009997
-0.023424 -0.009002
-0.020729 -0.008031
-0.017972 -0.007095
-0.015171 -0.006199
-0.012341 -0.005348
-0.009497 -0.004545
-0.006650 -0.003790
-0.003815 -0.003086
-0.001006 -0.002434
0.001758 -0.001837
0.004458 -0.001300
0.007074 -0.000827
0.009588 -0.000421
0.011986 -0.000083
0.014256 0.000188
0.016393 0.000395
0.018392 0.000545
0.020256 0.000646
0.021984 0.000706
0.023576 0.000728
0.025032 0.000716
0.026347 0.000668
0.027517 0.000584
0.028540 0.000463
-0.055662 0.048856
-0.052603 0.049584
-0.049622 0.050229
-0.046733 0.050788
-0.043952 0.051257
-0.041293 0.051631
-0.038765 0.051910
-0.036373 0.052096
-0.034121 0.052190
-0.032008 0.052197
-0.030039 0.052115
-0.028222 0.051941
-0.026571 0.051670
-0.025105 0.051291
-0.023844 0.050795
-0.022807 0.050170
-0.022012 0.049407
-0.021470 0.048501
-0.021190 0.047451
-0.021173 0.046263
-0.021420 0.044944
-0.021927 0.043504
-0.022688 0.041954
-0.023695 0.040311
-0.024933 0.038595
-0.026387 0.036830
-0.028038 0.035046
-0.029868 0.033273
-0.031859 0.031537
-0.033995 0.029862
-0.036265 0.028267
-0.038659 0.026760
-0.041167 0.025349
-0.043777 0.024033
-0.046476 0.022810
-0.049245 0.021673
-0.052062 0.020614
-0.054907 0.019623
-0.057757 0.018685
-0.060590 0.017785
-0.063382 0.016910
-0.066107 0.016044
-0.068735 0.015178
-0.071233 0.014308
-0.073568 0.013440
-0.075709 0.012585
-0.077632 0.011763
-0.079324 0.010995
-0.080786 0.010298
-0.082029 0.009686
-0.083079 0.009162
-0.083967 0.008725
-0.084729 0.008365
-0.085397 0.008073
-0.085992 0.007838
-0.086523 0.007656
-0.086988 0.007520
-0.087375 0.007430
-0.087667 0.007382
-0.087847 0.007372
-0.087895 0.007397
-0.087792 0.007454
-0.087515 0.007541
-0.087038 0.007666
-0.086332 0.007838
-0.085368 0.008073
-0.084122 0.008386
-0.082583 0.008788
-0.080748 0.009280
-0.078630 0.009853
-0.076250 0.010490
-0.073633 0.011172
-0.070808 0.011875
-0.067802 0.012576
-0.064641 0.013258
-0.061344 0.013902
-0.057928 0.014496
-0.054408 0.015028
-0.050801 0.015490
-0.047128 0.015872
-0.043410 0.016170
-0.039671 0.016379
-0.035934 0.016503
-0.032221 0.016552
-0.028550 0.016544
-0.024932 0.016500
-0.021379 0.016445
-0.017901 0.016395
-0.014510 0.016358
-0.011222 0.016326
-0.008053 0.016282
-0.005014 0.016200
-0.002113 0.016056
0.000651 0.015830
0.003284 0.015507
0.005796 0.015076
0.008198 0.014532
0.010498 0.013869
0.012698 0.013085
0.014792 0.012176
0.016771 0.011141
-0.022753 0.016586
-0.019572 0.017492
-0.016543 0.018335
-0.013668 0.019119
-0.010933 0.019852
-0.008325 0.020544
-0.005832 0.021204
-0.003451 0.021834
-0.001185 0.022431
0.000954 0.022987
0.002954 0.023494
0.004798 0.023938
0.006471 0.024310
0.007963 0.024600
0.009267 0.024800
0.010382 0.024905
0.011315 0.024913
0.012077 0.024821
0.012683 0.024625
0.013150 0.024324
0.013494 0.023913
0.013730 0.023392
0.013871 0.022764
0.013928 0.022037
0.013904 0.021220
0.013798 0.020323
0.013595 0.019356
0.013276 0.018323
0.012820 0.017228
0.012204 0.016074
0.011415 0.014864
0.010443 0.013600
0.009285 0.012288
0.007947 0.010934
0.006438 0.009546
0.004771 0.008131
0.002961 0.006694
0.001023 0.005240
-0.001029 0.003769
-0.003186 0.002280
-0.005439 0.000771
-0.007781 -0.000760
-0.010206 -0.002312
-0.012702 -0.003879
-0.015255 -0.005450
-0.017847 -0.007011
-0.020461 -0.008549
-0.023077 -0.010047
-0.025670 -0.011489
-0.028209 -0.012855
-0.030661 -0.014127
-0.032991 -0.015289
-0.035167 -0.016326
-0.037159 -0.017227
-0.038943 -0.017987
-0.040498 -0.018601
-0.041811 -0.019070
-0.042877 -0.019399
-0.043700 -0.019593
-0.044295 -0.019665
-0.044688 -0.019628
-0.044912 -0.019498
-0.045006 -0.019293
-0.045010 -0.019033
-0.044958 -0.018738
-0.044879 -0.018423
-0.044792 -0.018106
-0.044702 -0.017792
-0.044597 -0.017484
-0.044449 -0.017172
-0.044213 -0.016840
-0.043838 -0.016469
-0.043278 -0.016040
-0.042492 -0.015541
-0.041453 -0.014963
-0.040147 -0.014304
-0.038571 -0.013568
-0.036734 -0.012762
-0.034653 -0.011895
-0.032356 -0.010980
-0.029876 -0.010027
-0.027247 -0.009052
-0.024510 -0.008069
-0.021703 -0.007095
-0.018860 -0.006148
-0.016014 -0.005244
-0.013188 -0.004396
-0.010399 -0.003610
-0.007660 -0.002889
-0.004973 -0.002227
-0.002343 -0.001615
0.000231 -0.001045
0.002743 -0.000506
0.005184 0.000007
0.007542 0.000498
0.009802 0.000971
0.011948 0.001427
0.013965 0.001869
0.015838 0.002299
0.017559 0.002723
0.019120 0.003145
-0.014038 0.017534
-0.010811 0.018542
-0.007646 0.019589
-0.004556 0.020665
-0.001556 0.021756
0.001332 0.022846
0.004084 0.023919
0.006677 0.024957
0.009091 0.025946
0.011307 0.026874
0.013310 0.027733
0.015090 0.028517
0.016639 0.029221
0.017954 0.029839
0.019036 0.030367
0.019890 0.030799
0.020525 0.031132
0.020955 0.031361
0.021192 0.031485
0.021248 0.031502
0.021132 0.031407
0.020849 0.031198
0.020399 0.030870
0.019779 0.030415
0.018984 0.029829
0.018009 0.029103
0.016846 0.028231
0.015493 0.027208
0.013952 0.026034
0.012227 0.024709
0.010329 0.023240
0.008273 0.021636
0.006079 0.019909
0.003771 0.018074
0.001376 0.016144
-0.001078 0.014131
-0.003565 0.012046
-0.006060 0.009902
-0.008543 0.007710
-0.011000 0.005483
-0.013418 0.003234
-0.015790 0.000980
-0.018106 -0.001265
-0.020359 -0.003483
-0.022541 -0.005660
-0.024644 -0.007782
-0.026656 -0.009840
-0.028564 -0.011826
-0.030357 -0.013737
-0.032020 -0.015573
-0.033539 -0.017334
-0.034902 -0.019025
-0.036100 -0.020651
-0.037124 -0.022219
-0.037972 -0.023736
-0.038643 -0.025212
-0.039143 -0.026649
-0.039481 -0.028050
-0.039669 -0.029409
-0.039721 -0.030717
-0.039648 -0.031957
-0.039458 -0.033108
-0.039156 -0.034144
-0.038738 -0.035030
-0.038195 -0.035736
-0.037517 -0.036227
-0.036688 -0.036479
-0.035696 -0.036474
-0.034529 -0.036206
-0.033178 -0.035680
-0.031641 -0.034909
-0.029922 -0.033917
-0.028028 -0.032732
-0.025971 -0.031387
-0.023770 -0.029918
-0.021445 -0.028358
-0.019018 -0.026742
-0.016517 -0.025097
-0.013967 -0.023443
-0.011397 -0.021792
-0.008830 -0.020146
-0.006284 -0.018501
-0.003769 -0.016848
-0.001290 -0.015174
0.001154 -0.013468
0.003566 -0.011721
0.005951 -0.009930
0.008307 -0.008098
0.010632 -0.006238
0.012916 -0.004366
0.015143 -0.002505
0.017295 -0.000680
0.019350 0.001084
0.021287 0.002762
0.023085 0.004337
0.024727 0.005793
0.026202 0.007126
0.027502 0.008336
0.028626 0.009433
0.029579 0.010429
0.030369 0.011342
0.012247 0.019039
0.015427 0.019950
0.018480 0.020811
0.021389 0.021617
0.024135 0.022368
0.026704 0.023063
0.029087 0.023702
0.031280 0.024285
0.033291 0.024811
0.035133 0.025280
0.036827 0.025687
0.038396 0.026027
0.039860 0.026293
0.041233 0.026474
0.042516 0.026563
0.043698 0.026552
0.044749 0.026435
0.045635 0.026206
0.046317 0.025862
0.046758 0.025396
0.046929 0.024804
0.046809 0.024081
0.046383 0.023225
0.045648 0.022236
0.044607 0.021119
0.043272 0.019880
0.041667 0.018527
0.039824 0.017074
0.037780 0.015530
0.035580 0.013910
0.033263 0.012223
0.030868 0.010479
0.028418 0.008685
0.025931 0.006849
0.023408 0.004976
0.020849 0.003070
0.018248 0.001138
0.015605 -0.000813
0.012925 -0.002771
0.010223 -0.004722
0.007515 -0.006655
0.004825 -0.008555
0.002176 -0.010410
-0.000409 -0.012208
-0.002905 -0.013938
-0.005291 -0.015586
-0.007544 -0.017141
-0.009644 -0.018591
-0.011578 -0.019926
-0.013337 -0.021140
-0.014923 -0.022230
-0.016346 -0.023199
-0.017627 -0.024058
-0.018794 -0.024823
-0.019879 -0.025517
-0.020910 -0.026165
-0.021911 -0.026796
-0.022895 -0.027431
-0.023857 -0.028087
-0.024777 -0.028763
-0.025620 -0.029451
-0.026341 -0.030128
-0.026897 -0.030767
-0.027248 -0.031340
-0.027362 -0.031820
-0.027214 -0.032180
-0.026792 -0.032398
-0.026090 -0.032451
-0.025111 -0.032320
-0.023872 -0.031990
-0.022396 -0.031447
-0.020719 -0.030686
-0.018881 -0.029708
-0.016929 -0.028522
-0.014906 -0.027152
-0.012851 -0.025628
-0.010794 -0.023995
-0.008756 -0.022299
-0.006751 -0.020584
-0.004783 -0.018887
-0.002849 -0.017231
-0.000943 -0.015631
0.000942 -0.014089
0.002811 -0.012603
0.004665 -0.011171
0.006499 -0.009787
0.008303 -0.008451
0.010067 -0.007159
0.011778 -0.005911
0.013421 -0.004707
0.014986 -0.003543
0.016462 -0.002421
0.017844 -0.001339
0.019128 -0.000301
0.020316 0.000689
0.021412 0.001625
0.022419 0.002496
0.023340 0.003297
0.024172 0.004020
0.024909 0.004667
0.025546 0.005243
0.046818 -0.000434
0.049960 0.000378
0.053012 0.001139
0.055947 0.001842
0.058728 0.002480
0.061315 0.003041
0.063669 0.003520
0.065757 0.003913
0.067556 0.004222
0.069054 0.004453
0.070249 0.004612
0.071150 0.004705
0.071772 0.004733
0.072141 0.004690
0.072281 0.004569
0.072224 0.004358
0.071994 0.004048
0.071617 0.003635
0.071108 0.003119
0.070479 0.002507
0.069733 0.001808
0.068867 0.001032
0.067868 0.000187
0.066714 -0.000722
0.065382 -0.001694
0.063847 -0.002728
0.062089 -0.003826
0.060100 -0.004988
0.057877 -0.006213
0.055430 -0.007498
0.052776 -0.008841
0.049937 -0.010238
0.046941 -0.011689
0.043816 -0.013191
0.040591 -0.014741
0.037295 -0.016334
0.033957 -0.017961
0.030602 -0.019609
0.027249 -0.021258
0.023916 -0.022888
0.020614 -0.024475
0.017350 -0.025999
0.014132 -0.027441
0.010965 -0.028784
0.007859 -0.030015
0.004828 -0.031121
0.001891 -0.032094
-0.000924 -0.032924
-0.003587 -0.033606
-0.006067 -0.034136
-0.008335 -0.034519
-0.010370 -0.034761
-0.012155 -0.034875
-0.013685 -0.034879
-0.014960 -0.034790
-0.015993 -0.034627
-0.016801 -0.034404
-0.017406 -0.034133
-0.017833 -0.033820
-0.018105 -0.033466
-0.018245 -0.033070
-0.018268 -0.032627
-0.018182 -0.032132
-0.017989 -0.031584
-0.017685 -0.030976
-0.017259 -0.030307
-0.016695 -0.029573
-0.015975 -0.028771
-0.015085 -0.027901
-0.014014 -0.026963
-0.012759 -0.025964
-0.011326 -0.024912
-0.009728 -0.023816
-0.007982 -0.022690
-0.006110 -0.021543
-0.004135 -0.020388
-0.002078 -0.019234
0.000037 -0.018091
0.002188 -0.016965
0.004354 -0.015866
0.006516 -0.014801
0.008656 -0.013777
0.010764 -0.012795
0.012833 -0.011856
0.014861 -0.010958
0.016847 -0.010096
0.018790 -0.009266
0.020687 -0.008462
0.022528 -0.007682
0.024297 -0.006926
0.025967 -0.006199
0.027504 -0.005507
0.028875 -0.004860
0.030049 -0.004265
0.031002 -0.003729
0.031719 -0.003255
0.032197 -0.002842
0.032439 -0.002487
0.032459 -0.002186
0.032275 -0.001932
0.031910 -0.001719
0.015060 0.021723
0.018146 0.022697
0.021114 0.023623
0.023964 0.024507
0.026682 0.025346
0.029244 0.026135
0.031624 0.026868
0.033793 0.027539
0.035729 0.028150
0.037416 0.028705
0.038849 0.029213
0.040027 0.029685
0.040955 0.030127
0.041639 0.030537
0.042083 0.030907
0.042292 0.031217
0.042272 0.031448
0.042032 0.031578
0.041588 0.031587
0.040958 0.031462
0.040168 0.031194
0.039239 0.030780
0.038187 0.030221
0.037019 0.029522
0.035731 0.028687
0.034311 0.027720
0.032743 0.026626
0.031012 0.025409
0.029110 0.024076
0.027034 0.022635
0.024792 0.021102
0.022399 0.019491
0.019872 0.017820
0.017235 0.016109
0.014512 0.014371
0.011727 0.012624
0.008906 0.010880
0.006072 0.009148
0.003248 0.007435
0.000450 0.005741
-0.002309 0.004065
-0.005023 0.002403
-0.007689 0.000755
-0.010313 -0.000882
-0.012896 -0.002506
-0.015443 -0.004115
-0.017949 -0.005705
-0.020398 -0.007267
-0.022765 -0.008792
-0.025016 -0.010270
-0.027113 -0.011688
-0.029019 -0.013038
-0.030702 -0.014312
-0.032139 -0.015507
-0.033314 -0.016620
-0.034219 -0.017648
-0.034850 -0.018584
-0.035209 -0.019419
-0.035304 -0.020140
-0.035147 -0.020741
-0.034763 -0.021219
-0.034180 -0.021575
-0.033436 -0.021815
-0.032569 -0.021943
-0.031610 -0.021963
-0.030584 -0.021878
-0.029502 -0.021688
-0.028365 -0.021396
-0.027166 -0.021002
-0.025891 -0.020510
-0.024523 -0.019925
-0.023045 -0.019252
-0.021439 -0.018500
-0.019693 -0.017672
-0.017796 -0.016776
-0.015741 -0.015811
-0.013525 -0.014777
-0.011146 -0.013671
-0.008611 -0.012491
-0.005941 -0.011243
-0.003166 -0.009940
-0.000329 -0.008601
0.002525 -0.007249
0.005349 -0.005908
0.008104 -0.004599
0.010761 -0.003342
0.013299 -0.002149
0.015708 -0.001030
0.017980 0.000011
0.020110 0.000969
0.022092 0.001842
0.023914 0.002627
0.025563 0.003322
0.027025 0.003928
0.028289 0.004451
0.029351 0.004902
0.030214 0.005302
0.030890 0.005675
0.031398 0.006047
0.031758 0.006438
0.031987 0.006857
-0.076869 0.036168
-0.073772 0.036952
-0.070722 0.037685
-0.067710 0.038366
-0.064725 0.038995
-0.061754 0.039574
-0.058788 0.040108
-0.055827 0.040598
-0.052877 0.041048
-0.049950 0.041457
-0.047062 0.041828
-0.044233 0.042162
-0.041485 0.042458
-0.038838 0.042716
-0.036316 0.042931
-0.033941 0.043095
-0.031733 0.043197
-0.029710 0.043223
-0.027883 0.043160
-0.026257 0.043000
-0.024830 0.042740
-0.023592 0.042381
-0.022531 0.041932
-0.021634 0.041401
-0.020894 0.040799
-0.020308 0.040133
-0.019885 0.039410
-0.019633 0.038634
-0.019564 0.037808
-0.019685 0.036934
-0.019999 0.036017
-0.020503 0.035058
-0.021192 0.034059
-0.022056 0.033020
-0.023083 0.031940
-0.024260 0.030812
-0.025574 0.029629
-0.027008 0.028384
-0.028550 0.027068
-0.030185 0.025676
-0.031902 0.024209
-0.033692 0.022669
-0.035546 0.021066
-0.037461 0.019410
-0.039435 0.017712
-0.041464 0.015982
-0.043542 0.014232
-0.045649 0.012474
-0.047756 0.010720
-0.049820 0.008986
-0.051795 0.007285
-0.053637 0.005629
-0.055303 0.004024
-0.056763 0.002475
-0.057992 0.000982
-0.058979 -0.000461
-0.059720 -0.001857
-0.060221 -0.003215
-0.060494 -0.004541
-0.060560 -0.005837
-0.060444 -0.007103
-0.060175 -0.008335
-0.059787 -0.009525
-0.059313 -0.010664
-0.058787 -0.011745
-0.058241 -0.012760
-0.057695 -0.013701
-0.057153 -0.014561
-0.056598 -0.015326
-0.055993 -0.015981
-0.055288 -0.016511
-0.054430 -0.016906
-0.053372 -0.017165
-0.052081 -0.017293
-0.050537 -0.017302
-0.048731 -0.017208
-0.046670 -0.017029
-0.044368 -0.016782
-0.041849 -0.016479
-0.039143 -0.016131
-0.036286 -0.015741
-0.033314 -0.015310
-0.030264 -0.014836
-0.027169 -0.014313
-0.024057 -0.013737
-0.020951 -0.013102
-0.017866 -0.012402
-0.014808 -0.011634
-0.011778 -0.010796
-0.008773 -0.009888
-0.005788 -0.008914
-0.002825 -0.007883
0.000110 -0.006807
0.003002 -0.005705
0.005831 -0.004594
0.008576 -0.003494
0.011216 -0.002422
0.013732 -0.001392
0.016107 -0.000412
0.018327 0.000512
0.020385 0.001374
0.067469 -0.021395
0.070651 -0.020575
0.073828 -0.019767
0.076975 -0.018969
0.080067 -0.018183
0.083078 -0.017414
0.085977 -0.016670
0.088737 -0.015963
0.091328 -0.015306
0.093729 -0.014713
0.095923 -0.014202
0.097908 -0.013787
0.099690 -0.013485
0.101286 -0.013310
0.102715 -0.013273
0.103997 -0.013382
0.105144 -0.013635
0.106158 -0.014019
0.107033 -0.014511
0.107758 -0.015077
0.108321 -0.015684
0.108712 -0.016302
0.108922 -0.016912
0.108943 -0.017509
0.108761 -0.018094
0.108362 -0.018677
0.107725 -0.019268
0.106833 -0.019875
0.105671 -0.020506
0.104234 -0.021166
0.102528 -0.021857
0.100573 -0.022581
0.098400 -0.023338
0.096046 -0.024132
0.093545 -0.024964
0.090928 -0.025840
0.088214 -0.026763
0.085410 -0.027735
0.082520 -0.028751
0.079544 -0.029799
0.076486 -0.030860
0.073353 -0.031911
0.070157 -0.032932
0.066912 -0.033908
0.063630 -0.034833
0.060324 -0.035702
0.057004 -0.036513
0.053680 -0.037265
0.050362 -0.037953
0.047064 -0.038571
0.043801 -0.039113
0.040591 -0.039574
0.037450 -0.039952
0.034396 -0.040245
0.031442 -0.040456
0.028597 -0.040590
0.025865 -0.040656
0.023248 -0.040668
0.020745 -0.040641
0.018361 -0.040591
0.016101 -0.040535
0.013975 -0.040489
0.011993 -0.040463
0.010164 -0.040466
0.008496 -0.040502
0.006995 -0.040564
0.005669 -0.040640
0.004523 -0.040708
0.003564 -0.040743
0.002801 -0.040718
0.002238 -0.040608
0.001878 -0.040394
0.001721 -0.040060
0.001758 -0.039598
0.001976 -0.039004
0.002357 -0.038282
0.002879 -0.037439
0.003524 -0.036488
0.004271 -0.035448
0.005107 -0.034341
0.006018 -0.033194
0.006995 -0.032033
0.008027 -0.030882
0.009105 -0.029762
0.010223 -0.028681
0.011375 -0.027641
0.012557 -0.026634
0.013763 -0.025642
0.014985 -0.024645
0.016211 -0.023622
0.017428 -0.022555
0.018622 -0.021431
0.019774 -0.020242
0.020868 -0.018987
0.021889 -0.017667
0.022828 -0.016289
0.023678 -0.014860
0.024439 -0.013393
0.025115 -0.011898
0.025709 -0.010390
0.026220 -0.008883
0.007294 -0.000328
0.010405 0.000646
0.013545 0.001622
0.016705 0.002594
0.019876 0.003553
0.023043 0.004482
0.026183 0.005365
0.029272 0.006183
0.032278 0.006914
0.035168 0.007540
0.037910 0.008046
0.040475 0.008417
0.042838 0.008647
0.044983 0.008730
0.046902 0.008669
0.048595 0.008468
0.050070 0.008133
0.051339 0.007675
0.052417 0.007105
0.053318 0.006433
0.054051 0.005668
0.054621 0.004820
0.055025 0.003895
0.055255 0.002896
0.055299 0.001828
0.055140 0.000690
0.054759 -0.000518
0.054136 -0.001795
0.053253 -0.003143
0.052097 -0.004559
0.050659 -0.006039
0.048942 -0.007578
0.046956 -0.009165
0.044721 -0.010790
0.042265 -0.012441
0.039622 -0.014105
0.036831 -0.015770
0.033930 -0.017425
0.030956 -0.019060
0.027943 -0.020663
0.024916 -0.022226
0.021894 -0.023737
0.018889 -0.025186
0.015906 -0.026564
0.012947 -0.027860
0.010012 -0.029065
0.007102 -0.030169
0.004223 -0.031164
0.001384 -0.032041
-0.001402 -0.032793
-0.004114 -0.033415
-0.006730 -0.033904
-0.009225 -0.034261
-0.011575 -0.034489
-0.013758 -0.034597
-0.015758 -0.034594
-0.017566 -0.034492
-0.019176 -0.034306
-0.020593 -0.034046
-0.021825 -0.033724
-0.022885 -0.033346
-0.023784 -0.032914
-0.024534 -0.032425
-0.025138 -0.031875
-0.025596 -0.031256
-0.025903 -0.030562
-0.026048 -0.029786
-0.026020 -0.028923
-0.025803 -0.027972
-0.025383 -0.026929
-0.024746 -0.025799
-0.023880 -0.024587
-0.022781 -0.023304
-0.021451 -0.021964
-0.019901 -0.020588
-0.018152 -0.019193
-0.016230 -0.017801
-0.014166 -0.016427
-0.011994 -0.015084
-0.009745 -0.013782
-0.007451 -0.012524
-0.005135 -0.011309
-0.002814 -0.010133
-0.000499 -0.008987
0.001806 -0.007866
0.004099 -0.006763
0.006380 -0.005677
0.008643 -0.004607
0.010883 -0.003558
0.013089 -0.002536
0.015247 -0.001548
0.017341 -0.000600
0.019353 0.000299
0.021259 0.001142
0.023038 0.001924
0.024666 0.002641
0.026121 0.003289
0.027387 0.003869
0.028452 0.004387
0.029312 0.004849
0.029972 0.005266
-0.053365 0.027936
-0.050192 0.028868
-0.047092 0.029794
-0.044064 0.030715
-0.041107 0.031630
-0.038222 0.032537
-0.035412 0.033434
-0.032685 0.034314
-0.030049 0.035172
-0.027516 0.036001
-0.025097 0.036792
-0.022803 0.037539
-0.020646 0.038235
-0.018638 0.038873
-0.016792 0.039446
-0.015118 0.039948
-0.013627 0.040372
-0.012325 0.040712
-0.011213 0.040964
-0.010287 0.041123
-0.009538 0.041186
-0.008956 0.041149
-0.008530 0.041008
-0.008254 0.040761
-0.008125 0.040402
-0.008145 0.039924
-0.008322 0.039320
-0.008664 0.038583
-0.009181 0.037706
-0.009881 0.036684
-0.010767 0.035517
-0.011842 0.034206
-0.013102 0.032758
-0.014544 0.031184
-0.016159 0.029494
-0.017937 0.027703
-0.019863 0.025824
-0.021915 0.023872
-0.024072 0.021855
-0.026307 0.019784
-0.028596 0.017665
-0.030914 0.015503
-0.033244 0.013303
-0.035569 0.011072
-0.037878 0.008818
-0.040159 0.006550
-0.042398 0.004280
-0.044582 0.002021
-0.046689 -0.000210
-0.048697 -0.002396
-0.050579 -0.004517
-0.052309 -0.006555
-0.053861 -0.008489
-0.055216 -0.010303
-0.056357 -0.011982
-0.057276 -0.013518
-0.057970 -0.014905
-0.058440 -0.016147
-0.058696 -0.017251
-0.058750 -0.018232
-0.058624 -0.019112
-0.058342 -0.019913
-0.057931 -0.020655
-0.057418 -0.021355
-0.056825 -0.022022
-0.056169 -0.022659
-0.055453 -0.023259
-0.054675 -0.023810
-0.053819 -0.024293
-0.052864 -0.024689
-0.051782 -0.024973
-0.050545 -0.025125
-0.049126 -0.025123
-0.047505 -0.024954
-0.045665 -0.024608
-0.043596 -0.024084
-0.041297 -0.023385
-0.038772 -0.022524
-0.036033 -0.021518
-0.033099 -0.020391
-0.029999 -0.019170
-0.026765 -0.017883
-0.023432 -0.016555
-0.020036 -0.015210
-0.016610 -0.013862
-0.013181 -0.012525
-0.009773 -0.011204
-0.006403 -0.009905
-0.003086 -0.008630
0.000168 -0.007381
0.003348 -0.006162
0.006445 -0.004977
0.009449 -0.003832
0.012349 -0.002735
0.015134 -0.001695
0.017792 -0.000720
0.020314 0.000180
0.022694 0.000999
0.024926 0.001732
0.027009 0.002376
0.028942 0.002934
-0.006822 -0.017128
-0.003662 -0.016254
-0.000520 -0.015258
0.002577 -0.014146
0.005606 -0.012922
0.008551 -0.011588
0.011400 -0.010150
0.014146 -0.008611
0.016786 -0.006977
0.019318 -0.005258
0.021737 -0.003468
0.024040 -0.001624
0.026221 0.000250
0.028276 0.002131
0.030199 0.003995
0.031981 0.005816
0.033612 0.007571
0.035071 0.009236
0.036337 0.010789
0.037383 0.012212
0.038185 0.013486
0.038726 0.014599
0.038995 0.015543
0.038991 0.016311
0.038721 0.016906
0.038202 0.017331
0.037455 0.017597
0.036505 0.017719
0.035377 0.017715
0.034094 0.017608
0.032672 0.017420
0.031126 0.017172
0.029462 0.016877
0.027682 0.016545
0.025782 0.016173
0.023758 0.015749
0.021598 0.015256
0.019295 0.014671
0.016843 0.013968
0.014243 0.013127
0.011505 0.012131
0.008644 0.010969
0.005684 0.009637
0.002652 0.008136
-0.000425 0.006474
-0.003516 0.004662
-0.006595 0.002716
-0.009635 0.000658
-0.012612 -0.001487
-0.015506 -0.003689
-0.018295 -0.005913
-0.020961 -0.008124
-0.023483 -0.010291
-0.025848 -0.012385
-0.028047 -0.014390
-0.030077 -0.016301
-0.031944 -0.018123
-0.033656 -0.019869
-0.035220 -0.021553
-0.036639 -0.023183
-0.037906 -0.024765
-0.039005 -0.026293
-0.039916 -0.027762
-0.040619 -0.029159
-0.041096 -0.030476
-0.041339 -0.031704
-0.041348 -0.032836
-0.041128 -0.033867
-0.040695 -0.034792
-0.040063 -0.035603
-0.039247 -0.036291
-0.038258 -0.036842
-0.037098 -0.037241
-0.035767 -0.037472
-0.034260 -0.037526
-0.032576 -0.037399
-0.030716 -0.037101
-0.028689 -0.036649
-0.026506 -0.036064
-0.024179 -0.035368
-0.021721 -0.034577
-0.019147 -0.033698
-0.016470 -0.032736
-0.013707 -0.031689
-0.010879 -0.030556
-0.008008 -0.029338
-0.005121 -0.028035
-0.002244 -0.026651
0.000597 -0.025194
0.003379 -0.023667
0.006083 -0.022078
0.008695 -0.020430
0.011206 -0.018726
0.013612 -0.016967
0.015909 -0.015156
0.018098 -0.013294
0.020177 -0.011387
0.022145 -0.009445
0.024001 -0.007481
0.025744 -0.005515
0.027370 -0.003565
-0.067054 0.016408
-0.063744 0.017395
-0.060261 0.018407
-0.056652 0.019432
-0.052964 0.020453
-0.049246 0.021459
-0.045535 0.022442
-0.041861 0.023400
-0.038243 0.024338
-0.034691 0.025264
-0.031212 0.026187
-0.027813 0.027117
-0.024497 0.028056
-0.021271 0.029004
-0.018142 0.029946
-0.015126 0.030860
-0.012240 0.031715
-0.009507 0.032476
-0.006950 0.033113
-0.004592 0.033600
-0.002453 0.033919
-0.000549 0.034060
0.001112 0.034022
0.002526 0.033806
0.003699 0.033419
0.004643 0.032872
0.005373 0.032178
0.005907 0.031353
0.006260 0.030414
0.006442 0.029380
0.006458 0.028271
0.006310 0.027106
0.005993 0.025900
0.005505 0.024665
0.004840 0.023404
0.003989 0.022113
0.002942 0.020781
0.001688 0.019393
0.000222 0.017935
-0.001459 0.016400
-0.003345 0.014786
-0.005421 0.013101
-0.007662 0.011357
-0.010038 0.009568
-0.012516 0.007750
-0.015062 0.005919
-0.017646 0.004089
-0.020241 0.002269
-0.022827 0.000466
-0.025390 -0.001314
-0.027917 -0.003067
-0.030395 -0.004791
-0.032812 -0.006478
-0.035151 -0.008127
-0.037398 -0.009734
-0.039542 -0.011300
-0.041573 -0.012826
-0.043482 -0.014310
-0.045259 -0.015744
-0.046885 -0.017114
-0.048341 -0.018401
-0.049599 -0.019584
-0.050631 -0.020644
-0.051413 -0.021564
-0.051922 -0.022331
-0.052149 -0.022940
-0.052095 -0.023390
-0.051778 -0.023689
-0.051227 -0.023850
-0.050483 -0.023892
-0.049589 -0.023833
-0.048582 -0.023692
-0.047482 -0.023481
-0.046291 -0.023209
-0.044999 -0.022878
-0.043583 -0.022493
-0.042020 -0.022058
-0.040287 -0.021576
-0.038368 -0.021050
-0.036253 -0.020475
-0.033939 -0.019846
-0.031428 -0.019157
-0.028728 -0.018401
-0.025849 -0.017575
-0.022804 -0.016678
-0.019610 -0.015713
-0.016288 -0.014683
-0.012867 -0.013595
-0.009379 -0.012460
-0.005857 -0.011290
-0.002339 -0.010099
0.001143 -0.008900
0.004563 -0.007705
0.007905 -0.006522
0.011164 -0.005356
0.014341 -0.004205
0.017442 -0.003067
0.020475 -0.001936
0.023446 -0.000802
0.026356 0.000340
0.029200 0.001492
0.046658 -0.028187
0.049896 -0.027378
0.053231 -0.026613
0.056646 -0.025895
0.060118 -0.025226
0.063624 -0.024605
0.067134 -0.024025
0.070622 -0.023484
0.074058 -0.022974
0.077416 -0.022491
0.080673 -0.022030
0.083807 -0.021588
0.086802 -0.021162
0.089648 -0.020753
0.092336 -0.020363
0.094864 -0.019999
0.097230 -0.019674
0.099431 -0.019401
0.101461 -0.019197
0.103309 -0.019077
0.104955 -0.019051
0.106377 -0.019127
0.107546 -0.019304
0.108434 -0.019580
0.109013 -0.019944
0.109256 -0.020385
0.109142 -0.020889
0.108654 -0.021440
0.107781 -0.022022
0.106522 -0.022624
0.104882 -0.023232
0.102879 -0.023843
0.100534 -0.024453
0.097879 -0.025067
0.094949 -0.025693
0.091784 -0.026341
0.088427 -0.027022
0.084918 -0.027746
0.081293 -0.028520
0.077582 -0.029344
0.073800 -0.030208
0.069957 -0.031099
0.066053 -0.031996
0.062083 -0.032877
0.058047 -0.033719
0.053943 -0.034500
0.049775 -0.035201
0.045552 -0.035805
0.041285 -0.036300
0.036990 -0.036679
0.032683 -0.036938
0.028384 -0.037081
0.024114 -0.037117
0.019895 -0.037057
0.015751 -0.036920
0.011704 -0.036723
0.007776 -0.036486
0.003990 -0.036226
0.000361 -0.035955
-0.003093 -0.035680
-0.006360 -0.035403
-0.009427 -0.035117
-0.012279 -0.034812
-0.014901 -0.034477
-0.017276 -0.034098
-0.019388 -0.033667
-0.021220 -0.033176
-0.022758 -0.032621
-0.023989 -0.032002
-0.024905 -0.031321
-0.025501 -0.030582
-0.025778 -0.029794
-0.025738 -0.028964
-0.025391 -0.028103
-0.024749 -0.027221
-0.023832 -0.026330
-0.022662 -0.025439
-0.021266 -0.024556
-0.019677 -0.023687
-0.017932 -0.022836
-0.016068 -0.022006
-0.014118 -0.021197
-0.012111 -0.020406
-0.010067 -0.019632
-0.007997 -0.018871
-0.005906 -0.018120
-0.003797 -0.017375
-0.001669 -0.016632
0.000475 -0.015888
0.002632 -0.015139
0.004797 -0.014378
0.006962 -0.013600
0.009121 -0.012799
0.011265 -0.011969
0.013385 -0.011105
0.015470 -0.010205
0.017505 -0.009268
0.019469 -0.008296
0.021337 -0.007295
0.023083 -0.006270
0.024675 -0.005225
-0.030640 0.038224
-0.027342 0.039162
-0.024000 0.040082
-0.020624 0.040968
-0.017227 0.041809
-0.013819 0.042592
-0.010417 0.043307
-0.007042 0.043944
-0.003717 0.044494
-0.000467 0.044953
0.002685 0.045320
0.005719 0.045595
0.008621 0.045786
0.011379 0.045898
0.013987 0.045941
0.016438 0.045921
0.018725 0.045842
0.020842 0.045707
0.022781 0.045513
0.024537 0.045258
0.026112 0.044937
0.027513 0.044549
0.028752 0.044096
0.029843 0.043579
0.030797 0.042998
0.031613 0.042348
0.032277 0.041623
0.032762 0.040811
0.033037 0.039899
0.033072 0.038878
0.032847 0.037737
0.032348 0.036475
0.031577 0.035090
0.030540 0.033587
0.029251 0.031973
0.027729 0.030256
0.025991 0.028447
0.024056 0.026560
0.021943 0.024609
0.019673 0.022611
0.017267 0.020582
0.014748 0.018542
0.012142 0.016508
0.009473 0.014496
0.006759 0.012519
0.004016 0.010584
0.001253 0.008691
-0.001526 0.006840
-0.004311 0.005026
-0.007092 0.003247
-0.009850 0.001503
-0.012567 -0.000208
-0.015221 -0.001884
-0.017794 -0.003526
-0.020271 -0.005132
-0.022642 -0.006702
-0.024899 -0.008235
-0.027032 -0.009729
-0.029031 -0.011176
-0.030880 -0.012567
-0.032557 -0.013885
-0.034043 -0.015113
-0.035321 -0.016231
-0.036382 -0.017222
-0.037229 -0.018074
-0.037872 -0.018784
-0.038329 -0.019354
-0.038617 -0.019792
-0.038745 -0.020109
-0.038711 -0.020316
-0.038504 -0.020422
-0.038106 -0.020434
-0.037504 -0.020362
-0.036688 -0.020215
-0.035662 -0.020004
-0.034439 -0.019742
-0.033036 -0.019442
-0.031476 -0.019112
-0.029778 -0.018761
-0.027956 -0.018393
-0.026015 -0.018007
-0.023958 -0.017597
-0.021782 -0.017151
-0.019489 -0.016657
-0.017080 -0.016099
-0.014563 -0.015466
-0.011949 -0.014749
-0.009249 -0.013946
-0.006474 -0.013061
-0.003635 -0.012104
-0.000744 -0.011090
0.002183 -0.010035
0.005123 -0.008962
0.008049 -0.007894
0.010927 -0.006854
0.013727 -0.005863
0.016419 -0.004939
0.018979 -0.004096
0.021391 -0.003347
0.023644 -0.002696
0.025732 -0.002147
0.012257 -0.007867
0.015445 -0.007001
0.018650 -0.006129
0.021859 -0.005256
0.025057 -0.004386
0.028230 -0.003524
0.031358 -0.002675
0.034422 -0.001843
0.037401 -0.001036
0.040274 -0.000258
0.043022 0.000480
0.045627 0.001172
0.048075 0.001805
0.050357 0.002370
0.052468 0.002856
0.054411 0.003254
0.056188 0.003558
0.057809 0.003766
0.059279 0.003881
0.060603 0.003911
0.061780 0.003865
0.062803 0.003753
0.063664 0.003578
0.064346 0.003345
0.064834 0.003052
0.065104 0.002696
0.065134 0.002275
0.064901 0.001786
0.064386 0.001228
0.063578 0.000602
0.062471 -0.000089
0.061070 -0.000842
0.059390 -0.001655
0.057453 -0.002524
0.055287 -0.003449
0.052921 -0.004434
0.050387 -0.005482
0.047711 -0.006602
0.044912 -0.007799
0.042005 -0.009080
0.038999 -0.010446
0.035901 -0.011897
0.032714 -0.013427
0.029444 -0.015027
0.026101 -0.016684
0.022695 -0.018379
0.019244 -0.020092
0.015769 -0.021800
0.012300 -0.023477
0.008870 -0.025096
0.005516 -0.026630
0.002276 -0.028056
-0.000816 -0.029353
-0.003730 -0.030505
-0.006442 -0.031504
-0.008939 -0.032346
-0.011215 -0.033036
-0.013276 -0.033586
-0.015137 -0.034014
-0.016816 -0.034346
-0.018338 -0.034611
-0.019726 -0.034844
-0.020997 -0.035074
-0.022165 -0.035326
-0.023234 -0.035614
-0.024199 -0.035938
-0.025047 -0.036287
-0.025761 -0.036639
-0.026314 -0.036966
-0.026677 -0.037237
-0.026819 -0.037422
-0.026712 -0.037492
-0.026336 -0.037424
-0.025677 -0.037200
-0.024733 -0.036808
-0.023514 -0.036245
-0.022039 -0.035511
-0.020337 -0.034617
-0.018443 -0.033580
-0.016395 -0.032424
-0.014234 -0.031179
-0.011997 -0.029879
-0.009714 -0.028561
-0.007409 -0.027253
-0.005095 -0.025979
-0.002780 -0.024747
-0.000465 -0.023556
0.001852 -0.022397
0.004171 -0.021254
0.006491 -0.020114
0.008805 -0.018963
0.011107 -0.017791
0.013384 -0.016591
0.015621 -0.015360
0.017802 -0.014096
0.019913 -0.012798
0.021936 -0.011472
0.023859 -0.010124
0.025668 -0.008765
0.027352 -0.007410
0.028898 -0.006079
-0.063246 0.017791
-0.059928 0.018771
-0.056493 0.019733
-0.052953 0.020665
-0.049323 0.021553
-0.045626 0.022380
-0.041887 0.023130
-0.038141 0.023785
-0.034425 0.024326
-0.030779 0.024734
-0.027240 0.024991
-0.023841 0.025083
-0.020607 0.025000
-0.017558 0.024739
-0.014705 0.024310
-0.012056 0.023730
-0.009617 0.023027
-0.007394 0.022234
-0.005390 0.021384
-0.003604 0.020506
-0.002038 0.019622
-0.000687 0.018743
0.000447 0.017875
0.001366 0.017013
0.002066 0.016153
0.002542 0.015283
0.002786 0.014394
0.002789 0.013473
0.002546 0.012507
0.002057 0.011484
0.001331 0.010390
0.000385 0.009211
-0.000758 0.007933
-0.002067 0.006546
-0.003513 0.005045
-0.005070 0.003434
-0.006718 0.001729
-0.008443 -0.000046
-0.010235 -0.001864
-0.012087 -0.003697
-0.013994 -0.005526
-0.015951 -0.007336
-0.017954 -0.009121
-0.020003 -0.010876
-0.022099 -0.012596
-0.024242 -0.014275
-0.026430 -0.015905
-0.028655 -0.017477
-0.030901 -0.018980
-0.033144 -0.020403
-0.035355 -0.021735
-0.037503 -0.022969
-0.039558 -0.024102
-0.041496 -0.025135
-0.043302 -0.026071
-0.044972 -0.026919
-0.046504 -0.027688
-0.047899 -0.028388
-0.049151 -0.029028
-0.050244 -0.029618
-0.051157 -0.030169
-0.051866 -0.030690
-0.052352 -0.031193
-0.052603 -0.031681
-0.052615 -0.032154
-0.052389 -0.032598
-0.051931 -0.032996
-0.051244 -0.033325
-0.050328 -0.033561
-0.049179 -0.033680
-0.047788 -0.033664
-0.046153 -0.033498
-0.044275 -0.033176
-0.042167 -0.032697
-0.039857 -0.032070
-0.037383 -0.031308
-0.034792 -0.030430
-0.032137 -0.029457
-0.029462 -0.028411
-0.026799 -0.027313
-0.024159 -0.026177
-0.021534 -0.025016
-0.018902 -0.023834
-0.016238 -0.022630
-0.013516 -0.021400
-0.010721 -0.020136
-0.007841 -0.018830
-0.004870 -0.017476
-0.001808 -0.016069
0.001346 -0.014609
0.004587 -0.013100
0.007907 -0.011551
0.011290 -0.009973
0.014714 -0.008386
0.018147 -0.006810
0.021551 -0.005272
0.024884 -0.003796
0.028103 -0.002409
0.031169 -0.001133
0.034050 0.000015
0.036720 0.001026
-0.089748 0.055632
-0.086607 0.056435
-0.083423 0.057250
-0.080213 0.058071
-0.076999 0.058889
-0.073805 0.059695
-0.070660 0.060480
-0.067590 0.061236
-0.064621 0.061959
-0.061777 0.062641
-0.059080 0.063275
-0.056548 0.063852
-0.054194 0.064360
-0.052030 0.064788
-0.050064 0.065125
-0.048300 0.065362
-0.046741 0.065494
-0.045388 0.065518
-0.044237 0.065432
-0.043279 0.065235
-0.042504 0.064926
-0.041902 0.064503
-0.041460 0.063966
-0.041169 0.063311
-0.041025 0.062536
-0.041025 0.061635
-0.041172 0.060609
-0.041470 0.059459
-0.041924 0.058189
-0.042539 0.056809
-0.043318 0.055332
-0.044266 0.053774
-0.045382 0.052149
-0.046666 0.050468
-0.048118 0.048740
-0.049731 0.046969
-0.051496 0.045155
-0.053390 0.043300
-0.055379 0.041403
-0.057419 0.039465
-0.059464 0.037491
-0.061466 0.035483
-0.063388 0.033449
-0.065199 0.031396
-0.066882 0.029330
-0.068426 0.027260
-0.069832 0.025188
-0.071104 0.023123
-0.072253 0.021069
-0.073289 0.019035
-0.074224 0.017032
-0.075067 0.015072
-0.075830 0.013166
-0.076524 0.011318
-0.077160 0.009525
-0.077753 0.007777
-0.078315 0.006053
-0.078853 0.004331
-0.079361 0.002594
-0.079818 0.000837
-0.080186 -0.000934
-0.080423 -0.002697
-0.080486 -0.004424
-0.080337 -0.006083
-0.079948 -0.007644
-0.079301 -0.009082
-0.078387 -0.010376
-0.077203 -0.011514
-0.075752 -0.012485
-0.074046 -0.013287
-0.072098 -0.013916
-0.069926 -0.014374
-0.067552 -0.014668
-0.064995 -0.014808
-0.062282 -0.014813
-0.059438 -0.014708
-0.056491 -0.014527
-0.053470 -0.014308
-0.050402 -0.014085
-0.047309 -0.013884
-0.044202 -0.013716
-0.041085 -0.013577
-0.037957 -0.013449
-0.034810 -0.013306
-0.031638 -0.013123
-0.028437 -0.012875
-0.025204 -0.012545
-0.021940 -0.012120
-0.018648 -0.011597
-0.015335 -0.010973
-0.012006 -0.010257
-0.008674 -0.009457
-0.005349 -0.008590
-0.002045 -0.007673
0.001224 -0.006726
0.004446 -0.005772
0.007604 -0.004830
0.010683 -0.003917
0.013664 -0.003046
0.016529 -0.002222
0.019261 -0.001443
0.046452 -0.021238
0.049666 -0.020326
0.052869 -0.019354
0.056028 -0.018324
0.059115 -0.017239
0.062100 -0.016102
0.064954 -0.014914
0.067651 -0.013678
0.070168 -0.012396
0.072488 -0.011073
0.074601 -0.009715
0.076505 -0.008332
0.078207 -0.006938
0.079719 -0.005549
0.081057 -0.004182
0.082240 -0.002856
0.083279 -0.001590
0.084181 -0.000400
0.084945 0.000700
0.085561 0.001701
0.086017 0.002596
0.086301 0.003382
0.086400 0.004058
0.086304 0.004625
0.086005 0.005082
0.085494 0.005433
0.084766 0.005679
0.083816 0.005826
0.082643 0.005884
0.081254 0.005867
0.079659 0.005790
0.077876 0.005671
0.075923 0.005526
0.073821 0.005363
0.071585 0.005186
0.069230 0.004990
0.066763 0.004764
0.064190 0.004493
0.061513 0.004160
0.058732 0.003748
0.055850 0.003244
0.052872 0.002640
0.049805 0.001930
0.046663 0.001114
0.043459 0.000196
0.040214 -0.000818
0.036946 -0.001917
0.033679 -0.003087
0.030440 -0.004309
0.027257 -0.005560
0.024161 -0.006812
0.021180 -0.008039
0.018342 -0.009216
0.015663 -0.010323
0.013153 -0.011350
0.010813 -0.012292
0.008632 -0.013154
0.006597 -0.013949
0.004693 -0.014687
0.002904 -0.015384
0.001221 -0.016047
-0.000357 -0.016684
-0.001826 -0.017298
-0.003175 -0.017887
-0.004392 -0.018448
-0.005461 -0.018978
-0.006369 -0.019472
-0.007103 -0.019920
-0.007648 -0.020316
-0.007995 -0.020648
-0.008135 -0.020905
-0.008062 -0.021074
-0.007778 -0.021146
-0.007286 -0.021110
-0.006600 -0.020964
-0.005732 -0.020707
-0.004703 -0.020342
-0.003530 -0.019880
-0.002231 -0.019330
-0.000822 -0.018704
0.000686 -0.018012
0.002282 -0.017262
0.003958 -0.016462
0.005708 -0.015616
0.007522 -0.014729
0.009392 -0.013804
0.011305 -0.012845
0.013249 -0.011855
0.015206 -0.010838
0.017157 -0.009799
0.019080 -0.008744
0.020951 -0.007679
0.022742 -0.006611
0.024428 -0.005544
0.025985 -0.004483
0.027394 -0.003432
0.028644 -0.002391
0.029729 -0.001362
0.030652 -0.000350
0.031419 0.000641
0.032039 0.001599
-0.024322 0.007698
-0.021060 0.008654
-0.017842 0.009609
-0.014673 0.010556
-0.011560 0.011489
-0.008518 0.012398
-0.005561 0.013275
-0.002711 0.014109
0.000009 0.014890
0.002572 0.015609
0.004955 0.016258
0.007136 0.016834
0.009099 0.017336
0.010833 0.017765
0.012335 0.018123
0.013606 0.018415
0.014655 0.018638
0.015492 0.018788
0.016131 0.018857
0.016585 0.018834
0.016867 0.018708
0.016983 0.018474
0.016940 0.018127
0.016735 0.017671
0.016366 0.017109
0.015825 0.016445
0.015102 0.015684
0.014187 0.014826
0.013068 0.013874
0.011739 0.012828
0.010199 0.011694
0.008456 0.010480
0.006522 0.009196
0.004420 0.007856
0.002172 0.006473
-0.000192 0.005059
-0.002645 0.003625
-0.005161 0.002178
-0.007715 0.000721
-0.010289 -0.000746
-0.012867 -0.002221
-0.015438 -0.003702
-0.017991 -0.005182
-0.020519 -0.006652
-0.023011 -0.008097
-0.025457 -0.009502
-0.027844 -0.010854
-0.030159 -0.012142
-0.032388 -0.013356
-0.034513 -0.014489
-0.036510 -0.015534
-0.038356 -0.016486
-0.040022 -0.017338
-0.041481 -0.018088
-0.042711 -0.018734
-0.043694 -0.019278
-0.044421 -0.019725
-0.044891 -0.020083
-0.045115 -0.020362
-0.045110 -0.020570
-0.044900 -0.020716
-0.044512 -0.020803
-0.043971 -0.020831
-0.043299 -0.020795
-0.042508 -0.020689
-0.041600 -0.020502
-0.040569 -0.020226
-0.039404 -0.019852
-0.038090 -0.019375
-0.036611 -0.018790
-0.034953 -0.018098
-0.033105 -0.017300
-0.031061 -0.016402
-0.028822 -0.015414
-0.026397 -0.014349
-0.023802 -0.013222
-0.021057 -0.012049
-0.018187 -0.010845
-0.015220 -0.009625
-0.012185 -0.008404
-0.009112 -0.007191
-0.006031 -0.005996
-0.002970 -0.004828
0.000048 -0.003694
0.003005 -0.002599
0.005888 -0.001551
0.008692 -0.000552
0.011416 0.000397
0.014063 0.001293
0.016635 0.002138
0.019132 0.002930
0.021553 0.003667
0.023889 0.004343
0.026126 0.004955
0.028244 0.005494
0.030221 0.005956
0.032034 0.006338
0.033663 0.006641
0.035095 0.006871
0.036322 0.007038
0.037342 0.007153
0.021253 0.028427
0.024407 0.029360
0.027512 0.030243
0.030556 0.031069
0.033527 0.031836
0.036410 0.032539
0.039190 0.033177
0.041849 0.033747
0.044366 0.034246
0.046720 0.034669
0.048892 0.035014
0.050868 0.035279
0.052638 0.035461
0.054201 0.035561
0.055558 0.035581
0.056718 0.035522
0.057689 0.035386
0.058480 0.035174
0.059100 0.034884
0.059552 0.034515
0.059838 0.034064
0.059961 0.033528
0.059922 0.032907
0.059723 0.032200
0.059366 0.031408
0.058847 0.030532
0.058162 0.029575
0.057300 0.028539
0.056251 0.027428
0.055006 0.026248
0.053559 0.025006
0.051910 0.023710
0.050064 0.022370
0.048031 0.020992
0.045826 0.019587
0.043468 0.018160
0.040976 0.016720
0.038370 0.015272
0.035668 0.013821
0.032887 0.012372
0.030045 0.010927
0.027157 0.009490
0.024241 0.008062
0.021315 0.006647
0.018399 0.005247
0.015511 0.003868
0.012669 0.002516
0.009890 0.001198
0.007190 -0.000079
0.004587 -0.001304
0.002098 -0.002469
-0.000259 -0.003566
-0.002465 -0.004588
-0.004505 -0.005531
-0.006367 -0.006395
-0.008046 -0.007180
-0.009540 -0.007889
-0.010854 -0.008527
-0.011999 -0.009097
-0.012988 -0.009607
-0.013836 -0.010061
-0.014556 -0.010465
-0.015162 -0.010826
-0.015660 -0.011149
-0.016055 -0.011435
-0.016349 -0.011684
-0.016538 -0.011894
-0.016620 -0.012056
-0.016585 -0.012161
-0.016425 -0.012198
-0.016127 -0.012152
-0.015681 -0.012015
-0.015076 -0.011778
-0.014309 -0.011440
-0.013379 -0.011006
-0.012293 -0.010484
-0.011059 -0.009887
-0.009691 -0.009232
-0.008204 -0.008535
-0.006613 -0.007812
-0.004937 -0.007081
-0.003193 -0.006359
-0.001400 -0.005662
0.000425 -0.005006
0.002266 -0.004405
0.004106 -0.003868
0.005930 -0.003403
0.007723 -0.003012
0.009475 -0.002696
0.011174 -0.002451
0.012809 -0.002270
0.014371 -0.002148
0.015846 -0.002078
0.017222 -0.002053
0.018483 -0.002068
0.019617 -0.002115
0.020614 -0.002191
0.021469 -0.002286
0.022180 -0.002396
0.022750 -0.002514
0.023185 -0.002639
0.045059 0.008991
0.048249 0.009789
0.051490 0.010520
0.054762 0.011178
0.058044 0.011766
0.061318 0.012288
0.064572 0.012753
0.067794 0.013175
0.070972 0.013565
0.074094 0.013931
0.077142 0.014278
0.080094 0.014600
0.082928 0.014889
0.085622 0.015129
0.088158 0.015306
0.090522 0.015404
0.092703 0.015412
0.094690 0.015317
0.096468 0.015115
0.098021 0.014801
0.099330 0.014375
0.100376 0.013841
0.101142 0.013202
0.101615 0.012467
0.101786 0.011646
0.101655 0.010751
0.101228 0.009800
0.100517 0.008814
0.099540 0.007813
0.098316 0.006822
0.096867 0.005860
0.095213 0.004941
0.093374 0.004071
0.091368 0.003247
0.089212 0.002457
0.086920 0.001686
0.084503 0.000918
0.081966 0.000135
0.079309 -0.000674
0.076529 -0.001515
0.073619 -0.002389
0.070572 -0.003292
0.067388 -0.004217
0.064070 -0.005153
0.060629 -0.006091
0.057082 -0.007020
0.053451 -0.007930
0.049764 -0.008806
0.046048 -0.009636
0.042331 -0.010403
0.038641 -0.011090
0.035002 -0.011682
0.031438 -0.012165
0.027968 -0.012531
0.024608 -0.012780
0.021371 -0.012920
0.018262 -0.012966
0.015286 -0.012938
0.012442 -0.012856
0.009731 -0.012742
0.007156 -0.012613
0.004723 -0.012482
0.002443 -0.012360
0.000331 -0.012252
-0.001600 -0.012162
-0.003336 -0.012093
-0.004866 -0.012046
-0.006181 -0.012019
-0.007277 -0.012010
-0.008151 -0.012011
-0.008803 -0.012011
-0.009231 -0.011995
-0.009439 -0.011947
-0.009428 -0.011851
-0.009206 -0.011693
-0.008787 -0.011470
-0.008188 -0.011187
-0.007435 -0.010856
-0.006555 -0.010497
-0.005577 -0.010131
-0.004525 -0.009778
-0.003418 -0.009456
-0.002266 -0.009177
-0.001076 -0.008948
0.000150 -0.008772
0.001411 -0.008647
0.002704 -0.008571
0.004024 -0.008535
0.005364 -0.008534
0.006714 -0.008558
0.008063 -0.008598
0.009404 -0.008639
0.010729 -0.008669
0.012034 -0.008675
0.013314 -0.008643
0.014564 -0.008568
0.015773 -0.008449
0.016929 -0.008293
0.018016 -0.008115
0.019013 -0.007931
0.019900 -0.007760
0.022992 -0.025040
0.026239 -0.024087
0.029449 -0.023074
0.032589 -0.021997
0.035625 -0.020850
0.038529 -0.019631
0.041278 -0.018336
0.043860 -0.016963
0.046269 -0.015512
0.048508 -0.013984
0.050584 -0.012383
0.052504 -0.010720
0.054273 -0.009010
0.055888 -0.007273
0.057345 -0.005534
0.058628 -0.003823
0.059722 -0.002171
0.060606 -0.000609
0.061260 0.000831
0.061663 0.002123
0.061792 0.003245
0.061624 0.004183
0.061140 0.004930
0.060328 0.005489
0.059186 0.005867
0.057725 0.006078
0.055967 0.006141
0.053950 0.006078
0.051718 0.005915
0.049321 0.005677
0.046810 0.005388
0.044229 0.005065
0.041608 0.004719
0.038964 0.004351
0.036299 0.003959
0.033604 0.003533
0.030868 0.003061
0.028079 0.002528
0.025226 0.001919
0.022303 0.001216
0.019309 0.000402
0.016249 -0.000533
0.013133 -0.001596
0.009983 -0.002781
0.006829 -0.004076
0.003706 -0.005463
0.000655 -0.006919
-0.002288 -0.008419
-0.005090 -0.009940
-0.007726 -0.011461
-0.010183 -0.012964
-0.012457 -0.014434
-0.014558 -0.015863
-0.016500 -0.017242
-0.018302 -0.018567
-0.019978 -0.019829
-0.021537 -0.021021
-0.022980 -0.022137
-0.024303 -0.023174
-0.025497 -0.024135
-0.026550 -0.025026
-0.027452 -0.025855
-0.028191 -0.026628
-0.028753 -0.027349
-0.029123 -0.028013
-0.029279 -0.028610
-0.029204 -0.029127
-0.028881 -0.029546
-0.028306 -0.029855
-0.027481 -0.030040
-0.026423 -0.030093
-0.025154 -0.030011
-0.023707 -0.029792
-0.022114 -0.029438
-0.020404 -0.028951
-0.018599 -0.028333
-0.016711 -0.027586
-0.014741 -0.026713
-0.012687 -0.025719
-0.010545 -0.024616
-0.008320 -0.023420
-0.006020 -0.022152
-0.003665 -0.020838
-0.001276 -0.019500
0.001120 -0.018160
0.003500 -0.016832
0.005840 -0.015526
0.008116 -0.014244
0.010305 -0.012982
0.012388 -0.011736
0.014346 -0.010499
0.016166 -0.009262
0.017838 -0.008014
0.019364 -0.006745
0.020752 -0.005444
0.022019 -0.004099
0.023188 -0.002701
0.024282 -0.001245
0.025322 0.000265
0.026320 0.001820
0.027276 0.003399
0.018783 0.016131
0.021947 0.017106
0.024986 0.018022
0.027874 0.018870
0.030588 0.019646
0.033111 0.020349
0.035435 0.020982
0.037559 0.021553
0.039488 0.022069
0.041230 0.022539
0.042797 0.022966
0.044195 0.023351
0.045428 0.023686
0.046494 0.023959
0.047384 0.024157
0.048088 0.024263
0.048589 0.024261
0.048870 0.024135
0.048907 0.023871
0.048678 0.023457
0.048162 0.022883
0.047342 0.022142
0.046207 0.021233
0.044755 0.020158
0.042994 0.018923
0.040941 0.017542
0.038623 0.016033
0.036073 0.014421
0.033332 0.012733
0.030442 0.011001
0.027446 0.009254
0.024381 0.007518
0.021277 0.005810
0.018158 0.004142
0.015035 0.002513
0.011913 0.000918
0.008795 -0.000650
0.005678 -0.002200
0.002566 -0.003735
-0.000536 -0.005255
-0.003617 -0.006756
-0.006658 -0.008232
-0.009640 -0.009674
-0.012537 -0.011071
-0.015324 -0.012415
-0.017977 -0.013694
-0.020471 -0.014896
-0.022785 -0.016009
-0.024900 -0.017017
-0.026804 -0.017905
-0.028488 -0.018659
-0.029952 -0.019266
-0.031200 -0.019716
-0.032243 -0.020006
-0.033097 -0.020142
-0.033780 -0.020135
-0.034307 -0.020003
-0.034690 -0.019763
-0.034931 -0.019431
-0.035028 -0.019017
-0.034966 -0.018527
-0.034726 -0.017965
-0.034288 -0.017334
-0.033631 -0.016638
-0.032743 -0.015882
-0.031614 -0.015074
-0.030247 -0.014224
-0.028648 -0.013339
-0.026835 -0.012427
-0.024825 -0.011493
-0.022644 -0.010537
-0.020314 -0.009554
-0.017861 -0.008536
-0.015305 -0.007471
-0.012668 -0.006349
-0.009968 -0.005161
-0.007221 -0.003905
-0.004440 -0.002585
-0.001634 -0.001210
0.001189 0.000204
0.004022 0.001637
0.006856 0.003064
0.009674 0.004455
0.012458 0.005780
0.015179 0.007009
0.017808 0.008113
0.020316 0.009069
0.022672 0.009857
0.024851 0.010463
0.026830 0.010880
0.028594 0.011107
0.030135 0.011151
0.031451 0.011026
0.032551 0.010755
0.033451 0.010363
0.034173 0.009879
0.034746 0.009333
0.035199 0.008747
0.035560 0.008139
0.035854 0.007515
0.036095 0.006877
-0.043052 0.032333
-0.039768 0.033355
-0.036416 0.034390
-0.033011 0.035426
-0.029570 0.036447
-0.026112 0.037434
-0.022661 0.038367
-0.019240 0.039226
-0.015874 0.039994
-0.012590 0.040651
-0.009412 0.041183
-0.006361 0.041579
-0.003453 0.041829
-0.000704 0.041930
0.001879 0.041883
0.004284 0.041696
0.006504 0.041382
0.008528 0.040961
0.010344 0.040453
0.011942 0.039878
0.013310 0.039249
0.014437 0.038576
0.015316 0.037859
0.015939 0.037094
0.016300 0.036276
0.016397 0.035397
0.016224 0.034449
0.015781 0.033426
0.015066 0.032323
0.014084 0.031138
0.012839 0.029869
0.011342 0.028518
0.009605 0.027085
0.007644 0.025576
0.005476 0.023997
0.003121 0.022357
0.000597 0.020672
-0.002073 0.018957
-0.004865 0.017232
-0.007750 0.015517
-0.010700 0.013829
-0.013682 0.012182
-0.016668 0.010583
-0.019631 0.009038
-0.022547 0.007550
-0.025395 0.006120
-0.028158 0.004747
-0.030821 0.003433
-0.033374 0.002175
-0.035803 0.000973
-0.038100 -0.000176
-0.040257 -0.001275
-0.042268 -0.002327
-0.044132 -0.003335
-0.045852 -0.004303
-0.047434 -0.005237
-0.048887 -0.006139
-0.050218 -0.007015
-0.051429 -0.007869
-0.052512 -0.008704
-0.053450 -0.009521
-0.054220 -0.010319
-0.054793 -0.011096
-0.055143 -0.011843
-0.055244 -0.012552
-0.055077 -0.013208
-0.054626 -0.013797
-0.053881 -0.014304
-0.052837 -0.014719
-0.051490 -0.015035
-0.049842 -0.015251
-0.047899 -0.015367
-0.045673 -0.015392
-0.043181 -0.015333
-0.040444 -0.015202
-0.037489 -0.015011
-0.034347 -0.014773
-0.031044 -0.014500
-0.027610 -0.014204
-0.024068 -0.013896
-0.020436 -0.013581
-0.016734 -0.013265
-0.012975 -0.012945
-0.009176 -0.012618
-0.005353 -0.012276
-0.001523 -0.011908
0.002294 -0.011505
0.006075 -0.011058
0.009801 -0.010564
0.013446 -0.010019
0.016989 -0.009425
0.020404 -0.008789
0.023667 -0.008117
0.026755 -0.007419
0.029646 -0.006705
0.032321 -0.005987
0.034770 -0.005276
0.036985 -0.004583
0.038968 -0.003914
0.040726 -0.003277
0.042272 -0.002670
0.044086 -0.001322
0.047284 -0.000567
0.050563 0.000109
0.053903 0.000705
0.057278 0.001223
0.060657 0.001658
0.064007 0.002010
0.067291 0.002275
0.070471 0.002447
0.073512 0.002523
0.076380 0.002496
0.079051 0.002364
0.081506 0.002122
0.083740 0.001770
0.085754 0.001308
0.087564 0.000738
0.089192 0.000064
0.090663 -0.000705
0.092005 -0.001563
0.093236 -0.002500
0.094364 -0.003503
0.095386 -0.004561
0.096288 -0.005659
0.097048 -0.006785
0.097634 -0.007930
0.098013 -0.009089
0.098149 -0.010257
0.098005 -0.011437
0.097546 -0.012632
0.096742 -0.013843
0.095573 -0.015073
0.094028 -0.016322
0.092112 -0.017589
0.089841 -0.018869
0.087241 -0.020156
0.084351 -0.021439
0.081214 -0.022709
0.077873 -0.023953
0.074374 -0.025160
0.070751 -0.026317
0.067036 -0.027411
0.063248 -0.028430
0.059401 -0.029360
0.055506 -0.030191
0.051571 -0.030912
0.047605 -0.031514
0.043618 -0.031993
0.039623 -0.032343
0.035636 -0.032566
0.031674 -0.032663
0.027758 -0.032636
0.023912 -0.032493
0.020161 -0.032238
0.016529 -0.031880
0.013040 -0.031427
0.009711 -0.030887
0.006554 -0.030270
0.003574 -0.029587
0.000769 -0.028848
-0.001873 -0.028067
-0.004363 -0.027256
-0.006717 -0.026425
-0.008940 -0.025585
-0.011034 -0.024742
-0.012988 -0.023899
-0.014783 -0.023056
-0.016397 -0.022210
-0.017805 -0.021356
-0.018982 -0.020487
-0.019906 -0.019598
-0.020559 -0.018684
-0.020926 -0.017742
-0.020999 -0.016772
-0.020774 -0.015779
-0.020258 -0.014770
-0.019461 -0.013755
-0.018402 -0.012744
-0.017107 -0.011754
-0.015605 -0.010799
-0.013929 -0.009895
-0.012113 -0.009058
-0.010187 -0.008303
-0.008176 -0.007639
-0.006100 -0.007074
-0.003972 -0.006610
-0.001799 -0.006243
0.000413 -0.005964
0.002658 -0.005762
0.004929 -0.005622
0.007211 -0.005531
0.009489 -0.005476
0.011739 -0.005448
0.013937 -0.005439
0.016053 -0.005447
0.018057 -0.005470
0.019921 -0.005511
0.021617 -0.005574
0.023123 -0.005663
0.024423 -0.005782
0.025506 -0.005936
0.026371 -0.006128
-0.020556 0.028788
-0.017326 0.029761
-0.014102 0.030705
-0.010909 0.031608
-0.007775 0.032452
-0.004727 0.033219
-0.001793 0.033890
0.001001 0.034443
0.003626 0.034861
0.006060 0.035127
0.008283 0.035230
0.010280 0.035164
0.012046 0.034925
0.013577 0.034517
0.014879 0.033946
0.015958 0.033225
0.016822 0.032367
0.017477 0.031387
0.017925 0.030300
0.018166 0.029118
0.018198 0.027852
0.018019 0.026513
0.017632 0.025107
0.017042 0.023643
0.016255 0.022126
0.015283 0.020562
0.014136 0.018953
0.012825 0.017301
0.011359 0.015607
0.009748 0.013871
0.007998 0.012094
0.006119 0.010276
0.004116 0.008421
0.001999 0.006531
-0.000224 0.004612
-0.002543 0.002675
-0.004949 0.000731
-0.007429 -0.001203
-0.009971 -0.003108
-0.012559 -0.004962
-0.015170 -0.006745
-0.017778 -0.008434
-0.020354 -0.010012
-0.022867 -0.011461
-0.025286 -0.012766
-0.027586 -0.013919
-0.029748 -0.014912
-0.031760 -0.015745
-0.033618 -0.016425
-0.035325 -0.016961
-0.036889 -0.017369
-0.038319 -0.017667
-0.039625 -0.017874
-0.040814 -0.018008
-0.041891 -0.018085
-0.042860 -0.018118
-0.043723 -0.018112
-0.044481 -0.018072
-0.045130 -0.017992
-0.045660 -0.017866
-0.046059 -0.017682
-0.046304 -0.017426
-0.046371 -0.017083
-0.046233 -0.016639
-0.045866 -0.016083
-0.045251 -0.015405
-0.044377 -0.014602
-0.043241 -0.013671
-0.041851 -0.012617
-0.040222 -0.011449
-0.038376 -0.010181
-0.036341 -0.008834
-0.034147 -0.007428
-0.031825 -0.005988
-0.029403 -0.004535
-0.026907 -0.003089
-0.024355 -0.001666
-0.021765 -0.000278
-0.019147 0.001065
-0.016505 0.002359
-0.013841 0.003598
-0.011154 0.004779
-0.008442 0.005897
-0.005710 0.006949
-0.002962 0.007929
-0.000213 0.008829
0.002522 0.009644
0.005224 0.010366
0.007874 0.010990
0.010455 0.011510
0.012951 0.011921
0.015349 0.012220
0.017638 0.012399
0.019808 0.012454
0.021851 0.012383
0.023755 0.012181
0.025514 0.011850
0.027118 0.011390
0.028562 0.010807
0.029844 0.010106
0.030965 0.009293
0.051335 -0.038430
0.054430 -0.037633
0.057496 -0.036790
0.060503 -0.035903
0.063418 -0.034978
0.066209 -0.034025
0.068842 -0.033056
0.071290 -0.032084
0.073529 -0.031120
0.075539 -0.030176
0.077308 -0.029260
0.078828 -0.028383
0.080101 -0.027553
0.081134 -0.026775
0.081940 -0.026058
0.082540 -0.025404
0.082956 -0.024819
0.083212 -0.024306
0.083332 -0.023866
0.083338 -0.023497
0.083244 -0.023194
0.083053 -0.022949
0.082760 -0.022751
0.082351 -0.022590
0.081808 -0.022459
0.081109 -0.022354
0.080230 -0.022276
0.079151 -0.022233
0.077850 -0.022231
0.076311 -0.022283
0.074521 -0.022397
0.072475 -0.022583
0.070180 -0.022848
0.067647 -0.023194
0.064900 -0.023623
0.061966 -0.024135
0.058879 -0.024727
0.055674 -0.025398
0.052391 -0.026146
0.049067 -0.026970
0.045737 -0.027864
0.042431 -0.028822
0.039173 -0.029830
0.035981 -0.030869
0.032866 -0.031919
0.029837 -0.032960
0.026897 -0.033978
0.024047 -0.034966
0.021285 -0.035923
0.018606 -0.036850
0.016009 -0.037751
0.013488 -0.038630
0.011044 -0.039489
0.008679 -0.040327
0.006399 -0.041138
0.004213 -0.041918
0.002133 -0.042659
0.000170 -0.043353
-0.001667 -0.043996
-0.003367 -0.044587
-0.004926 -0.045125
-0.006338 -0.045611
-0.007600 -0.046045
-0.008707 -0.046419
-0.009652 -0.046722
-0.010424 -0.046932
-0.011014 -0.047030
-0.011413 -0.046995
-0.011616 -0.046812
-0.011625 -0.046472
-0.011443 -0.045973
-0.011073 -0.045313
-0.010523 -0.044497
-0.009797 -0.043527
-0.008903 -0.042409
-0.007848 -0.041150
-0.006644 -0.039760
-0.005302 -0.038251
-0.003839 -0.036639
-0.002273 -0.034939
-0.000625 -0.033171
0.001083 -0.031352
0.002827 -0.029499
0.004584 -0.027626
0.006334 -0.025742
0.008058 -0.023850
0.009745 -0.021949
0.011384 -0.020038
0.012965 -0.018119
0.014479 -0.016195
0.015916 -0.014275
0.017265 -0.012375
0.018515 -0.010509
0.019657 -0.008696
0.020682 -0.006951
0.021581 -0.005290
0.022348 -0.003724
0.022976 -0.002265
0.023462 -0.000921
0.023802 0.000304
0.023994 0.001409
0.053353 -0.015968
0.056517 -0.015140
0.059642 -0.014365
0.062712 -0.013649
0.065710 -0.013000
0.068612 -0.012429
0.071395 -0.011948
0.074038 -0.011568
0.076528 -0.011293
0.078857 -0.011123
0.081025 -0.011050
0.083040 -0.011063
0.084913 -0.011149
0.086652 -0.011299
0.088265 -0.011508
0.089748 -0.011779
0.091091 -0.012120
0.092271 -0.012538
0.093260 -0.013038
0.094027 -0.013622
0.094539 -0.014284
0.094771 -0.015017
0.094700 -0.015812
0.094310 -0.016658
0.093593 -0.017550
0.092544 -0.018482
0.091167 -0.019450
0.089476 -0.020450
0.087490 -0.021478
0.085236 -0.022531
0.082746 -0.023601
0.080055 -0.024683
0.077199 -0.025771
0.074213 -0.026857
0.071130 -0.027937
0.067978 -0.029009
0.064780 -0.030068
0.061553 -0.031112
0.058309 -0.032133
0.055053 -0.033121
0.051786 -0.034063
0.048509 -0.034943
0.045227 -0.035746
0.041941 -0.036455
0.038660 -0.037059
0.035389 -0.037547
0.032140 -0.037913
0.028922 -0.038156
0.025750 -0.038279
0.022637 -0.038290
0.019598 -0.038201
0.016642 -0.038026
0.013782 -0.037784
0.011023 -0.037495
0.008374 -0.037177
0.005839 -0.036851
0.003424 -0.036534
0.001140 -0.036235
-0.001001 -0.035955
-0.002982 -0.035687
-0.004780 -0.035414
-0.006373 -0.035112
-0.007740 -0.034759
-0.008861 -0.034329
-0.009721 -0.033804
-0.010309 -0.033166
-0.010619 -0.032402
-0.010653 -0.031505
-0.010418 -0.030474
-0.009927 -0.029312
-0.009200 -0.028034
-0.008261 -0.026656
-0.007141 -0.025202
-0.005866 -0.023697
-0.004465 -0.022166
-0.002963 -0.020635
-0.001380 -0.019126
0.000265 -0.017657
0.001959 -0.016241
0.003690 -0.014884
0.005446 -0.013589
0.007215 -0.012355
0.008989 -0.011179
0.010756 -0.010057
0.012508 -0.008984
0.014236 -0.007956
0.015931 -0.006967
0.017583 -0.006013
0.019182 -0.005092
0.020715 -0.004203
0.022172 -0.003351
0.023539 -0.002541
0.024804 -0.001782
0.025957 -0.001083
0.026991 -0.000449
0.027900 0.000117
0.028682 0.000617
0.029335 0.001060
0.029858 0.001460
0.030249 0.001833
0.030503 0.002195
-0.046484 -0.009203
-0.043205 -0.008207
-0.039863 -0.007151
-0.036474 -0.006039
-0.033050 -0.004878
-0.029608 -0.003674
-0.026163 -0.002435
-0.022731 -0.001171
-0.019329 0.000110
-0.015976 0.001394
-0.012692 0.002670
-0.009497 0.003922
-0.006413 0.005140
-0.003458 0.006311
-0.000649 0.007426
0.001997 0.008477
0.004467 0.009455
0.006748 0.010351
0.008827 0.011158
0.010694 0.011864
0.012339 0.012460
0.013752 0.012935
0.014927 0.013283
0.015862 0.013496
0.016553 0.013574
0.017003 0.013515
0.017214 0.013323
0.017189 0.013001
0.016932 0.012556
0.016450 0.011993
0.015748 0.011319
0.014835 0.010540
0.013720 0.009663
0.012415 0.008694
0.010936 0.007638
0.009296 0.006500
0.007512 0.005283
0.005601 0.003989
0.003580 0.002621
0.001465 0.001181
-0.000726 -0.000328
-0.002980 -0.001900
-0.005282 -0.003527
-0.007618 -0.005198
-0.009980 -0.006902
-0.012357 -0.008625
-0.014742 -0.010353
-0.017129 -0.012072
-0.019515 -0.013772
-0.021894 -0.015440
-0.024263 -0.017070
-0.026614 -0.018656
-0.028937 -0.020194
-0.031221 -0.021685
-0.033448 -0.023130
-0.035601 -0.024532
-0.037658 -0.025896
-0.039601 -0.027223
-0.041410 -0.028515
-0.043068 -0.029766
-0.044556 -0.030965
-0.045859 -0.032097
-0.046961 -0.033143
-0.047849 -0.034082
-0.048510 -0.034892
-0.048938 -0.035558
-0.049126 -0.036063
-0.049073 -0.036397
-0.048779 -0.036555
-0.048248 -0.036534
-0.047484 -0.036336
-0.046493 -0.035966
-0.045283 -0.035432
-0.043864 -0.034748
-0.042246 -0.033929
-0.040442 -0.032992
-0.038466 -0.031957
-0.036332 -0.030841
-0.034056 -0.029658
-0.031653 -0.028420
-0.029135 -0.027132
-0.026513 -0.025796
-0.023800 -0.024412
-0.021004 -0.022981
-0.018136 -0.021505
-0.015206 -0.019989
-0.012223 -0.018439
-0.009198 -0.016863
-0.006140 -0.015271
-0.003058 -0.013671
0.000040 -0.012070
0.003145 -0.010473
0.006251 -0.008884
0.009349 -0.007305
0.012428 -0.005737
0.015478 -0.004179
0.018481 -0.002631
0.021422 -0.001089
0.024280 0.000447
0.027037 0.001983
0.029675 0.003523
0.060125 -0.002366
0.063221 -0.001598
0.066194 -0.000949
0.069020 -0.000422
0.071672 -0.000021
0.074124 0.000249
0.076348 0.000384
0.078317 0.000380
0.080009 0.000235
0.081411 -0.000052
0.082519 -0.000481
0.083341 -0.001049
0.083898 -0.001755
0.084222 -0.002595
0.084350 -0.003566
0.084319 -0.004662
0.084163 -0.005878
0.083901 -0.007206
0.083540 -0.008635
0.083076 -0.010153
0.082496 -0.011748
0.081782 -0.013410
0.080916 -0.015128
0.079879 -0.016895
0.078653 -0.018702
0.077225 -0.020540
0.075583 -0.022400
0.073719 -0.024266
0.071633 -0.026124
0.069331 -0.027954
0.066830 -0.029740
0.064150 -0.031464
0.061320 -0.033116
0.058371 -0.034690
0.055336 -0.036186
0.052245 -0.037608
0.049123 -0.038962
0.045991 -0.040256
0.042863 -0.041492
0.039747 -0.042674
0.036651 -0.043795
0.033582 -0.044850
0.030547 -0.045827
0.027554 -0.046716
0.024614 -0.047504
0.021737 -0.048178
0.018935 -0.048722
0.016223 -0.049119
0.013615 -0.049354
0.011130 -0.049411
0.008785 -0.049280
0.006599 -0.048956
0.004585 -0.048443
0.002749 -0.047754
0.001091 -0.046910
-0.000398 -0.045939
-0.001736 -0.044870
-0.002942 -0.043735
-0.004037 -0.042560
-0.005038 -0.041368
-0.005955 -0.040175
-0.006786 -0.038986
-0.007524 -0.037804
-0.008154 -0.036623
-0.008660 -0.035435
-0.009025 -0.034229
-0.009234 -0.032994
-0.009275 -0.031719
-0.009136 -0.030393
-0.008809 -0.029010
-0.008289 -0.027565
-0.007574 -0.026061
-0.006670 -0.024505
-0.005587 -0.022911
-0.004343 -0.021296
-0.002961 -0.019682
-0.001468 -0.018094
0.000107 -0.016553
0.001739 -0.015080
0.003403 -0.013691
0.005083 -0.012398
0.006767 -0.011207
0.008451 -0.010120
0.010129 -0.009134
0.011798 -0.008243
0.013455 -0.007442
0.015092 -0.006725
0.016697 -0.006085
0.018260 -0.005519
0.019762 -0.005023
0.021187 -0.004595
0.022515 -0.004232
0.023725 -0.003931
0.024798 -0.003689
0.025715 -0.003500
0.026464 -0.003360
0.027034 -0.003263
0.027421 -0.003205
0.027627 -0.003180
0.027655 -0.003186
0.027514 -0.003219
-0.031620 0.042528
-0.028380 0.043470
-0.025141 0.044401
-0.021911 0.045311
-0.018704 0.046187
-0.015530 0.047022
-0.012402 0.047808
-0.009333 0.048539
-0.006340 0.049209
-0.003440 0.049807
-0.000656 0.050318
0.001990 0.050726
0.004472 0.051014
0.006770 0.051167
0.008867 0.051174
0.010751 0.051034
0.012419 0.050750
0.013871 0.050333
0.015116 0.049800
0.016163 0.049168
0.017023 0.048452
0.017706 0.047667
0.018216 0.046817
0.018555 0.045904
0.018722 0.044924
0.018717 0.043872
0.018537 0.042738
0.018184 0.041516
0.017656 0.040198
0.016955 0.038778
0.016078 0.037250
0.015026 0.035612
0.013799 0.033867
0.012402 0.032023
0.010838 0.030090
0.009117 0.028086
0.007247 0.026028
0.005244 0.023937
0.003125 0.021833
0.000908 0.019739
-0.001386 0.017672
-0.003735 0.015647
-0.006122 0.013673
-0.008528 0.011756
-0.010937 0.009898
-0.013332 0.008096
-0.015702 0.006351
-0.018031 0.004662
-0.020308 0.003032
-0.022520 0.001466
-0.024656 -0.000030
-0.026706 -0.001449
-0.028660 -0.002781
-0.030505 -0.004018
-0.032228 -0.005154
-0.033817 -0.006185
-0.035259 -0.007112
-0.036545 -0.007942
-0.037670 -0.008685
-0.038631 -0.009355
-0.039429 -0.009967
-0.040068 -0.010540
-0.040551 -0.011088
-0.040883 -0.011625
-0.041067 -0.012158
-0.041102 -0.012686
-0.040986 -0.013204
-0.040719 -0.013696
-0.040300 -0.014147
-0.039728 -0.014534
-0.039006 -0.014833
-0.038133 -0.015020
-0.037112 -0.015072
-0.035941 -0.014969
-0.034622 -0.014697
-0.033158 -0.014255
-0.031554 -0.013653
-0.029822 -0.012915
-0.027969 -0.012073
-0.026008 -0.011160
-0.023949 -0.010214
-0.021803 -0.009265
-0.019578 -0.008340
-0.017281 -0.007458
-0.014915 -0.006629
-0.012484 -0.005855
-0.009993 -0.005131
-0.007456 -0.004451
-0.004889 -0.003808
-0.002312 -0.003193
0.000254 -0.002603
0.002791 -0.002034
0.005281 -0.001485
0.007711 -0.000957
0.010071 -0.000451
0.012351 0.000024
0.014539 0.000458
0.016619 0.000837
0.018573 0.001147
0.020382 0.001376
0.022027 0.001517
0.013354 -0.014876
0.016462 -0.014085
0.019605 -0.013278
0.022758 -0.012470
0.025895 -0.011678
0.028993 -0.010921
0.032033 -0.010215
0.035002 -0.009575
0.037891 -0.009013
0.040694 -0.008539
0.043406 -0.008161
0.046015 -0.007885
0.048506 -0.007718
0.050861 -0.007661
0.053060 -0.007715
0.055088 -0.007879
0.056937 -0.008148
0.058607 -0.008515
0.060104 -0.008970
0.061435 -0.009501
0.062601 -0.010095
0.063593 -0.010739
0.064390 -0.011420
0.064966 -0.012127
0.065294 -0.012853
0.065350 -0.013594
0.065121 -0.014348
0.064603 -0.015115
0.063800 -0.015897
0.062723 -0.016699
0.061388 -0.017525
0.059810 -0.018380
0.058005 -0.019265
0.055983 -0.020181
0.053754 -0.021123
0.051328 -0.022088
0.048716 -0.023070
0.045932 -0.024064
0.042993 -0.025064
0.039917 -0.026063
0.036719 -0.027055
0.033414 -0.028027
0.030016 -0.028967
0.026539 -0.029860
0.023003 -0.030689
0.019431 -0.031442
0.015846 -0.032104
0.012274 -0.032667
0.008739 -0.033124
0.005260 -0.033471
0.001858 -0.033706
-0.001453 -0.033828
-0.004659 -0.033835
-0.007747 -0.033725
-0.010706 -0.033501
-0.013521 -0.033165
-0.016181 -0.032726
-0.018671 -0.032196
-0.020982 -0.031592
-0.023108 -0.030929
-0.025045 -0.030225
-0.026793 -0.029491
-0.028352 -0.028738
-0.029716 -0.027974
-0.030875 -0.027206
-0.031806 -0.026441
-0.032489 -0.025686
-0.032905 -0.024944
-0.033044 -0.024216
-0.032907 -0.023498
-0.032501 -0.022786
-0.031843 -0.022071
-0.030950 -0.021340
-0.029842 -0.020581
-0.028539 -0.019781
-0.027060 -0.018928
-0.025420 -0.018021
-0.023635 -0.017067
-0.021717 -0.016078
-0.019681 -0.015070
-0.017535 -0.014061
-0.015290 -0.013063
-0.012950 -0.012084
-0.010518 -0.011128
-0.007992 -0.010194
-0.005374 -0.009283
-0.002670 -0.008392
0.000104 -0.007522
0.002923 -0.006675
0.005753 -0.005854
0.008557 -0.005067
0.011302 -0.004318
0.013955 -0.003613
0.016491 -0.002958
0.018891 -0.002354
0.021140 -0.001807
0.023229 -0.001319
0.025151 -0.000895
0.026895 -0.000538
0.028452 -0.000249
0.029813 -0.000026
0.022626 0.002580
0.025690 0.003524
0.028647 0.004381
0.031472 0.005146
0.034141 0.005819
0.036636 0.006405
0.038947 0.006915
0.041071 0.007363
0.043014 0.007767
0.044785 0.008142
0.046396 0.008503
0.047858 0.008861
0.049181 0.009218
0.050370 0.009572
0.051426 0.009913
0.052349 0.010222
0.053129 0.010474
0.053756 0.010640
0.054216 0.010687
0.054493 0.010585
0.054572 0.010310
0.054440 0.009845
0.054086 0.009182
0.053505 0.008320
0.052698 0.007269
0.051672 0.006045
0.050442 0.004669
0.049027 0.003168
0.047451 0.001574
0.045739 -0.000085
0.043914 -0.001779
0.041994 -0.003482
0.039996 -0.005176
0.037931 -0.006849
0.035807 -0.008497
0.033629 -0.010123
0.031404 -0.011734
0.029139 -0.013345
0.026839 -0.014970
0.024514 -0.016624
0.022173 -0.018315
0.019829 -0.020047
0.017497 -0.021817
0.015196 -0.023613
0.012944 -0.025419
0.010762 -0.027214
0.008671 -0.028975
0.006691 -0.030680
0.004840 -0.032305
0.003132 -0.033828
0.001582 -0.035230
0.000198 -0.036495
-0.001011 -0.037609
-0.002042 -0.038566
-0.002894 -0.039367
-0.003573 -0.040018
-0.004089 -0.040532
-0.004459 -0.040928
-0.004702 -0.041225
-0.004838 -0.041439
-0.004885 -0.041586
-0.004855 -0.041670
-0.004754 -0.041693
-0.004582 -0.041646
-0.004336 -0.041516
-0.004010 -0.041288
-0.003597 -0.040946
-0.003090 -0.040476
-0.002487 -0.039868
-0.001784 -0.039113
-0.000978 -0.038205
-0.000065 -0.037140
0.000960 -0.035916
0.002102 -0.034534
0.003365 -0.033000
0.004750 -0.031326
0.006251 -0.029530
0.007855 -0.027636
0.009546 -0.025668
0.011299 -0.023651
0.013085 -0.021609
0.014871 -0.019564
0.016619 -0.017535
0.018294 -0.015538
0.019863 -0.013585
0.021297 -0.011683
0.022577 -0.009835
0.023688 -0.008045
0.024621 -0.006316
0.025378 -0.004650
0.025963 -0.003049
0.026389 -0.001515
0.026671 -0.000044
0.026828 0.001367
0.026880 0.002723
0.026842 0.004027
0.026727 0.005280
0.026545 0.006481
0.026304 0.007627
0.026010 0.008712
0.025672 0.009733
0.044391 -0.022709
0.047567 -0.021768
0.050684 -0.020849
0.053715 -0.019955
0.056634 -0.019084
0.059421 -0.018235
0.062056 -0.017406
0.064523 -0.016594
0.066809 -0.015800
0.068905 -0.015030
0.070805 -0.014288
0.072509 -0.013586
0.074024 -0.012933
0.075364 -0.012343
0.076546 -0.011827
0.077587 -0.011392
0.078500 -0.011048
0.079290 -0.010798
0.079948 -0.010646
0.080458 -0.010595
0.080793 -0.010646
0.080929 -0.010800
0.080840 -0.011054
0.080508 -0.011405
0.079921 -0.011849
0.079072 -0.012378
0.077961 -0.012982
0.076594 -0.013651
0.074979 -0.014373
0.073133 -0.015139
0.071074 -0.015942
0.068827 -0.016779
0.066415 -0.017653
0.063864 -0.018569
0.061197 -0.019536
0.058437 -0.020560
0.055598 -0.021646
0.052691 -0.022795
0.049721 -0.024002
0.046690 -0.025259
0.043601 -0.026557
0.040458 -0.027882
0.037271 -0.029224
0.034055 -0.030570
0.030831 -0.031908
0.027620 -0.033225
0.024447 -0.034505
0.021337 -0.035732
0.018314 -0.036890
0.015403 -0.037963
0.012625 -0.038936
0.010002 -0.039801
0.007549 -0.040554
0.005276 -0.041201
0.003184 -0.041755
0.001266 -0.042233
-0.000495 -0.042657
-0.002118 -0.043044
-0.003626 -0.043410
-0.005036 -0.043760
-0.006357 -0.044094
-0.007586 -0.044403
-0.008710 -0.044671
-0.009708 -0.044878
-0.010557 -0.045006
-0.011235 -0.045034
-0.011724 -0.044943
-0.012010 -0.044718
-0.012085 -0.044344
-0.011942 -0.043808
-0.011580 -0.043100
-0.010999 -0.042212
-0.010203 -0.041144
-0.009202 -0.039900
-0.008014 -0.038495
-0.006661 -0.036951
-0.005170 -0.035296
-0.003572 -0.033562
-0.001893 -0.031778
-0.000155 -0.029972
0.001626 -0.028164
0.003444 -0.026367
0.005296 -0.024588
0.007179 -0.022831
0.009087 -0.021097
0.011008 -0.019389
0.012928 -0.017707
0.014826 -0.016054
0.016682 -0.014434
0.018476 -0.012847
0.020192 -0.011295
0.021814 -0.009775
0.023328 -0.008285
0.024724 -0.006824
0.025990 -0.005389
0.027115 -0.003985
0.028089 -0.002617
0.028905 -0.001293
0.029560 -0.000025
0.030056 0.001178
0.030400 0.002308
-0.025977 0.002866
-0.022910 0.003659
-0.019909 0.004502
-0.016993 0.005398
-0.014174 0.006346
-0.011459 0.007346
-0.008854 0.008393
-0.006366 0.009482
-0.004003 0.010602
-0.001773 0.011740
0.000315 0.012881
0.002254 0.014008
0.004041 0.015103
0.005675 0.016148
0.007159 0.017127
0.008499 0.018026
0.009699 0.018834
0.010762 0.019547
0.011686 0.020165
0.012464 0.020692
0.013090 0.021135
0.013561 0.021501
0.013879 0.021794
0.014050 0.022013
0.014076 0.022157
0.013962 0.022217
0.013702 0.022184
0.013288 0.022048
0.012710 0.021796
0.011958 0.021419
0.011027 0.020914
0.009915 0.020279
0.008624 0.019515
0.007161 0.018625
0.005531 0.017613
0.003740 0.016480
0.001792 0.015226
-0.000313 0.013848
-0.002571 0.012346
-0.004977 0.010723
-0.007515 0.008987
-0.010159 0.007149
-0.012876 0.005221
-0.015633 0.003217
-0.018394 0.001147
-0.021134 -0.000979
-0.023828 -0.003150
-0.026455 -0.005352
-0.028993 -0.007569
-0.031418 -0.009782
-0.033705 -0.011971
-0.035827 -0.014114
-0.037764 -0.016193
-0.039499 -0.018195
-0.041025 -0.020110
-0.042344 -0.021937
-0.043465 -0.023679
-0.044409 -0.025345
-0.045203 -0.026949
-0.045871 -0.028504
-0.046436 -0.030024
-0.046908 -0.031522
-0.047287 -0.033002
-0.047567 -0.034463
-0.047738 -0.035897
-0.047796 -0.037290
-0.047737 -0.038622
-0.047557 -0.039867
-0.047244 -0.040995
-0.046780 -0.041975
-0.046138 -0.042772
-0.045288 -0.043358
-0.044204 -0.043711
-0.042868 -0.043817
-0.041269 -0.043675
-0.039410 -0.043292
-0.037301 -0.042685
-0.034962 -0.041879
-0.032419 -0.040901
-0.029700 -0.039780
-0.026838 -0.038546
-0.023860 -0.037230
-0.020793 -0.035856
-0.017662 -0.034446
-0.014487 -0.033010
-0.011290 -0.031552
-0.008089 -0.030064
-0.004904 -0.028535
-0.001749 -0.026951
0.001364 -0.025300
0.004426 -0.023573
0.007429 -0.021767
0.010364 -0.019884
0.013219 -0.017931
0.015982 -0.015921
0.018640 -0.013868
0.021177 -0.011788
0.023581 -0.009699
0.025839 -0.007615
0.027943 -0.005552
0.029887 -0.003524
0.031615 -0.007182
0.034816 -0.006246
0.037877 -0.005300
0.040790 -0.004345
0.043546 -0.003377
0.046143 -0.002394
0.048581 -0.001395
0.050866 -0.000378
0.053011 0.000659
0.055034 0.001716
0.056955 0.002790
0.058795 0.003880
0.060571 0.004979
0.062288 0.006078
0.063940 0.007164
0.065501 0.008218
0.066931 0.009216
0.068181 0.010135
0.069196 0.010948
0.069925 0.011636
0.070325 0.012178
0.070361 0.012559
0.070009 0.012771
0.069254 0.012806
0.068092 0.012662
0.066530 0.012344
0.064591 0.011860
0.062309 0.011225
0.059730 0.010457
0.056906 0.009576
0.053891 0.008604
0.050737 0.007559
0.047491 0.006457
0.044191 0.005310
0.040868 0.004127
0.037542 0.002914
0.034228 0.001673
0.030932 0.000403
0.027656 -0.000903
0.024403 -0.002249
0.021171 -0.003643
0.017966 -0.005088
0.014794 -0.006586
0.011667 -0.008132
0.008596 -0.009718
0.005599 -0.011332
0.002692 -0.012957
-0.000108 -0.014574
-0.002784 -0.016162
-0.005324 -0.017701
-0.007720 -0.019173
-0.009971 -0.020565
-0.012079 -0.021867
-0.014053 -0.023077
-0.015902 -0.024194
-0.017632 -0.025222
-0.019250 -0.026165
-0.020755 -0.027031
-0.022140 -0.027824
-0.023388 -0.028550
-0.024479 -0.029208
-0.025388 -0.029797
-0.026089 -0.030308
-0.026559 -0.030731
-0.026778 -0.031053
-0.026731 -0.031261
-0.026410 -0.031342
-0.025810 -0.031281
-0.024934 -0.031067
-0.023792 -0.030691
-0.022400 -0.030146
[truncated: 1,526,656 more chars]
