# Supplementary material for: Enhancing geometric representations for molecules with equivariant vector-scalar interactive message passing
Source: Nat Commun. 2024 Jan 5;15:313. doi: 10.1038/s41467-023-43720-2 (PMC10770089; doi:10.1038/s41467-023-43720-2)
Supplement: Supplementary file 4 — Source Data [file 41467_2023_43720_MOESM4_ESM.zip › Source Data/Figure s3e(left).txt]

0.060410 0.029917
0.058634 0.028130
0.056924 0.026420
0.055287 0.024800
0.053722 0.023278
0.052226 0.021846
0.050789 0.020492
0.049400 0.019191
0.048048 0.017914
0.046719 0.016626
0.045398 0.015291
0.044071 0.013874
0.042720 0.012348
0.041333 0.010697
0.039900 0.008919
0.038422 0.007026
0.036907 0.005047
0.035372 0.003016
0.033836 0.000976
0.032321 -0.001032
0.030845 -0.002970
0.029420 -0.004809
0.028055 -0.006527
0.026752 -0.008112
0.025509 -0.009561
0.024322 -0.010876
0.023184 -0.012068
0.022088 -0.013149
0.021026 -0.014136
0.019992 -0.015047
0.018983 -0.015898
0.018000 -0.016700
0.017049 -0.017454
0.016140 -0.018154
0.015288 -0.018786
0.014505 -0.019331
0.013802 -0.019766
0.013185 -0.020067
0.012652 -0.020214
0.012194 -0.020190
0.011797 -0.019981
0.011442 -0.019581
0.011110 -0.018987
0.010785 -0.018201
0.010454 -0.017226
0.010110 -0.016064
0.009752 -0.014721
0.009383 -0.013203
0.009010 -0.011514
0.008643 -0.009663
0.008292 -0.007657
0.007968 -0.005505
0.007679 -0.003219
0.007433 -0.000811
0.007231 0.001705
0.007073 0.004315
0.006954 0.007007
0.006865 0.009764
0.006796 0.012573
0.006736 0.015420
0.006676 0.018289
0.006608 0.021168
0.006529 0.024046
0.006441 0.026914
0.006348 0.029765
0.006255 0.032591
0.006168 0.035387
0.006091 0.038143
0.006025 0.040848
0.005966 0.043483
0.005908 0.046027
0.005842 0.048448
0.005758 0.050716
0.005647 0.052796
0.005502 0.054660
0.005321 0.056284
0.005105 0.057652
0.004860 0.058755
0.004597 0.059597
0.004332 0.060188
0.004083 0.060549
0.003869 0.060711
0.003705 0.060706
0.003603 0.060570
0.003564 0.060334
0.003582 0.060024
0.003641 0.059658
0.003719 0.059246
0.003790 0.058788
0.003830 0.058283
0.003815 0.057720
0.003733 0.057087
0.003576 0.056367
0.003348 0.055547
0.003059 0.054611
0.002724 0.053553
0.002362 0.052369
0.001993 0.051066
0.001632 0.049660
0.001291 0.048175
0.000972 0.046644
0.029586 -0.044764
0.027774 -0.046473
0.025976 -0.047925
0.024211 -0.049119
0.022497 -0.050069
0.020850 -0.050808
0.019279 -0.051384
0.017787 -0.051857
0.016368 -0.052299
0.015003 -0.052776
0.013669 -0.053342
0.012343 -0.054023
0.011009 -0.054807
0.009662 -0.055655
0.008305 -0.056505
0.006949 -0.057290
0.005606 -0.057948
0.004288 -0.058432
0.003009 -0.058712
0.001781 -0.058771
0.000616 -0.058609
-0.000476 -0.058242
-0.001493 -0.057698
-0.002439 -0.057018
-0.003327 -0.056254
-0.004178 -0.055467
-0.005015 -0.054715
-0.005864 -0.054051
-0.006741 -0.053504
-0.007654 -0.053075
-0.008595 -0.052734
-0.009546 -0.052432
-0.010480 -0.052111
-0.011370 -0.051720
-0.012188 -0.051219
-0.012912 -0.050583
-0.013520 -0.049803
-0.013999 -0.048880
-0.014338 -0.047829
-0.014534 -0.046667
-0.014595 -0.045420
-0.014535 -0.044111
-0.014381 -0.042766
-0.014163 -0.041408
-0.013918 -0.040051
-0.013676 -0.038700
-0.013467 -0.037341
-0.013314 -0.035949
-0.013236 -0.034485
-0.013247 -0.032907
-0.013358 -0.031181
-0.013573 -0.029284
-0.013890 -0.027210
-0.014302 -0.024967
-0.014799 -0.022572
-0.015366 -0.020056
-0.015989 -0.017451
-0.016650 -0.014794
-0.017334 -0.012121
-0.018027 -0.009463
-0.018715 -0.006845
-0.019390 -0.004280
-0.020046 -0.001775
-0.020677 0.000677
-0.021284 0.003085
-0.021871 0.005459
-0.022450 0.007804
-0.023037 0.010121
-0.023651 0.012401
-0.024311 0.014633
-0.025033 0.016804
-0.025826 0.018894
-0.026696 0.020888
-0.027638 0.022765
-0.028644 0.024510
-0.029698 0.026111
-0.030777 0.027563
-0.031856 0.028871
-0.032903 0.030050
-0.033885 0.031122
-0.034768 0.032115
-0.035525 0.033053
-0.036137 0.033949
-0.036602 0.034801
-0.036933 0.035591
-0.037156 0.036296
-0.037307 0.036892
-0.037422 0.037358
-0.037539 0.037685
-0.037688 0.037869
-0.037894 0.037914
-0.038174 0.037826
-0.038532 0.037616
-0.038963 0.037292
-0.039447 0.036869
-0.039953 0.036359
-0.040443 0.035780
-0.040876 0.035147
-0.041214 0.034472
-0.041427 0.033759
-0.041505 0.033006
0.019817 0.005922
0.018011 0.004130
0.016268 0.002395
0.014596 0.000726
0.012997 -0.000860
0.011477 -0.002343
0.010039 -0.003699
0.008687 -0.004911
0.007421 -0.005963
0.006240 -0.006848
0.005142 -0.007563
0.004121 -0.008113
0.003171 -0.008510
0.002280 -0.008773
0.001431 -0.008930
0.000602 -0.009019
-0.000228 -0.009086
-0.001083 -0.009182
-0.001980 -0.009354
-0.002925 -0.009636
-0.003912 -0.010041
-0.004920 -0.010557
-0.005922 -0.011156
-0.006886 -0.011799
-0.007785 -0.012443
-0.008593 -0.013054
-0.009294 -0.013605
-0.009876 -0.014081
-0.010335 -0.014477
-0.010670 -0.014802
-0.010887 -0.015072
-0.010997 -0.015317
-0.011021 -0.015574
-0.010983 -0.015888
-0.010912 -0.016307
-0.010836 -0.016872
-0.010777 -0.017611
-0.010744 -0.018525
-0.010734 -0.019585
-0.010733 -0.020737
-0.010725 -0.021908
-0.010698 -0.023020
-0.010645 -0.023996
-0.010567 -0.024769
-0.010475 -0.025286
-0.010382 -0.025507
-0.010306 -0.025410
-0.010265 -0.024991
-0.010277 -0.024263
-0.010359 -0.023258
-0.010528 -0.022019
-0.010798 -0.020603
-0.011180 -0.019067
-0.011678 -0.017465
-0.012284 -0.015837
-0.012983 -0.014207
-0.013748 -0.012575
-0.014549 -0.010928
-0.015357 -0.009245
-0.016152 -0.007499
-0.016921 -0.005665
-0.017661 -0.003720
-0.018380 -0.001644
-0.019087 0.000577
-0.019797 0.002952
-0.020522 0.005481
-0.021273 0.008155
-0.022054 0.010957
-0.022868 0.013860
-0.023710 0.016833
-0.024571 0.019844
-0.025441 0.022861
-0.026305 0.025858
-0.027148 0.028810
-0.027958 0.031694
-0.028725 0.034485
-0.029447 0.037162
-0.030122 0.039702
-0.030758 0.042088
-0.031361 0.044306
-0.031939 0.046350
-0.032501 0.048217
-0.033051 0.049914
-0.033591 0.051450
-0.034115 0.052841
-0.034612 0.054109
-0.035064 0.055277
-0.035445 0.056368
-0.035727 0.057403
-0.035884 0.058394
-0.035895 0.059342
-0.035757 0.060234
-0.035479 0.061043
-0.035086 0.061734
-0.034606 0.062270
-0.034073 0.062615
-0.033518 0.062744
-0.032969 0.062639
-0.032445 0.062293
-0.031962 0.061708
-0.031525 0.060900
0.011972 0.002986
0.010129 0.001106
0.008297 -0.000789
0.006505 -0.002627
0.004790 -0.004331
0.003195 -0.005835
0.001754 -0.007086
0.000496 -0.008050
-0.000563 -0.008704
-0.001419 -0.009036
-0.002082 -0.009042
-0.002571 -0.008730
-0.002916 -0.008127
-0.003155 -0.007278
-0.003330 -0.006251
-0.003492 -0.005139
-0.003691 -0.004050
-0.003975 -0.003093
-0.004373 -0.002350
-0.004885 -0.001857
-0.005478 -0.001593
-0.006096 -0.001500
-0.006676 -0.001504
-0.007161 -0.001537
-0.007508 -0.001545
-0.007690 -0.001488
-0.007700 -0.001336
-0.007543 -0.001067
-0.007241 -0.000667
-0.006825 -0.000135
-0.006336 0.000514
-0.005820 0.001242
-0.005326 0.001987
-0.004901 0.002668
-0.004590 0.003196
-0.004420 0.003488
-0.004401 0.003500
-0.004510 0.003237
-0.004706 0.002754
-0.004941 0.002132
-0.005168 0.001457
-0.005357 0.000802
-0.005489 0.000227
-0.005560 -0.000221
-0.005579 -0.000503
-0.005564 -0.000587
-0.005543 -0.000445
-0.005549 -0.000060
-0.005615 0.000573
-0.005772 0.001441
-0.006046 0.002507
-0.006456 0.003717
-0.007014 0.005009
-0.007721 0.006326
-0.008566 0.007638
-0.009530 0.008941
-0.010590 0.010255
-0.011724 0.011610
-0.012917 0.013030
-0.014158 0.014530
-0.015441 0.016116
-0.016764 0.017785
-0.018127 0.019534
-0.019531 0.021355
-0.020976 0.023246
-0.022461 0.025203
-0.023981 0.027223
-0.025528 0.029304
-0.027085 0.031441
-0.028630 0.033628
-0.030132 0.035855
-0.031557 0.038113
-0.032874 0.040391
-0.034064 0.042672
-0.035123 0.044930
-0.036060 0.047131
-0.036892 0.049237
-0.037637 0.051210
-0.038312 0.053015
-0.038926 0.054621
-0.039485 0.056006
-0.039988 0.057150
-0.040428 0.058047
-0.040795 0.058701
-0.041074 0.059130
-0.041250 0.059369
-0.041305 0.059463
-0.041219 0.059470
-0.040977 0.059447
-0.040572 0.059447
-0.040015 0.059503
-0.039335 0.059623
-0.038571 0.059789
-0.037762 0.059966
-0.036939 0.060108
-0.036118 0.060167
-0.035309 0.060096
-0.034510 0.059854
-0.033717 0.059408
-0.032923 0.058736
-0.032115 0.057828
0.072115 -0.014549
0.070307 -0.016328
0.068498 -0.017980
0.066699 -0.019498
0.064929 -0.020883
0.063215 -0.022153
0.061579 -0.023331
0.060038 -0.024445
0.058602 -0.025521
0.057274 -0.026581
0.056054 -0.027636
0.054939 -0.028689
0.053926 -0.029731
0.053016 -0.030750
0.052208 -0.031729
0.051501 -0.032653
0.050896 -0.033506
0.050390 -0.034281
0.049983 -0.034971
0.049673 -0.035577
0.049458 -0.036106
0.049338 -0.036569
0.049311 -0.036986
0.049374 -0.037378
0.049516 -0.037770
0.049720 -0.038179
0.049960 -0.038616
0.050209 -0.039075
0.050442 -0.039542
0.050640 -0.039992
0.050785 -0.040394
0.050867 -0.040720
0.050878 -0.040945
0.050811 -0.041049
0.050660 -0.041018
0.050422 -0.040842
0.050095 -0.040519
0.049677 -0.040049
0.049172 -0.039438
0.048589 -0.038696
0.047938 -0.037832
0.047235 -0.036857
0.046494 -0.035779
0.045728 -0.034598
0.044940 -0.033309
0.044124 -0.031898
0.043266 -0.030352
0.042348 -0.028658
0.041352 -0.026808
0.040263 -0.024803
0.039072 -0.022649
0.037772 -0.020359
0.036364 -0.017952
0.034850 -0.015449
0.033238 -0.012873
0.031537 -0.010246
0.029762 -0.007591
0.027928 -0.004921
0.026054 -0.002247
0.024158 0.000431
0.022257 0.003115
0.020363 0.005818
0.018480 0.008551
0.016604 0.011325
0.014724 0.014144
0.012825 0.017001
0.010896 0.019876
0.008935 0.022736
0.006947 0.025542
0.004946 0.028254
0.002949 0.030831
0.000980 0.033243
-0.000937 0.035463
-0.002774 0.037477
-0.004503 0.039278
-0.006095 0.040870
-0.007522 0.042267
-0.008760 0.043491
-0.009791 0.044565
-0.010611 0.045515
-0.011232 0.046359
-0.011681 0.047111
-0.011998 0.047777
-0.012230 0.048359
-0.012425 0.048853
-0.012622 0.049255
-0.012850 0.049555
-0.013125 0.049741
-0.013451 0.049799
-0.013825 0.049720
-0.014237 0.049495
-0.014673 0.049124
-0.015117 0.048609
-0.015550 0.047960
-0.015954 0.047188
-0.016312 0.046308
-0.016615 0.045332
-0.016859 0.044269
-0.017056 0.043125
-0.017222 0.041904
-0.017385 0.040611
0.094278 -0.004237
0.092410 -0.006078
0.090523 -0.007885
0.088644 -0.009640
0.086783 -0.011323
0.084932 -0.012917
0.083070 -0.014410
0.081165 -0.015793
0.079187 -0.017063
0.077109 -0.018216
0.074914 -0.019250
0.072593 -0.020161
0.070149 -0.020948
0.067593 -0.021609
0.064946 -0.022146
0.062235 -0.022563
0.059491 -0.022871
0.056747 -0.023083
0.054035 -0.023218
0.051384 -0.023299
0.048811 -0.023349
0.046326 -0.023390
0.043929 -0.023439
0.041614 -0.023511
0.039372 -0.023611
0.037198 -0.023736
0.035092 -0.023878
0.033062 -0.024024
0.031119 -0.024162
0.029281 -0.024280
0.027566 -0.024374
0.025993 -0.024439
0.024580 -0.024480
0.023341 -0.024504
0.022287 -0.024521
0.021419 -0.024547
0.020733 -0.024597
0.020210 -0.024687
0.019822 -0.024825
0.019535 -0.025015
0.019309 -0.025247
0.019107 -0.025497
0.018897 -0.025732
0.018659 -0.025908
0.018380 -0.025983
0.018059 -0.025917
0.017699 -0.025681
0.017309 -0.025256
0.016897 -0.024637
0.016473 -0.023824
0.016043 -0.022830
0.015613 -0.021673
0.015189 -0.020380
0.014774 -0.018981
0.014368 -0.017507
0.013972 -0.015986
0.013579 -0.014440
0.013182 -0.012877
0.012772 -0.011291
0.012341 -0.009664
0.011881 -0.007969
0.011385 -0.006177
0.010850 -0.004261
0.010270 -0.002199
0.009642 0.000022
0.008959 0.002403
0.008217 0.004934
0.007412 0.007595
0.006540 0.010357
0.005600 0.013183
0.004593 0.016034
0.003522 0.018871
0.002393 0.021660
0.001213 0.024369
-0.000003 0.026977
-0.001243 0.029469
-0.002488 0.031841
-0.003723 0.034090
-0.004938 0.036222
-0.006131 0.038242
-0.007308 0.040161
-0.008483 0.041987
-0.009672 0.043730
-0.010894 0.045400
-0.012161 0.047000
-0.013480 0.048527
-0.014848 0.049971
-0.016254 0.051314
-0.017677 0.052533
-0.019090 0.053605
-0.020462 0.054508
-0.021759 0.055223
-0.022949 0.055734
-0.024003 0.056034
-0.024902 0.056117
-0.025638 0.055982
-0.026223 0.055634
-0.026680 0.055080
-0.027045 0.054335
-0.027360 0.053418
-0.027669 0.052352
0.079145 0.000668
0.077399 -0.001084
0.075752 -0.002761
0.074216 -0.004354
0.072807 -0.005863
0.071542 -0.007299
0.070435 -0.008687
0.069493 -0.010063
0.068718 -0.011464
0.068102 -0.012920
0.067628 -0.014443
0.067279 -0.016026
0.067036 -0.017645
0.066884 -0.019267
0.066814 -0.020856
0.066819 -0.022379
0.066895 -0.023806
0.067037 -0.025114
0.067235 -0.026284
0.067479 -0.027307
0.067756 -0.028182
0.068053 -0.028917
0.068354 -0.029534
0.068648 -0.030066
0.068922 -0.030556
0.069165 -0.031047
0.069373 -0.031574
0.069541 -0.032157
0.069671 -0.032789
0.069765 -0.033449
0.069827 -0.034104
0.069863 -0.034724
0.069877 -0.035284
0.069876 -0.035769
0.069866 -0.036166
0.069845 -0.036467
0.069804 -0.036658
0.069721 -0.036722
0.069569 -0.036639
0.069314 -0.036395
0.068928 -0.035982
0.068389 -0.035401
0.067686 -0.034662
0.066817 -0.033773
0.065785 -0.032736
0.064601 -0.031545
0.063274 -0.030187
0.061813 -0.028645
0.060225 -0.026906
0.058519 -0.024968
0.056701 -0.022843
0.054787 -0.020553
0.052791 -0.018129
0.050735 -0.015609
0.048639 -0.013030
0.046518 -0.010427
0.044385 -0.007827
0.042250 -0.005247
0.040118 -0.002695
0.037998 -0.000173
0.035900 0.002325
0.033839 0.004809
0.031823 0.007294
0.029856 0.009791
0.027927 0.012309
0.026018 0.014852
0.024103 0.017411
0.022160 0.019969
0.020173 0.022499
0.018136 0.024966
0.016054 0.027330
0.013943 0.029549
0.011823 0.031587
0.009724 0.033414
0.007678 0.035014
0.005722 0.036384
0.003898 0.037538
0.002251 0.038505
0.000826 0.039326
-0.000339 0.040043
-0.001222 0.040691
-0.001825 0.041288
-0.002177 0.041838
-0.002326 0.042328
-0.002331 0.042745
-0.002252 0.043074
-0.002141 0.043308
-0.002041 0.043444
-0.001983 0.043478
-0.001985 0.043409
-0.002051 0.043235
-0.002175 0.042957
-0.002337 0.042581
-0.002510 0.042120
-0.002659 0.041592
-0.002745 0.041021
-0.002733 0.040429
-0.002598 0.039830
-0.002337 0.039228
-0.001974 0.038619
-0.001552 0.037995
0.065751 0.051916
0.063909 0.049993
0.061979 0.047894
0.059990 0.045673
0.057976 0.043383
0.055971 0.041074
0.054010 0.038779
0.052115 0.036511
0.050294 0.034261
0.048536 0.032013
0.046820 0.029752
0.045125 0.027470
0.043434 0.025169
0.041737 0.022859
0.040032 0.020551
0.038324 0.018256
0.036622 0.015988
0.034943 0.013756
0.033302 0.011570
0.031718 0.009436
0.030206 0.007358
0.028774 0.005332
0.027420 0.003344
0.026133 0.001365
0.024895 -0.000648
0.023682 -0.002738
0.022473 -0.004936
0.021260 -0.007243
0.020044 -0.009623
0.018840 -0.012017
0.017664 -0.014359
0.016534 -0.016588
0.015465 -0.018660
0.014469 -0.020541
0.013553 -0.022209
0.012726 -0.023652
0.011991 -0.024867
0.011344 -0.025865
0.010775 -0.026670
0.010259 -0.027323
0.009761 -0.027883
0.009233 -0.028426
0.008628 -0.029028
0.007906 -0.029745
0.007050 -0.030590
0.006069 -0.031519
0.004995 -0.032445
0.003870 -0.033261
0.002730 -0.033867
0.001607 -0.034188
0.000526 -0.034173
-0.000498 -0.033796
-0.001448 -0.033053
-0.002316 -0.031959
-0.003094 -0.030543
-0.003778 -0.028853
-0.004374 -0.026954
-0.004896 -0.024926
-0.005367 -0.022863
-0.005819 -0.020860
-0.006282 -0.019000
-0.006779 -0.017333
-0.007314 -0.015854
-0.007880 -0.014511
-0.008461 -0.013217
-0.009043 -0.011879
-0.009622 -0.010417
-0.010196 -0.008773
-0.010766 -0.006919
-0.011330 -0.004850
-0.011879 -0.002589
-0.012400 -0.000179
-0.012878 0.002325
-0.013297 0.004861
-0.013643 0.007365
-0.013903 0.009777
-0.014063 0.012045
-0.014107 0.014129
-0.014018 0.016008
-0.013782 0.017681
-0.013394 0.019166
-0.012865 0.020492
-0.012227 0.021689
-0.011522 0.022781
-0.010797 0.023791
-0.010096 0.024732
-0.009457 0.025615
-0.008909 0.026445
-0.008472 0.027218
-0.008154 0.027927
-0.007954 0.028555
-0.007860 0.029086
-0.007849 0.029507
-0.007887 0.029817
-0.007929 0.030030
-0.007925 0.030180
-0.007825 0.030310
-0.007597 0.030463
-0.007241 0.030666
-0.006794 0.030919
-0.006323 0.031203
0.091389 0.017566
0.089580 0.015813
0.087739 0.014163
0.085877 0.012619
0.084003 0.011177
0.082126 0.009827
0.080255 0.008553
0.078396 0.007336
0.076557 0.006160
0.074746 0.005011
0.072970 0.003886
0.071234 0.002787
0.069542 0.001724
0.067897 0.000709
0.066302 -0.000245
0.064758 -0.001125
0.063266 -0.001923
0.061830 -0.002634
0.060452 -0.003257
0.059137 -0.003795
0.057886 -0.004255
0.056704 -0.004647
0.055593 -0.004986
0.054559 -0.005290
0.053606 -0.005578
0.052745 -0.005875
0.051986 -0.006201
0.051343 -0.006573
0.050825 -0.007000
0.050435 -0.007480
0.050168 -0.007999
0.050012 -0.008537
0.049947 -0.009070
0.049952 -0.009575
0.050005 -0.010031
0.050086 -0.010423
0.050179 -0.010741
0.050270 -0.010979
0.050349 -0.011135
0.050412 -0.011210
0.050457 -0.011206
0.050488 -0.011125
0.050513 -0.010969
0.050543 -0.010742
0.050591 -0.010447
0.050667 -0.010084
0.050774 -0.009654
0.050904 -0.009149
0.051037 -0.008559
0.051146 -0.007869
0.051200 -0.007061
0.051168 -0.006121
0.051025 -0.005042
0.050753 -0.003819
0.050341 -0.002456
0.049784 -0.000962
0.049087 0.000649
0.048260 0.002362
0.047317 0.004159
0.046276 0.006023
0.045157 0.007940
0.043980 0.009896
0.042761 0.011883
0.041511 0.013893
0.040235 0.015926
0.038926 0.017979
0.037574 0.020052
0.036165 0.022143
0.034683 0.024247
0.033119 0.026360
0.031467 0.028477
0.029729 0.030591
0.027910 0.032694
0.026024 0.034776
0.024089 0.036827
0.022127 0.038834
0.020159 0.040783
0.018204 0.042661
0.016278 0.044456
0.014385 0.046157
0.012525 0.047754
0.010687 0.049241
0.008856 0.050619
0.007011 0.051890
0.005133 0.053062
0.003210 0.054146
0.001236 0.055148
-0.000785 0.056071
-0.002840 0.056909
-0.004908 0.057655
-0.006962 0.058293
-0.008976 0.058811
-0.010922 0.059193
-0.012775 0.059425
-0.014515 0.059495
-0.016126 0.059393
-0.017604 0.059111
-0.018950 0.058642
-0.020175 0.057986
-0.021295 0.057144
-0.022329 0.056124
0.005663 0.040752
0.003718 0.038836
0.001611 0.036796
-0.000619 0.034688
-0.002928 0.032567
-0.005277 0.030479
-0.007632 0.028455
-0.009978 0.026508
-0.012312 0.024640
-0.014647 0.022843
-0.016999 0.021104
-0.019382 0.019408
-0.021808 0.017740
-0.024278 0.016084
-0.026787 0.014427
-0.029320 0.012762
-0.031857 0.011084
-0.034374 0.009391
-0.036841 0.007681
-0.039232 0.005953
-0.041524 0.004198
-0.043700 0.002401
-0.045750 0.000538
-0.047676 -0.001419
-0.049486 -0.003500
-0.051193 -0.005723
-0.052805 -0.008082
-0.054325 -0.010546
-0.055755 -0.013067
-0.057095 -0.015594
-0.058347 -0.018079
-0.059513 -0.020486
-0.060590 -0.022783
-0.061565 -0.024943
-0.062421 -0.026938
-0.063137 -0.028749
-0.063696 -0.030365
-0.064096 -0.031793
-0.064347 -0.033062
-0.064478 -0.034220
-0.064530 -0.035331
-0.064552 -0.036465
-0.064589 -0.037673
-0.064666 -0.038970
-0.064788 -0.040320
-0.064937 -0.041646
-0.065087 -0.042847
-0.065210 -0.043822
-0.065286 -0.044490
-0.065304 -0.044797
-0.065258 -0.044711
-0.065149 -0.044224
-0.064976 -0.043343
-0.064735 -0.042093
-0.064429 -0.040517
-0.064067 -0.038681
-0.063672 -0.036673
-0.063280 -0.034598
-0.062938 -0.032567
-0.062692 -0.030675
-0.062575 -0.028986
-0.062595 -0.027506
-0.062735 -0.026184
-0.062955 -0.024931
-0.063211 -0.023639
-0.063462 -0.022210
-0.063674 -0.020569
-0.063820 -0.018668
-0.063882 -0.016484
-0.063843 -0.014018
-0.063692 -0.011285
-0.063417 -0.008316
-0.063015 -0.005155
-0.062489 -0.001862
-0.061850 0.001480
-0.061119 0.004776
-0.060322 0.007926
-0.059479 0.010844
-0.058603 0.013477
-0.057698 0.015809
-0.056757 0.017856
-0.055776 0.019659
-0.054752 0.021260
-0.053691 0.022700
-0.052602 0.024011
-0.051498 0.025213
-0.050391 0.026320
-0.049293 0.027339
-0.048209 0.028270
-0.047143 0.029116
-0.046093 0.029877
-0.045054 0.030559
-0.044015 0.031168
-0.042959 0.031714
-0.041866 0.032207
-0.040711 0.032662
-0.039475 0.033093
-0.038147 0.033511
-0.036738 0.033921
-0.035272 0.034318
-0.033786 0.034692
0.070818 0.016858
0.069027 0.014979
0.067275 0.013033
0.065573 0.011049
0.063929 0.009046
0.062351 0.007037
0.060845 0.005020
0.059414 0.002985
0.058060 0.000913
0.056787 -0.001214
0.055596 -0.003411
0.054490 -0.005678
0.053466 -0.008004
0.052518 -0.010366
0.051637 -0.012738
0.050813 -0.015097
0.050034 -0.017421
0.049291 -0.019692
0.048573 -0.021899
0.047870 -0.024036
0.047172 -0.026103
0.046468 -0.028104
0.045749 -0.030047
0.045009 -0.031937
0.044250 -0.033777
0.043476 -0.035565
0.042703 -0.037296
0.041949 -0.038961
0.041236 -0.040556
0.040586 -0.042077
0.040013 -0.043520
0.039519 -0.044872
0.039091 -0.046108
0.038703 -0.047199
0.038320 -0.048117
0.037905 -0.048841
0.037422 -0.049363
0.036834 -0.049685
0.036109 -0.049816
0.035217 -0.049772
0.034139 -0.049568
0.032868 -0.049213
0.031409 -0.048710
0.029784 -0.048050
0.028028 -0.047220
0.026183 -0.046206
0.024296 -0.044999
0.022411 -0.043597
0.020563 -0.042003
0.018772 -0.040222
0.017044 -0.038256
0.015368 -0.036106
0.013726 -0.033775
0.012098 -0.031273
0.010463 -0.028619
0.008803 -0.025837
0.007103 -0.022955
0.005353 -0.020001
0.003551 -0.016998
0.001699 -0.013963
-0.000191 -0.010904
-0.002102 -0.007823
-0.004015 -0.004716
-0.005911 -0.001582
-0.007773 0.001580
-0.009589 0.004767
-0.011349 0.007972
-0.013050 0.011190
-0.014691 0.014411
-0.016271 0.017623
-0.017784 0.020812
-0.019222 0.023957
-0.020573 0.027036
-0.021821 0.030026
-0.022952 0.032907
-0.023947 0.035658
-0.024792 0.038267
-0.025472 0.040721
-0.025982 0.043007
-0.026324 0.045116
-0.026509 0.047036
-0.026562 0.048761
-0.026510 0.050284
-0.026391 0.051604
-0.026238 0.052724
-0.026086 0.053654
-0.025959 0.054408
-0.025870 0.055006
-0.025816 0.055472
-0.025783 0.055831
-0.025744 0.056105
-0.025664 0.056314
-0.025508 0.056472
-0.025243 0.056593
-0.024842 0.056682
-0.024293 0.056738
-0.023600 0.056753
-0.022785 0.056713
-0.021886 0.056599
-0.020951 0.056392
-0.020031 0.056075
0.119980 0.030461
0.118152 0.028693
0.116278 0.027025
0.114383 0.025474
0.112494 0.024050
0.110635 0.022762
0.108829 0.021614
0.107096 0.020608
0.105445 0.019744
0.103882 0.019024
0.102403 0.018445
0.101000 0.018001
0.099658 0.017683
0.098363 0.017478
0.097101 0.017369
0.095863 0.017340
0.094641 0.017372
0.093433 0.017444
0.092239 0.017536
0.091064 0.017625
0.089913 0.017686
0.088795 0.017694
0.087719 0.017624
0.086694 0.017452
0.085728 0.017158
0.084826 0.016727
0.083988 0.016157
0.083210 0.015454
0.082482 0.014634
0.081792 0.013718
0.081128 0.012733
0.080477 0.011701
0.079833 0.010645
0.079189 0.009584
0.078547 0.008534
0.077904 0.007512
0.077264 0.006532
0.076627 0.005607
0.075993 0.004746
0.075364 0.003955
0.074739 0.003239
0.074121 0.002600
0.073509 0.002039
0.072904 0.001562
0.072305 0.001176
0.071709 0.000893
0.071113 0.000731
0.070509 0.000710
0.069892 0.000850
0.069255 0.001169
0.068594 0.001681
0.067908 0.002397
0.067197 0.003323
0.066461 0.004455
0.065703 0.005788
0.064922 0.007307
0.064115 0.008993
0.063280 0.010824
0.062414 0.012776
0.061515 0.014826
0.060580 0.016949
0.059610 0.019127
0.058603 0.021344
0.057557 0.023586
0.056473 0.025847
0.055347 0.028121
0.054180 0.030407
0.052972 0.032702
0.051728 0.035006
0.050454 0.037319
0.049161 0.039637
0.047857 0.041956
0.046550 0.044264
0.045246 0.046540
0.043944 0.048755
0.042643 0.050874
0.041341 0.052866
0.040037 0.054701
0.038729 0.056360
0.037417 0.057826
0.036097 0.059092
0.034762 0.060152
0.033402 0.061003
0.032006 0.061643
0.030563 0.062076
0.029066 0.062308
0.027511 0.062352
0.025902 0.062227
0.024249 0.061955
0.022567 0.061560
0.020873 0.061066
0.019187 0.060494
0.017529 0.059862
0.015915 0.059178
0.014363 0.058442
0.012885 0.057651
0.011495 0.056795
0.010198 0.055870
0.009000 0.054872
0.007900 0.053802
0.006895 0.052667
0.159063 0.019840
0.157091 0.018072
0.154919 0.016474
0.152604 0.015049
0.150207 0.013789
0.147783 0.012666
0.145377 0.011647
0.143016 0.010686
0.140705 0.009741
0.138432 0.008780
0.136171 0.007783
0.133895 0.006748
0.131574 0.005686
0.129187 0.004617
0.126720 0.003564
0.124171 0.002557
0.121544 0.001620
0.118853 0.000778
0.116118 0.000050
0.113363 -0.000551
0.110613 -0.001023
0.107895 -0.001379
0.105232 -0.001644
0.102645 -0.001857
0.100154 -0.002058
0.097774 -0.002283
0.095519 -0.002555
0.093400 -0.002881
0.091427 -0.003256
0.089606 -0.003665
0.087939 -0.004094
0.086427 -0.004527
0.085070 -0.004952
0.083866 -0.005359
0.082811 -0.005739
0.081899 -0.006088
0.081117 -0.006403
0.080452 -0.006684
0.079883 -0.006936
0.079393 -0.007168
0.078961 -0.007387
0.078568 -0.007602
0.078200 -0.007810
0.077846 -0.008000
0.077499 -0.008150
0.077157 -0.008233
0.076815 -0.008220
0.076475 -0.008090
0.076136 -0.007828
0.075801 -0.007431
0.075472 -0.006901
0.075151 -0.006249
0.074838 -0.005486
0.074530 -0.004629
0.074219 -0.003687
0.073893 -0.002671
0.073541 -0.001586
0.073153 -0.000430
0.072720 0.000803
0.072238 0.002126
0.071702 0.003558
0.071105 0.005119
0.070437 0.006829
0.069687 0.008696
0.068838 0.010719
0.067880 0.012885
0.066802 0.015170
0.065600 0.017541
0.064275 0.019965
0.062833 0.022407
0.061285 0.024837
0.059645 0.027227
0.057928 0.029554
0.056153 0.031805
0.054346 0.033972
0.052533 0.036057
0.050743 0.038069
0.049001 0.040022
0.047326 0.041928
0.045722 0.043796
0.044182 0.045631
0.042688 0.047432
0.041217 0.049196
0.039750 0.050915
0.038265 0.052574
0.036749 0.054157
0.035189 0.055642
0.033581 0.057008
0.031919 0.058236
0.030207 0.059317
0.028452 0.060247
0.026668 0.061029
0.024878 0.061672
0.023112 0.062182
0.021403 0.062566
0.019780 0.062822
0.018264 0.062941
0.016860 0.062909
0.015563 0.062712
0.014358 0.062341
0.013227 0.061793
0.027856 0.001111
0.026013 -0.000758
0.024187 -0.002572
0.022396 -0.004315
0.020645 -0.005975
0.018929 -0.007550
0.017235 -0.009042
0.015547 -0.010456
0.013854 -0.011798
0.012149 -0.013075
0.010431 -0.014294
0.008705 -0.015459
0.006977 -0.016576
0.005259 -0.017647
0.003562 -0.018680
0.001901 -0.019680
0.000291 -0.020661
-0.001253 -0.021638
-0.002720 -0.022634
-0.004102 -0.023677
-0.005396 -0.024795
-0.006606 -0.026015
-0.007736 -0.027350
-0.008792 -0.028800
-0.009780 -0.030347
-0.010700 -0.031956
-0.011552 -0.033587
-0.012332 -0.035195
-0.013038 -0.036744
-0.013669 -0.038203
-0.014227 -0.039550
-0.014715 -0.040778
-0.015138 -0.041884
-0.015504 -0.042880
-0.015825 -0.043787
-0.016116 -0.044633
-0.016393 -0.045457
-0.016676 -0.046295
-0.016985 -0.047181
-0.017335 -0.048131
-0.017734 -0.049139
-0.018184 -0.050177
-0.018677 -0.051194
-0.019202 -0.052125
-0.019746 -0.052908
-0.020296 -0.053482
-0.020842 -0.053799
-0.021376 -0.053826
-0.021894 -0.053539
-0.022396 -0.052935
-0.022886 -0.052021
-0.023368 -0.050821
-0.023851 -0.049371
-0.024343 -0.047713
-0.024853 -0.045893
-0.025390 -0.043954
-0.025959 -0.041929
-0.026563 -0.039839
-0.027200 -0.037689
-0.027868 -0.035475
-0.028561 -0.033185
-0.029276 -0.030807
-0.030008 -0.028329
-0.030757 -0.025747
-0.031524 -0.023056
-0.032311 -0.020258
-0.033119 -0.017357
-0.033951 -0.014360
-0.034805 -0.011277
-0.035675 -0.008127
-0.036547 -0.004930
-0.037403 -0.001710
-0.038216 0.001509
-0.038957 0.004706
-0.039600 0.007865
-0.040124 0.010972
-0.040518 0.014007
-0.040784 0.016947
-0.040933 0.019765
-0.040985 0.022430
-0.040965 0.024912
-0.040898 0.027187
-0.040808 0.029240
-0.040719 0.031062
-0.040651 0.032657
-0.040620 0.034035
-0.040637 0.035217
-0.040706 0.036229
-0.040821 0.037104
-0.040965 0.037877
-0.041111 0.038579
-0.041225 0.039235
-0.041273 0.039856
-0.041230 0.040435
-0.041085 0.040948
-0.040842 0.041356
-0.040519 0.041611
-0.040139 0.041669
-0.039730 0.041495
-0.039316 0.041064
-0.038915 0.040367
0.029465 0.035706
0.027607 0.033863
0.025770 0.031997
0.023982 0.030122
0.022259 0.028244
0.020606 0.026365
0.019013 0.024489
0.017467 0.022620
0.015950 0.020764
0.014442 0.018931
0.012925 0.017129
0.011382 0.015367
0.009801 0.013650
0.008171 0.011978
0.006491 0.010352
0.004765 0.008764
0.003006 0.007204
0.001229 0.005656
-0.000545 0.004101
-0.002300 0.002513
-0.004021 0.000868
-0.005700 -0.000857
-0.007333 -0.002674
-0.008915 -0.004582
-0.010447 -0.006562
-0.011925 -0.008581
-0.013349 -0.010596
-0.014720 -0.012563
-0.016038 -0.014439
-0.017301 -0.016189
-0.018504 -0.017790
-0.019635 -0.019234
-0.020683 -0.020528
-0.021633 -0.021697
-0.022475 -0.022775
-0.023204 -0.023805
-0.023821 -0.024835
-0.024340 -0.025911
-0.024777 -0.027068
-0.025154 -0.028326
-0.025488 -0.029679
-0.025794 -0.031094
-0.026078 -0.032516
-0.026343 -0.033879
-0.026592 -0.035110
-0.026830 -0.036140
-0.027062 -0.036912
-0.027297 -0.037374
-0.027543 -0.037492
-0.027804 -0.037244
-0.028082 -0.036632
-0.028373 -0.035683
-0.028669 -0.034454
-0.028965 -0.033020
-0.029256 -0.031464
-0.029546 -0.029874
-0.029836 -0.028320
-0.030133 -0.026852
-0.030438 -0.025489
-0.030752 -0.024221
-0.031070 -0.023019
-0.031385 -0.021841
-0.031688 -0.020646
-0.031972 -0.019397
-0.032233 -0.018067
-0.032465 -0.016635
-0.032666 -0.015089
-0.032834 -0.013424
-0.032968 -0.011642
-0.033070 -0.009752
-0.033141 -0.007774
-0.033181 -0.005741
-0.033193 -0.003694
-0.033177 -0.001681
-0.033132 0.000253
-0.033057 0.002074
-0.032948 0.003759
-0.032804 0.005301
-0.032626 0.006699
-0.032415 0.007960
-0.032175 0.009090
-0.031911 0.010098
-0.031628 0.010990
-0.031333 0.011776
-0.031032 0.012465
-0.030731 0.013066
-0.030436 0.013593
-0.030152 0.014060
-0.029882 0.014483
-0.029624 0.014880
-0.029378 0.015271
-0.029136 0.015677
-0.028895 0.016110
-0.028649 0.016579
-0.028394 0.017079
-0.028132 0.017593
-0.027865 0.018101
-0.027598 0.018579
-0.027337 0.019004
-0.027087 0.019362
-0.026857 0.019645
-0.019766 -0.042556
-0.021595 -0.044393
-0.023303 -0.046143
-0.024884 -0.047774
-0.026330 -0.049264
-0.027636 -0.050596
-0.028806 -0.051763
-0.029847 -0.052772
-0.030778 -0.053640
-0.031622 -0.054390
-0.032407 -0.055055
-0.033162 -0.055668
-0.033910 -0.056261
-0.034669 -0.056862
-0.035445 -0.057490
-0.036234 -0.058154
-0.037023 -0.058853
-0.037790 -0.059573
-0.038507 -0.060291
-0.039148 -0.060982
-0.039688 -0.061617
-0.040109 -0.062167
-0.040399 -0.062609
-0.040556 -0.062927
-0.040584 -0.063111
-0.040492 -0.063163
-0.040298 -0.063091
-0.040020 -0.062913
-0.039681 -0.062653
-0.039301 -0.062335
-0.038900 -0.061982
-0.038489 -0.061610
-0.038072 -0.061230
-0.037643 -0.060846
-0.037189 -0.060457
-0.036696 -0.060057
-0.036149 -0.059634
-0.035542 -0.059176
-0.034875 -0.058666
-0.034158 -0.058085
-0.033407 -0.057416
-0.032647 -0.056641
-0.031904 -0.055744
-0.031206 -0.054714
-0.030578 -0.053540
-0.030042 -0.052221
-0.029613 -0.050758
-0.029299 -0.049153
-0.029099 -0.047413
-0.029010 -0.045545
-0.029020 -0.043554
-0.029119 -0.041447
-0.029291 -0.039234
-0.029522 -0.036932
-0.029799 -0.034570
-0.030108 -0.032180
-0.030442 -0.029798
-0.030800 -0.027455
-0.031188 -0.025172
-0.031617 -0.022962
-0.032101 -0.020828
-0.032652 -0.018767
-0.033279 -0.016766
-0.033985 -0.014810
-0.034767 -0.012881
-0.035614 -0.010961
-0.036509 -0.009035
-0.037432 -0.007091
-0.038363 -0.005126
-0.039284 -0.003144
-0.040184 -0.001156
-0.041057 0.000823
-0.041903 0.002771
-0.042721 0.004665
-0.043512 0.006477
-0.044273 0.008180
-0.045000 0.009748
-0.045689 0.011161
-0.046333 0.012409
-0.046928 0.013492
-0.047466 0.014417
-0.047940 0.015199
-0.048343 0.015859
-0.048666 0.016419
-0.048905 0.016900
-0.049056 0.017317
-0.049124 0.017679
-0.049118 0.017986
-0.049053 0.018233
-0.048950 0.018407
-0.048833 0.018499
-0.048725 0.018500
-0.048650 0.018403
-0.048627 0.018206
-0.048670 0.017907
-0.048787 0.017507
-0.048976 0.017004
-0.049231 0.016401
-0.049539 0.015697
-0.049885 0.014896
-0.050255 0.014005
0.008924 -0.019939
0.007016 -0.021744
0.004982 -0.023470
0.002842 -0.025101
0.000622 -0.026629
-0.001652 -0.028060
-0.003954 -0.029409
-0.006265 -0.030699
-0.008568 -0.031955
-0.010856 -0.033194
-0.013122 -0.034424
-0.015363 -0.035638
-0.017577 -0.036819
-0.019760 -0.037946
-0.021910 -0.038998
-0.024025 -0.039957
-0.026101 -0.040809
-0.028135 -0.041547
-0.030122 -0.042172
-0.032056 -0.042694
-0.033931 -0.043131
-0.035741 -0.043515
-0.037485 -0.043887
-0.039166 -0.044298
-0.040788 -0.044796
-0.042357 -0.045420
-0.043874 -0.046189
-0.045335 -0.047097
-0.046722 -0.048113
-0.048016 -0.049194
-0.049194 -0.050290
-0.050236 -0.051356
-0.051125 -0.052358
-0.051849 -0.053268
-0.052399 -0.054070
-0.052775 -0.054754
-0.052978 -0.055320
-0.053021 -0.055781
-0.052923 -0.056159
-0.052709 -0.056489
-0.052409 -0.056809
-0.052058 -0.057157
-0.051686 -0.057556
-0.051319 -0.058007
-0.050978 -0.058484
-0.050676 -0.058941
-0.050425 -0.059315
-0.050232 -0.059544
-0.050101 -0.059577
-0.050032 -0.059373
-0.050024 -0.058912
-0.050074 -0.058185
-0.050176 -0.057198
-0.050324 -0.055965
-0.050513 -0.054513
-0.050736 -0.052874
-0.050986 -0.051089
-0.051259 -0.049203
-0.051549 -0.047254
-0.051856 -0.045276
-0.052180 -0.043284
-0.052524 -0.041281
-0.052894 -0.039251
-0.053300 -0.037170
-0.053750 -0.035010
-0.054254 -0.032745
-0.054815 -0.030353
-0.055438 -0.027826
-0.056121 -0.025161
-0.056859 -0.022370
-0.057643 -0.019473
-0.058459 -0.016502
-0.059288 -0.013492
-0.060110 -0.010477
-0.060898 -0.007487
-0.061627 -0.004540
-0.062272 -0.001644
-0.062809 0.001200
-0.063224 0.003998
-0.063517 0.006748
-0.063699 0.009438
-0.063793 0.012047
-0.063831 0.014547
-0.063844 0.016910
-0.063863 0.019111
-0.063915 0.021138
-0.064025 0.022983
-0.064209 0.024647
-0.064480 0.026135
-0.064839 0.027452
-0.065275 0.028604
-0.065766 0.029600
-0.066274 0.030456
-0.066757 0.031196
-0.067166 0.031848
-0.067460 0.032440
-0.067613 0.032985
-0.067621 0.033478
-0.067503 0.033894
-0.067294 0.034193
-0.067039 0.034329
0.074119 -0.000301
0.072299 -0.002066
0.070458 -0.003726
0.068605 -0.005268
0.066749 -0.006681
0.064899 -0.007971
0.063060 -0.009156
0.061234 -0.010269
0.059419 -0.011354
0.057610 -0.012458
0.055798 -0.013618
0.053979 -0.014857
0.052149 -0.016172
0.050312 -0.017540
0.048474 -0.018925
0.046647 -0.020287
0.044841 -0.021589
0.043072 -0.022806
0.041354 -0.023919
0.039704 -0.024925
0.038134 -0.025827
0.036654 -0.026637
0.035265 -0.027374
0.033962 -0.028061
0.032729 -0.028727
0.031543 -0.029405
0.030380 -0.030126
0.029217 -0.030915
0.028040 -0.031781
0.026846 -0.032716
0.025642 -0.033696
0.024442 -0.034686
0.023268 -0.035642
0.022141 -0.036517
0.021084 -0.037266
0.020116 -0.037848
0.019252 -0.038229
0.018503 -0.038388
0.017872 -0.038312
0.017354 -0.037997
0.016936 -0.037450
0.016594 -0.036681
0.016297 -0.035706
0.016013 -0.034543
0.015713 -0.033207
0.015373 -0.031705
0.014979 -0.030034
0.014528 -0.028181
0.014023 -0.026128
0.013476 -0.023859
0.012899 -0.021365
0.012310 -0.018644
0.011724 -0.015702
0.011155 -0.012554
0.010619 -0.009222
0.010124 -0.005736
0.009680 -0.002129
0.009288 0.001566
0.008947 0.005315
0.008649 0.009092
0.008381 0.012874
0.008129 0.016646
0.007882 0.020400
0.007626 0.024134
0.007352 0.027849
0.007051 0.031546
0.006712 0.035221
0.006329 0.038861
0.005894 0.042444
0.005405 0.045939
0.004862 0.049308
0.004268 0.052510
0.003628 0.055508
0.002948 0.058268
0.002242 0.060763
0.001523 0.062976
0.000814 0.064903
0.000137 0.066554
-0.000482 0.067956
-0.001020 0.069145
-0.001462 0.070164
-0.001801 0.071051
-0.002044 0.071832
-0.002214 0.072522
-0.002343 0.073119
-0.002471 0.073614
-0.002637 0.073991
-0.002872 0.074228
-0.003200 0.074305
-0.003631 0.074201
-0.004170 0.073895
-0.004808 0.073371
-0.005531 0.072619
-0.006317 0.071637
-0.007138 0.070434
-0.007959 0.069039
-0.008746 0.067494
-0.009468 0.065854
-0.010103 0.064174
-0.010649 0.062498
-0.011121 0.060854
0.025148 -0.010369
0.023351 -0.012153
0.021626 -0.013772
0.019990 -0.015185
0.018463 -0.016369
0.017060 -0.017313
0.015797 -0.018024
0.014680 -0.018527
0.013704 -0.018853
0.012852 -0.019044
0.012090 -0.019144
0.011377 -0.019200
0.010668 -0.019255
0.009925 -0.019344
0.009123 -0.019487
0.008254 -0.019685
0.007328 -0.019917
0.006367 -0.020153
0.005401 -0.020356
0.004463 -0.020491
0.003585 -0.020533
0.002797 -0.020466
0.002125 -0.020286
0.001586 -0.020001
0.001192 -0.019629
0.000945 -0.019197
0.000835 -0.018738
0.000839 -0.018290
0.000928 -0.017888
0.001065 -0.017567
0.001220 -0.017351
0.001371 -0.017250
0.001513 -0.017261
0.001651 -0.017364
0.001802 -0.017531
0.001985 -0.017727
0.002220 -0.017920
0.002522 -0.018084
0.002901 -0.018197
0.003362 -0.018246
0.003901 -0.018223
0.004510 -0.018125
0.005174 -0.017951
0.005878 -0.017704
0.006599 -0.017387
0.007316 -0.017001
0.008011 -0.016543
0.008666 -0.016006
0.009267 -0.015378
0.009805 -0.014642
0.010272 -0.013779
0.010662 -0.012772
0.010966 -0.011607
0.011178 -0.010279
0.011288 -0.008791
0.011292 -0.007157
0.011182 -0.005398
0.010956 -0.003540
0.010613 -0.001614
0.010153 0.000352
0.009582 0.002331
0.008907 0.004303
0.008141 0.006257
0.007299 0.008194
0.006404 0.010126
0.005476 0.012076
0.004537 0.014074
0.003603 0.016147
0.002679 0.018314
0.001758 0.020584
0.000828 0.022949
-0.000132 0.025391
-0.001141 0.027883
-0.002213 0.030391
-0.003353 0.032876
-0.004561 0.035300
-0.005824 0.037627
-0.007126 0.039827
-0.008442 0.041876
-0.009743 0.043760
-0.010993 0.045475
-0.012157 0.047033
-0.013199 0.048453
-0.014094 0.049767
-0.014826 0.051007
-0.015401 0.052198
-0.015837 0.053355
-0.016170 0.054478
-0.016439 0.055556
-0.016685 0.056571
-0.016942 0.057504
-0.017238 0.058333
-0.017585 0.059038
-0.017989 0.059596
-0.018444 0.059986
-0.018936 0.060185
-0.019442 0.060171
-0.019936 0.059925
-0.020387 0.059434
-0.020768 0.058693
-0.021058 0.057706
0.059621 0.019910
0.057841 0.018122
0.056157 0.016449
0.054569 0.014909
0.053077 0.013514
0.051682 0.012266
0.050386 0.011160
0.049190 0.010182
0.048100 0.009313
0.047120 0.008528
0.046251 0.007806
0.045496 0.007129
0.044852 0.006483
0.044317 0.005862
0.043888 0.005266
0.043562 0.004694
0.043332 0.004149
0.043196 0.003630
0.043147 0.003137
0.043180 0.002667
0.043288 0.002214
0.043465 0.001774
0.043703 0.001338
0.043997 0.000898
0.044344 0.000444
0.044742 -0.000034
0.045193 -0.000546
0.045701 -0.001099
0.046266 -0.001694
0.046888 -0.002331
0.047557 -0.002999
0.048263 -0.003690
0.048991 -0.004387
0.049725 -0.005077
0.050450 -0.005745
0.051154 -0.006378
0.051822 -0.006964
0.052443 -0.007490
0.053005 -0.007944
0.053496 -0.008315
0.053904 -0.008591
0.054218 -0.008758
0.054427 -0.008801
0.054525 -0.008704
0.054507 -0.008452
0.054372 -0.008030
0.054122 -0.007425
0.053761 -0.006629
0.053292 -0.005637
0.052721 -0.004453
0.052051 -0.003085
0.051287 -0.001552
0.050440 0.000123
0.049520 0.001911
0.048540 0.003785
0.047512 0.005717
0.046446 0.007684
0.045348 0.009671
0.044223 0.011667
0.043071 0.013668
0.041890 0.015677
0.040677 0.017699
0.039429 0.019746
0.038140 0.021826
0.036806 0.023950
0.035417 0.026122
0.033967 0.028344
0.032444 0.030610
0.030840 0.032908
0.029150 0.035222
0.027377 0.037523
0.025534 0.039779
0.023641 0.041950
0.021727 0.043997
0.019821 0.045886
0.017952 0.047589
0.016146 0.049091
0.014423 0.050386
0.012798 0.051476
0.011284 0.052370
0.009887 0.053080
0.008608 0.053621
0.007443 0.054012
0.006385 0.054269
0.005422 0.054410
0.004536 0.054455
0.003708 0.054417
0.002915 0.054310
0.002136 0.054144
0.001351 0.053924
0.000546 0.053652
-0.000286 0.053321
-0.001144 0.052922
-0.002023 0.052442
-0.002913 0.051868
-0.003801 0.051188
-0.004676 0.050393
-0.005526 0.049480
-0.006342 0.048450
-0.007114 0.047308
-0.007836 0.046067
0.136723 0.037304
0.134920 0.035495
0.133109 0.033720
0.131306 0.031992
0.129522 0.030321
0.127769 0.028716
0.126053 0.027179
0.124380 0.025715
0.122748 0.024327
0.121156 0.023018
0.119601 0.021796
0.118081 0.020666
0.116595 0.019638
0.115143 0.018717
0.113730 0.017912
0.112361 0.017226
0.111045 0.016661
0.109789 0.016217
0.108607 0.015886
0.107508 0.015659
0.106506 0.015523
0.105611 0.015464
0.104832 0.015464
0.104175 0.015507
0.103643 0.015581
0.103231 0.015673
0.102932 0.015775
0.102734 0.015881
0.102622 0.015989
0.102580 0.016095
0.102592 0.016198
0.102643 0.016297
0.102721 0.016388
0.102815 0.016468
0.102920 0.016534
0.103032 0.016579
0.103153 0.016598
0.103286 0.016586
0.103438 0.016538
0.103615 0.016453
0.103822 0.016332
0.104062 0.016184
0.104330 0.016020
0.104619 0.015857
0.104915 0.015716
0.105202 0.015618
0.105460 0.015583
0.105668 0.015630
0.105805 0.015771
0.105853 0.016018
0.105795 0.016378
0.105620 0.016855
0.105321 0.017450
0.104899 0.018162
0.104360 0.018985
0.103717 0.019913
0.102985 0.020939
0.102182 0.022055
0.101323 0.023254
0.100420 0.024531
0.099480 0.025883
0.098502 0.027309
0.097483 0.028807
0.096414 0.030373
0.095282 0.032003
0.094074 0.033687
0.092773 0.035411
0.091363 0.037158
0.089830 0.038910
0.088159 0.040645
0.086344 0.042340
0.084381 0.043976
0.082274 0.045532
0.080033 0.046992
0.077673 0.048343
0.075214 0.049573
0.072674 0.050679
0.070075 0.051658
0.067432 0.052510
0.064760 0.053241
0.062068 0.053854
0.059361 0.054356
0.056639 0.054755
0.053902 0.055060
0.051145 0.055281
0.048366 0.055426
0.045560 0.055504
0.042726 0.055520
0.039865 0.055475
0.036986 0.055365
0.034102 0.055181
0.031230 0.054914
0.028393 0.054549
0.025612 0.054075
0.022909 0.053479
0.020306 0.052757
0.017819 0.051905
0.015466 0.050926
0.013259 0.049828
0.011210 0.048625
0.009325 0.047333
0.071298 0.018465
0.069472 0.016633
0.067574 0.014791
0.065629 0.012958
0.063667 0.011147
0.061717 0.009357
0.059806 0.007578
0.057955 0.005784
0.056182 0.003945
0.054494 0.002037
0.052893 0.000054
0.051366 -0.001982
0.049893 -0.004029
0.048447 -0.006034
0.047001 -0.007945
0.045534 -0.009721
0.044030 -0.011335
0.042478 -0.012771
0.040875 -0.014023
0.039220 -0.015093
0.037521 -0.015995
0.035790 -0.016749
0.034038 -0.017389
0.032281 -0.017956
0.030536 -0.018495
0.028826 -0.019050
0.027179 -0.019657
0.025630 -0.020334
0.024214 -0.021079
0.022956 -0.021868
0.021862 -0.022655
0.020921 -0.023384
0.020108 -0.023998
0.019400 -0.024457
0.018773 -0.024734
0.018209 -0.024822
0.017696 -0.024726
0.017219 -0.024466
0.016769 -0.024074
0.016333 -0.023587
0.015901 -0.023048
0.015461 -0.022501
0.015010 -0.021978
0.014549 -0.021499
0.014089 -0.021067
0.013649 -0.020668
0.013250 -0.020278
0.012904 -0.019861
0.012609 -0.019375
0.012348 -0.018774
0.012100 -0.018019
0.011842 -0.017083
0.011557 -0.015951
0.011237 -0.014626
0.010877 -0.013119
0.010478 -0.011455
0.010046 -0.009666
0.009585 -0.007789
0.009106 -0.005864
0.008616 -0.003930
0.008125 -0.002015
0.007639 -0.000136
0.007161 0.001703
0.006687 0.003512
0.006206 0.005303
0.005699 0.007098
0.005141 0.008917
0.004509 0.010778
0.003787 0.012693
0.002971 0.014664
0.002064 0.016683
0.001080 0.018736
0.000035 0.020804
-0.001048 0.022864
-0.002144 0.024894
-0.003228 0.026872
-0.004270 0.028781
-0.005243 0.030607
-0.006129 0.032337
-0.006918 0.033964
-0.007621 0.035480
-0.008261 0.036877
-0.008875 0.038144
-0.009502 0.039274
-0.010174 0.040261
-0.010908 0.041102
-0.011709 0.041802
-0.012573 0.042365
-0.013489 0.042800
-0.014444 0.043114
-0.015420 0.043313
-0.016397 0.043407
-0.017349 0.043406
-0.018249 0.043324
-0.019068 0.043176
-0.019780 0.042979
-0.020372 0.042741
-0.020847 0.042464
-0.021224 0.042134
-0.021537 0.041732
-0.021826 0.041229
-0.019068 -0.025109
-0.020919 -0.026880
-0.022811 -0.028529
-0.024741 -0.030038
-0.026701 -0.031390
-0.028675 -0.032573
-0.030641 -0.033588
-0.032569 -0.034442
-0.034427 -0.035158
-0.036186 -0.035763
-0.037822 -0.036289
-0.039328 -0.036761
-0.040709 -0.037199
-0.041987 -0.037614
-0.043190 -0.038013
-0.044346 -0.038403
-0.045481 -0.038792
-0.046609 -0.039186
-0.047735 -0.039587
-0.048855 -0.039989
-0.049956 -0.040384
-0.051020 -0.040752
-0.052026 -0.041075
-0.052954 -0.041334
-0.053784 -0.041515
-0.054501 -0.041613
-0.055094 -0.041631
-0.055558 -0.041585
-0.055897 -0.041497
-0.056119 -0.041394
-0.056240 -0.041302
-0.056278 -0.041243
-0.056249 -0.041236
-0.056164 -0.041292
-0.056027 -0.041419
-0.055836 -0.041612
-0.055586 -0.041859
-0.055269 -0.042137
-0.054876 -0.042416
-0.054404 -0.042658
-0.053857 -0.042822
-0.053245 -0.042869
-0.052584 -0.042762
-0.051899 -0.042472
-0.051218 -0.041978
-0.050573 -0.041268
-0.049997 -0.040343
-0.049518 -0.039210
-0.049157 -0.037883
-0.048927 -0.036379
-0.048827 -0.034716
-0.048845 -0.032910
-0.048960 -0.030979
-0.049149 -0.028937
-0.049387 -0.026793
-0.049653 -0.024559
-0.049929 -0.022243
-0.050205 -0.019859
-0.050479 -0.017417
-0.050756 -0.014930
-0.051050 -0.012409
-0.051378 -0.009858
-0.051762 -0.007284
-0.052221 -0.004688
-0.052773 -0.002074
-0.053431 0.000556
-0.054197 0.003198
-0.055061 0.005848
-0.055998 0.008499
-0.056976 0.011141
-0.057955 0.013759
-0.058897 0.016341
-0.059772 0.018869
-0.060556 0.021328
-0.061235 0.023697
-0.061804 0.025958
-0.062263 0.028089
-0.062618 0.030069
-0.062880 0.031882
-0.063059 0.033514
-0.063167 0.034961
-0.063210 0.036222
-0.063193 0.037305
-0.063112 0.038221
-0.062963 0.038986
-0.062735 0.039619
-0.062422 0.040144
-0.062018 0.040583
-0.061526 0.040956
-0.060950 0.041275
-0.060302 0.041543
-0.059596 0.041755
-0.058852 0.041900
-0.058089 0.041965
-0.057331 0.041935
-0.056599 0.041798
-0.055911 0.041542
-0.055278 0.041161
-0.054704 0.040651
-0.054184 0.040006
-0.053704 0.039227
0.027901 -0.008348
0.026072 -0.010162
0.024302 -0.011893
0.022602 -0.013531
0.020978 -0.015062
0.019434 -0.016476
0.017967 -0.017763
0.016576 -0.018916
0.015258 -0.019927
0.014008 -0.020787
0.012820 -0.021486
0.011683 -0.022012
0.010585 -0.022354
0.009518 -0.022507
0.008475 -0.022468
0.007458 -0.022243
0.006473 -0.021846
0.005526 -0.021295
0.004628 -0.020617
0.003785 -0.019844
0.003000 -0.019010
0.002271 -0.018150
0.001592 -0.017298
0.000951 -0.016483
0.000335 -0.015727
-0.000267 -0.015039
-0.000861 -0.014420
-0.001449 -0.013858
-0.002027 -0.013329
-0.002591 -0.012804
-0.003139 -0.012255
-0.003671 -0.011657
-0.004192 -0.010998
-0.004706 -0.010279
-0.005216 -0.009508
-0.005726 -0.008704
-0.006238 -0.007891
-0.006756 -0.007096
-0.007284 -0.006347
-0.007830 -0.005672
-0.008401 -0.005089
-0.009007 -0.004613
-0.009655 -0.004243
-0.010352 -0.003965
-0.011103 -0.003752
-0.011911 -0.003564
-0.012779 -0.003349
-0.013712 -0.003054
-0.014717 -0.002620
-0.015803 -0.001995
-0.016981 -0.001138
-0.018255 -0.000027
-0.019619 0.001335
-0.021058 0.002921
-0.022549 0.004688
-0.024068 0.006583
-0.025590 0.008552
-0.027094 0.010547
-0.028556 0.012523
-0.029958 0.014448
-0.031280 0.016299
-0.032509 0.018064
-0.033632 0.019745
-0.034645 0.021352
-0.035546 0.022907
-0.036345 0.024435
-0.037055 0.025969
-0.037699 0.027545
-0.038307 0.029200
-0.038909 0.030968
-0.039533 0.032875
-0.040192 0.034927
-0.040878 0.037108
-0.041565 0.039379
-0.042209 0.041689
-0.042763 0.043982
-0.043181 0.046211
-0.043425 0.048337
-0.043466 0.050331
-0.043286 0.052171
-0.042880 0.053841
-0.042249 0.055328
-0.041404 0.056624
-0.040363 0.057720
-0.039148 0.058616
-0.037788 0.059314
-0.036313 0.059827
-0.034757 0.060177
-0.033156 0.060392
-0.031544 0.060508
-0.029948 0.060560
-0.028384 0.060577
-0.026850 0.060573
-0.025332 0.060543
-0.023806 0.060467
-0.022246 0.060319
-0.020635 0.060071
-0.018968 0.059699
-0.017252 0.059179
-0.015504 0.058494
-0.013745 0.057624
0.091308 0.013548
0.089480 0.011779
0.087693 0.010204
0.085964 0.008838
0.084311 0.007692
0.082748 0.006768
0.081282 0.006059
0.079912 0.005549
0.078632 0.005216
0.077424 0.005036
0.076268 0.004985
0.075146 0.005047
0.074044 0.005215
0.072959 0.005486
0.071892 0.005863
0.070854 0.006345
0.069856 0.006926
0.068911 0.007596
0.068028 0.008340
0.067215 0.009138
0.066479 0.009966
0.065817 0.010799
0.065225 0.011608
0.064691 0.012364
0.064197 0.013039
0.063721 0.013606
0.063240 0.014046
0.062733 0.014347
0.062183 0.014515
0.061582 0.014568
0.060929 0.014533
0.060229 0.014440
0.059493 0.014313
0.058735 0.014163
0.057968 0.013995
0.057204 0.013809
0.056453 0.013600
0.055722 0.013366
0.055014 0.013105
0.054328 0.012817
0.053660 0.012504
0.053000 0.012166
0.052339 0.011805
0.051665 0.011423
0.050967 0.011024
0.050236 0.010621
0.049469 0.010238
0.048665 0.009914
0.047829 0.009699
0.046967 0.009649
0.046085 0.009818
0.045189 0.010245
0.044284 0.010958
0.043373 0.011960
0.042462 0.013241
0.041554 0.014775
0.040649 0.016527
0.039750 0.018459
0.038857 0.020533
0.037969 0.022706
0.037087 0.024942
0.036215 0.027202
0.035357 0.029453
0.034517 0.031671
0.033702 0.033842
0.032912 0.035960
0.032144 0.038033
0.031391 0.040071
0.030643 0.042089
0.029887 0.044102
0.029110 0.046127
0.028303 0.048173
0.027457 0.050233
0.026573 0.052285
0.025661 0.054288
0.024738 0.056199
0.023827 0.057973
0.022957 0.059579
0.022161 0.060999
0.021475 0.062226
0.020931 0.063267
0.020555 0.064131
0.020356 0.064824
0.020327 0.065346
0.020441 0.065688
0.020659 0.065846
0.020936 0.065820
0.021226 0.065625
0.021485 0.065289
0.021671 0.064852
0.021747 0.064366
0.021689 0.063877
0.021490 0.063419
0.021168 0.063006
0.020762 0.062629
0.020323 0.062262
0.019907 0.061871
0.019560 0.061425
0.019319 0.060892
0.019200 0.060246
0.019206 0.059467
-0.008588 0.009497
-0.010432 0.007563
-0.012284 0.005535
-0.014141 0.003455
-0.016004 0.001374
-0.017878 -0.000668
-0.019770 -0.002648
-0.021684 -0.004559
-0.023614 -0.006408
-0.025548 -0.008213
-0.027465 -0.009994
-0.029342 -0.011768
-0.031155 -0.013545
-0.032884 -0.015332
-0.034510 -0.017127
-0.036017 -0.018933
-0.037392 -0.020752
-0.038626 -0.022592
-0.039712 -0.024468
-0.040653 -0.026391
-0.041454 -0.028373
-0.042129 -0.030416
-0.042700 -0.032518
-0.043190 -0.034671
-0.043619 -0.036866
-0.044001 -0.039084
-0.044342 -0.041300
-0.044636 -0.043477
-0.044874 -0.045574
-0.045042 -0.047552
-0.045133 -0.049372
-0.045144 -0.051003
-0.045076 -0.052424
-0.044939 -0.053624
-0.044745 -0.054603
-0.044511 -0.055376
-0.044258 -0.055965
-0.044009 -0.056403
-0.043793 -0.056724
-0.043640 -0.056956
-0.043577 -0.057123
-0.043627 -0.057234
-0.043801 -0.057286
-0.044097 -0.057258
-0.044503 -0.057119
-0.044997 -0.056823
-0.045555 -0.056327
-0.046153 -0.055589
-0.046775 -0.054576
-0.047408 -0.053268
-0.048047 -0.051659
-0.048691 -0.049760
-0.049341 -0.047596
-0.050002 -0.045201
-0.050677 -0.042621
-0.051371 -0.039904
-0.052089 -0.037096
-0.052834 -0.034238
-0.053605 -0.031364
-0.054397 -0.028490
-0.055206 -0.025620
-0.056024 -0.022746
-0.056844 -0.019855
-0.057662 -0.016929
-0.058478 -0.013958
-0.059293 -0.010931
-0.060114 -0.007849
-0.060944 -0.004719
-0.061790 -0.001559
-0.062650 0.001605
-0.063520 0.004739
-0.064391 0.007804
-0.065248 0.010761
-0.066073 0.013577
-0.066843 0.016228
-0.067532 0.018701
-0.068110 0.020990
-0.068549 0.023096
-0.068829 0.025023
-0.068942 0.026779
-0.068891 0.028368
-0.068694 0.029791
-0.068375 0.031047
-0.067963 0.032136
-0.067491 0.033057
-0.066989 0.033814
-0.066480 0.034411
-0.065982 0.034851
-0.065502 0.035138
-0.065035 0.035275
-0.064565 0.035263
-0.064068 0.035108
-0.063513 0.034819
-0.062870 0.034414
-0.062109 0.033914
-0.061210 0.033340
-0.060169 0.032710
-0.058998 0.032026
-0.057720 0.031287
-0.056369 0.030485
-0.054985 0.029610
0.045016 0.051557
0.043142 0.049709
0.041281 0.047878
0.039451 0.046080
0.037663 0.044327
0.035923 0.042628
0.034228 0.040985
0.032569 0.039398
0.030933 0.037869
0.029311 0.036399
0.027694 0.034995
0.026081 0.033661
0.024473 0.032405
0.022877 0.031231
0.021300 0.030141
0.019751 0.029133
0.018241 0.028200
0.016781 0.027331
0.015381 0.026509
0.014051 0.025710
0.012797 0.024905
0.011619 0.024062
0.010512 0.023149
0.009463 0.022140
0.008460 0.021017
0.007491 0.019780
0.006551 0.018445
0.005643 0.017042
0.004777 0.015610
0.003966 0.014191
0.003227 0.012820
0.002572 0.011523
0.002008 0.010312
0.001539 0.009189
0.001159 0.008143
0.000857 0.007154
0.000618 0.006192
0.000418 0.005221
0.000230 0.004203
0.000022 0.003099
-0.000239 0.001877
-0.000583 0.000518
-0.001030 -0.000978
-0.001590 -0.002586
-0.002259 -0.004258
-0.003025 -0.005933
-0.003865 -0.007540
-0.004758 -0.009012
-0.005686 -0.010290
-0.006633 -0.011330
-0.007590 -0.012102
-0.008553 -0.012595
-0.009520 -0.012812
-0.010492 -0.012771
-0.011469 -0.012503
-0.012453 -0.012048
-0.013444 -0.011451
-0.014445 -0.010760
-0.015452 -0.010012
-0.016463 -0.009233
-0.017468 -0.008426
-0.018454 -0.007576
-0.019405 -0.006648
-0.020306 -0.005602
-0.021144 -0.004391
-0.021911 -0.002980
-0.022608 -0.001340
-0.023240 0.000544
-0.023818 0.002673
-0.024357 0.005037
-0.024868 0.007608
-0.025361 0.010350
-0.025840 0.013220
-0.026298 0.016170
-0.026719 0.019155
-0.027080 0.022133
-0.027354 0.025069
-0.027512 0.027937
-0.027529 0.030720
-0.027389 0.033409
-0.027083 0.035999
-0.026614 0.038488
-0.025993 0.040874
-0.025238 0.043157
-0.024371 0.045334
-0.023414 0.047406
-0.022392 0.049374
-0.021324 0.051239
-0.020228 0.053005
-0.019111 0.054673
-0.017971 0.056249
-0.016798 0.057734
-0.015572 0.059135
-0.014269 0.060453
-0.012867 0.061691
-0.011352 0.062845
-0.009724 0.063903
-0.007996 0.064846
-0.006196 0.065647
-0.004362 0.066276
-0.002535 0.066706
0.057316 0.021687
0.055479 0.019801
0.053551 0.017841
0.051526 0.015840
0.049407 0.013831
0.047217 0.011839
0.044990 0.009882
0.042776 0.007969
0.040623 0.006102
0.038566 0.004285
0.036624 0.002526
0.034790 0.000840
0.033040 -0.000755
0.031339 -0.002242
0.029649 -0.003615
0.027937 -0.004872
0.026174 -0.006027
0.024338 -0.007098
0.022413 -0.008106
0.020391 -0.009069
0.018276 -0.009996
0.016085 -0.010883
0.013855 -0.011719
0.011634 -0.012488
0.009482 -0.013173
0.007453 -0.013760
0.005593 -0.014240
0.003930 -0.014605
0.002471 -0.014850
0.001204 -0.014971
0.000103 -0.014970
-0.000863 -0.014854
-0.001729 -0.014640
-0.002524 -0.014351
-0.003274 -0.014013
-0.003996 -0.013657
-0.004702 -0.013305
-0.005394 -0.012973
-0.006064 -0.012664
-0.006701 -0.012371
-0.007287 -0.012077
-0.007802 -0.011762
-0.008232 -0.011406
-0.008570 -0.010985
-0.008816 -0.010474
-0.008986 -0.009847
-0.009102 -0.009080
-0.009190 -0.008148
-0.009276 -0.007038
-0.009381 -0.005744
-0.009520 -0.004270
-0.009700 -0.002629
-0.009919 -0.000844
-0.010172 0.001062
-0.010448 0.003064
-0.010733 0.005141
-0.011013 0.007271
-0.011274 0.009439
-0.011503 0.011627
-0.011691 0.013818
-0.011829 0.015993
-0.011916 0.018134
-0.011950 0.020226
-0.011940 0.022260
-0.011901 0.024236
-0.011850 0.026163
-0.011809 0.028054
-0.011792 0.029921
-0.011807 0.031774
-0.011850 0.033613
-0.011911 0.035433
-0.011973 0.037224
-0.012020 0.038969
-0.012040 0.040653
-0.012025 0.042255
-0.011977 0.043757
-0.011905 0.045138
-0.011824 0.046379
-0.011750 0.047464
-0.011698 0.048376
-0.011678 0.049103
-0.011697 0.049638
-0.011755 0.049980
-0.011849 0.050133
-0.011973 0.050111
-0.012118 0.049932
-0.012273 0.049619
-0.012424 0.049195
-0.012554 0.048680
-0.012647 0.048092
-0.012691 0.047439
-0.012681 0.046728
-0.012616 0.045958
-0.012505 0.045128
-0.012358 0.044231
-0.012187 0.043263
-0.012003 0.042218
-0.011814 0.041092
-0.011626 0.039885
-0.011443 0.038600
-0.011270 0.037249
0.094074 0.008933
0.092226 0.007178
0.090212 0.005482
0.088056 0.003854
0.085793 0.002306
0.083459 0.000855
0.081089 -0.000482
0.078718 -0.001687
0.076371 -0.002744
0.074061 -0.003640
0.071790 -0.004367
0.069548 -0.004925
0.067316 -0.005322
0.065074 -0.005575
0.062798 -0.005707
0.060471 -0.005750
0.058077 -0.005739
0.055608 -0.005707
0.053064 -0.005686
0.050453 -0.005700
0.047793 -0.005762
0.045111 -0.005872
0.042444 -0.006022
0.039829 -0.006195
0.037303 -0.006373
0.034897 -0.006538
0.032631 -0.006674
0.030515 -0.006772
0.028545 -0.006829
0.026705 -0.006849
0.024975 -0.006844
0.023330 -0.006833
0.021751 -0.006842
0.020222 -0.006899
0.018735 -0.007029
0.017290 -0.007251
0.015889 -0.007569
0.014541 -0.007975
0.013259 -0.008440
0.012057 -0.008924
0.010951 -0.009378
0.009953 -0.009750
0.009069 -0.009990
0.008301 -0.010055
0.007645 -0.009913
0.007092 -0.009542
0.006630 -0.008936
0.006244 -0.008098
0.005920 -0.007046
0.005646 -0.005804
0.005411 -0.004403
0.005210 -0.002875
0.005042 -0.001249
0.004912 0.000454
0.004824 0.002221
0.004783 0.004049
0.004788 0.005944
0.004835 0.007921
0.004916 0.009994
0.005016 0.012177
0.005118 0.014479
0.005206 0.016905
0.005263 0.019450
0.005277 0.022106
0.005236 0.024860
0.005137 0.027693
0.004981 0.030586
0.004772 0.033522
0.004521 0.036486
0.004242 0.039469
0.003950 0.042468
0.003663 0.045482
0.003394 0.048506
0.003150 0.051529
0.002930 0.054528
0.002726 0.057468
0.002521 0.060307
0.002298 0.063004
0.002040 0.065520
0.001735 0.067821
0.001374 0.069882
0.000956 0.071689
0.000484 0.073234
-0.000034 0.074520
-0.000586 0.075559
-0.001153 0.076374
-0.001716 0.076993
-0.002247 0.077449
-0.002723 0.077781
-0.003120 0.078023
-0.003421 0.078203
-0.003618 0.078339
-0.003715 0.078432
-0.003721 0.078469
-0.003655 0.078419
-0.003533 0.078244
-0.003371 0.077903
-0.003181 0.077361
-0.002972 0.076595
-0.002753 0.075593
-0.002532 0.074365
0.054947 0.002653
0.053126 0.000847
0.051308 -0.000848
0.049506 -0.002422
0.047739 -0.003874
0.046029 -0.005213
0.044403 -0.006455
0.042888 -0.007626
0.041507 -0.008755
0.040276 -0.009871
0.039198 -0.010996
0.038260 -0.012141
0.037433 -0.013306
0.036678 -0.014485
0.035959 -0.015667
0.035241 -0.016842
0.034503 -0.017995
0.033739 -0.019107
0.032952 -0.020156
0.032158 -0.021116
0.031378 -0.021959
0.030637 -0.022661
0.029957 -0.023203
0.029359 -0.023578
0.028854 -0.023787
0.028449 -0.023847
0.028146 -0.023783
0.027937 -0.023626
0.027811 -0.023407
0.027747 -0.023153
0.027722 -0.022884
0.027709 -0.022613
0.027687 -0.022348
0.027644 -0.022091
0.027576 -0.021839
0.027486 -0.021582
0.027383 -0.021309
0.027276 -0.021000
0.027174 -0.020635
0.027078 -0.020189
0.026984 -0.019633
0.026882 -0.018943
0.026757 -0.018097
0.026590 -0.017080
0.026364 -0.015892
0.026061 -0.014542
0.025669 -0.013046
0.025178 -0.011426
0.024585 -0.009699
0.023891 -0.007878
0.023100 -0.005972
0.022220 -0.003990
0.021262 -0.001939
0.020235 0.000170
0.019150 0.002321
0.018019 0.004493
0.016850 0.006664
0.015650 0.008812
0.014418 0.010922
0.013150 0.012987
0.011838 0.015008
0.010469 0.016995
0.009032 0.018962
0.007520 0.020923
0.005935 0.022890
0.004288 0.024866
0.002604 0.026847
0.000916 0.028822
-0.000745 0.030775
-0.002349 0.032687
-0.003878 0.034539
-0.005322 0.036308
-0.006679 0.037970
-0.007954 0.039501
-0.009155 0.040877
-0.010288 0.042077
-0.011362 0.043087
-0.012386 0.043899
-0.013365 0.044513
-0.014305 0.044940
-0.015210 0.045199
-0.016080 0.045314
-0.016912 0.045315
-0.017703 0.045235
-0.018447 0.045105
-0.019139 0.044948
-0.019775 0.044775
-0.020354 0.044586
-0.020878 0.044368
-0.021356 0.044105
-0.021799 0.043776
-0.022222 0.043362
-0.022638 0.042850
-0.023057 0.042229
-0.023488 0.041490
-0.023932 0.040632
-0.024387 0.039654
-0.024845 0.038555
-0.025296 0.037337
-0.025728 0.036007
-0.026132 0.034573
0.045291 0.028471
0.043476 0.026607
0.041724 0.024751
0.040049 0.022924
0.038447 0.021126
0.036900 0.019344
0.035381 0.017558
0.033867 0.015751
0.032336 0.013906
0.030775 0.012014
0.029175 0.010068
0.027529 0.008069
0.025839 0.006020
0.024107 0.003927
0.022342 0.001798
0.020556 -0.000360
0.018766 -0.002543
0.016991 -0.004751
0.015249 -0.006992
0.013561 -0.009278
0.011938 -0.011623
0.010389 -0.014035
0.008917 -0.016510
0.007525 -0.019025
0.006211 -0.021542
0.004976 -0.024017
0.003819 -0.026406
0.002737 -0.028668
0.001728 -0.030774
0.000790 -0.032704
-0.000081 -0.034445
-0.000885 -0.035998
-0.001626 -0.037368
-0.002305 -0.038573
-0.002929 -0.039643
-0.003505 -0.040618
-0.004046 -0.041549
-0.004566 -0.042488
-0.005077 -0.043473
-0.005590 -0.044518
-0.006106 -0.045603
-0.006622 -0.046675
-0.007131 -0.047665
-0.007626 -0.048495
-0.008103 -0.049098
-0.008560 -0.049420
-0.008998 -0.049420
-0.009420 -0.049077
-0.009829 -0.048387
-0.010231 -0.047363
-0.010631 -0.046035
-0.011039 -0.044446
-0.011463 -0.042654
-0.011915 -0.040725
-0.012403 -0.038728
-0.012934 -0.036725
-0.013509 -0.034761
-0.014123 -0.032859
-0.014765 -0.031017
-0.015425 -0.029216
-0.016092 -0.027426
-0.016759 -0.025620
-0.017425 -0.023774
-0.018089 -0.021871
-0.018752 -0.019899
-0.019416 -0.017852
-0.020082 -0.015733
-0.020752 -0.013549
-0.021429 -0.011312
-0.022109 -0.009047
-0.022791 -0.006780
-0.023463 -0.004541
-0.024114 -0.002362
-0.024726 -0.000266
-0.025281 0.001727
-0.025768 0.003603
-0.026183 0.005354
-0.026534 0.006970
-0.026834 0.008444
-0.027104 0.009769
-0.027360 0.010940
-0.027622 0.011961
-0.027904 0.012838
-0.028220 0.013584
-0.028581 0.014218
-0.028995 0.014763
-0.029463 0.015245
-0.029983 0.015691
-0.030538 0.016127
-0.031108 0.016575
-0.031660 0.017052
-0.032166 0.017567
-0.032600 0.018116
-0.032955 0.018682
-0.033235 0.019237
-0.033458 0.019746
-0.033648 0.020175
-0.033825 0.020493
-0.034010 0.020682
-0.034216 0.020732
-0.034456 0.020643
0.024589 0.030821
0.022791 0.028965
0.021004 0.027034
0.019250 0.025034
0.017551 0.022968
0.015922 0.020839
0.014374 0.018652
0.012909 0.016416
0.011520 0.014142
0.010193 0.011852
0.008910 0.009568
0.007650 0.007321
0.006394 0.005139
0.005129 0.003049
0.003845 0.001075
0.002541 -0.000764
0.001222 -0.002456
-0.000100 -0.003995
-0.001410 -0.005383
-0.002692 -0.006629
-0.003934 -0.007749
-0.005125 -0.008765
-0.006263 -0.009703
-0.007349 -0.010587
-0.008390 -0.011436
-0.009395 -0.012260
-0.010376 -0.013055
-0.011339 -0.013804
-0.012290 -0.014478
-0.013230 -0.015043
-0.014157 -0.015466
-0.015063 -0.015721
-0.015936 -0.015791
-0.016762 -0.015671
-0.017527 -0.015363
-0.018216 -0.014884
-0.018820 -0.014254
-0.019337 -0.013503
-0.019769 -0.012661
-0.020130 -0.011764
-0.020438 -0.010841
-0.020717 -0.009918
-0.020990 -0.009008
-0.021280 -0.008111
-0.021604 -0.007210
-0.021972 -0.006275
-0.022390 -0.005267
-0.022859 -0.004143
-0.023377 -0.002865
-0.023939 -0.001405
-0.024535 0.000250
-0.025152 0.002097
-0.025777 0.004118
-0.026393 0.006280
-0.026989 0.008544
-0.027555 0.010863
-0.028089 0.013193
-0.028592 0.015490
-0.029069 0.017718
-0.029528 0.019851
-0.029974 0.021874
-0.030410 0.023783
-0.030837 0.025588
-0.031255 0.027309
-0.031661 0.028973
-0.032059 0.030611
-0.032451 0.032258
-0.032844 0.033947
-0.033243 0.035705
-0.033652 0.037551
-0.034069 0.039490
-0.034486 0.041512
-0.034886 0.043591
-0.035252 0.045693
-0.035565 0.047777
-0.035808 0.049800
-0.035963 0.051724
-0.036015 0.053517
-0.035952 0.055156
-0.035762 0.056621
-0.035439 0.057903
-0.034982 0.058998
-0.034394 0.059908
-0.033690 0.060640
-0.032887 0.061208
-0.032010 0.061633
-0.031087 0.061938
-0.030147 0.062151
-0.029217 0.062300
-0.028317 0.062409
-0.027456 0.062495
-0.026633 0.062563
-0.025831 0.062607
-0.025025 0.062614
-0.024186 0.062565
-0.023287 0.062440
-0.022303 0.062220
-0.021223 0.061886
-0.020044 0.061425
-0.018776 0.060824
-0.017437 0.060076
-0.029108 -0.008491
-0.030811 -0.010353
-0.032303 -0.012237
-0.033619 -0.014112
-0.034799 -0.015948
-0.035886 -0.017722
-0.036917 -0.019420
-0.037919 -0.021041
-0.038902 -0.022593
-0.039858 -0.024096
-0.040766 -0.025573
-0.041599 -0.027050
-0.042333 -0.028548
-0.042951 -0.030086
-0.043445 -0.031679
-0.043816 -0.033334
-0.044074 -0.035054
-0.044231 -0.036834
-0.044301 -0.038662
-0.044298 -0.040517
-0.044232 -0.042373
-0.044114 -0.044198
-0.043947 -0.045958
-0.043734 -0.047621
-0.043473 -0.049164
-0.043159 -0.050570
-0.042782 -0.051828
-0.042334 -0.052939
-0.041808 -0.053904
-0.041205 -0.054731
-0.040533 -0.055431
-0.039810 -0.056014
-0.039057 -0.056493
-0.038299 -0.056874
-0.037558 -0.057156
-0.036857 -0.057332
-0.036212 -0.057389
-0.035634 -0.057314
-0.035128 -0.057092
-0.034696 -0.056717
-0.034337 -0.056182
-0.034042 -0.055488
-0.033803 -0.054638
-0.033605 -0.053635
-0.033430 -0.052483
-0.033262 -0.051185
-0.033092 -0.049740
-0.032920 -0.048144
-0.032756 -0.046392
-0.032618 -0.044481
-0.032525 -0.042417
-0.032493 -0.040208
-0.032537 -0.037868
-0.032669 -0.035411
-0.032893 -0.032855
-0.033212 -0.030216
-0.033624 -0.027516
-0.034122 -0.024774
-0.034694 -0.022015
-0.035325 -0.019263
-0.035996 -0.016543
-0.036688 -0.013876
-0.037384 -0.011278
-0.038072 -0.008758
-0.038750 -0.006315
-0.039425 -0.003938
-0.040114 -0.001604
-0.040836 0.000714
-0.041613 0.003044
-0.042461 0.005402
-0.043391 0.007789
-0.044407 0.010191
-0.045505 0.012575
-0.046677 0.014899
-0.047907 0.017118
-0.049177 0.019192
-0.050466 0.021089
-0.051753 0.022789
-0.053020 0.024282
-0.054251 0.025565
-0.055433 0.026644
-0.056557 0.027531
-0.057618 0.028244
-0.058607 0.028810
-0.059517 0.029256
-0.060340 0.029616
-0.061076 0.029924
-0.061732 0.030208
-0.062323 0.030494
-0.062873 0.030794
-0.063401 0.031107
-0.063921 0.031416
-0.064432 0.031686
-0.064927 0.031877
-0.065389 0.031950
-0.065804 0.031873
-0.066164 0.031628
-0.066467 0.031210
-0.066723 0.030624
-0.066946 0.029880
-0.067150 0.028993
0.144282 0.035839
0.142560 0.034115
0.140911 0.032511
0.139346 0.031031
0.137869 0.029671
0.136487 0.028420
0.135200 0.027262
0.134008 0.026186
0.132906 0.025180
0.131889 0.024234
0.130948 0.023344
0.130075 0.022508
0.129259 0.021725
0.128490 0.020995
0.127760 0.020319
0.127060 0.019698
0.126387 0.019128
0.125738 0.018606
0.125113 0.018126
0.124514 0.017679
0.123946 0.017255
0.123416 0.016843
0.122930 0.016433
0.122494 0.016011
0.122109 0.015568
0.121771 0.015095
0.121472 0.014584
0.121195 0.014031
0.120920 0.013434
0.120626 0.012791
0.120293 0.012104
0.119904 0.011373
0.119446 0.010602
0.118910 0.009795
0.118294 0.008960
0.117597 0.008106
0.116825 0.007245
0.115980 0.006393
0.115070 0.005572
0.114102 0.004806
0.113080 0.004125
0.112011 0.003564
0.110899 0.003155
0.109747 0.002930
0.108557 0.002916
0.107327 0.003133
0.106056 0.003595
0.104740 0.004303
0.103380 0.005252
0.101976 0.006430
0.100536 0.007816
0.099068 0.009386
0.097585 0.011111
0.096102 0.012962
0.094637 0.014911
0.093205 0.016932
0.091820 0.019001
0.090492 0.021106
0.089221 0.023240
0.088004 0.025408
0.086824 0.027620
0.085665 0.029891
0.084503 0.032235
0.083315 0.034665
0.082080 0.037182
0.080778 0.039782
0.079399 0.042445
0.077941 0.045141
0.076410 0.047831
0.074823 0.050469
0.073202 0.053008
0.071574 0.055408
0.069967 0.057633
0.068406 0.059657
0.066915 0.061465
0.065506 0.063047
0.064188 0.064401
0.062957 0.065534
0.061803 0.066454
0.060710 0.067179
0.059658 0.067731
0.058627 0.068135
0.057596 0.068417
0.056550 0.068602
0.055474 0.068711
0.054360 0.068756
0.053206 0.068743
0.052016 0.068669
0.050797 0.068526
0.049563 0.068302
0.048324 0.067983
0.047092 0.067556
0.045870 0.067014
0.044660 0.066350
0.043457 0.065566
0.042251 0.064668
0.041031 0.063671
0.039783 0.062594
0.038498 0.061463
0.037168 0.060306
0.035786 0.059151
0.042063 -0.008222
0.040329 -0.009904
0.038619 -0.011381
0.036942 -0.012636
0.035312 -0.013660
0.033742 -0.014454
0.032242 -0.015030
0.030820 -0.015407
0.029475 -0.015610
0.028202 -0.015670
0.026990 -0.015619
0.025826 -0.015486
0.024696 -0.015294
0.023588 -0.015058
0.022492 -0.014782
0.021406 -0.014464
0.020329 -0.014092
0.019266 -0.013655
0.018224 -0.013140
0.017211 -0.012541
0.016241 -0.011855
0.015324 -0.011090
0.014472 -0.010258
0.013695 -0.009379
0.012997 -0.008481
0.012378 -0.007593
0.011829 -0.006747
0.011339 -0.005978
0.010890 -0.005316
0.010466 -0.004787
0.010053 -0.004408
0.009645 -0.004185
0.009238 -0.004115
0.008837 -0.004181
0.008450 -0.004361
0.008088 -0.004629
0.007760 -0.004959
0.007475 -0.005323
0.007241 -0.005699
0.007061 -0.006065
0.006935 -0.006404
0.006859 -0.006699
0.006824 -0.006936
0.006816 -0.007104
0.006817 -0.007192
0.006809 -0.007189
0.006771 -0.007087
0.006686 -0.006880
0.006541 -0.006561
0.006327 -0.006124
0.006039 -0.005564
0.005675 -0.004873
0.005236 -0.004046
0.004723 -0.003076
0.004141 -0.001962
0.003496 -0.000701
0.002793 0.000702
0.002041 0.002240
0.001249 0.003903
0.000422 0.005677
-0.000432 0.007552
-0.001311 0.009517
-0.002215 0.011567
-0.003145 0.013697
-0.004104 0.015909
-0.005097 0.018201
-0.006127 0.020571
-0.007195 0.023013
-0.008302 0.025513
-0.009448 0.028052
-0.010627 0.030608
-0.011835 0.033152
-0.013064 0.035658
-0.014306 0.038099
-0.015549 0.040451
-0.016781 0.042697
-0.017987 0.044822
-0.019152 0.046820
-0.020260 0.048688
-0.021297 0.050433
-0.022251 0.052066
-0.023113 0.053600
-0.023882 0.055050
-0.024560 0.056431
-0.025158 0.057749
-0.025690 0.059008
-0.026171 0.060200
-0.026616 0.061314
-0.027039 0.062329
-0.027446 0.063223
-0.027838 0.063968
-0.028214 0.064538
-0.028566 0.064908
-0.028884 0.065062
-0.029158 0.064987
-0.029375 0.064679
-0.029524 0.064142
-0.029599 0.063389
-0.029592 0.062440
-0.029503 0.061320
-0.029338 0.060058
0.073395 0.012159
0.071634 0.010426
0.069938 0.008844
0.068301 0.007412
0.066717 0.006113
0.065174 0.004921
0.063665 0.003805
0.062183 0.002732
0.060728 0.001676
0.059301 0.000613
0.057904 -0.000474
0.056542 -0.001596
0.055220 -0.002759
0.053942 -0.003966
0.052711 -0.005217
0.051530 -0.006515
0.050402 -0.007861
0.049325 -0.009263
0.048296 -0.010730
0.047311 -0.012268
0.046366 -0.013881
0.045459 -0.015562
0.044593 -0.017293
0.043773 -0.019052
0.043008 -0.020812
0.042304 -0.022551
0.041666 -0.024251
0.041097 -0.025902
0.040596 -0.027496
0.040159 -0.029032
0.039780 -0.030509
0.039451 -0.031933
0.039162 -0.033311
0.038900 -0.034659
0.038648 -0.035992
0.038388 -0.037331
0.038106 -0.038691
0.037788 -0.040077
0.037428 -0.041477
0.037028 -0.042861
0.036596 -0.044181
0.036141 -0.045386
0.035676 -0.046422
0.035206 -0.047245
0.034734 -0.047820
0.034257 -0.048122
0.033769 -0.048135
0.033264 -0.047856
0.032734 -0.047290
0.032176 -0.046449
0.031584 -0.045358
0.030956 -0.044044
0.030291 -0.042538
0.029587 -0.040871
0.028845 -0.039068
0.028066 -0.037145
0.027253 -0.035108
0.026407 -0.032957
0.025526 -0.030683
0.024606 -0.028278
0.023637 -0.025738
0.022609 -0.023058
0.021508 -0.020239
0.020322 -0.017282
0.019041 -0.014195
0.017660 -0.010993
0.016183 -0.007700
0.014622 -0.004346
0.012998 -0.000964
0.011342 0.002414
0.009690 0.005761
0.008082 0.009056
0.006559 0.012288
0.005152 0.015448
0.003882 0.018523
0.002751 0.021495
0.001744 0.024336
0.000830 0.027015
-0.000024 0.029503
-0.000857 0.031776
-0.001701 0.033823
-0.002584 0.035646
-0.003530 0.037257
-0.004551 0.038679
-0.005647 0.039936
-0.006806 0.041058
-0.007999 0.042071
-0.009184 0.043001
-0.010311 0.043872
-0.011326 0.044704
-0.012185 0.045510
-0.012862 0.046288
-0.013353 0.047020
-0.013682 0.047669
-0.013889 0.048191
-0.014027 0.048539
-0.014148 0.048675
-0.014300 0.048574
-0.014522 0.048226
-0.014848 0.047636
-0.015299 0.046826
0.120067 -0.021451
0.118236 -0.023257
0.116361 -0.024939
0.114470 -0.026488
0.112589 -0.027914
0.110739 -0.029244
0.108937 -0.030515
0.107199 -0.031763
0.105536 -0.033022
0.103947 -0.034307
0.102424 -0.035614
0.100948 -0.036925
0.099495 -0.038213
0.098045 -0.039457
0.096580 -0.040639
0.095092 -0.041750
0.093577 -0.042788
0.092041 -0.043756
0.090492 -0.044660
0.088945 -0.045510
0.087419 -0.046316
0.085933 -0.047088
0.084506 -0.047832
0.083157 -0.048554
0.081896 -0.049261
0.080727 -0.049954
0.079643 -0.050633
0.078628 -0.051291
0.077661 -0.051912
0.076720 -0.052475
0.075785 -0.052959
0.074846 -0.053347
0.073893 -0.053627
0.072925 -0.053794
0.071943 -0.053850
0.070955 -0.053797
0.069969 -0.053641
0.068997 -0.053387
0.068050 -0.053037
0.067137 -0.052597
0.066260 -0.052068
0.065413 -0.051453
0.064579 -0.050757
0.063734 -0.049983
0.062843 -0.049135
0.061875 -0.048214
0.060807 -0.047222
0.059629 -0.046159
0.058352 -0.045026
0.056993 -0.043825
0.055577 -0.042557
0.054127 -0.041222
0.052671 -0.039815
0.051230 -0.038332
0.049827 -0.036765
0.048478 -0.035108
0.047188 -0.033359
0.045952 -0.031521
0.044746 -0.029605
0.043531 -0.027629
0.042257 -0.025613
0.040869 -0.023579
0.039315 -0.021545
0.037559 -0.019528
0.035588 -0.017541
0.033416 -0.015599
0.031080 -0.013716
0.028632 -0.011904
0.026127 -0.010169
0.023622 -0.008514
0.021169 -0.006930
0.018816 -0.005407
0.016605 -0.003928
0.014566 -0.002477
0.012716 -0.001046
0.011058 0.000362
0.009573 0.001733
0.008232 0.003042
0.006992 0.004263
0.005807 0.005367
0.004636 0.006334
0.003446 0.007151
0.002218 0.007816
0.000948 0.008335
-0.000355 0.008726
-0.001674 0.009012
-0.002983 0.009217
-0.004255 0.009366
-0.005458 0.009481
-0.006565 0.009581
-0.007550 0.009681
-0.008401 0.009787
-0.009114 0.009896
-0.009699 0.009995
-0.010178 0.010060
-0.010576 0.010064
-0.010923 0.009977
-0.011241 0.009771
-0.011550 0.009422
-0.011862 0.008915
-0.012191 0.008251
0.027626 0.009539
0.025858 0.007721
0.024192 0.005914
0.022620 0.004117
0.021137 0.002329
0.019741 0.000548
0.018433 -0.001226
0.017216 -0.002991
0.016092 -0.004745
0.015059 -0.006484
0.014110 -0.008204
0.013230 -0.009898
0.012405 -0.011562
0.011624 -0.013192
0.010883 -0.014786
0.010190 -0.016349
0.009553 -0.017891
0.008979 -0.019428
0.008474 -0.020979
0.008038 -0.022555
0.007672 -0.024164
0.007378 -0.025798
0.007163 -0.027443
0.007036 -0.029070
0.007008 -0.030645
0.007089 -0.032134
0.007280 -0.033502
0.007578 -0.034722
0.007973 -0.035776
0.008447 -0.036655
0.008981 -0.037364
0.009553 -0.037919
0.010147 -0.038351
0.010745 -0.038697
0.011336 -0.038999
0.011903 -0.039292
0.012428 -0.039597
0.012890 -0.039917
0.013271 -0.040237
0.013554 -0.040521
0.013731 -0.040726
0.013795 -0.040799
0.013740 -0.040689
0.013560 -0.040351
0.013248 -0.039746
0.012795 -0.038849
0.012195 -0.037648
0.011441 -0.036149
0.010529 -0.034372
0.009464 -0.032353
0.008260 -0.030145
0.006941 -0.027811
0.005542 -0.025422
0.004103 -0.023046
0.002664 -0.020741
0.001255 -0.018544
-0.000109 -0.016465
-0.001431 -0.014490
-0.002729 -0.012581
-0.004026 -0.010692
-0.005351 -0.008776
-0.006726 -0.006791
-0.008175 -0.004701
-0.009716 -0.002481
-0.011365 -0.000115
-0.013132 0.002398
-0.015021 0.005050
-0.017024 0.007819
-0.019126 0.010672
-0.021297 0.013569
-0.023499 0.016463
-0.025687 0.019307
-0.027819 0.022055
-0.029858 0.024667
-0.031778 0.027107
-0.033568 0.029350
-0.035229 0.031380
-0.036769 0.033191
-0.038202 0.034785
-0.039537 0.036174
-0.040785 0.037378
-0.041953 0.038421
-0.043047 0.039332
-0.044072 0.040135
-0.045034 0.040858
-0.045933 0.041520
-0.046764 0.042140
-0.047516 0.042729
-0.048175 0.043294
-0.048722 0.043834
-0.049141 0.044339
-0.049426 0.044795
-0.049581 0.045178
-0.049619 0.045465
-0.049562 0.045630
-0.049434 0.045651
-0.049253 0.045509
-0.049034 0.045195
-0.048783 0.044704
-0.048502 0.044045
-0.048191 0.043232
0.059255 0.026536
0.057416 0.024692
0.055552 0.022798
0.053668 0.020871
0.051773 0.018940
0.049876 0.017036
0.047987 0.015192
0.046115 0.013439
0.044265 0.011802
0.042441 0.010300
0.040641 0.008943
0.038861 0.007734
0.037095 0.006665
0.035333 0.005718
0.033568 0.004865
0.031790 0.004066
0.029991 0.003278
0.028165 0.002451
0.026311 0.001548
0.024434 0.000544
0.022550 -0.000560
0.020683 -0.001740
0.018860 -0.002953
0.017110 -0.004149
0.015458 -0.005274
0.013924 -0.006280
0.012519 -0.007130
0.011248 -0.007797
0.010109 -0.008267
0.009097 -0.008543
0.008202 -0.008643
0.007409 -0.008601
0.006702 -0.008463
0.006061 -0.008289
0.005466 -0.008137
0.004902 -0.008060
0.004356 -0.008095
0.003825 -0.008246
0.003315 -0.008491
0.002838 -0.008778
0.002407 -0.009041
0.002032 -0.009206
0.001721 -0.009205
0.001472 -0.008978
0.001282 -0.008476
0.001141 -0.007665
0.001038 -0.006530
0.000961 -0.005072
0.000899 -0.003309
0.000843 -0.001283
0.000786 0.000955
0.000723 0.003340
0.000652 0.005809
0.000576 0.008306
0.000503 0.010793
0.000440 0.013253
0.000400 0.015690
0.000390 0.018124
0.000413 0.020582
0.000468 0.023092
0.000549 0.025681
0.000646 0.028367
0.000745 0.031162
0.000832 0.034071
0.000894 0.037089
0.000919 0.040206
0.000897 0.043400
0.000822 0.046642
0.000694 0.049893
0.000515 0.053113
0.000296 0.056260
0.000047 0.059297
-0.000219 0.062192
-0.000493 0.064922
-0.000772 0.067467
-0.001059 0.069812
-0.001361 0.071946
-0.001687 0.073858
-0.002046 0.075542
-0.002443 0.076998
-0.002880 0.078227
-0.003358 0.079240
-0.003873 0.080049
-0.004419 0.080671
-0.004988 0.081128
-0.005567 0.081441
-0.006139 0.081636
-0.006685 0.081736
-0.007184 0.081761
-0.007617 0.081724
-0.007973 0.081629
-0.008250 0.081467
-0.008459 0.081222
-0.008616 0.080871
-0.008741 0.080391
-0.008853 0.079762
-0.008967 0.078970
-0.009093 0.078011
-0.009236 0.076889
-0.009396 0.075617
-0.009572 0.074217
0.111698 0.017069
0.109777 0.015118
0.107785 0.013119
0.105792 0.011143
0.103861 0.009254
0.102038 0.007493
0.100342 0.005871
0.098765 0.004369
0.097277 0.002948
0.095835 0.001571
0.094390 0.000207
0.092897 -0.001159
0.091313 -0.002529
0.089609 -0.003899
0.087771 -0.005260
0.085794 -0.006605
0.083687 -0.007925
0.081467 -0.009215
0.079161 -0.010468
0.076799 -0.011686
0.074416 -0.012870
0.072047 -0.014029
0.069723 -0.015180
0.067472 -0.016341
0.065311 -0.017527
0.063255 -0.018748
0.061316 -0.019999
0.059505 -0.021263
0.057831 -0.022511
0.056294 -0.023710
0.054891 -0.024822
0.053608 -0.025816
0.052431 -0.026663
0.051342 -0.027350
0.050322 -0.027872
0.049358 -0.028236
0.048434 -0.028461
0.047539 -0.028576
0.046663 -0.028621
0.045794 -0.028644
0.044928 -0.028690
0.044064 -0.028798
0.043209 -0.028989
0.042379 -0.029256
0.041594 -0.029573
0.040872 -0.029896
0.040226 -0.030175
0.039656 -0.030354
0.039154 -0.030380
0.038702 -0.030202
0.038277 -0.029783
0.037855 -0.029100
0.037415 -0.028149
0.036939 -0.026947
0.036412 -0.025530
0.035823 -0.023943
0.035165 -0.022241
0.034436 -0.020477
0.033639 -0.018700
0.032786 -0.016944
0.031894 -0.015233
0.030983 -0.013570
0.030073 -0.011950
0.029179 -0.010362
0.028307 -0.008790
0.027457 -0.007214
0.026620 -0.005614
0.025783 -0.003966
0.024933 -0.002243
0.024052 -0.000421
0.023126 0.001520
0.022146 0.003588
0.021114 0.005777
0.020040 0.008061
0.018946 0.010407
0.017859 0.012775
0.016804 0.015132
0.015801 0.017447
0.014859 0.019697
0.013975 0.021861
0.013137 0.023918
0.012326 0.025850
0.011526 0.027640
0.010721 0.029274
0.009902 0.030745
0.009062 0.032054
0.008199 0.033209
0.007309 0.034231
0.006389 0.035149
0.005437 0.036000
0.004452 0.036827
0.003437 0.037674
0.002411 0.038574
0.001403 0.039543
0.000450 0.040576
-0.000412 0.041642
-0.001165 0.042696
-0.001810 0.043683
-0.002362 0.044544
-0.002844 0.045226
-0.003278 0.045685
-0.020326 -0.019378
-0.022226 -0.021261
-0.024186 -0.023123
-0.026204 -0.024946
-0.028272 -0.026703
-0.030379 -0.028370
-0.032510 -0.029922
-0.034650 -0.031339
-0.036785 -0.032606
-0.038901 -0.033715
-0.040991 -0.034667
-0.043048 -0.035466
-0.045071 -0.036129
-0.047059 -0.036677
-0.049015 -0.037143
-0.050940 -0.037564
-0.052839 -0.037982
-0.054712 -0.038441
-0.056557 -0.038975
-0.058368 -0.039607
-0.060134 -0.040340
-0.061840 -0.041155
-0.063471 -0.042021
-0.065009 -0.042896
-0.066442 -0.043736
-0.067756 -0.044503
-0.068945 -0.045171
-0.070002 -0.045724
-0.070925 -0.046161
-0.071715 -0.046493
-0.072379 -0.046741
-0.072925 -0.046933
-0.073365 -0.047105
-0.073711 -0.047292
-0.073976 -0.047527
-0.074169 -0.047835
-0.074293 -0.048220
-0.074350 -0.048671
-0.074337 -0.049155
-0.074250 -0.049623
-0.074090 -0.050021
-0.073862 -0.050289
-0.073575 -0.050376
-0.073244 -0.050237
-0.072884 -0.049840
-0.072511 -0.049164
-0.072139 -0.048208
-0.071777 -0.046981
-0.071433 -0.045509
-0.071108 -0.043825
-0.070805 -0.041967
-0.070518 -0.039975
-0.070243 -0.037882
-0.069972 -0.035717
-0.069699 -0.033494
-0.069418 -0.031223
-0.069128 -0.028905
-0.068831 -0.026538
-0.068534 -0.024117
-0.068247 -0.021640
-0.067982 -0.019107
-0.067752 -0.016519
-0.067567 -0.013879
-0.067436 -0.011191
-0.067366 -0.008460
-0.067359 -0.005694
-0.067410 -0.002906
-0.067510 -0.000110
-0.067644 0.002676
-0.067790 0.005433
-0.067927 0.008146
-0.068034 0.010800
-0.068090 0.013384
-0.068085 0.015884
-0.068011 0.018287
-0.067869 0.020573
-0.067663 0.022719
-0.067401 0.024699
-0.067093 0.026490
-0.066748 0.028071
-0.066377 0.029434
-0.065990 0.030580
-0.065598 0.031524
-0.065206 0.032295
-0.064821 0.032928
-0.064439 0.033466
-0.064054 0.033955
-0.063652 0.034433
-0.063214 0.034932
-0.062725 0.035468
-0.062177 0.036040
-0.061571 0.036629
-0.060919 0.037204
-0.060241 0.037723
-0.059561 0.038139
-0.058905 0.038410
-0.058294 0.038498
-0.057749 0.038372
-0.057289 0.038016
-0.056929 0.037425
-0.056680 0.036613
0.064386 -0.011389
0.062600 -0.013176
0.060845 -0.014835
0.059122 -0.016361
0.057426 -0.017753
0.055753 -0.019015
0.054097 -0.020155
0.052455 -0.021180
0.050824 -0.022103
0.049207 -0.022932
0.047611 -0.023674
0.046040 -0.024337
0.044500 -0.024926
0.042996 -0.025443
0.041530 -0.025893
0.040099 -0.026279
0.038703 -0.026604
0.037337 -0.026875
0.035998 -0.027098
0.034683 -0.027282
0.033392 -0.027437
0.032126 -0.027573
0.030888 -0.027702
0.029684 -0.027837
0.028522 -0.027991
0.027410 -0.028175
0.026358 -0.028401
0.025375 -0.028678
0.024469 -0.029008
0.023643 -0.029395
0.022897 -0.029834
0.022226 -0.030319
0.021625 -0.030844
0.021084 -0.031398
0.020594 -0.031971
0.020146 -0.032553
0.019732 -0.033132
0.019343 -0.033695
0.018977 -0.034230
0.018630 -0.034724
0.018303 -0.035163
0.018000 -0.035534
0.017726 -0.035822
0.017486 -0.036013
0.017282 -0.036095
0.017114 -0.036054
0.016976 -0.035881
0.016855 -0.035564
0.016733 -0.035097
0.016590 -0.034473
0.016406 -0.033688
0.016162 -0.032740
0.015843 -0.031628
0.015435 -0.030356
0.014932 -0.028925
0.014329 -0.027341
0.013627 -0.025611
0.012834 -0.023742
0.011959 -0.021746
0.011015 -0.019631
0.010015 -0.017406
0.008967 -0.015073
0.007875 -0.012636
0.006736 -0.010094
0.005545 -0.007448
0.004294 -0.004702
0.002976 -0.001866
0.001589 0.001045
0.000133 0.004011
-0.001387 0.007009
-0.002960 0.010014
-0.004575 0.013005
-0.006218 0.015959
-0.007876 0.018857
-0.009534 0.021685
-0.011178 0.024430
-0.012799 0.027081
-0.014387 0.029632
-0.015941 0.032075
-0.017464 0.034408
-0.018964 0.036632
-0.020452 0.038749
-0.021938 0.040765
-0.023431 0.042685
-0.024933 0.044514
-0.026438 0.046253
-0.027933 0.047896
-0.029401 0.049436
-0.030819 0.050858
-0.032163 0.052149
-0.033415 0.053294
-0.034557 0.054281
-0.035581 0.055098
-0.036484 0.055737
-0.037273 0.056188
-0.037960 0.056445
-0.038567 0.056503
-0.039120 0.056360
-0.039646 0.056021
-0.040173 0.055494
-0.040726 0.054794
0.035373 -0.031941
0.033464 -0.033754
0.031454 -0.035451
0.029356 -0.037002
0.027187 -0.038380
0.024977 -0.039568
0.022757 -0.040557
0.020556 -0.041355
0.018400 -0.041977
0.016306 -0.042451
0.014280 -0.042812
0.012322 -0.043097
0.010423 -0.043349
0.008570 -0.043606
0.006751 -0.043905
0.004957 -0.044269
0.003186 -0.044715
0.001442 -0.045244
-0.000263 -0.045846
-0.001913 -0.046500
-0.003488 -0.047180
-0.004971 -0.047856
-0.006344 -0.048500
-0.007593 -0.049084
-0.008708 -0.049590
-0.009683 -0.050005
-0.010520 -0.050328
-0.011228 -0.050567
-0.011820 -0.050740
-0.012316 -0.050869
-0.012732 -0.050979
-0.013083 -0.051090
-0.013377 -0.051214
-0.013616 -0.051352
-0.013798 -0.051489
-0.013917 -0.051600
-0.013969 -0.051649
-0.013952 -0.051600
-0.013866 -0.051413
-0.013715 -0.051057
-0.013506 -0.050500
-0.013249 -0.049722
-0.012952 -0.048705
-0.012629 -0.047440
-0.012291 -0.045929
-0.011951 -0.044182
-0.011619 -0.042221
-0.011303 -0.040075
-0.011004 -0.037780
-0.010719 -0.035375
-0.010444 -0.032894
-0.010170 -0.030369
-0.009895 -0.027824
-0.009623 -0.025275
-0.009366 -0.022731
-0.009144 -0.020195
-0.008979 -0.017663
-0.008898 -0.015133
-0.008924 -0.012601
-0.009078 -0.010062
-0.009374 -0.007510
-0.009823 -0.004940
-0.010432 -0.002347
-0.011198 0.000275
-0.012116 0.002929
-0.013171 0.005610
-0.014341 0.008309
-0.015598 0.011008
-0.016911 0.013681
-0.018251 0.016299
-0.019594 0.018826
-0.020925 0.021229
-0.022237 0.023473
-0.023532 0.025530
-0.024816 0.027376
-0.026095 0.028998
-0.027376 0.030390
-0.028662 0.031552
-0.029950 0.032497
-0.031237 0.033240
-0.032519 0.033807
-0.033788 0.034226
-0.035038 0.034530
-0.036264 0.034754
-0.037459 0.034928
-0.038620 0.035079
-0.039743 0.035217
-0.040828 0.035343
-0.041876 0.035438
-0.042894 0.035476
-0.043894 0.035423
-0.044887 0.035244
-0.045884 0.034910
-0.046894 0.034397
-0.047918 0.033694
-0.048953 0.032799
-0.049988 0.031723
-0.051013 0.030482
-0.052013 0.029103
-0.052975 0.027612
-0.053891 0.026041
-0.035860 -0.026930
-0.037760 -0.028791
-0.039744 -0.030611
-0.041800 -0.032384
-0.043915 -0.034110
-0.046074 -0.035790
-0.048265 -0.037427
-0.050477 -0.039025
-0.052700 -0.040585
-0.054928 -0.042107
-0.057160 -0.043589
-0.059395 -0.045026
-0.061631 -0.046412
-0.063870 -0.047740
-0.066106 -0.049005
-0.068334 -0.050205
-0.070544 -0.051342
-0.072725 -0.052423
-0.074869 -0.053457
-0.076964 -0.054456
-0.079003 -0.055433
-0.080977 -0.056398
-0.082879 -0.057357
-0.084700 -0.058311
-0.086432 -0.059251
-0.088065 -0.060163
-0.089593 -0.061031
-0.091010 -0.061834
-0.092310 -0.062553
-0.093492 -0.063173
-0.094556 -0.063684
-0.095500 -0.064079
-0.096324 -0.064360
-0.097028 -0.064530
-0.097609 -0.064600
-0.098068 -0.064580
-0.098409 -0.064485
-0.098640 -0.064327
-0.098771 -0.064112
-0.098816 -0.063842
-0.098793 -0.063512
-0.098716 -0.063105
-0.098603 -0.062599
-0.098469 -0.061964
-0.098329 -0.061171
-0.098195 -0.060190
-0.098074 -0.058997
-0.097971 -0.057582
-0.097882 -0.055942
-0.097801 -0.054090
-0.097717 -0.052048
-0.097617 -0.049842
-0.097486 -0.047504
-0.097313 -0.045065
-0.097088 -0.042551
-0.096806 -0.039985
-0.096468 -0.037382
-0.096075 -0.034748
-0.095634 -0.032079
-0.095153 -0.029364
-0.094638 -0.026584
-0.094101 -0.023719
-0.093552 -0.020748
-0.093002 -0.017654
-0.092463 -0.014425
-0.091944 -0.011059
-0.091454 -0.007565
-0.090994 -0.003963
-0.090560 -0.000289
-0.090140 0.003413
-0.089720 0.007094
-0.089282 0.010705
-0.088811 0.014201
-0.088294 0.017547
-0.087723 0.020720
-0.087093 0.023704
-0.086406 0.026491
-0.085667 0.029078
-0.084883 0.031466
-0.084063 0.033656
-0.083219 0.035653
-0.082361 0.037464
-0.081505 0.039096
-0.080665 0.040560
-0.079857 0.041866
-0.079097 0.043023
-0.078396 0.044039
-0.077760 0.044920
-0.077190 0.045669
-0.076677 0.046286
-0.076208 0.046769
-0.075768 0.047116
-0.075340 0.047322
-0.074911 0.047381
-0.074470 0.047287
-0.074012 0.047033
-0.073536 0.046612
-0.073046 0.046017
-0.072548 0.045247
-0.072050 0.044302
-0.071562 0.043189
0.126800 -0.012874
0.124947 -0.014752
0.123071 -0.016610
0.121191 -0.018439
0.119319 -0.020227
0.117464 -0.021960
0.115628 -0.023628
0.113808 -0.025218
0.111998 -0.026721
0.110186 -0.028128
0.108364 -0.029430
0.106523 -0.030619
0.104655 -0.031691
0.102760 -0.032641
0.100838 -0.033471
0.098896 -0.034186
0.096945 -0.034797
0.094998 -0.035320
0.093070 -0.035774
0.091175 -0.036180
0.089324 -0.036555
0.087527 -0.036913
0.085786 -0.037260
0.084103 -0.037596
0.082479 -0.037915
0.080911 -0.038205
0.079395 -0.038452
0.077929 -0.038641
0.076507 -0.038757
0.075123 -0.038786
0.073775 -0.038719
0.072457 -0.038552
0.071166 -0.038283
0.069902 -0.037918
0.068663 -0.037465
0.067446 -0.036934
0.066250 -0.036339
0.065070 -0.035688
0.063899 -0.034989
0.062730 -0.034240
0.061551 -0.033432
0.060355 -0.032547
0.059133 -0.031565
0.057881 -0.030461
0.056594 -0.029212
0.055271 -0.027795
0.053914 -0.026196
0.052524 -0.024408
0.051107 -0.022430
0.049674 -0.020277
0.048236 -0.017971
0.046807 -0.015540
0.045399 -0.013017
0.044022 -0.010436
0.042680 -0.007826
0.041375 -0.005211
0.040103 -0.002605
0.038857 -0.000016
0.037629 0.002555
0.036410 0.005113
0.035189 0.007668
0.033952 0.010226
0.032689 0.012797
0.031384 0.015388
0.030025 0.018005
0.028600 0.020651
0.027101 0.023328
0.025525 0.026032
0.023879 0.028751
0.022175 0.031466
0.020435 0.034153
0.018685 0.036782
0.016951 0.039327
0.015258 0.041764
0.013629 0.044075
0.012080 0.046245
0.010624 0.048266
0.009265 0.050131
0.008000 0.051834
0.006817 0.053369
0.005698 0.054733
0.004625 0.055924
0.003573 0.056940
0.002521 0.057788
0.001449 0.058476
0.000342 0.059020
-0.000813 0.059436
-0.002021 0.059744
-0.003281 0.059961
-0.004585 0.060097
-0.005918 0.060158
-0.007259 0.060142
-0.008588 0.060040
-0.009885 0.059843
-0.011140 0.059540
-0.012346 0.059122
-0.013509 0.058584
-0.014641 0.057918
-0.015757 0.057121
-0.016876 0.056189
-0.018012 0.055124
0.035632 -0.001577
0.033889 -0.003343
0.032138 -0.005129
0.030390 -0.006917
0.028660 -0.008688
0.026961 -0.010422
0.025307 -0.012097
0.023707 -0.013695
0.022165 -0.015197
0.020681 -0.016591
0.019251 -0.017870
0.017863 -0.019035
0.016505 -0.020094
0.015160 -0.021064
0.013806 -0.021971
0.012423 -0.022847
0.010992 -0.023724
0.009499 -0.024628
0.007941 -0.025575
0.006332 -0.026564
0.004693 -0.027577
0.003058 -0.028581
0.001462 -0.029534
-0.000063 -0.030391
-0.001491 -0.031110
-0.002805 -0.031654
-0.003995 -0.031995
-0.005061 -0.032117
-0.006007 -0.032016
-0.006843 -0.031703
-0.007584 -0.031202
-0.008243 -0.030549
-0.008837 -0.029790
-0.009380 -0.028977
-0.009880 -0.028156
-0.010339 -0.027366
-0.010747 -0.026632
-0.011087 -0.025959
-0.011336 -0.025338
-0.011475 -0.024744
-0.011489 -0.024143
-0.011377 -0.023495
-0.011150 -0.022758
-0.010827 -0.021889
-0.010436 -0.020855
-0.010009 -0.019627
-0.009573 -0.018189
-0.009155 -0.016541
-0.008773 -0.014692
-0.008442 -0.012665
-0.008168 -0.010490
-0.007952 -0.008199
-0.007790 -0.005823
-0.007671 -0.003387
-0.007583 -0.000914
-0.007512 0.001581
-0.007445 0.004086
-0.007372 0.006589
-0.007292 0.009081
-0.007207 0.011557
-0.007127 0.014014
-0.007071 0.016456
-0.007058 0.018890
-0.007109 0.021327
-0.007241 0.023776
-0.007464 0.026245
-0.007783 0.028738
-0.008195 0.031256
-0.008691 0.033795
-0.009255 0.036349
-0.009873 0.038908
-0.010530 0.041458
-0.011216 0.043980
-0.011928 0.046450
-0.012669 0.048838
-0.013447 0.051115
-0.014274 0.053248
-0.015160 0.055210
-0.016116 0.056982
-0.017147 0.058549
-0.018255 0.059908
-0.019433 0.061063
-0.020667 0.062027
-0.021937 0.062821
-0.023215 0.063471
-0.024475 0.064010
-0.025683 0.064468
-0.026813 0.064876
-0.027839 0.065254
-0.028745 0.065612
-0.029524 0.065942
-0.030180 0.066225
-0.030724 0.066429
-0.031171 0.066517
-0.031541 0.066451
-0.031850 0.066198
-0.032113 0.065734
-0.032342 0.065043
-0.032545 0.064124
-0.032724 0.062985
-0.032879 0.061645
0.043765 0.045478
0.041898 0.043566
0.039927 0.041546
0.037885 0.039457
0.035807 0.037341
0.033719 0.035232
0.031638 0.033150
0.029562 0.031101
0.027476 0.029077
0.025353 0.027069
0.023167 0.025068
0.020897 0.023070
0.018533 0.021076
0.016078 0.019088
0.013545 0.017112
0.010960 0.015149
0.008356 0.013202
0.005772 0.011268
0.003251 0.009343
0.000830 0.007421
-0.001464 0.005498
-0.003618 0.003566
-0.005639 0.001612
-0.007549 -0.000385
-0.009382 -0.002451
-0.011175 -0.004609
-0.012959 -0.006858
-0.014747 -0.009175
-0.016534 -0.011509
-0.018303 -0.013798
-0.020028 -0.015981
-0.021680 -0.018005
-0.023230 -0.019829
-0.024646 -0.021424
-0.025899 -0.022777
-0.026963 -0.023884
-0.027822 -0.024760
-0.028474 -0.025429
-0.028941 -0.025927
-0.029270 -0.026302
-0.029533 -0.026614
-0.029818 -0.026930
-0.030208 -0.027311
-0.030770 -0.027788
-0.031539 -0.028348
-0.032507 -0.028930
-0.033635 -0.029442
-0.034866 -0.029783
-0.036136 -0.029866
-0.037389 -0.029627
-0.038573 -0.029027
-0.039647 -0.028051
-0.040574 -0.026710
-0.041329 -0.025034
-0.041895 -0.023080
-0.042275 -0.020925
-0.042498 -0.018665
-0.042619 -0.016409
-0.042720 -0.014268
-0.042891 -0.012340
-0.043213 -0.010691
-0.043740 -0.009327
-0.044489 -0.008195
-0.045439 -0.007191
-0.046540 -0.006192
-0.047729 -0.005089
-0.048938 -0.003805
-0.050101 -0.002294
-0.051158 -0.000542
-0.052064 0.001444
-0.052785 0.003640
-0.053305 0.006007
-0.053619 0.008494
-0.053742 0.011034
-0.053699 0.013550
-0.053528 0.015953
-0.053270 0.018156
-0.052966 0.020090
-0.052643 0.021719
-0.052312 0.023052
-0.051969 0.024138
-0.051600 0.025054
-0.051193 0.025881
-0.050738 0.026695
-0.050228 0.027549
-0.049657 0.028476
-0.049020 0.029487
-0.048312 0.030575
-0.047531 0.031720
-0.046676 0.032896
-0.045750 0.034069
-0.044754 0.035207
-0.043689 0.036277
-0.042552 0.037256
-0.041337 0.038132
-0.040031 0.038904
-0.038625 0.039585
-0.037113 0.040196
-0.035501 0.040759
-0.033813 0.041291
-0.032084 0.041802
-0.014542 0.009517
-0.016391 0.007800
-0.018379 0.006184
-0.020500 0.004679
-0.022743 0.003293
-0.025092 0.002026
-0.027521 0.000873
-0.029995 -0.000182
-0.032473 -0.001163
-0.034906 -0.002097
-0.037245 -0.003015
-0.039457 -0.003939
-0.041525 -0.004876
-0.043461 -0.005815
-0.045295 -0.006734
-0.047069 -0.007609
-0.048828 -0.008421
-0.050612 -0.009156
-0.052458 -0.009809
-0.054394 -0.010380
-0.056439 -0.010869
-0.058598 -0.011281
-0.060859 -0.011618
-0.063196 -0.011885
-0.065571 -0.012084
-0.067935 -0.012222
-0.070232 -0.012308
-0.072402 -0.012356
-0.074384 -0.012389
-0.076126 -0.012430
-0.077588 -0.012503
-0.078760 -0.012619
-0.079653 -0.012779
-0.080302 -0.012976
-0.080752 -0.013205
-0.081049 -0.013461
-0.081236 -0.013746
-0.081350 -0.014061
-0.081422 -0.014405
-0.081474 -0.014771
-0.081521 -0.015145
-0.081569 -0.015504
-0.081618 -0.015818
-0.081663 -0.016054
-0.081696 -0.016177
-0.081706 -0.016160
-0.081681 -0.015982
-0.081607 -0.015637
-0.081476 -0.015126
-0.081282 -0.014454
-0.081028 -0.013628
-0.080724 -0.012653
-0.080379 -0.011531
-0.080005 -0.010271
-0.079607 -0.008881
-0.079186 -0.007370
-0.078741 -0.005749
-0.078267 -0.004023
-0.077756 -0.002198
-0.077201 -0.000275
-0.076599 0.001746
-0.075952 0.003872
-0.075272 0.006110
-0.074577 0.008472
-0.073895 0.010970
-0.073252 0.013613
-0.072676 0.016406
-0.072184 0.019344
-0.071783 0.022414
-0.071466 0.025591
-0.071214 0.028843
-0.071001 0.032135
-0.070800 0.035432
-0.070585 0.038700
-0.070335 0.041912
-0.070033 0.045040
-0.069669 0.048061
-0.069239 0.050953
-0.068743 0.053698
-0.068193 0.056283
-0.067605 0.058703
-0.067003 0.060957
-0.066413 0.063057
-0.065861 0.065014
-0.065367 0.066844
-0.064937 0.068560
-0.064562 0.070166
-0.064218 0.071662
-0.063874 0.073042
-0.063492 0.074298
-0.063036 0.075416
-0.062476 0.076384
-0.061785 0.077186
-0.060946 0.077805
-0.059951 0.078224
-0.058802 0.078428
-0.057510 0.078403
-0.056097 0.078141
-0.054587 0.077637
-0.053007 0.076892
-0.051382 0.075908
0.016128 0.002416
0.014248 0.000518
0.012414 -0.001350
0.010628 -0.003171
0.008898 -0.004920
0.007240 -0.006581
0.005675 -0.008139
0.004226 -0.009589
0.002913 -0.010931
0.001748 -0.012169
0.000732 -0.013308
-0.000140 -0.014351
-0.000885 -0.015305
-0.001522 -0.016178
-0.002080 -0.016985
-0.002586 -0.017750
-0.003066 -0.018501
-0.003545 -0.019268
-0.004040 -0.020072
-0.004557 -0.020917
-0.005094 -0.021785
-0.005639 -0.022641
-0.006174 -0.023439
-0.006680 -0.024131
-0.007137 -0.024676
-0.007529 -0.025044
-0.007844 -0.025218
-0.008076 -0.025195
-0.008224 -0.024985
-0.008291 -0.024610
-0.008288 -0.024102
-0.008228 -0.023502
-0.008130 -0.022857
-0.008017 -0.022220
-0.007914 -0.021641
-0.007845 -0.021159
-0.007828 -0.020792
-0.007874 -0.020536
-0.007987 -0.020358
-0.008166 -0.020206
-0.008407 -0.020018
-0.008711 -0.019732
-0.009077 -0.019294
-0.009508 -0.018659
-0.010010 -0.017796
-0.010585 -0.016687
-0.011237 -0.015327
-0.011967 -0.013727
-0.012774 -0.011913
-0.013654 -0.009920
-0.014605 -0.007795
-0.015619 -0.005589
-0.016690 -0.003350
-0.017807 -0.001119
-0.018963 0.001080
-0.020146 0.003235
-0.021348 0.005352
-0.022562 0.007443
-0.023785 0.009527
-0.025020 0.011621
-0.026267 0.013742
-0.027531 0.015902
-0.028814 0.018109
-0.030115 0.020369
-0.031430 0.022684
-0.032754 0.025050
-0.034074 0.027462
-0.035376 0.029901
-0.036643 0.032346
-0.037852 0.034766
-0.038981 0.037127
-0.040010 0.039392
-0.040922 0.041526
-0.041704 0.043498
-0.042349 0.045281
-0.042854 0.046850
-0.043216 0.048188
-0.043437 0.049286
-0.043518 0.050139
-0.043460 0.050752
-0.043267 0.051135
-0.042945 0.051308
-0.042502 0.051300
-0.041948 0.051144
-0.041295 0.050882
-0.040556 0.050559
-0.039740 0.050219
-0.038856 0.049900
-0.037907 0.049627
-0.036895 0.049411
-0.035822 0.049244
-0.034693 0.049102
-0.033515 0.048950
-0.032293 0.048751
-0.031034 0.048468
-0.029740 0.048066
-0.028413 0.047523
-0.027051 0.046822
-0.025658 0.045959
-0.024239 0.044939
-0.022802 0.043780
0.036072 0.037040
0.034245 0.035168
0.032382 0.033220
0.030483 0.031224
0.028547 0.029202
0.026580 0.027166
0.024589 0.025110
0.022583 0.023025
0.020570 0.020893
0.018557 0.018703
0.016549 0.016449
0.014556 0.014134
0.012586 0.011770
0.010650 0.009376
0.008760 0.006975
0.006928 0.004591
0.005164 0.002246
0.003478 -0.000043
0.001875 -0.002262
0.000359 -0.004402
-0.001070 -0.006461
-0.002420 -0.008445
-0.003699 -0.010366
-0.004921 -0.012244
-0.006101 -0.014101
-0.007253 -0.015959
-0.008384 -0.017824
-0.009498 -0.019693
-0.010592 -0.021542
-0.011657 -0.023339
-0.012683 -0.025044
-0.013658 -0.026619
-0.014570 -0.028030
-0.015411 -0.029250
-0.016177 -0.030260
-0.016866 -0.031050
-0.017484 -0.031623
-0.018038 -0.031992
-0.018542 -0.032181
-0.019011 -0.032222
-0.019461 -0.032151
-0.019910 -0.032004
-0.020371 -0.031805
-0.020854 -0.031565
-0.021362 -0.031271
-0.021892 -0.030893
-0.022440 -0.030388
-0.022998 -0.029709
-0.023558 -0.028815
-0.024113 -0.027674
-0.024655 -0.026268
-0.025179 -0.024593
-0.025682 -0.022656
-0.026161 -0.020477
-0.026613 -0.018088
-0.027039 -0.015531
-0.027436 -0.012856
-0.027800 -0.010119
-0.028126 -0.007369
-0.028407 -0.004653
-0.028638 -0.001998
-0.028817 0.000583
-0.028944 0.003098
-0.029028 0.005573
-0.029081 0.008037
-0.029120 0.010523
-0.029158 0.013050
-0.029206 0.015625
-0.029269 0.018236
-0.029345 0.020859
-0.029428 0.023459
-0.029511 0.025999
-0.029583 0.028440
-0.029632 0.030749
-0.029642 0.032895
-0.029591 0.034855
-0.029459 0.036613
-0.029221 0.038165
-0.028862 0.039518
-0.028373 0.040682
-0.027760 0.041675
-0.027044 0.042513
-0.026256 0.043214
-0.025434 0.043792
-0.024620 0.044259
-0.023846 0.044626
-0.023143 0.044897
-0.022525 0.045072
-0.021999 0.045145
-0.021562 0.045112
-0.021203 0.044967
-0.020905 0.044711
-0.020646 0.044356
-0.020403 0.043920
-0.020154 0.043432
-0.019879 0.042927
-0.019569 0.042435
-0.019229 0.041980
-0.018873 0.041573
-0.018530 0.041211
-0.018234 0.040884
0.051347 -0.010537
0.049558 -0.012363
0.047845 -0.014164
0.046213 -0.015936
0.044668 -0.017678
0.043215 -0.019388
0.041854 -0.021067
0.040586 -0.022713
0.039406 -0.024321
0.038308 -0.025887
0.037282 -0.027403
0.036316 -0.028861
0.035397 -0.030254
0.034515 -0.031575
0.033661 -0.032816
0.032832 -0.033974
0.032030 -0.035047
0.031258 -0.036035
0.030523 -0.036943
0.029829 -0.037777
0.029182 -0.038544
0.028583 -0.039253
0.028035 -0.039914
0.027535 -0.040532
0.027082 -0.041110
0.026671 -0.041647
0.026298 -0.042136
0.025958 -0.042565
0.025645 -0.042922
0.025352 -0.043193
0.025071 -0.043368
0.024797 -0.043442
0.024525 -0.043415
0.024253 -0.043293
0.023982 -0.043084
0.023713 -0.042801
0.023445 -0.042452
0.023174 -0.042045
0.022889 -0.041583
0.022580 -0.041065
0.022230 -0.040487
0.021824 -0.039839
0.021346 -0.039107
0.020784 -0.038275
0.020124 -0.037323
0.019358 -0.036230
0.018476 -0.034972
0.017473 -0.033530
0.016345 -0.031888
0.015092 -0.030040
0.013722 -0.027993
0.012252 -0.025769
0.010705 -0.023403
0.009110 -0.020936
0.007493 -0.018415
0.005880 -0.015880
0.004289 -0.013369
0.002731 -0.010908
0.001210 -0.008513
-0.000275 -0.006193
-0.001730 -0.003948
-0.003161 -0.001773
-0.004578 0.000339
-0.005988 0.002399
-0.007404 0.004420
-0.008840 0.006416
-0.010310 0.008403
-0.011831 0.010395
-0.013415 0.012404
-0.015067 0.014433
-0.016781 0.016474
-0.018536 0.018502
-0.020303 0.020488
-0.022050 0.022398
-0.023742 0.024200
-0.025350 0.025873
-0.026850 0.027399
-0.028224 0.028772
-0.029459 0.029989
-0.030546 0.031051
-0.031481 0.031960
-0.032267 0.032721
-0.032912 0.033338
-0.033427 0.033819
-0.033832 0.034171
-0.034148 0.034408
-0.034398 0.034546
-0.034607 0.034602
-0.034797 0.034595
-0.034985 0.034542
-0.035181 0.034450
-0.035390 0.034322
-0.035608 0.034151
-0.035829 0.033926
-0.036047 0.033635
-0.036258 0.033264
-0.036460 0.032805
-0.036658 0.032250
-0.036854 0.031596
-0.037058 0.030840
-0.037279 0.029987
-0.003147 0.038108
-0.005026 0.036201
-0.006925 0.034209
-0.008832 0.032157
-0.010740 0.030072
-0.012651 0.027981
-0.014569 0.025909
-0.016507 0.023874
-0.018476 0.021887
-0.020484 0.019953
-0.022532 0.018077
-0.024616 0.016260
-0.026725 0.014508
-0.028845 0.012826
-0.030954 0.011217
-0.033028 0.009681
-0.035033 0.008214
-0.036937 0.006803
-0.038709 0.005432
-0.040323 0.004078
-0.041763 0.002717
-0.043022 0.001318
-0.044108 -0.000151
-0.045038 -0.001722
-0.045841 -0.003425
-0.046546 -0.005278
-0.047183 -0.007284
-0.047773 -0.009421
-0.048328 -0.011648
-0.048851 -0.013908
-0.049335 -0.016139
-0.049769 -0.018282
-0.050141 -0.020289
-0.050434 -0.022127
-0.050635 -0.023779
-0.050728 -0.025240
-0.050705 -0.026518
-0.050564 -0.027631
-0.050313 -0.028607
-0.049972 -0.029481
-0.049572 -0.030295
-0.049149 -0.031092
-0.048743 -0.031908
-0.048386 -0.032761
-0.048102 -0.033642
-0.047901 -0.034517
-0.047782 -0.035326
-0.047736 -0.035994
-0.047748 -0.036448
-0.047806 -0.036623
-0.047892 -0.036474
-0.047991 -0.035981
-0.048081 -0.035148
-0.048145 -0.034006
-0.048163 -0.032598
-0.048126 -0.030977
-0.048035 -0.029201
-0.047900 -0.027325
-0.047741 -0.025404
-0.047583 -0.023487
-0.047447 -0.021611
-0.047347 -0.019801
-0.047291 -0.018059
-0.047277 -0.016368
-0.047296 -0.014697
-0.047342 -0.013005
-0.047410 -0.011249
-0.047498 -0.009390
-0.047611 -0.007396
-0.047753 -0.005247
-0.047923 -0.002942
-0.048116 -0.000499
-0.048318 0.002041
-0.048508 0.004623
-0.048666 0.007186
-0.048769 0.009674
-0.048800 0.012042
-0.048744 0.014256
-0.048588 0.016297
-0.048325 0.018157
-0.047951 0.019840
-0.047473 0.021354
-0.046903 0.022712
-0.046262 0.023924
-0.045575 0.025006
-0.044871 0.025970
-0.044180 0.026835
-0.043530 0.027622
-0.042949 0.028353
-0.042459 0.029052
-0.042074 0.029742
-0.041797 0.030434
-0.041611 0.031131
-0.041489 0.031826
-0.041387 0.032508
-0.041260 0.033164
-0.041066 0.033788
-0.040775 0.034368
-0.040373 0.034895
-0.039864 0.035351
-0.039266 0.035718
0.086727 0.007481
0.084982 0.005710
0.083298 0.003990
0.081672 0.002335
0.080102 0.000766
0.078591 -0.000695
0.077145 -0.002027
0.075771 -0.003212
0.074481 -0.004240
0.073284 -0.005110
0.072186 -0.005828
0.071193 -0.006410
0.070302 -0.006873
0.069509 -0.007242
0.068806 -0.007539
0.068180 -0.007793
0.067619 -0.008028
0.067109 -0.008272
0.066638 -0.008549
0.066196 -0.008878
0.065778 -0.009276
0.065382 -0.009749
0.065014 -0.010300
0.064682 -0.010923
0.064395 -0.011606
0.064165 -0.012338
0.064001 -0.013102
0.063911 -0.013887
0.063893 -0.014680
0.063941 -0.015472
0.064042 -0.016256
0.064175 -0.017029
0.064318 -0.017789
0.064448 -0.018534
0.064543 -0.019265
0.064587 -0.019979
0.064565 -0.020672
0.064470 -0.021336
0.064300 -0.021959
0.064055 -0.022523
0.063739 -0.023007
0.063355 -0.023387
0.062906 -0.023637
0.062392 -0.023731
0.061814 -0.023646
0.061170 -0.023362
0.060458 -0.022861
0.059675 -0.022133
0.058817 -0.021172
0.057880 -0.019981
0.056860 -0.018570
0.055757 -0.016954
0.054573 -0.015156
0.053312 -0.013200
0.051983 -0.011110
0.050598 -0.008908
0.049168 -0.006611
0.047703 -0.004236
0.046209 -0.001795
0.044693 0.000702
0.043153 0.003242
0.041589 0.005817
0.039997 0.008416
0.038373 0.011029
0.036711 0.013651
0.035007 0.016276
0.033258 0.018902
0.031462 0.021529
0.029620 0.024156
0.027739 0.026781
0.025832 0.029394
0.023919 0.031982
0.022021 0.034526
0.020163 0.037005
0.018366 0.039395
0.016647 0.041674
0.015015 0.043819
0.013475 0.045811
0.012026 0.047629
0.010665 0.049258
0.009386 0.050686
0.008183 0.051904
0.007052 0.052911
0.005988 0.053713
0.004985 0.054323
0.004039 0.054766
0.003141 0.055071
0.002284 0.055273
0.001460 0.055407
0.000661 0.055500
-0.000115 0.055567
-0.000871 0.055608
-0.001606 0.055609
-0.002321 0.055545
-0.003020 0.055388
-0.003705 0.055110
-0.004383 0.054690
-0.005058 0.054112
-0.005732 0.053370
-0.006408 0.052464
-0.007082 0.051399
0.031964 0.028453
0.030125 0.026553
0.028348 0.024597
0.026628 0.022612
0.024948 0.020630
0.023280 0.018681
0.021593 0.016792
0.019862 0.014985
0.018070 0.013273
0.016205 0.011666
0.014267 0.010168
0.012259 0.008779
0.010189 0.007496
0.008073 0.006312
0.005931 0.005217
0.003787 0.004194
0.001672 0.003226
-0.000383 0.002287
-0.002349 0.001350
-0.004202 0.000388
-0.005935 -0.000622
-0.007552 -0.001697
-0.009071 -0.002843
-0.010519 -0.004057
-0.011922 -0.005328
-0.013300 -0.006635
-0.014667 -0.007952
-0.016029 -0.009251
-0.017384 -0.010504
-0.018728 -0.011687
-0.020051 -0.012780
-0.021343 -0.013772
-0.022595 -0.014658
-0.023796 -0.015441
-0.024936 -0.016130
-0.026006 -0.016742
-0.027004 -0.017297
-0.027931 -0.017819
-0.028793 -0.018331
-0.029605 -0.018851
-0.030379 -0.019387
-0.031127 -0.019932
-0.031857 -0.020467
-0.032566 -0.020958
-0.033246 -0.021361
-0.033887 -0.021631
-0.034478 -0.021723
-0.035010 -0.021597
-0.035477 -0.021228
-0.035874 -0.020601
-0.036200 -0.019716
-0.036453 -0.018588
-0.036638 -0.017242
-0.036759 -0.015712
-0.036829 -0.014038
-0.036864 -0.012257
-0.036883 -0.010407
-0.036903 -0.008518
-0.036935 -0.006612
-0.036980 -0.004703
-0.037029 -0.002793
-0.037067 -0.000872
-0.037078 0.001073
-0.037048 0.003066
-0.036971 0.005128
-0.036848 0.007283
-0.036686 0.009550
-0.036496 0.011942
-0.036293 0.014466
-0.036090 0.017110
-0.035899 0.019850
-0.035727 0.022651
-0.035578 0.025468
-0.035454 0.028260
-0.035348 0.030984
-0.035249 0.033606
-0.035138 0.036097
-0.034990 0.038434
-0.034784 0.040601
-0.034501 0.042587
-0.034133 0.044386
-0.033681 0.045996
-0.033152 0.047419
-0.032560 0.048660
-0.031921 0.049730
-0.031255 0.050644
-0.030579 0.051421
-0.029909 0.052081
-0.029256 0.052648
-0.028625 0.053138
-0.028012 0.053566
-0.027406 0.053939
-0.026789 0.054257
-0.026139 0.054515
-0.025441 0.054709
-0.024687 0.054831
-0.023880 0.054874
-0.023035 0.054830
-0.022174 0.054691
-0.021325 0.054450
-0.020512 0.054103
0.023669 0.011844
0.021871 0.009991
0.020140 0.008110
0.018467 0.006217
0.016845 0.004327
0.015265 0.002448
0.013722 0.000586
0.012219 -0.001258
0.010765 -0.003090
0.009370 -0.004918
0.008050 -0.006747
0.006811 -0.008581
0.005655 -0.010415
0.004578 -0.012245
0.003569 -0.014063
0.002616 -0.015863
0.001705 -0.017643
0.000823 -0.019401
-0.000041 -0.021139
-0.000897 -0.022859
-0.001751 -0.024558
-0.002603 -0.026234
-0.003452 -0.027877
-0.004288 -0.029475
-0.005098 -0.031015
-0.005863 -0.032485
-0.006561 -0.033874
-0.007172 -0.035175
-0.007680 -0.036380
-0.008079 -0.037483
-0.008377 -0.038474
-0.008591 -0.039346
-0.008748 -0.040093
-0.008876 -0.040717
-0.009004 -0.041226
-0.009154 -0.041631
-0.009347 -0.041944
-0.009599 -0.042177
-0.009919 -0.042336
-0.010313 -0.042420
-0.010783 -0.042421
-0.011325 -0.042326
-0.011933 -0.042119
-0.012597 -0.041780
-0.013307 -0.041296
-0.014052 -0.040654
-0.014826 -0.039842
-0.015625 -0.038851
-0.016450 -0.037676
-0.017306 -0.036314
-0.018197 -0.034770
-0.019125 -0.033059
-0.020091 -0.031203
-0.021088 -0.029231
-0.022107 -0.027170
-0.023139 -0.025047
-0.024172 -0.022881
-0.025197 -0.020687
-0.026206 -0.018472
-0.027192 -0.016242
-0.028155 -0.013997
-0.029093 -0.011737
-0.030012 -0.009461
-0.030919 -0.007167
-0.031826 -0.004847
-0.032748 -0.002494
-0.033699 -0.000092
-0.034696 0.002372
-0.035748 0.004911
-0.036858 0.007529
-0.038019 0.010216
-0.039209 0.012951
-0.040403 0.015700
-0.041568 0.018426
-0.042675 0.021090
-0.043699 0.023658
-0.044624 0.026102
-0.045438 0.028396
-0.046139 0.030523
-0.046729 0.032467
-0.047214 0.034216
-0.047602 0.035763
-0.047902 0.037108
-0.048119 0.038255
-0.048262 0.039216
-0.048334 0.040012
-0.048340 0.040669
-0.048284 0.041221
-0.048168 0.041701
-0.047991 0.042139
-0.047753 0.042558
-0.047447 0.042969
-0.047070 0.043371
-0.046618 0.043756
-0.046094 0.044107
-0.045503 0.044404
-0.044856 0.044627
-0.044167 0.044756
-0.043448 0.044771
-0.042710 0.044658
-0.041965 0.044405
0.094140 0.052072
0.092327 0.050234
0.090612 0.048405
0.089057 0.046646
0.087691 0.044980
0.086499 0.043392
0.085438 0.041839
0.084448 0.040271
0.083469 0.038641
0.082448 0.036920
0.081346 0.035087
0.080133 0.033136
0.078789 0.031066
0.077303 0.028881
0.075675 0.026592
0.073915 0.024211
0.072042 0.021752
0.070086 0.019232
0.068087 0.016668
0.066085 0.014071
0.064122 0.011451
0.062228 0.008809
0.060419 0.006147
0.058698 0.003475
0.057058 0.000808
0.055486 -0.001822
0.053969 -0.004381
0.052493 -0.006831
0.051047 -0.009138
0.049621 -0.011274
0.048206 -0.013221
0.046798 -0.014970
0.045398 -0.016522
0.044006 -0.017890
0.042627 -0.019099
0.041265 -0.020191
0.039921 -0.021221
0.038588 -0.022256
0.037257 -0.023369
0.035913 -0.024620
0.034545 -0.026040
0.033148 -0.027613
0.031731 -0.029280
0.030304 -0.030953
0.028883 -0.032534
0.027480 -0.033930
0.026101 -0.035064
0.024753 -0.035877
0.023437 -0.036328
0.022155 -0.036397
0.020905 -0.036086
0.019685 -0.035415
0.018487 -0.034430
0.017298 -0.033200
0.016097 -0.031815
0.014858 -0.030382
0.013554 -0.029006
0.012170 -0.027772
0.010707 -0.026726
0.009190 -0.025858
0.007657 -0.025118
0.006151 -0.024427
0.004709 -0.023703
0.003358 -0.022871
0.002115 -0.021872
0.000989 -0.020663
-0.000017 -0.019218
-0.000903 -0.017526
-0.001673 -0.015596
-0.002334 -0.013455
-0.002895 -0.011148
-0.003367 -0.008734
-0.003765 -0.006286
-0.004099 -0.003879
-0.004380 -0.001582
-0.004604 0.000558
-0.004764 0.002521
-0.004844 0.004315
-0.004830 0.005963
-0.004714 0.007498
-0.004496 0.008954
-0.004183 0.010358
-0.003789 0.011738
-0.003331 0.013114
-0.002831 0.014507
-0.002310 0.015934
-0.001787 0.017410
-0.001279 0.018941
-0.000795 0.020532
-0.000338 0.022178
0.000102 0.023874
0.000545 0.025613
0.001014 0.027389
0.001534 0.029195
0.002116 0.031019
0.002758 0.032841
0.003440 0.034629
0.004130 0.036347
0.004795 0.037960
0.005400 0.039436
0.005911 0.040753
0.023459 0.007308
0.021629 0.005450
0.019845 0.003646
0.018111 0.001919
0.016433 0.000277
0.014813 -0.001284
0.013257 -0.002789
0.011761 -0.004291
0.010321 -0.005862
0.008923 -0.007579
0.007553 -0.009494
0.006207 -0.011606
0.004892 -0.013864
0.003625 -0.016183
0.002425 -0.018476
0.001306 -0.020668
0.000281 -0.022705
-0.000644 -0.024545
-0.001466 -0.026161
-0.002180 -0.027535
-0.002788 -0.028660
-0.003292 -0.029543
-0.003703 -0.030212
-0.004041 -0.030724
-0.004336 -0.031163
-0.004630 -0.031644
-0.004972 -0.032296
-0.005404 -0.033231
-0.005942 -0.034501
-0.006572 -0.036069
-0.007249 -0.037820
-0.007925 -0.039610
-0.008560 -0.041306
-0.009128 -0.042802
-0.009619 -0.044026
-0.010029 -0.044931
-0.010361 -0.045490
-0.010623 -0.045690
-0.010830 -0.045534
-0.010999 -0.045040
-0.011157 -0.044251
-0.011341 -0.043231
-0.011594 -0.042071
-0.011961 -0.040880
-0.012483 -0.039768
-0.013182 -0.038810
-0.014054 -0.038015
-0.015068 -0.037318
-0.016183 -0.036607
-0.017360 -0.035762
-0.018572 -0.034682
-0.019801 -0.033299
-0.021037 -0.031575
-0.022270 -0.029499
-0.023493 -0.027078
-0.024697 -0.024338
-0.025875 -0.021318
-0.027020 -0.018067
-0.028125 -0.014646
-0.029188 -0.011120
-0.030206 -0.007557
-0.031171 -0.004021
-0.032073 -0.000565
-0.032896 0.002781
-0.033628 0.006011
-0.034268 0.009143
-0.034832 0.012203
-0.035354 0.015213
-0.035873 0.018187
-0.036427 0.021132
-0.037048 0.024040
-0.037753 0.026896
-0.038544 0.029672
-0.039411 0.032331
-0.040335 0.034831
-0.041285 0.037137
-0.042227 0.039220
-0.043115 0.041073
-0.043894 0.042708
-0.044498 0.044163
-0.044849 0.045497
-0.044880 0.046777
-0.044547 0.048052
-0.043858 0.049336
-0.042875 0.050602
-0.041688 0.051798
-0.040398 0.052870
-0.039096 0.053774
-0.037854 0.054480
-0.036727 0.054971
-0.035752 0.055235
-0.034950 0.055266
-0.034326 0.055060
-0.033870 0.054625
-0.033553 0.053977
-0.033328 0.053154
-0.033122 0.052211
-0.032849 0.051226
-0.032413 0.050282
-0.031732 0.049453
-0.030776 0.048775
0.076196 0.035975
0.074394 0.034103
0.072622 0.032190
0.070885 0.030253
0.069179 0.028307
0.067490 0.026367
0.065799 0.024448
0.064088 0.022566
0.062340 0.020737
0.060541 0.018976
0.058683 0.017293
0.056763 0.015697
0.054785 0.014192
0.052758 0.012779
0.050697 0.011453
0.048622 0.010205
0.046554 0.009016
0.044514 0.007862
0.042520 0.006714
0.040591 0.005539
0.038740 0.004313
0.036981 0.003018
0.035321 0.001653
0.033765 0.000234
0.032313 -0.001206
0.030959 -0.002624
0.029691 -0.003975
0.028499 -0.005219
0.027370 -0.006323
0.026295 -0.007267
0.025266 -0.008041
0.024278 -0.008647
0.023330 -0.009094
0.022422 -0.009406
0.021558 -0.009615
0.020740 -0.009768
0.019969 -0.009915
0.019245 -0.010107
0.018567 -0.010379
0.017931 -0.010745
0.017341 -0.011187
0.016797 -0.011658
0.016303 -0.012090
0.015858 -0.012405
0.015452 -0.012528
0.015072 -0.012394
0.014703 -0.011959
0.014330 -0.011200
0.013944 -0.010113
0.013540 -0.008711
0.013114 -0.007023
0.012670 -0.005091
0.012212 -0.002969
0.011744 -0.000720
0.011274 0.001590
0.010810 0.003899
0.010355 0.006160
0.009915 0.008346
0.009488 0.010457
0.009070 0.012517
0.008651 0.014571
0.008212 0.016670
0.007729 0.018873
0.007170 0.021232
0.006509 0.023787
0.005730 0.026553
0.004834 0.029514
0.003837 0.032631
0.002768 0.035849
0.001659 0.039106
0.000543 0.042341
-0.000550 0.045498
-0.001595 0.048530
-0.002571 0.051398
-0.003463 0.054075
-0.004263 0.056544
-0.004973 0.058797
-0.005603 0.060830
-0.006169 0.062650
-0.006698 0.064268
-0.007218 0.065704
-0.007765 0.066982
-0.008372 0.068137
-0.009070 0.069204
-0.009881 0.070213
-0.010806 0.071183
-0.011824 0.072114
-0.012898 0.072994
-0.013978 0.073804
-0.015014 0.074528
-0.015959 0.075152
-0.016779 0.075669
-0.017448 0.076075
-0.017955 0.076363
-0.018302 0.076525
-0.018499 0.076547
-0.018567 0.076414
-0.018530 0.076113
-0.018412 0.075634
-0.018239 0.074974
-0.018037 0.074142
0.040869 -0.048532
0.039040 -0.050288
0.037250 -0.051881
0.035511 -0.053318
0.033835 -0.054612
0.032231 -0.055778
0.030709 -0.056834
0.029274 -0.057796
0.027927 -0.058675
0.026666 -0.059480
0.025488 -0.060213
0.024386 -0.060870
0.023352 -0.061444
0.022379 -0.061923
0.021462 -0.062296
0.020596 -0.062553
0.019779 -0.062690
0.019007 -0.062704
0.018276 -0.062603
0.017582 -0.062398
0.016918 -0.062102
0.016281 -0.061735
0.015663 -0.061315
0.015063 -0.060858
0.014477 -0.060375
0.013904 -0.059872
0.013345 -0.059348
0.012800 -0.058800
0.012274 -0.058220
0.011771 -0.057603
0.011299 -0.056949
0.010866 -0.056259
0.010483 -0.055539
0.010155 -0.054799
0.009887 -0.054045
0.009674 -0.053279
0.009507 -0.052503
0.009371 -0.051711
0.009248 -0.050897
0.009118 -0.050053
0.008963 -0.049169
0.008767 -0.048233
0.008513 -0.047227
0.008188 -0.046135
0.007780 -0.044935
0.007279 -0.043609
0.006676 -0.042138
0.005969 -0.040516
0.005160 -0.038742
0.004258 -0.036829
0.003276 -0.034797
0.002232 -0.032676
0.001147 -0.030498
0.000037 -0.028294
-0.001086 -0.026086
-0.002219 -0.023889
-0.003366 -0.021705
-0.004533 -0.019531
-0.005728 -0.017357
-0.006960 -0.015172
-0.008234 -0.012966
-0.009556 -0.010728
-0.010928 -0.008451
-0.012356 -0.006132
-0.013843 -0.003768
-0.015389 -0.001362
-0.016998 0.001080
-0.018666 0.003549
-0.020390 0.006031
-0.022160 0.008506
-0.023965 0.010953
-0.025788 0.013348
-0.027610 0.015670
-0.029410 0.017900
-0.031169 0.020024
-0.032865 0.022034
-0.034481 0.023927
-0.036004 0.025702
-0.037423 0.027361
-0.038735 0.028905
-0.039939 0.030333
-0.041043 0.031646
-0.042057 0.032845
-0.042994 0.033931
-0.043870 0.034908
-0.044700 0.035783
-0.045497 0.036561
-0.046270 0.037248
-0.047027 0.037848
-0.047768 0.038363
-0.048489 0.038791
-0.049183 0.039126
-0.049840 0.039362
-0.050448 0.039488
-0.050996 0.039494
-0.051474 0.039368
-0.051874 0.039099
-0.052189 0.038679
-0.052420 0.038105
-0.052568 0.037375
-0.052643 0.036497
-0.014351 0.007448
-0.016171 0.005656
-0.017927 0.003952
-0.019606 0.002334
-0.021198 0.000784
-0.022700 -0.000736
-0.024111 -0.002279
-0.025441 -0.003912
-0.026702 -0.005706
-0.027906 -0.007718
-0.029063 -0.009973
-0.030171 -0.012453
-0.031219 -0.015100
-0.032191 -0.017830
-0.033074 -0.020553
-0.033854 -0.023185
-0.034526 -0.025656
-0.035087 -0.027911
-0.035538 -0.029912
-0.035886 -0.031635
-0.036140 -0.033072
-0.036317 -0.034231
-0.036438 -0.035140
-0.036528 -0.035851
-0.036613 -0.036439
-0.036719 -0.037000
-0.036863 -0.037631
-0.037049 -0.038411
-0.037260 -0.039372
-0.037465 -0.040491
-0.037624 -0.041696
-0.037704 -0.042893
-0.037680 -0.043985
-0.037538 -0.044888
-0.037275 -0.045543
-0.036894 -0.045911
-0.036405 -0.045972
-0.035821 -0.045728
-0.035164 -0.045194
-0.034466 -0.044397
-0.033767 -0.043378
-0.033111 -0.042185
-0.032543 -0.040876
-0.032098 -0.039513
-0.031788 -0.038152
-0.031603 -0.036826
-0.031515 -0.035542
-0.031486 -0.034274
-0.031488 -0.032974
-0.031509 -0.031587
-0.031553 -0.030065
-0.031634 -0.028368
-0.031771 -0.026474
-0.031977 -0.024374
-0.032264 -0.022071
-0.032637 -0.019585
-0.033095 -0.016941
-0.033633 -0.014175
-0.034245 -0.011323
-0.034919 -0.008418
-0.035643 -0.005490
-0.036399 -0.002556
-0.037167 0.000373
-0.037926 0.003299
-0.038661 0.006223
-0.039367 0.009145
-0.040049 0.012055
-0.040723 0.014932
-0.041409 0.017752
-0.042122 0.020489
-0.042875 0.023116
-0.043674 0.025611
-0.044519 0.027953
-0.045404 0.030126
-0.046318 0.032117
-0.047243 0.033919
-0.048158 0.035535
-0.049035 0.036978
-0.049846 0.038277
-0.050567 0.039471
-0.051180 0.040603
-0.051685 0.041713
-0.052104 0.042826
-0.052475 0.043949
-0.052845 0.045072
-0.053251 0.046172
-0.053717 0.047219
-0.054244 0.048181
-0.054819 0.049027
-0.055419 0.049726
-0.056015 0.050258
-0.056573 0.050606
-0.057061 0.050763
-0.057444 0.050733
-0.057686 0.050533
-0.057753 0.050190
-0.057616 0.049740
-0.057260 0.049224
-0.056691 0.048677
-0.055942 0.048120
-0.055073 0.047561
0.058023 0.000361
0.056108 -0.001411
0.054073 -0.003086
0.051950 -0.004652
0.049781 -0.006103
0.047611 -0.007449
0.045479 -0.008711
0.043419 -0.009921
0.041448 -0.011109
0.039570 -0.012294
0.037776 -0.013478
0.036051 -0.014644
0.034379 -0.015763
0.032746 -0.016803
0.031140 -0.017731
0.029553 -0.018523
0.027984 -0.019162
0.026431 -0.019639
0.024900 -0.019954
0.023397 -0.020117
0.021931 -0.020151
0.020510 -0.020092
0.019137 -0.019992
0.017816 -0.019916
0.016540 -0.019940
0.015301 -0.020134
0.014091 -0.020550
0.012909 -0.021202
0.011760 -0.022064
0.010656 -0.023078
0.009608 -0.024171
0.008628 -0.025269
0.007723 -0.026313
0.006896 -0.027254
0.006149 -0.028059
0.005479 -0.028706
0.004881 -0.029184
0.004345 -0.029497
0.003851 -0.029661
0.003375 -0.029709
0.002882 -0.029690
0.002335 -0.029667
0.001693 -0.029706
0.000927 -0.029859
0.000022 -0.030140
-0.001013 -0.030520
-0.002153 -0.030930
-0.003364 -0.031279
-0.004609 -0.031477
-0.005858 -0.031449
-0.007082 -0.031140
-0.008261 -0.030516
-0.009377 -0.029562
-0.010417 -0.028280
-0.011378 -0.026684
-0.012261 -0.024803
-0.013079 -0.022680
-0.013853 -0.020373
-0.014611 -0.017951
-0.015385 -0.015488
-0.016204 -0.013054
-0.017087 -0.010694
-0.018037 -0.008419
-0.019047 -0.006203
-0.020096 -0.003991
-0.021167 -0.001720
-0.022242 0.000667
-0.023310 0.003210
-0.024359 0.005927
-0.025379 0.008817
-0.026356 0.011861
-0.027277 0.015023
-0.028127 0.018261
-0.028895 0.021523
-0.029569 0.024758
-0.030142 0.027914
-0.030606 0.030947
-0.030949 0.033821
-0.031160 0.036512
-0.031223 0.039014
-0.031132 0.041329
-0.030888 0.043468
-0.030509 0.045443
-0.030021 0.047265
-0.029458 0.048942
-0.028857 0.050484
-0.028250 0.051898
-0.027664 0.053193
-0.027122 0.054373
-0.026641 0.055439
-0.026229 0.056389
-0.025887 0.057221
-0.025606 0.057935
-0.025363 0.058538
-0.025119 0.059046
-0.024824 0.059484
-0.024419 0.059882
-0.023855 0.060263
-0.023102 0.060638
-0.022165 0.060994
-0.021081 0.061301
0.083395 0.042372
0.081574 0.040558
0.079712 0.038677
0.077833 0.036747
0.075963 0.034779
0.074129 0.032778
0.072355 0.030740
0.070661 0.028659
0.069062 0.026530
0.067564 0.024353
0.066165 0.022138
0.064855 0.019907
0.063619 0.017690
0.062439 0.015520
0.061299 0.013431
0.060187 0.011450
0.059098 0.009599
0.058029 0.007895
0.056982 0.006344
0.055959 0.004947
0.054963 0.003693
0.053995 0.002564
0.053056 0.001533
0.052147 0.000564
0.051275 -0.000377
0.050449 -0.001319
0.049685 -0.002281
0.049003 -0.003262
0.048421 -0.004244
0.047950 -0.005199
0.047591 -0.006092
0.047335 -0.006890
0.047169 -0.007569
0.047073 -0.008116
0.047028 -0.008528
0.047016 -0.008811
0.047013 -0.008976
0.046996 -0.009038
0.046936 -0.009020
0.046805 -0.008943
0.046576 -0.008835
0.046225 -0.008719
0.045743 -0.008616
0.045127 -0.008532
0.044392 -0.008459
0.043557 -0.008374
0.042647 -0.008241
0.041683 -0.008019
0.040680 -0.007662
0.039646 -0.007133
0.038585 -0.006401
0.037500 -0.005453
0.036395 -0.004288
0.035275 -0.002922
0.034147 -0.001383
0.033014 0.000295
0.031881 0.002073
0.030747 0.003912
0.029610 0.005777
0.028468 0.007639
0.027322 0.009479
0.026175 0.011287
0.025031 0.013068
0.023896 0.014832
0.022774 0.016597
0.021662 0.018384
0.020557 0.020212
0.019452 0.022102
0.018337 0.024068
0.017208 0.026121
0.016059 0.028261
0.014894 0.030478
0.013720 0.032746
0.012552 0.035034
0.011408 0.037299
0.010310 0.039505
0.009280 0.041615
0.008338 0.043603
0.007501 0.045447
0.006781 0.047137
0.006178 0.048665
0.005685 0.050027
0.005289 0.051224
0.004970 0.052257
0.004707 0.053133
0.004480 0.053863
0.004270 0.054461
0.004062 0.054947
0.003841 0.055341
0.003596 0.055667
0.003322 0.055947
0.003021 0.056199
0.002706 0.056435
0.002397 0.056661
0.002125 0.056876
0.001919 0.057071
0.001803 0.057232
0.001791 0.057339
0.001881 0.057367
0.002060 0.057291
0.002305 0.057092
-0.050234 -0.008294
-0.052053 -0.010128
-0.053833 -0.011965
-0.055590 -0.013783
-0.057338 -0.015563
-0.059083 -0.017300
-0.060825 -0.018995
-0.062554 -0.020661
-0.064254 -0.022313
-0.065907 -0.023969
-0.067493 -0.025644
-0.068993 -0.027349
-0.070391 -0.029087
-0.071676 -0.030857
-0.072842 -0.032652
-0.073891 -0.034465
-0.074827 -0.036283
-0.075662 -0.038098
-0.076404 -0.039897
-0.077066 -0.041674
-0.077655 -0.043422
-0.078175 -0.045136
-0.078627 -0.046812
-0.079010 -0.048452
-0.079320 -0.050057
-0.079553 -0.051631
-0.079705 -0.053178
-0.079771 -0.054701
-0.079754 -0.056199
-0.079660 -0.057667
-0.079500 -0.059093
-0.079289 -0.060463
-0.079042 -0.061760
-0.078774 -0.062967
-0.078496 -0.064062
-0.078219 -0.065028
-0.077948 -0.065848
-0.077692 -0.066511
-0.077454 -0.067009
-0.077236 -0.067339
-0.077038 -0.067499
-0.076858 -0.067487
-0.076694 -0.067303
-0.076542 -0.066940
-0.076400 -0.066393
-0.076272 -0.065650
-0.076166 -0.064702
-0.076097 -0.063534
-0.076085 -0.062137
-0.076152 -0.060503
-0.076316 -0.058632
-0.076591 -0.056527
-0.076984 -0.054199
-0.077492 -0.051663
-0.078104 -0.048939
-0.078806 -0.046052
-0.079577 -0.043033
-0.080395 -0.039914
-0.081237 -0.036727
-0.082082 -0.033505
-0.082917 -0.030273
-0.083733 -0.027052
-0.084532 -0.023853
-0.085323 -0.020679
-0.086125 -0.017524
-0.086958 -0.014379
-0.087843 -0.011232
-0.088797 -0.008076
-0.089825 -0.004912
-0.090922 -0.001753
-0.092068 0.001382
-0.093239 0.004464
-0.094404 0.007459
-0.095531 0.010335
-0.096588 0.013054
-0.097551 0.015586
-0.098401 0.017904
-0.099128 0.019991
-0.099734 0.021836
-0.100230 0.023435
-0.100632 0.024794
-0.100963 0.025920
-0.101245 0.026829
-0.101495 0.027538
-0.101728 0.028070
-0.101951 0.028448
-0.102167 0.028699
-0.102376 0.028844
-0.102571 0.028901
-0.102741 0.028880
-0.102872 0.028783
-0.102950 0.028606
-0.102964 0.028343
-0.102909 0.027984
-0.102782 0.027525
-0.102591 0.026961
-0.102346 0.026293
-0.102065 0.025524
-0.101768 0.024663
-0.101472 0.023718
-0.101189 0.022699
0.119052 -0.020793
0.117228 -0.022613
0.115407 -0.024326
0.113608 -0.025925
0.111854 -0.027413
0.110172 -0.028802
0.108591 -0.030109
0.107136 -0.031357
0.105828 -0.032570
0.104676 -0.033764
0.103673 -0.034946
0.102800 -0.036108
0.102028 -0.037228
0.101324 -0.038276
0.100657 -0.039222
0.099999 -0.040035
0.099330 -0.040689
0.098635 -0.041169
0.097905 -0.041465
0.097134 -0.041577
0.096319 -0.041510
0.095459 -0.041276
0.094552 -0.040895
0.093600 -0.040388
0.092603 -0.039780
0.091566 -0.039094
0.090492 -0.038351
0.089390 -0.037564
0.088264 -0.036737
0.087118 -0.035865
0.085952 -0.034939
0.084760 -0.033945
0.083538 -0.032874
0.082280 -0.031722
0.080986 -0.030490
0.079660 -0.029186
0.078310 -0.027821
0.076944 -0.026411
0.075573 -0.024971
0.074203 -0.023514
0.072840 -0.022052
0.071482 -0.020590
0.070126 -0.019127
0.068766 -0.017656
0.067393 -0.016161
0.065998 -0.014622
0.064569 -0.013012
0.063093 -0.011303
0.061555 -0.009466
0.059942 -0.007479
0.058242 -0.005327
0.056449 -0.003013
0.054569 -0.000553
0.052613 0.002024
0.050604 0.004680
0.048566 0.007377
0.046524 0.010078
0.044503 0.012751
0.042524 0.015371
0.040607 0.017923
0.038768 0.020397
0.037015 0.022790
0.035355 0.025106
0.033786 0.027350
0.032301 0.029530
0.030886 0.031653
0.029519 0.033727
0.028177 0.035755
0.026834 0.037740
0.025469 0.039684
0.024062 0.041581
0.022607 0.043419
0.021106 0.045178
0.019573 0.046836
0.018031 0.048369
0.016506 0.049761
0.015027 0.051003
0.013623 0.052094
0.012317 0.053040
0.011129 0.053852
0.010071 0.054539
0.009146 0.055110
0.008349 0.055567
0.007667 0.055911
0.007079 0.056139
0.006562 0.056249
0.006089 0.056240
0.005634 0.056120
0.005172 0.055896
0.004684 0.055581
0.004156 0.055189
0.003582 0.054728
0.002967 0.054207
0.002326 0.053628
0.001681 0.052990
0.001054 0.052294
0.000465 0.051535
-0.000073 0.050711
-0.000556 0.049819
-0.000990 0.048852
-0.001389 0.047806
0.084291 0.028486
0.082453 0.026548
0.080597 0.024462
0.078747 0.022275
0.076930 0.020035
0.075170 0.017787
0.073487 0.015563
0.071893 0.013383
0.070394 0.011257
0.068986 0.009184
0.067661 0.007160
0.066411 0.005179
0.065226 0.003234
0.064100 0.001320
0.063027 -0.000568
0.062006 -0.002435
0.061037 -0.004284
0.060123 -0.006117
0.059268 -0.007940
0.058474 -0.009757
0.057746 -0.011574
0.057084 -0.013397
0.056487 -0.015233
0.055950 -0.017088
0.055470 -0.018963
0.055037 -0.020850
0.054648 -0.022732
0.054294 -0.024579
0.053971 -0.026354
0.053671 -0.028018
0.053385 -0.029536
0.053106 -0.030883
0.052826 -0.032043
0.052540 -0.033009
0.052245 -0.033785
0.051937 -0.034379
0.051612 -0.034807
0.051266 -0.035090
0.050891 -0.035251
0.050477 -0.035315
0.050012 -0.035307
0.049484 -0.035242
0.048884 -0.035127
0.048203 -0.034953
0.047437 -0.034696
0.046583 -0.034327
0.045641 -0.033809
0.044609 -0.033113
0.043484 -0.032216
0.042265 -0.031104
0.040954 -0.029780
0.039554 -0.028254
0.038078 -0.026550
0.036540 -0.024699
0.034957 -0.022736
0.033345 -0.020696
0.031720 -0.018612
0.030094 -0.016514
0.028476 -0.014420
0.026871 -0.012345
0.025281 -0.010293
0.023703 -0.008263
0.022130 -0.006250
0.020549 -0.004246
0.018947 -0.002241
0.017309 -0.000225
0.015621 0.001813
0.013874 0.003882
0.012064 0.005988
0.010196 0.008126
0.008282 0.010286
0.006345 0.012447
0.004415 0.014583
0.002526 0.016666
0.000713 0.018673
-0.000988 0.020584
-0.002546 0.022385
-0.003939 0.024066
-0.005154 0.025621
-0.006193 0.027040
-0.007074 0.028311
-0.007824 0.029423
-0.008476 0.030367
-0.009066 0.031140
-0.009626 0.031748
-0.010183 0.032207
-0.010761 0.032538
-0.011376 0.032768
-0.012039 0.032924
-0.012753 0.033032
-0.013511 0.033111
-0.014299 0.033174
-0.015094 0.033227
-0.015869 0.033271
-0.016597 0.033301
-0.017260 0.033311
-0.017848 0.033286
-0.018365 0.033211
-0.018826 0.033069
-0.019252 0.032844
-0.019667 0.032524
0.065001 -0.014512
0.063178 -0.016337
0.061379 -0.018145
0.059603 -0.019915
0.057850 -0.021619
0.056120 -0.023232
0.054418 -0.024725
0.052745 -0.026073
0.051107 -0.027258
0.049504 -0.028268
0.047939 -0.029100
0.046411 -0.029758
0.044920 -0.030258
0.043464 -0.030625
0.042039 -0.030889
0.040641 -0.031087
0.039264 -0.031262
0.037904 -0.031451
0.036561 -0.031690
0.035236 -0.032003
0.033936 -0.032401
0.032673 -0.032881
0.031459 -0.033425
0.030304 -0.034008
0.029217 -0.034597
0.028199 -0.035161
0.027249 -0.035672
0.026360 -0.036106
0.025523 -0.036451
0.024730 -0.036701
0.023971 -0.036862
0.023240 -0.036947
0.022529 -0.036977
0.021837 -0.036976
0.021164 -0.036969
0.020514 -0.036981
0.019897 -0.037027
0.019324 -0.037115
0.018808 -0.037241
0.018361 -0.037392
0.017989 -0.037544
0.017688 -0.037665
0.017447 -0.037719
0.017249 -0.037668
0.017070 -0.037473
0.016883 -0.037101
0.016664 -0.036524
0.016390 -0.035723
0.016043 -0.034688
0.015610 -0.033418
0.015083 -0.031920
0.014459 -0.030209
0.013741 -0.028305
0.012939 -0.026235
0.012063 -0.024025
0.011128 -0.021705
0.010148 -0.019303
0.009134 -0.016847
0.008093 -0.014363
0.007029 -0.011872
0.005940 -0.009394
0.004820 -0.006941
0.003659 -0.004522
0.002448 -0.002138
0.001182 0.000213
-0.000145 0.002534
-0.001529 0.004833
-0.002963 0.007114
-0.004437 0.009384
-0.005935 0.011647
-0.007437 0.013905
-0.008923 0.016159
-0.010373 0.018404
-0.011769 0.020629
-0.013099 0.022819
-0.014356 0.024950
-0.015541 0.026992
-0.016659 0.028917
-0.017721 0.030694
-0.018738 0.032301
-0.019724 0.033722
-0.020689 0.034947
-0.021641 0.035980
-0.022583 0.036830
-0.023516 0.037516
-0.024436 0.038064
-0.025338 0.038503
-0.026215 0.038865
-0.027059 0.039179
-0.027864 0.039468
-0.028628 0.039749
-0.029350 0.040025
-0.030036 0.040290
-0.030694 0.040527
-0.031336 0.040719
-0.031973 0.040842
-0.032618 0.040879
-0.033281 0.040818
-0.033969 0.040651
-0.034685 0.040378
-0.035431 0.040003
0.011688 0.010221
0.009822 0.008449
0.007858 0.006771
0.005801 0.005193
0.003662 0.003713
0.001461 0.002319
-0.000775 0.000992
-0.003018 -0.000288
-0.005240 -0.001540
-0.007419 -0.002778
-0.009538 -0.004014
-0.011589 -0.005250
-0.013569 -0.006487
-0.015486 -0.007717
-0.017351 -0.008935
-0.019178 -0.010133
-0.020987 -0.011306
-0.022795 -0.012452
-0.024622 -0.013568
-0.026480 -0.014656
-0.028376 -0.015716
-0.030306 -0.016750
-0.032251 -0.017756
-0.034182 -0.018734
-0.036057 -0.019680
-0.037834 -0.020590
-0.039476 -0.021457
-0.040952 -0.022279
-0.042245 -0.023051
-0.043346 -0.023771
-0.044260 -0.024438
-0.044999 -0.025052
-0.045578 -0.025615
-0.046018 -0.026129
-0.046335 -0.026593
-0.046551 -0.027009
-0.046681 -0.027374
-0.046741 -0.027683
-0.046743 -0.027929
-0.046698 -0.028098
-0.046611 -0.028173
-0.046485 -0.028132
-0.046322 -0.027946
-0.046124 -0.027586
-0.045892 -0.027021
-0.045630 -0.026228
-0.045343 -0.025196
-0.045038 -0.023923
-0.044722 -0.022420
-0.044401 -0.020708
-0.044084 -0.018814
-0.043777 -0.016769
-0.043484 -0.014603
-0.043207 -0.012347
-0.042944 -0.010028
-0.042691 -0.007669
-0.042442 -0.005285
-0.042187 -0.002887
-0.041917 -0.000475
-0.041624 0.001955
-0.041306 0.004414
-0.040965 0.006920
-0.040613 0.009497
-0.040268 0.012170
-0.039953 0.014958
-0.039687 0.017864
-0.039484 0.020873
-0.039350 0.023949
-0.039277 0.027045
-0.039256 0.030107
-0.039269 0.033084
-0.039300 0.035929
-0.039333 0.038604
-0.039354 0.041079
-0.039354 0.043335
-0.039327 0.045357
-0.039274 0.047141
-0.039196 0.048691
-0.039102 0.050018
-0.038999 0.051144
-0.038899 0.052096
-0.038814 0.052906
-0.038758 0.053609
-0.038740 0.054238
-0.038768 0.054818
-0.038839 0.055363
-0.038943 0.055872
-0.039062 0.056333
-0.039172 0.056723
-0.039249 0.057018
-0.039272 0.057195
-0.039224 0.057232
-0.039096 0.057109
-0.038887 0.056814
-0.038600 0.056338
-0.038244 0.055678
-0.037830 0.054836
-0.037372 0.053825
-0.036883 0.052662
-0.036379 0.051367
-0.035872 0.049969
0.032497 -0.031825
0.030575 -0.033722
0.028562 -0.035604
0.026471 -0.037456
0.024316 -0.039266
0.022105 -0.041032
0.019846 -0.042753
0.017543 -0.044431
0.015198 -0.046066
0.012811 -0.047655
0.010385 -0.049192
0.007925 -0.050666
0.005436 -0.052068
0.002928 -0.053388
0.000411 -0.054618
-0.002101 -0.055754
-0.004597 -0.056797
-0.007064 -0.057752
-0.009494 -0.058630
-0.011879 -0.059448
-0.014216 -0.060225
-0.016504 -0.060987
-0.018743 -0.061758
-0.020935 -0.062555
-0.023080 -0.063391
-0.025174 -0.064264
-0.027210 -0.065159
-0.029178 -0.066053
-0.031063 -0.066916
-0.032848 -0.067716
-0.034517 -0.068427
-0.036053 -0.069024
-0.037445 -0.069492
-0.038684 -0.069821
-0.039767 -0.070010
-0.040693 -0.070066
-0.041471 -0.070000
-0.042113 -0.069832
-0.042633 -0.069582
-0.043049 -0.069271
-0.043379 -0.068913
-0.043638 -0.068513
-0.043842 -0.068061
-0.044002 -0.067537
-0.044130 -0.066908
-0.044239 -0.066140
-0.044338 -0.065196
-0.044437 -0.064046
-0.044544 -0.062670
-0.044665 -0.061056
-0.044805 -0.059204
-0.044968 -0.057125
-0.045157 -0.054837
-0.045374 -0.052366
-0.045621 -0.049742
-0.045898 -0.046996
-0.046203 -0.044159
-0.046536 -0.041261
-0.046893 -0.038324
-0.047274 -0.035365
-0.047678 -0.032397
-0.048108 -0.029425
-0.048568 -0.026454
-0.049063 -0.023485
-0.049601 -0.020516
-0.050187 -0.017545
-0.050828 -0.014571
-0.051528 -0.011592
-0.052291 -0.008610
-0.053116 -0.005631
-0.053998 -0.002665
-0.054929 0.000273
-0.055891 0.003169
-0.056867 0.006011
-0.057833 0.008788
-0.058765 0.011496
-0.059644 0.014130
-0.060452 0.016684
-0.061180 0.019146
-0.061823 0.021497
-0.062386 0.023713
-0.062875 0.025768
-0.063303 0.027640
-0.063683 0.029313
-0.064033 0.030784
-0.064372 0.032057
-0.064721 0.033151
-0.065098 0.034089
-0.065514 0.034899
-0.065973 0.035612
-0.066463 0.036256
-0.066963 0.036852
-0.067442 0.037415
-0.067868 0.037953
-0.068211 0.038459
-0.068455 0.038913
-0.068596 0.039282
-0.068641 0.039525
-0.068609 0.039597
-0.068526 0.039459
-0.068417 0.039079
0.054785 0.000905
0.052925 -0.000876
0.051020 -0.002592
0.049092 -0.004250
0.047160 -0.005856
0.045237 -0.007414
0.043329 -0.008920
0.041437 -0.010370
0.039558 -0.011749
0.037685 -0.013042
0.035810 -0.014234
0.033925 -0.015308
0.032024 -0.016252
0.030102 -0.017057
0.028160 -0.017720
0.026204 -0.018245
0.024244 -0.018642
0.022293 -0.018932
0.020366 -0.019141
0.018478 -0.019300
0.016641 -0.019443
0.014868 -0.019601
0.013168 -0.019798
0.011548 -0.020050
0.010015 -0.020358
0.008570 -0.020712
0.007215 -0.021092
0.005948 -0.021474
0.004767 -0.021836
0.003667 -0.022159
0.002646 -0.022434
0.001703 -0.022659
0.000838 -0.022841
0.000052 -0.022993
-0.000650 -0.023134
-0.001271 -0.023285
-0.001810 -0.023468
-0.002275 -0.023702
-0.002673 -0.023999
-0.003012 -0.024367
-0.003303 -0.024801
-0.003554 -0.025283
-0.003774 -0.025785
-0.003970 -0.026266
-0.004155 -0.026682
-0.004336 -0.026984
-0.004523 -0.027132
-0.004721 -0.027095
-0.004930 -0.026857
-0.005144 -0.026413
-0.005354 -0.025775
-0.005548 -0.024967
-0.005711 -0.024019
-0.005830 -0.022964
-0.005900 -0.021833
-0.005920 -0.020650
-0.005898 -0.019428
-0.005849 -0.018169
-0.005789 -0.016864
-0.005735 -0.015497
-0.005704 -0.014044
-0.005715 -0.012481
-0.005783 -0.010782
-0.005925 -0.008924
-0.006154 -0.006889
-0.006482 -0.004667
-0.006916 -0.002256
-0.007455 0.000338
-0.008098 0.003098
-0.008833 0.005999
-0.009647 0.009009
-0.010521 0.012092
-0.011437 0.015210
-0.012373 0.018332
-0.013312 0.021427
-0.014239 0.024473
-0.015146 0.027454
-0.016027 0.030355
-0.016883 0.033167
-0.017715 0.035881
-0.018528 0.038488
-0.019325 0.040984
-0.020113 0.043365
-0.020895 0.045631
-0.021674 0.047783
-0.022451 0.049826
-0.023225 0.051762
-0.023991 0.053596
-0.024745 0.055327
-0.025475 0.056957
-0.026169 0.058481
-0.026818 0.059895
-0.027410 0.061191
-0.027942 0.062360
-0.028414 0.063387
-0.028833 0.064252
-0.029204 0.064934
-0.029537 0.065408
-0.029836 0.065653
-0.030104 0.065653
-0.030344 0.065400
0.068410 -0.043773
0.066557 -0.045581
0.064711 -0.047277
0.062886 -0.048860
0.061080 -0.050344
0.059273 -0.051755
0.057438 -0.053123
0.055548 -0.054476
0.053581 -0.055834
0.051525 -0.057208
0.049381 -0.058598
0.047154 -0.059994
0.044856 -0.061381
0.042501 -0.062744
0.040105 -0.064066
0.037686 -0.065336
0.035264 -0.066544
0.032858 -0.067688
0.030491 -0.068770
0.028178 -0.069799
0.025935 -0.070784
0.023767 -0.071729
0.021678 -0.072633
0.019663 -0.073482
0.017718 -0.074258
0.015834 -0.074941
0.014004 -0.075509
0.012227 -0.075943
0.010505 -0.076227
0.008847 -0.076353
0.007267 -0.076318
0.005781 -0.076129
0.004407 -0.075803
0.003161 -0.075363
0.002053 -0.074840
0.001091 -0.074265
0.000277 -0.073670
-0.000393 -0.073077
-0.000928 -0.072498
-0.001344 -0.071925
-0.001660 -0.071336
-0.001906 -0.070698
-0.002112 -0.069973
-0.002315 -0.069128
-0.002548 -0.068134
-0.002837 -0.066967
-0.003198 -0.065614
-0.003637 -0.064068
-0.004143 -0.062329
-0.004702 -0.060413
-0.005290 -0.058343
-0.005880 -0.056151
-0.006444 -0.053873
-0.006955 -0.051548
-0.007389 -0.049209
-0.007729 -0.046879
-0.007971 -0.044574
-0.008122 -0.042299
-0.008208 -0.040055
-0.008266 -0.037838
-0.008342 -0.035648
-0.008480 -0.033484
-0.008723 -0.031347
-0.009099 -0.029238
-0.009625 -0.027156
-0.010301 -0.025098
-0.011117 -0.023059
-0.012054 -0.021035
-0.013087 -0.019023
-0.014186 -0.017019
-0.015319 -0.015018
-0.016452 -0.013017
-0.017549 -0.011009
-0.018583 -0.008990
-0.019537 -0.006963
-0.020411 -0.004940
-0.021225 -0.002944
-0.022012 -0.001011
-0.022813 0.000822
-0.023671 0.002515
-0.024618 0.004037
-0.025677 0.005364
-0.026855 0.006483
-0.028148 0.007394
-0.029543 0.008108
-0.031016 0.008648
-0.032543 0.009046
-0.034093 0.009340
-0.035633 0.009576
-0.037128 0.009797
-0.038547 0.010045
-0.039866 0.010351
-0.041075 0.010728
-0.042179 0.011165
-0.043199 0.011636
-0.044164 0.012098
-0.045107 0.012504
-0.046055 0.012811
-0.047030 0.012983
-0.048043 0.012994
-0.049096 0.012834
0.044739 0.028110
0.042986 0.026232
0.041348 0.024292
0.039812 0.022300
0.038355 0.020266
0.036956 0.018200
0.035599 0.016116
0.034273 0.014030
0.032973 0.011962
0.031696 0.009926
0.030439 0.007937
0.029202 0.006004
0.027983 0.004134
0.026782 0.002326
0.025600 0.000574
0.024438 -0.001137
0.023297 -0.002828
0.022178 -0.004532
0.021082 -0.006279
0.020011 -0.008099
0.018968 -0.010001
0.017961 -0.011973
0.017002 -0.013979
0.016100 -0.015967
0.015264 -0.017879
0.014497 -0.019659
0.013796 -0.021259
0.013155 -0.022642
0.012564 -0.023784
0.012011 -0.024674
0.011486 -0.025314
0.010979 -0.025723
0.010480 -0.025929
0.009982 -0.025978
0.009479 -0.025923
0.008966 -0.025827
0.008440 -0.025748
0.007906 -0.025732
0.007373 -0.025799
0.006854 -0.025943
0.006364 -0.026134
0.005912 -0.026323
0.005502 -0.026460
0.005128 -0.026494
0.004781 -0.026381
0.004447 -0.026084
0.004113 -0.025579
0.003765 -0.024850
0.003392 -0.023896
0.002983 -0.022728
0.002531 -0.021368
0.002031 -0.019852
0.001483 -0.018222
0.000887 -0.016524
0.000250 -0.014800
-0.000419 -0.013084
-0.001110 -0.011395
-0.001815 -0.009740
-0.002530 -0.008119
-0.003252 -0.006528
-0.003985 -0.004962
-0.004733 -0.003419
-0.005503 -0.001892
-0.006299 -0.000378
-0.007125 0.001130
-0.007981 0.002636
-0.008865 0.004143
-0.009773 0.005652
-0.010697 0.007162
-0.011624 0.008667
-0.012540 0.010158
-0.013426 0.011621
-0.014263 0.013042
-0.015036 0.014406
-0.015739 0.015695
-0.016373 0.016894
-0.016951 0.017984
-0.017487 0.018951
-0.017997 0.019784
-0.018494 0.020474
-0.018989 0.021020
-0.019488 0.021426
-0.019994 0.021705
-0.020507 0.021871
-0.021023 0.021946
-0.021535 0.021954
-0.022033 0.021922
-0.022506 0.021874
-0.022937 0.021834
-0.023310 0.021823
-0.023612 0.021851
-0.023837 0.021922
-0.023986 0.022030
-0.024069 0.022159
-0.024099 0.022288
-0.024090 0.022398
-0.024051 0.022466
-0.023991 0.022478
-0.023915 0.022423
-0.023826 0.022297
-0.023728 0.022104
0.151956 0.020978
0.150131 0.019234
0.148234 0.017576
0.146297 0.016010
0.144355 0.014532
0.142445 0.013133
0.140604 0.011793
0.138861 0.010488
0.137240 0.009197
0.135750 0.007905
0.134384 0.006606
0.133127 0.005309
0.131949 0.004034
0.130821 0.002806
0.129708 0.001656
0.128583 0.000610
0.127421 -0.000307
0.126206 -0.001079
0.124927 -0.001694
0.123579 -0.002149
0.122163 -0.002448
0.120688 -0.002605
0.119169 -0.002640
0.117629 -0.002582
0.116094 -0.002465
0.114599 -0.002324
0.113173 -0.002195
0.111842 -0.002102
0.110621 -0.002059
0.109510 -0.002067
0.108497 -0.002113
0.107564 -0.002180
0.106688 -0.002246
0.105849 -0.002289
0.105028 -0.002288
0.104208 -0.002223
0.103372 -0.002072
0.102506 -0.001819
0.101596 -0.001446
0.100630 -0.000943
0.099605 -0.000306
0.098520 0.000465
0.097384 0.001362
0.096210 0.002376
0.095015 0.003495
0.093816 0.004715
0.092625 0.006035
0.091448 0.007462
0.090285 0.009010
0.089131 0.010689
0.087981 0.012509
0.086833 0.014467
0.085689 0.016556
0.084550 0.018757
0.083420 0.021050
0.082302 0.023411
0.081195 0.025817
0.080099 0.028247
0.079012 0.030682
0.077933 0.033103
0.076863 0.035496
0.075805 0.037849
0.074763 0.040155
0.073736 0.042414
0.072725 0.044629
0.071725 0.046809
0.070724 0.048966
0.069714 0.051110
0.068682 0.053246
0.067620 0.055371
0.066524 0.057471
0.065391 0.059522
0.064225 0.061489
0.063030 0.063334
0.061814 0.065018
0.060587 0.066505
0.059360 0.067769
0.058143 0.068789
0.056946 0.069558
0.055776 0.070073
0.054635 0.070339
0.053519 0.070364
0.052420 0.070160
0.051321 0.069742
0.050204 0.069128
0.049048 0.068344
0.047836 0.067413
0.046552 0.066365
0.045184 0.065225
0.043727 0.064016
0.042182 0.062753
0.040560 0.061449
0.038876 0.060107
0.037152 0.058727
0.035414 0.057308
0.033687 0.055847
0.031995 0.054344
0.030358 0.052803
0.028787 0.051231
0.027288 0.049642
0.025857 0.048057
0.038968 0.018937
0.037155 0.017171
0.035316 0.015489
0.033462 0.013910
0.031598 0.012443
0.029721 0.011087
0.027819 0.009817
0.025867 0.008587
0.023837 0.007335
0.021695 0.005991
0.019417 0.004497
0.017004 0.002833
0.014482 0.001022
0.011904 -0.000874
0.009334 -0.002775
0.006841 -0.004599
0.004486 -0.006279
0.002320 -0.007767
0.000383 -0.009032
-0.001298 -0.010058
-0.002713 -0.010840
-0.003868 -0.011379
-0.004784 -0.011692
-0.005502 -0.011809
-0.006072 -0.011784
-0.006555 -0.011696
-0.007014 -0.011637
-0.007505 -0.011699
-0.008060 -0.011951
-0.008685 -0.012414
-0.009350 -0.013058
-0.010004 -0.013812
-0.010590 -0.014593
-0.011049 -0.015323
-0.011334 -0.015944
-0.011411 -0.016421
-0.011258 -0.016738
-0.010865 -0.016894
-0.010241 -0.016891
-0.009412 -0.016739
-0.008419 -0.016446
-0.007313 -0.016024
-0.006148 -0.015492
-0.004975 -0.014875
-0.003836 -0.014198
-0.002757 -0.013481
-0.001751 -0.012728
-0.000816 -0.011929
0.000058 -0.011058
0.000882 -0.010088
0.001665 -0.009001
0.002414 -0.007790
0.003133 -0.006466
0.003826 -0.005048
0.004495 -0.003564
0.005138 -0.002043
0.005749 -0.000508
0.006316 0.001022
0.006823 0.002542
0.007253 0.004055
0.007598 0.005572
0.007855 0.007116
0.008037 0.008711
0.008159 0.010389
0.008239 0.012177
0.008285 0.014095
0.008292 0.016149
0.008240 0.018326
0.008102 0.020600
0.007852 0.022929
0.007467 0.025268
0.006933 0.027567
0.006244 0.029780
0.005402 0.031866
0.004413 0.033794
0.003289 0.035547
0.002045 0.037121
0.000707 0.038532
-0.000693 0.039807
-0.002114 0.040980
-0.003510 0.042095
-0.004837 0.043190
-0.006064 0.044295
-0.007181 0.045419
-0.008199 0.046551
-0.009148 0.047663
-0.010066 0.048714
-0.010991 0.049665
-0.011954 0.050475
-0.012979 0.051109
-0.014082 0.051541
-0.015274 0.051746
-0.016553 0.051711
-0.017910 0.051429
-0.019324 0.050908
-0.020762 0.050167
-0.022187 0.049233
-0.023557 0.048136
-0.024834 0.046902
-0.025986 0.045551
-0.026996 0.044097
0.128588 0.043498
0.126922 0.041634
0.125386 0.039604
0.123957 0.037441
0.122610 0.035191
0.121332 0.032907
0.120117 0.030639
0.118972 0.028434
0.117909 0.026330
0.116942 0.024353
0.116085 0.022516
0.115345 0.020822
0.114722 0.019260
0.114212 0.017806
0.113805 0.016431
0.113487 0.015093
0.113242 0.013748
0.113051 0.012348
0.112899 0.010855
0.112774 0.009246
0.112673 0.007527
0.112600 0.005725
0.112567 0.003886
0.112589 0.002059
0.112681 0.000289
0.112855 -0.001385
0.113120 -0.002933
0.113472 -0.004331
0.113899 -0.005559
0.114377 -0.006603
0.114874 -0.007457
0.115355 -0.008122
0.115786 -0.008613
0.116139 -0.008953
0.116390 -0.009174
0.116530 -0.009308
0.116556 -0.009384
0.116475 -0.009418
0.116300 -0.009413
0.116044 -0.009366
0.115722 -0.009268
0.115347 -0.009111
0.114927 -0.008887
0.114469 -0.008591
0.113971 -0.008215
0.113424 -0.007747
0.112816 -0.007173
0.112124 -0.006476
0.111328 -0.005639
0.110407 -0.004643
0.109346 -0.003477
0.108142 -0.002133
0.106803 -0.000613
0.105346 0.001078
0.103792 0.002925
0.102158 0.004907
0.100455 0.006992
0.098684 0.009145
0.096842 0.011323
0.094921 0.013484
0.092916 0.015591
0.090821 0.017613
0.088633 0.019531
0.086346 0.021337
0.083960 0.023035
0.081474 0.024640
0.078895 0.026176
0.076239 0.027672
0.073530 0.029161
0.070804 0.030675
0.068104 0.032244
0.065475 0.033884
0.062955 0.035597
0.060566 0.037363
0.058306 0.039141
0.056157 0.040873
0.054088 0.042497
0.052069 0.043954
0.050071 0.045194
0.048074 0.046182
0.046063 0.046897
0.044031 0.047332
0.041976 0.047494
0.039904 0.047406
0.037829 0.047101
0.035768 0.046626
0.033746 0.046031
0.031790 0.045371
0.029929 0.044695
0.028184 0.044040
0.026567 0.043425
0.025070 0.042851
0.023673 0.042302
0.022347 0.041757
0.021059 0.041193
0.019784 0.040591
0.018502 0.039938
0.017202 0.039227
0.015880 0.038457
0.014539 0.037631
0.013188 0.036759
0.068333 0.009907
0.066536 0.008143
0.064761 0.006540
0.063021 0.005116
0.061330 0.003878
0.059699 0.002827
0.058135 0.001952
0.056641 0.001230
0.055211 0.000633
0.053837 0.000123
0.052503 -0.000338
0.051191 -0.000783
0.049886 -0.001238
0.048575 -0.001716
0.047254 -0.002216
0.045925 -0.002727
0.044596 -0.003231
0.043281 -0.003709
0.041994 -0.004142
0.040750 -0.004517
0.039564 -0.004826
0.038447 -0.005070
0.037410 -0.005253
0.036463 -0.005390
0.035609 -0.005502
0.034849 -0.005617
0.034182 -0.005767
0.033601 -0.005985
0.033097 -0.006300
0.032661 -0.006731
0.032286 -0.007282
0.031966 -0.007947
0.031701 -0.008704
0.031494 -0.009524
0.031348 -0.010371
0.031264 -0.011210
0.031240 -0.012003
0.031272 -0.012717
0.031351 -0.013321
0.031467 -0.013789
0.031608 -0.014102
0.031765 -0.014249
0.031928 -0.014223
0.032093 -0.014027
0.032256 -0.013667
0.032412 -0.013152
0.032558 -0.012494
0.032690 -0.011699
0.032802 -0.010771
0.032884 -0.009709
0.032930 -0.008512
0.032931 -0.007173
0.032878 -0.005691
0.032765 -0.004064
0.032583 -0.002294
0.032323 -0.000387
0.031976 0.001647
0.031533 0.003797
0.030991 0.006045
0.030351 0.008375
0.029616 0.010768
0.028797 0.013207
0.027906 0.015678
0.026955 0.018170
0.025956 0.020676
0.024916 0.023191
0.023837 0.025712
0.022717 0.028234
0.021548 0.030747
0.020322 0.033240
0.019027 0.035695
0.017655 0.038092
0.016198 0.040406
0.014652 0.042610
0.013016 0.044680
0.011294 0.046593
0.009497 0.048330
0.007639 0.049882
0.005740 0.051248
0.003824 0.052432
0.001916 0.053450
0.000038 0.054316
-0.001793 0.055048
-0.003565 0.055661
-0.005276 0.056165
-0.006933 0.056564
-0.008548 0.056859
-0.010133 0.057047
-0.011702 0.057124
-0.013265 0.057083
-0.014830 0.056920
-0.016397 0.056626
-0.017967 0.056197
-0.019535 0.055629
-0.021091 0.054920
-0.022625 0.054073
-0.024125 0.053092
-0.025576 0.051987
-0.026968 0.050771
-0.028291 0.049459
-0.029540 0.048070
0.083567 -0.043674
0.081770 -0.045569
0.079983 -0.047541
0.078209 -0.049564
0.076455 -0.051610
0.074728 -0.053657
0.073038 -0.055689
0.071392 -0.057691
0.069792 -0.059654
0.068234 -0.061565
0.066711 -0.063410
0.065214 -0.065176
0.063735 -0.066846
0.062266 -0.068406
0.060802 -0.069847
0.059340 -0.071161
0.057881 -0.072350
0.056429 -0.073421
0.054988 -0.074387
0.053566 -0.075267
0.052174 -0.076078
0.050820 -0.076837
0.049510 -0.077555
0.048248 -0.078232
0.047030 -0.078863
0.045850 -0.079433
0.044699 -0.079918
0.043564 -0.080289
0.042434 -0.080513
0.041297 -0.080556
0.040143 -0.080386
0.038964 -0.079980
0.037757 -0.079321
0.036524 -0.078403
0.035269 -0.077231
0.034007 -0.075822
0.032752 -0.074205
0.031527 -0.072419
0.030358 -0.070510
0.029273 -0.068525
0.028294 -0.066509
0.027440 -0.064495
0.026711 -0.062497
0.026095 -0.060510
0.025564 -0.058506
0.025079 -0.056448
0.024601 -0.054292
0.024088 -0.051999
0.023505 -0.049535
0.022824 -0.046878
0.022023 -0.044019
0.021090 -0.040960
0.020022 -0.037719
0.018824 -0.034326
0.017510 -0.030819
0.016101 -0.027243
0.014623 -0.023648
0.013106 -0.020079
0.011583 -0.016581
0.010085 -0.013190
0.008639 -0.009934
0.007263 -0.006831
0.005962 -0.003890
0.004732 -0.001109
0.003555 0.001521
0.002410 0.004013
0.001273 0.006382
0.000123 0.008646
-0.001057 0.010820
-0.002278 0.012917
-0.003544 0.014948
-0.004855 0.016918
-0.006201 0.018827
-0.007565 0.020669
-0.008927 0.022437
-0.010259 0.024123
-0.011538 0.025717
-0.012739 0.027212
-0.013846 0.028597
-0.014852 0.029860
-0.015762 0.030983
-0.016588 0.031947
-0.017353 0.032731
-0.018080 0.033321
-0.018795 0.033707
-0.019522 0.033892
-0.020282 0.033884
-0.021092 0.033701
-0.021963 0.033368
-0.022904 0.032909
-0.023916 0.032355
-0.024993 0.031734
-0.026123 0.031074
-0.027285 0.030402
-0.028458 0.029740
-0.029615 0.029104
-0.030738 0.028502
-0.031812 0.027928
-0.032834 0.027369
-0.033807 0.026801
-0.034740 0.026197
0.115533 0.012498
0.113716 0.010730
0.111892 0.009088
0.110075 0.007576
0.108280 0.006191
0.106520 0.004920
0.104807 0.003744
0.103158 0.002639
0.101588 0.001575
0.100113 0.000528
0.098740 -0.000519
0.097465 -0.001567
0.096276 -0.002606
0.095153 -0.003614
0.094072 -0.004571
0.093013 -0.005461
0.091958 -0.006273
0.090895 -0.007009
0.089813 -0.007674
0.088705 -0.008280
0.087567 -0.008842
0.086398 -0.009371
0.085202 -0.009879
0.083988 -0.010371
0.082776 -0.010850
0.081592 -0.011319
0.080469 -0.011784
0.079446 -0.012251
0.078556 -0.012733
0.077824 -0.013234
0.077256 -0.013754
0.076837 -0.014283
0.076537 -0.014806
0.076314 -0.015304
0.076123 -0.015761
0.075920 -0.016165
0.075664 -0.016506
0.075320 -0.016774
0.074859 -0.016963
0.074263 -0.017062
0.073521 -0.017057
0.072633 -0.016932
0.071610 -0.016668
0.070475 -0.016252
0.069258 -0.015674
0.067997 -0.014934
0.066732 -0.014039
0.065494 -0.012997
0.064304 -0.011814
0.063166 -0.010495
0.062072 -0.009044
0.061008 -0.007468
0.059956 -0.005780
0.058900 -0.003995
0.057820 -0.002128
0.056699 -0.000188
0.055519 0.001816
0.054266 0.003884
0.052931 0.006014
0.051510 0.008204
0.050003 0.010449
0.048417 0.012739
0.046763 0.015059
0.045058 0.017390
0.043320 0.019709
0.041568 0.021997
0.039815 0.024242
0.038068 0.026437
0.036328 0.028587
0.034598 0.030700
0.032880 0.032780
0.031182 0.034832
0.029514 0.036855
0.027890 0.038844
0.026321 0.040791
0.024818 0.042689
0.023387 0.044523
0.022028 0.046280
0.020739 0.047941
0.019514 0.049485
0.018345 0.050892
0.017224 0.052142
0.016146 0.053217
0.015103 0.054106
0.014094 0.054805
0.013114 0.055323
0.012165 0.055681
0.011247 0.055912
0.010363 0.056051
0.009514 0.056135
0.008704 0.056193
0.007933 0.056247
0.007203 0.056305
0.006515 0.056365
0.005869 0.056414
0.005260 0.056430
0.004685 0.056392
0.004136 0.056276
0.003605 0.056064
0.003086 0.055739
0.002571 0.055286
0.102511 0.029773
0.100667 0.027956
0.098720 0.026104
0.096714 0.024243
0.094687 0.022395
0.092676 0.020578
0.090701 0.018798
0.088769 0.017057
0.086870 0.015348
0.084984 0.013667
0.083088 0.012010
0.081160 0.010380
0.079185 0.008782
0.077155 0.007223
0.075069 0.005714
0.072937 0.004263
0.070772 0.002878
0.068596 0.001563
0.066434 0.000320
0.064311 -0.000856
0.062253 -0.001978
0.060280 -0.003066
0.058401 -0.004150
0.056617 -0.005263
0.054914 -0.006437
0.053269 -0.007696
0.051663 -0.009044
0.050077 -0.010463
0.048504 -0.011921
0.046943 -0.013377
0.045399 -0.014788
0.043878 -0.016118
0.042390 -0.017338
0.040943 -0.018427
0.039545 -0.019370
0.038201 -0.020161
0.036912 -0.020800
0.035672 -0.021299
0.034467 -0.021678
0.033274 -0.021968
0.032066 -0.022208
0.030812 -0.022432
0.029489 -0.022664
0.028079 -0.022902
0.026582 -0.023115
0.025010 -0.023247
0.023385 -0.023232
0.021734 -0.023006
0.020088 -0.022515
0.018474 -0.021724
0.016914 -0.020612
0.015430 -0.019177
0.014039 -0.017429
0.012753 -0.015398
0.011578 -0.013126
0.010512 -0.010669
0.009542 -0.008091
0.008647 -0.005459
0.007800 -0.002831
0.006973 -0.000252
0.006146 0.002265
0.005301 0.004736
0.004432 0.007203
0.003538 0.009723
0.002622 0.012347
0.001695 0.015111
0.000774 0.018025
-0.000119 0.021080
-0.000962 0.024250
-0.001729 0.027499
-0.002399 0.030784
-0.002954 0.034061
-0.003376 0.037281
-0.003654 0.040396
-0.003777 0.043362
-0.003737 0.046140
-0.003524 0.048705
-0.003134 0.051048
-0.002568 0.053174
-0.001836 0.055099
-0.000963 0.056844
0.000010 0.058427
0.001035 0.059863
0.002062 0.061158
0.003046 0.062312
0.003957 0.063318
0.004776 0.064162
0.005498 0.064829
0.006127 0.065305
0.006675 0.065583
0.007158 0.065664
0.007604 0.065561
0.008042 0.065299
0.008511 0.064911
0.009052 0.064443
0.009704 0.063937
0.010488 0.063428
0.011404 0.062934
0.012419 0.062450
0.013482 0.061955
0.014528 0.061419
0.017563 0.005584
0.015870 0.003822
0.014405 0.002286
0.013145 0.000993
0.012046 -0.000093
0.011055 -0.001040
0.010123 -0.001935
0.009215 -0.002862
0.008308 -0.003893
0.007392 -0.005080
0.006470 -0.006456
0.005547 -0.008036
0.004636 -0.009822
0.003750 -0.011799
0.002906 -0.013942
0.002120 -0.016218
0.001408 -0.018588
0.000785 -0.021011
0.000259 -0.023451
-0.000168 -0.025880
-0.000505 -0.028279
-0.000767 -0.030641
-0.000975 -0.032962
-0.001146 -0.035246
-0.001292 -0.037494
-0.001420 -0.039709
-0.001534 -0.041887
-0.001638 -0.044020
-0.001740 -0.046097
-0.001848 -0.048102
-0.001975 -0.050019
-0.002131 -0.051836
-0.002327 -0.053544
-0.002575 -0.055142
-0.002883 -0.056637
-0.003260 -0.058046
-0.003716 -0.059398
-0.004258 -0.060720
-0.004893 -0.062035
-0.005620 -0.063348
-0.006437 -0.064643
-0.007330 -0.065887
-0.008284 -0.067041
-0.009282 -0.068058
-0.010309 -0.068897
-0.011359 -0.069516
-0.012431 -0.069880
-0.013536 -0.069963
-0.014686 -0.069748
-0.015895 -0.069236
-0.017175 -0.068439
-0.018540 -0.067385
-0.019997 -0.066117
-0.021553 -0.064689
-0.023209 -0.063159
-0.024961 -0.061577
-0.026794 -0.059980
-0.028685 -0.058382
-0.030608 -0.056773
-0.032539 -0.055132
-0.034461 -0.053431
-0.036367 -0.051642
-0.038259 -0.049736
-0.040146 -0.047686
-0.042038 -0.045471
-0.043941 -0.043082
-0.045859 -0.040522
-0.047787 -0.037808
-0.049711 -0.034973
-0.051611 -0.032060
-0.053461 -0.029114
-0.055233 -0.026179
-0.056897 -0.023293
-0.058424 -0.020486
-0.059799 -0.017782
-0.061014 -0.015199
-0.062082 -0.012757
-0.063024 -0.010471
-0.063870 -0.008353
-0.064654 -0.006406
-0.065405 -0.004625
-0.066149 -0.002997
-0.066907 -0.001498
-0.067695 -0.000103
-0.068521 0.001210
-0.069383 0.002460
-0.070267 0.003656
-0.071140 0.004803
-0.071961 0.005904
-0.072675 0.006961
-0.073234 0.007978
-0.073598 0.008952
-0.073753 0.009874
-0.073712 0.010719
-0.073513 0.011455
-0.073207 0.012047
-0.072847 0.012464
-0.072482 0.012689
-0.072147 0.012715
-0.071865 0.012549
-0.071646 0.012209
0.004781 -0.015471
0.002935 -0.017257
0.001070 -0.018882
-0.000802 -0.020344
-0.002670 -0.021651
-0.004520 -0.022827
-0.006345 -0.023913
-0.008145 -0.024959
-0.009924 -0.026023
-0.011692 -0.027155
-0.013461 -0.028391
-0.015235 -0.029738
-0.017011 -0.031175
-0.018781 -0.032657
-0.020528 -0.034127
-0.022238 -0.035527
-0.023896 -0.036805
-0.025490 -0.037925
-0.027012 -0.038862
-0.028454 -0.039605
-0.029816 -0.040158
-0.031099 -0.040537
-0.032312 -0.040774
-0.033474 -0.040918
-0.034613 -0.041029
-0.035765 -0.041178
-0.036969 -0.041435
-0.038252 -0.041856
-0.039626 -0.042459
-0.041074 -0.043226
-0.042560 -0.044101
-0.044034 -0.045010
-0.045448 -0.045874
-0.046755 -0.046621
-0.047923 -0.047190
-0.048928 -0.047535
-0.049758 -0.047626
-0.050413 -0.047451
-0.050902 -0.047012
-0.051247 -0.046327
-0.051480 -0.045428
-0.051640 -0.044360
-0.051773 -0.043173
-0.051923 -0.041918
-0.052128 -0.040634
-0.052407 -0.039338
-0.052762 -0.038014
-0.053176 -0.036625
-0.053619 -0.035117
-0.054057 -0.033443
-0.054459 -0.031565
-0.054799 -0.029462
-0.055058 -0.027126
-0.055225 -0.024564
-0.055298 -0.021791
-0.055279 -0.018832
-0.055179 -0.015715
-0.055010 -0.012474
-0.054789 -0.009145
-0.054534 -0.005761
-0.054260 -0.002349
-0.053980 0.001069
-0.053701 0.004488
-0.053430 0.007915
-0.053170 0.011364
-0.052929 0.014853
-0.052715 0.018386
-0.052540 0.021955
-0.052413 0.025529
-0.052342 0.029065
-0.052334 0.032507
-0.052389 0.035798
-0.052508 0.038886
-0.052685 0.041725
-0.052911 0.044282
-0.053167 0.046541
-0.053430 0.048503
-0.053667 0.050190
-0.053836 0.051642
-0.053894 0.052916
-0.053800 0.054075
-0.053526 0.055179
-0.053066 0.056268
-0.052438 0.057360
-0.051686 0.058447
-0.050865 0.059503
-0.050034 0.060492
-0.049245 0.061370
-0.048540 0.062089
-0.047943 0.062603
-0.047463 0.062867
-0.047094 0.062849
-0.046813 0.062529
-0.046586 0.061905
-0.046364 0.061004
-0.046091 0.059876
-0.045701 0.058593
-0.045135 0.057238
-0.044350 0.055890
-0.043330 0.054601
-0.042096 0.053392
-0.008271 -0.046880
-0.010080 -0.048698
-0.011855 -0.050423
-0.013594 -0.052049
-0.015289 -0.053566
-0.016930 -0.054970
-0.018503 -0.056253
-0.019995 -0.057412
-0.021398 -0.058445
-0.022708 -0.059352
-0.023926 -0.060137
-0.025058 -0.060810
-0.026112 -0.061385
-0.027097 -0.061880
-0.028028 -0.062315
-0.028917 -0.062711
-0.029778 -0.063083
-0.030621 -0.063442
-0.031453 -0.063793
-0.032277 -0.064128
-0.033088 -0.064437
-0.033880 -0.064703
-0.034642 -0.064906
-0.035364 -0.065028
-0.036035 -0.065050
-0.036651 -0.064959
-0.037207 -0.064746
-0.037704 -0.064410
-0.038142 -0.063958
-0.038523 -0.063407
-0.038847 -0.062778
-0.039112 -0.062102
-0.039315 -0.061407
-0.039455 -0.060720
-0.039526 -0.060059
-0.039524 -0.059434
-0.039443 -0.058844
-0.039279 -0.058283
-0.039027 -0.057738
-0.038687 -0.057192
-0.038263 -0.056626
-0.037769 -0.056019
-0.037224 -0.055346
-0.036655 -0.054580
-0.036094 -0.053695
-0.035572 -0.052667
-0.035115 -0.051480
-0.034744 -0.050124
-0.034469 -0.048601
-0.034295 -0.046918
-0.034215 -0.045092
-0.034221 -0.043143
-0.034301 -0.041091
-0.034444 -0.038960
-0.034640 -0.036770
-0.034881 -0.034545
-0.035159 -0.032307
-0.035471 -0.030076
-0.035814 -0.027872
-0.036186 -0.025708
-0.036588 -0.023592
-0.037024 -0.021527
-0.037499 -0.019505
-0.038017 -0.017514
-0.038582 -0.015538
-0.039196 -0.013556
-0.039856 -0.011549
-0.040559 -0.009497
-0.041299 -0.007388
-0.042072 -0.005217
-0.042878 -0.002991
-0.043717 -0.000730
-0.044595 0.001537
-0.045520 0.003770
-0.046497 0.005932
-0.047533 0.007985
-0.048629 0.009898
-0.049783 0.011649
-0.050988 0.013224
-0.052233 0.014618
-0.053506 0.015835
-0.054792 0.016885
-0.056073 0.017788
-0.057333 0.018567
-0.058556 0.019248
-0.059732 0.019860
-0.060858 0.020427
-0.061938 0.020969
-0.062989 0.021497
-0.064031 0.022012
-0.065090 0.022503
-0.066184 0.022949
-0.067327 0.023320
-0.068520 0.023583
-0.069754 0.023705
-0.071012 0.023660
-0.072272 0.023427
-0.073509 0.022993
-0.074698 0.022356
-0.075816 0.021515
-0.076843 0.020479
0.062451 0.013205
0.060620 0.011481
0.058707 0.009896
0.056730 0.008448
0.054713 0.007133
0.052687 0.005944
0.050693 0.004868
0.048775 0.003894
0.046973 0.003009
0.045316 0.002203
0.043815 0.001479
0.042460 0.000848
0.041223 0.000328
0.040065 -0.000062
0.038945 -0.000310
0.037825 -0.000409
0.036670 -0.000367
0.035457 -0.000198
0.034167 0.000078
0.032793 0.000438
0.031338 0.000862
0.029817 0.001335
0.028259 0.001847
0.026702 0.002393
0.025196 0.002970
0.023792 0.003574
0.022543 0.004202
0.021491 0.004849
0.020663 0.005513
0.020063 0.006191
0.019675 0.006883
0.019461 0.007584
0.019376 0.008281
0.019373 0.008957
0.019408 0.009586
0.019442 0.010143
0.019443 0.010605
0.019389 0.010957
0.019266 0.011196
0.019071 0.011330
0.018813 0.011376
0.018507 0.011356
0.018176 0.011293
0.017848 0.011210
0.017548 0.011123
0.017298 0.011047
0.017107 0.010999
0.016968 0.010995
0.016859 0.011056
0.016750 0.011197
0.016608 0.011429
0.016405 0.011750
0.016119 0.012154
0.015735 0.012627
0.015249 0.013160
0.014657 0.013749
0.013967 0.014401
0.013185 0.015127
0.012324 0.015945
0.011399 0.016874
0.010426 0.017929
0.009422 0.019120
0.008402 0.020452
0.007381 0.021926
0.006366 0.023541
0.005358 0.025297
0.004351 0.027195
0.003336 0.029238
0.002302 0.031425
0.001241 0.033750
0.000151 0.036203
-0.000967 0.038767
-0.002106 0.041420
-0.003255 0.044136
-0.004400 0.046890
-0.005523 0.049659
-0.006609 0.052420
-0.007644 0.055152
-0.008619 0.057836
-0.009527 0.060454
-0.010366 0.062987
-0.011135 0.065419
-0.011831 0.067732
-0.012451 0.069914
-0.012988 0.071954
-0.013435 0.073851
-0.013785 0.075607
-0.014036 0.077234
-0.014188 0.078746
-0.014246 0.080159
-0.014218 0.081482
-0.014109 0.082718
-0.013921 0.083857
-0.013655 0.084877
-0.013310 0.085750
-0.012883 0.086445
-0.012377 0.086932
-0.011793 0.087184
-0.011134 0.087179
-0.010404 0.086900
-0.009602 0.086338
0.034142 -0.002400
0.032353 -0.004251
0.030632 -0.006145
0.028975 -0.008067
0.027378 -0.009999
0.025829 -0.011923
0.024317 -0.013818
0.022829 -0.015664
0.021357 -0.017444
0.019903 -0.019148
0.018472 -0.020774
0.017075 -0.022326
0.015720 -0.023811
0.014413 -0.025237
0.013158 -0.026614
0.011954 -0.027950
0.010802 -0.029256
0.009702 -0.030543
0.008651 -0.031826
0.007648 -0.033117
0.006690 -0.034431
0.005772 -0.035777
0.004891 -0.037158
0.004044 -0.038571
0.003232 -0.040004
0.002458 -0.041438
0.001733 -0.042846
0.001068 -0.044202
0.000480 -0.045478
-0.000015 -0.046648
-0.000408 -0.047691
-0.000700 -0.048588
-0.000903 -0.049326
-0.001038 -0.049899
-0.001127 -0.050307
-0.001192 -0.050557
-0.001253 -0.050659
-0.001328 -0.050623
-0.001433 -0.050461
-0.001581 -0.050176
-0.001786 -0.049768
-0.002057 -0.049231
-0.002404 -0.048550
-0.002830 -0.047707
-0.003340 -0.046680
-0.003930 -0.045444
-0.004597 -0.043980
-0.005333 -0.042268
-0.006130 -0.040293
-0.006983 -0.038048
-0.007888 -0.035531
-0.008843 -0.032757
-0.009842 -0.029758
-0.010875 -0.026581
-0.011928 -0.023282
-0.012984 -0.019918
-0.014028 -0.016537
-0.015046 -0.013179
-0.016030 -0.009872
-0.016977 -0.006635
-0.017886 -0.003478
-0.018757 -0.000405
-0.019594 0.002582
-0.020398 0.005484
-0.021175 0.008305
-0.021932 0.011051
-0.022679 0.013730
-0.023433 0.016357
-0.024216 0.018950
-0.025057 0.021534
-0.025985 0.024128
-0.027016 0.026745
-0.028151 0.029374
-0.029362 0.031981
-0.030608 0.034513
-0.031837 0.036915
-0.033004 0.039135
-0.034077 0.041133
-0.035033 0.042878
-0.035862 0.044352
-0.036562 0.045542
-0.037136 0.046444
-0.037591 0.047059
-0.037935 0.047395
-0.038178 0.047467
-0.038332 0.047297
-0.038410 0.046915
-0.038432 0.046357
-0.038419 0.045668
-0.038396 0.044895
-0.038387 0.044089
-0.038414 0.043292
-0.038486 0.042536
-0.038601 0.041831
-0.038744 0.041169
-0.038895 0.040525
-0.039039 0.039872
-0.039163 0.039179
-0.039266 0.038423
-0.039347 0.037588
-0.039414 0.036664
0.084919 0.014617
0.083164 0.012802
0.081508 0.011048
0.079943 0.009363
0.078447 0.007753
0.076993 0.006222
0.075555 0.004772
0.074111 0.003405
0.072648 0.002123
0.071156 0.000929
0.069631 -0.000176
0.068074 -0.001191
0.066487 -0.002118
0.064874 -0.002962
0.063241 -0.003733
0.061595 -0.004444
0.059943 -0.005118
0.058290 -0.005782
0.056641 -0.006464
0.054999 -0.007197
0.053368 -0.008002
0.051755 -0.008895
0.050167 -0.009873
0.048621 -0.010922
0.047132 -0.012021
0.045717 -0.013144
0.044390 -0.014267
0.043158 -0.015370
0.042023 -0.016434
0.040984 -0.017447
0.040031 -0.018402
0.039154 -0.019296
0.038336 -0.020135
0.037564 -0.020934
0.036818 -0.021714
0.036083 -0.022505
0.035344 -0.023337
0.034595 -0.024234
0.033837 -0.025206
0.033080 -0.026241
0.032344 -0.027311
0.031651 -0.028371
0.031022 -0.029372
0.030471 -0.030265
0.030004 -0.031007
0.029616 -0.031558
0.029291 -0.031888
0.029007 -0.031974
0.028736 -0.031803
0.028453 -0.031371
0.028130 -0.030687
0.027745 -0.029769
0.027280 -0.028641
0.026722 -0.027335
0.026062 -0.025882
0.025301 -0.024306
0.024449 -0.022623
0.023519 -0.020842
0.022533 -0.018961
0.021510 -0.016978
0.020467 -0.014892
0.019413 -0.012700
0.018353 -0.010402
0.017280 -0.007996
0.016182 -0.005481
0.015046 -0.002858
0.013859 -0.000131
0.012612 0.002691
0.011304 0.005596
0.009942 0.008567
0.008535 0.011589
0.007103 0.014643
0.005664 0.017714
0.004240 0.020787
0.002846 0.023845
0.001491 0.026865
0.000178 0.029816
-0.001103 0.032665
-0.002366 0.035376
-0.003629 0.037915
-0.004911 0.040260
-0.006228 0.042396
-0.007595 0.044320
-0.009017 0.046036
-0.010491 0.047558
-0.012002 0.048904
-0.013523 0.050096
-0.015017 0.051161
-0.016438 0.052129
-0.017739 0.053029
-0.018880 0.053887
-0.019832 0.054716
-0.020588 0.055509
-0.021160 0.056241
-0.021582 0.056872
-0.021895 0.057356
-0.022150 0.057648
-0.022391 0.057715
-0.022661 0.057534
-0.022991 0.057095
-0.023406 0.056404
-0.070356 -0.032366
-0.072190 -0.034193
-0.073982 -0.035938
-0.075737 -0.037566
-0.077460 -0.039047
-0.079159 -0.040364
-0.080836 -0.041513
-0.082492 -0.042508
-0.084127 -0.043381
-0.085736 -0.044177
-0.087316 -0.044943
-0.088865 -0.045729
-0.090379 -0.046571
-0.091853 -0.047487
-0.093279 -0.048479
-0.094646 -0.049530
-0.095944 -0.050610
-0.097164 -0.051688
-0.098298 -0.052734
-0.099346 -0.053729
-0.100305 -0.054658
-0.101175 -0.055514
-0.101955 -0.056286
-0.102641 -0.056967
-0.103228 -0.057554
-0.103714 -0.058054
-0.104099 -0.058485
-0.104386 -0.058876
-0.104580 -0.059255
-0.104684 -0.059648
-0.104702 -0.060067
-0.104632 -0.060503
-0.104469 -0.060931
-0.104204 -0.061308
-0.103832 -0.061590
-0.103354 -0.061734
-0.102776 -0.061708
-0.102116 -0.061494
-0.101398 -0.061084
-0.100650 -0.060485
-0.099902 -0.059707
-0.099181 -0.058763
-0.098507 -0.057665
-0.097892 -0.056420
-0.097339 -0.055032
-0.096847 -0.053500
-0.096414 -0.051821
-0.096034 -0.049984
-0.095704 -0.047974
-0.095420 -0.045778
-0.095174 -0.043383
-0.094960 -0.040781
-0.094772 -0.037977
-0.094602 -0.034983
-0.094446 -0.031824
-0.094303 -0.028529
-0.094172 -0.025135
-0.094056 -0.021681
-0.093956 -0.018203
-0.093870 -0.014734
-0.093792 -0.011300
-0.093716 -0.007914
-0.093638 -0.004580
-0.093553 -0.001292
-0.093464 0.001967
-0.093377 0.005213
-0.093304 0.008464
-0.093258 0.011732
-0.093256 0.015019
-0.093305 0.018308
-0.093407 0.021567
-0.093553 0.024749
-0.093731 0.027800
-0.093926 0.030665
-0.094124 0.033301
-0.094310 0.035671
-0.094464 0.037751
-0.094563 0.039528
-0.094576 0.041008
-0.094476 0.042218
-0.094235 0.043201
-0.093834 0.044010
-0.093262 0.044702
-0.092519 0.045329
-0.091618 0.045924
-0.090588 0.046506
-0.089471 0.047074
-0.088312 0.047614
-0.087155 0.048100
-0.086035 0.048499
-0.084972 0.048772
-0.083972 0.048875
-0.083030 0.048766
-0.082133 0.048410
-0.081264 0.047788
-0.080405 0.046901
-0.079543 0.045772
-0.078663 0.044445
-0.077755 0.042974
-0.076807 0.041411
-0.075817 0.039802
0.011606 0.031236
0.009716 0.029361
0.007811 0.027468
0.005902 0.025573
0.003998 0.023685
0.002116 0.021804
0.000268 0.019926
-0.001535 0.018041
-0.003286 0.016141
-0.004984 0.014220
-0.006629 0.012278
-0.008227 0.010316
-0.009783 0.008342
-0.011302 0.006366
-0.012785 0.004399
-0.014233 0.002454
-0.015638 0.000542
-0.016989 -0.001326
-0.018278 -0.003144
-0.019494 -0.004906
-0.020634 -0.006611
-0.021700 -0.008260
-0.022697 -0.009854
-0.023633 -0.011398
-0.024516 -0.012895
-0.025352 -0.014351
-0.026146 -0.015766
-0.026898 -0.017141
-0.027608 -0.018471
-0.028272 -0.019752
-0.028884 -0.020974
-0.029437 -0.022132
-0.029923 -0.023219
-0.030335 -0.024232
-0.030666 -0.025168
-0.030911 -0.026028
-0.031068 -0.026812
-0.031142 -0.027521
-0.031143 -0.028152
-0.031084 -0.028701
-0.030985 -0.029159
-0.030864 -0.029514
-0.030741 -0.029749
-0.030631 -0.029842
-0.030549 -0.029772
-0.030504 -0.029518
-0.030504 -0.029064
-0.030553 -0.028402
-0.030650 -0.027532
-0.030792 -0.026460
-0.030971 -0.025197
-0.031179 -0.023762
-0.031404 -0.022176
-0.031636 -0.020464
-0.031864 -0.018654
-0.032080 -0.016774
-0.032279 -0.014851
-0.032460 -0.012907
-0.032627 -0.010958
-0.032784 -0.009013
-0.032942 -0.007066
-0.033108 -0.005107
-0.033293 -0.003116
-0.033508 -0.001071
-0.033761 0.001050
-0.034056 0.003255
-0.034394 0.005544
-0.034765 0.007898
-0.035158 0.010290
-0.035557 0.012688
-0.035945 0.015055
-0.036306 0.017356
-0.036625 0.019555
-0.036890 0.021621
-0.037088 0.023525
-0.037208 0.025243
-0.037240 0.026761
-0.037180 0.028070
-0.037025 0.029171
-0.036781 0.030072
-0.036458 0.030791
-0.036072 0.031350
-0.035647 0.031776
-0.035203 0.032096
-0.034763 0.032338
-0.034343 0.032519
-0.033953 0.032653
-0.033597 0.032740
-0.033271 0.032779
-0.032969 0.032763
-0.032681 0.032683
-0.032397 0.032536
-0.032107 0.032316
-0.031801 0.032022
-0.031473 0.031657
-0.031122 0.031226
-0.030751 0.030737
-0.030371 0.030202
-0.029997 0.029634
-0.029649 0.029050
-0.029349 0.028467
0.027800 0.001455
0.025842 -0.000431
0.023689 -0.002334
0.021390 -0.004217
0.019002 -0.006038
0.016584 -0.007765
0.014192 -0.009373
0.011861 -0.010858
0.009601 -0.012236
0.007395 -0.013538
0.005214 -0.014798
0.003023 -0.016040
0.000798 -0.017278
-0.001475 -0.018514
-0.003800 -0.019740
-0.006172 -0.020948
-0.008581 -0.022124
-0.011010 -0.023259
-0.013439 -0.024342
-0.015848 -0.025370
-0.018216 -0.026343
-0.020526 -0.027276
-0.022768 -0.028193
-0.024942 -0.029137
-0.027055 -0.030161
-0.029122 -0.031317
-0.031155 -0.032642
-0.033154 -0.034135
-0.035108 -0.035759
-0.036991 -0.037453
-0.038776 -0.039145
-0.040433 -0.040772
-0.041937 -0.042280
-0.043268 -0.043630
-0.044410 -0.044794
-0.045354 -0.045755
-0.046096 -0.046505
-0.046645 -0.047055
-0.047019 -0.047429
-0.047248 -0.047676
-0.047375 -0.047867
-0.047456 -0.048087
-0.047545 -0.048429
-0.047691 -0.048959
-0.047922 -0.049694
-0.048237 -0.050589
-0.048614 -0.051546
-0.049014 -0.052449
-0.049398 -0.053188
-0.049731 -0.053680
-0.049986 -0.053866
-0.050146 -0.053712
-0.050201 -0.053202
-0.050150 -0.052333
-0.050002 -0.051120
-0.049772 -0.049587
-0.049485 -0.047777
-0.049170 -0.045747
-0.048862 -0.043564
-0.048597 -0.041301
-0.048402 -0.039017
-0.048293 -0.036747
-0.048274 -0.034484
-0.048335 -0.032192
-0.048465 -0.029813
-0.048653 -0.027295
-0.048895 -0.024602
-0.049188 -0.021716
-0.049533 -0.018644
-0.049927 -0.015410
-0.050371 -0.012049
-0.050863 -0.008606
-0.051401 -0.005127
-0.051981 -0.001660
-0.052596 0.001755
-0.053233 0.005083
-0.053870 0.008302
-0.054478 0.011405
-0.055021 0.014398
-0.055463 0.017298
-0.055785 0.020122
-0.055989 0.022880
-0.056103 0.025565
-0.056172 0.028167
-0.056246 0.030670
-0.056376 0.033062
-0.056601 0.035335
-0.056951 0.037478
-0.057442 0.039477
-0.058075 0.041311
-0.058836 0.042957
-0.059695 0.044392
-0.060610 0.045604
-0.061525 0.046595
-0.062369 0.047387
-0.063064 0.048019
-0.063534 0.048542
-0.063718 0.048998
-0.063592 0.049404
-0.063174 0.049743
-0.062520 0.049971
0.011747 0.040119
0.009991 0.038298
0.008342 0.036510
0.006808 0.034779
0.005404 0.033129
0.004149 0.031582
0.003059 0.030150
0.002153 0.028841
0.001438 0.027653
0.000914 0.026587
0.000565 0.025639
0.000360 0.024805
0.000259 0.024078
0.000220 0.023443
0.000205 0.022876
0.000185 0.022348
0.000142 0.021828
0.000069 0.021288
-0.000028 0.020710
-0.000137 0.020090
-0.000239 0.019434
-0.000307 0.018753
-0.000316 0.018063
-0.000239 0.017375
-0.000053 0.016695
0.000260 0.016022
0.000706 0.015354
0.001278 0.014682
0.001955 0.013997
0.002697 0.013288
0.003458 0.012536
0.004187 0.011718
0.004841 0.010806
0.005387 0.009771
0.005804 0.008594
0.006085 0.007268
0.006235 0.005811
0.006267 0.004262
0.006199 0.002677
0.006054 0.001115
0.005855 -0.000366
0.005624 -0.001719
0.005383 -0.002907
0.005147 -0.003902
0.004926 -0.004688
0.004716 -0.005249
0.004500 -0.005577
0.004251 -0.005668
0.003936 -0.005528
0.003525 -0.005176
0.002994 -0.004642
0.002334 -0.003959
0.001544 -0.003163
0.000638 -0.002283
-0.000366 -0.001335
-0.001447 -0.000321
-0.002586 0.000765
-0.003770 0.001939
-0.004988 0.003217
-0.006231 0.004612
-0.007487 0.006124
-0.008749 0.007753
-0.010010 0.009491
-0.011269 0.011331
-0.012531 0.013272
-0.013805 0.015313
-0.015100 0.017457
-0.016419 0.019702
-0.017761 0.022043
-0.019113 0.024468
-0.020460 0.026962
-0.021778 0.029502
-0.023045 0.032061
-0.024241 0.034613
-0.025351 0.037129
-0.026365 0.039580
-0.027277 0.041937
-0.028082 0.044173
-0.028776 0.046263
-0.029353 0.048182
-0.029806 0.049914
-0.030130 0.051449
-0.030324 0.052791
-0.030388 0.053955
-0.030324 0.054967
-0.030135 0.055858
-0.029827 0.056667
-0.029403 0.057427
-0.028873 0.058162
-0.028244 0.058886
-0.027529 0.059594
-0.026742 0.060265
-0.025898 0.060869
-0.025013 0.061369
-0.024103 0.061727
-0.023181 0.061908
-0.022257 0.061882
-0.021338 0.061624
-0.020427 0.061119
-0.019520 0.060366
-0.018615 0.059376
0.111615 -0.012501
0.109799 -0.014421
0.108088 -0.016394
0.106502 -0.018383
0.105053 -0.020359
0.103742 -0.022304
0.102561 -0.024205
0.101493 -0.026062
0.100514 -0.027872
0.099601 -0.029637
0.098731 -0.031354
0.097885 -0.033016
0.097049 -0.034615
0.096212 -0.036143
0.095368 -0.037589
0.094515 -0.038944
0.093654 -0.040202
0.092791 -0.041358
0.091930 -0.042414
0.091079 -0.043378
0.090244 -0.044263
0.089432 -0.045086
0.088648 -0.045864
0.087895 -0.046612
0.087176 -0.047334
0.086497 -0.048027
0.085858 -0.048675
0.085260 -0.049254
0.084695 -0.049740
0.084146 -0.050103
0.083592 -0.050318
0.083005 -0.050363
0.082357 -0.050225
0.081621 -0.049896
0.080776 -0.049378
0.079805 -0.048682
0.078697 -0.047830
0.077445 -0.046849
0.076049 -0.045773
0.074511 -0.044635
0.072837 -0.043461
0.071039 -0.042268
0.069128 -0.041055
0.067121 -0.039809
0.065033 -0.038503
0.062873 -0.037108
0.060651 -0.035592
0.058366 -0.033927
0.056017 -0.032090
0.053598 -0.030067
0.051105 -0.027857
0.048538 -0.025466
0.045903 -0.022914
0.043212 -0.020228
0.040483 -0.017443
0.037738 -0.014598
0.035002 -0.011730
0.032302 -0.008872
0.029663 -0.006051
0.027110 -0.003284
0.024658 -0.000577
0.022317 0.002068
0.020086 0.004659
0.017955 0.007204
0.015907 0.009719
0.013919 0.012216
0.011965 0.014713
0.010018 0.017223
0.008055 0.019758
0.006064 0.022321
0.004044 0.024906
0.002013 0.027497
0.000003 0.030070
-0.001941 0.032599
-0.003771 0.035060
-0.005435 0.037431
-0.006892 0.039693
-0.008113 0.041827
-0.009088 0.043812
-0.009821 0.045625
-0.010335 0.047244
-0.010658 0.048649
-0.010826 0.049829
-0.010878 0.050779
-0.010848 0.051502
-0.010770 0.052009
-0.010673 0.052318
-0.010576 0.052450
-0.010490 0.052433
-0.010414 0.052296
-0.010332 0.052066
-0.010218 0.051772
-0.010038 0.051435
-0.009761 0.051073
-0.009365 0.050690
-0.008848 0.050280
-0.008228 0.049825
-0.007542 0.049301
-0.006834 0.048685
-0.006154 0.047957
-0.005544 0.047104
0.030830 0.034261
0.028989 0.032414
0.027168 0.030571
0.025364 0.028744
0.023566 0.026944
0.021764 0.025179
0.019948 0.023452
0.018121 0.021763
0.016293 0.020105
0.014479 0.018471
0.012692 0.016853
0.010940 0.015248
0.009223 0.013657
0.007538 0.012085
0.005880 0.010538
0.004243 0.009012
0.002629 0.007496
0.001038 0.005970
-0.000529 0.004403
-0.002071 0.002762
-0.003588 0.001019
-0.005078 -0.000842
-0.006532 -0.002814
-0.007933 -0.004873
-0.009261 -0.006979
-0.010488 -0.009089
-0.011589 -0.011161
-0.012543 -0.013164
-0.013338 -0.015073
-0.013971 -0.016868
-0.014453 -0.018540
-0.014803 -0.020083
-0.015052 -0.021502
-0.015231 -0.022815
-0.015374 -0.024054
-0.015516 -0.025262
-0.015687 -0.026485
-0.015916 -0.027763
-0.016219 -0.029116
-0.016601 -0.030533
-0.017053 -0.031975
-0.017555 -0.033375
-0.018081 -0.034661
-0.018606 -0.035759
-0.019109 -0.036606
-0.019576 -0.037155
-0.019999 -0.037374
-0.020379 -0.037245
-0.020720 -0.036766
-0.021033 -0.035949
-0.021329 -0.034824
-0.021620 -0.033437
-0.021915 -0.031850
-0.022222 -0.030131
-0.022547 -0.028346
-0.022891 -0.026548
-0.023254 -0.024766
-0.023627 -0.023002
-0.024001 -0.021236
-0.024367 -0.019430
-0.024715 -0.017546
-0.025043 -0.015549
-0.025355 -0.013412
-0.025659 -0.011120
-0.025967 -0.008664
-0.026293 -0.006040
-0.026651 -0.003251
-0.027052 -0.000309
-0.027497 0.002766
-0.027977 0.005941
-0.028474 0.009174
-0.028960 0.012417
-0.029403 0.015623
-0.029767 0.018748
-0.030023 0.021762
-0.030152 0.024641
-0.030145 0.027366
-0.030010 0.029923
-0.029765 0.032296
-0.029435 0.034473
-0.029048 0.036441
-0.028632 0.038194
-0.028211 0.039730
-0.027805 0.041056
-0.027427 0.042187
-0.027085 0.043146
-0.026780 0.043967
-0.026500 0.044690
-0.026228 0.045357
-0.025935 0.046007
-0.025593 0.046672
-0.025172 0.047370
-0.024659 0.048102
-0.024058 0.048849
-0.023391 0.049578
-0.022695 0.050244
-0.022010 0.050799
-0.021375 0.051198
-0.020821 0.051403
-0.020370 0.051384
-0.020034 0.051124
0.071952 0.009976
0.070142 0.008143
0.068358 0.006264
0.066616 0.004354
0.064928 0.002428
0.063298 0.000497
0.061722 -0.001426
0.060191 -0.003330
0.058689 -0.005199
0.057198 -0.007015
0.055698 -0.008759
0.054172 -0.010411
0.052609 -0.011953
0.051000 -0.013373
0.049346 -0.014662
0.047656 -0.015820
0.045949 -0.016853
0.044248 -0.017779
0.042577 -0.018623
0.040957 -0.019418
0.039406 -0.020202
0.037930 -0.021009
0.036529 -0.021868
0.035194 -0.022794
0.033911 -0.023786
0.032664 -0.024830
0.031441 -0.025894
0.030231 -0.026942
0.029028 -0.027932
0.027829 -0.028827
0.026635 -0.029595
0.025452 -0.030216
0.024290 -0.030684
0.023159 -0.031003
0.022074 -0.031187
0.021045 -0.031260
0.020079 -0.031253
0.019174 -0.031198
0.018316 -0.031130
0.017487 -0.031080
0.016660 -0.031071
0.015809 -0.031116
0.014911 -0.031207
0.013950 -0.031314
0.012919 -0.031385
0.011815 -0.031359
0.010646 -0.031169
0.009421 -0.030758
0.008152 -0.030081
0.006854 -0.029111
0.005546 -0.027840
0.004250 -0.026277
0.002991 -0.024449
0.001793 -0.022401
0.000679 -0.020187
-0.000335 -0.017873
-0.001241 -0.015521
-0.002044 -0.013189
-0.002758 -0.010918
-0.003403 -0.008733
-0.004005 -0.006641
-0.004586 -0.004632
-0.005168 -0.002682
-0.005767 -0.000759
-0.006397 0.001173
-0.007063 0.003153
-0.007770 0.005211
-0.008515 0.007370
-0.009293 0.009642
-0.010097 0.012024
-0.010914 0.014502
-0.011731 0.017053
-0.012530 0.019644
-0.013294 0.022238
-0.014006 0.024798
-0.014649 0.027289
-0.015210 0.029684
-0.015678 0.031960
-0.016048 0.034100
-0.016325 0.036092
-0.016517 0.037924
-0.016641 0.039590
-0.016717 0.041082
-0.016765 0.042401
-0.016806 0.043553
-0.016861 0.044551
-0.016945 0.045414
-0.017071 0.046166
-0.017244 0.046829
-0.017462 0.047426
-0.017715 0.047972
-0.017983 0.048482
-0.018241 0.048968
-0.018462 0.049436
-0.018622 0.049893
-0.018703 0.050336
-0.018699 0.050756
-0.018619 0.051135
-0.018479 0.051450
-0.018308 0.051674
-0.018131 0.051782
-0.057526 -0.000031
-0.059356 -0.001906
-0.061131 -0.003730
-0.062862 -0.005475
-0.064555 -0.007121
-0.066213 -0.008650
-0.067832 -0.010058
-0.069404 -0.011350
-0.070913 -0.012538
-0.072344 -0.013639
-0.073684 -0.014669
-0.074924 -0.015642
-0.076057 -0.016570
-0.077082 -0.017463
-0.078000 -0.018334
-0.078817 -0.019192
-0.079543 -0.020051
-0.080188 -0.020920
-0.080764 -0.021806
-0.081278 -0.022715
-0.081734 -0.023648
-0.082130 -0.024603
-0.082460 -0.025574
-0.082716 -0.026556
-0.082890 -0.027543
-0.082975 -0.028527
-0.082966 -0.029505
-0.082862 -0.030475
-0.082668 -0.031437
-0.082390 -0.032392
-0.082040 -0.033343
-0.081629 -0.034296
-0.081169 -0.035256
-0.080669 -0.036232
-0.080136 -0.037228
-0.079575 -0.038247
-0.078988 -0.039287
-0.078375 -0.040342
-0.077736 -0.041400
-0.077069 -0.042446
-0.076376 -0.043461
-0.075658 -0.044424
-0.074921 -0.045313
-0.074173 -0.046105
-0.073427 -0.046778
-0.072700 -0.047314
-0.072006 -0.047694
-0.071365 -0.047902
-0.070794 -0.047928
-0.070311 -0.047765
-0.069933 -0.047409
-0.069674 -0.046862
-0.069544 -0.046128
-0.069547 -0.045213
-0.069678 -0.044124
-0.069926 -0.042871
-0.070273 -0.041467
-0.070700 -0.039925
-0.071185 -0.038260
-0.071711 -0.036488
-0.072266 -0.034624
-0.072842 -0.032680
-0.073436 -0.030663
-0.074048 -0.028577
-0.074678 -0.026423
-0.075325 -0.024195
-0.075984 -0.021894
-0.076651 -0.019517
-0.077321 -0.017069
-0.077990 -0.014560
-0.078654 -0.012001
-0.079310 -0.009412
-0.079954 -0.006811
-0.080578 -0.004220
-0.081170 -0.001661
-0.081718 0.000843
-0.082210 0.003268
-0.082638 0.005596
-0.082997 0.007810
-0.083288 0.009900
-0.083516 0.011860
-0.083681 0.013684
-0.083781 0.015373
-0.083812 0.016930
-0.083764 0.018363
-0.083631 0.019684
-0.083407 0.020909
-0.083090 0.022053
-0.082678 0.023126
-0.082172 0.024135
-0.081574 0.025076
-0.080886 0.025940
-0.080111 0.026709
-0.079256 0.027366
-0.078325 0.027887
-0.077328 0.028249
-0.076270 0.028432
-0.075161 0.028415
-0.074006 0.028184
-0.072816 0.027730
-0.071598 0.027056
0.095582 -0.028473
0.093778 -0.030256
0.092022 -0.031888
0.090314 -0.033371
0.088644 -0.034701
0.086997 -0.035871
0.085359 -0.036875
0.083722 -0.037716
0.082084 -0.038395
0.080444 -0.038919
0.078804 -0.039291
0.077165 -0.039514
0.075524 -0.039590
0.073878 -0.039525
0.072223 -0.039328
0.070557 -0.039017
0.068878 -0.038612
0.067192 -0.038134
0.065508 -0.037601
0.063844 -0.037022
0.062220 -0.036393
0.060661 -0.035705
0.059189 -0.034943
0.057820 -0.034096
0.056567 -0.033165
0.055438 -0.032164
0.054440 -0.031115
0.053573 -0.030049
0.052833 -0.028994
0.052212 -0.027979
0.051697 -0.027028
0.051275 -0.026164
0.050932 -0.025407
0.050656 -0.024772
0.050437 -0.024266
0.050266 -0.023885
0.050134 -0.023609
0.050031 -0.023406
0.049944 -0.023230
0.049859 -0.023032
0.049759 -0.022762
0.049623 -0.022375
0.049435 -0.021840
0.049181 -0.021141
0.048853 -0.020281
0.048451 -0.019278
0.047981 -0.018164
0.047452 -0.016971
0.046876 -0.015734
0.046267 -0.014481
0.045643 -0.013238
0.045023 -0.012023
0.044424 -0.010847
0.043861 -0.009712
0.043339 -0.008611
0.042854 -0.007532
0.042388 -0.006455
0.041914 -0.005358
0.041399 -0.004218
0.040807 -0.003014
0.040104 -0.001729
0.039260 -0.000346
0.038254 0.001144
0.037072 0.002748
0.035710 0.004464
0.034178 0.006283
0.032497 0.008190
0.030699 0.010166
0.028821 0.012193
0.026902 0.014254
0.024979 0.016333
0.023081 0.018412
0.021227 0.020476
0.019421 0.022504
0.017660 0.024473
0.015929 0.026362
0.014208 0.028149
0.012480 0.029821
0.010725 0.031367
0.008929 0.032786
0.007084 0.034084
0.005183 0.035271
0.003226 0.036367
0.001222 0.037395
-0.000817 0.038378
-0.002866 0.039336
-0.004893 0.040278
-0.006863 0.041204
-0.008746 0.042101
-0.010518 0.042945
-0.012170 0.043703
-0.013704 0.044338
-0.015129 0.044814
-0.016462 0.045098
-0.017719 0.045164
-0.018913 0.044995
-0.020052 0.044586
-0.021144 0.043938
-0.022188 0.043063
-0.023188 0.041980
-0.024143 0.040719
0.078103 0.038070
0.076211 0.036120
0.074213 0.033982
0.072162 0.031708
0.070117 0.029354
0.068133 0.026970
0.066256 0.024595
0.064511 0.022251
0.062899 0.019948
0.061404 0.017684
0.059994 0.015456
0.058638 0.013265
0.057305 0.011111
0.055974 0.008999
0.054633 0.006934
0.053280 0.004921
0.051920 0.002965
0.050568 0.001065
0.049239 -0.000784
0.047952 -0.002591
0.046724 -0.004372
0.045571 -0.006147
0.044502 -0.007936
0.043519 -0.009761
0.042612 -0.011642
0.041763 -0.013592
0.040952 -0.015604
0.040162 -0.017650
0.039382 -0.019686
0.038607 -0.021656
0.037837 -0.023510
0.037077 -0.025208
0.036332 -0.026721
0.035610 -0.028037
0.034921 -0.029147
0.034272 -0.030054
0.033669 -0.030766
0.033111 -0.031301
0.032594 -0.031687
0.032105 -0.031967
0.031627 -0.032193
0.031137 -0.032419
0.030611 -0.032694
0.030023 -0.033035
0.029357 -0.033424
0.028603 -0.033807
0.027764 -0.034105
0.026844 -0.034235
0.025853 -0.034129
0.024804 -0.033736
0.023711 -0.033029
0.022588 -0.031999
0.021454 -0.030656
0.020329 -0.029026
0.019229 -0.027146
0.018169 -0.025067
0.017152 -0.022846
0.016174 -0.020543
0.015223 -0.018216
0.014286 -0.015916
0.013347 -0.013679
0.012393 -0.011521
0.011413 -0.009434
0.010395 -0.007393
0.009331 -0.005359
0.008213 -0.003294
0.007040 -0.001163
0.005815 0.001058
0.004542 0.003382
0.003233 0.005810
0.001904 0.008330
0.000573 0.010920
-0.000736 0.013548
-0.002000 0.016175
-0.003188 0.018764
-0.004273 0.021278
-0.005225 0.023691
-0.006012 0.025985
-0.006615 0.028153
-0.007022 0.030192
-0.007246 0.032099
-0.007321 0.033864
-0.007294 0.035477
-0.007221 0.036925
-0.007152 0.038205
-0.007130 0.039320
-0.007185 0.040284
-0.007337 0.041113
-0.007596 0.041828
-0.007963 0.042446
-0.008426 0.042980
-0.008963 0.043441
-0.009537 0.043839
-0.010106 0.044188
-0.010615 0.044502
-0.011014 0.044797
-0.011261 0.045085
-0.011341 0.045364
-0.011267 0.045615
-0.011079 0.045808
-0.010832 0.045907
0.050853 0.036120
0.049089 0.034291
0.047365 0.032380
0.045675 0.030407
0.044012 0.028396
0.042373 0.026378
0.040760 0.024379
0.039180 0.022423
0.037641 0.020525
0.036152 0.018690
0.034720 0.016922
0.033344 0.015217
0.032021 0.013572
0.030743 0.011984
0.029503 0.010442
0.028297 0.008932
0.027128 0.007427
0.026002 0.005894
0.024931 0.004299
0.023928 0.002616
0.023005 0.000834
0.022174 -0.001033
0.021441 -0.002951
0.020812 -0.004871
0.020288 -0.006737
0.019866 -0.008497
0.019544 -0.010109
0.019315 -0.011546
0.019169 -0.012797
0.019092 -0.013867
0.019071 -0.014775
0.019087 -0.015552
0.019122 -0.016241
0.019158 -0.016886
0.019177 -0.017533
0.019162 -0.018225
0.019104 -0.018991
0.018996 -0.019843
0.018840 -0.020766
0.018636 -0.021722
0.018389 -0.022652
0.018100 -0.023487
0.017769 -0.024157
0.017397 -0.024601
0.016980 -0.024767
0.016514 -0.024619
0.015995 -0.024139
0.015417 -0.023323
0.014777 -0.022191
0.014075 -0.020778
0.013313 -0.019140
0.012501 -0.017344
0.011651 -0.015463
0.010778 -0.013569
0.009899 -0.011722
0.009030 -0.009960
0.008184 -0.008297
0.007366 -0.006722
0.006575 -0.005202
0.005805 -0.003696
0.005042 -0.002158
0.004274 -0.000546
0.003487 0.001173
0.002667 0.003026
0.001801 0.005032
0.000878 0.007199
-0.000107 0.009523
-0.001154 0.011988
-0.002253 0.014559
-0.003387 0.017189
-0.004528 0.019823
-0.005647 0.022401
-0.006715 0.024866
-0.007706 0.027167
-0.008600 0.029267
-0.009384 0.031136
-0.010053 0.032760
-0.010610 0.034134
-0.011060 0.035266
-0.011417 0.036170
-0.011695 0.036869
-0.011908 0.037387
-0.012071 0.037754
-0.012197 0.037999
-0.012295 0.038156
-0.012370 0.038258
-0.012421 0.038336
-0.012442 0.038417
-0.012419 0.038521
-0.012339 0.038657
-0.012189 0.038818
-0.011964 0.038986
-0.011669 0.039129
-0.011315 0.039213
-0.010923 0.039204
-0.010514 0.039079
-0.010113 0.038826
-0.009738 0.038449
-0.009409 0.037959
-0.009137 0.037376
-0.008931 0.036726
-0.018338 -0.007147
-0.020226 -0.008960
-0.022145 -0.010666
-0.024105 -0.012249
-0.026109 -0.013699
-0.028155 -0.015016
-0.030232 -0.016203
-0.032325 -0.017273
-0.034410 -0.018240
-0.036463 -0.019118
-0.038461 -0.019921
-0.040383 -0.020658
-0.042216 -0.021336
-0.043950 -0.021961
-0.045580 -0.022537
-0.047106 -0.023074
-0.048530 -0.023580
-0.049858 -0.024067
-0.051097 -0.024551
-0.052254 -0.025046
-0.053339 -0.025566
-0.054357 -0.026124
-0.055312 -0.026731
-0.056204 -0.027392
-0.057028 -0.028111
-0.057773 -0.028887
-0.058427 -0.029719
-0.058977 -0.030602
-0.059413 -0.031530
-0.059728 -0.032492
-0.059920 -0.033476
-0.059996 -0.034471
-0.059966 -0.035466
-0.059844 -0.036455
-0.059645 -0.037433
-0.059386 -0.038401
-0.059084 -0.039360
-0.058754 -0.040310
-0.058409 -0.041251
-0.058061 -0.042174
-0.057717 -0.043070
-0.057383 -0.043920
-0.057060 -0.044702
-0.056748 -0.045392
-0.056443 -0.045963
-0.056146 -0.046389
-0.055858 -0.046646
-0.055582 -0.046710
-0.055328 -0.046564
-0.055107 -0.046193
-0.054931 -0.045592
-0.054812 -0.044763
-0.054758 -0.043715
-0.054774 -0.042465
-0.054863 -0.041032
-0.055024 -0.039438
-0.055251 -0.037705
-0.055540 -0.035854
-0.055886 -0.033898
-0.056285 -0.031849
-0.056735 -0.029713
-0.057239 -0.027490
-0.057799 -0.025177
-0.058424 -0.022767
-0.059119 -0.020251
-0.059892 -0.017618
-0.060745 -0.014859
-0.061679 -0.011967
-0.062688 -0.008945
-0.063761 -0.005800
-0.064880 -0.002552
-0.066020 0.000771
-0.067154 0.004137
-0.068253 0.007510
-0.069290 0.010856
-0.070243 0.014143
-0.071096 0.017344
-0.071841 0.020434
-0.072480 0.023396
-0.073017 0.026213
-0.073465 0.028875
-0.073836 0.031376
-0.074143 0.033713
-0.074394 0.035887
-0.074597 0.037903
-0.074755 0.039770
-0.074871 0.041497
-0.074943 0.043095
-0.074968 0.044576
-0.074941 0.045946
-0.074850 0.047212
-0.074685 0.048373
-0.074433 0.049421
-0.074087 0.050346
-0.073642 0.051133
-0.073104 0.051766
-0.072480 0.052226
-0.071786 0.052498
-0.071036 0.052569
-0.070245 0.052430
-0.069424 0.052079
0.066762 -0.011147
0.064934 -0.013036
0.063124 -0.014955
0.061342 -0.016898
0.059594 -0.018863
0.057886 -0.020850
0.056222 -0.022862
0.054605 -0.024901
0.053035 -0.026964
0.051511 -0.029044
0.050027 -0.031130
0.048575 -0.033206
0.047148 -0.035258
0.045736 -0.037271
0.044332 -0.039230
0.042932 -0.041126
0.041532 -0.042951
0.040128 -0.044701
0.038720 -0.046378
0.037306 -0.047984
0.035886 -0.049525
0.034462 -0.051003
0.033040 -0.052418
0.031629 -0.053765
0.030240 -0.055028
0.028888 -0.056189
0.027589 -0.057223
0.026356 -0.058104
0.025199 -0.058805
0.024122 -0.059307
0.023128 -0.059598
0.022214 -0.059672
0.021375 -0.059536
0.020606 -0.059203
0.019901 -0.058694
0.019252 -0.058033
0.018648 -0.057242
0.018081 -0.056345
0.017537 -0.055358
0.017008 -0.054292
0.016482 -0.053150
0.015953 -0.051926
0.015412 -0.050606
0.014852 -0.049171
0.014262 -0.047597
0.013631 -0.045861
0.012947 -0.043941
0.012198 -0.041819
0.011372 -0.039488
0.010465 -0.036949
0.009479 -0.034222
0.008425 -0.031338
0.007320 -0.028339
0.006186 -0.025271
0.005045 -0.022179
0.003918 -0.019106
0.002822 -0.016082
0.001767 -0.013131
0.000758 -0.010268
-0.000209 -0.007500
-0.001140 -0.004829
-0.002049 -0.002251
-0.002952 0.000239
-0.003868 0.002653
-0.004815 0.005003
-0.005814 0.007301
-0.006885 0.009563
-0.008043 0.011801
-0.009300 0.014025
-0.010664 0.016239
-0.012130 0.018438
-0.013685 0.020608
-0.015307 0.022728
-0.016969 0.024771
-0.018645 0.026712
-0.020313 0.028524
-0.021955 0.030187
-0.023563 0.031679
-0.025133 0.032988
-0.026662 0.034100
-0.028153 0.035010
-0.029605 0.035717
-0.031020 0.036225
-0.032397 0.036545
-0.033736 0.036693
-0.035035 0.036688
-0.036294 0.036557
-0.037513 0.036326
-0.038692 0.036026
-0.039831 0.035685
-0.040928 0.035328
-0.041979 0.034973
-0.042982 0.034627
-0.043931 0.034288
-0.044825 0.033946
-0.045663 0.033583
-0.046446 0.033178
-0.047174 0.032712
-0.047845 0.032168
-0.048457 0.031535
-0.049008 0.030806
0.183091 0.015163
0.181272 0.013404
0.179488 0.011816
0.177779 0.010408
0.176159 0.009183
0.174617 0.008144
0.173125 0.007291
0.171642 0.006623
0.170128 0.006136
0.168542 0.005824
0.166855 0.005681
0.165042 0.005695
0.163087 0.005858
0.160985 0.006161
0.158734 0.006593
0.156345 0.007141
0.153832 0.007786
0.151220 0.008508
0.148535 0.009279
0.145808 0.010070
0.143072 0.010850
0.140353 0.011590
0.137674 0.012267
0.135052 0.012864
0.132501 0.013369
0.130028 0.013780
0.127639 0.014096
0.125337 0.014321
0.123123 0.014455
0.120998 0.014496
0.118961 0.014442
0.117015 0.014288
0.115161 0.014034
0.113405 0.013680
0.111750 0.013233
0.110194 0.012702
0.108733 0.012092
0.107358 0.011409
0.106061 0.010659
0.104835 0.009853
0.103674 0.009013
0.102576 0.008172
0.101538 0.007375
0.100563 0.006669
0.099649 0.006098
0.098798 0.005700
0.098010 0.005502
0.097287 0.005519
0.096630 0.005753
0.096035 0.006197
0.095499 0.006834
0.095015 0.007641
0.094572 0.008591
0.094158 0.009654
0.093760 0.010803
0.093367 0.012016
0.092970 0.013278
0.092560 0.014584
0.092133 0.015943
0.091681 0.017371
0.091197 0.018887
0.090674 0.020512
0.090103 0.022261
0.089476 0.024147
0.088789 0.026175
0.088037 0.028343
0.087219 0.030646
0.086335 0.033070
0.085384 0.035597
0.084367 0.038205
0.083285 0.040871
0.082136 0.043567
0.080924 0.046270
0.079653 0.048956
0.078327 0.051610
0.076951 0.054214
0.075526 0.056752
0.074044 0.059209
0.072493 0.061567
0.070852 0.063808
0.069105 0.065917
0.067237 0.067882
0.065238 0.069696
0.063106 0.071359
0.060848 0.072874
0.058476 0.074250
0.056015 0.075498
0.053497 0.076628
0.050964 0.077654
0.048463 0.078584
0.046042 0.079423
0.043746 0.080169
0.041607 0.080809
0.039644 0.081319
0.037857 0.081668
0.036231 0.081821
0.034743 0.081745
0.033362 0.081419
0.032057 0.080833
0.030800 0.079987
0.029567 0.078894
0.036153 -0.013180
0.034364 -0.014993
0.032600 -0.016735
0.030869 -0.018358
0.029185 -0.019817
0.027564 -0.021074
0.026021 -0.022106
0.024570 -0.022906
0.023221 -0.023477
0.021981 -0.023838
0.020849 -0.024020
0.019819 -0.024063
0.018874 -0.024017
0.017994 -0.023937
0.017151 -0.023879
0.016316 -0.023894
0.015465 -0.024018
0.014584 -0.024265
0.013671 -0.024625
0.012736 -0.025068
0.011798 -0.025549
0.010879 -0.026020
0.010005 -0.026436
0.009200 -0.026757
0.008483 -0.026959
0.007872 -0.027027
0.007376 -0.026963
0.007000 -0.026778
0.006742 -0.026499
0.006592 -0.026162
0.006534 -0.025809
0.006549 -0.025488
0.006617 -0.025240
0.006717 -0.025094
0.006837 -0.025059
0.006970 -0.025120
0.007114 -0.025245
0.007273 -0.025390
0.007451 -0.025510
0.007653 -0.025564
0.007881 -0.025517
0.008136 -0.025345
0.008415 -0.025030
0.008712 -0.024564
0.009019 -0.023945
0.009325 -0.023174
0.009614 -0.022260
0.009870 -0.021214
0.010075 -0.020050
0.010213 -0.018782
0.010273 -0.017418
0.010247 -0.015967
0.010135 -0.014431
0.009935 -0.012810
0.009649 -0.011104
0.009277 -0.009316
0.008817 -0.007452
0.008271 -0.005523
0.007640 -0.003546
0.006930 -0.001539
0.006147 0.000480
0.005303 0.002491
0.004409 0.004483
0.003478 0.006447
0.002522 0.008386
0.001556 0.010310
0.000592 0.012237
-0.000357 0.014192
-0.001281 0.016200
-0.002174 0.018281
-0.003039 0.020446
-0.003886 0.022691
-0.004733 0.024994
-0.005599 0.027321
-0.006505 0.029626
-0.007466 0.031863
-0.008491 0.033986
-0.009585 0.035959
-0.010745 0.037754
-0.011965 0.039352
-0.013236 0.040743
-0.014542 0.041931
-0.015867 0.042929
-0.017191 0.043763
-0.018492 0.044468
-0.019746 0.045083
-0.020937 0.045648
-0.022054 0.046192
-0.023097 0.046731
-0.024075 0.047266
-0.025001 0.047785
-0.025892 0.048265
-0.026762 0.048679
-0.027622 0.048993
-0.028481 0.049174
-0.029341 0.049188
-0.030204 0.049010
-0.031071 0.048620
-0.031938 0.048007
-0.032801 0.047172
-0.033655 0.046122
0.031956 0.005956
0.030231 0.004165
0.028559 0.002345
0.026949 0.000509
0.025405 -0.001339
0.023931 -0.003207
0.022525 -0.005117
0.021184 -0.007102
0.019900 -0.009199
0.018665 -0.011437
0.017468 -0.013833
0.016296 -0.016380
0.015141 -0.019050
0.013999 -0.021797
0.012868 -0.024572
0.011752 -0.027324
0.010660 -0.030004
0.009601 -0.032573
0.008585 -0.034994
0.007621 -0.037241
0.006713 -0.039295
0.005861 -0.041151
0.005061 -0.042813
0.004306 -0.044301
0.003587 -0.045644
0.002897 -0.046878
0.002232 -0.048041
0.001590 -0.049158
0.000973 -0.050236
0.000385 -0.051260
-0.000165 -0.052197
-0.000669 -0.053002
-0.001118 -0.053631
-0.001504 -0.054046
-0.001816 -0.054223
-0.002048 -0.054144
-0.002196 -0.053803
-0.002260 -0.053198
-0.002248 -0.052336
-0.002176 -0.051228
-0.002064 -0.049895
-0.001933 -0.048360
-0.001801 -0.046650
-0.001683 -0.044791
-0.001588 -0.042802
-0.001520 -0.040694
-0.001482 -0.038466
-0.001478 -0.036107
-0.001512 -0.033605
-0.001592 -0.030950
-0.001722 -0.028140
-0.001903 -0.025184
-0.002131 -0.022102
-0.002401 -0.018922
-0.002701 -0.015677
-0.003024 -0.012402
-0.003358 -0.009133
-0.003698 -0.005903
-0.004039 -0.002742
-0.004378 0.000329
-0.004713 0.003293
-0.005041 0.006146
-0.005365 0.008888
-0.005688 0.011529
-0.006025 0.014080
-0.006395 0.016554
-0.006824 0.018962
-0.007337 0.021311
-0.007954 0.023595
-0.008689 0.025803
-0.009545 0.027913
-0.010518 0.029898
-0.011595 0.031728
-0.012759 0.033374
-0.013991 0.034812
-0.015264 0.036022
-0.016552 0.036994
-0.017825 0.037727
-0.019054 0.038231
-0.020215 0.038524
-0.021290 0.038627
-0.022276 0.038564
-0.023183 0.038355
-0.024029 0.038014
-0.024839 0.037556
-0.025639 0.036990
-0.026453 0.036330
-0.027299 0.035585
-0.028188 0.034767
-0.029125 0.033883
-0.030105 0.032942
-0.031119 0.031950
-0.032150 0.030916
-0.033179 0.029850
-0.034184 0.028763
-0.035142 0.027666
-0.036034 0.026569
-0.036846 0.025477
-0.037575 0.024393
-0.038227 0.023312
-0.038820 0.022232
0.079932 0.016247
0.078033 0.014407
0.076027 0.012616
0.073929 0.010896
0.071760 0.009257
0.069550 0.007693
0.067334 0.006185
0.065151 0.004701
0.063041 0.003204
0.061037 0.001663
0.059159 0.000062
0.057410 -0.001597
0.055779 -0.003293
0.054245 -0.004995
0.052785 -0.006669
0.051375 -0.008286
0.050000 -0.009821
0.048646 -0.011260
0.047305 -0.012594
0.045971 -0.013825
0.044641 -0.014962
0.043316 -0.016024
0.041997 -0.017037
0.040689 -0.018032
0.039400 -0.019040
0.038145 -0.020090
0.036938 -0.021200
0.035797 -0.022377
0.034731 -0.023611
0.033743 -0.024878
0.032830 -0.026145
0.031981 -0.027371
0.031185 -0.028520
0.030430 -0.029561
0.029707 -0.030471
0.029005 -0.031237
0.028315 -0.031854
0.027627 -0.032325
0.026930 -0.032661
0.026216 -0.032879
0.025476 -0.032998
0.024702 -0.033037
0.023892 -0.033008
0.023046 -0.032914
0.022168 -0.032748
0.021260 -0.032495
0.020323 -0.032133
0.019357 -0.031638
0.018359 -0.030988
0.017331 -0.030162
0.016277 -0.029146
0.015204 -0.027934
0.014121 -0.026527
0.013035 -0.024935
0.011953 -0.023176
0.010882 -0.021270
0.009825 -0.019246
0.008786 -0.017130
0.007767 -0.014950
0.006769 -0.012729
0.005793 -0.010484
0.004837 -0.008224
0.003895 -0.005953
0.002962 -0.003669
0.002026 -0.001370
0.001077 0.000946
0.000106 0.003278
-0.000891 0.005623
-0.001913 0.007969
-0.002955 0.010299
-0.004005 0.012591
-0.005051 0.014820
-0.006076 0.016963
-0.007062 0.019002
-0.007992 0.020924
-0.008844 0.022722
-0.009599 0.024396
-0.010240 0.025948
-0.010754 0.027383
-0.011136 0.028703
-0.011391 0.029908
-0.011531 0.030993
-0.011576 0.031952
-0.011549 0.032783
-0.011480 0.033488
-0.011399 0.034076
-0.011341 0.034565
-0.011336 0.034973
-0.011408 0.035320
-0.011572 0.035619
-0.011833 0.035883
-0.012183 0.036120
-0.012608 0.036338
-0.013087 0.036545
-0.013596 0.036748
-0.014114 0.036949
-0.014624 0.037145
-0.015119 0.037323
-0.015595 0.037464
-0.016056 0.037544
-0.016511 0.037539
0.078858 -0.002258
0.076943 -0.004070
0.074888 -0.005715
0.072724 -0.007203
0.070486 -0.008556
0.068204 -0.009812
0.065911 -0.011016
0.063631 -0.012211
0.061379 -0.013434
0.059158 -0.014711
0.056959 -0.016049
0.054762 -0.017441
0.052543 -0.018867
0.050281 -0.020298
0.047960 -0.021703
0.045571 -0.023055
0.043113 -0.024331
0.040591 -0.025518
0.038013 -0.026614
0.035389 -0.027623
0.032733 -0.028563
0.030060 -0.029454
0.027390 -0.030321
0.024754 -0.031184
0.022184 -0.032054
0.019714 -0.032929
0.017375 -0.033794
0.015186 -0.034622
0.013150 -0.035382
0.011263 -0.036042
0.009509 -0.036571
0.007872 -0.036947
0.006334 -0.037159
0.004881 -0.037206
0.003498 -0.037094
0.002170 -0.036843
0.000876 -0.036475
-0.000406 -0.036021
-0.001700 -0.035508
-0.003030 -0.034958
-0.004414 -0.034380
-0.005861 -0.033769
-0.007371 -0.033103
-0.008936 -0.032348
-0.010536 -0.031462
-0.012147 -0.030404
-0.013743 -0.029136
-0.015299 -0.027636
-0.016790 -0.025894
-0.018194 -0.023919
-0.019489 -0.021735
-0.020657 -0.019381
-0.021682 -0.016905
-0.022557 -0.014360
-0.023284 -0.011795
-0.023877 -0.009249
-0.024357 -0.006747
-0.024751 -0.004297
-0.025089 -0.001890
-0.025395 0.000500
-0.025693 0.002908
-0.026002 0.005376
-0.026333 0.007944
-0.026696 0.010645
-0.027093 0.013501
-0.027527 0.016517
-0.028000 0.019685
-0.028512 0.022980
-0.029060 0.026367
-0.029633 0.029795
-0.030214 0.033204
-0.030775 0.036531
-0.031289 0.039715
-0.031729 0.042706
-0.032075 0.045467
-0.032318 0.047977
-0.032456 0.050227
-0.032495 0.052220
-0.032446 0.053966
-0.032319 0.055480
-0.032121 0.056781
-0.031856 0.057893
-0.031527 0.058839
-0.031138 0.059643
-0.030698 0.060321
-0.030219 0.060882
-0.029717 0.061329
-0.029208 0.061659
-0.028703 0.061868
-0.028203 0.061955
-0.027703 0.061917
-0.027190 0.061753
-0.026653 0.061461
-0.026084 0.061036
-0.025479 0.060465
-0.024844 0.059734
-0.024189 0.058824
-0.023528 0.057718
-0.022874 0.056407
-0.022244 0.054893
-0.021653 0.053189
0.109202 0.001608
0.107344 -0.000204
0.105505 -0.001800
0.103734 -0.003153
0.102048 -0.004283
0.100441 -0.005249
0.098890 -0.006135
0.097379 -0.007025
0.095891 -0.007991
0.094411 -0.009081
0.092915 -0.010315
0.091373 -0.011688
0.089749 -0.013177
0.088015 -0.014751
0.086150 -0.016377
0.084147 -0.018025
0.082017 -0.019670
0.079782 -0.021289
0.077474 -0.022868
0.075128 -0.024399
0.072778 -0.025886
0.070449 -0.027336
0.068155 -0.028762
0.065903 -0.030174
0.063696 -0.031576
0.061533 -0.032969
0.059413 -0.034341
0.057334 -0.035676
0.055289 -0.036949
0.053270 -0.038133
0.051272 -0.039204
0.049293 -0.040147
0.047341 -0.040964
0.045429 -0.041668
0.043571 -0.042285
0.041776 -0.042845
0.040051 -0.043383
0.038393 -0.043933
0.036797 -0.044526
0.035255 -0.045176
0.033757 -0.045880
0.032297 -0.046618
0.030864 -0.047357
0.029448 -0.048055
0.028038 -0.048674
0.026620 -0.049173
0.025188 -0.049517
0.023738 -0.049672
0.022277 -0.049612
0.020821 -0.049325
0.019391 -0.048816
0.018013 -0.048111
0.016714 -0.047250
0.015513 -0.046288
0.014418 -0.045279
0.013423 -0.044271
0.012513 -0.043292
0.011667 -0.042351
0.010862 -0.041435
0.010078 -0.040521
0.009290 -0.039578
0.008477 -0.038582
0.007616 -0.037514
0.006688 -0.036357
0.005685 -0.035100
0.004612 -0.033731
0.003485 -0.032239
0.002327 -0.030617
0.001166 -0.028855
0.000031 -0.026954
-0.001052 -0.024918
-0.002057 -0.022758
-0.002962 -0.020492
-0.003751 -0.018144
-0.004414 -0.015740
-0.004954 -0.013303
-0.005386 -0.010857
-0.005737 -0.008422
-0.006039 -0.006019
-0.006327 -0.003671
-0.006631 -0.001399
-0.006975 0.000777
-0.007373 0.002840
-0.007829 0.004780
-0.008340 0.006594
-0.008895 0.008286
-0.009484 0.009875
-0.010090 0.011389
-0.010698 0.012863
-0.011291 0.014342
-0.011851 0.015872
-0.012366 0.017497
-0.012829 0.019242
-0.013241 0.021104
-0.013613 0.023046
-0.013963 0.025005
-0.014310 0.026900
-0.014672 0.028651
-0.015062 0.030184
-0.015485 0.031437
-0.015944 0.032368
0.046705 -0.000408
0.044896 -0.002286
0.043107 -0.004228
0.041346 -0.006213
0.039620 -0.008224
0.037934 -0.010251
0.036288 -0.012292
0.034681 -0.014353
0.033109 -0.016445
0.031569 -0.018582
0.030063 -0.020771
0.028595 -0.023008
0.027165 -0.025278
0.025775 -0.027555
0.024421 -0.029806
0.023102 -0.032000
0.021816 -0.034106
0.020560 -0.036101
0.019335 -0.037964
0.018141 -0.039685
0.016978 -0.041262
0.015845 -0.042704
0.014736 -0.044034
0.013643 -0.045285
0.012555 -0.046498
0.011465 -0.047716
0.010369 -0.048968
0.009274 -0.050267
0.008197 -0.051600
0.007157 -0.052933
0.006172 -0.054215
0.005249 -0.055387
0.004389 -0.056392
0.003585 -0.057178
0.002828 -0.057704
0.002112 -0.057945
0.001430 -0.057885
0.000776 -0.057524
0.000140 -0.056874
-0.000489 -0.055962
-0.001132 -0.054826
-0.001812 -0.053512
-0.002551 -0.052066
-0.003367 -0.050525
-0.004270 -0.048909
-0.005257 -0.047211
-0.006312 -0.045402
-0.007417 -0.043437
-0.008551 -0.041266
-0.009702 -0.038842
-0.010859 -0.036129
-0.012019 -0.033112
-0.013175 -0.029797
-0.014316 -0.026211
-0.015431 -0.022398
-0.016504 -0.018414
-0.017525 -0.014315
-0.018484 -0.010163
-0.019375 -0.006014
-0.020194 -0.001918
-0.020940 0.002083
-0.021609 0.005958
-0.022199 0.009689
-0.022711 0.013268
-0.023149 0.016697
-0.023529 0.019983
-0.023874 0.023142
-0.024216 0.026191
-0.024595 0.029153
-0.025053 0.032050
-0.025624 0.034896
-0.026330 0.037692
-0.027167 0.040413
-0.028109 0.043018
-0.029114 0.045459
-0.030129 0.047694
-0.031098 0.049698
-0.031968 0.051463
-0.032691 0.052998
-0.033226 0.054319
-0.033548 0.055442
-0.033649 0.056373
-0.033541 0.057109
-0.033255 0.057641
-0.032836 0.057955
-0.032337 0.058044
-0.031810 0.057906
-0.031308 0.057553
-0.030878 0.057005
-0.030556 0.056290
-0.030366 0.055437
-0.030315 0.054477
-0.030389 0.053438
-0.030555 0.052347
-0.030763 0.051232
-0.030958 0.050124
-0.031086 0.049050
-0.031104 0.048030
-0.030990 0.047072
-0.030749 0.046165
-0.030407 0.045284
-0.028859 0.001132
-0.030542 -0.000615
-0.032097 -0.002298
-0.033520 -0.003904
-0.034811 -0.005429
-0.035973 -0.006880
-0.037016 -0.008279
-0.037955 -0.009667
-0.038807 -0.011101
-0.039593 -0.012644
-0.040326 -0.014347
-0.041007 -0.016225
-0.041628 -0.018254
-0.042170 -0.020374
-0.042614 -0.022509
-0.042943 -0.024583
-0.043149 -0.026530
-0.043228 -0.028300
-0.043180 -0.029862
-0.043007 -0.031198
-0.042714 -0.032309
-0.042309 -0.033206
-0.041809 -0.033920
-0.041238 -0.034494
-0.040632 -0.034988
-0.040035 -0.035474
-0.039493 -0.036030
-0.039042 -0.036718
-0.038704 -0.037566
-0.038476 -0.038556
-0.038337 -0.039627
-0.038255 -0.040696
-0.038196 -0.041672
-0.038131 -0.042483
-0.038035 -0.043073
-0.037890 -0.043409
-0.037680 -0.043475
-0.037395 -0.043273
-0.037028 -0.042819
-0.036581 -0.042141
-0.036068 -0.041278
-0.035513 -0.040276
-0.034952 -0.039190
-0.034430 -0.038074
-0.033989 -0.036972
-0.033661 -0.035906
-0.033468 -0.034860
-0.033417 -0.033786
-0.033507 -0.032615
-0.033732 -0.031276
-0.034085 -0.029711
-0.034556 -0.027890
-0.035127 -0.025807
-0.035778 -0.023479
-0.036482 -0.020940
-0.037211 -0.018233
-0.037936 -0.015409
-0.038630 -0.012519
-0.039271 -0.009614
-0.039845 -0.006736
-0.040341 -0.003923
-0.040758 -0.001198
-0.041098 0.001432
-0.041368 0.003973
-0.041582 0.006445
-0.041763 0.008876
-0.041946 0.011294
-0.042173 0.013723
-0.042486 0.016177
-0.042921 0.018658
-0.043499 0.021149
-0.044220 0.023617
-0.045067 0.026014
-0.046005 0.028288
-0.046993 0.030388
-0.047987 0.032275
-0.048943 0.033931
-0.049818 0.035354
-0.050569 0.036567
-0.051156 0.037609
-0.051541 0.038532
-0.051697 0.039387
-0.051614 0.040212
-0.051304 0.041020
-0.050804 0.041802
-0.050162 0.042530
-0.049433 0.043177
-0.048668 0.043713
-0.047908 0.044120
-0.047184 0.044380
-0.046512 0.044481
-0.045897 0.044413
-0.045333 0.044167
-0.044805 0.043744
-0.044287 0.043157
-0.043750 0.042437
-0.043157 0.041628
-0.042470 0.040789
-0.041654 0.039973
-0.040694 0.039220
-0.039596 0.038545
-0.006168 -0.041132
-0.008065 -0.043021
-0.010028 -0.044881
-0.012059 -0.046701
-0.014155 -0.048474
-0.016314 -0.050194
-0.018531 -0.051861
-0.020795 -0.053477
-0.023092 -0.055043
-0.025402 -0.056559
-0.027706 -0.058028
-0.029987 -0.059446
-0.032228 -0.060812
-0.034414 -0.062119
-0.036534 -0.063362
-0.038574 -0.064534
-0.040524 -0.065631
-0.042376 -0.066647
-0.044124 -0.067583
-0.045764 -0.068443
-0.047296 -0.069233
-0.048723 -0.069965
-0.050051 -0.070654
-0.051285 -0.071312
-0.052434 -0.071950
-0.053506 -0.072575
-0.054509 -0.073184
-0.055451 -0.073769
-0.056343 -0.074314
-0.057193 -0.074801
-0.058009 -0.075211
-0.058791 -0.075524
-0.059532 -0.075720
-0.060220 -0.075779
-0.060837 -0.075684
-0.061366 -0.075420
-0.061793 -0.074981
-0.062109 -0.074365
-0.062311 -0.073576
-0.062401 -0.072627
-0.062383 -0.071531
-0.062265 -0.070303
-0.062057 -0.068955
-0.061771 -0.067492
-0.061423 -0.065916
-0.061032 -0.064218
-0.060619 -0.062390
-0.060206 -0.060418
-0.059813 -0.058294
-0.059457 -0.056013
-0.059144 -0.053577
-0.058877 -0.050992
-0.058650 -0.048269
-0.058456 -0.045424
-0.058285 -0.042477
-0.058130 -0.039450
-0.057988 -0.036369
-0.057855 -0.033257
-0.057732 -0.030139
-0.057619 -0.027035
-0.057520 -0.023963
-0.057441 -0.020935
-0.057389 -0.017960
-0.057375 -0.015041
-0.057411 -0.012175
-0.057509 -0.009358
-0.057677 -0.006580
-0.057921 -0.003831
-0.058240 -0.001099
-0.058629 0.001624
-0.059076 0.004350
-0.059567 0.007081
-0.060088 0.009814
-0.060623 0.012538
-0.061159 0.015230
-0.061687 0.017865
-0.062201 0.020414
-0.062696 0.022849
-0.063174 0.025146
-0.063639 0.027283
-0.064100 0.029240
-0.064565 0.031001
-0.065045 0.032555
-0.065548 0.033894
-0.066082 0.035017
-0.066648 0.035927
-0.067246 0.036637
-0.067871 0.037161
-0.068516 0.037520
-0.069171 0.037737
-0.069823 0.037833
-0.070461 0.037830
-0.071072 0.037741
-0.071648 0.037572
-0.072181 0.037325
-0.072667 0.036993
-0.073107 0.036566
-0.073505 0.036031
-0.073867 0.035376
-0.074200 0.034590
-0.074509 0.033665
0.072624 0.023477
0.070787 0.021719
0.068841 0.020030
0.066814 0.018428
0.064737 0.016918
0.062645 0.015493
0.060573 0.014129
0.058544 0.012789
0.056569 0.011426
0.054649 0.010005
0.052779 0.008510
0.050952 0.006950
0.049170 0.005356
0.047436 0.003765
0.045760 0.002217
0.044157 0.000741
0.042641 -0.000642
0.041231 -0.001919
0.039942 -0.003085
0.038790 -0.004142
0.037784 -0.005099
0.036925 -0.005974
0.036204 -0.006793
0.035600 -0.007601
0.035077 -0.008458
0.034589 -0.009437
0.034092 -0.010600
0.033552 -0.011981
0.032954 -0.013565
0.032309 -0.015292
0.031641 -0.017081
0.030977 -0.018851
0.030347 -0.020535
0.029773 -0.022084
0.029277 -0.023465
0.028873 -0.024657
0.028570 -0.025650
0.028373 -0.026443
0.028274 -0.027044
0.028256 -0.027470
0.028291 -0.027752
0.028339 -0.027931
0.028354 -0.028063
0.028293 -0.028201
0.028122 -0.028382
0.027823 -0.028602
0.027398 -0.028820
0.026863 -0.028964
0.026239 -0.028957
0.025549 -0.028738
0.024815 -0.028267
0.024057 -0.027525
0.023291 -0.026510
0.022532 -0.025230
0.021791 -0.023704
0.021074 -0.021958
0.020380 -0.020020
0.019702 -0.017923
0.019028 -0.015700
0.018343 -0.013387
0.017632 -0.011012
0.016887 -0.008595
0.016102 -0.006141
0.015277 -0.003635
0.014409 -0.001051
0.013493 0.001632
0.012520 0.004423
0.011480 0.007314
0.010369 0.010280
0.009187 0.013286
0.007939 0.016290
0.006634 0.019247
0.005285 0.022113
0.003904 0.024849
0.002510 0.027425
0.001120 0.029820
-0.000239 0.032031
-0.001535 0.034073
-0.002728 0.035976
-0.003774 0.037788
-0.004639 0.039554
-0.005312 0.041311
-0.005813 0.043066
-0.006188 0.044806
-0.006498 0.046497
-0.006801 0.048102
-0.007144 0.049583
-0.007562 0.050903
-0.008074 0.052031
-0.008689 0.052937
-0.009406 0.053599
-0.010215 0.054003
-0.011097 0.054147
-0.012024 0.054043
-0.012951 0.053720
-0.013824 0.053228
-0.014579 0.052626
-0.015158 0.051972
-0.015528 0.051309
-0.015694 0.050652
-0.015701 0.049994
0.119672 0.035941
0.117921 0.034141
0.116201 0.032356
0.114507 0.030614
0.112839 0.028930
0.111199 0.027306
0.109600 0.025721
0.108065 0.024140
0.106625 0.022515
0.105311 0.020797
0.104147 0.018953
0.103143 0.016975
0.102288 0.014877
0.101559 0.012695
0.100926 0.010468
0.100357 0.008238
0.099825 0.006038
0.099308 0.003899
0.098786 0.001841
0.098245 -0.000118
0.097676 -0.001970
0.097072 -0.003710
0.096434 -0.005343
0.095770 -0.006884
0.095097 -0.008353
0.094442 -0.009777
0.093842 -0.011189
0.093339 -0.012617
0.092973 -0.014080
0.092765 -0.015579
0.092711 -0.017090
0.092778 -0.018565
0.092914 -0.019942
0.093063 -0.021163
0.093173 -0.022180
0.093203 -0.022958
0.093125 -0.023477
0.092918 -0.023727
0.092571 -0.023710
0.092082 -0.023435
0.091453 -0.022918
0.090698 -0.022181
0.089835 -0.021248
0.088889 -0.020143
0.087892 -0.018891
0.086878 -0.017514
0.085879 -0.016029
0.084911 -0.014444
0.083973 -0.012753
0.083044 -0.010944
0.082090 -0.008996
0.081076 -0.006897
0.079975 -0.004638
0.078767 -0.002225
0.077448 0.000327
0.076018 0.002997
0.074491 0.005757
0.072883 0.008577
0.071217 0.011424
0.069518 0.014266
0.067813 0.017073
0.066124 0.019820
0.064470 0.022486
0.062862 0.025058
0.061300 0.027524
0.059775 0.029879
0.058267 0.032126
0.056747 0.034270
0.055187 0.036322
0.053564 0.038289
0.051862 0.040172
0.050080 0.041968
0.048226 0.043666
0.046316 0.045252
0.044372 0.046710
0.042422 0.048026
0.040494 0.049187
0.038621 0.050186
0.036829 0.051015
0.035141 0.051670
0.033568 0.052147
0.032112 0.052441
0.030763 0.052546
0.029503 0.052457
0.028308 0.052173
0.027157 0.051700
0.026027 0.051054
0.024903 0.050260
0.023773 0.049343
0.022630 0.048325
0.021475 0.047228
0.020309 0.046067
0.019138 0.044857
0.017970 0.043611
0.016813 0.042344
0.015671 0.041067
0.014548 0.039792
0.013445 0.038525
0.012356 0.037269
0.011276 0.036019
0.010197 0.034769
-0.006049 -0.018481
-0.007973 -0.020471
-0.009953 -0.022643
-0.011955 -0.024945
-0.013941 -0.027317
-0.015875 -0.029699
-0.017731 -0.032039
-0.019499 -0.034303
-0.021186 -0.036484
-0.022813 -0.038592
-0.024401 -0.040644
-0.025969 -0.042655
-0.027525 -0.044630
-0.029070 -0.046566
-0.030598 -0.048453
-0.032096 -0.050279
-0.033551 -0.052032
-0.034947 -0.053700
-0.036267 -0.055276
-0.037502 -0.056759
-0.038642 -0.058156
-0.039687 -0.059485
-0.040644 -0.060782
-0.041531 -0.062098
-0.042372 -0.063501
-0.043194 -0.065054
-0.044014 -0.066790
-0.044837 -0.068697
-0.045646 -0.070714
-0.046412 -0.072750
-0.047108 -0.074706
-0.047712 -0.076494
-0.048214 -0.078043
-0.048616 -0.079297
-0.048924 -0.080222
-0.049153 -0.080796
-0.049322 -0.081015
-0.049457 -0.080889
-0.049591 -0.080453
-0.049765 -0.079764
-0.050032 -0.078905
-0.050448 -0.077984
-0.051070 -0.077114
-0.051940 -0.076383
-0.053071 -0.075825
-0.054441 -0.075402
-0.056002 -0.075018
-0.057691 -0.074551
-0.059451 -0.073882
-0.061237 -0.072918
-0.063020 -0.071591
-0.064780 -0.069869
-0.066502 -0.067747
-0.068175 -0.065251
-0.069786 -0.062426
-0.071330 -0.059331
-0.072804 -0.056040
-0.074214 -0.052631
-0.075567 -0.049194
-0.076874 -0.045818
-0.078143 -0.042585
-0.079370 -0.039549
-0.080540 -0.036725
-0.081622 -0.034084
-0.082582 -0.031569
-0.083394 -0.029114
-0.084046 -0.026655
-0.084548 -0.024140
-0.084924 -0.021531
-0.085215 -0.018796
-0.085462 -0.015919
-0.085700 -0.012901
-0.085947 -0.009768
-0.086196 -0.006566
-0.086421 -0.003358
-0.086579 -0.000211
-0.086615 0.002820
-0.086471 0.005697
-0.086086 0.008405
-0.085409 0.010943
-0.084406 0.013320
-0.083071 0.015541
-0.081428 0.017600
-0.079523 0.019480
-0.077421 0.021159
-0.075190 0.022617
-0.072906 0.023842
-0.070639 0.024830
-0.068458 0.025588
-0.066426 0.026129
-0.064588 0.026476
-0.062966 0.026649
-0.061555 0.026674
-0.060313 0.026577
-0.059168 0.026399
-0.058026 0.026198
-0.056788 0.026046
-0.055374 0.026007
-0.053745 0.026118
-0.051917 0.026370
-0.049950 0.026713
0.041133 0.005782
0.039314 0.003942
0.037555 0.002169
0.035873 0.000488
0.034289 -0.001083
0.032824 -0.002533
0.031501 -0.003861
0.030338 -0.005074
0.029343 -0.006184
0.028515 -0.007204
0.027837 -0.008149
0.027280 -0.009034
0.026809 -0.009876
0.026386 -0.010691
0.025976 -0.011495
0.025549 -0.012297
0.025089 -0.013100
0.024589 -0.013897
0.024054 -0.014674
0.023499 -0.015415
0.022947 -0.016100
0.022422 -0.016714
0.021949 -0.017249
0.021551 -0.017700
0.021245 -0.018073
0.021043 -0.018377
0.020944 -0.018627
0.020936 -0.018837
0.020995 -0.019023
0.021086 -0.019198
0.021175 -0.019374
0.021227 -0.019561
0.021218 -0.019764
0.021134 -0.019983
0.020972 -0.020209
0.020737 -0.020428
0.020441 -0.020621
0.020099 -0.020766
0.019725 -0.020841
0.019332 -0.020827
0.018926 -0.020707
0.018513 -0.020468
0.018091 -0.020101
0.017656 -0.019602
0.017199 -0.018969
0.016708 -0.018202
0.016168 -0.017300
0.015562 -0.016263
0.014876 -0.015091
0.014101 -0.013786
0.013235 -0.012352
0.012281 -0.010791
0.011248 -0.009110
0.010150 -0.007314
0.009000 -0.005413
0.007813 -0.003422
0.006602 -0.001355
0.005378 0.000768
0.004149 0.002926
0.002921 0.005099
0.001696 0.007269
0.000476 0.009419
-0.000740 0.011540
-0.001950 0.013627
-0.003156 0.015684
-0.004355 0.017722
-0.005544 0.019755
-0.006718 0.021801
-0.007870 0.023871
-0.008994 0.025973
-0.010080 0.028103
-0.011122 0.030248
-0.012114 0.032387
-0.013050 0.034491
-0.013927 0.036528
-0.014745 0.038468
-0.015501 0.040280
-0.016193 0.041937
-0.016820 0.043420
-0.017375 0.044714
-0.017854 0.045813
-0.018249 0.046718
-0.018553 0.047443
-0.018760 0.048008
-0.018871 0.048444
-0.018892 0.048782
-0.018835 0.049053
-0.018720 0.049283
-0.018567 0.049487
-0.018402 0.049672
-0.018244 0.049837
-0.018112 0.049971
-0.018019 0.050060
-0.017972 0.050086
-0.017975 0.050029
-0.018025 0.049871
-0.018115 0.049593
-0.018232 0.049179
-0.018361 0.048619
-0.018485 0.047906
-0.018590 0.047042
0.038763 0.007501
0.036959 0.005709
0.035212 0.003993
0.033529 0.002359
0.031911 0.000806
0.030356 -0.000676
0.028859 -0.002098
0.027416 -0.003473
0.026024 -0.004813
0.024680 -0.006126
0.023383 -0.007418
0.022133 -0.008692
0.020930 -0.009948
0.019774 -0.011185
0.018664 -0.012401
0.017600 -0.013597
0.016583 -0.014773
0.015611 -0.015934
0.014682 -0.017087
0.013794 -0.018242
0.012943 -0.019410
0.012125 -0.020598
0.011337 -0.021810
0.010576 -0.023039
0.009845 -0.024272
0.009145 -0.025489
0.008480 -0.026669
0.007857 -0.027794
0.007279 -0.028847
0.006751 -0.029821
0.006277 -0.030715
0.005856 -0.031535
0.005486 -0.032294
0.005161 -0.033011
0.004872 -0.033706
0.004607 -0.034406
0.004350 -0.035135
0.004083 -0.035913
0.003790 -0.036750
0.003455 -0.037644
0.003065 -0.038577
0.002613 -0.039515
0.002096 -0.040414
0.001514 -0.041226
0.000867 -0.041903
0.000159 -0.042405
-0.000608 -0.042701
-0.001432 -0.042771
-0.002313 -0.042608
-0.003249 -0.042214
-0.004244 -0.041602
-0.005300 -0.040795
-0.006420 -0.039818
-0.007607 -0.038703
-0.008863 -0.037481
-0.010188 -0.036178
-0.011582 -0.034813
-0.013042 -0.033394
-0.014564 -0.031917
-0.016143 -0.030372
-0.017774 -0.028742
-0.019451 -0.027009
-0.021168 -0.025159
-0.022920 -0.023182
-0.024698 -0.021073
-0.026494 -0.018835
-0.028300 -0.016474
-0.030106 -0.014003
-0.031902 -0.011441
-0.033677 -0.008813
-0.035418 -0.006145
-0.037111 -0.003465
-0.038739 -0.000801
-0.040287 0.001826
-0.041740 0.004397
-0.043088 0.006897
-0.044324 0.009315
-0.045446 0.011641
-0.046457 0.013866
-0.047363 0.015982
-0.048173 0.017985
-0.048896 0.019872
-0.049542 0.021646
-0.050121 0.023314
-0.050641 0.024885
-0.051111 0.026373
-0.051532 0.027791
-0.051904 0.029153
-0.052216 0.030469
-0.052452 0.031743
-0.052589 0.032978
-0.052605 0.034169
-0.052480 0.035306
-0.052202 0.036374
-0.051771 0.037351
-0.051197 0.038214
-0.050496 0.038936
-0.049693 0.039494
-0.048812 0.039872
-0.047879 0.040062
-0.046919 0.040064
0.016325 0.001641
0.014450 -0.000224
0.012583 -0.002014
0.010719 -0.003715
0.008859 -0.005315
0.007008 -0.006811
0.005176 -0.008203
0.003377 -0.009496
0.001628 -0.010698
-0.000055 -0.011817
-0.001659 -0.012859
-0.003171 -0.013831
-0.004582 -0.014737
-0.005885 -0.015581
-0.007072 -0.016369
-0.008138 -0.017110
-0.009078 -0.017816
-0.009887 -0.018504
-0.010566 -0.019191
-0.011114 -0.019897
-0.011537 -0.020642
-0.011843 -0.021440
-0.012039 -0.022300
-0.012134 -0.023225
-0.012139 -0.024208
-0.012062 -0.025238
-0.011912 -0.026298
-0.011698 -0.027367
-0.011432 -0.028427
-0.011128 -0.029463
-0.010799 -0.030463
-0.010463 -0.031421
-0.010134 -0.032336
-0.009827 -0.033214
-0.009557 -0.034063
-0.009336 -0.034892
-0.009179 -0.035713
-0.009096 -0.036535
-0.009098 -0.037365
-0.009190 -0.038203
-0.009377 -0.039041
-0.009658 -0.039863
-0.010030 -0.040644
-0.010487 -0.041352
-0.011022 -0.041952
-0.011630 -0.042408
-0.012307 -0.042689
-0.013050 -0.042769
-0.013860 -0.042631
-0.014735 -0.042268
-0.015676 -0.041686
-0.016678 -0.040895
-0.017739 -0.039916
-0.018854 -0.038771
-0.020018 -0.037481
-0.021228 -0.036069
-0.022483 -0.034548
-0.023778 -0.032929
-0.025111 -0.031217
-0.026477 -0.029410
-0.027873 -0.027502
-0.029292 -0.025487
-0.030732 -0.023353
-0.032188 -0.021093
-0.033658 -0.018696
-0.035139 -0.016158
-0.036628 -0.013479
-0.038121 -0.010663
-0.039608 -0.007725
-0.041076 -0.004689
-0.042506 -0.001586
-0.043877 0.001550
-0.045164 0.004684
-0.046345 0.007786
-0.047397 0.010828
-0.048301 0.013789
-0.049042 0.016649
-0.049608 0.019394
-0.049990 0.022011
-0.050189 0.024488
-0.050209 0.026818
-0.050060 0.028996
-0.049758 0.031022
-0.049322 0.032903
-0.048774 0.034653
-0.048136 0.036291
-0.047431 0.037839
-0.046674 0.039320
-0.045879 0.040754
-0.045047 0.042151
-0.044175 0.043516
-0.043253 0.044844
-0.042269 0.046125
-0.041214 0.047342
-0.040078 0.048477
-0.038862 0.049503
-0.037569 0.050394
-0.036212 0.051122
-0.034809 0.051661
-0.033384 0.051995
-0.031960 0.052111
-0.013218 -0.025340
-0.015060 -0.027227
-0.016851 -0.029087
-0.018592 -0.030865
-0.020277 -0.032502
-0.021895 -0.033951
-0.023431 -0.035177
-0.024866 -0.036169
-0.026177 -0.036927
-0.027350 -0.037465
-0.028374 -0.037806
-0.029252 -0.037976
-0.029997 -0.038011
-0.030633 -0.037959
-0.031189 -0.037879
-0.031697 -0.037838
-0.032185 -0.037899
-0.032670 -0.038111
-0.033156 -0.038494
-0.033629 -0.039034
-0.034062 -0.039689
-0.034423 -0.040401
-0.034679 -0.041107
-0.034802 -0.041755
-0.034770 -0.042303
-0.034569 -0.042725
-0.034196 -0.043010
-0.033656 -0.043154
-0.032969 -0.043168
-0.032167 -0.043069
-0.031291 -0.042883
-0.030383 -0.042646
-0.029486 -0.042400
-0.028632 -0.042186
-0.027843 -0.042033
-0.027126 -0.041951
-0.026480 -0.041925
-0.025893 -0.041922
-0.025355 -0.041894
-0.024856 -0.041796
-0.024390 -0.041584
-0.023956 -0.041229
-0.023557 -0.040708
-0.023201 -0.040013
-0.022896 -0.039138
-0.022652 -0.038086
-0.022483 -0.036858
-0.022401 -0.035461
-0.022417 -0.033903
-0.022536 -0.032197
-0.022756 -0.030359
-0.023066 -0.028408
-0.023448 -0.026361
-0.023883 -0.024236
-0.024354 -0.022046
-0.024853 -0.019804
-0.025383 -0.017526
-0.025954 -0.015229
-0.026584 -0.012929
-0.027294 -0.010646
-0.028106 -0.008396
-0.029040 -0.006192
-0.030114 -0.004043
-0.031338 -0.001950
-0.032719 0.000096
-0.034249 0.002117
-0.035913 0.004141
-0.037683 0.006205
-0.039518 0.008342
-0.041367 0.010581
-0.043173 0.012933
-0.044884 0.015386
-0.046457 0.017905
-0.047869 0.020436
-0.049111 0.022910
-0.050191 0.025260
-0.051125 0.027422
-0.051936 0.029346
-0.052646 0.030994
-0.053279 0.032342
-0.053855 0.033379
-0.054381 0.034108
-0.054860 0.034546
-0.055280 0.034727
-0.055623 0.034703
-0.055870 0.034539
-0.056001 0.034306
-0.056002 0.034068
-0.055868 0.033873
-0.055607 0.033743
-0.055235 0.033670
-0.054780 0.033627
-0.054274 0.033569
-0.053748 0.033452
-0.053232 0.033230
-0.052752 0.032865
-0.052327 0.032325
-0.051969 0.031585
-0.051683 0.030629
-0.051466 0.029447
-0.051308 0.028044
0.069994 -0.026962
0.068166 -0.028793
0.066319 -0.030509
0.064452 -0.032108
0.062573 -0.033599
0.060696 -0.035000
0.058832 -0.036332
0.056996 -0.037612
0.055197 -0.038854
0.053445 -0.040063
0.051746 -0.041239
0.050105 -0.042376
0.048522 -0.043467
0.046998 -0.044505
0.045533 -0.045485
0.044123 -0.046406
0.042766 -0.047267
0.041459 -0.048069
0.040201 -0.048814
0.038993 -0.049505
0.037839 -0.050146
0.036746 -0.050740
0.035725 -0.051296
0.034787 -0.051823
0.033940 -0.052329
0.033184 -0.052822
0.032513 -0.053301
0.031912 -0.053762
0.031363 -0.054190
0.030847 -0.054570
0.030344 -0.054884
0.029837 -0.055117
0.029311 -0.055257
0.028756 -0.055293
0.028163 -0.055220
0.027530 -0.055033
0.026859 -0.054728
0.026154 -0.054306
0.025427 -0.053766
0.024692 -0.053107
0.023967 -0.052331
0.023270 -0.051441
0.022613 -0.050437
0.022003 -0.049317
0.021435 -0.048079
0.020892 -0.046715
0.020352 -0.045218
0.019790 -0.043579
0.019186 -0.041796
0.018521 -0.039863
0.017784 -0.037782
0.016967 -0.035554
0.016068 -0.033185
0.015084 -0.030683
0.014019 -0.028061
0.012879 -0.025338
0.011672 -0.022535
0.010404 -0.019675
0.009083 -0.016780
0.007707 -0.013871
0.006276 -0.010963
0.004780 -0.008066
0.003208 -0.005186
0.001547 -0.002319
-0.000214 0.000537
-0.002075 0.003384
-0.004029 0.006214
-0.006055 0.009014
-0.008127 0.011765
-0.010216 0.014450
-0.012290 0.017054
-0.014322 0.019564
-0.016287 0.021975
-0.018161 0.024280
-0.019928 0.026473
-0.021575 0.028547
-0.023096 0.030497
-0.024493 0.032313
-0.025775 0.033991
-0.026959 0.035527
-0.028065 0.036924
-0.029115 0.038190
-0.030134 0.039340
-0.031142 0.040395
-0.032154 0.041374
-0.033174 0.042295
-0.034197 0.043164
-0.035205 0.043978
-0.036174 0.044725
-0.037080 0.045388
-0.037898 0.045950
-0.038613 0.046393
-0.039215 0.046699
-0.039701 0.046850
-0.040074 0.046828
-0.040343 0.046618
-0.040518 0.046204
-0.040612 0.045575
-0.040639 0.044728
-0.040615 0.043667
-0.040562 0.042411
0.005092 -0.029314
0.003279 -0.031180
0.001480 -0.033025
-0.000327 -0.034821
-0.002160 -0.036541
-0.004028 -0.038162
-0.005934 -0.039667
-0.007869 -0.041047
-0.009821 -0.042299
-0.011771 -0.043424
-0.013703 -0.044425
-0.015600 -0.045311
-0.017443 -0.046090
-0.019220 -0.046776
-0.020918 -0.047382
-0.022529 -0.047926
-0.024047 -0.048423
-0.025474 -0.048893
-0.026814 -0.049350
-0.028075 -0.049811
-0.029268 -0.050284
-0.030405 -0.050776
-0.031494 -0.051288
-0.032536 -0.051814
-0.033529 -0.052349
-0.034462 -0.052880
-0.035324 -0.053396
-0.036102 -0.053887
-0.036788 -0.054340
-0.037374 -0.054749
-0.037858 -0.055108
-0.038241 -0.055413
-0.038523 -0.055664
-0.038709 -0.055865
-0.038804 -0.056020
-0.038812 -0.056137
-0.038741 -0.056223
-0.038598 -0.056285
-0.038391 -0.056328
-0.038126 -0.056354
-0.037809 -0.056361
-0.037445 -0.056341
-0.037037 -0.056284
-0.036594 -0.056173
-0.036125 -0.055986
-0.035644 -0.055701
-0.035170 -0.055294
-0.034725 -0.054744
-0.034330 -0.054037
-0.034008 -0.053161
-0.033775 -0.052114
-0.033643 -0.050898
-0.033622 -0.049516
-0.033713 -0.047979
-0.033917 -0.046299
-0.034227 -0.044490
-0.034634 -0.042570
-0.035127 -0.040561
-0.035692 -0.038485
-0.036314 -0.036362
-0.036977 -0.034215
-0.037668 -0.032060
-0.038376 -0.029907
-0.039098 -0.027761
-0.039838 -0.025616
-0.040609 -0.023458
-0.041429 -0.021269
-0.042313 -0.019033
-0.043274 -0.016739
-0.044316 -0.014381
-0.045435 -0.011962
-0.046618 -0.009489
-0.047852 -0.006973
-0.049117 -0.004427
-0.050395 -0.001870
-0.051670 0.000679
-0.052929 0.003198
-0.054160 0.005662
-0.055355 0.008047
-0.056507 0.010329
-0.057615 0.012486
-0.058677 0.014506
-0.059698 0.016379
-0.060685 0.018106
-0.061646 0.019696
-0.062592 0.021164
-0.063532 0.022527
-0.064467 0.023803
-0.065394 0.025006
-0.066303 0.026144
-0.067181 0.027219
-0.068012 0.028227
-0.068786 0.029160
-0.069494 0.030001
-0.070133 0.030731
-0.070705 0.031325
-0.071211 0.031760
-0.071659 0.032009
-0.072054 0.032056
-0.072406 0.031889
-0.072724 0.031503
0.048516 0.012009
0.046739 0.010212
0.044974 0.008445
0.043233 0.006713
0.041524 0.005012
0.039855 0.003325
0.038232 0.001635
0.036659 -0.000082
0.035137 -0.001839
0.033669 -0.003642
0.032253 -0.005487
0.030888 -0.007356
0.029572 -0.009226
0.028301 -0.011072
0.027073 -0.012866
0.025886 -0.014587
0.024740 -0.016214
0.023632 -0.017738
0.022564 -0.019152
0.021533 -0.020459
0.020537 -0.021670
0.019572 -0.022797
0.018639 -0.023860
0.017739 -0.024872
0.016876 -0.025846
0.016061 -0.026787
0.015307 -0.027692
0.014625 -0.028551
0.014026 -0.029348
0.013514 -0.030064
0.013087 -0.030677
0.012737 -0.031170
0.012455 -0.031530
0.012225 -0.031752
0.012035 -0.031838
0.011867 -0.031794
0.011703 -0.031636
0.011523 -0.031380
0.011309 -0.031044
0.011042 -0.030647
0.010711 -0.030200
0.010310 -0.029708
0.009842 -0.029171
0.009318 -0.028578
0.008753 -0.027917
0.008163 -0.027170
0.007559 -0.026323
0.006947 -0.025359
0.006328 -0.024268
0.005697 -0.023043
0.005045 -0.021684
0.004367 -0.020197
0.003657 -0.018593
0.002911 -0.016890
0.002125 -0.015108
0.001298 -0.013266
0.000429 -0.011383
-0.000483 -0.009473
-0.001435 -0.007546
-0.002424 -0.005603
-0.003446 -0.003641
-0.004495 -0.001655
-0.005570 0.000366
-0.006673 0.002432
-0.007809 0.004554
-0.008986 0.006737
-0.010213 0.008986
-0.011496 0.011292
-0.012837 0.013641
-0.014230 0.016011
-0.015665 0.018375
-0.017127 0.020705
-0.018597 0.022975
-0.020056 0.025159
-0.021481 0.027239
-0.022853 0.029199
-0.024155 0.031027
-0.025376 0.032714
-0.026510 0.034256
-0.027562 0.035652
-0.028539 0.036903
-0.029456 0.038016
-0.030332 0.039003
-0.031184 0.039881
-0.032030 0.040670
-0.032885 0.041389
-0.033758 0.042055
-0.034648 0.042681
-0.035548 0.043269
-0.036438 0.043814
-0.037292 0.044306
-0.038078 0.044730
-0.038767 0.045070
-0.039333 0.045309
-0.039760 0.045431
-0.040040 0.045418
-0.040179 0.045256
-0.040187 0.044930
-0.040086 0.044433
-0.039897 0.043763
-0.039644 0.042928
0.078610 -0.011186
0.076747 -0.012960
0.074866 -0.014532
0.072981 -0.015895
0.071107 -0.017053
0.069256 -0.018027
0.067436 -0.018853
0.065650 -0.019582
0.063891 -0.020272
0.062149 -0.020981
0.060411 -0.021748
0.058666 -0.022588
0.056915 -0.023487
0.055161 -0.024411
0.053415 -0.025318
0.051688 -0.026165
0.049994 -0.026921
0.048343 -0.027561
0.046744 -0.028074
0.045207 -0.028459
0.043738 -0.028724
0.042342 -0.028889
0.041019 -0.028985
0.039761 -0.029051
0.038557 -0.029140
0.037385 -0.029307
0.036226 -0.029608
0.035061 -0.030083
0.033886 -0.030742
0.032709 -0.031563
0.031553 -0.032496
0.030447 -0.033477
0.029417 -0.034442
0.028487 -0.035334
0.027672 -0.036110
0.026983 -0.036737
0.026423 -0.037194
0.025989 -0.037471
0.025675 -0.037568
0.025467 -0.037493
0.025348 -0.037264
0.025294 -0.036905
0.025276 -0.036445
0.025268 -0.035911
0.025244 -0.035323
0.025184 -0.034684
0.025078 -0.033975
0.024921 -0.033163
0.024711 -0.032203
0.024451 -0.031057
0.024141 -0.029697
0.023780 -0.028108
0.023368 -0.026289
0.022903 -0.024251
0.022382 -0.022011
0.021806 -0.019594
0.021174 -0.017029
0.020488 -0.014345
0.019752 -0.011572
0.018971 -0.008735
0.018154 -0.005855
0.017313 -0.002944
0.016461 -0.000005
0.015610 0.002968
0.014768 0.005982
0.013933 0.009043
0.013092 0.012146
0.012224 0.015277
0.011304 0.018409
0.010307 0.021508
0.009209 0.024538
0.007994 0.027458
0.006647 0.030233
0.005168 0.032832
0.003562 0.035232
0.001848 0.037424
0.000057 0.039410
-0.001770 0.041214
-0.003582 0.042872
-0.005321 0.044437
-0.006935 0.045962
-0.008384 0.047491
-0.009654 0.049045
-0.010758 0.050615
-0.011733 0.052172
-0.012632 0.053678
-0.013511 0.055091
-0.014423 0.056373
-0.015411 0.057492
-0.016507 0.058423
-0.017727 0.059142
-0.019073 0.059631
-0.020531 0.059879
-0.022075 0.059887
-0.023662 0.059668
-0.025242 0.059252
-0.026758 0.058676
-0.028154 0.057985
-0.029389 0.057220
-0.030440 0.056405
-0.031315 0.055548
0.026479 0.010595
0.024664 0.008783
0.022874 0.006991
0.021107 0.005241
0.019366 0.003548
0.017656 0.001924
0.015991 0.000368
0.014392 -0.001134
0.012881 -0.002601
0.011480 -0.004052
0.010202 -0.005499
0.009045 -0.006938
0.007998 -0.008359
0.007039 -0.009748
0.006149 -0.011093
0.005306 -0.012387
0.004494 -0.013627
0.003702 -0.014814
0.002921 -0.015948
0.002146 -0.017030
0.001375 -0.018061
0.000611 -0.019040
-0.000140 -0.019966
-0.000864 -0.020840
-0.001542 -0.021669
-0.002149 -0.022465
-0.002659 -0.023251
-0.003049 -0.024050
-0.003305 -0.024885
-0.003437 -0.025764
-0.003472 -0.026677
-0.003453 -0.027598
-0.003425 -0.028498
-0.003422 -0.029349
-0.003471 -0.030127
-0.003587 -0.030811
-0.003776 -0.031383
-0.004045 -0.031825
-0.004391 -0.032115
-0.004814 -0.032233
-0.005306 -0.032159
-0.005856 -0.031876
-0.006449 -0.031377
-0.007061 -0.030660
-0.007668 -0.029734
-0.008240 -0.028616
-0.008758 -0.027326
-0.009217 -0.025878
-0.009632 -0.024278
-0.010036 -0.022524
-0.010465 -0.020609
-0.010947 -0.018532
-0.011496 -0.016295
-0.012116 -0.013910
-0.012802 -0.011392
-0.013545 -0.008760
-0.014337 -0.006031
-0.015171 -0.003224
-0.016041 -0.000357
-0.016942 0.002554
-0.017869 0.005495
-0.018814 0.008452
-0.019769 0.011412
-0.020725 0.014363
-0.021676 0.017293
-0.022621 0.020199
-0.023565 0.023082
-0.024518 0.025952
-0.025486 0.028817
-0.026463 0.031683
-0.027431 0.034548
-0.028365 0.037399
-0.029236 0.040217
-0.030016 0.042972
-0.030684 0.045629
-0.031227 0.048151
-0.031638 0.050498
-0.031917 0.052636
-0.032067 0.054534
-0.032098 0.056170
-0.032023 0.057528
-0.031856 0.058601
-0.031617 0.059387
-0.031327 0.059896
-0.031006 0.060144
-0.030675 0.060160
-0.030347 0.059980
-0.030025 0.059647
-0.029707 0.059199
-0.029382 0.058665
-0.029039 0.058066
-0.028669 0.057416
-0.028267 0.056716
-0.027835 0.055963
-0.027381 0.055149
-0.026916 0.054264
-0.026456 0.053297
-0.026017 0.052243
-0.025614 0.051096
-0.025262 0.049855
-0.024975 0.048518
0.071849 -0.003158
0.070003 -0.005024
0.068169 -0.006860
0.066351 -0.008647
0.064553 -0.010360
0.062779 -0.011976
0.061037 -0.013469
0.059335 -0.014821
0.057680 -0.016019
0.056076 -0.017059
0.054524 -0.017943
0.053026 -0.018683
0.051577 -0.019298
0.050172 -0.019812
0.048802 -0.020255
0.047459 -0.020661
0.046132 -0.021064
0.044812 -0.021498
0.043490 -0.021989
0.042164 -0.022551
0.040837 -0.023184
0.039517 -0.023876
0.038217 -0.024602
0.036950 -0.025332
0.035730 -0.026036
0.034568 -0.026689
0.033473 -0.027274
0.032450 -0.027783
0.031501 -0.028218
0.030626 -0.028588
0.029823 -0.028912
0.029089 -0.029215
0.028417 -0.029525
0.027803 -0.029869
0.027240 -0.030272
0.026725 -0.030751
0.026254 -0.031307
0.025827 -0.031925
0.025444 -0.032577
0.025108 -0.033217
0.024816 -0.033797
0.024566 -0.034266
0.024350 -0.034577
0.024158 -0.034691
0.023978 -0.034578
0.023798 -0.034219
0.023605 -0.033605
0.023386 -0.032735
0.023130 -0.031622
0.022831 -0.030282
0.022483 -0.028739
0.022084 -0.027018
0.021635 -0.025143
0.021137 -0.023136
0.020595 -0.021012
0.020011 -0.018783
0.019385 -0.016456
0.018714 -0.014039
0.017994 -0.011538
0.017216 -0.008961
0.016370 -0.006319
0.015449 -0.003623
0.014446 -0.000885
0.013358 0.001883
0.012186 0.004669
0.010935 0.007465
0.009612 0.010261
0.008231 0.013050
0.006808 0.015827
0.005364 0.018589
0.003923 0.021332
0.002505 0.024055
0.001131 0.026752
-0.000190 0.029413
-0.001454 0.032021
-0.002666 0.034547
-0.003838 0.036957
-0.004986 0.039216
-0.006122 0.041291
-0.007260 0.043153
-0.008409 0.044787
-0.009576 0.046187
-0.010762 0.047359
-0.011966 0.048322
-0.013184 0.049106
-0.014407 0.049748
-0.015619 0.050289
-0.016802 0.050770
-0.017933 0.051224
-0.018989 0.051669
-0.019954 0.052110
-0.020822 0.052531
-0.021600 0.052906
-0.022300 0.053196
-0.022944 0.053364
-0.023553 0.053374
-0.024148 0.053201
-0.024746 0.052826
-0.025361 0.052245
-0.026005 0.051465
-0.026686 0.050503
0.054605 0.015843
0.052806 0.014002
0.051064 0.012099
0.049374 0.010161
0.047732 0.008214
0.046131 0.006284
0.044568 0.004391
0.043041 0.002554
0.041547 0.000788
0.040089 -0.000896
0.038666 -0.002487
0.037283 -0.003978
0.035940 -0.005362
0.034639 -0.006636
0.033383 -0.007800
0.032174 -0.008858
0.031013 -0.009820
0.029904 -0.010701
0.028849 -0.011518
0.027856 -0.012292
0.026928 -0.013045
0.026074 -0.013791
0.025296 -0.014543
0.024597 -0.015302
0.023975 -0.016060
0.023429 -0.016803
0.022955 -0.017511
0.022552 -0.018159
0.022215 -0.018724
0.021942 -0.019185
0.021728 -0.019524
0.021567 -0.019730
0.021454 -0.019798
0.021382 -0.019733
0.021349 -0.019546
0.021356 -0.019255
0.021403 -0.018884
0.021494 -0.018461
0.021631 -0.018011
0.021812 -0.017556
0.022028 -0.017106
0.022265 -0.016658
0.022500 -0.016194
0.022706 -0.015683
0.022855 -0.015084
0.022921 -0.014353
0.022880 -0.013449
0.022715 -0.012334
0.022412 -0.010979
0.021963 -0.009369
0.021366 -0.007501
0.020624 -0.005385
0.019752 -0.003048
0.018770 -0.000524
0.017704 0.002143
0.016585 0.004908
0.015442 0.007725
0.014300 0.010553
0.013176 0.013361
0.012079 0.016126
0.011008 0.018835
0.009956 0.021488
0.008908 0.024090
0.007848 0.026656
0.006758 0.029205
0.005621 0.031754
0.004421 0.034321
0.003145 0.036918
0.001785 0.039550
0.000338 0.042212
-0.001188 0.044886
-0.002777 0.047545
-0.004405 0.050151
-0.006046 0.052667
-0.007675 0.055058
-0.009267 0.057293
-0.010804 0.059351
-0.012274 0.061214
-0.013666 0.062872
-0.014974 0.064317
-0.016195 0.065546
-0.017330 0.066560
-0.018379 0.067363
-0.019349 0.067964
-0.020247 0.068381
-0.021084 0.068636
-0.021873 0.068754
-0.022631 0.068765
-0.023376 0.068698
-0.024123 0.068575
-0.024884 0.068413
-0.025661 0.068218
-0.026454 0.067990
-0.027254 0.067719
-0.028047 0.067396
-0.028819 0.067007
-0.029550 0.066540
-0.030223 0.065983
-0.030821 0.065327
-0.031332 0.064563
-0.031749 0.063686
0.053634 -0.000168
0.051803 -0.001981
0.049944 -0.003730
0.048067 -0.005415
0.046176 -0.007027
0.044275 -0.008555
0.042362 -0.009989
0.040439 -0.011316
0.038503 -0.012531
0.036555 -0.013629
0.034590 -0.014613
0.032606 -0.015488
0.030600 -0.016258
0.028574 -0.016934
0.026534 -0.017527
0.024491 -0.018055
0.022457 -0.018545
0.020443 -0.019028
0.018459 -0.019539
0.016513 -0.020107
0.014612 -0.020756
0.012764 -0.021495
0.010976 -0.022315
0.009257 -0.023191
0.007618 -0.024089
0.006067 -0.024967
0.004606 -0.025788
0.003237 -0.026519
0.001955 -0.027142
0.000751 -0.027648
-0.000388 -0.028043
-0.001472 -0.028345
-0.002511 -0.028580
-0.003511 -0.028782
-0.004476 -0.028983
-0.005414 -0.029215
-0.006334 -0.029499
-0.007244 -0.029846
-0.008154 -0.030250
-0.009068 -0.030689
-0.009989 -0.031124
-0.010913 -0.031505
-0.011834 -0.031778
-0.012745 -0.031888
-0.013640 -0.031790
-0.014516 -0.031447
-0.015370 -0.030837
-0.016199 -0.029956
-0.017004 -0.028815
-0.017779 -0.027447
-0.018519 -0.025894
-0.019214 -0.024210
-0.019856 -0.022451
-0.020438 -0.020662
-0.020959 -0.018878
-0.021424 -0.017116
-0.021842 -0.015371
-0.022228 -0.013627
-0.022592 -0.011852
-0.022944 -0.010015
-0.023290 -0.008085
-0.023636 -0.006037
-0.023989 -0.003855
-0.024354 -0.001528
-0.024740 0.000949
-0.025154 0.003573
-0.025603 0.006334
-0.026091 0.009214
-0.026613 0.012188
-0.027160 0.015222
-0.027713 0.018277
-0.028252 0.021315
-0.028754 0.024298
-0.029197 0.027199
-0.029568 0.029995
-0.029857 0.032671
-0.030064 0.035211
-0.030191 0.037605
-0.030247 0.039842
-0.030241 0.041916
-0.030187 0.043823
-0.030096 0.045562
-0.029981 0.047136
-0.029854 0.048554
-0.029724 0.049828
-0.029596 0.050977
-0.029470 0.052020
-0.029341 0.052984
-0.029197 0.053889
-0.029022 0.054752
-0.028799 0.055580
-0.028518 0.056370
-0.028175 0.057106
-0.027777 0.057762
-0.027339 0.058307
-0.026885 0.058703
-0.026438 0.058915
-0.026026 0.058913
-0.025670 0.058678
-0.025388 0.058200
-0.025195 0.057484
0.067340 0.010009
0.065501 0.008148
0.063687 0.006256
0.061922 0.004347
0.060223 0.002428
0.058597 0.000496
0.057036 -0.001459
0.055525 -0.003449
0.054043 -0.005483
0.052569 -0.007565
0.051084 -0.009688
0.049574 -0.011842
0.048026 -0.014007
0.046435 -0.016161
0.044796 -0.018283
0.043109 -0.020351
0.041377 -0.022346
0.039610 -0.024253
0.037818 -0.026067
0.036013 -0.027789
0.034208 -0.029431
0.032411 -0.031013
0.030627 -0.032563
0.028862 -0.034106
0.027121 -0.035658
0.025412 -0.037221
0.023747 -0.038782
0.022145 -0.040311
0.020620 -0.041770
0.019187 -0.043116
0.017851 -0.044308
0.016613 -0.045310
0.015468 -0.046094
0.014405 -0.046646
0.013414 -0.046966
0.012481 -0.047067
0.011589 -0.046976
0.010718 -0.046734
0.009841 -0.046387
0.008931 -0.045982
0.007961 -0.045560
0.006909 -0.045141
0.005770 -0.044723
0.004550 -0.044276
0.003265 -0.043755
0.001941 -0.043105
0.000600 -0.042271
-0.000741 -0.041208
-0.002072 -0.039882
-0.003388 -0.038274
-0.004692 -0.036381
-0.005985 -0.034214
-0.007272 -0.031799
-0.008557 -0.029179
-0.009846 -0.026407
-0.011144 -0.023545
-0.012459 -0.020662
-0.013796 -0.017818
-0.015160 -0.015061
-0.016549 -0.012414
-0.017954 -0.009873
-0.019368 -0.007410
-0.020779 -0.004982
-0.022185 -0.002538
-0.023585 -0.000033
-0.024983 0.002571
-0.026383 0.005299
-0.027783 0.008154
-0.029177 0.011126
-0.030555 0.014187
-0.031902 0.017302
-0.033205 0.020427
-0.034449 0.023517
-0.035621 0.026529
-0.036709 0.029424
-0.037702 0.032172
-0.038593 0.034754
-0.039379 0.037160
-0.040069 0.039388
-0.040681 0.041444
-0.041241 0.043335
-0.041782 0.045072
-0.042338 0.046665
-0.042935 0.048126
-0.043592 0.049464
-0.044314 0.050688
-0.045096 0.051801
-0.045924 0.052803
-0.046772 0.053691
-0.047611 0.054463
-0.048404 0.055122
-0.049113 0.055673
-0.049699 0.056130
-0.050130 0.056510
-0.050383 0.056833
-0.050459 0.057108
-0.050376 0.057338
-0.050175 0.057509
-0.049910 0.057601
-0.049637 0.057591
-0.049405 0.057456
0.021667 -0.003908
0.019736 -0.005800
0.017702 -0.007719
0.015572 -0.009615
0.013361 -0.011439
0.011092 -0.013149
0.008788 -0.014709
0.006479 -0.016097
0.004187 -0.017302
0.001934 -0.018325
-0.000264 -0.019179
-0.002400 -0.019888
-0.004473 -0.020486
-0.006489 -0.021010
-0.008458 -0.021500
-0.010394 -0.021988
-0.012310 -0.022499
-0.014216 -0.023041
-0.016118 -0.023607
-0.018015 -0.024178
-0.019899 -0.024722
-0.021755 -0.025204
-0.023559 -0.025593
-0.025285 -0.025859
-0.026905 -0.025984
-0.028396 -0.025961
-0.029744 -0.025794
-0.030938 -0.025499
-0.031979 -0.025104
-0.032872 -0.024644
-0.033627 -0.024157
-0.034256 -0.023684
-0.034769 -0.023259
-0.035172 -0.022903
-0.035464 -0.022626
-0.035642 -0.022420
-0.035698 -0.022266
-0.035627 -0.022135
-0.035420 -0.021993
-0.035075 -0.021808
-0.034590 -0.021551
-0.033972 -0.021199
-0.033228 -0.020734
-0.032373 -0.020143
-0.031430 -0.019419
-0.030423 -0.018558
-0.029380 -0.017566
-0.028332 -0.016449
-0.027303 -0.015220
-0.026315 -0.013893
-0.025383 -0.012478
-0.024517 -0.010981
-0.023719 -0.009407
-0.022988 -0.007752
-0.022320 -0.006017
-0.021710 -0.004203
-0.021152 -0.002315
-0.020640 -0.000365
-0.020169 0.001632
-0.019730 0.003655
-0.019319 0.005682
-0.018929 0.007693
-0.018558 0.009674
-0.018207 0.011618
-0.017882 0.013529
-0.017590 0.015416
-0.017337 0.017296
-0.017126 0.019188
-0.016959 0.021108
-0.016835 0.023071
-0.016750 0.025083
-0.016705 0.027143
-0.016699 0.029241
-0.016735 0.031356
-0.016818 0.033458
-0.016952 0.035511
-0.017141 0.037476
-0.017387 0.039315
-0.017687 0.040995
-0.018039 0.042489
-0.018433 0.043780
-0.018863 0.044863
-0.019318 0.045743
-0.019793 0.046438
-0.020280 0.046975
-0.020775 0.047387
-0.021277 0.047709
-0.021786 0.047971
-0.022303 0.048199
-0.022834 0.048409
-0.023383 0.048609
-0.023954 0.048797
-0.024553 0.048966
-0.025184 0.049098
-0.025848 0.049172
-0.026547 0.049164
-0.027276 0.049050
-0.028032 0.048811
-0.028807 0.048431
-0.029593 0.047906
-0.030383 0.047237
0.022630 0.028546
0.020876 0.026743
0.019176 0.024866
0.017526 0.022953
0.015927 0.021050
0.014381 0.019213
0.012889 0.017493
0.011458 0.015937
0.010094 0.014579
0.008808 0.013438
0.007609 0.012521
0.006506 0.011814
0.005501 0.011292
0.004591 0.010917
0.003769 0.010638
0.003020 0.010396
0.002330 0.010128
0.001688 0.009774
0.001091 0.009290
0.000546 0.008652
0.000071 0.007864
-0.000305 0.006952
-0.000553 0.005960
-0.000646 0.004940
-0.000566 0.003944
-0.000303 0.003021
0.000144 0.002211
0.000765 0.001543
0.001545 0.001033
0.002459 0.000682
0.003478 0.000475
0.004566 0.000378
0.005685 0.000344
0.006796 0.000318
0.007868 0.000241
0.008881 0.000067
0.009824 -0.000234
0.010702 -0.000668
0.011527 -0.001215
0.012316 -0.001842
0.013082 -0.002504
0.013834 -0.003154
0.014570 -0.003748
0.015284 -0.004247
0.015959 -0.004614
0.016579 -0.004824
0.017126 -0.004854
0.017582 -0.004695
0.017935 -0.004344
0.018172 -0.003809
0.018287 -0.003108
0.018276 -0.002266
0.018142 -0.001313
0.017894 -0.000279
0.017545 0.000812
0.017113 0.001947
0.016609 0.003120
0.016043 0.004332
0.015415 0.005587
0.014717 0.006894
0.013937 0.008260
0.013060 0.009691
0.012072 0.011192
0.010958 0.012769
0.009713 0.014423
0.008334 0.016159
0.006825 0.017980
0.005197 0.019892
0.003463 0.021901
0.001643 0.024014
-0.000242 0.026232
-0.002162 0.028547
-0.004089 0.030933
-0.005993 0.033354
-0.007852 0.035766
-0.009654 0.038122
-0.011391 0.040379
-0.013066 0.042501
-0.014681 0.044459
-0.016241 0.046231
-0.017745 0.047803
-0.019194 0.049167
-0.020578 0.050321
-0.021887 0.051272
-0.023108 0.052032
-0.024224 0.052625
-0.025224 0.053082
-0.026102 0.053441
-0.026861 0.053742
-0.027515 0.054024
-0.028085 0.054316
-0.028596 0.054632
-0.029068 0.054966
-0.029512 0.055296
-0.029933 0.055590
-0.030328 0.055810
-0.030687 0.055923
-0.031001 0.055900
-0.031252 0.055718
-0.031425 0.055362
-0.031501 0.054822
0.047019 -0.002866
0.045218 -0.004758
0.043475 -0.006711
0.041787 -0.008701
0.040147 -0.010704
0.038541 -0.012695
0.036952 -0.014659
0.035366 -0.016579
0.033772 -0.018448
0.032167 -0.020256
0.030552 -0.022001
0.028934 -0.023679
0.027318 -0.025292
0.025713 -0.026841
0.024128 -0.028332
0.022567 -0.029773
0.021038 -0.031174
0.019542 -0.032548
0.018082 -0.033910
0.016656 -0.035274
0.015261 -0.036651
0.013894 -0.038049
0.012549 -0.039466
0.011220 -0.040897
0.009903 -0.042328
0.008598 -0.043737
0.007305 -0.045101
0.006031 -0.046392
0.004778 -0.047584
0.003547 -0.048649
0.002339 -0.049563
0.001148 -0.050305
-0.000032 -0.050863
-0.001207 -0.051231
-0.002386 -0.051415
-0.003571 -0.051427
-0.004766 -0.051287
-0.005968 -0.051020
-0.007173 -0.050653
-0.008374 -0.050210
-0.009564 -0.049706
-0.010735 -0.049144
-0.011885 -0.048511
-0.013016 -0.047782
-0.014133 -0.046919
-0.015245 -0.045882
-0.016362 -0.044629
-0.017497 -0.043123
-0.018662 -0.041338
-0.019870 -0.039257
-0.021127 -0.036882
-0.022435 -0.034233
-0.023791 -0.031345
-0.025185 -0.028265
-0.026602 -0.025042
-0.028023 -0.021731
-0.029424 -0.018382
-0.030777 -0.015042
-0.032053 -0.011749
-0.033227 -0.008535
-0.034276 -0.005421
-0.035189 -0.002418
-0.035964 0.000471
-0.036609 0.003254
-0.037143 0.005947
-0.037590 0.008567
-0.037980 0.011138
-0.038345 0.013682
-0.038714 0.016215
-0.039105 0.018745
-0.039525 0.021262
-0.039964 0.023744
-0.040396 0.026155
-0.040789 0.028456
-0.041104 0.030613
-0.041306 0.032593
-0.041369 0.034375
-0.041274 0.035942
-0.041017 0.037281
-0.040603 0.038385
-0.040048 0.039247
-0.039373 0.039866
-0.038606 0.040246
-0.037776 0.040395
-0.036917 0.040332
-0.036058 0.040080
-0.035231 0.039669
-0.034458 0.039134
-0.033760 0.038506
-0.033146 0.037817
-0.032615 0.037088
-0.032161 0.036336
-0.031772 0.035570
-0.031438 0.034794
-0.031155 0.034008
-0.030926 0.033208
-0.030761 0.032386
-0.030678 0.031532
-0.030695 0.030635
-0.030829 0.029684
-0.031095 0.028668
0.088271 0.037791
0.086526 0.035984
0.084879 0.034207
0.083328 0.032467
0.081844 0.030754
0.080384 0.029052
0.078904 0.027351
0.077374 0.025646
0.075776 0.023937
0.074099 0.022223
0.072338 0.020500
0.070490 0.018764
0.068555 0.017005
0.066537 0.015220
0.064448 0.013409
0.062304 0.011573
0.060125 0.009711
0.057930 0.007817
0.055739 0.005879
0.053564 0.003876
0.051411 0.001789
0.049281 -0.000392
0.047180 -0.002655
0.045121 -0.004968
0.043124 -0.007279
0.041210 -0.009534
0.039398 -0.011682
0.037698 -0.013684
0.036114 -0.015512
0.034635 -0.017152
0.033249 -0.018605
0.031936 -0.019881
0.030677 -0.020998
0.029452 -0.021983
0.028235 -0.022870
0.026995 -0.023707
0.025691 -0.024551
0.024282 -0.025459
0.022737 -0.026463
0.021051 -0.027556
0.019245 -0.028683
0.017360 -0.029754
0.015448 -0.030667
0.013560 -0.031329
0.011736 -0.031663
0.010008 -0.031612
0.008396 -0.031143
0.006912 -0.030246
0.005553 -0.028931
0.004312 -0.027232
0.003172 -0.025206
0.002110 -0.022935
0.001096 -0.020517
0.000091 -0.018071
-0.000945 -0.015719
-0.002049 -0.013564
-0.003237 -0.011664
-0.004500 -0.010012
-0.005806 -0.008546
-0.007109 -0.007174
-0.008366 -0.005797
-0.009542 -0.004335
-0.010613 -0.002727
-0.011567 -0.000931
-0.012402 0.001077
-0.013126 0.003308
-0.013751 0.005762
-0.014293 0.008425
-0.014772 0.011270
-0.015199 0.014253
-0.015583 0.017318
-0.015924 0.020394
-0.016213 0.023410
-0.016436 0.026304
-0.016573 0.029029
-0.016601 0.031556
-0.016504 0.033875
-0.016274 0.035984
-0.015915 0.037883
-0.015437 0.039574
-0.014858 0.041055
-0.014197 0.042327
-0.013477 0.043390
-0.012718 0.044251
-0.011944 0.044919
-0.011175 0.045411
-0.010424 0.045749
-0.009695 0.045964
-0.008980 0.046092
-0.008253 0.046174
-0.007475 0.046251
-0.006606 0.046356
-0.005616 0.046508
-0.004498 0.046700
-0.003275 0.046901
-0.001991 0.047064
-0.000701 0.047141
0.000543 0.047089
0.001692 0.046878
0.002706 0.046493
0.003556 0.045929
0.016729 -0.036087
0.014895 -0.037844
0.013022 -0.039439
0.011130 -0.040859
0.009232 -0.042098
0.007344 -0.043153
0.005481 -0.044035
0.003657 -0.044765
0.001885 -0.045368
0.000167 -0.045869
-0.001508 -0.046285
-0.003160 -0.046627
-0.004821 -0.046900
-0.006519 -0.047108
-0.008283 -0.047257
-0.010129 -0.047358
-0.012063 -0.047418
-0.014077 -0.047440
-0.016150 -0.047420
-0.018250 -0.047346
-0.020339 -0.047198
-0.022379 -0.046955
-0.024332 -0.046596
-0.026168 -0.046108
-0.027858 -0.045488
-0.029385 -0.044750
-0.030740 -0.043914
-0.031924 -0.043010
-0.032955 -0.042065
-0.033857 -0.041108
-0.034656 -0.040165
-0.035378 -0.039265
-0.036041 -0.038432
-0.036652 -0.037685
-0.037210 -0.037034
-0.037705 -0.036472
-0.038126 -0.035976
-0.038460 -0.035512
-0.038698 -0.035035
-0.038841 -0.034496
-0.038901 -0.033846
-0.038898 -0.033039
-0.038861 -0.032039
-0.038819 -0.030821
-0.038801 -0.029377
-0.038823 -0.027722
-0.038892 -0.025882
-0.039004 -0.023895
-0.039143 -0.021800
-0.039291 -0.019633
-0.039424 -0.017428
-0.039518 -0.015208
-0.039550 -0.012995
-0.039497 -0.010803
-0.039345 -0.008643
-0.039085 -0.006524
-0.038719 -0.004449
-0.038260 -0.002417
-0.037734 -0.000422
-0.037176 0.001549
-0.036631 0.003513
-0.036145 0.005493
-0.035766 0.007513
-0.035533 0.009596
-0.035465 0.011759
-0.035560 0.014002
-0.035793 0.016315
-0.036120 0.018680
-0.036493 0.021074
-0.036868 0.023479
-0.037209 0.025875
-0.037492 0.028243
-0.037705 0.030562
-0.037848 0.032804
-0.037927 0.034940
-0.037957 0.036938
-0.037955 0.038770
-0.037943 0.040417
-0.037940 0.041866
-0.037965 0.043114
-0.038033 0.044169
-0.038155 0.045048
-0.038333 0.045779
-0.038567 0.046394
-0.038847 0.046927
-0.039159 0.047408
-0.039482 0.047856
-0.039795 0.048280
-0.040079 0.048676
-0.040325 0.049035
-0.040528 0.049340
-0.040695 0.049570
-0.040833 0.049703
-0.040954 0.049715
-0.041068 0.049579
-0.041182 0.049272
-0.041298 0.048775
-0.041412 0.048075
-0.041516 0.047163
-0.041596 0.046042
-0.041640 0.044723
0.056528 0.002781
0.054667 0.000913
0.052689 -0.001046
0.050626 -0.003059
0.048520 -0.005097
0.046417 -0.007134
0.044358 -0.009155
0.042374 -0.011159
0.040473 -0.013151
0.038648 -0.015136
0.036879 -0.017115
0.035148 -0.019081
0.033437 -0.021023
0.031736 -0.022926
0.030043 -0.024773
0.028357 -0.026549
0.026681 -0.028239
0.025021 -0.029831
0.023385 -0.031317
0.021782 -0.032697
0.020225 -0.033977
0.018723 -0.035180
0.017285 -0.036340
0.015912 -0.037506
0.014600 -0.038734
0.013335 -0.040071
0.012104 -0.041544
0.010894 -0.043138
0.009699 -0.044803
0.008519 -0.046468
0.007357 -0.048053
0.006219 -0.049491
0.005114 -0.050727
0.004050 -0.051720
0.003041 -0.052445
0.002097 -0.052889
0.001228 -0.053056
0.000437 -0.052965
-0.000278 -0.052655
-0.000929 -0.052184
-0.001539 -0.051628
-0.002137 -0.051073
-0.002757 -0.050598
-0.003429 -0.050258
-0.004171 -0.050058
-0.004986 -0.049951
-0.005864 -0.049854
-0.006789 -0.049668
-0.007746 -0.049304
-0.008720 -0.048692
-0.009701 -0.047786
-0.010679 -0.046563
-0.011645 -0.045016
-0.012589 -0.043155
-0.013499 -0.041009
-0.014368 -0.038625
-0.015190 -0.036062
-0.015967 -0.033393
-0.016707 -0.030691
-0.017424 -0.028026
-0.018131 -0.025451
-0.018843 -0.022987
-0.019571 -0.020622
-0.020323 -0.018312
-0.021109 -0.015999
-0.021938 -0.013625
-0.022820 -0.011146
-0.023758 -0.008533
-0.024750 -0.005778
-0.025788 -0.002885
-0.026858 0.000131
-0.027944 0.003249
-0.029029 0.006440
-0.030092 0.009668
-0.031115 0.012892
-0.032078 0.016070
-0.032959 0.019165
-0.033734 0.022153
-0.034383 0.025026
-0.034891 0.027783
-0.035256 0.030428
-0.035500 0.032958
-0.035657 0.035364
-0.035774 0.037631
-0.035896 0.039742
-0.036064 0.041683
-0.036308 0.043444
-0.036647 0.045015
-0.037088 0.046391
-0.037627 0.047571
-0.038252 0.048559
-0.038942 0.049369
-0.039666 0.050025
-0.040381 0.050561
-0.041036 0.051021
-0.041572 0.051458
-0.041933 0.051918
-0.042081 0.052433
-0.042013 0.053002
-0.041758 0.053589
-0.041376 0.054135
0.049235 -0.011493
0.047387 -0.013342
0.045498 -0.015142
0.043572 -0.016861
0.041622 -0.018460
0.039665 -0.019899
0.037722 -0.021146
0.035810 -0.022177
0.033944 -0.022978
0.032133 -0.023544
0.030381 -0.023877
0.028685 -0.023990
0.027038 -0.023906
0.025430 -0.023660
0.023843 -0.023301
0.022258 -0.022887
0.020650 -0.022485
0.018998 -0.022158
0.017285 -0.021956
0.015507 -0.021901
0.013680 -0.021986
0.011830 -0.022181
0.009995 -0.022442
0.008212 -0.022723
0.006514 -0.022985
0.004925 -0.023199
0.003462 -0.023341
0.002137 -0.023401
0.000951 -0.023374
-0.000095 -0.023270
-0.001005 -0.023110
-0.001786 -0.022926
-0.002448 -0.022765
-0.003002 -0.022676
-0.003456 -0.022708
-0.003814 -0.022896
-0.004072 -0.023248
-0.004215 -0.023748
-0.004228 -0.024357
-0.004098 -0.025022
-0.003819 -0.025691
-0.003396 -0.026315
-0.002844 -0.026851
-0.002187 -0.027264
-0.001455 -0.027520
-0.000683 -0.027593
0.000092 -0.027460
0.000839 -0.027108
0.001531 -0.026533
0.002152 -0.025744
0.002695 -0.024759
0.003163 -0.023605
0.003565 -0.022311
0.003915 -0.020901
0.004225 -0.019392
0.004502 -0.017792
0.004744 -0.016109
0.004942 -0.014350
0.005084 -0.012525
0.005154 -0.010647
0.005136 -0.008730
0.005013 -0.006785
0.004770 -0.004821
0.004395 -0.002843
0.003878 -0.000850
0.003219 0.001164
0.002423 0.003203
0.001507 0.005278
0.000493 0.007397
-0.000589 0.009571
-0.001708 0.011808
-0.002837 0.014111
-0.003962 0.016475
-0.005082 0.018878
-0.006211 0.021285
-0.007371 0.023649
-0.008586 0.025923
-0.009877 0.028059
-0.011259 0.030020
-0.012738 0.031776
-0.014313 0.033310
-0.015971 0.034613
-0.017692 0.035690
-0.019449 0.036558
-0.021208 0.037247
-0.022930 0.037797
-0.024574 0.038257
-0.026103 0.038680
-0.027487 0.039111
-0.028712 0.039577
-0.029785 0.040080
-0.030731 0.040594
-0.031589 0.041073
-0.032396 0.041463
-0.033187 0.041710
-0.033986 0.041769
-0.034806 0.041603
-0.035656 0.041188
-0.036533 0.040511
-0.037432 0.039573
-0.038341 0.038383
0.077654 0.036489
0.075855 0.034695
0.074016 0.032901
0.072153 0.031120
0.070282 0.029365
0.068414 0.027646
0.066553 0.025976
0.064699 0.024369
0.062845 0.022845
0.060981 0.021424
0.059091 0.020127
0.057164 0.018974
0.055190 0.017978
0.053163 0.017144
0.051081 0.016472
0.048946 0.015952
0.046760 0.015564
0.044529 0.015283
0.042259 0.015076
0.039955 0.014905
0.037629 0.014730
0.035291 0.014515
0.032958 0.014230
0.030650 0.013858
0.028389 0.013399
0.026194 0.012870
0.024083 0.012300
0.022068 0.011726
0.020156 0.011186
0.018352 0.010714
0.016657 0.010336
0.015073 0.010062
0.013600 0.009894
0.012239 0.009820
0.010986 0.009816
0.009837 0.009848
0.008783 0.009876
0.007816 0.009857
0.006927 0.009750
0.006111 0.009524
0.005366 0.009161
0.004697 0.008667
0.004112 0.008067
0.003617 0.007407
0.003220 0.006747
0.002919 0.006151
0.002710 0.005681
0.002587 0.005391
0.002540 0.005322
0.002557 0.005498
0.002629 0.005933
0.002745 0.006622
0.002896 0.007551
0.003075 0.008693
0.003273 0.010013
0.003486 0.011468
0.003712 0.013015
0.003956 0.014612
0.004226 0.016228
0.004534 0.017841
0.004895 0.019443
0.005317 0.021039
0.005804 0.022644
0.006350 0.024284
0.006944 0.025987
0.007568 0.027782
0.008204 0.029696
0.008833 0.031748
0.009441 0.033946
0.010015 0.036291
0.010548 0.038775
0.011036 0.041380
0.011482 0.044082
0.011890 0.046849
0.012269 0.049650
0.012630 0.052448
0.012983 0.055210
0.013338 0.057903
0.013701 0.060501
0.014074 0.062981
0.014454 0.065325
0.014835 0.067521
0.015206 0.069564
0.015557 0.071454
0.015877 0.073200
0.016158 0.074812
0.016399 0.076307
0.016602 0.077703
0.016778 0.079021
0.016943 0.080278
0.017118 0.081492
0.017329 0.082670
0.017600 0.083816
0.017952 0.084919
0.018399 0.085959
0.018946 0.086905
0.019585 0.087720
0.020300 0.088367
0.021064 0.088807
0.021849 0.089013
0.022620 0.088962
0.071580 0.024644
0.069836 0.022853
0.068130 0.021051
0.066479 0.019251
0.064903 0.017466
0.063417 0.015711
0.062032 0.014003
0.060752 0.012356
0.059572 0.010782
0.058479 0.009290
0.057450 0.007884
0.056455 0.006566
0.055463 0.005334
0.054439 0.004181
0.053353 0.003098
0.052183 0.002070
0.050916 0.001080
0.049548 0.000112
0.048089 -0.000847
0.046553 -0.001803
0.044967 -0.002754
0.043359 -0.003690
0.041759 -0.004595
0.040193 -0.005449
0.038680 -0.006230
0.037233 -0.006916
0.035855 -0.007492
0.034543 -0.007943
0.033287 -0.008268
0.032073 -0.008471
0.030883 -0.008571
0.029700 -0.008592
0.028506 -0.008565
0.027291 -0.008523
0.026047 -0.008494
0.024777 -0.008492
0.023487 -0.008521
0.022189 -0.008566
0.020893 -0.008600
0.019613 -0.008587
0.018357 -0.008487
0.017131 -0.008262
0.015935 -0.007874
0.014768 -0.007293
0.013623 -0.006493
0.012494 -0.005457
0.011375 -0.004175
0.010257 -0.002647
0.009137 -0.000881
0.008013 0.001099
0.006888 0.003261
0.005773 0.005563
0.004687 0.007958
0.003650 0.010401
0.002686 0.012858
0.001812 0.015307
0.001039 0.017740
0.000365 0.020161
-0.000218 0.022582
-0.000725 0.025017
-0.001171 0.027475
-0.001569 0.029966
-0.001929 0.032492
-0.002256 0.035051
-0.002552 0.037640
-0.002819 0.040252
-0.003057 0.042879
-0.003270 0.045514
-0.003457 0.048147
-0.003618 0.050764
-0.003748 0.053346
-0.003840 0.055867
-0.003887 0.058297
-0.003885 0.060602
-0.003833 0.062752
-0.003738 0.064722
-0.003611 0.066489
-0.003462 0.068041
-0.003299 0.069368
-0.003126 0.070468
-0.002940 0.071342
-0.002737 0.071999
-0.002508 0.072451
-0.002241 0.072717
-0.001927 0.072819
-0.001555 0.072784
-0.001116 0.072637
-0.000603 0.072405
-0.000014 0.072108
0.000648 0.071757
0.001374 0.071355
0.002148 0.070890
0.002951 0.070343
0.003760 0.069691
0.004556 0.068909
0.005319 0.067976
0.006033 0.066881
0.006684 0.065620
0.007259 0.064203
0.007748 0.062648
0.008144 0.060982
0.022446 -0.007717
0.020574 -0.009591
0.018716 -0.011498
0.016883 -0.013426
0.015082 -0.015362
0.013320 -0.017299
0.011596 -0.019228
0.009912 -0.021142
0.008268 -0.023036
0.006665 -0.024903
0.005101 -0.026732
0.003575 -0.028514
0.002082 -0.030233
0.000615 -0.031872
-0.000833 -0.033413
-0.002267 -0.034843
-0.003690 -0.036149
-0.005103 -0.037326
-0.006503 -0.038376
-0.007888 -0.039306
-0.009255 -0.040132
-0.010604 -0.040874
-0.011932 -0.041555
-0.013236 -0.042195
-0.014513 -0.042812
-0.015753 -0.043410
-0.016941 -0.043985
-0.018064 -0.044524
-0.019104 -0.045004
-0.020052 -0.045401
-0.020903 -0.045688
-0.021661 -0.045842
-0.022333 -0.045845
-0.022931 -0.045688
-0.023470 -0.045369
-0.023964 -0.044895
-0.024429 -0.044278
-0.024884 -0.043538
-0.025349 -0.042697
-0.025845 -0.041777
-0.026389 -0.040795
-0.026996 -0.039761
-0.027674 -0.038672
-0.028423 -0.037515
-0.029237 -0.036264
-0.030106 -0.034888
-0.031017 -0.033352
-0.031960 -0.031622
-0.032928 -0.029671
-0.033913 -0.027479
-0.034913 -0.025041
-0.035920 -0.022367
-0.036926 -0.019484
-0.037917 -0.016430
-0.038882 -0.013253
-0.039807 -0.010003
-0.040683 -0.006728
-0.041503 -0.003470
-0.042261 -0.000261
-0.042956 0.002876
-0.043582 0.005931
-0.044139 0.008901
-0.044623 0.011795
-0.045037 0.014623
-0.045385 0.017400
-0.045678 0.020145
-0.045932 0.022876
-0.046167 0.025615
-0.046410 0.028379
-0.046683 0.031185
-0.047003 0.034036
-0.047373 0.036926
-0.047781 0.039829
-0.048198 0.042709
-0.048589 0.045521
-0.048912 0.048225
-0.049130 0.050786
-0.049213 0.053177
-0.049138 0.055374
-0.048893 0.057360
-0.048475 0.059120
-0.047890 0.060641
-0.047152 0.061915
-0.046278 0.062938
-0.045294 0.063713
-0.044225 0.064251
-0.043101 0.064573
-0.041948 0.064704
-0.040792 0.064678
-0.039651 0.064531
-0.038538 0.064298
-0.037449 0.064015
-0.036374 0.063705
-0.035291 0.063385
-0.034179 0.063061
-0.033016 0.062729
-0.031791 0.062374
-0.030505 0.061976
-0.029165 0.061509
-0.027790 0.060950
-0.026403 0.060277
-0.019347 -0.018846
-0.021184 -0.020678
-0.023013 -0.022409
-0.024845 -0.024033
-0.026694 -0.025554
-0.028571 -0.026986
-0.030487 -0.028350
-0.032450 -0.029673
-0.034459 -0.030983
-0.036505 -0.032303
-0.038572 -0.033653
-0.040643 -0.035040
-0.042699 -0.036466
-0.044721 -0.037926
-0.046696 -0.039409
-0.048611 -0.040903
-0.050454 -0.042392
-0.052217 -0.043861
-0.053892 -0.045298
-0.055476 -0.046690
-0.056967 -0.048031
-0.058366 -0.049317
-0.059677 -0.050549
-0.060904 -0.051732
-0.062049 -0.052872
-0.063115 -0.053976
-0.064102 -0.055049
-0.065006 -0.056093
-0.065823 -0.057104
-0.066544 -0.058072
-0.067160 -0.058983
-0.067661 -0.059820
-0.068039 -0.060567
-0.068288 -0.061212
-0.068404 -0.061745
-0.068387 -0.062161
-0.068241 -0.062458
-0.067978 -0.062636
-0.067612 -0.062701
-0.067163 -0.062660
-0.066654 -0.062522
-0.066111 -0.062296
-0.065554 -0.061988
-0.065003 -0.061602
-0.064470 -0.061135
-0.063961 -0.060578
-0.063481 -0.059919
-0.063030 -0.059139
-0.062605 -0.058221
-0.062203 -0.057148
-0.061819 -0.055913
-0.061446 -0.054511
-0.061078 -0.052947
-0.060707 -0.051230
-0.060328 -0.049373
-0.059938 -0.047391
-0.059537 -0.045304
-0.059130 -0.043133
-0.058725 -0.040898
-0.058331 -0.038618
-0.057962 -0.036309
-0.057629 -0.033981
-0.057343 -0.031643
-0.057113 -0.029298
-0.056946 -0.026948
-0.056844 -0.024592
-0.056807 -0.022230
-0.056832 -0.019863
-0.056913 -0.017495
-0.057043 -0.015137
-0.057214 -0.012800
-0.057419 -0.010500
-0.057650 -0.008254
-0.057898 -0.006081
-0.058158 -0.003996
-0.058424 -0.002013
-0.058692 -0.000142
-0.058959 0.001609
-0.059225 0.003239
-0.059490 0.004748
-0.059758 0.006141
-0.060030 0.007425
-0.060312 0.008610
-0.060607 0.009703
-0.060917 0.010713
-0.061244 0.011646
-0.061591 0.012504
-0.061958 0.013289
-0.062348 0.014000
-0.062762 0.014634
-0.063202 0.015188
-0.063667 0.015655
-0.064155 0.016031
-0.064664 0.016312
-0.065190 0.016492
-0.065728 0.016569
-0.066276 0.016539
-0.066831 0.016404
-0.067394 0.016162
-0.067969 0.015818
-0.068560 0.015376
0.050200 0.020269
0.048388 0.018482
0.046565 0.016766
0.044740 0.015137
0.042922 0.013600
0.041131 0.012146
0.039392 0.010751
0.037740 0.009376
0.036208 0.007978
0.034826 0.006519
0.033606 0.004978
0.032543 0.003364
0.031611 0.001706
0.030776 0.000047
0.030006 -0.001571
0.029275 -0.003112
0.028568 -0.004553
0.027877 -0.005880
0.027202 -0.007090
0.026543 -0.008189
0.025899 -0.009187
0.025270 -0.010100
0.024653 -0.010949
0.024048 -0.011756
0.023456 -0.012548
0.022886 -0.013350
0.022351 -0.014187
0.021874 -0.015074
0.021474 -0.016019
0.021164 -0.017011
0.020946 -0.018025
0.020806 -0.019023
0.020724 -0.019964
0.020679 -0.020813
0.020653 -0.021545
0.020631 -0.022150
0.020600 -0.022625
0.020550 -0.022977
0.020466 -0.023217
0.020334 -0.023362
0.020139 -0.023426
0.019865 -0.023425
0.019501 -0.023371
0.019040 -0.023267
0.018479 -0.023107
0.017821 -0.022877
0.017069 -0.022556
0.016227 -0.022115
0.015298 -0.021522
0.014289 -0.020746
0.013209 -0.019766
0.012072 -0.018572
0.010893 -0.017167
0.009694 -0.015568
0.008493 -0.013804
0.007309 -0.011908
0.006154 -0.009918
0.005036 -0.007871
0.003956 -0.005799
0.002909 -0.003730
0.001887 -0.001681
0.000876 0.000336
-0.000135 0.002319
-0.001163 0.004271
-0.002223 0.006201
-0.003330 0.008125
-0.004496 0.010058
-0.005727 0.012018
-0.007023 0.014019
-0.008378 0.016068
-0.009781 0.018163
-0.011216 0.020291
-0.012661 0.022430
-0.014090 0.024551
-0.015476 0.026622
-0.016790 0.028612
-0.018005 0.030492
-0.019097 0.032241
-0.020049 0.033838
-0.020849 0.035271
-0.021494 0.036524
-0.021991 0.037587
-0.022349 0.038446
-0.022583 0.039094
-0.022706 0.039530
-0.022735 0.039764
-0.022687 0.039815
-0.022580 0.039712
-0.022430 0.039485
-0.022249 0.039163
-0.022044 0.038772
-0.021816 0.038332
-0.021560 0.037859
-0.021268 0.037369
-0.020929 0.036870
-0.020534 0.036370
-0.020077 0.035868
-0.019556 0.035359
-0.018972 0.034826
-0.018327 0.034247
-0.017625 0.033593
0.049728 0.001610
0.047897 -0.000201
0.046045 -0.001944
0.044176 -0.003608
0.042297 -0.005191
0.040418 -0.006695
0.038549 -0.008132
0.036703 -0.009515
0.034889 -0.010858
0.033116 -0.012172
0.031392 -0.013461
0.029723 -0.014721
0.028115 -0.015945
0.026572 -0.017120
0.025102 -0.018231
0.023710 -0.019265
0.022403 -0.020212
0.021187 -0.021067
0.020068 -0.021825
0.019049 -0.022489
0.018131 -0.023066
0.017315 -0.023563
0.016598 -0.023993
0.015977 -0.024368
0.015451 -0.024703
0.015017 -0.025007
0.014670 -0.025289
0.014407 -0.025555
0.014225 -0.025803
0.014119 -0.026031
0.014083 -0.026237
0.014112 -0.026416
0.014199 -0.026567
0.014338 -0.026689
0.014521 -0.026783
0.014737 -0.026851
0.014974 -0.026892
0.015217 -0.026907
0.015448 -0.026891
0.015652 -0.026841
0.015814 -0.026747
0.015921 -0.026598
0.015963 -0.026380
0.015935 -0.026074
0.015834 -0.025664
0.015656 -0.025130
0.015402 -0.024459
0.015070 -0.023641
0.014659 -0.022671
0.014171 -0.021551
0.013608 -0.020292
0.012975 -0.018905
0.012280 -0.017408
0.011531 -0.015820
0.010737 -0.014160
0.009906 -0.012445
0.009046 -0.010691
0.008162 -0.008909
0.007256 -0.007106
0.006331 -0.005282
0.005385 -0.003435
0.004415 -0.001559
0.003416 0.000352
0.002380 0.002303
0.001298 0.004294
0.000160 0.006324
-0.001040 0.008383
-0.002307 0.010459
-0.003638 0.012532
-0.005026 0.014579
-0.006457 0.016573
-0.007915 0.018487
-0.009376 0.020299
-0.010819 0.021988
-0.012217 0.023540
-0.013547 0.024948
-0.014786 0.026212
-0.015915 0.027336
-0.016919 0.028328
-0.017792 0.029198
-0.018535 0.029957
-0.019159 0.030612
-0.019679 0.031172
-0.020116 0.031644
-0.020493 0.032038
-0.020832 0.032362
-0.021150 0.032623
-0.021465 0.032828
-0.021784 0.032980
-0.022115 0.033080
-0.022455 0.033125
-0.022801 0.033110
-0.023144 0.033027
-0.023474 0.032873
-0.023782 0.032641
-0.024059 0.032329
-0.024300 0.031936
-0.024506 0.031462
-0.024679 0.030911
-0.024829 0.030289
-0.024966 0.029607
0.016762 0.003050
0.014829 0.001226
0.012771 -0.000530
0.010603 -0.002206
0.008334 -0.003795
0.005976 -0.005285
0.003539 -0.006669
0.001028 -0.007936
-0.001548 -0.009076
-0.004183 -0.010081
-0.006869 -0.010945
-0.009594 -0.011669
-0.012347 -0.012261
-0.015116 -0.012734
-0.017886 -0.013105
-0.020644 -0.013397
-0.023377 -0.013637
-0.026075 -0.013853
-0.028726 -0.014078
-0.031321 -0.014343
-0.033851 -0.014678
-0.036305 -0.015110
-0.038673 -0.015655
-0.040946 -0.016318
-0.043116 -0.017091
-0.045177 -0.017954
-0.047128 -0.018876
-0.048972 -0.019823
-0.050712 -0.020758
-0.052348 -0.021656
-0.053876 -0.022499
-0.055281 -0.023288
-0.056551 -0.024032
-0.057670 -0.024753
-0.058629 -0.025476
-0.059423 -0.026230
-0.060054 -0.027041
-0.060526 -0.027929
-0.060845 -0.028911
-0.061017 -0.029990
-0.061049 -0.031160
-0.060946 -0.032400
-0.060713 -0.033677
-0.060361 -0.034949
-0.059899 -0.036167
-0.059343 -0.037280
-0.058708 -0.038238
-0.058013 -0.038998
-0.057272 -0.039523
-0.056497 -0.039787
-0.055696 -0.039780
-0.054878 -0.039503
-0.054050 -0.038972
-0.053220 -0.038213
-0.052397 -0.037256
-0.051587 -0.036132
-0.050794 -0.034864
-0.050022 -0.033475
-0.049272 -0.031977
-0.048544 -0.030377
-0.047841 -0.028677
-0.047167 -0.026876
-0.046530 -0.024972
-0.045937 -0.022962
-0.045397 -0.020845
-0.044918 -0.018620
-0.044502 -0.016286
-0.044149 -0.013844
-0.043853 -0.011295
-0.043605 -0.008642
-0.043396 -0.005891
-0.043223 -0.003053
-0.043081 -0.000150
-0.042972 0.002794
-0.042892 0.005750
-0.042837 0.008694
-0.042803 0.011598
-0.042783 0.014439
-0.042775 0.017191
-0.042779 0.019830
-0.042796 0.022333
-0.042830 0.024679
-0.042884 0.026853
-0.042962 0.028843
-0.043064 0.030645
-0.043192 0.032264
-0.043344 0.033712
-0.043523 0.035010
-0.043730 0.036188
-0.043973 0.037282
-0.044261 0.038331
-0.044604 0.039367
-0.045005 0.040405
-0.045457 0.041440
-0.045943 0.042445
-0.046442 0.043378
-0.046932 0.044191
-0.047397 0.044838
-0.047825 0.045278
-0.048209 0.045480
-0.048543 0.045421
-0.016941 -0.018195
-0.018767 -0.020051
-0.020539 -0.021878
-0.022273 -0.023660
-0.023982 -0.025388
-0.025670 -0.027058
-0.027334 -0.028673
-0.028962 -0.030243
-0.030538 -0.031778
-0.032047 -0.033290
-0.033473 -0.034788
-0.034807 -0.036277
-0.036044 -0.037762
-0.037181 -0.039247
-0.038220 -0.040734
-0.039166 -0.042227
-0.040023 -0.043727
-0.040797 -0.045235
-0.041493 -0.046748
-0.042117 -0.048263
-0.042671 -0.049770
-0.043158 -0.051256
-0.043580 -0.052704
-0.043937 -0.054097
-0.044227 -0.055417
-0.044452 -0.056649
-0.044613 -0.057780
-0.044717 -0.058801
-0.044771 -0.059707
-0.044790 -0.060496
-0.044786 -0.061168
-0.044773 -0.061729
-0.044763 -0.062185
-0.044765 -0.062545
-0.044787 -0.062813
-0.044831 -0.062996
-0.044901 -0.063091
-0.044996 -0.063094
-0.045118 -0.062993
-0.045266 -0.062774
-0.045443 -0.062417
-0.045652 -0.061905
-0.045896 -0.061220
-0.046182 -0.060348
-0.046516 -0.059276
-0.046907 -0.057997
-0.047364 -0.056510
-0.047895 -0.054817
-0.048505 -0.052929
-0.049195 -0.050861
-0.049962 -0.048634
-0.050796 -0.046272
-0.051684 -0.043796
-0.052612 -0.041230
-0.053563 -0.038595
-0.054520 -0.035910
-0.055471 -0.033194
-0.056407 -0.030463
-0.057325 -0.027732
-0.058228 -0.025010
-0.059121 -0.022307
-0.060016 -0.019626
-0.060925 -0.016969
-0.061859 -0.014332
-0.062831 -0.011709
-0.063850 -0.009094
-0.064917 -0.006484
-0.066027 -0.003880
-0.067166 -0.001294
-0.068310 0.001256
-0.069433 0.003749
-0.070506 0.006158
-0.071501 0.008462
-0.072399 0.010638
-0.073186 0.012666
-0.073853 0.014527
-0.074401 0.016207
-0.074834 0.017693
-0.075162 0.018975
-0.075393 0.020049
-0.075537 0.020915
-0.075605 0.021580
-0.075607 0.022059
-0.075552 0.022373
-0.075451 0.022548
-0.075314 0.022613
-0.075147 0.022594
-0.074955 0.022515
-0.074740 0.022391
-0.074500 0.022229
-0.074234 0.022029
-0.073943 0.021781
-0.073632 0.021475
-0.073308 0.021095
-0.072982 0.020625
-0.072666 0.020052
-0.072375 0.019364
-0.072119 0.018555
-0.071910 0.017625
-0.071755 0.016581
-0.071659 0.015437
-0.051666 -0.014412
-0.053471 -0.016275
-0.055224 -0.018148
-0.056939 -0.019990
-0.058626 -0.021750
-0.060291 -0.023378
-0.061935 -0.024828
-0.063556 -0.026066
-0.065146 -0.027076
-0.066701 -0.027854
-0.068211 -0.028410
-0.069670 -0.028768
-0.071067 -0.028963
-0.072396 -0.029041
-0.073651 -0.029059
-0.074837 -0.029080
-0.075960 -0.029169
-0.077032 -0.029382
-0.078059 -0.029759
-0.079040 -0.030314
-0.079965 -0.031031
-0.080812 -0.031870
-0.081558 -0.032771
-0.082177 -0.033670
-0.082649 -0.034507
-0.082958 -0.035235
-0.083098 -0.035820
-0.083074 -0.036248
-0.082897 -0.036523
-0.082594 -0.036667
-0.082196 -0.036719
-0.081742 -0.036730
-0.081270 -0.036757
-0.080813 -0.036858
-0.080396 -0.037081
-0.080032 -0.037452
-0.079720 -0.037971
-0.079447 -0.038606
-0.079193 -0.039298
-0.078932 -0.039977
-0.078643 -0.040566
-0.078307 -0.040998
-0.077914 -0.041214
-0.077459 -0.041168
-0.076946 -0.040831
-0.076388 -0.040184
-0.075802 -0.039228
-0.075214 -0.037976
-0.074654 -0.036460
-0.074155 -0.034723
-0.073749 -0.032820
-0.073459 -0.030805
-0.073301 -0.028728
-0.073276 -0.026626
-0.073373 -0.024519
-0.073576 -0.022413
-0.073860 -0.020305
-0.074205 -0.018187
-0.074588 -0.016050
-0.074995 -0.013890
-0.075411 -0.011705
-0.075831 -0.009495
-0.076251 -0.007261
-0.076675 -0.005003
-0.077111 -0.002720
-0.077572 -0.000410
-0.078068 0.001929
-0.078610 0.004302
-0.079203 0.006710
-0.079840 0.009154
-0.080506 0.011633
-0.081182 0.014146
-0.081841 0.016684
-0.082460 0.019226
-0.083017 0.021736
-0.083494 0.024163
-0.083875 0.026448
-0.084150 0.028533
-0.084311 0.030371
-0.084351 0.031926
-0.084270 0.033176
-0.084070 0.034113
-0.083754 0.034746
-0.083331 0.035098
-0.082809 0.035208
-0.082196 0.035127
-0.081499 0.034918
-0.080722 0.034643
-0.079866 0.034360
-0.078932 0.034107
-0.077923 0.033902
-0.076847 0.033736
-0.075717 0.033579
-0.074551 0.033392
-0.073368 0.033128
-0.072187 0.032742
-0.071027 0.032197
-0.069899 0.031466
-0.068814 0.030534
-0.067776 0.029396
-0.066784 0.028062
0.065101 -0.007727
0.063240 -0.009537
0.061338 -0.011198
0.059400 -0.012677
0.057440 -0.013950
0.055479 -0.015006
0.053545 -0.015846
0.051666 -0.016484
0.049869 -0.016945
0.048171 -0.017252
0.046580 -0.017434
0.045090 -0.017515
0.043686 -0.017524
0.042343 -0.017489
0.041033 -0.017441
0.039729 -0.017409
0.038409 -0.017415
0.037061 -0.017466
0.035685 -0.017554
0.034290 -0.017656
0.032896 -0.017740
0.031527 -0.017774
0.030212 -0.017728
0.028979 -0.017587
0.027857 -0.017348
0.026871 -0.017019
0.026039 -0.016622
0.025369 -0.016183
0.024859 -0.015733
0.024489 -0.015301
0.024235 -0.014915
0.024063 -0.014603
0.023941 -0.014384
0.023842 -0.014274
0.023746 -0.014275
0.023643 -0.014373
0.023529 -0.014539
0.023406 -0.014738
0.023279 -0.014924
0.023153 -0.015060
0.023032 -0.015110
0.022924 -0.015051
0.022832 -0.014868
0.022762 -0.014558
0.022718 -0.014123
0.022700 -0.013570
0.022703 -0.012907
0.022713 -0.012143
0.022718 -0.011287
0.022699 -0.010345
0.022645 -0.009320
0.022543 -0.008214
0.022386 -0.007024
0.022166 -0.005744
0.021875 -0.004366
0.021502 -0.002882
0.021037 -0.001291
0.020467 0.000405
0.019781 0.002196
0.018973 0.004069
0.018036 0.006008
0.016970 0.007998
0.015773 0.010026
0.014451 0.012084
0.013009 0.014169
0.011458 0.016284
0.009812 0.018430
0.008093 0.020613
0.006327 0.022830
0.004543 0.025078
0.002766 0.027346
0.001014 0.029618
-0.000704 0.031871
-0.002387 0.034077
-0.004044 0.036204
-0.005684 0.038221
-0.007316 0.040098
-0.008948 0.041813
-0.010583 0.043347
-0.012222 0.044694
-0.013860 0.045854
-0.015491 0.046840
-0.017105 0.047675
-0.018689 0.048387
-0.020232 0.049012
-0.021723 0.049583
-0.023152 0.050125
-0.024513 0.050651
-0.025803 0.051156
-0.027026 0.051623
-0.028188 0.052023
-0.029301 0.052325
-0.030377 0.052499
-0.031428 0.052520
-0.032462 0.052367
-0.033484 0.052026
-0.034494 0.051490
-0.035486 0.050753
-0.036451 0.049820
-0.037378 0.048701
-0.038255 0.047416
0.080494 0.018869
0.078644 0.016942
0.076737 0.014910
0.074797 0.012799
0.072855 0.010637
0.070943 0.008444
0.069089 0.006237
0.067311 0.004032
0.065615 0.001841
0.064003 -0.000324
0.062468 -0.002457
0.061001 -0.004552
0.059591 -0.006610
0.058229 -0.008633
0.056909 -0.010624
0.055624 -0.012588
0.054373 -0.014530
0.053156 -0.016457
0.051978 -0.018378
0.050846 -0.020304
0.049766 -0.022247
0.048747 -0.024219
0.047796 -0.026227
0.046913 -0.028267
0.046096 -0.030329
0.045337 -0.032389
0.044624 -0.034415
0.043942 -0.036369
0.043278 -0.038216
0.042618 -0.039922
0.041951 -0.041465
0.041272 -0.042829
0.040579 -0.044006
0.039877 -0.044998
0.039176 -0.045812
0.038489 -0.046467
0.037829 -0.046985
0.037211 -0.047393
0.036643 -0.047720
0.036129 -0.047985
0.035665 -0.048200
0.035240 -0.048361
0.034838 -0.048449
0.034439 -0.048431
0.034021 -0.048269
0.033565 -0.047924
0.033050 -0.047363
0.032462 -0.046560
0.031789 -0.045502
0.031027 -0.044184
0.030179 -0.042614
0.029255 -0.040809
0.028272 -0.038797
0.027254 -0.036616
0.026227 -0.034313
0.025216 -0.031941
0.024239 -0.029548
0.023309 -0.027174
0.022422 -0.024846
0.021564 -0.022573
0.020712 -0.020351
0.019834 -0.018162
0.018895 -0.015985
0.017862 -0.013797
0.016707 -0.011580
0.015410 -0.009325
0.013964 -0.007030
0.012373 -0.004701
0.010651 -0.002350
0.008821 0.000010
0.006910 0.002362
0.004951 0.004688
0.002976 0.006967
0.001014 0.009175
-0.000907 0.011289
-0.002765 0.013288
-0.004544 0.015161
-0.006237 0.016898
-0.007846 0.018498
-0.009382 0.019959
-0.010864 0.021282
-0.012313 0.022467
-0.013753 0.023516
-0.015202 0.024433
-0.016674 0.025224
-0.018177 0.025894
-0.019708 0.026450
-0.021259 0.026899
-0.022818 0.027253
-0.024369 0.027521
-0.025897 0.027719
-0.027390 0.027860
-0.028832 0.027961
-0.030212 0.028033
-0.031520 0.028084
-0.032748 0.028117
-0.033890 0.028129
-0.034950 0.028110
-0.035936 0.028049
-0.036860 0.027938
-0.037737 0.027768
0.028109 -0.010500
0.026347 -0.012332
0.024694 -0.014075
0.023133 -0.015718
0.021641 -0.017272
0.020197 -0.018765
0.018786 -0.020235
0.017397 -0.021727
0.016027 -0.023284
0.014672 -0.024943
0.013332 -0.026729
0.012009 -0.028650
0.010706 -0.030702
0.009428 -0.032864
0.008182 -0.035108
0.006975 -0.037403
0.005816 -0.039713
0.004711 -0.042007
0.003664 -0.044256
0.002676 -0.046437
0.001743 -0.048535
0.000857 -0.050541
0.000006 -0.052453
-0.000820 -0.054273
-0.001631 -0.056007
-0.002431 -0.057658
-0.003217 -0.059226
-0.003985 -0.060700
-0.004728 -0.062061
-0.005435 -0.063281
-0.006101 -0.064324
-0.006718 -0.065154
-0.007282 -0.065738
-0.007790 -0.066050
-0.008243 -0.066074
-0.008643 -0.065807
-0.008996 -0.065257
-0.009312 -0.064442
-0.009608 -0.063392
-0.009901 -0.062141
-0.010215 -0.060727
-0.010571 -0.059184
-0.010987 -0.057539
-0.011471 -0.055805
-0.012018 -0.053980
-0.012614 -0.052050
-0.013240 -0.049990
-0.013876 -0.047776
-0.014511 -0.045387
-0.015136 -0.042813
-0.015753 -0.040054
-0.016364 -0.037123
-0.016976 -0.034042
-0.017595 -0.030842
-0.018225 -0.027558
-0.018869 -0.024230
-0.019529 -0.020899
-0.020202 -0.017602
-0.020881 -0.014372
-0.021559 -0.011230
-0.022222 -0.008189
-0.022862 -0.005249
-0.023468 -0.002399
-0.024037 0.000380
-0.024570 0.003112
-0.025073 0.005813
-0.025558 0.008492
-0.026043 0.011138
-0.026541 0.013729
-0.027067 0.016227
-0.027630 0.018586
-0.028231 0.020762
-0.028867 0.022712
-0.029529 0.024404
-0.030203 0.025812
-0.030871 0.026926
-0.031511 0.027745
-0.032099 0.028283
-0.032611 0.028560
-0.033030 0.028607
-0.033345 0.028457
-0.033557 0.028144
-0.033676 0.027701
-0.033723 0.027158
-0.033725 0.026540
-0.033716 0.025867
-0.033727 0.025149
-0.033789 0.024388
-0.033926 0.023578
-0.034154 0.022713
-0.034478 0.021782
-0.034894 0.020780
-0.035391 0.019705
-0.035950 0.018559
-0.036552 0.017351
-0.037177 0.016092
-0.037808 0.014795
-0.038435 0.013475
-0.039056 0.012144
-0.039680 0.010814
-0.040321 0.009497
0.001530 0.026977
-0.000272 0.025120
-0.002071 0.023240
-0.003858 0.021357
-0.005624 0.019489
-0.007369 0.017655
-0.009096 0.015867
-0.010810 0.014130
-0.012521 0.012441
-0.014236 0.010795
-0.015962 0.009185
-0.017701 0.007608
-0.019452 0.006063
-0.021208 0.004556
-0.022958 0.003090
-0.024686 0.001670
-0.026376 0.000298
-0.028004 -0.001031
-0.029547 -0.002328
-0.030985 -0.003603
-0.032302 -0.004868
-0.033496 -0.006124
-0.034577 -0.007372
-0.035564 -0.008606
-0.036484 -0.009826
-0.037363 -0.011031
-0.038225 -0.012224
-0.039085 -0.013407
-0.039952 -0.014579
-0.040821 -0.015736
-0.041682 -0.016864
-0.042514 -0.017951
-0.043294 -0.018982
-0.043996 -0.019944
-0.044593 -0.020835
-0.045060 -0.021656
-0.045376 -0.022418
-0.045524 -0.023138
-0.045499 -0.023829
-0.045308 -0.024502
-0.044973 -0.025158
-0.044529 -0.025795
-0.044013 -0.026403
-0.043466 -0.026970
-0.042921 -0.027478
-0.042405 -0.027907
-0.041936 -0.028232
-0.041521 -0.028426
-0.041159 -0.028466
-0.040843 -0.028330
-0.040557 -0.028009
-0.040288 -0.027498
-0.040016 -0.026804
-0.039724 -0.025943
-0.039394 -0.024937
-0.039014 -0.023813
-0.038574 -0.022598
-0.038072 -0.021316
-0.037514 -0.019986
-0.036915 -0.018621
-0.036291 -0.017225
-0.035659 -0.015794
-0.035038 -0.014319
-0.034441 -0.012785
-0.033880 -0.011173
-0.033364 -0.009465
-0.032899 -0.007646
-0.032491 -0.005710
-0.032141 -0.003656
-0.031852 -0.001494
-0.031623 0.000758
-0.031451 0.003072
-0.031331 0.005419
-0.031254 0.007764
-0.031212 0.010075
-0.031192 0.012326
-0.031186 0.014498
-0.031183 0.016580
-0.031176 0.018568
-0.031157 0.020464
-0.031123 0.022276
-0.031074 0.024012
-0.031014 0.025681
-0.030953 0.027294
-0.030904 0.028861
-0.030880 0.030388
-0.030897 0.031882
-0.030966 0.033343
-0.031093 0.034764
-0.031275 0.036132
-0.031502 0.037427
-0.031757 0.038624
-0.032018 0.039696
-0.032257 0.040622
-0.032450 0.041384
-0.032574 0.041977
-0.032612 0.042403
-0.032554 0.042668
-0.032399 0.042781
-0.032152 0.042748
-0.031827 0.042574
-0.025036 0.007507
-0.026882 0.005622
-0.028747 0.003663
-0.030626 0.001644
-0.032514 -0.000425
-0.034413 -0.002535
-0.036322 -0.004683
-0.038242 -0.006861
-0.040169 -0.009065
-0.042099 -0.011289
-0.044029 -0.013532
-0.045952 -0.015789
-0.047863 -0.018060
-0.049756 -0.020342
-0.051626 -0.022637
-0.053471 -0.024946
-0.055289 -0.027278
-0.057081 -0.029649
-0.058846 -0.032080
-0.060585 -0.034590
-0.062296 -0.037193
-0.063970 -0.039881
-0.065599 -0.042623
-0.067166 -0.045367
-0.068658 -0.048051
-0.070062 -0.050611
-0.071367 -0.052991
-0.072566 -0.055149
-0.073656 -0.057058
-0.074636 -0.058705
-0.075508 -0.060089
-0.076277 -0.061222
-0.076949 -0.062126
-0.077533 -0.062838
-0.078042 -0.063405
-0.078490 -0.063887
-0.078892 -0.064348
-0.079261 -0.064848
-0.079606 -0.065424
-0.079929 -0.066081
-0.080227 -0.066783
-0.080492 -0.067461
-0.080720 -0.068026
-0.080908 -0.068388
-0.081058 -0.068468
-0.081175 -0.068203
-0.081270 -0.067554
-0.081349 -0.066501
-0.081421 -0.065050
-0.081493 -0.063228
-0.081569 -0.061081
-0.081652 -0.058671
-0.081744 -0.056073
-0.081846 -0.053363
-0.081953 -0.050619
-0.082060 -0.047902
-0.082156 -0.045255
-0.082228 -0.042691
-0.082261 -0.040203
-0.082245 -0.037766
-0.082176 -0.035346
-0.082056 -0.032908
-0.081895 -0.030419
-0.081707 -0.027856
-0.081509 -0.025200
-0.081320 -0.022444
-0.081153 -0.019588
-0.081020 -0.016642
-0.080924 -0.013626
-0.080862 -0.010566
-0.080827 -0.007492
-0.080805 -0.004437
-0.080782 -0.001427
-0.080745 0.001513
-0.080687 0.004362
-0.080608 0.007099
-0.080512 0.009704
-0.080413 0.012150
-0.080324 0.014412
-0.080260 0.016468
-0.080235 0.018302
-0.080262 0.019904
-0.080350 0.021271
-0.080505 0.022409
-0.080728 0.023331
-0.081015 0.024057
-0.081354 0.024615
-0.081725 0.025041
-0.082103 0.025374
-0.082456 0.025656
-0.082754 0.025925
-0.082972 0.026211
-0.083101 0.026526
-0.083143 0.026863
-0.083114 0.027194
-0.083038 0.027479
-0.082938 0.027674
-0.082833 0.027741
-0.082739 0.027649
-0.082665 0.027382
-0.082614 0.026932
0.017610 0.002772
0.015756 0.000977
0.013847 -0.000741
0.011898 -0.002377
0.009912 -0.003934
0.007888 -0.005418
0.005816 -0.006839
0.003687 -0.008207
0.001497 -0.009526
-0.000760 -0.010795
-0.003085 -0.012014
-0.005474 -0.013176
-0.007923 -0.014276
-0.010424 -0.015311
-0.012968 -0.016278
-0.015539 -0.017184
-0.018124 -0.018041
-0.020707 -0.018869
-0.023273 -0.019700
-0.025812 -0.020571
-0.028313 -0.021517
-0.030768 -0.022571
-0.033167 -0.023746
-0.035495 -0.025035
-0.037734 -0.026411
-0.039866 -0.027835
-0.041871 -0.029263
-0.043737 -0.030652
-0.045453 -0.031966
-0.047012 -0.033176
-0.048410 -0.034265
-0.049647 -0.035225
-0.050726 -0.036062
-0.051654 -0.036793
-0.052445 -0.037452
-0.053119 -0.038087
-0.053701 -0.038753
-0.054219 -0.039509
-0.054699 -0.040400
-0.055158 -0.041443
-0.055604 -0.042621
-0.056034 -0.043882
-0.056439 -0.045147
-0.056811 -0.046327
-0.057143 -0.047336
-0.057435 -0.048099
-0.057688 -0.048558
-0.057906 -0.048675
-0.058092 -0.048432
-0.058250 -0.047831
-0.058382 -0.046896
-0.058493 -0.045665
-0.058593 -0.044195
-0.058692 -0.042553
-0.058804 -0.040810
-0.058942 -0.039034
-0.059113 -0.037276
-0.059314 -0.035561
-0.059536 -0.033887
-0.059763 -0.032225
-0.059978 -0.030534
-0.060170 -0.028767
-0.060332 -0.026881
-0.060468 -0.024840
-0.060582 -0.022617
-0.060681 -0.020198
-0.060771 -0.017579
-0.060855 -0.014775
-0.060930 -0.011812
-0.060988 -0.008732
-0.061021 -0.005581
-0.061016 -0.002409
-0.060963 0.000737
-0.060847 0.003823
-0.060659 0.006824
-0.060390 0.009724
-0.060040 0.012514
-0.059618 0.015185
-0.059137 0.017728
-0.058620 0.020130
-0.058090 0.022377
-0.057568 0.024459
-0.057076 0.026368
-0.056630 0.028102
-0.056244 0.029668
-0.055926 0.031076
-0.055679 0.032343
-0.055496 0.033487
-0.055358 0.034529
-0.055239 0.035488
-0.055102 0.036386
-0.054910 0.037240
-0.054633 0.038059
-0.054254 0.038841
-0.053776 0.039565
-0.053219 0.040199
-0.052614 0.040696
-0.051998 0.041012
-0.051404 0.041107
-0.050863 0.040949
-0.050395 0.040522
0.012854 -0.007334
0.011059 -0.009116
0.009262 -0.010831
0.007472 -0.012472
0.005700 -0.014040
0.003956 -0.015542
0.002249 -0.016988
0.000583 -0.018389
-0.001038 -0.019755
-0.002612 -0.021092
-0.004139 -0.022402
-0.005617 -0.023679
-0.007046 -0.024916
-0.008424 -0.026101
-0.009754 -0.027223
-0.011037 -0.028275
-0.012278 -0.029249
-0.013486 -0.030145
-0.014664 -0.030968
-0.015817 -0.031727
-0.016948 -0.032437
-0.018054 -0.033113
-0.019132 -0.033775
-0.020179 -0.034439
-0.021188 -0.035119
-0.022155 -0.035823
-0.023070 -0.036552
-0.023928 -0.037304
-0.024719 -0.038069
-0.025437 -0.038835
-0.026077 -0.039588
-0.026635 -0.040316
-0.027110 -0.041006
-0.027505 -0.041651
-0.027823 -0.042244
-0.028074 -0.042787
-0.028264 -0.043283
-0.028405 -0.043739
-0.028506 -0.044165
-0.028576 -0.044568
-0.028625 -0.044949
-0.028665 -0.045304
-0.028707 -0.045617
-0.028764 -0.045866
-0.028849 -0.046022
-0.028973 -0.046054
-0.029144 -0.045935
-0.029370 -0.045639
-0.029656 -0.045151
-0.030006 -0.044462
-0.030423 -0.043570
-0.030912 -0.042478
-0.031475 -0.041195
-0.032110 -0.039736
-0.032811 -0.038123
-0.033565 -0.036381
-0.034357 -0.034539
-0.035168 -0.032624
-0.035980 -0.030658
-0.036777 -0.028658
-0.037550 -0.026631
-0.038296 -0.024577
-0.039018 -0.022487
-0.039722 -0.020351
-0.040417 -0.018154
-0.041113 -0.015888
-0.041814 -0.013552
-0.042527 -0.011149
-0.043251 -0.008693
-0.043988 -0.006201
-0.044735 -0.003691
-0.045488 -0.001184
-0.046240 0.001303
-0.046980 0.003754
-0.047690 0.006152
-0.048349 0.008481
-0.048939 0.010725
-0.049443 0.012872
-0.049854 0.014913
-0.050170 0.016840
-0.050401 0.018646
-0.050559 0.020329
-0.050662 0.021890
-0.050732 0.023333
-0.050786 0.024665
-0.050844 0.025896
-0.050917 0.027035
-0.051011 0.028086
-0.051124 0.029054
-0.051247 0.029940
-0.051365 0.030743
-0.051459 0.031462
-0.051510 0.032098
-0.051500 0.032647
-0.051416 0.033103
-0.051251 0.033454
-0.051004 0.033685
-0.050684 0.033780
-0.050305 0.033721
-0.049884 0.033493
-0.049442 0.033086
-0.001075 -0.007389
-0.002946 -0.009282
-0.004835 -0.011163
-0.006739 -0.012998
-0.008653 -0.014760
-0.010573 -0.016431
-0.012494 -0.018008
-0.014415 -0.019491
-0.016335 -0.020887
-0.018257 -0.022205
-0.020182 -0.023452
-0.022112 -0.024635
-0.024043 -0.025761
-0.025972 -0.026835
-0.027889 -0.027865
-0.029784 -0.028857
-0.031645 -0.029820
-0.033460 -0.030765
-0.035220 -0.031702
-0.036918 -0.032646
-0.038556 -0.033606
-0.040140 -0.034594
-0.041678 -0.035618
-0.043181 -0.036685
-0.044656 -0.037797
-0.046102 -0.038949
-0.047517 -0.040130
-0.048891 -0.041323
-0.050215 -0.042506
-0.051478 -0.043658
-0.052670 -0.044759
-0.053781 -0.045792
-0.054804 -0.046745
-0.055732 -0.047609
-0.056562 -0.048379
-0.057296 -0.049057
-0.057941 -0.049650
-0.058507 -0.050170
-0.059008 -0.050635
-0.059457 -0.051063
-0.059863 -0.051469
-0.060228 -0.051858
-0.060546 -0.052222
-0.060810 -0.052538
-0.061013 -0.052772
-0.061150 -0.052884
-0.061221 -0.052836
-0.061233 -0.052594
-0.061195 -0.052135
-0.061120 -0.051446
-0.061021 -0.050522
-0.060913 -0.049365
-0.060809 -0.047985
-0.060724 -0.046399
-0.060670 -0.044630
-0.060659 -0.042707
-0.060696 -0.040664
-0.060780 -0.038532
-0.060901 -0.036342
-0.061039 -0.034113
-0.061173 -0.031854
-0.061282 -0.029557
-0.061354 -0.027208
-0.061384 -0.024785
-0.061377 -0.022271
-0.061342 -0.019654
-0.061292 -0.016934
-0.061237 -0.014121
-0.061187 -0.011234
-0.061149 -0.008299
-0.061125 -0.005344
-0.061115 -0.002395
-0.061111 0.000521
-0.061103 0.003382
-0.061073 0.006172
-0.061000 0.008878
-0.060860 0.011493
-0.060634 0.014013
-0.060314 0.016433
-0.059902 0.018748
-0.059417 0.020953
-0.058889 0.023041
-0.058352 0.025006
-0.057841 0.026844
-0.057387 0.028549
-0.057009 0.030117
-0.056721 0.031543
-0.056519 0.032821
-0.056392 0.033944
-0.056314 0.034912
-0.056253 0.035726
-0.056168 0.036392
-0.056015 0.036921
-0.055756 0.037327
-0.055362 0.037623
-0.054824 0.037817
-0.054152 0.037916
-0.053379 0.037916
-0.052550 0.037812
-0.051720 0.037596
-0.050940 0.037263
-0.076242 0.011023
-0.078015 0.009128
-0.079689 0.007187
-0.081289 0.005242
-0.082831 0.003337
-0.084321 0.001508
-0.085751 -0.000219
-0.087098 -0.001835
-0.088330 -0.003341
-0.089414 -0.004751
-0.090325 -0.006083
-0.091046 -0.007363
-0.091576 -0.008617
-0.091928 -0.009877
-0.092125 -0.011180
-0.092195 -0.012561
-0.092171 -0.014054
-0.092080 -0.015678
-0.091941 -0.017440
-0.091760 -0.019321
-0.091536 -0.021286
-0.091256 -0.023284
-0.090904 -0.025263
-0.090463 -0.027172
-0.089914 -0.028969
-0.089245 -0.030621
-0.088448 -0.032109
-0.087519 -0.033421
-0.086469 -0.034558
-0.085317 -0.035534
-0.084092 -0.036375
-0.082833 -0.037115
-0.081582 -0.037797
-0.080380 -0.038463
-0.079263 -0.039147
-0.078256 -0.039866
-0.077372 -0.040616
-0.076610 -0.041369
-0.075960 -0.042081
-0.075407 -0.042699
-0.074931 -0.043176
-0.074519 -0.043468
-0.074155 -0.043545
-0.073832 -0.043386
-0.073544 -0.042980
-0.073290 -0.042323
-0.073074 -0.041418
-0.072902 -0.040277
-0.072789 -0.038921
-0.072748 -0.037381
-0.072794 -0.035692
-0.072937 -0.033893
-0.073178 -0.032017
-0.073509 -0.030090
-0.073916 -0.028127
-0.074379 -0.026133
-0.074877 -0.024109
-0.075393 -0.022053
-0.075913 -0.019963
-0.076431 -0.017841
-0.076944 -0.015690
-0.077455 -0.013512
-0.077972 -0.011308
-0.078503 -0.009077
-0.079059 -0.006815
-0.079649 -0.004512
-0.080281 -0.002159
-0.080957 0.000250
-0.081673 0.002718
-0.082410 0.005236
-0.083139 0.007784
-0.083826 0.010331
-0.084434 0.012840
-0.084937 0.015271
-0.085316 0.017583
-0.085565 0.019739
-0.085686 0.021707
-0.085687 0.023462
-0.085580 0.024986
-0.085377 0.026269
-0.085088 0.027310
-0.084719 0.028115
-0.084274 0.028701
-0.083752 0.029093
-0.083151 0.029326
-0.082464 0.029439
-0.081685 0.029472
-0.080806 0.029460
-0.079820 0.029428
-0.078726 0.029384
-0.077529 0.029317
-0.076243 0.029202
-0.074886 0.029008
-0.073481 0.028700
-0.072048 0.028251
-0.070610 0.027641
-0.069185 0.026860
-0.067785 0.025906
-0.066421 0.024784
-0.065095 0.023511
-0.063809 0.022111
-0.067683 -0.033607
-0.069538 -0.035479
-0.071335 -0.037366
-0.073073 -0.039255
-0.074742 -0.041127
-0.076326 -0.042961
-0.077811 -0.044738
-0.079182 -0.046442
-0.080430 -0.048061
-0.081551 -0.049587
-0.082551 -0.051014
-0.083440 -0.052341
-0.084237 -0.053569
-0.084960 -0.054703
-0.085629 -0.055753
-0.086256 -0.056736
-0.086848 -0.057671
-0.087406 -0.058581
-0.087926 -0.059487
-0.088402 -0.060403
-0.088827 -0.061333
-0.089194 -0.062269
-0.089499 -0.063190
-0.089733 -0.064069
-0.089891 -0.064875
-0.089969 -0.065578
-0.089965 -0.066154
-0.089879 -0.066587
-0.089716 -0.066870
-0.089485 -0.067005
-0.089197 -0.067000
-0.088863 -0.066873
-0.088495 -0.066643
-0.088106 -0.066336
-0.087702 -0.065977
-0.087290 -0.065587
-0.086871 -0.065180
-0.086451 -0.064762
-0.086033 -0.064322
-0.085626 -0.063839
-0.085241 -0.063280
-0.084890 -0.062604
-0.084585 -0.061769
-0.084339 -0.060734
-0.084164 -0.059466
-0.084070 -0.057941
-0.084062 -0.056149
-0.084143 -0.054097
-0.084309 -0.051803
-0.084553 -0.049301
-0.084857 -0.046635
-0.085204 -0.043852
-0.085569 -0.041002
-0.085929 -0.038131
-0.086259 -0.035283
-0.086541 -0.032489
-0.086760 -0.029771
-0.086914 -0.027138
-0.087006 -0.024586
-0.087049 -0.022100
-0.087061 -0.019657
-0.087062 -0.017226
-0.087074 -0.014780
-0.087122 -0.012289
-0.087228 -0.009733
-0.087411 -0.007098
-0.087685 -0.004381
-0.088052 -0.001592
-0.088505 0.001243
-0.089026 0.004089
-0.089590 0.006902
-0.090171 0.009638
-0.090746 0.012255
-0.091297 0.014716
-0.091812 0.016991
-0.092284 0.019056
-0.092709 0.020897
-0.093082 0.022505
-0.093395 0.023881
-0.093642 0.025032
-0.093815 0.025970
-0.093909 0.026712
-0.093920 0.027279
-0.093847 0.027691
-0.093688 0.027970
-0.093441 0.028137
-0.093103 0.028208
-0.092669 0.028197
-0.092136 0.028110
-0.091500 0.027950
-0.090762 0.027713
-0.089929 0.027394
-0.089011 0.026983
-0.088023 0.026473
-0.086979 0.025861
-0.085894 0.025146
-0.084780 0.024333
-0.083647 0.023429
-0.082502 0.022446
-0.081350 0.021396
-0.080194 0.020292
0.063436 -0.001572
0.061627 -0.003319
0.059848 -0.004908
0.058109 -0.006339
0.056418 -0.007616
0.054785 -0.008751
0.053215 -0.009757
0.051715 -0.010649
0.050288 -0.011444
0.048936 -0.012158
0.047656 -0.012801
0.046444 -0.013384
0.045293 -0.013911
0.044191 -0.014386
0.043128 -0.014812
0.042094 -0.015191
0.041081 -0.015526
0.040083 -0.015823
0.039096 -0.016085
0.038119 -0.016317
0.037152 -0.016521
0.036197 -0.016701
0.035259 -0.016859
0.034344 -0.016998
0.033458 -0.017124
0.032612 -0.017246
0.031816 -0.017376
0.031081 -0.017529
0.030417 -0.017720
0.029828 -0.017962
0.029316 -0.018263
0.028877 -0.018633
0.028507 -0.019073
0.028198 -0.019588
0.027944 -0.020174
0.027737 -0.020826
0.027569 -0.021533
0.027429 -0.022278
0.027306 -0.023036
0.027188 -0.023778
0.027061 -0.024472
0.026913 -0.025087
0.026732 -0.025593
0.026511 -0.025965
0.026240 -0.026187
0.025916 -0.026247
0.025533 -0.026141
0.025088 -0.025871
0.024575 -0.025442
0.023991 -0.024861
0.023332 -0.024140
0.022595 -0.023289
0.021779 -0.022320
0.020883 -0.021241
0.019908 -0.020062
0.018854 -0.018787
0.017720 -0.017419
0.016508 -0.015961
0.015219 -0.014413
0.013856 -0.012776
0.012421 -0.011051
0.010918 -0.009240
0.009353 -0.007347
0.007731 -0.005376
0.006059 -0.003333
0.004345 -0.001227
0.002596 0.000931
0.000823 0.003127
-0.000965 0.005344
-0.002757 0.007564
-0.004542 0.009767
-0.006308 0.011936
-0.008045 0.014055
-0.009744 0.016109
-0.011395 0.018088
-0.012995 0.019981
-0.014539 0.021780
-0.016026 0.023479
-0.017458 0.025073
-0.018834 0.026556
-0.020159 0.027926
-0.021432 0.029184
-0.022654 0.030333
-0.023826 0.031377
-0.024948 0.032325
-0.026017 0.033187
-0.027032 0.033968
-0.027990 0.034674
-0.028884 0.035306
-0.029709 0.035859
-0.030457 0.036327
-0.031125 0.036703
-0.031710 0.036978
-0.032215 0.037144
-0.032645 0.037194
-0.033007 0.037121
-0.033312 0.036922
-0.033571 0.036597
-0.033796 0.036148
-0.034003 0.035585
-0.034206 0.034926
0.072916 -0.019633
0.071110 -0.021409
0.069322 -0.023056
0.067554 -0.024554
0.065802 -0.025892
0.064066 -0.027069
0.062343 -0.028093
0.060632 -0.028981
0.058925 -0.029757
0.057212 -0.030444
0.055481 -0.031069
0.053716 -0.031649
0.051908 -0.032200
0.050051 -0.032724
0.048149 -0.033219
0.046212 -0.033673
0.044256 -0.034074
0.042299 -0.034408
0.040360 -0.034664
0.038453 -0.034837
0.036594 -0.034925
0.034792 -0.034934
0.033057 -0.034873
0.031396 -0.034756
0.029813 -0.034599
0.028311 -0.034418
0.026890 -0.034228
0.025548 -0.034042
0.024283 -0.033864
0.023095 -0.033695
0.021985 -0.033527
0.020962 -0.033351
0.020036 -0.033149
0.019221 -0.032904
0.018529 -0.032602
0.017969 -0.032229
0.017550 -0.031779
0.017272 -0.031250
0.017135 -0.030648
0.017133 -0.029981
0.017259 -0.029262
0.017504 -0.028503
0.017853 -0.027714
0.018294 -0.026895
0.018806 -0.026040
0.019371 -0.025134
0.019966 -0.024153
0.020569 -0.023072
0.021162 -0.021863
0.021726 -0.020506
0.022246 -0.018984
0.022708 -0.017292
0.023098 -0.015432
0.023406 -0.013415
0.023621 -0.011259
0.023735 -0.008984
0.023745 -0.006617
0.023651 -0.004185
0.023457 -0.001717
0.023173 0.000762
0.022811 0.003230
0.022384 0.005673
0.021907 0.008082
0.021390 0.010458
0.020841 0.012805
0.020262 0.015134
0.019649 0.017454
0.018996 0.019770
0.018292 0.022086
0.017523 0.024397
0.016674 0.026693
0.015730 0.028960
0.014677 0.031180
0.013507 0.033333
0.012217 0.035397
0.010809 0.037355
0.009295 0.039193
0.007690 0.040902
0.006016 0.042480
0.004297 0.043930
0.002558 0.045261
0.000821 0.046485
-0.000898 0.047614
-0.002589 0.048657
-0.004251 0.049619
-0.005891 0.050501
-0.007525 0.051303
-0.009171 0.052021
-0.010851 0.052654
-0.012584 0.053198
-0.014385 0.053651
-0.016257 0.054007
-0.018197 0.054257
-0.020189 0.054390
-0.022207 0.054394
-0.024224 0.054260
-0.026205 0.053981
-0.028120 0.053554
-0.029939 0.052981
-0.031640 0.052268
-0.033206 0.051424
0.090586 -0.018791
0.088785 -0.020626
0.087111 -0.022339
0.085552 -0.023907
0.084094 -0.025308
0.082725 -0.026519
0.081443 -0.027521
0.080246 -0.028303
0.079139 -0.028861
0.078128 -0.029200
0.077218 -0.029329
0.076417 -0.029267
0.075726 -0.029035
0.075147 -0.028664
0.074677 -0.028185
0.074313 -0.027635
0.074048 -0.027051
0.073874 -0.026467
0.073785 -0.025912
0.073775 -0.025406
0.073838 -0.024959
0.073972 -0.024574
0.074175 -0.024243
0.074445 -0.023953
0.074782 -0.023692
0.075181 -0.023444
0.075638 -0.023200
0.076143 -0.022951
0.076683 -0.022695
0.077242 -0.022432
0.077801 -0.022168
0.078342 -0.021911
0.078843 -0.021674
0.079286 -0.021468
0.079654 -0.021305
0.079934 -0.021193
0.080115 -0.021135
0.080191 -0.021132
0.080159 -0.021176
0.080016 -0.021259
0.079766 -0.021368
0.079411 -0.021490
0.078956 -0.021610
0.078404 -0.021713
0.077758 -0.021783
0.077019 -0.021803
0.076183 -0.021754
0.075246 -0.021621
0.074196 -0.021386
0.073026 -0.021036
0.071726 -0.020559
0.070290 -0.019947
0.068714 -0.019195
0.067000 -0.018303
0.065149 -0.017272
0.063167 -0.016108
0.061058 -0.014821
0.058828 -0.013427
0.056485 -0.011941
0.054036 -0.010384
0.051493 -0.008775
0.048868 -0.007132
0.046174 -0.005469
0.043422 -0.003796
0.040626 -0.002118
0.037796 -0.000432
0.034941 0.001266
0.032074 0.002986
0.029205 0.004733
0.026350 0.006515
0.023525 0.008332
0.020746 0.010178
0.018030 0.012044
0.015390 0.013912
0.012838 0.015763
0.010382 0.017572
0.008029 0.019315
0.005786 0.020967
0.003658 0.022511
0.001651 0.023933
-0.000230 0.025225
-0.001984 0.026388
-0.003608 0.027429
-0.005106 0.028362
-0.006480 0.029206
-0.007736 0.029984
-0.008881 0.030717
-0.009918 0.031425
-0.010855 0.032118
-0.011693 0.032797
-0.012435 0.033452
-0.013085 0.034062
-0.013645 0.034603
-0.014122 0.035049
-0.014520 0.035376
-0.014848 0.035568
-0.015114 0.035614
-0.015327 0.035508
-0.015495 0.035255
-0.015630 0.034863
-0.015740 0.034342
-0.039247 -0.023175
-0.041129 -0.025073
-0.042993 -0.026959
-0.044843 -0.028816
-0.046686 -0.030633
-0.048526 -0.032407
-0.050364 -0.034142
-0.052196 -0.035849
-0.054011 -0.037541
-0.055796 -0.039233
-0.057537 -0.040935
-0.059219 -0.042650
-0.060834 -0.044376
-0.062374 -0.046108
-0.063836 -0.047836
-0.065223 -0.049552
-0.066535 -0.051245
-0.067777 -0.052910
-0.068951 -0.054543
-0.070062 -0.056142
-0.071114 -0.057710
-0.072111 -0.059253
-0.073061 -0.060777
-0.073967 -0.062286
-0.074834 -0.063783
-0.075662 -0.065260
-0.076445 -0.066705
-0.077176 -0.068099
-0.077844 -0.069415
-0.078440 -0.070627
-0.078954 -0.071708
-0.079383 -0.072634
-0.079725 -0.073387
-0.079981 -0.073954
-0.080159 -0.074333
-0.080267 -0.074526
-0.080320 -0.074547
-0.080333 -0.074412
-0.080326 -0.074143
-0.080321 -0.073763
-0.080341 -0.073290
-0.080405 -0.072736
-0.080531 -0.072102
-0.080729 -0.071379
-0.081006 -0.070548
-0.081362 -0.069581
-0.081795 -0.068450
-0.082301 -0.067129
-0.082877 -0.065599
-0.083518 -0.063849
-0.084219 -0.061882
-0.084971 -0.059711
-0.085767 -0.057357
-0.086595 -0.054849
-0.087444 -0.052219
-0.088305 -0.049503
-0.089167 -0.046737
-0.090021 -0.043954
-0.090862 -0.041179
-0.091686 -0.038433
-0.092491 -0.035727
-0.093278 -0.033062
-0.094051 -0.030430
-0.094812 -0.027820
-0.095567 -0.025215
-0.096324 -0.022598
-0.097089 -0.019951
-0.097869 -0.017263
-0.098663 -0.014532
-0.099463 -0.011767
-0.100252 -0.008991
-0.101001 -0.006240
-0.101677 -0.003553
-0.102249 -0.000970
-0.102684 0.001476
-0.102959 0.003759
-0.103055 0.005861
-0.102962 0.007770
-0.102681 0.009478
-0.102216 0.010983
-0.101583 0.012282
-0.100804 0.013379
-0.099907 0.014280
-0.098927 0.014996
-0.097901 0.015542
-0.096870 0.015938
-0.095873 0.016206
-0.094944 0.016367
-0.094108 0.016441
-0.093374 0.016440
-0.092739 0.016371
-0.092184 0.016233
-0.091684 0.016024
-0.091212 0.015740
-0.090744 0.015378
-0.090264 0.014934
-0.089764 0.014402
-0.089247 0.013775
-0.088723 0.013042
-0.088209 0.012198
-0.087725 0.011236
-0.035780 -0.005844
-0.037644 -0.007671
-0.039563 -0.009488
-0.041518 -0.011238
-0.043487 -0.012861
-0.045443 -0.014311
-0.047359 -0.015556
-0.049206 -0.016582
-0.050961 -0.017391
-0.052603 -0.017997
-0.054121 -0.018423
-0.055518 -0.018703
-0.056809 -0.018876
-0.058024 -0.018995
-0.059203 -0.019121
-0.060393 -0.019326
-0.061635 -0.019675
-0.062957 -0.020214
-0.064365 -0.020955
-0.065842 -0.021871
-0.067350 -0.022904
-0.068845 -0.023978
-0.070278 -0.025017
-0.071607 -0.025957
-0.072798 -0.026748
-0.073820 -0.027361
-0.074645 -0.027787
-0.075253 -0.028034
-0.075625 -0.028129
-0.075755 -0.028110
-0.075651 -0.028026
-0.075338 -0.027932
-0.074856 -0.027890
-0.074249 -0.027953
-0.073556 -0.028163
-0.072805 -0.028536
-0.072006 -0.029052
-0.071160 -0.029663
-0.070258 -0.030300
-0.069295 -0.030892
-0.068270 -0.031372
-0.067189 -0.031687
-0.066063 -0.031797
-0.064902 -0.031677
-0.063720 -0.031314
-0.062525 -0.030711
-0.061320 -0.029882
-0.060112 -0.028852
-0.058905 -0.027654
-0.057710 -0.026325
-0.056540 -0.024901
-0.055408 -0.023415
-0.054324 -0.021888
-0.053293 -0.020329
-0.052316 -0.018731
-0.051395 -0.017077
-0.050532 -0.015348
-0.049729 -0.013524
-0.048995 -0.011595
-0.048338 -0.009555
-0.047770 -0.007402
-0.047299 -0.005143
-0.046935 -0.002786
-0.046680 -0.000342
-0.046533 0.002174
-0.046489 0.004746
-0.046538 0.007361
-0.046665 0.010003
-0.046851 0.012660
-0.047076 0.015319
-0.047316 0.017970
-0.047552 0.020601
-0.047773 0.023200
-0.047978 0.025746
-0.048172 0.028219
-0.048365 0.030593
-0.048569 0.032845
-0.048795 0.034953
-0.049052 0.036901
-0.049347 0.038676
-0.049686 0.040274
-0.050070 0.041695
-0.050498 0.042951
-0.050964 0.044055
-0.051453 0.045031
-0.051947 0.045902
-0.052418 0.046692
-0.052837 0.047421
-0.053178 0.048099
-0.053426 0.048725
-0.053575 0.049288
-0.053634 0.049767
-0.053616 0.050143
-0.053536 0.050394
-0.053409 0.050507
-0.053248 0.050469
-0.053062 0.050274
-0.052860 0.049922
-0.052647 0.049415
-0.052429 0.048761
-0.052206 0.047974
-0.049191 -0.032731
-0.051095 -0.034554
-0.053050 -0.036241
-0.055054 -0.037793
-0.057093 -0.039217
-0.059150 -0.040530
-0.061199 -0.041753
-0.063217 -0.042910
-0.065181 -0.044024
-0.067076 -0.045112
-0.068896 -0.046185
-0.070643 -0.047243
-0.072329 -0.048285
-0.073968 -0.049304
-0.075576 -0.050299
-0.077170 -0.051270
-0.078759 -0.052220
-0.080352 -0.053154
-0.081953 -0.054075
-0.083562 -0.054981
-0.085176 -0.055865
-0.086787 -0.056714
-0.088385 -0.057510
-0.089953 -0.058236
-0.091473 -0.058876
-0.092924 -0.059417
-0.094284 -0.059857
-0.095538 -0.060197
-0.096673 -0.060441
-0.097682 -0.060598
-0.098562 -0.060679
-0.099312 -0.060699
-0.099931 -0.060674
-0.100423 -0.060625
-0.100791 -0.060569
-0.101038 -0.060521
-0.101169 -0.060484
-0.101191 -0.060453
-0.101113 -0.060410
-0.100951 -0.060330
-0.100724 -0.060176
-0.100455 -0.059910
-0.100168 -0.059494
-0.099889 -0.058892
-0.099637 -0.058073
-0.099429 -0.057022
-0.099271 -0.055734
-0.099162 -0.054217
-0.099092 -0.052492
-0.099043 -0.050586
-0.098994 -0.048531
-0.098923 -0.046358
-0.098809 -0.044097
-0.098633 -0.041769
-0.098377 -0.039395
-0.098032 -0.036987
-0.097594 -0.034556
-0.097066 -0.032106
-0.096465 -0.029639
-0.095814 -0.027146
-0.095144 -0.024617
-0.094493 -0.022036
-0.093898 -0.019388
-0.093392 -0.016658
-0.093002 -0.013837
-0.092738 -0.010928
-0.092597 -0.007942
-0.092559 -0.004908
-0.092592 -0.001857
-0.092661 0.001170
-0.092730 0.004136
-0.092766 0.007009
-0.092745 0.009756
-0.092650 0.012349
-0.092474 0.014760
-0.092222 0.016965
-0.091905 0.018943
-0.091541 0.020684
-0.091152 0.022187
-0.090761 0.023461
-0.090387 0.024524
-0.090047 0.025400
-0.089749 0.026119
-0.089494 0.026712
-0.089280 0.027208
-0.089098 0.027634
-0.088938 0.028012
-0.088785 0.028354
-0.088624 0.028664
-0.088437 0.028935
-0.088211 0.029153
-0.087938 0.029295
-0.087615 0.029339
-0.087244 0.029259
-0.086833 0.029034
-0.086390 0.028646
-0.085921 0.028082
-0.085430 0.027336
-0.084919 0.026407
-0.084386 0.025306
-0.083831 0.024048
0.035648 0.056888
0.033975 0.055119
0.032474 0.053383
0.031130 0.051698
0.029924 0.050071
0.028832 0.048500
0.027825 0.046976
0.026876 0.045480
0.025966 0.043993
0.025092 0.042498
0.024264 0.040990
0.023501 0.039468
0.022816 0.037930
0.022215 0.036374
0.021696 0.034790
0.021250 0.033166
0.020865 0.031489
0.020532 0.029751
0.020241 0.027947
0.019987 0.026083
0.019767 0.024175
0.019580 0.022244
0.019428 0.020310
0.019316 0.018395
0.019251 0.016509
0.019249 0.014657
0.019327 0.012836
0.019499 0.011046
0.019767 0.009294
0.020117 0.007597
0.020516 0.005977
0.020927 0.004446
0.021311 0.003011
0.021637 0.001671
0.021882 0.000418
0.022031 -0.000754
0.022079 -0.001846
0.022028 -0.002851
0.021882 -0.003753
0.021651 -0.004532
0.021349 -0.005166
0.020997 -0.005637
0.020629 -0.005934
0.020294 -0.006056
0.020046 -0.006008
0.019938 -0.005794
0.019991 -0.005404
0.020189 -0.004823
0.020480 -0.004024
0.020797 -0.002991
0.021073 -0.001717
0.021255 -0.000206
0.021304 0.001528
0.021199 0.003467
0.020932 0.005593
0.020506 0.007887
0.019934 0.010329
0.019238 0.012900
0.018448 0.015577
0.017607 0.018334
0.016770 0.021141
0.016005 0.023962
0.015389 0.026761
0.014985 0.029506
0.014824 0.032180
0.014891 0.034778
0.015132 0.037309
0.015473 0.039782
0.015846 0.042204
0.016199 0.044574
0.016497 0.046886
0.016719 0.049127
0.016853 0.051283
0.016891 0.053338
0.016833 0.055274
0.016679 0.057071
0.016438 0.058711
0.016132 0.060170
0.015793 0.061427
0.015467 0.062458
0.015207 0.063243
0.015060 0.063773
0.015051 0.064056
0.015173 0.064122
0.015394 0.064019
0.015671 0.063800
0.015962 0.063514
0.016234 0.063198
0.016464 0.062875
0.016631 0.062557
0.016720 0.062244
0.016718 0.061930
0.016613 0.061605
0.016397 0.061255
0.016070 0.060864
0.015637 0.060419
0.015110 0.059900
0.014508 0.059293
0.013853 0.058581
0.013160 0.057757
0.012443 0.056822
0.085365 0.016906
0.083631 0.015232
0.081960 0.013897
0.080359 0.012903
0.078842 0.012231
0.077423 0.011840
0.076117 0.011679
0.074933 0.011685
0.073870 0.011793
0.072918 0.011940
0.072058 0.012064
0.071264 0.012116
0.070508 0.012056
0.069770 0.011867
0.069036 0.011553
0.068304 0.011138
0.067580 0.010663
0.066881 0.010177
0.066221 0.009727
0.065620 0.009354
0.065093 0.009087
0.064654 0.008938
0.064317 0.008902
0.064091 0.008958
0.063981 0.009068
0.063981 0.009184
0.064077 0.009256
0.064245 0.009235
0.064451 0.009077
0.064663 0.008753
0.064850 0.008249
0.064988 0.007571
0.065064 0.006742
0.065072 0.005802
0.065011 0.004804
0.064886 0.003799
0.064699 0.002840
0.064457 0.001973
0.064164 0.001234
0.063830 0.000651
0.063464 0.000243
0.063079 0.000019
0.062689 -0.000022
0.062304 0.000112
0.061933 0.000406
0.061574 0.000842
0.061220 0.001402
0.060855 0.002072
0.060465 0.002844
0.060034 0.003717
0.059548 0.004700
0.058998 0.005804
0.058373 0.007045
0.057667 0.008436
0.056872 0.009987
0.055983 0.011700
0.055000 0.013573
0.053922 0.015600
0.052754 0.017774
0.051504 0.020084
0.050182 0.022522
0.048799 0.025081
0.047371 0.027754
0.045912 0.030530
0.044436 0.033396
0.042956 0.036330
0.041480 0.039304
0.040013 0.042286
0.038556 0.045235
0.037103 0.048113
0.035645 0.050874
0.034173 0.053480
0.032678 0.055892
0.031157 0.058081
0.029612 0.060024
0.028050 0.061706
0.026487 0.063126
0.024942 0.064293
0.023440 0.065231
0.022007 0.065977
0.020668 0.066581
0.019446 0.067101
0.018357 0.067595
0.017407 0.068113
0.016590 0.068684
0.015890 0.069312
0.015282 0.069972
0.014740 0.070618
0.014241 0.071191
0.013765 0.071629
0.013302 0.071877
0.012846 0.071889
0.012396 0.071634
0.011958 0.071096
0.011542 0.070270
0.011160 0.069167
0.010828 0.067809
0.010562 0.066228
0.010379 0.064468
0.010290 0.062579
0.010300 0.060618
0.099562 0.005445
0.097737 0.003579
0.095933 0.001743
0.094195 -0.000015
0.092549 -0.001666
0.090996 -0.003201
0.089513 -0.004634
0.088065 -0.005989
0.086610 -0.007294
0.085112 -0.008576
0.083544 -0.009857
0.081886 -0.011155
0.080128 -0.012482
0.078268 -0.013840
0.076312 -0.015227
0.074272 -0.016635
0.072167 -0.018055
0.070020 -0.019476
0.067859 -0.020892
0.065713 -0.022301
0.063613 -0.023703
0.061584 -0.025105
0.059645 -0.026517
0.057807 -0.027946
0.056073 -0.029393
0.054441 -0.030850
0.052904 -0.032305
0.051453 -0.033738
0.050078 -0.035133
0.048769 -0.036476
0.047515 -0.037756
0.046305 -0.038968
0.045133 -0.040108
0.043997 -0.041170
0.042896 -0.042150
0.041832 -0.043047
0.040805 -0.043867
0.039814 -0.044625
0.038860 -0.045337
0.037941 -0.046020
0.037056 -0.046679
0.036207 -0.047303
0.035397 -0.047869
0.034626 -0.048337
0.033893 -0.048668
0.033195 -0.048823
0.032525 -0.048772
0.031872 -0.048496
0.031227 -0.047985
0.030579 -0.047242
0.029920 -0.046278
0.029243 -0.045113
0.028542 -0.043770
0.027816 -0.042282
0.027065 -0.040682
0.026292 -0.039007
0.025501 -0.037292
0.024697 -0.035559
0.023885 -0.033820
0.023068 -0.032070
0.022245 -0.030297
0.021414 -0.028479
0.020566 -0.026597
0.019692 -0.024632
0.018784 -0.022570
0.017832 -0.020403
0.016831 -0.018129
0.015782 -0.015751
0.014686 -0.013283
0.013552 -0.010740
0.012392 -0.008145
0.011218 -0.005521
0.010048 -0.002893
0.008899 -0.000281
0.007790 0.002297
0.006738 0.004829
0.005753 0.007304
0.004833 0.009712
0.003965 0.012041
0.003129 0.014276
0.002297 0.016402
0.001443 0.018406
0.000547 0.020282
-0.000410 0.022026
-0.001436 0.023643
-0.002536 0.025143
-0.003706 0.026539
-0.004932 0.027848
-0.006194 0.029089
-0.007461 0.030281
-0.008700 0.031446
-0.009871 0.032602
-0.010941 0.033762
-0.011889 0.034927
-0.012706 0.036084
-0.013406 0.037201
-0.014015 0.038240
-0.014571 0.039155
-0.015111 0.039911
-0.015672 0.040477
-0.016281 0.040837
-0.045607 -0.004671
-0.047414 -0.006515
-0.049209 -0.008405
-0.050985 -0.010310
-0.052733 -0.012190
-0.054440 -0.014002
-0.056096 -0.015705
-0.057690 -0.017266
-0.059214 -0.018659
-0.060666 -0.019874
-0.062046 -0.020911
-0.063363 -0.021783
-0.064628 -0.022515
-0.065858 -0.023143
-0.067074 -0.023714
-0.068291 -0.024281
-0.069524 -0.024898
-0.070776 -0.025614
-0.072038 -0.026462
-0.073292 -0.027450
-0.074507 -0.028566
-0.075652 -0.029773
-0.076692 -0.031024
-0.077602 -0.032268
-0.078365 -0.033452
-0.078974 -0.034533
-0.079431 -0.035473
-0.079749 -0.036252
-0.079940 -0.036862
-0.080022 -0.037313
-0.080014 -0.037631
-0.079934 -0.037861
-0.079796 -0.038052
-0.079613 -0.038260
-0.079388 -0.038534
-0.079114 -0.038905
-0.078777 -0.039383
-0.078352 -0.039949
-0.077815 -0.040565
-0.077144 -0.041177
-0.076327 -0.041727
-0.075365 -0.042159
-0.074270 -0.042423
-0.073065 -0.042475
-0.071784 -0.042283
-0.070462 -0.041823
-0.069137 -0.041086
-0.067846 -0.040072
-0.066616 -0.038799
-0.065469 -0.037293
-0.064411 -0.035596
-0.063443 -0.033750
-0.062551 -0.031799
-0.061716 -0.029777
-0.060918 -0.027711
-0.060136 -0.025618
-0.059358 -0.023505
-0.058583 -0.021378
-0.057819 -0.019237
-0.057085 -0.017083
-0.056406 -0.014914
-0.055806 -0.012730
-0.055309 -0.010527
-0.054932 -0.008303
-0.054688 -0.006055
-0.054581 -0.003778
-0.054610 -0.001465
-0.054763 0.000890
-0.055024 0.003297
-0.055371 0.005763
-0.055779 0.008290
-0.056225 0.010873
-0.056692 0.013497
-0.057172 0.016134
-0.057665 0.018748
-0.058177 0.021297
-0.058721 0.023739
-0.059307 0.026038
-0.059945 0.028160
-0.060638 0.030083
-0.061383 0.031788
-0.062170 0.033272
-0.062982 0.034538
-0.063798 0.035603
-0.064593 0.036492
-0.065340 0.037239
-0.066012 0.037882
-0.066587 0.038460
-0.067049 0.039004
-0.067394 0.039531
-0.067632 0.040042
-0.067782 0.040519
-0.067870 0.040934
-0.067923 0.041252
-0.067966 0.041437
-0.068018 0.041461
-0.068089 0.041301
-0.068181 0.040943
-0.068287 0.040385
-0.068392 0.039629
-0.068479 0.038692
0.053879 0.023520
0.051972 0.021577
0.049988 0.019553
0.047947 0.017475
0.045871 0.015366
0.043773 0.013239
0.041664 0.011105
0.039546 0.008964
0.037418 0.006816
0.035273 0.004660
0.033103 0.002496
0.030902 0.000325
0.028663 -0.001843
0.026385 -0.004001
0.024069 -0.006135
0.021722 -0.008233
0.019352 -0.010284
0.016969 -0.012281
0.014586 -0.014223
0.012218 -0.016113
0.009876 -0.017962
0.007574 -0.019784
0.005322 -0.021595
0.003129 -0.023406
0.001003 -0.025219
-0.001051 -0.027027
-0.003026 -0.028811
-0.004917 -0.030546
-0.006721 -0.032203
-0.008432 -0.033756
-0.010048 -0.035182
-0.011564 -0.036467
-0.012980 -0.037598
-0.014291 -0.038570
-0.015499 -0.039383
-0.016604 -0.040040
-0.017611 -0.040554
-0.018529 -0.040945
-0.019370 -0.041237
-0.020145 -0.041457
-0.020869 -0.041627
-0.021551 -0.041760
-0.022198 -0.041853
-0.022812 -0.041887
-0.023392 -0.041830
-0.023936 -0.041639
-0.024441 -0.041273
-0.024902 -0.040695
-0.025319 -0.039878
-0.025689 -0.038808
-0.026010 -0.037485
-0.026281 -0.035919
-0.026502 -0.034132
-0.026674 -0.032154
-0.026801 -0.030021
-0.026889 -0.027773
-0.026945 -0.025450
-0.026975 -0.023090
-0.026984 -0.020724
-0.026974 -0.018369
-0.026944 -0.016032
-0.026892 -0.013707
-0.026816 -0.011380
-0.026716 -0.009028
-0.026592 -0.006631
-0.026452 -0.004168
-0.026301 -0.001624
-0.026148 0.001009
-0.025998 0.003726
-0.025858 0.006510
-0.025729 0.009335
-0.025610 0.012162
-0.025498 0.014953
-0.025387 0.017667
-0.025268 0.020265
-0.025130 0.022720
-0.024963 0.025010
-0.024759 0.027123
-0.024514 0.029053
-0.024230 0.030801
-0.023915 0.032373
-0.023584 0.033778
-0.023256 0.035029
-0.022952 0.036145
-0.022694 0.037144
-0.022503 0.038051
-0.022394 0.038888
-0.022378 0.039675
-0.022458 0.040429
-0.022626 0.041157
-0.022865 0.041861
-0.023152 0.042535
-0.023458 0.043170
-0.023752 0.043757
-0.024009 0.044282
-0.024212 0.044730
-0.024356 0.045089
-0.024450 0.045340
-0.024509 0.045470
-0.024561 0.045468
-0.024632 0.045329
0.096547 0.038702
0.094645 0.036907
0.092641 0.035228
0.090550 0.033674
0.088395 0.032254
0.086205 0.030974
0.084021 0.029836
0.081884 0.028837
0.079839 0.027974
0.077918 0.027244
0.076136 0.026645
0.074488 0.026183
0.072953 0.025866
0.071495 0.025698
0.070079 0.025682
0.068671 0.025810
0.067240 0.026068
0.065764 0.026432
0.064227 0.026874
0.062623 0.027360
0.060952 0.027860
0.059228 0.028346
0.057474 0.028794
0.055725 0.029189
0.054020 0.029520
0.052403 0.029780
0.050914 0.029963
0.049580 0.030066
0.048411 0.030088
0.047402 0.030031
0.046527 0.029897
0.045751 0.029686
0.045036 0.029392
0.044341 0.029003
0.043629 0.028501
0.042869 0.027864
0.042033 0.027072
0.041106 0.026108
0.040080 0.024967
0.038962 0.023660
0.037770 0.022212
0.036533 0.020663
0.035283 0.019062
0.034053 0.017463
0.032868 0.015919
0.031748 0.014483
0.030697 0.013203
0.029714 0.012123
0.028785 0.011278
0.027894 0.010690
0.027022 0.010366
0.026149 0.010300
0.025258 0.010469
0.024333 0.010840
0.023363 0.011378
0.022344 0.012048
0.021284 0.012828
0.020198 0.013707
0.019113 0.014689
0.018060 0.015789
0.017072 0.017030
0.016173 0.018437
0.015381 0.020036
0.014702 0.021849
0.014136 0.023894
0.013671 0.026185
0.013293 0.028725
0.012989 0.031511
0.012744 0.034524
0.012548 0.037736
0.012394 0.041107
0.012282 0.044587
0.012213 0.048124
0.012192 0.051667
0.012225 0.055165
0.012321 0.058579
0.012486 0.061870
0.012725 0.065010
0.013039 0.067972
0.013429 0.070734
0.013889 0.073279
0.014414 0.075594
0.014995 0.077672
0.015622 0.079515
0.016284 0.081134
0.016969 0.082548
0.017673 0.083782
0.018394 0.084866
0.019137 0.085828
0.019910 0.086695
0.020726 0.087485
0.021596 0.088207
0.022524 0.088856
0.023511 0.089416
0.024548 0.089862
0.025624 0.090159
0.026726 0.090274
0.027840 0.090173
0.028953 0.089830
0.030050 0.089232
0.031113 0.088376
0.162433 -0.005378
0.160694 -0.007131
0.158913 -0.008848
0.157106 -0.010517
0.155291 -0.012131
0.153481 -0.013695
0.151692 -0.015221
0.149937 -0.016727
0.148225 -0.018232
0.146560 -0.019750
0.144937 -0.021286
0.143341 -0.022833
0.141755 -0.024373
0.140157 -0.025884
0.138527 -0.027342
0.136852 -0.028727
0.135125 -0.030020
0.133340 -0.031208
0.131499 -0.032284
0.129604 -0.033244
0.127660 -0.034090
0.125672 -0.034832
0.123645 -0.035482
0.121586 -0.036061
0.119504 -0.036588
0.117412 -0.037081
0.115330 -0.037551
0.113279 -0.037996
0.111283 -0.038406
0.109360 -0.038761
0.107524 -0.039035
0.105774 -0.039199
0.104105 -0.039230
0.102505 -0.039110
0.100963 -0.038830
0.099469 -0.038391
0.098015 -0.037800
0.096599 -0.037074
0.095218 -0.036230
0.093871 -0.035289
0.092560 -0.034271
0.091283 -0.033193
0.090043 -0.032061
0.088839 -0.030875
0.087673 -0.029622
0.086542 -0.028283
0.085443 -0.026834
0.084369 -0.025248
0.083309 -0.023500
0.082251 -0.021570
0.081181 -0.019445
0.080087 -0.017124
0.078962 -0.014621
0.077807 -0.011963
0.076631 -0.009191
0.075445 -0.006344
0.074266 -0.003461
0.073111 -0.000573
0.071998 0.002296
0.070945 0.005134
0.069964 0.007932
0.069060 0.010690
0.068232 0.013409
0.067465 0.016088
0.066736 0.018726
0.066018 0.021319
0.065277 0.023858
0.064480 0.026337
0.063598 0.028749
0.062606 0.031085
0.061486 0.033341
0.060234 0.035505
0.058852 0.037567
0.057359 0.039510
0.055781 0.041322
0.054151 0.042997
0.052505 0.044538
0.050874 0.045951
0.049284 0.047246
0.047749 0.048429
0.046267 0.049502
0.044828 0.050461
0.043408 0.051298
0.041982 0.052006
0.040523 0.052578
0.039006 0.053010
0.037411 0.053304
0.035724 0.053460
0.033935 0.053488
0.032042 0.053398
0.030047 0.053207
0.027959 0.052932
0.025797 0.052592
0.023584 0.052203
0.021353 0.051777
0.019132 0.051316
0.016944 0.050818
0.014799 0.050270
0.012695 0.049655
0.010621 0.048955
0.008561 0.048151
-0.052731 -0.024162
-0.054550 -0.026016
-0.056275 -0.027833
-0.057922 -0.029591
-0.059503 -0.031272
-0.061033 -0.032873
-0.062521 -0.034405
-0.063973 -0.035894
-0.065389 -0.037375
-0.066763 -0.038884
-0.068083 -0.040442
-0.069340 -0.042051
-0.070524 -0.043690
-0.071630 -0.045329
-0.072656 -0.046930
-0.073604 -0.048457
-0.074476 -0.049877
-0.075280 -0.051167
-0.076022 -0.052306
-0.076711 -0.053285
-0.077355 -0.054100
-0.077964 -0.054761
-0.078546 -0.055285
-0.079113 -0.055705
-0.079671 -0.056060
-0.080224 -0.056396
-0.080772 -0.056755
-0.081309 -0.057167
-0.081825 -0.057643
-0.082306 -0.058169
-0.082738 -0.058709
-0.083108 -0.059212
-0.083404 -0.059626
-0.083617 -0.059903
-0.083744 -0.060006
-0.083782 -0.059912
-0.083737 -0.059609
-0.083617 -0.059098
-0.083436 -0.058393
-0.083213 -0.057519
-0.082972 -0.056510
-0.082735 -0.055404
-0.082526 -0.054239
-0.082361 -0.053045
-0.082250 -0.051842
-0.082198 -0.050630
-0.082199 -0.049395
-0.082246 -0.048106
-0.082332 -0.046725
-0.082446 -0.045213
-0.082582 -0.043539
-0.082732 -0.041680
-0.082890 -0.039627
-0.083049 -0.037383
-0.083205 -0.034958
-0.083355 -0.032371
-0.083495 -0.029649
-0.083626 -0.026825
-0.083747 -0.023935
-0.083860 -0.021013
-0.083968 -0.018088
-0.084072 -0.015181
-0.084178 -0.012305
-0.084292 -0.009461
-0.084423 -0.006645
-0.084584 -0.003845
-0.084791 -0.001048
-0.085059 0.001759
-0.085399 0.004583
-0.085817 0.007422
-0.086309 0.010261
-0.086863 0.013076
-0.087461 0.015836
-0.088079 0.018510
-0.088689 0.021067
-0.089264 0.023486
-0.089774 0.025754
-0.090194 0.027867
-0.090500 0.029828
-0.090678 0.031648
-0.090719 0.033336
-0.090628 0.034899
-0.090420 0.036337
-0.090117 0.037648
-0.089746 0.038821
-0.089333 0.039851
-0.088903 0.040733
-0.088475 0.041465
-0.088066 0.042050
-0.087681 0.042490
-0.087317 0.042786
-0.086962 0.042940
-0.086592 0.042953
-0.086179 0.042830
-0.085692 0.042581
-0.085100 0.042222
-0.084381 0.041770
-0.083522 0.041237
-0.082523 0.040629
-0.081394 0.039943
-0.080159 0.039164
0.113034 -0.026650
0.111122 -0.028438
0.109099 -0.030031
0.106998 -0.031433
0.104850 -0.032656
0.102680 -0.033718
0.100503 -0.034644
0.098327 -0.035458
0.096151 -0.036183
0.093966 -0.036838
0.091760 -0.037430
0.089521 -0.037954
0.087241 -0.038399
0.084915 -0.038751
0.082548 -0.038991
0.080150 -0.039109
0.077737 -0.039098
0.075329 -0.038960
0.072949 -0.038703
0.070618 -0.038343
0.068356 -0.037896
0.066179 -0.037385
0.064093 -0.036831
0.062102 -0.036257
0.060202 -0.035683
0.058385 -0.035129
0.056645 -0.034608
0.054973 -0.034124
0.053367 -0.033674
0.051826 -0.033250
0.050355 -0.032840
0.048962 -0.032430
0.047661 -0.032008
0.046463 -0.031568
0.045381 -0.031103
0.044421 -0.030611
0.043586 -0.030093
0.042873 -0.029551
0.042274 -0.028985
0.041775 -0.028396
0.041361 -0.027780
0.041014 -0.027131
0.040719 -0.026439
0.040463 -0.025691
0.040235 -0.024873
0.040028 -0.023970
0.039837 -0.022971
0.039658 -0.021870
0.039492 -0.020667
0.039338 -0.019369
0.039195 -0.017989
0.039062 -0.016542
0.038932 -0.015042
0.038795 -0.013500
0.038633 -0.011923
0.038430 -0.010312
0.038167 -0.008662
0.037828 -0.006963
0.037403 -0.005197
0.036888 -0.003346
0.036284 -0.001387
0.035592 0.000699
0.034814 0.002925
0.033950 0.005297
0.032996 0.007806
0.031945 0.010432
0.030793 0.013142
0.029536 0.015892
0.028177 0.018633
0.026718 0.021312
0.025164 0.023879
0.023523 0.026294
0.021798 0.028527
0.019996 0.030564
0.018123 0.032406
0.016194 0.034070
0.014230 0.035582
0.012259 0.036982
0.010307 0.038308
0.008397 0.039599
0.006540 0.040883
0.004735 0.042176
0.002969 0.043484
0.001222 0.044798
-0.000531 0.046104
-0.002311 0.047377
-0.004137 0.048590
-0.006020 0.049711
-0.007962 0.050706
-0.009960 0.051542
-0.011999 0.052190
-0.014062 0.052625
-0.016124 0.052833
-0.018155 0.052806
-0.020125 0.052548
-0.022002 0.052073
-0.023764 0.051399
-0.025397 0.050546
-0.026904 0.049536
-0.028297 0.048389
-0.029597 0.047121
0.007580 -0.016732
0.005785 -0.018611
0.004072 -0.020473
0.002413 -0.022281
0.000784 -0.024006
-0.000824 -0.025627
-0.002415 -0.027136
-0.003978 -0.028534
-0.005501 -0.029828
-0.006970 -0.031027
-0.008369 -0.032143
-0.009685 -0.033189
-0.010908 -0.034179
-0.012026 -0.035128
-0.013032 -0.036047
-0.013921 -0.036945
-0.014694 -0.037830
-0.015355 -0.038704
-0.015911 -0.039569
-0.016373 -0.040424
-0.016755 -0.041268
-0.017068 -0.042100
-0.017322 -0.042919
-0.017520 -0.043725
-0.017661 -0.044521
-0.017741 -0.045310
-0.017757 -0.046094
-0.017708 -0.046871
-0.017597 -0.047637
-0.017429 -0.048384
-0.017215 -0.049101
-0.016965 -0.049779
-0.016687 -0.050409
-0.016388 -0.050982
-0.016072 -0.051492
-0.015743 -0.051933
-0.015402 -0.052299
-0.015049 -0.052589
-0.014684 -0.052804
-0.014305 -0.052946
-0.013908 -0.053022
-0.013485 -0.053038
-0.013033 -0.053000
-0.012548 -0.052906
-0.012037 -0.052752
-0.011514 -0.052523
-0.011004 -0.052200
-0.010538 -0.051765
-0.010150 -0.051196
-0.009877 -0.050479
-0.009749 -0.049602
-0.009795 -0.048558
-0.010033 -0.047341
-0.010473 -0.045952
-0.011115 -0.044400
-0.011944 -0.042699
-0.012938 -0.040870
-0.014068 -0.038934
-0.015306 -0.036917
-0.016618 -0.034842
-0.017977 -0.032731
-0.019358 -0.030602
-0.020744 -0.028465
-0.022127 -0.026324
-0.023509 -0.024171
-0.024901 -0.021998
-0.026318 -0.019792
-0.027777 -0.017544
-0.029289 -0.015254
-0.030863 -0.012926
-0.032504 -0.010568
-0.034210 -0.008192
-0.035976 -0.005809
-0.037789 -0.003432
-0.039625 -0.001077
-0.041457 0.001239
-0.043250 0.003497
-0.044976 0.005680
-0.046611 0.007774
-0.048143 0.009767
-0.049564 0.011651
-0.050879 0.013421
-0.052096 0.015077
-0.053232 0.016620
-0.054303 0.018055
-0.055327 0.019386
-0.056315 0.020614
-0.057274 0.021738
-0.058204 0.022753
-0.059100 0.023656
-0.059955 0.024441
-0.060765 0.025106
-0.061523 0.025652
-0.062227 0.026079
-0.062873 0.026384
-0.063458 0.026562
-0.063981 0.026604
-0.064444 0.026503
-0.064851 0.026254
-0.065211 0.025855
-0.065537 0.025312
0.092614 0.046721
0.090810 0.044905
0.088993 0.043111
0.087168 0.041361
0.085342 0.039671
0.083523 0.038057
0.081720 0.036529
0.079943 0.035099
0.078199 0.033776
0.076494 0.032569
0.074833 0.031482
0.073220 0.030517
0.071659 0.029669
0.070153 0.028925
0.068703 0.028270
0.067308 0.027682
0.065965 0.027139
0.064669 0.026618
0.063415 0.026099
0.062202 0.025562
0.061029 0.024991
0.059903 0.024372
0.058832 0.023696
0.057827 0.022957
0.056897 0.022154
0.056050 0.021291
0.055286 0.020377
0.054604 0.019425
0.053998 0.018448
0.053459 0.017461
0.052977 0.016477
0.052541 0.015505
0.052140 0.014546
0.051761 0.013599
0.051394 0.012654
0.051028 0.011698
0.050657 0.010716
0.050277 0.009696
0.049888 0.008628
0.049492 0.007510
0.049095 0.006346
0.048702 0.005150
0.048317 0.003946
0.047937 0.002764
0.047556 0.001641
0.047163 0.000614
0.046747 -0.000278
0.046294 -0.001003
0.045791 -0.001533
0.045227 -0.001847
0.044595 -0.001931
0.043889 -0.001777
0.043106 -0.001385
0.042247 -0.000763
0.041320 0.000073
0.040335 0.001100
0.039308 0.002288
0.038261 0.003604
0.037214 0.005019
0.036187 0.006505
0.035197 0.008043
0.034251 0.009623
0.033349 0.011244
0.032481 0.012913
0.031632 0.014640
0.030784 0.016437
0.029920 0.018308
0.029028 0.020254
0.028101 0.022269
0.027136 0.024344
0.026136 0.026469
0.025105 0.028631
0.024053 0.030815
0.022990 0.033004
0.021930 0.035178
0.020888 0.037314
0.019880 0.039385
0.018917 0.041367
0.018010 0.043238
0.017164 0.044980
0.016380 0.046583
0.015654 0.048041
0.014981 0.049356
0.014350 0.050537
0.013753 0.051595
0.013185 0.052543
0.012645 0.053390
0.012134 0.054146
0.011658 0.054820
0.011225 0.055417
0.010841 0.055946
0.010512 0.056412
0.010240 0.056820
0.010025 0.057170
0.009863 0.057455
0.009744 0.057664
0.009658 0.057781
0.009590 0.057789
0.009524 0.057673
0.009445 0.057420
0.009339 0.057026
-0.079835 0.009873
-0.081626 0.008061
-0.083290 0.006344
-0.084840 0.004746
-0.086290 0.003279
-0.087653 0.001940
-0.088944 0.000704
-0.090177 -0.000478
-0.091363 -0.001675
-0.092510 -0.002961
-0.093624 -0.004400
-0.094697 -0.006026
-0.095714 -0.007832
-0.096648 -0.009778
-0.097468 -0.011799
-0.098145 -0.013823
-0.098653 -0.015783
-0.098971 -0.017626
-0.099082 -0.019311
-0.098977 -0.020812
-0.098651 -0.022120
-0.098111 -0.023239
-0.097374 -0.024189
-0.096469 -0.025009
-0.095434 -0.025757
-0.094317 -0.026506
-0.093167 -0.027340
-0.092029 -0.028337
-0.090937 -0.029547
-0.089905 -0.030981
-0.088932 -0.032599
-0.087998 -0.034328
-0.087079 -0.036075
-0.086147 -0.037750
-0.085181 -0.039276
-0.084164 -0.040592
-0.083087 -0.041656
-0.081947 -0.042444
-0.080747 -0.042948
-0.079498 -0.043174
-0.078219 -0.043143
-0.076936 -0.042891
-0.075680 -0.042467
-0.074485 -0.041925
-0.073383 -0.041319
-0.072402 -0.040686
-0.071558 -0.040042
-0.070860 -0.039369
-0.070305 -0.038632
-0.069890 -0.037784
-0.069605 -0.036785
-0.069441 -0.035606
-0.069382 -0.034232
-0.069415 -0.032663
-0.069521 -0.030909
-0.069683 -0.028988
-0.069885 -0.026924
-0.070114 -0.024744
-0.070360 -0.022477
-0.070616 -0.020152
-0.070877 -0.017798
-0.071139 -0.015434
-0.071397 -0.013076
-0.071647 -0.010726
-0.071891 -0.008376
-0.072137 -0.006015
-0.072402 -0.003631
-0.072711 -0.001220
-0.073089 0.001212
-0.073555 0.003648
-0.074119 0.006058
-0.074778 0.008406
-0.075517 0.010655
-0.076317 0.012768
-0.077149 0.014715
-0.077983 0.016475
-0.078787 0.018039
-0.079525 0.019408
-0.080159 0.020596
-0.080649 0.021626
-0.080954 0.022529
-0.081043 0.023333
-0.080903 0.024061
-0.080545 0.024723
-0.080002 0.025320
-0.079325 0.025850
-0.078573 0.026306
-0.077797 0.026684
-0.077043 0.026976
-0.076341 0.027173
-0.075706 0.027260
-0.075142 0.027222
-0.074640 0.027045
-0.074179 0.026724
-0.073733 0.026259
-0.073268 0.025661
-0.072751 0.024950
-0.072145 0.024145
-0.071423 0.023270
-0.070567 0.022339
-0.069576 0.021363
0.016948 0.004984
0.014983 0.003150
0.012848 0.001415
0.010578 -0.000211
0.008214 -0.001725
0.005799 -0.003130
0.003371 -0.004433
0.000963 -0.005649
-0.001405 -0.006790
-0.003726 -0.007865
-0.006003 -0.008876
-0.008248 -0.009816
-0.010474 -0.010672
-0.012687 -0.011428
-0.014885 -0.012075
-0.017052 -0.012608
-0.019167 -0.013033
-0.021203 -0.013359
-0.023139 -0.013607
-0.024955 -0.013799
-0.026637 -0.013965
-0.028177 -0.014138
-0.029577 -0.014357
-0.030844 -0.014660
-0.031994 -0.015084
-0.033049 -0.015655
-0.034030 -0.016383
-0.034961 -0.017258
-0.035858 -0.018251
-0.036732 -0.019321
-0.037586 -0.020426
-0.038415 -0.021526
-0.039206 -0.022595
-0.039937 -0.023612
-0.040580 -0.024564
-0.041108 -0.025444
-0.041497 -0.026245
-0.041739 -0.026971
-0.041834 -0.027629
-0.041795 -0.028237
-0.041645 -0.028816
-0.041412 -0.029391
-0.041127 -0.029980
-0.040821 -0.030592
-0.040518 -0.031212
-0.040236 -0.031808
-0.039986 -0.032329
-0.039770 -0.032719
-0.039585 -0.032926
-0.039422 -0.032907
-0.039267 -0.032640
-0.039105 -0.032117
-0.038918 -0.031345
-0.038693 -0.030341
-0.038422 -0.029126
-0.038112 -0.027719
-0.037778 -0.026143
-0.037446 -0.024419
-0.037142 -0.022568
-0.036892 -0.020612
-0.036718 -0.018572
-0.036633 -0.016459
-0.036649 -0.014281
-0.036770 -0.012037
-0.036997 -0.009721
-0.037324 -0.007331
-0.037743 -0.004861
-0.038243 -0.002312
-0.038811 0.000313
-0.039432 0.003004
-0.040091 0.005747
-0.040774 0.008525
-0.041466 0.011311
-0.042151 0.014079
-0.042811 0.016799
-0.043429 0.019446
-0.043986 0.021998
-0.044461 0.024439
-0.044834 0.026759
-0.045090 0.028947
-0.045219 0.030995
-0.045224 0.032890
-0.045113 0.034615
-0.044904 0.036157
-0.044619 0.037506
-0.044284 0.038660
-0.043926 0.039627
-0.043571 0.040423
-0.043247 0.041074
-0.042976 0.041611
-0.042770 0.042062
-0.042630 0.042455
-0.042544 0.042808
-0.042481 0.043133
-0.042402 0.043432
-0.042259 0.043703
-0.042008 0.043934
-0.041612 0.044106
-0.041054 0.044192
-0.040333 0.044162
-0.039465 0.043982
0.017079 0.039921
0.015299 0.038037
0.013618 0.036052
0.012036 0.034009
0.010542 0.031957
0.009124 0.029935
0.007766 0.027968
0.006454 0.026062
0.005181 0.024203
0.003943 0.022372
0.002745 0.020556
0.001597 0.018753
0.000515 0.016976
-0.000486 0.015244
-0.001388 0.013576
-0.002176 0.011986
-0.002832 0.010477
-0.003338 0.009043
-0.003672 0.007670
-0.003815 0.006333
-0.003755 0.005007
-0.003496 0.003669
-0.003063 0.002300
-0.002502 0.000878
-0.001867 -0.000620
-0.001219 -0.002222
-0.000604 -0.003951
-0.000054 -0.005808
0.000421 -0.007768
0.000827 -0.009778
0.001179 -0.011769
0.001497 -0.013675
0.001795 -0.015440
0.002086 -0.017025
0.002381 -0.018410
0.002693 -0.019591
0.003033 -0.020582
0.003416 -0.021409
0.003848 -0.022107
0.004325 -0.022716
0.004824 -0.023275
0.005304 -0.023819
0.005715 -0.024381
0.006009 -0.024982
0.006151 -0.025625
0.006128 -0.026286
0.005942 -0.026913
0.005610 -0.027439
0.005149 -0.027791
0.004576 -0.027907
0.003902 -0.027741
0.003136 -0.027269
0.002287 -0.026485
0.001368 -0.025406
0.000398 -0.024063
-0.000605 -0.022501
-0.001620 -0.020774
-0.002631 -0.018936
-0.003631 -0.017044
-0.004620 -0.015148
-0.005602 -0.013289
-0.006585 -0.011491
-0.007573 -0.009762
-0.008568 -0.008085
-0.009571 -0.006429
-0.010588 -0.004753
-0.011628 -0.003017
-0.012703 -0.001186
-0.013827 0.000763
-0.015008 0.002841
-0.016250 0.005037
-0.017543 0.007327
-0.018869 0.009669
-0.020201 0.012015
-0.021513 0.014317
-0.022772 0.016535
-0.023944 0.018635
-0.024990 0.020598
-0.025865 0.022417
-0.026527 0.024095
-0.026941 0.025640
-0.027096 0.027060
-0.027002 0.028358
-0.026692 0.029533
-0.026211 0.030586
-0.025614 0.031519
-0.024951 0.032340
-0.024273 0.033061
-0.023624 0.033694
-0.023038 0.034248
-0.022541 0.034727
-0.022144 0.035127
-0.021842 0.035444
-0.021618 0.035672
-0.021434 0.035815
-0.021241 0.035885
-0.020979 0.035901
-0.020598 0.035876
-0.020069 0.035815
-0.019391 0.035710
-0.018593 0.035542
0.059168 0.014267
0.057319 0.012412
0.055394 0.010501
0.053418 0.008552
0.051422 0.006586
0.049435 0.004625
0.047481 0.002695
0.045580 0.000817
0.043739 -0.000985
0.041960 -0.002693
0.040233 -0.004292
0.038542 -0.005773
0.036867 -0.007132
0.035181 -0.008378
0.033458 -0.009524
0.031672 -0.010592
0.029800 -0.011604
0.027829 -0.012584
0.025760 -0.013543
0.023608 -0.014483
0.021406 -0.015393
0.019191 -0.016248
0.017009 -0.017019
0.014896 -0.017669
0.012883 -0.018169
0.010990 -0.018491
0.009227 -0.018616
0.007595 -0.018537
0.006084 -0.018254
0.004684 -0.017781
0.003379 -0.017142
0.002153 -0.016369
0.000991 -0.015505
-0.000121 -0.014593
-0.001191 -0.013681
-0.002220 -0.012805
-0.003202 -0.011997
-0.004121 -0.011271
-0.004958 -0.010630
-0.005693 -0.010062
-0.006309 -0.009542
-0.006804 -0.009038
-0.007182 -0.008511
-0.007462 -0.007922
-0.007664 -0.007235
-0.007813 -0.006422
-0.007931 -0.005464
-0.008036 -0.004352
-0.008140 -0.003090
-0.008252 -0.001688
-0.008373 -0.000166
-0.008504 0.001456
-0.008640 0.003155
-0.008774 0.004910
-0.008896 0.006703
-0.008995 0.008522
-0.009059 0.010354
-0.009080 0.012190
-0.009051 0.014024
-0.008974 0.015851
-0.008856 0.017668
-0.008707 0.019478
-0.008545 0.021288
-0.008384 0.023105
-0.008235 0.024939
-0.008108 0.026795
-0.008003 0.028678
-0.007920 0.030587
-0.007855 0.032519
-0.007803 0.034466
-0.007758 0.036420
-0.007718 0.038370
-0.007683 0.040301
-0.007656 0.042199
-0.007646 0.044042
-0.007662 0.045812
-0.007717 0.047485
-0.007822 0.049043
-0.007988 0.050467
-0.008223 0.051747
-0.008533 0.052874
-0.008918 0.053850
-0.009375 0.054680
-0.009894 0.055378
-0.010463 0.055961
-0.011068 0.056449
-0.011694 0.056863
-0.012329 0.057225
-0.012962 0.057548
-0.013591 0.057841
-0.014215 0.058106
-0.014839 0.058332
-0.015466 0.058505
-0.016103 0.058604
-0.016751 0.058605
-0.017411 0.058485
-0.018077 0.058224
-0.018745 0.057809
-0.019408 0.057232
-0.020061 0.056495
-0.020699 0.055609
0.011132 -0.007153
0.009294 -0.008976
0.007481 -0.010793
0.005690 -0.012586
0.003914 -0.014345
0.002141 -0.016066
0.000362 -0.017745
-0.001428 -0.019381
-0.003228 -0.020975
-0.005033 -0.022522
-0.006833 -0.024019
-0.008617 -0.025462
-0.010374 -0.026842
-0.012096 -0.028157
-0.013775 -0.029404
-0.015409 -0.030584
-0.016998 -0.031703
-0.018542 -0.032774
-0.020045 -0.033812
-0.021511 -0.034836
-0.022941 -0.035864
-0.024333 -0.036912
-0.025679 -0.037985
-0.026969 -0.039080
-0.028185 -0.040183
-0.029311 -0.041274
-0.030331 -0.042328
-0.031231 -0.043322
-0.032003 -0.044235
-0.032645 -0.045048
-0.033159 -0.045750
-0.033554 -0.046334
-0.033843 -0.046803
-0.034041 -0.047167
-0.034165 -0.047445
-0.034233 -0.047661
-0.034261 -0.047845
-0.034264 -0.048023
-0.034253 -0.048218
-0.034233 -0.048438
-0.034205 -0.048679
-0.034168 -0.048920
-0.034115 -0.049129
-0.034046 -0.049268
-0.033960 -0.049295
-0.033864 -0.049174
-0.033769 -0.048869
-0.033690 -0.048351
-0.033646 -0.047601
-0.033653 -0.046607
-0.033728 -0.045372
-0.033877 -0.043913
-0.034106 -0.042256
-0.034411 -0.040438
-0.034784 -0.038501
-0.035212 -0.036483
-0.035678 -0.034420
-0.036161 -0.032339
-0.036641 -0.030257
-0.037098 -0.028182
-0.037517 -0.026114
-0.037892 -0.024047
-0.038226 -0.021970
-0.038531 -0.019867
-0.038829 -0.017718
-0.039146 -0.015504
-0.039510 -0.013205
-0.039944 -0.010807
-0.040462 -0.008306
-0.041066 -0.005712
-0.041743 -0.003045
-0.042470 -0.000335
-0.043215 0.002383
-0.043945 0.005076
-0.044629 0.007715
-0.045242 0.010277
-0.045768 0.012742
-0.046201 0.015096
-0.046545 0.017324
-0.046811 0.019417
-0.047016 0.021366
-0.047178 0.023166
-0.047315 0.024817
-0.047444 0.026324
-0.047577 0.027697
-0.047721 0.028952
-0.047878 0.030107
-0.048043 0.031181
-0.048202 0.032197
-0.048338 0.033169
-0.048427 0.034111
-0.048447 0.035029
-0.048380 0.035921
-0.048220 0.036779
-0.047971 0.037587
-0.047650 0.038325
-0.047283 0.038970
-0.046899 0.039500
-0.046527 0.039898
-0.046193 0.040151
-0.045919 0.040253
0.097257 0.012765
0.095410 0.010900
0.093452 0.008931
0.091440 0.006920
0.089435 0.004925
0.087497 0.002996
0.085667 0.001160
0.083962 -0.000582
0.082370 -0.002254
0.080858 -0.003892
0.079386 -0.005537
0.077912 -0.007220
0.076404 -0.008960
0.074837 -0.010766
0.073197 -0.012636
0.071476 -0.014562
0.069675 -0.016529
0.067802 -0.018522
0.065869 -0.020525
0.063898 -0.022520
0.061910 -0.024495
0.059932 -0.026441
0.057990 -0.028352
0.056107 -0.030233
0.054298 -0.032088
0.052572 -0.033923
0.050930 -0.035732
0.049370 -0.037502
0.047888 -0.039211
0.046479 -0.040834
0.045138 -0.042348
0.043860 -0.043732
0.042641 -0.044973
0.041478 -0.046061
0.040370 -0.046989
0.039314 -0.047759
0.038312 -0.048377
0.037359 -0.048858
0.036453 -0.049223
0.035588 -0.049502
0.034755 -0.049726
0.033944 -0.049921
0.033145 -0.050098
0.032351 -0.050248
0.031555 -0.050336
0.030751 -0.050314
0.029937 -0.050128
0.029108 -0.049732
0.028258 -0.049089
0.027384 -0.048179
0.026484 -0.046996
0.025558 -0.045547
0.024611 -0.043856
0.023648 -0.041955
0.022679 -0.039884
0.021712 -0.037689
0.020759 -0.035418
0.019825 -0.033118
0.018918 -0.030825
0.018042 -0.028567
0.017197 -0.026350
0.016379 -0.024165
0.015580 -0.021989
0.014786 -0.019793
0.013979 -0.017549
0.013140 -0.015237
0.012252 -0.012845
0.011301 -0.010368
0.010276 -0.007813
0.009174 -0.005195
0.007996 -0.002541
0.006755 0.000115
0.005467 0.002738
0.004157 0.005293
0.002854 0.007754
0.001590 0.010108
0.000398 0.012352
-0.000696 0.014494
-0.001676 0.016546
-0.002542 0.018518
-0.003312 0.020413
-0.004017 0.022228
-0.004695 0.023959
-0.005381 0.025600
-0.006109 0.027145
-0.006904 0.028592
-0.007784 0.029940
-0.008763 0.031188
-0.009842 0.032337
-0.011015 0.033387
-0.012265 0.034343
-0.013563 0.035210
-0.014865 0.036001
-0.016123 0.036735
-0.017283 0.037438
-0.018301 0.038131
-0.019154 0.038826
-0.019847 0.039519
-0.020409 0.040190
-0.020886 0.040811
-0.021329 0.041352
0.010424 -0.010369
0.008615 -0.012246
0.006874 -0.014073
0.005207 -0.015793
0.003629 -0.017349
0.002159 -0.018693
0.000823 -0.019795
-0.000355 -0.020639
-0.001355 -0.021225
-0.002167 -0.021565
-0.002788 -0.021679
-0.003231 -0.021596
-0.003516 -0.021356
-0.003673 -0.021009
-0.003734 -0.020614
-0.003733 -0.020237
-0.003701 -0.019940
-0.003659 -0.019769
-0.003615 -0.019739
-0.003564 -0.019836
-0.003483 -0.020021
-0.003346 -0.020243
-0.003122 -0.020446
-0.002785 -0.020588
-0.002315 -0.020635
-0.001699 -0.020567
-0.000938 -0.020377
-0.000045 -0.020069
0.000953 -0.019659
0.002018 -0.019173
0.003106 -0.018646
0.004169 -0.018123
0.005166 -0.017652
0.006059 -0.017279
0.006823 -0.017036
0.007445 -0.016929
0.007926 -0.016933
0.008274 -0.017001
0.008505 -0.017072
0.008637 -0.017085
0.008686 -0.016991
0.008666 -0.016749
0.008590 -0.016334
0.008465 -0.015731
0.008291 -0.014932
0.008065 -0.013936
0.007776 -0.012750
0.007408 -0.011387
0.006946 -0.009868
0.006377 -0.008222
0.005698 -0.006481
0.004913 -0.004682
0.004034 -0.002853
0.003077 -0.001010
0.002052 0.000842
0.000967 0.002705
-0.000179 0.004587
-0.001393 0.006495
-0.002685 0.008436
-0.004064 0.010413
-0.005535 0.012422
-0.007102 0.014458
-0.008762 0.016517
-0.010515 0.018595
-0.012354 0.020693
-0.014269 0.022814
-0.016245 0.024965
-0.018255 0.027151
-0.020266 0.029376
-0.022235 0.031637
-0.024117 0.033930
-0.025872 0.036240
-0.027474 0.038540
-0.028910 0.040799
-0.030185 0.042979
-0.031312 0.045042
-0.032310 0.046955
-0.033199 0.048690
-0.033994 0.050223
-0.034710 0.051540
-0.035358 0.052640
-0.035946 0.053531
-0.036478 0.054234
-0.036957 0.054780
-0.037381 0.055211
-0.037739 0.055574
-0.038020 0.055915
-0.038204 0.056270
-0.038278 0.056659
-0.038229 0.057077
-0.038061 0.057501
-0.037783 0.057890
-0.037413 0.058199
-0.036972 0.058384
-0.036480 0.058405
-0.035953 0.058231
-0.035404 0.057837
-0.034836 0.057210
-0.034250 0.056346
-0.033642 0.055256
-0.033006 0.053959
0.023048 -0.008540
0.021277 -0.010184
0.019509 -0.011586
0.017760 -0.012748
0.016049 -0.013687
0.014390 -0.014437
0.012790 -0.015053
0.011244 -0.015605
0.009736 -0.016173
0.008232 -0.016835
0.006701 -0.017646
0.005114 -0.018621
0.003461 -0.019730
0.001751 -0.020907
0.000008 -0.022071
-0.001736 -0.023139
-0.003445 -0.024043
-0.005086 -0.024734
-0.006626 -0.025180
-0.008041 -0.025370
-0.009308 -0.025308
-0.010416 -0.025018
-0.011359 -0.024540
-0.012143 -0.023933
-0.012789 -0.023272
-0.013329 -0.022648
-0.013805 -0.022154
-0.014264 -0.021871
-0.014742 -0.021843
-0.015256 -0.022072
-0.015796 -0.022509
-0.016337 -0.023075
-0.016839 -0.023684
-0.017266 -0.024258
-0.017583 -0.024736
-0.017763 -0.025072
-0.017788 -0.025237
-0.017651 -0.025213
-0.017355 -0.024996
-0.016914 -0.024593
-0.016353 -0.024023
-0.015702 -0.023323
-0.015000 -0.022537
-0.014285 -0.021717
-0.013598 -0.020911
-0.012967 -0.020146
-0.012413 -0.019419
-0.011942 -0.018696
-0.011551 -0.017921
-0.011230 -0.017033
-0.010966 -0.015981
-0.010748 -0.014733
-0.010563 -0.013270
-0.010403 -0.011592
-0.010260 -0.009707
-0.010133 -0.007631
-0.010023 -0.005387
-0.009939 -0.003000
-0.009891 -0.000498
-0.009887 0.002088
-0.009933 0.004732
-0.010026 0.007412
-0.010159 0.010112
-0.010323 0.012829
-0.010511 0.015566
-0.010721 0.018332
-0.010967 0.021134
-0.011268 0.023968
-0.011650 0.026824
-0.012136 0.029680
-0.012744 0.032510
-0.013486 0.035285
-0.014364 0.037970
-0.015374 0.040537
-0.016507 0.042957
-0.017741 0.045209
-0.019051 0.047281
-0.020401 0.049173
-0.021745 0.050898
-0.023031 0.052485
-0.024203 0.053971
-0.025213 0.055397
-0.026029 0.056794
-0.026647 0.058172
-0.027086 0.059520
-0.027389 0.060809
-0.027604 0.062003
-0.027783 0.063070
-0.027966 0.063980
-0.028186 0.064710
-0.028461 0.065242
-0.028796 0.065561
-0.029186 0.065656
-0.029609 0.065528
-0.030034 0.065187
-0.030418 0.064654
-0.030708 0.063963
-0.030846 0.063155
-0.030779 0.062269
-0.030470 0.061333
-0.029915 0.060354
0.118473 0.020879
0.116645 0.019145
0.114645 0.017511
0.112500 0.015969
0.110231 0.014503
0.107852 0.013089
0.105379 0.011697
0.102827 0.010299
0.100212 0.008874
0.097546 0.007409
0.094831 0.005910
0.092063 0.004399
0.089229 0.002907
0.086320 0.001465
0.083325 0.000103
0.080243 -0.001161
0.077076 -0.002319
0.073832 -0.003372
0.070523 -0.004332
0.067163 -0.005216
0.063772 -0.006040
0.060374 -0.006819
0.056999 -0.007562
0.053682 -0.008273
0.050461 -0.008951
0.047376 -0.009597
0.044461 -0.010212
0.041742 -0.010797
0.039234 -0.011350
0.036941 -0.011865
0.034858 -0.012337
0.032977 -0.012763
0.031285 -0.013147
0.029770 -0.013501
0.028418 -0.013843
0.027216 -0.014194
0.026149 -0.014576
0.025204 -0.015004
0.024370 -0.015480
0.023640 -0.015993
0.023015 -0.016515
0.022497 -0.017011
0.022094 -0.017445
0.021812 -0.017784
0.021659 -0.018009
0.021639 -0.018105
0.021753 -0.018068
0.021995 -0.017894
0.022354 -0.017584
0.022819 -0.017143
0.023375 -0.016578
0.024008 -0.015902
0.024702 -0.015130
0.025443 -0.014278
0.026215 -0.013356
0.027002 -0.012371
0.027787 -0.011322
0.028556 -0.010202
0.029295 -0.008998
0.029992 -0.007696
0.030635 -0.006287
0.031215 -0.004765
0.031723 -0.003135
0.032152 -0.001404
0.032496 0.000417
0.032747 0.002316
0.032902 0.004279
0.032954 0.006289
0.032901 0.008332
0.032743 0.010392
0.032484 0.012456
0.032129 0.014512
0.031686 0.016555
0.031160 0.018580
0.030554 0.020585
0.029868 0.022563
0.029095 0.024508
0.028226 0.026409
0.027251 0.028253
0.026163 0.030027
0.024956 0.031716
0.023632 0.033308
0.022194 0.034799
0.020649 0.036190
0.019004 0.037490
0.017268 0.038712
0.015456 0.039871
0.013585 0.040980
0.011678 0.042045
0.009762 0.043070
0.007865 0.044054
0.006010 0.044987
0.004214 0.045852
0.002485 0.046625
0.000824 0.047278
-0.000773 0.047777
-0.002314 0.048088
-0.003803 0.048184
-0.005244 0.048042
-0.006640 0.047653
-0.007998 0.047021
0.030849 0.012977
0.028968 0.011171
0.027003 0.009491
0.024952 0.007945
0.022815 0.006525
0.020590 0.005213
0.018281 0.003982
0.015892 0.002801
0.013433 0.001641
0.010916 0.000477
0.008354 -0.000707
0.005760 -0.001920
0.003150 -0.003165
0.000538 -0.004437
-0.002064 -0.005727
-0.004642 -0.007026
-0.007183 -0.008323
-0.009677 -0.009609
-0.012117 -0.010879
-0.014498 -0.012133
-0.016817 -0.013376
-0.019076 -0.014622
-0.021276 -0.015888
-0.023420 -0.017193
-0.025504 -0.018553
-0.027521 -0.019976
-0.029458 -0.021460
-0.031299 -0.022995
-0.033023 -0.024563
-0.034612 -0.026140
-0.036049 -0.027702
-0.037318 -0.029226
-0.038411 -0.030692
-0.039321 -0.032085
-0.040047 -0.033394
-0.040593 -0.034617
-0.040970 -0.035758
-0.041192 -0.036827
-0.041282 -0.037840
-0.041263 -0.038815
-0.041161 -0.039767
-0.040999 -0.040701
-0.040794 -0.041610
-0.040556 -0.042472
-0.040287 -0.043250
-0.039984 -0.043899
-0.039641 -0.044372
-0.039252 -0.044626
-0.038814 -0.044625
-0.038324 -0.044347
-0.037784 -0.043776
-0.037196 -0.042910
-0.036562 -0.041754
-0.035888 -0.040324
-0.035179 -0.038647
-0.034440 -0.036757
-0.033677 -0.034695
-0.032897 -0.032505
-0.032103 -0.030226
-0.031300 -0.027887
-0.030494 -0.025508
-0.029691 -0.023098
-0.028898 -0.020655
-0.028123 -0.018174
-0.027376 -0.015646
-0.026665 -0.013068
-0.026002 -0.010441
-0.025394 -0.007773
-0.024849 -0.005079
-0.024373 -0.002380
-0.023968 0.000301
-0.023632 0.002939
-0.023359 0.005511
-0.023138 0.007999
-0.022954 0.010389
-0.022789 0.012674
-0.022624 0.014851
-0.022445 0.016918
-0.022242 0.018878
-0.022015 0.020731
-0.021769 0.022477
-0.021518 0.024116
-0.021280 0.025649
-0.021076 0.027076
-0.020925 0.028397
-0.020849 0.029609
-0.020864 0.030706
-0.020983 0.031684
-0.021212 0.032541
-0.021548 0.033274
-0.021978 0.033887
-0.022482 0.034385
-0.023034 0.034778
-0.023605 0.035074
-0.024170 0.035282
-0.024711 0.035404
-0.025222 0.035433
-0.025706 0.035360
-0.026177 0.035170
-0.026656 0.034851
-0.027164 0.034394
0.076598 0.014000
0.074787 0.012194
0.072942 0.010430
0.071078 0.008731
0.069212 0.007111
0.067365 0.005577
0.065555 0.004121
0.063799 0.002722
0.062107 0.001347
0.060481 -0.000035
0.058922 -0.001444
0.057431 -0.002883
0.056011 -0.004335
0.054667 -0.005776
0.053406 -0.007179
0.052234 -0.008521
0.051155 -0.009785
0.050175 -0.010963
0.049294 -0.012052
0.048515 -0.013057
0.047837 -0.013989
0.047257 -0.014867
0.046767 -0.015719
0.046354 -0.016582
0.045995 -0.017500
0.045666 -0.018519
0.045342 -0.019677
0.045004 -0.020992
0.044647 -0.022450
0.044276 -0.024007
0.043907 -0.025601
0.043556 -0.027167
0.043240 -0.028648
0.042970 -0.030000
0.042757 -0.031194
0.042607 -0.032212
0.042526 -0.033048
0.042517 -0.033705
0.042579 -0.034196
0.042707 -0.034543
0.042890 -0.034775
0.043108 -0.034923
0.043335 -0.035022
0.043547 -0.035099
0.043718 -0.035164
0.043833 -0.035205
0.043883 -0.035186
0.043863 -0.035056
0.043769 -0.034764
0.043597 -0.034267
0.043341 -0.033534
0.042994 -0.032552
0.042550 -0.031322
0.042007 -0.029856
0.041366 -0.028176
0.040631 -0.026307
0.039811 -0.024283
0.038915 -0.022135
0.037955 -0.019894
0.036944 -0.017586
0.035894 -0.015227
0.034819 -0.012825
0.033734 -0.010377
0.032646 -0.007876
0.031552 -0.005316
0.030441 -0.002694
0.029290 -0.000018
0.028073 0.002701
0.026764 0.005445
0.025339 0.008192
0.023784 0.010917
0.022088 0.013591
0.020254 0.016184
0.018290 0.018669
0.016218 0.021028
0.014068 0.023253
0.011882 0.025349
0.009711 0.027340
0.007611 0.029262
0.005640 0.031159
0.003843 0.033065
0.002241 0.034993
0.000826 0.036927
-0.000438 0.038830
-0.001603 0.040657
-0.002727 0.042363
-0.003865 0.043918
-0.005061 0.045302
-0.006353 0.046505
-0.007765 0.047521
-0.009309 0.048350
-0.010980 0.048992
-0.012758 0.049449
-0.014605 0.049731
-0.016472 0.049857
-0.018297 0.049855
-0.020015 0.049757
-0.021568 0.049588
-0.022919 0.049364
-0.024059 0.049076
-0.025009 0.048704
-0.001537 -0.006212
-0.003335 -0.008096
-0.005075 -0.010048
-0.006762 -0.012026
-0.008399 -0.013995
-0.009990 -0.015929
-0.011541 -0.017815
-0.013057 -0.019653
-0.014544 -0.021450
-0.016008 -0.023218
-0.017448 -0.024970
-0.018864 -0.026713
-0.020249 -0.028449
-0.021594 -0.030171
-0.022891 -0.031870
-0.024132 -0.033536
-0.025313 -0.035158
-0.026432 -0.036728
-0.027495 -0.038245
-0.028508 -0.039712
-0.029481 -0.041137
-0.030423 -0.042535
-0.031341 -0.043925
-0.032238 -0.045323
-0.033111 -0.046743
-0.033955 -0.048185
-0.034757 -0.049638
-0.035504 -0.051075
-0.036180 -0.052461
-0.036768 -0.053759
-0.037256 -0.054932
-0.037636 -0.055948
-0.037906 -0.056782
-0.038070 -0.057418
-0.038139 -0.057847
-0.038131 -0.058072
-0.038067 -0.058109
-0.037971 -0.057985
-0.037868 -0.057740
-0.037783 -0.057420
-0.037736 -0.057075
-0.037744 -0.056744
-0.037819 -0.056448
-0.037964 -0.056184
-0.038177 -0.055920
-0.038453 -0.055603
-0.038782 -0.055168
-0.039158 -0.054551
-0.039576 -0.053697
-0.040031 -0.052564
-0.040525 -0.051127
-0.041058 -0.049382
-0.041631 -0.047339
-0.042246 -0.045030
-0.042904 -0.042496
-0.043602 -0.039788
-0.044337 -0.036960
-0.045100 -0.034065
-0.045880 -0.031148
-0.046663 -0.028245
-0.047432 -0.025373
-0.048174 -0.022537
-0.048878 -0.019728
-0.049544 -0.016927
-0.050177 -0.014114
-0.050794 -0.011267
-0.051420 -0.008370
-0.052079 -0.005409
-0.052803 -0.002379
-0.053615 0.000717
-0.054537 0.003866
-0.055578 0.007047
-0.056735 0.010227
-0.057990 0.013370
-0.059314 0.016441
-0.060666 0.019410
-0.061999 0.022257
-0.063265 0.024970
-0.064424 0.027544
-0.065446 0.029976
-0.066314 0.032260
-0.067025 0.034389
-0.067586 0.036352
-0.068012 0.038140
-0.068325 0.039742
-0.068552 0.041153
-0.068721 0.042372
-0.068861 0.043403
-0.068995 0.044256
-0.069142 0.044945
-0.069309 0.045487
-0.069490 0.045897
-0.069664 0.046193
-0.069799 0.046393
-0.069858 0.046512
-0.069804 0.046563
-0.069610 0.046550
-0.069266 0.046467
-0.068778 0.046298
-0.068163 0.046019
-0.067446 0.045603
-0.004978 0.042145
-0.006802 0.040424
-0.008669 0.038858
-0.010572 0.037453
-0.012503 0.036203
-0.014458 0.035090
-0.016435 0.034080
-0.018436 0.033132
-0.020464 0.032200
-0.022520 0.031247
-0.024603 0.030250
-0.026706 0.029204
-0.028814 0.028122
-0.030907 0.027029
-0.032965 0.025953
-0.034964 0.024921
-0.036883 0.023956
-0.038705 0.023072
-0.040414 0.022275
-0.042000 0.021562
-0.043464 0.020925
-0.044812 0.020345
-0.046060 0.019795
-0.047235 0.019235
-0.048367 0.018620
-0.049489 0.017894
-0.050624 0.017007
-0.051785 0.015921
-0.052964 0.014624
-0.054134 0.013127
-0.055259 0.011460
-0.056293 0.009668
-0.057199 0.007796
-0.057940 0.005888
-0.058493 0.003979
-0.058843 0.002103
-0.058987 0.000280
-0.058930 -0.001475
-0.058689 -0.003156
-0.058289 -0.004768
-0.057764 -0.006323
-0.057154 -0.007842
-0.056500 -0.009349
-0.055838 -0.010865
-0.055192 -0.012396
-0.054575 -0.013930
-0.053980 -0.015432
-0.053391 -0.016853
-0.052785 -0.018134
-0.052136 -0.019225
-0.051424 -0.020084
-0.050636 -0.020683
-0.049761 -0.021006
-0.048801 -0.021051
-0.047760 -0.020821
-0.046649 -0.020330
-0.045486 -0.019599
-0.044290 -0.018657
-0.043084 -0.017538
-0.041890 -0.016278
-0.040726 -0.014911
-0.039606 -0.013461
-0.038537 -0.011937
-0.037520 -0.010336
-0.036547 -0.008639
-0.035614 -0.006823
-0.034715 -0.004870
-0.033847 -0.002769
-0.033012 -0.000526
-0.032215 0.001845
-0.031464 0.004317
-0.030766 0.006859
-0.030130 0.009433
-0.029559 0.012002
-0.029053 0.014535
-0.028607 0.017001
-0.028210 0.019382
-0.027847 0.021668
-0.027498 0.023860
-0.027140 0.025967
-0.026753 0.028006
-0.026323 0.029994
-0.025844 0.031941
-0.025324 0.033847
-0.024776 0.035699
-0.024218 0.037477
-0.023670 0.039153
-0.023148 0.040699
-0.022662 0.042085
-0.022217 0.043282
-0.021809 0.044270
-0.021430 0.045032
-0.021063 0.045561
-0.020688 0.045865
-0.020282 0.045961
-0.019819 0.045879
-0.019279 0.045656
-0.018648 0.045328
-0.017926 0.044925
-0.017130 0.044467
-0.016291 0.043963
0.077710 -0.030004
0.075839 -0.031854
0.073932 -0.033616
0.072000 -0.035280
0.070057 -0.036848
0.068120 -0.038332
0.066211 -0.039757
0.064349 -0.041151
0.062548 -0.042546
0.060813 -0.043963
0.059144 -0.045409
0.057528 -0.046878
0.055954 -0.048348
0.054406 -0.049789
0.052874 -0.051169
0.051351 -0.052457
0.049833 -0.053629
0.048321 -0.054667
0.046820 -0.055559
0.045336 -0.056303
0.043879 -0.056907
0.042462 -0.057387
0.041097 -0.057768
0.039797 -0.058084
0.038573 -0.058370
0.037431 -0.058662
0.036373 -0.058983
0.035391 -0.059343
0.034472 -0.059732
0.033601 -0.060121
0.032759 -0.060472
0.031933 -0.060741
0.031109 -0.060887
0.030279 -0.060877
0.029436 -0.060686
0.028577 -0.060301
0.027702 -0.059720
0.026813 -0.058952
0.025912 -0.058013
0.025001 -0.056926
0.024084 -0.055719
0.023162 -0.054418
0.022232 -0.053042
0.021290 -0.051606
0.020331 -0.050111
0.019346 -0.048547
0.018328 -0.046900
0.017271 -0.045149
0.016170 -0.043277
0.015020 -0.041272
0.013819 -0.039132
0.012567 -0.036858
0.011265 -0.034463
0.009916 -0.031964
0.008526 -0.029383
0.007102 -0.026745
0.005652 -0.024077
0.004185 -0.021405
0.002707 -0.018747
0.001222 -0.016120
-0.000269 -0.013529
-0.001770 -0.010972
-0.003286 -0.008443
-0.004823 -0.005934
-0.006389 -0.003436
-0.007991 -0.000948
-0.009635 0.001527
-0.011326 0.003979
-0.013066 0.006390
-0.014852 0.008741
-0.016678 0.011008
-0.018533 0.013166
-0.020401 0.015195
-0.022263 0.017078
-0.024097 0.018805
-0.025884 0.020371
-0.027601 0.021782
-0.029231 0.023048
-0.030758 0.024184
-0.032172 0.025203
-0.033468 0.026113
-0.034648 0.026918
-0.035717 0.027613
-0.036692 0.028192
-0.037591 0.028644
-0.038436 0.028963
-0.039251 0.029144
-0.040055 0.029185
-0.040861 0.029086
-0.041675 0.028849
-0.042495 0.028476
-0.043313 0.027972
-0.044114 0.027346
-0.044877 0.026609
-0.045582 0.025775
-0.046209 0.024855
-0.046739 0.023860
-0.047162 0.022796
-0.047476 0.021663
-0.047690 0.020459
-0.047824 0.019181
0.011673 -0.000854
0.009850 -0.002570
0.008043 -0.003994
0.006272 -0.005106
0.004561 -0.005913
0.002942 -0.006446
0.001442 -0.006767
0.000085 -0.006956
-0.001113 -0.007117
-0.002152 -0.007360
-0.003046 -0.007794
-0.003832 -0.008495
-0.004559 -0.009497
-0.005271 -0.010778
-0.005999 -0.012272
-0.006747 -0.013884
-0.007499 -0.015512
-0.008231 -0.017061
-0.008912 -0.018453
-0.009516 -0.019627
-0.010022 -0.020543
-0.010416 -0.021178
-0.010687 -0.021527
-0.010835 -0.021610
-0.010863 -0.021470
-0.010782 -0.021177
-0.010604 -0.020826
-0.010345 -0.020525
-0.010018 -0.020381
-0.009639 -0.020479
-0.009225 -0.020856
-0.008793 -0.021497
-0.008358 -0.022341
-0.007922 -0.023297
-0.007484 -0.024270
-0.007036 -0.025169
-0.006571 -0.025919
-0.006087 -0.026458
-0.005590 -0.026739
-0.005090 -0.026728
-0.004600 -0.026404
-0.004140 -0.025760
-0.003729 -0.024803
-0.003383 -0.023557
-0.003113 -0.022068
-0.002917 -0.020394
-0.002786 -0.018609
-0.002697 -0.016781
-0.002631 -0.014963
-0.002573 -0.013183
-0.002525 -0.011442
-0.002495 -0.009725
-0.002494 -0.008013
-0.002532 -0.006288
-0.002618 -0.004540
-0.002756 -0.002760
-0.002956 -0.000946
-0.003226 0.000907
-0.003577 0.002799
-0.004023 0.004737
-0.004572 0.006729
-0.005230 0.008784
-0.005998 0.010914
-0.006866 0.013127
-0.007813 0.015426
-0.008813 0.017801
-0.009829 0.020233
-0.010831 0.022691
-0.011796 0.025133
-0.012712 0.027518
-0.013579 0.029801
-0.014400 0.031942
-0.015182 0.033906
-0.015932 0.035665
-0.016655 0.037200
-0.017353 0.038502
-0.018025 0.039571
-0.018667 0.040418
-0.019273 0.041065
-0.019830 0.041545
-0.020326 0.041895
-0.020744 0.042155
-0.021069 0.042361
-0.021291 0.042538
-0.021406 0.042696
-0.021423 0.042834
-0.021360 0.042936
-0.021245 0.042985
-0.021108 0.042962
-0.020979 0.042853
-0.020886 0.042644
-0.020846 0.042328
-0.020873 0.041898
-0.020973 0.041353
-0.021147 0.040699
-0.021390 0.039947
-0.021691 0.039118
-0.022033 0.038237
-0.022393 0.037328
-0.022749 0.036413
-0.023076 0.035508
0.052877 0.036195
0.051021 0.034431
0.049091 0.032763
0.047106 0.031194
0.045084 0.029716
0.043038 0.028312
0.040975 0.026963
0.038899 0.025644
0.036813 0.024335
0.034718 0.023016
0.032616 0.021672
0.030506 0.020292
0.028384 0.018875
0.026249 0.017430
0.024098 0.015976
0.021934 0.014530
0.019759 0.013108
0.017583 0.011719
0.015413 0.010363
0.013261 0.009031
0.011135 0.007707
0.009040 0.006370
0.006983 0.004999
0.004968 0.003579
0.003004 0.002106
0.001102 0.000589
-0.000724 -0.000951
-0.002459 -0.002492
-0.004089 -0.004010
-0.005603 -0.005489
-0.006996 -0.006927
-0.008266 -0.008328
-0.009417 -0.009705
-0.010451 -0.011071
-0.011368 -0.012434
-0.012169 -0.013798
-0.012858 -0.015169
-0.013448 -0.016558
-0.013957 -0.017979
-0.014406 -0.019442
-0.014815 -0.020946
-0.015201 -0.022474
-0.015571 -0.023988
-0.015923 -0.025432
-0.016252 -0.026740
-0.016549 -0.027844
-0.016806 -0.028684
-0.017016 -0.029211
-0.017174 -0.029398
-0.017280 -0.029236
-0.017335 -0.028738
-0.017344 -0.027939
-0.017313 -0.026884
-0.017252 -0.025632
-0.017168 -0.024244
-0.017073 -0.022782
-0.016976 -0.021302
-0.016887 -0.019840
-0.016813 -0.018409
-0.016756 -0.016996
-0.016716 -0.015569
-0.016690 -0.014082
-0.016674 -0.012488
-0.016666 -0.010747
-0.016663 -0.008826
-0.016664 -0.006709
-0.016671 -0.004393
-0.016685 -0.001889
-0.016709 0.000778
-0.016744 0.003568
-0.016790 0.006434
-0.016848 0.009320
-0.016913 0.012167
-0.016981 0.014923
-0.017042 0.017545
-0.017088 0.020006
-0.017113 0.022290
-0.017114 0.024398
-0.017096 0.026340
-0.017065 0.028129
-0.017035 0.029781
-0.017019 0.031309
-0.017029 0.032724
-0.017076 0.034035
-0.017168 0.035246
-0.017310 0.036363
-0.017503 0.037387
-0.017741 0.038321
-0.018015 0.039167
-0.018308 0.039928
-0.018597 0.040604
-0.018853 0.041199
-0.019044 0.041709
-0.019143 0.042130
-0.019129 0.042451
-0.018996 0.042658
-0.018754 0.042735
-0.018426 0.042670
-0.018047 0.042459
-0.017654 0.042106
-0.017282 0.041619
0.063742 0.046788
0.061957 0.044947
0.060150 0.043073
0.058331 0.041214
0.056520 0.039404
0.054752 0.037651
0.053067 0.035946
0.051506 0.034253
0.050094 0.032531
0.048843 0.030735
0.047750 0.028832
0.046807 0.026803
0.045999 0.024643
0.045315 0.022364
0.044744 0.019984
0.044275 0.017526
0.043897 0.015018
0.043603 0.012483
0.043385 0.009944
0.043236 0.007418
0.043151 0.004918
0.043124 0.002446
0.043150 -0.000007
0.043224 -0.002461
0.043337 -0.004944
0.043480 -0.007482
0.043644 -0.010091
0.043818 -0.012762
0.043992 -0.015466
0.044156 -0.018158
0.044299 -0.020793
0.044408 -0.023324
0.044471 -0.025708
0.044476 -0.027906
0.044412 -0.029887
0.044274 -0.031625
0.044056 -0.033110
0.043761 -0.034348
0.043390 -0.035359
0.042948 -0.036183
0.042438 -0.036870
0.041864 -0.037475
0.041226 -0.038047
0.040530 -0.038612
0.039779 -0.039166
0.038982 -0.039671
0.038140 -0.040067
0.037252 -0.040289
0.036307 -0.040277
0.035294 -0.039988
0.034201 -0.039395
0.033019 -0.038487
0.031744 -0.037265
0.030375 -0.035744
0.028921 -0.033954
0.027394 -0.031935
0.025813 -0.029740
0.024195 -0.027430
0.022562 -0.025069
0.020935 -0.022716
0.019333 -0.020418
0.017773 -0.018201
0.016263 -0.016063
0.014806 -0.013983
0.013393 -0.011928
0.012005 -0.009862
0.010624 -0.007756
0.009232 -0.005594
0.007819 -0.003380
0.006387 -0.001131
0.004945 0.001122
0.003509 0.003340
0.002103 0.005484
0.000751 0.007515
-0.000517 0.009404
-0.001666 0.011129
-0.002661 0.012683
-0.003464 0.014070
-0.004044 0.015306
-0.004386 0.016407
-0.004495 0.017389
-0.004400 0.018261
-0.004146 0.019026
-0.003789 0.019689
-0.003384 0.020253
-0.002981 0.020726
-0.002618 0.021119
-0.002323 0.021436
-0.002114 0.021683
-0.001996 0.021857
-0.001967 0.021956
-0.002012 0.021978
-0.002113 0.021929
-0.002238 0.021822
-0.002351 0.021681
-0.002415 0.021532
-0.002400 0.021401
-0.002297 0.021305
-0.002122 0.021244
-0.001910 0.021208
-0.001708 0.021180
-0.048163 0.062307
-0.049961 0.060466
-0.051773 0.058531
-0.053599 0.056528
-0.055443 0.054477
-0.057311 0.052393
-0.059216 0.050281
-0.061170 0.048135
-0.063178 0.045946
-0.065235 0.043705
-0.067325 0.041408
-0.069425 0.039061
-0.071508 0.036679
-0.073549 0.034287
-0.075527 0.031909
-0.077424 0.029571
-0.079226 0.027296
-0.080920 0.025101
-0.082496 0.022995
-0.083945 0.020977
-0.085261 0.019033
-0.086446 0.017132
-0.087510 0.015231
-0.088475 0.013272
-0.089369 0.011192
-0.090224 0.008937
-0.091064 0.006475
-0.091898 0.003806
-0.092712 0.000969
-0.093477 -0.001964
-0.094157 -0.004906
-0.094715 -0.007766
-0.095124 -0.010461
-0.095367 -0.012924
-0.095440 -0.015108
-0.095347 -0.016980
-0.095101 -0.018529
-0.094726 -0.019765
-0.094255 -0.020722
-0.093733 -0.021460
-0.093217 -0.022066
-0.092770 -0.022640
-0.092457 -0.023286
-0.092328 -0.024084
-0.092403 -0.025066
-0.092668 -0.026207
-0.093071 -0.027427
-0.093544 -0.028613
-0.094014 -0.029642
-0.094418 -0.030401
-0.094711 -0.030798
-0.094865 -0.030768
-0.094865 -0.030279
-0.094708 -0.029329
-0.094402 -0.027947
-0.093964 -0.026187
-0.093421 -0.024129
-0.092814 -0.021873
-0.092193 -0.019534
-0.091615 -0.017233
-0.091135 -0.015080
-0.090789 -0.013154
-0.090585 -0.011481
-0.090500 -0.010034
-0.090487 -0.008737
-0.090495 -0.007492
-0.090476 -0.006197
-0.090401 -0.004760
-0.090258 -0.003107
-0.090046 -0.001188
-0.089767 0.001018
-0.089419 0.003494
-0.088993 0.006191
-0.088475 0.009033
-0.087853 0.011929
-0.087122 0.014781
-0.086282 0.017497
-0.085338 0.019996
-0.084292 0.022217
-0.083139 0.024130
-0.081868 0.025737
-0.080464 0.027065
-0.078915 0.028162
-0.077216 0.029079
-0.075376 0.029867
-0.073412 0.030569
-0.071354 0.031224
-0.069237 0.031862
-0.067098 0.032510
-0.064974 0.033184
-0.062892 0.033891
-0.060868 0.034622
-0.058903 0.035355
-0.056982 0.036059
-0.055083 0.036701
-0.053172 0.037256
-0.051218 0.037709
-0.049193 0.038058
-0.047083 0.038304
-0.044890 0.038454
-0.042638 0.038509
0.048081 0.012640
0.046280 0.010875
0.044496 0.009232
0.042738 0.007713
0.041010 0.006310
0.039318 0.005007
0.037664 0.003785
0.036050 0.002622
0.034478 0.001498
0.032949 0.000397
0.031467 -0.000689
0.030032 -0.001764
0.028649 -0.002821
0.027318 -0.003853
0.026043 -0.004848
0.024826 -0.005795
0.023671 -0.006684
0.022580 -0.007507
0.021558 -0.008261
0.020606 -0.008945
0.019725 -0.009562
0.018912 -0.010119
0.018165 -0.010629
0.017481 -0.011109
0.016861 -0.011579
0.016307 -0.012064
0.015828 -0.012587
0.015432 -0.013166
0.015126 -0.013812
0.014917 -0.014532
0.014811 -0.015323
0.014808 -0.016182
0.014909 -0.017100
0.015113 -0.018067
0.015413 -0.019072
0.015804 -0.020102
0.016273 -0.021140
0.016808 -0.022169
0.017389 -0.023167
0.017998 -0.024113
0.018614 -0.024983
0.019219 -0.025755
0.019797 -0.026405
0.020335 -0.026915
0.020826 -0.027273
0.021264 -0.027471
0.021645 -0.027506
0.021963 -0.027381
0.022213 -0.027099
0.022389 -0.026669
0.022485 -0.026099
0.022496 -0.025400
0.022422 -0.024585
0.022262 -0.023669
0.022020 -0.022666
0.021703 -0.021593
0.021318 -0.020464
0.020872 -0.019290
0.020372 -0.018076
0.019823 -0.016821
0.019228 -0.015520
0.018588 -0.014165
0.017903 -0.012748
0.017170 -0.011264
0.016382 -0.009709
0.015530 -0.008085
0.014604 -0.006399
0.013591 -0.004662
0.012481 -0.002891
0.011270 -0.001100
0.009955 0.000693
0.008544 0.002472
0.007048 0.004223
0.005485 0.005934
0.003879 0.007598
0.002256 0.009210
0.000641 0.010769
-0.000943 0.012278
-0.002478 0.013738
-0.003955 0.015153
-0.005371 0.016524
-0.006730 0.017850
-0.008039 0.019131
-0.009310 0.020368
-0.010556 0.021560
-0.011789 0.022709
-0.013019 0.023810
-0.014250 0.024856
-0.015479 0.025838
-0.016698 0.026744
-0.017891 0.027562
-0.019044 0.028282
-0.020136 0.028894
-0.021151 0.029391
-0.022076 0.029768
-0.022902 0.030019
-0.023627 0.030139
-0.024255 0.030128
-0.024796 0.029985
-0.025265 0.029717
-0.025682 0.029336
0.096867 0.010891
0.095074 0.009090
0.093281 0.007270
0.091497 0.005439
0.089733 0.003607
0.088000 0.001786
0.086313 -0.000016
0.084684 -0.001793
0.083124 -0.003547
0.081640 -0.005279
0.080229 -0.006984
0.078880 -0.008652
0.077574 -0.010266
0.076286 -0.011809
0.074993 -0.013268
0.073676 -0.014641
0.072316 -0.015933
0.070901 -0.017155
0.069419 -0.018324
0.067865 -0.019450
0.066236 -0.020537
0.064540 -0.021577
0.062792 -0.022551
0.061015 -0.023436
0.059237 -0.024211
0.057488 -0.024861
0.055799 -0.025380
0.054198 -0.025771
0.052708 -0.026041
0.051339 -0.026201
0.050093 -0.026259
0.048963 -0.026224
0.047936 -0.026110
0.047001 -0.025937
0.046146 -0.025727
0.045359 -0.025499
0.044629 -0.025262
0.043939 -0.025011
0.043277 -0.024724
0.042628 -0.024369
0.041981 -0.023904
0.041329 -0.023292
0.040668 -0.022498
0.039998 -0.021501
0.039323 -0.020290
0.038653 -0.018860
0.037995 -0.017217
0.037354 -0.015367
0.036731 -0.013320
0.036123 -0.011089
0.035529 -0.008693
0.034952 -0.006160
0.034400 -0.003524
0.033888 -0.000819
0.033426 0.001922
0.033019 0.004676
0.032662 0.007429
0.032339 0.010170
0.032026 0.012897
0.031696 0.015604
0.031324 0.018287
0.030893 0.020934
0.030389 0.023536
0.029808 0.026078
0.029149 0.028553
0.028413 0.030959
0.027599 0.033300
0.026710 0.035589
0.025755 0.037836
0.024746 0.040051
0.023703 0.042236
0.022648 0.044388
0.021603 0.046493
0.020579 0.048534
0.019580 0.050484
0.018597 0.052312
0.017612 0.053985
0.016605 0.055468
0.015558 0.056730
0.014457 0.057746
0.013294 0.058501
0.012067 0.058987
0.010779 0.059207
0.009435 0.059173
0.008045 0.058913
0.006624 0.058467
0.005188 0.057882
0.003755 0.057209
0.002343 0.056495
0.000969 0.055775
-0.000358 0.055069
-0.001636 0.054384
-0.002873 0.053712
-0.004082 0.053036
-0.005280 0.052333
-0.006485 0.051580
-0.007709 0.050756
-0.008959 0.049843
-0.010238 0.048827
-0.011543 0.047700
-0.012868 0.046461
0.114052 0.015204
0.112163 0.013418
0.110162 0.011799
0.108067 0.010353
0.105897 0.009082
0.103677 0.007975
0.101441 0.007015
0.099230 0.006169
0.097091 0.005397
0.095071 0.004658
0.093200 0.003921
0.091483 0.003178
0.089897 0.002444
0.088404 0.001743
0.086961 0.001098
0.085533 0.000524
0.084096 0.000024
0.082631 -0.000406
0.081130 -0.000779
0.079586 -0.001107
0.078000 -0.001404
0.076374 -0.001681
0.074718 -0.001947
0.073047 -0.002208
0.071380 -0.002470
0.069748 -0.002740
0.068184 -0.003032
0.066725 -0.003366
0.065405 -0.003764
0.064243 -0.004241
0.063242 -0.004800
0.062383 -0.005425
0.061637 -0.006095
0.060973 -0.006787
0.060362 -0.007486
0.059779 -0.008181
0.059208 -0.008869
0.058635 -0.009543
0.058052 -0.010198
0.057455 -0.010822
0.056846 -0.011400
0.056230 -0.011916
0.055616 -0.012353
0.055015 -0.012696
0.054441 -0.012938
0.053907 -0.013080
0.053424 -0.013128
0.052997 -0.013092
0.052623 -0.012977
0.052291 -0.012776
0.051985 -0.012476
0.051685 -0.012058
0.051372 -0.011502
0.051027 -0.010797
0.050635 -0.009930
0.050183 -0.008896
0.049662 -0.007689
0.049063 -0.006307
0.048384 -0.004750
0.047621 -0.003024
0.046777 -0.001138
0.045856 0.000893
0.044865 0.003050
0.043815 0.005306
0.042720 0.007631
0.041596 0.009994
0.040459 0.012365
0.039324 0.014724
0.038199 0.017060
0.037087 0.019370
0.035986 0.021660
0.034892 0.023936
0.033800 0.026207
0.032705 0.028477
0.031606 0.030748
0.030499 0.033018
0.029383 0.035277
0.028258 0.037509
0.027125 0.039694
0.025987 0.041805
0.024852 0.043816
0.023731 0.045699
0.022640 0.047430
0.021602 0.048985
0.020637 0.050349
0.019759 0.051520
0.018967 0.052513
0.018247 0.053357
0.017573 0.054091
0.016919 0.054748
0.016265 0.055356
0.015598 0.055927
0.014907 0.056465
0.014185 0.056961
0.013426 0.057401
0.012624 0.057767
0.011774 0.058037
0.010875 0.058188
0.009934 0.058200
0.008963 0.058052
0.007984 0.057722
0.073641 -0.052936
0.071731 -0.054728
0.069740 -0.056433
0.067679 -0.058043
0.065567 -0.059556
0.063424 -0.060978
0.061279 -0.062321
0.059161 -0.063599
0.057095 -0.064827
0.055102 -0.066009
0.053189 -0.067139
0.051349 -0.068196
0.049566 -0.069152
0.047813 -0.069981
0.046066 -0.070662
0.044303 -0.071184
0.042509 -0.071545
0.040669 -0.071752
0.038774 -0.071821
0.036820 -0.071771
0.034803 -0.071626
0.032726 -0.071410
0.030596 -0.071144
0.028428 -0.070844
0.026238 -0.070517
0.024049 -0.070166
0.021887 -0.069781
0.019776 -0.069347
0.017736 -0.068843
0.015783 -0.068241
0.013923 -0.067515
0.012158 -0.066643
0.010480 -0.065608
0.008882 -0.064409
0.007358 -0.063054
0.005902 -0.061561
0.004512 -0.059955
0.003187 -0.058268
0.001926 -0.056528
0.000731 -0.054760
-0.000401 -0.052980
-0.001472 -0.051196
-0.002491 -0.049398
-0.003468 -0.047571
-0.004418 -0.045690
-0.005360 -0.043723
-0.006314 -0.041640
-0.007302 -0.039409
-0.008342 -0.036998
-0.009453 -0.034381
-0.010645 -0.031540
-0.011920 -0.028472
-0.013265 -0.025194
-0.014660 -0.021740
-0.016073 -0.018159
-0.017468 -0.014503
-0.018812 -0.010821
-0.020075 -0.007159
-0.021233 -0.003550
-0.022270 -0.000022
-0.023180 0.003411
-0.023966 0.006738
-0.024639 0.009957
-0.025216 0.013067
-0.025719 0.016073
-0.026170 0.018979
-0.026594 0.021797
-0.027015 0.024538
-0.027456 0.027221
-0.027940 0.029865
-0.028483 0.032489
-0.029088 0.035103
-0.029747 0.037705
-0.030431 0.040277
-0.031105 0.042791
-0.031728 0.045215
-0.032265 0.047519
-0.032693 0.049677
-0.032997 0.051666
-0.033176 0.053467
-0.033238 0.055062
-0.033193 0.056437
-0.033057 0.057582
-0.032845 0.058489
-0.032572 0.059156
-0.032258 0.059589
-0.031923 0.059805
-0.031591 0.059833
-0.031282 0.059708
-0.031018 0.059472
-0.030815 0.059169
-0.030680 0.058837
-0.030614 0.058507
-0.030611 0.058196
-0.030658 0.057903
-0.030743 0.057614
-0.030858 0.057303
-0.030999 0.056938
-0.031168 0.056482
-0.031368 0.055902
-0.031605 0.055168
0.034494 0.021715
0.032712 0.019886
0.031017 0.018138
0.029406 0.016495
0.027876 0.014978
0.026423 0.013598
0.025046 0.012352
0.023744 0.011218
0.022520 0.010163
0.021369 0.009138
0.020286 0.008095
0.019264 0.006988
0.018295 0.005789
0.017380 0.004487
0.016526 0.003086
0.015747 0.001605
0.015061 0.000072
0.014489 -0.001487
0.014042 -0.003046
0.013731 -0.004583
0.013556 -0.006082
0.013513 -0.007533
0.013592 -0.008932
0.013775 -0.010281
0.014043 -0.011589
0.014372 -0.012873
0.014738 -0.014155
0.015116 -0.015458
0.015485 -0.016804
0.015832 -0.018206
0.016145 -0.019665
0.016426 -0.021169
0.016680 -0.022693
0.016915 -0.024207
0.017137 -0.025670
0.017350 -0.027041
0.017548 -0.028275
0.017721 -0.029331
0.017856 -0.030176
0.017937 -0.030783
0.017951 -0.031137
0.017883 -0.031232
0.017725 -0.031074
0.017472 -0.030674
0.017125 -0.030050
0.016687 -0.029223
0.016169 -0.028211
0.015580 -0.027030
0.014934 -0.025690
0.014241 -0.024199
0.013512 -0.022567
0.012755 -0.020805
0.011977 -0.018927
0.011182 -0.016946
0.010369 -0.014876
0.009529 -0.012726
0.008652 -0.010501
0.007723 -0.008206
0.006731 -0.005845
0.005670 -0.003425
0.004537 -0.000954
0.003339 0.001562
0.002085 0.004113
0.000790 0.006692
-0.000530 0.009295
-0.001861 0.011917
-0.003195 0.014552
-0.004526 0.017187
-0.005856 0.019803
-0.007185 0.022370
-0.008516 0.024851
-0.009848 0.027205
-0.011177 0.029392
-0.012497 0.031379
-0.013798 0.033141
-0.015069 0.034667
-0.016290 0.035953
-0.017437 0.037006
-0.018483 0.037843
-0.019396 0.038489
-0.020149 0.038975
-0.020720 0.039333
-0.021098 0.039594
-0.021286 0.039787
-0.021305 0.039934
-0.021188 0.040048
-0.020981 0.040139
-0.020730 0.040212
-0.020481 0.040262
-0.020267 0.040279
-0.020106 0.040242
-0.020002 0.040127
-0.019948 0.039906
-0.019925 0.039557
-0.019909 0.039064
-0.019874 0.038422
-0.019793 0.037635
-0.019642 0.036720
-0.019407 0.035700
-0.019083 0.034604
-0.018678 0.033460
-0.043071 -0.023159
-0.044843 -0.024950
-0.046455 -0.026588
-0.047913 -0.028048
-0.049230 -0.029318
-0.050417 -0.030401
-0.051491 -0.031320
-0.052464 -0.032120
-0.053349 -0.032864
-0.054161 -0.033632
-0.054914 -0.034499
-0.055621 -0.035526
-0.056291 -0.036738
-0.056924 -0.038118
-0.057514 -0.039609
-0.058047 -0.041136
-0.058508 -0.042618
-0.058883 -0.043984
-0.059157 -0.045178
-0.059318 -0.046160
-0.059353 -0.046909
-0.059255 -0.047418
-0.059021 -0.047697
-0.058653 -0.047772
-0.058159 -0.047682
-0.057557 -0.047479
-0.056870 -0.047222
-0.056127 -0.046971
-0.055359 -0.046773
-0.054598 -0.046661
-0.053870 -0.046638
-0.053193 -0.046689
-0.052574 -0.046775
-0.052011 -0.046841
-0.051493 -0.046828
-0.051005 -0.046676
-0.050532 -0.046336
-0.050059 -0.045774
-0.049577 -0.044975
-0.049080 -0.043936
-0.048569 -0.042670
-0.048046 -0.041196
-0.047524 -0.039538
-0.047016 -0.037726
-0.046541 -0.035784
-0.046120 -0.033730
-0.045774 -0.031572
-0.045525 -0.029304
-0.045391 -0.026912
-0.045389 -0.024380
-0.045529 -0.021695
-0.045813 -0.018856
-0.046235 -0.015873
-0.046780 -0.012765
-0.047427 -0.009563
-0.048149 -0.006301
-0.048919 -0.003023
-0.049713 0.000232
-0.050506 0.003428
-0.051279 0.006535
-0.052015 0.009533
-0.052703 0.012411
-0.053337 0.015173
-0.053916 0.017832
-0.054448 0.020412
-0.054950 0.022942
-0.055447 0.025455
-0.055973 0.027978
-0.056561 0.030529
-0.057239 0.033113
-0.058019 0.035719
-0.058897 0.038315
-0.059855 0.040859
-0.060867 0.043295
-0.061901 0.045566
-0.062922 0.047621
-0.063896 0.049415
-0.064789 0.050928
-0.065570 0.052156
-0.066209 0.053112
-0.066680 0.053821
-0.066964 0.054310
-0.067049 0.054605
-0.066936 0.054726
-0.066639 0.054686
-0.066185 0.054490
-0.065605 0.054144
-0.064937 0.053650
-0.064212 0.053014
-0.063458 0.052241
-0.062695 0.051336
-0.061939 0.050297
-0.061199 0.049120
-0.060484 0.047796
-0.059795 0.046314
-0.059131 0.044669
-0.058486 0.042867
-0.057849 0.040929
-0.057206 0.038884
-0.056546 0.036764
-0.055862 0.034598
0.098499 0.001450
0.096684 -0.000319
0.094830 -0.001989
0.092950 -0.003564
0.091062 -0.005056
0.089181 -0.006486
0.087323 -0.007878
0.085499 -0.009258
0.083717 -0.010644
0.081979 -0.012047
0.080282 -0.013465
0.078617 -0.014885
0.076974 -0.016289
0.075342 -0.017655
0.073710 -0.018963
0.072070 -0.020192
0.070416 -0.021329
0.068743 -0.022364
0.067051 -0.023295
0.065336 -0.024126
0.063600 -0.024872
0.061843 -0.025553
0.060066 -0.026199
0.058275 -0.026840
0.056480 -0.027506
0.054693 -0.028219
0.052931 -0.028984
0.051210 -0.029795
0.049547 -0.030628
0.047953 -0.031448
0.046437 -0.032213
0.045000 -0.032881
0.043642 -0.033414
0.042356 -0.033786
0.041136 -0.033978
0.039972 -0.033986
0.038853 -0.033814
0.037766 -0.033477
0.036697 -0.032998
0.035628 -0.032404
0.034542 -0.031722
0.033423 -0.030976
0.032263 -0.030178
0.031056 -0.029328
0.029807 -0.028408
0.028524 -0.027389
0.027218 -0.026231
0.025899 -0.024891
0.024573 -0.023327
0.023244 -0.021509
0.021915 -0.019418
0.020588 -0.017053
0.019267 -0.014430
0.017958 -0.011582
0.016667 -0.008551
0.015402 -0.005384
0.014170 -0.002131
0.012975 0.001163
0.011824 0.004460
0.010719 0.007732
0.009667 0.010963
0.008669 0.014151
0.007729 0.017304
0.006846 0.020434
0.006013 0.023556
0.005219 0.026680
0.004445 0.029812
0.003669 0.032952
0.002864 0.036099
0.002006 0.039244
0.001078 0.042372
0.000074 0.045461
-0.001000 0.048475
-0.002125 0.051376
-0.003273 0.054125
-0.004413 0.056691
-0.005512 0.059053
-0.006541 0.061199
-0.007475 0.063130
-0.008295 0.064852
-0.008993 0.066377
-0.009565 0.067719
-0.010018 0.068895
-0.010370 0.069918
-0.010643 0.070800
-0.010868 0.071547
-0.011082 0.072167
-0.011324 0.072667
-0.011628 0.073057
-0.012024 0.073354
-0.012528 0.073570
-0.013139 0.073716
-0.013835 0.073794
-0.014578 0.073800
-0.015319 0.073723
-0.016015 0.073550
-0.016626 0.073264
-0.017131 0.072849
-0.017520 0.072285
-0.017800 0.071556
-0.017988 0.070651
0.053830 0.012499
0.051960 0.010596
0.050074 0.008660
0.048180 0.006709
0.046277 0.004769
0.044359 0.002872
0.042416 0.001056
0.040438 -0.000638
0.038420 -0.002176
0.036363 -0.003532
0.034272 -0.004696
0.032156 -0.005675
0.030026 -0.006483
0.027889 -0.007147
0.025756 -0.007694
0.023635 -0.008154
0.021534 -0.008559
0.019461 -0.008938
0.017425 -0.009321
0.015431 -0.009735
0.013485 -0.010201
0.011594 -0.010733
0.009764 -0.011336
0.008003 -0.012001
0.006321 -0.012714
0.004726 -0.013452
0.003227 -0.014191
0.001832 -0.014911
0.000547 -0.015594
-0.000624 -0.016231
-0.001683 -0.016821
-0.002633 -0.017372
-0.003482 -0.017897
-0.004237 -0.018416
-0.004905 -0.018949
-0.005490 -0.019515
-0.005995 -0.020128
-0.006420 -0.020798
-0.006761 -0.021520
-0.007014 -0.022282
-0.007173 -0.023057
-0.007236 -0.023813
-0.007201 -0.024508
-0.007071 -0.025103
-0.006855 -0.025562
-0.006564 -0.025852
-0.006212 -0.025949
-0.005815 -0.025833
-0.005394 -0.025494
-0.004968 -0.024925
-0.004557 -0.024127
-0.004179 -0.023115
-0.003849 -0.021913
-0.003573 -0.020555
-0.003352 -0.019080
-0.003180 -0.017520
-0.003051 -0.015901
-0.002955 -0.014233
-0.002887 -0.012520
-0.002841 -0.010755
-0.002816 -0.008930
-0.002811 -0.007038
-0.002827 -0.005077
-0.002865 -0.003047
-0.002929 -0.000955
-0.003023 0.001193
-0.003152 0.003389
-0.003326 0.005634
-0.003557 0.007932
-0.003860 0.010295
-0.004251 0.012741
-0.004740 0.015279
-0.005327 0.017906
-0.006000 0.020603
-0.006741 0.023334
-0.007525 0.026056
-0.008334 0.028727
-0.009154 0.031305
-0.009975 0.033754
-0.010794 0.036043
-0.011609 0.038145
-0.012418 0.040039
-0.013221 0.041706
-0.014013 0.043134
-0.014789 0.044320
-0.015546 0.045267
-0.016279 0.045993
-0.016988 0.046524
-0.017676 0.046901
-0.018353 0.047172
-0.019032 0.047387
-0.019732 0.047591
-0.020465 0.047810
-0.021234 0.048048
-0.022034 0.048284
-0.022850 0.048479
-0.023667 0.048587
-0.024470 0.048569
-0.025246 0.048390
-0.025984 0.048029
-0.026676 0.047473
0.087012 0.016552
0.085148 0.014651
0.083275 0.012723
0.081416 0.010806
0.079591 0.008924
0.077814 0.007087
0.076088 0.005285
0.074410 0.003498
0.072770 0.001700
0.071153 -0.000136
0.069545 -0.002029
0.067939 -0.003991
0.066329 -0.006024
0.064715 -0.008122
0.063102 -0.010274
0.061497 -0.012463
0.059912 -0.014671
0.058359 -0.016879
0.056852 -0.019068
0.055403 -0.021226
0.054022 -0.023344
0.052719 -0.025422
0.051498 -0.027465
0.050359 -0.029481
0.049301 -0.031473
0.048322 -0.033438
0.047418 -0.035360
0.046587 -0.037213
0.045824 -0.038965
0.045121 -0.040583
0.044470 -0.042037
0.043856 -0.043302
0.043269 -0.044363
0.042695 -0.045210
0.042121 -0.045844
0.041537 -0.046276
0.040931 -0.046524
0.040291 -0.046619
0.039603 -0.046594
0.038852 -0.046488
0.038028 -0.046333
0.037121 -0.046151
0.036129 -0.045944
0.035057 -0.045692
0.033917 -0.045363
0.032721 -0.044911
0.031481 -0.044295
0.030206 -0.043478
0.028897 -0.042432
0.027555 -0.041144
0.026177 -0.039612
0.024763 -0.037849
0.023312 -0.035878
0.021827 -0.033735
0.020312 -0.031460
0.018772 -0.029103
0.017212 -0.026711
0.015638 -0.024328
0.014058 -0.021989
0.012480 -0.019712
0.010910 -0.017499
0.009355 -0.015336
0.007815 -0.013197
0.006284 -0.011055
0.004754 -0.008883
0.003209 -0.006656
0.001635 -0.004362
0.000018 -0.001996
-0.001650 0.000436
-0.003368 0.002910
-0.005124 0.005394
-0.006897 0.007846
-0.008659 0.010223
-0.010379 0.012488
-0.012023 0.014609
-0.013558 0.016567
-0.014953 0.018352
-0.016186 0.019964
-0.017245 0.021406
-0.018133 0.022684
-0.018865 0.023803
-0.019464 0.024771
-0.019961 0.025592
-0.020388 0.026277
-0.020777 0.026836
-0.021155 0.027282
-0.021545 0.027627
-0.021963 0.027886
-0.022415 0.028071
-0.022893 0.028194
-0.023380 0.028266
-0.023845 0.028297
-0.024255 0.028300
-0.024574 0.028287
-0.024774 0.028266
-0.024842 0.028239
-0.024785 0.028199
-0.024626 0.028128
-0.024401 0.028008
-0.024150 0.027822
-0.023914 0.027556
0.089861 0.028967
0.088093 0.027096
0.086372 0.025148
0.084696 0.023155
0.083072 0.021144
0.081510 0.019128
0.080025 0.017112
0.078635 0.015095
0.077352 0.013076
0.076188 0.011058
0.075150 0.009051
0.074241 0.007067
0.073459 0.005122
0.072797 0.003231
0.072248 0.001407
0.071799 -0.000341
0.071438 -0.002008
0.071151 -0.003596
0.070927 -0.005112
0.070756 -0.006568
0.070628 -0.007983
0.070540 -0.009381
0.070487 -0.010784
0.070467 -0.012215
0.070476 -0.013690
0.070510 -0.015212
0.070560 -0.016771
0.070615 -0.018338
0.070658 -0.019873
0.070669 -0.021328
0.070623 -0.022658
0.070497 -0.023824
0.070268 -0.024796
0.069915 -0.025554
0.069425 -0.026091
0.068791 -0.026410
0.068013 -0.026529
0.067100 -0.026477
0.066068 -0.026298
0.064939 -0.026042
0.063739 -0.025764
0.062497 -0.025509
0.061234 -0.025308
0.059966 -0.025164
0.058700 -0.025055
0.057429 -0.024936
0.056140 -0.024749
0.054811 -0.024429
0.053414 -0.023921
0.051924 -0.023178
0.050321 -0.022172
0.048592 -0.020886
0.046731 -0.019322
0.044746 -0.017496
0.042652 -0.015443
0.040476 -0.013206
0.038246 -0.010841
0.036000 -0.008406
0.033773 -0.005959
0.031602 -0.003551
0.029519 -0.001223
0.027544 0.001003
0.025685 0.003128
0.023931 0.005167
0.022254 0.007156
0.020620 0.009133
0.018992 0.011135
0.017339 0.013190
0.015647 0.015307
0.013913 0.017483
0.012152 0.019697
0.010382 0.021925
0.008634 0.024133
0.006936 0.026292
0.005325 0.028371
0.003833 0.030345
0.002493 0.032195
0.001331 0.033908
0.000364 0.035475
-0.000406 0.036890
-0.000993 0.038147
-0.001424 0.039245
-0.001737 0.040183
-0.001976 0.040967
-0.002181 0.041607
-0.002387 0.042118
-0.002619 0.042518
-0.002893 0.042821
-0.003210 0.043042
-0.003566 0.043190
-0.003946 0.043273
-0.004331 0.043300
-0.004702 0.043279
-0.005037 0.043218
-0.005317 0.043125
-0.005532 0.043004
-0.005680 0.042855
-0.005774 0.042670
-0.005838 0.042436
-0.005903 0.042138
-0.006002 0.041762
0.120220 0.081748
0.118474 0.079831
0.116807 0.077727
0.115235 0.075466
0.113770 0.073068
0.112427 0.070549
0.111216 0.067918
0.110145 0.065185
0.109217 0.062363
0.108429 0.059473
0.107771 0.056540
0.107234 0.053598
0.106804 0.050678
0.106471 0.047816
0.106227 0.045040
0.106068 0.042379
0.105992 0.039856
0.106000 0.037490
0.106095 0.035297
0.106282 0.033284
0.106566 0.031455
0.106956 0.029806
0.107461 0.028334
0.108092 0.027035
0.108859 0.025910
0.109766 0.024964
0.110808 0.024210
0.111967 0.023662
0.113211 0.023336
0.114498 0.023241
0.115785 0.023380
0.117025 0.023746
0.118181 0.024322
0.119222 0.025083
0.120124 0.025996
0.120872 0.027028
0.121460 0.028140
0.121883 0.029302
0.122144 0.030487
0.122246 0.031675
0.122198 0.032856
0.122008 0.034024
0.121682 0.035182
0.121224 0.036333
0.120632 0.037489
0.119894 0.038659
0.118997 0.039858
0.117922 0.041099
0.116649 0.042394
0.115167 0.043748
0.113471 0.045162
0.111570 0.046628
0.109483 0.048130
0.107243 0.049648
0.104891 0.051157
0.102475 0.052631
0.100040 0.054048
0.097632 0.055386
0.095287 0.056633
0.093031 0.057781
0.090878 0.058834
0.088827 0.059799
0.086870 0.060696
0.084987 0.061547
0.083155 0.062381
0.081348 0.063227
0.079542 0.064115
0.077718 0.065067
0.075863 0.066101
0.073980 0.067222
0.072081 0.068420
0.070196 0.069674
0.068360 0.070952
0.066615 0.072213
0.065001 0.073416
0.063554 0.074520
0.062300 0.075489
0.061255 0.076292
0.060421 0.076908
0.059790 0.077323
0.059343 0.077535
0.059054 0.077548
0.058893 0.077375
0.058833 0.077032
0.058846 0.076540
0.058910 0.075921
0.059004 0.075196
0.059115 0.074386
0.059236 0.073504
0.059363 0.072562
0.059499 0.071563
0.059649 0.070507
0.059820 0.069387
0.060018 0.068192
0.060244 0.066909
0.060493 0.065528
0.060758 0.064041
0.061026 0.062448
0.061280 0.060755
0.061505 0.058974
0.061685 0.057126
-0.039581 0.004256
-0.041441 0.002425
-0.043316 0.000660
-0.045204 -0.001019
-0.047098 -0.002609
-0.048979 -0.004122
-0.050827 -0.005593
-0.052616 -0.007072
-0.054327 -0.008615
-0.055945 -0.010271
-0.057460 -0.012057
-0.058867 -0.013961
-0.060156 -0.015939
-0.061322 -0.017935
-0.062358 -0.019893
-0.063259 -0.021763
-0.064022 -0.023505
-0.064645 -0.025089
-0.065128 -0.026498
-0.065474 -0.027726
-0.065688 -0.028776
-0.065779 -0.029669
-0.065763 -0.030445
-0.065659 -0.031164
-0.065494 -0.031909
-0.065301 -0.032779
-0.065112 -0.033865
-0.064951 -0.035230
-0.064823 -0.036878
-0.064714 -0.038757
-0.064595 -0.040774
-0.064435 -0.042828
-0.064208 -0.044828
-0.063895 -0.046700
-0.063483 -0.048388
-0.062967 -0.049853
-0.062347 -0.051062
-0.061631 -0.051998
-0.060837 -0.052658
-0.059989 -0.053058
-0.059118 -0.053238
-0.058262 -0.053256
-0.057461 -0.053189
-0.056755 -0.053115
-0.056176 -0.053092
-0.055743 -0.053135
-0.055461 -0.053211
-0.055327 -0.053247
-0.055329 -0.053159
-0.055457 -0.052866
-0.055700 -0.052313
-0.056047 -0.051462
-0.056486 -0.050298
-0.057005 -0.048819
-0.057589 -0.047036
-0.058223 -0.044978
-0.058891 -0.042685
-0.059580 -0.040210
-0.060281 -0.037614
-0.060991 -0.034958
-0.061708 -0.032299
-0.062436 -0.029682
-0.063180 -0.027129
-0.063942 -0.024633
-0.064725 -0.022158
-0.065532 -0.019656
-0.066363 -0.017081
-0.067215 -0.014403
-0.068080 -0.011609
-0.068948 -0.008706
-0.069800 -0.005715
-0.070619 -0.002668
-0.071383 0.000396
-0.072073 0.003433
-0.072672 0.006402
-0.073164 0.009265
-0.073535 0.011994
-0.073772 0.014576
-0.073861 0.017012
-0.073785 0.019319
-0.073529 0.021526
-0.073088 0.023657
-0.072476 0.025723
-0.071721 0.027716
-0.070863 0.029615
-0.069942 0.031394
-0.068992 0.033025
-0.068040 0.034485
-0.067105 0.035753
-0.066199 0.036808
-0.065329 0.037636
-0.064502 0.038223
-0.063716 0.038568
-0.062966 0.038684
-0.062235 0.038601
-0.061496 0.038369
-0.060709 0.038052
-0.059829 0.037723
-0.058822 0.037441
-0.057677 0.037237
-0.056415 0.037107
0.050276 -0.010095
0.048527 -0.011806
0.046808 -0.013367
0.045123 -0.014761
0.043477 -0.015981
0.041873 -0.017032
0.040316 -0.017933
0.038806 -0.018716
0.037344 -0.019421
0.035928 -0.020094
0.034551 -0.020777
0.033204 -0.021498
0.031880 -0.022268
0.030574 -0.023080
0.029285 -0.023910
0.028020 -0.024724
0.026787 -0.025482
0.025600 -0.026144
0.024473 -0.026678
0.023418 -0.027058
0.022448 -0.027269
0.021573 -0.027307
0.020798 -0.027182
0.020128 -0.026916
0.019566 -0.026543
0.019113 -0.026105
0.018769 -0.025653
0.018535 -0.025236
0.018406 -0.024894
0.018374 -0.024652
0.018430 -0.024512
0.018559 -0.024460
0.018748 -0.024461
0.018985 -0.024476
0.019261 -0.024464
0.019568 -0.024388
0.019899 -0.024220
0.020246 -0.023938
0.020600 -0.023531
0.020952 -0.022993
0.021295 -0.022328
0.021621 -0.021546
0.021928 -0.020662
0.022215 -0.019697
0.022488 -0.018669
0.022751 -0.017593
0.023007 -0.016478
0.023256 -0.015317
0.023486 -0.014096
0.023681 -0.012793
0.023819 -0.011385
0.023879 -0.009853
0.023840 -0.008187
0.023686 -0.006381
0.023405 -0.004437
0.022986 -0.002362
0.022423 -0.000166
0.021715 0.002136
0.020863 0.004525
0.019877 0.006980
0.018772 0.009480
0.017567 0.012009
0.016282 0.014552
0.014940 0.017104
0.013557 0.019666
0.012139 0.022241
0.010687 0.024838
0.009194 0.027461
0.007647 0.030108
0.006035 0.032767
0.004349 0.035420
0.002589 0.038041
0.000756 0.040598
-0.001138 0.043061
-0.003079 0.045404
-0.005049 0.047605
-0.007025 0.049650
-0.008983 0.051532
-0.010897 0.053253
-0.012741 0.054820
-0.014492 0.056248
-0.016129 0.057551
-0.017640 0.058740
-0.019021 0.059824
-0.020277 0.060806
-0.021421 0.061684
-0.022476 0.062455
-0.023467 0.063115
-0.024421 0.063660
-0.025360 0.064085
-0.026297 0.064382
-0.027235 0.064543
-0.028171 0.064555
-0.029092 0.064411
-0.029982 0.064103
-0.030823 0.063629
-0.031597 0.062987
-0.032289 0.062182
-0.032887 0.061214
-0.033386 0.060087
-0.033782 0.058802
0.025586 -0.019444
0.023752 -0.021222
0.021888 -0.022859
0.020001 -0.024345
0.018097 -0.025673
0.016179 -0.026841
0.014252 -0.027853
0.012318 -0.028716
0.010380 -0.029440
0.008442 -0.030037
0.006508 -0.030520
0.004584 -0.030899
0.002677 -0.031179
0.000794 -0.031365
-0.001055 -0.031458
-0.002862 -0.031459
-0.004617 -0.031371
-0.006312 -0.031199
-0.007942 -0.030950
-0.009502 -0.030638
-0.010988 -0.030277
-0.012401 -0.029888
-0.013745 -0.029496
-0.015026 -0.029124
-0.016252 -0.028797
-0.017433 -0.028535
-0.018577 -0.028354
-0.019688 -0.028261
-0.020766 -0.028258
-0.021806 -0.028337
-0.022800 -0.028487
-0.023737 -0.028693
-0.024609 -0.028940
-0.025405 -0.029212
-0.026123 -0.029496
-0.026759 -0.029782
-0.027316 -0.030062
-0.027801 -0.030332
-0.028222 -0.030589
-0.028592 -0.030832
-0.028924 -0.031062
-0.029234 -0.031276
-0.029535 -0.031468
-0.029839 -0.031626
-0.030153 -0.031730
-0.030483 -0.031754
-0.030831 -0.031667
-0.031200 -0.031435
-0.031591 -0.031027
-0.032003 -0.030418
-0.032439 -0.029592
-0.032901 -0.028544
-0.033389 -0.027277
-0.033905 -0.025803
-0.034449 -0.024140
-0.035021 -0.022308
-0.035620 -0.020332
-0.036244 -0.018235
-0.036887 -0.016041
-0.037546 -0.013769
-0.038214 -0.011434
-0.038885 -0.009045
-0.039558 -0.006605
-0.040230 -0.004110
-0.040907 -0.001555
-0.041595 0.001071
-0.042308 0.003777
-0.043059 0.006570
-0.043864 0.009455
-0.044733 0.012425
-0.045671 0.015464
-0.046673 0.018544
-0.047722 0.021629
-0.048797 0.024681
-0.049868 0.027665
-0.050901 0.030549
-0.051860 0.033310
-0.052711 0.035935
-0.053422 0.038413
-0.053970 0.040740
-0.054339 0.042914
-0.054526 0.044931
-0.054542 0.046789
-0.054407 0.048483
-0.054150 0.050013
-0.053807 0.051380
-0.053418 0.052591
-0.053024 0.053657
-0.052658 0.054590
-0.052347 0.055401
-0.052102 0.056096
-0.051917 0.056674
-0.051772 0.057130
-0.051633 0.057455
-0.051466 0.057643
-0.051233 0.057690
-0.050908 0.057593
-0.050473 0.057350
-0.049921 0.056953
-0.049260 0.056394
-0.048505 0.055661
-0.007567 -0.024377
-0.009405 -0.026265
-0.011215 -0.028176
-0.012988 -0.030095
-0.014714 -0.032006
-0.016380 -0.033885
-0.017974 -0.035708
-0.019486 -0.037448
-0.020913 -0.039083
-0.022262 -0.040592
-0.023547 -0.041958
-0.024789 -0.043173
-0.026015 -0.044239
-0.027245 -0.045170
-0.028496 -0.045990
-0.029774 -0.046735
-0.031078 -0.047445
-0.032398 -0.048157
-0.033720 -0.048901
-0.035026 -0.049693
-0.036294 -0.050535
-0.037502 -0.051415
-0.038626 -0.052306
-0.039650 -0.053176
-0.040560 -0.053990
-0.041356 -0.054711
-0.042043 -0.055306
-0.042639 -0.055743
-0.043166 -0.056002
-0.043651 -0.056071
-0.044120 -0.055954
-0.044589 -0.055677
-0.045067 -0.055278
-0.045548 -0.054809
-0.046018 -0.054318
-0.046460 -0.053846
-0.046854 -0.053415
-0.047183 -0.053028
-0.047437 -0.052671
-0.047610 -0.052318
-0.047705 -0.051936
-0.047728 -0.051494
-0.047695 -0.050960
-0.047622 -0.050306
-0.047532 -0.049508
-0.047446 -0.048547
-0.047389 -0.047405
-0.047383 -0.046070
-0.047445 -0.044533
-0.047589 -0.042792
-0.047815 -0.040854
-0.048116 -0.038739
-0.048470 -0.036479
-0.048851 -0.034116
-0.049232 -0.031694
-0.049595 -0.029250
-0.049933 -0.026812
-0.050253 -0.024403
-0.050572 -0.022035
-0.050910 -0.019719
-0.051288 -0.017462
-0.051726 -0.015272
-0.052234 -0.013156
-0.052817 -0.011117
-0.053474 -0.009157
-0.054194 -0.007272
-0.054965 -0.005453
-0.055770 -0.003681
-0.056591 -0.001936
-0.057411 -0.000190
-0.058213 0.001582
-0.058982 0.003398
-0.059705 0.005259
-0.060372 0.007151
-0.060976 0.009043
-0.061515 0.010895
-0.061991 0.012664
-0.062409 0.014309
-0.062771 0.015793
-0.063078 0.017088
-0.063327 0.018172
-0.063512 0.019035
-0.063626 0.019674
-0.063657 0.020099
-0.063596 0.020328
-0.063434 0.020391
-0.063166 0.020324
-0.062795 0.020170
-0.062332 0.019974
-0.061799 0.019779
-0.061225 0.019619
-0.060648 0.019515
-0.060103 0.019472
-0.059618 0.019473
-0.059206 0.019485
-0.058872 0.019461
-0.058606 0.019357
-0.058395 0.019132
-0.058223 0.018756
-0.058074 0.018212
-0.057933 0.017496
0.007444 -0.035029
0.005565 -0.036867
0.003607 -0.038611
0.001568 -0.040246
-0.000544 -0.041754
-0.002717 -0.043116
-0.004934 -0.044317
-0.007174 -0.045347
-0.009419 -0.046203
-0.011652 -0.046888
-0.013861 -0.047409
-0.016038 -0.047780
-0.018180 -0.048020
-0.020285 -0.048156
-0.022353 -0.048220
-0.024387 -0.048253
-0.026389 -0.048297
-0.028360 -0.048393
-0.030299 -0.048577
-0.032200 -0.048868
-0.034054 -0.049266
-0.035845 -0.049755
-0.037555 -0.050302
-0.039169 -0.050864
-0.040674 -0.051398
-0.042063 -0.051865
-0.043333 -0.052231
-0.044490 -0.052478
-0.045545 -0.052594
-0.046512 -0.052581
-0.047406 -0.052451
-0.048239 -0.052226
-0.049020 -0.051938
-0.049754 -0.051622
-0.050440 -0.051314
-0.051075 -0.051041
-0.051653 -0.050817
-0.052163 -0.050639
-0.052597 -0.050487
-0.052944 -0.050327
-0.053198 -0.050118
-0.053356 -0.049817
-0.053418 -0.049387
-0.053389 -0.048794
-0.053280 -0.048019
-0.053104 -0.047049
-0.052876 -0.045882
-0.052612 -0.044529
-0.052325 -0.043008
-0.052023 -0.041345
-0.051708 -0.039568
-0.051377 -0.037706
-0.051025 -0.035784
-0.050647 -0.033817
-0.050241 -0.031812
-0.049809 -0.029764
-0.049361 -0.027664
-0.048908 -0.025497
-0.048469 -0.023251
-0.048060 -0.020913
-0.047701 -0.018475
-0.047408 -0.015934
-0.047200 -0.013286
-0.047090 -0.010531
-0.047090 -0.007669
-0.047207 -0.004705
-0.047439 -0.001646
-0.047773 0.001497
-0.048187 0.004705
-0.048647 0.007956
-0.049116 0.011221
-0.049560 0.014470
-0.049951 0.017672
-0.050277 0.020792
-0.050536 0.023795
-0.050740 0.026645
-0.050907 0.029308
-0.051056 0.031757
-0.051208 0.033969
-0.051378 0.035932
-0.051581 0.037642
-0.051824 0.039108
-0.052112 0.040350
-0.052444 0.041397
-0.052813 0.042288
-0.053204 0.043070
-0.053596 0.043787
-0.053965 0.044480
-0.054282 0.045175
-0.054527 0.045875
-0.054689 0.046563
-0.054772 0.047196
-0.054792 0.047720
-0.054774 0.048072
-0.054746 0.048193
-0.054734 0.048036
-0.054761 0.047567
-0.054843 0.046768
-0.054988 0.045640
-0.055200 0.044195
-0.055478 0.042462
-0.011708 -0.021015
-0.013528 -0.022890
-0.015316 -0.024720
-0.017086 -0.026470
-0.018841 -0.028106
-0.020575 -0.029599
-0.022276 -0.030933
-0.023923 -0.032104
-0.025494 -0.033118
-0.026970 -0.033998
-0.028336 -0.034770
-0.029582 -0.035472
-0.030707 -0.036143
-0.031714 -0.036825
-0.032609 -0.037554
-0.033402 -0.038358
-0.034103 -0.039256
-0.034718 -0.040251
-0.035251 -0.041336
-0.035705 -0.042491
-0.036078 -0.043688
-0.036368 -0.044895
-0.036572 -0.046081
-0.036689 -0.047216
-0.036718 -0.048277
-0.036662 -0.049249
-0.036526 -0.050127
-0.036319 -0.050915
-0.036054 -0.051625
-0.035747 -0.052276
-0.035416 -0.052889
-0.035079 -0.053479
-0.034748 -0.054061
-0.034432 -0.054635
-0.034136 -0.055194
-0.033860 -0.055721
-0.033598 -0.056193
-0.033348 -0.056583
-0.033105 -0.056863
-0.032868 -0.057006
-0.032639 -0.056989
-0.032425 -0.056794
-0.032234 -0.056404
-0.032078 -0.055808
-0.031972 -0.055000
-0.031928 -0.053980
-0.031961 -0.052750
-0.032087 -0.051318
-0.032319 -0.049693
-0.032667 -0.047889
-0.033139 -0.045919
-0.033736 -0.043796
-0.034453 -0.041535
-0.035284 -0.039150
-0.036219 -0.036656
-0.037247 -0.034070
-0.038361 -0.031408
-0.039555 -0.028689
-0.040824 -0.025927
-0.042168 -0.023138
-0.043585 -0.020333
-0.045074 -0.017519
-0.046632 -0.014702
-0.048252 -0.011881
-0.049927 -0.009054
-0.051646 -0.006215
-0.053397 -0.003356
-0.055165 -0.000471
-0.056935 0.002441
-0.058691 0.005372
-0.060416 0.008305
-0.062097 0.011213
-0.063721 0.014062
-0.065281 0.016815
-0.066770 0.019435
-0.068188 0.021891
-0.069530 0.024154
-0.070795 0.026205
-0.071976 0.028031
-0.073067 0.029630
-0.074058 0.031005
-0.074939 0.032172
-0.075701 0.033152
-0.076336 0.033974
-0.076842 0.034671
-0.077221 0.035274
-0.077484 0.035812
-0.077648 0.036304
-0.077736 0.036755
-0.077770 0.037155
-0.077774 0.037484
-0.077765 0.037709
-0.077759 0.037797
-0.077766 0.037717
-0.077788 0.037442
-0.077824 0.036957
-0.077868 0.036253
-0.077908 0.035334
-0.077931 0.034211
-0.077920 0.032901
-0.077862 0.031427
0.037419 -0.007924
0.035525 -0.009852
0.033597 -0.011840
0.031658 -0.013851
0.029732 -0.015845
0.027842 -0.017794
0.026004 -0.019679
0.024225 -0.021491
0.022502 -0.023232
0.020819 -0.024907
0.019162 -0.026522
0.017514 -0.028083
0.015865 -0.029594
0.014210 -0.031058
0.012550 -0.032476
0.010892 -0.033850
0.009245 -0.035179
0.007621 -0.036468
0.006030 -0.037719
0.004484 -0.038939
0.002991 -0.040138
0.001553 -0.041330
0.000166 -0.042532
-0.001175 -0.043765
-0.002484 -0.045044
-0.003769 -0.046376
-0.005038 -0.047755
-0.006293 -0.049155
-0.007534 -0.050542
-0.008754 -0.051875
-0.009947 -0.053116
-0.011101 -0.054231
-0.012205 -0.055189
-0.013247 -0.055966
-0.014218 -0.056543
-0.015109 -0.056911
-0.015922 -0.057071
-0.016660 -0.057033
-0.017333 -0.056821
-0.017955 -0.056468
-0.018538 -0.056011
-0.019093 -0.055481
-0.019623 -0.054898
-0.020127 -0.054262
-0.020600 -0.053549
-0.021037 -0.052723
-0.021439 -0.051741
-0.021809 -0.050564
-0.022156 -0.049165
-0.022493 -0.047529
-0.022828 -0.045651
-0.023170 -0.043536
-0.023525 -0.041200
-0.023896 -0.038665
-0.024287 -0.035963
-0.024703 -0.033130
-0.025143 -0.030206
-0.025604 -0.027229
-0.026079 -0.024235
-0.026553 -0.021248
-0.027009 -0.018285
-0.027434 -0.015349
-0.027819 -0.012437
-0.028167 -0.009539
-0.028491 -0.006648
-0.028806 -0.003757
-0.029134 -0.000865
-0.029489 0.002024
-0.029884 0.004902
-0.030321 0.007755
-0.030797 0.010567
-0.031300 0.013315
-0.031817 0.015977
-0.032326 0.018527
-0.032802 0.020947
-0.033213 0.023227
-0.033525 0.025367
-0.033704 0.027376
-0.033728 0.029264
-0.033591 0.031033
-0.033308 0.032674
-0.032917 0.034169
-0.032468 0.035492
-0.032017 0.036625
-0.031618 0.037554
-0.031318 0.038278
-0.031149 0.038803
-0.031130 0.039141
-0.031261 0.039310
-0.031523 0.039328
-0.031887 0.039215
-0.032309 0.038992
-0.032738 0.038681
-0.033121 0.038307
-0.033408 0.037893
-0.033564 0.037456
-0.033571 0.037004
-0.033438 0.036530
-0.033197 0.036012
-0.032896 0.035419
-0.032588 0.034722
0.003764 0.014416
0.001923 0.012545
0.000162 0.010704
-0.001531 0.008913
-0.003181 0.007184
-0.004812 0.005526
-0.006444 0.003941
-0.008082 0.002421
-0.009713 0.000945
-0.011311 -0.000518
-0.012840 -0.002005
-0.014269 -0.003546
-0.015580 -0.005153
-0.016772 -0.006818
-0.017860 -0.008517
-0.018861 -0.010223
-0.019794 -0.011920
-0.020673 -0.013606
-0.021507 -0.015289
-0.022306 -0.016985
-0.023078 -0.018710
-0.023828 -0.020470
-0.024558 -0.022255
-0.025264 -0.024040
-0.025937 -0.025791
-0.026561 -0.027472
-0.027118 -0.029050
-0.027588 -0.030510
-0.027953 -0.031847
-0.028202 -0.033073
-0.028333 -0.034204
-0.028358 -0.035257
-0.028300 -0.036239
-0.028192 -0.037160
-0.028070 -0.038034
-0.027969 -0.038889
-0.027920 -0.039755
-0.027953 -0.040666
-0.028087 -0.041638
-0.028333 -0.042667
-0.028691 -0.043722
-0.029147 -0.044749
-0.029683 -0.045684
-0.030279 -0.046462
-0.030914 -0.047025
-0.031571 -0.047333
-0.032239 -0.047362
-0.032913 -0.047108
-0.033592 -0.046584
-0.034280 -0.045816
-0.034987 -0.044837
-0.035723 -0.043688
-0.036500 -0.042410
-0.037329 -0.041050
-0.038221 -0.039646
-0.039183 -0.038232
-0.040213 -0.036820
-0.041304 -0.035405
-0.042440 -0.033960
-0.043601 -0.032448
-0.044767 -0.030830
-0.045920 -0.029070
-0.047047 -0.027143
-0.048142 -0.025032
-0.049203 -0.022734
-0.050234 -0.020252
-0.051243 -0.017601
-0.052240 -0.014800
-0.053232 -0.011875
-0.054217 -0.008861
-0.055186 -0.005799
-0.056114 -0.002735
-0.056975 0.000284
-0.057735 0.003219
-0.058365 0.006045
-0.058841 0.008747
-0.059145 0.011318
-0.059267 0.013757
-0.059206 0.016060
-0.058969 0.018221
-0.058567 0.020235
-0.058018 0.022095
-0.057342 0.023799
-0.056557 0.025346
-0.055684 0.026739
-0.054738 0.027983
-0.053731 0.029092
-0.052671 0.030085
-0.051561 0.030990
-0.050398 0.031841
-0.049175 0.032666
-0.047883 0.033486
-0.046515 0.034308
-0.045077 0.035124
-0.043586 0.035914
-0.042071 0.036650
-0.040565 0.037303
-0.039105 0.037843
-0.037724 0.038249
-0.036449 0.038502
-0.035298 0.038590
0.036214 0.004040
0.034379 0.002201
0.032489 0.000340
0.030561 -0.001519
0.028606 -0.003363
0.026633 -0.005179
0.024644 -0.006963
0.022639 -0.008712
0.020613 -0.010425
0.018566 -0.012100
0.016499 -0.013735
0.014420 -0.015331
0.012339 -0.016886
0.010266 -0.018404
0.008214 -0.019888
0.006196 -0.021343
0.004220 -0.022777
0.002296 -0.024197
0.000433 -0.025614
-0.001366 -0.027041
-0.003097 -0.028495
-0.004761 -0.029996
-0.006364 -0.031565
-0.007913 -0.033221
-0.009415 -0.034972
-0.010873 -0.036815
-0.012285 -0.038733
-0.013641 -0.040695
-0.014925 -0.042664
-0.016121 -0.044602
-0.017211 -0.046475
-0.018180 -0.048253
-0.019019 -0.049915
-0.019720 -0.051448
-0.020282 -0.052846
-0.020706 -0.054112
-0.020998 -0.055257
-0.021170 -0.056302
-0.021236 -0.057272
-0.021212 -0.058193
-0.021118 -0.059090
-0.020969 -0.059974
-0.020782 -0.060842
-0.020567 -0.061674
-0.020335 -0.062435
-0.020097 -0.063082
-0.019863 -0.063573
-0.019645 -0.063867
-0.019456 -0.063935
-0.019309 -0.063755
-0.019217 -0.063316
-0.019190 -0.062618
-0.019236 -0.061672
-0.019362 -0.060501
-0.019571 -0.059134
-0.019864 -0.057610
-0.020238 -0.055970
-0.020688 -0.054258
-0.021208 -0.052512
-0.021791 -0.050756
-0.022428 -0.049005
-0.023115 -0.047257
-0.023847 -0.045499
-0.024623 -0.043711
-0.025445 -0.041871
-0.026314 -0.039960
-0.027232 -0.037962
-0.028200 -0.035868
-0.029217 -0.033674
-0.030282 -0.031385
-0.031392 -0.029011
-0.032542 -0.026569
-0.033725 -0.024081
-0.034928 -0.021570
-0.036139 -0.019059
-0.037342 -0.016566
-0.038520 -0.014106
-0.039661 -0.011689
-0.040758 -0.009324
-0.041809 -0.007021
-0.042823 -0.004792
-0.043809 -0.002653
-0.044781 -0.000617
-0.045749 0.001304
-0.046722 0.003102
-0.047706 0.004778
-0.048702 0.006334
-0.049711 0.007779
-0.050731 0.009123
-0.051752 0.010377
-0.052760 0.011554
-0.053735 0.012665
-0.054650 0.013726
-0.055478 0.014747
-0.056195 0.015739
-0.056789 0.016701
-0.057262 0.017627
-0.057629 0.018496
-0.057919 0.019282
-0.058164 0.019960
-0.058397 0.020503
-0.020447 -0.001163
-0.022317 -0.002997
-0.024203 -0.004791
-0.026096 -0.006521
-0.027986 -0.008172
-0.029870 -0.009735
-0.031745 -0.011211
-0.033611 -0.012606
-0.035471 -0.013928
-0.037329 -0.015181
-0.039187 -0.016369
-0.041046 -0.017487
-0.042901 -0.018533
-0.044748 -0.019500
-0.046576 -0.020383
-0.048375 -0.021179
-0.050132 -0.021886
-0.051833 -0.022507
-0.053464 -0.023054
-0.055013 -0.023541
-0.056471 -0.023993
-0.057832 -0.024438
-0.059096 -0.024908
-0.060269 -0.025433
-0.061355 -0.026037
-0.062361 -0.026729
-0.063287 -0.027504
-0.064130 -0.028344
-0.064883 -0.029220
-0.065538 -0.030099
-0.066088 -0.030952
-0.066528 -0.031755
-0.066855 -0.032489
-0.067069 -0.033145
-0.067174 -0.033717
-0.067178 -0.034212
-0.067090 -0.034641
-0.066928 -0.035027
-0.066711 -0.035395
-0.066463 -0.035778
-0.066206 -0.036201
-0.065959 -0.036679
-0.065735 -0.037208
-0.065539 -0.037763
-0.065371 -0.038296
-0.065223 -0.038750
-0.065091 -0.039064
-0.064970 -0.039185
-0.064857 -0.039071
-0.064752 -0.038695
-0.064655 -0.038043
-0.064569 -0.037120
-0.064494 -0.035940
-0.064435 -0.034532
-0.064397 -0.032937
-0.064384 -0.031205
-0.064403 -0.029390
-0.064458 -0.027549
-0.064551 -0.025728
-0.064680 -0.023962
-0.064839 -0.022261
-0.065020 -0.020615
-0.065215 -0.018993
-0.065419 -0.017351
-0.065634 -0.015646
-0.065865 -0.013834
-0.066118 -0.011885
-0.066400 -0.009780
-0.066715 -0.007515
-0.067061 -0.005102
-0.067430 -0.002569
-0.067811 0.000049
-0.068189 0.002708
-0.068548 0.005363
-0.068870 0.007974
-0.069136 0.010502
-0.069325 0.012918
-0.069415 0.015203
-0.069390 0.017342
-0.069237 0.019330
-0.068958 0.021164
-0.068561 0.022846
-0.068064 0.024375
-0.067489 0.025757
-0.066862 0.026997
-0.066202 0.028101
-0.065530 0.029075
-0.064855 0.029924
-0.064185 0.030652
-0.063515 0.031260
-0.062835 0.031749
-0.062127 0.032123
-0.061366 0.032386
-0.060526 0.032546
-0.059584 0.032614
-0.058525 0.032598
-0.057352 0.032501
-0.056082 0.032321
-0.054748 0.032051
-0.053390 0.031683
-0.052049 0.031209
-0.018762 0.009727
-0.020586 0.007841
-0.022357 0.005961
-0.024079 0.004098
-0.025755 0.002254
-0.027386 0.000432
-0.028972 -0.001374
-0.030507 -0.003171
-0.031984 -0.004967
-0.033397 -0.006771
-0.034737 -0.008590
-0.035999 -0.010428
-0.037175 -0.012282
-0.038260 -0.014145
-0.039252 -0.016009
-0.040152 -0.017867
-0.040969 -0.019717
-0.041713 -0.021567
-0.042396 -0.023427
-0.043032 -0.025311
-0.043628 -0.027229
-0.044189 -0.029185
-0.044713 -0.031168
-0.045195 -0.033160
-0.045625 -0.035132
-0.045993 -0.037055
-0.046287 -0.038898
-0.046499 -0.040638
-0.046621 -0.042259
-0.046650 -0.043755
-0.046586 -0.045126
-0.046434 -0.046378
-0.046204 -0.047520
-0.045915 -0.048567
-0.045588 -0.049532
-0.045251 -0.050432
-0.044926 -0.051285
-0.044634 -0.052102
-0.044386 -0.052887
-0.044186 -0.053632
-0.044036 -0.054310
-0.043932 -0.054885
-0.043875 -0.055311
-0.043865 -0.055538
-0.043905 -0.055523
-0.044000 -0.055227
-0.044154 -0.054626
-0.044371 -0.053708
-0.044657 -0.052479
-0.045014 -0.050956
-0.045445 -0.049172
-0.045951 -0.047166
-0.046533 -0.044983
-0.047189 -0.042666
-0.047916 -0.040256
-0.048704 -0.037786
-0.049542 -0.035276
-0.050414 -0.032742
-0.051305 -0.030187
-0.052204 -0.027612
-0.053101 -0.025012
-0.053993 -0.022382
-0.054881 -0.019714
-0.055770 -0.017002
-0.056666 -0.014239
-0.057573 -0.011427
-0.058497 -0.008572
-0.059438 -0.005690
-0.060388 -0.002809
-0.061337 0.000037
-0.062268 0.002810
-0.063160 0.005472
-0.063993 0.007991
-0.064745 0.010345
-0.065395 0.012516
-0.065930 0.014492
-0.066340 0.016263
-0.066622 0.017823
-0.066779 0.019164
-0.066820 0.020280
-0.066753 0.021172
-0.066588 0.021843
-0.066339 0.022305
-0.066023 0.022579
-0.065657 0.022695
-0.065260 0.022690
-0.064846 0.022602
-0.064422 0.022468
-0.063985 0.022315
-0.063522 0.022161
-0.063019 0.022006
-0.062459 0.021843
-0.061837 0.021649
-0.061152 0.021398
-0.060416 0.021060
-0.059645 0.020610
-0.058858 0.020027
-0.058076 0.019298
-0.057314 0.018419
-0.056588 0.017390
-0.055909 0.016221
0.014642 0.008498
0.012842 0.006576
0.011150 0.004602
0.009561 0.002637
0.008082 0.000746
0.006726 -0.001011
0.005518 -0.002593
0.004487 -0.003977
0.003667 -0.005159
0.003084 -0.006148
0.002752 -0.006958
0.002665 -0.007606
0.002795 -0.008116
0.003102 -0.008520
0.003531 -0.008864
0.004025 -0.009209
0.004524 -0.009629
0.004980 -0.010188
0.005357 -0.010930
0.005646 -0.011853
0.005862 -0.012917
0.006037 -0.014051
0.006213 -0.015182
0.006433 -0.016244
0.006737 -0.017194
0.007158 -0.018004
0.007724 -0.018667
0.008449 -0.019182
0.009329 -0.019556
0.010338 -0.019800
0.011426 -0.019931
0.012531 -0.019976
0.013585 -0.019977
0.014523 -0.019983
0.015291 -0.020049
0.015849 -0.020211
0.016180 -0.020476
0.016286 -0.020811
0.016182 -0.021150
0.015888 -0.021414
0.015423 -0.021526
0.014802 -0.021425
0.014037 -0.021067
0.013139 -0.020424
0.012116 -0.019486
0.010973 -0.018251
0.009712 -0.016726
0.008332 -0.014925
0.006830 -0.012873
0.005203 -0.010609
0.003449 -0.008179
0.001578 -0.005643
-0.000395 -0.003059
-0.002446 -0.000481
-0.004545 0.002058
-0.006663 0.004541
-0.008777 0.006964
-0.010872 0.009333
-0.012943 0.011653
-0.014991 0.013926
-0.017023 0.016152
-0.019044 0.018328
-0.021063 0.020453
-0.023087 0.022525
-0.025124 0.024546
-0.027177 0.026524
-0.029247 0.028469
-0.031326 0.030393
-0.033398 0.032308
-0.035432 0.034218
-0.037386 0.036125
-0.039209 0.038017
-0.040853 0.039873
-0.042285 0.041660
-0.043487 0.043336
-0.044463 0.044857
-0.045225 0.046179
-0.045795 0.047271
-0.046194 0.048106
-0.046441 0.048669
-0.046552 0.048950
-0.046539 0.048950
-0.046410 0.048682
-0.046168 0.048168
-0.045813 0.047448
-0.045337 0.046573
-0.044728 0.045600
-0.043966 0.044592
-0.043029 0.043602
-0.041906 0.042669
-0.040601 0.041810
-0.039144 0.041016
-0.037582 0.040264
-0.035968 0.039522
-0.034352 0.038757
-0.032778 0.037942
-0.031276 0.037055
-0.029867 0.036081
-0.028565 0.035008
-0.027373 0.033833
-0.026291 0.032565
0.110887 0.000769
0.109118 -0.001056
0.107467 -0.002857
0.105925 -0.004629
0.104471 -0.006348
0.103081 -0.007983
0.101732 -0.009501
0.100402 -0.010871
0.099069 -0.012073
0.097715 -0.013092
0.096322 -0.013925
0.094872 -0.014575
0.093356 -0.015053
0.091767 -0.015376
0.090109 -0.015569
0.088392 -0.015667
0.086628 -0.015716
0.084834 -0.015769
0.083025 -0.015883
0.081214 -0.016109
0.079413 -0.016478
0.077634 -0.016989
0.075885 -0.017616
0.074175 -0.018314
0.072511 -0.019034
0.070894 -0.019732
0.069322 -0.020373
0.067794 -0.020930
0.066305 -0.021388
0.064856 -0.021743
0.063451 -0.021999
0.062099 -0.022171
0.060810 -0.022285
0.059598 -0.022372
0.058472 -0.022472
0.057436 -0.022624
0.056483 -0.022863
0.055603 -0.023204
0.054782 -0.023640
0.054003 -0.024132
0.053252 -0.024619
0.052512 -0.025035
0.051766 -0.025311
0.050997 -0.025391
0.050189 -0.025228
0.049329 -0.024790
0.048412 -0.024055
0.047435 -0.023014
0.046408 -0.021675
0.045345 -0.020058
0.044268 -0.018202
0.043206 -0.016161
0.042188 -0.013998
0.041242 -0.011786
0.040387 -0.009589
0.039635 -0.007456
0.038983 -0.005414
0.038414 -0.003459
0.037901 -0.001570
0.037410 0.000282
0.036905 0.002122
0.036356 0.003970
0.035737 0.005841
0.035030 0.007744
0.034225 0.009685
0.033319 0.011666
0.032316 0.013686
0.031230 0.015740
0.030080 0.017820
0.028890 0.019912
0.027691 0.022001
0.026519 0.024068
0.025404 0.026097
0.024370 0.028071
0.023427 0.029973
0.022565 0.031780
0.021756 0.033466
0.020966 0.035005
0.020161 0.036374
0.019313 0.037554
0.018400 0.038538
0.017411 0.039323
0.016340 0.039914
0.015188 0.040322
0.013961 0.040564
0.012674 0.040664
0.011346 0.040648
0.010005 0.040547
0.008683 0.040393
0.007415 0.040218
0.006231 0.040045
0.005147 0.039890
0.004156 0.039754
0.003232 0.039627
0.002338 0.039493
0.001433 0.039335
0.000483 0.039137
-0.000536 0.038891
-0.001638 0.038595
-0.002829 0.038255
-0.004110 0.037884
-0.010922 -0.007260
-0.012792 -0.009086
-0.014674 -0.010804
-0.016568 -0.012393
-0.018468 -0.013841
-0.020369 -0.015151
-0.022264 -0.016343
-0.024142 -0.017457
-0.025988 -0.018545
-0.027791 -0.019663
-0.029541 -0.020858
-0.031236 -0.022151
-0.032878 -0.023535
-0.034470 -0.024981
-0.036013 -0.026446
-0.037502 -0.027886
-0.038927 -0.029261
-0.040277 -0.030540
-0.041537 -0.031701
-0.042694 -0.032730
-0.043735 -0.033625
-0.044652 -0.034395
-0.045444 -0.035061
-0.046114 -0.035657
-0.046676 -0.036227
-0.047145 -0.036825
-0.047543 -0.037501
-0.047889 -0.038292
-0.048199 -0.039212
-0.048482 -0.040248
[truncated: 1,525,537 more chars]
