# Supplementary material for: Enhancing geometric representations for molecules with equivariant vector-scalar interactive message passing
Source: Nat Commun. 2024 Jan 5;15:313. doi: 10.1038/s41467-023-43720-2 (PMC10770089; doi:10.1038/s41467-023-43720-2)
Supplement: Supplementary file 4 — Source Data [file 41467_2023_43720_MOESM4_ESM.zip › Source Data/Figure s3e(right).txt]

0.062054 0.039132
0.060232 0.037359
0.058493 0.035617
0.056840 0.033921
0.055269 0.032280
0.053771 0.030692
0.052331 0.029150
0.050933 0.027642
0.049559 0.026151
0.048194 0.024658
0.046822 0.023136
0.045427 0.021563
0.043994 0.019915
0.042507 0.018175
0.040954 0.016333
0.039331 0.014389
0.037642 0.012353
0.035900 0.010246
0.034127 0.008097
0.032348 0.005939
0.030590 0.003807
0.028877 0.001731
0.027225 -0.000263
0.025646 -0.002155
0.024146 -0.003934
0.022726 -0.005592
0.021384 -0.007129
0.020114 -0.008548
0.018909 -0.009857
0.017762 -0.011068
0.016665 -0.012195
0.015611 -0.013251
0.014596 -0.014245
0.013621 -0.015182
0.012690 -0.016060
0.011814 -0.016869
0.011006 -0.017595
0.010279 -0.018222
0.009642 -0.018730
0.009098 -0.019102
0.008647 -0.019327
0.008276 -0.019394
0.007972 -0.019299
0.007716 -0.019042
0.007489 -0.018623
0.007278 -0.018044
0.007071 -0.017304
0.006866 -0.016403
0.006662 -0.015339
0.006465 -0.014112
0.006283 -0.012723
0.006125 -0.011174
0.006000 -0.009469
0.005917 -0.007613
0.005883 -0.005614
0.005904 -0.003478
0.005982 -0.001217
0.006116 0.001158
0.006303 0.003635
0.006532 0.006199
0.006795 0.008837
0.007077 0.011533
0.007369 0.014270
0.007658 0.017034
0.007940 0.019812
0.008211 0.022595
0.008472 0.025376
0.008725 0.028148
0.008975 0.030908
0.009223 0.033649
0.009472 0.036363
0.009718 0.039036
0.009954 0.041651
0.010171 0.044183
0.010357 0.046605
0.010500 0.048888
0.010591 0.051004
0.010621 0.052929
0.010587 0.054642
0.010492 0.056131
0.010341 0.057388
0.010148 0.058414
0.009931 0.059218
0.009710 0.059815
0.009506 0.060230
0.009338 0.060494
0.009219 0.060637
0.009154 0.060689
0.009139 0.060676
0.009160 0.060613
0.009195 0.060509
0.009218 0.060363
0.009202 0.060168
0.009123 0.059912
0.008962 0.059581
0.008708 0.059158
0.008360 0.058625
0.007925 0.057969
0.007415 0.057179
0.006848 0.056251
0.006247 0.055187
0.028503 -0.036465
0.026643 -0.038178
0.024813 -0.039699
0.023030 -0.041030
0.021309 -0.042181
0.019665 -0.043173
0.018105 -0.044038
0.016630 -0.044817
0.015232 -0.045555
0.013892 -0.046297
0.012585 -0.047081
0.011286 -0.047932
0.009973 -0.048851
0.008635 -0.049818
0.007271 -0.050794
0.005888 -0.051729
0.004497 -0.052572
0.003112 -0.053275
0.001746 -0.053805
0.000411 -0.054138
-0.000879 -0.054266
-0.002112 -0.054192
-0.003279 -0.053932
-0.004377 -0.053515
-0.005410 -0.052974
-0.006392 -0.052353
-0.007341 -0.051699
-0.008281 -0.051056
-0.009234 -0.050464
-0.010216 -0.049943
-0.011232 -0.049498
-0.012276 -0.049110
-0.013327 -0.048746
-0.014361 -0.048368
-0.015349 -0.047937
-0.016264 -0.047423
-0.017082 -0.046806
-0.017785 -0.046078
-0.018356 -0.045240
-0.018786 -0.044303
-0.019070 -0.043281
-0.019208 -0.042197
-0.019213 -0.041069
-0.019104 -0.039919
-0.018909 -0.038760
-0.018660 -0.037602
-0.018390 -0.036444
-0.018128 -0.035278
-0.017899 -0.034080
-0.017723 -0.032821
-0.017611 -0.031467
-0.017573 -0.029987
-0.017612 -0.028358
-0.017727 -0.026567
-0.017914 -0.024614
-0.018165 -0.022508
-0.018469 -0.020268
-0.018812 -0.017920
-0.019180 -0.015491
-0.019556 -0.013012
-0.019927 -0.010513
-0.020277 -0.008019
-0.020597 -0.005550
-0.020878 -0.003116
-0.021118 -0.000719
-0.021318 0.001647
-0.021485 0.003992
-0.021628 0.006325
-0.021766 0.008652
-0.021916 0.010970
-0.022101 0.013276
-0.022341 0.015558
-0.022654 0.017802
-0.023051 0.019994
-0.023539 0.022119
-0.024120 0.024159
-0.024787 0.026101
-0.025529 0.027933
-0.026329 0.029650
-0.027165 0.031252
-0.028008 0.032747
-0.028831 0.034152
-0.029603 0.035488
-0.030297 0.036775
-0.030895 0.038030
-0.031388 0.039256
-0.031781 0.040441
-0.032091 0.041565
-0.032342 0.042598
-0.032562 0.043514
-0.032780 0.044293
-0.033023 0.044920
-0.033313 0.045389
-0.033666 0.045701
-0.034092 0.045863
-0.034593 0.045882
-0.035160 0.045772
-0.035775 0.045546
-0.036414 0.045224
-0.037045 0.044826
-0.037636 0.044372
0.020227 0.012388
0.018371 0.010625
0.016594 0.008889
0.014901 0.007183
0.013299 0.005518
0.011793 0.003910
0.010389 0.002381
0.009090 0.000953
0.007897 -0.000356
0.006808 -0.001531
0.005821 -0.002563
0.004929 -0.003446
0.004124 -0.004181
0.003393 -0.004775
0.002719 -0.005241
0.002076 -0.005605
0.001436 -0.005901
0.000766 -0.006174
0.000035 -0.006474
-0.000779 -0.006845
-0.001682 -0.007315
-0.002664 -0.007890
-0.003697 -0.008553
-0.004744 -0.009267
-0.005763 -0.009991
-0.006720 -0.010684
-0.007588 -0.011312
-0.008346 -0.011853
-0.008985 -0.012294
-0.009499 -0.012632
-0.009890 -0.012877
-0.010166 -0.013045
-0.010344 -0.013167
-0.010448 -0.013281
-0.010511 -0.013435
-0.010572 -0.013682
-0.010670 -0.014076
-0.010836 -0.014654
-0.011084 -0.015428
-0.011409 -0.016377
-0.011788 -0.017451
-0.012190 -0.018578
-0.012585 -0.019680
-0.012950 -0.020680
-0.013271 -0.021514
-0.013546 -0.022127
-0.013779 -0.022479
-0.013983 -0.022546
-0.014172 -0.022320
-0.014362 -0.021808
-0.014574 -0.021035
-0.014827 -0.020039
-0.015147 -0.018871
-0.015555 -0.017589
-0.016072 -0.016249
-0.016710 -0.014900
-0.017465 -0.013572
-0.018321 -0.012272
-0.019244 -0.010988
-0.020196 -0.009694
-0.021139 -0.008357
-0.022043 -0.006949
-0.022888 -0.005443
-0.023666 -0.003817
-0.024377 -0.002053
-0.025029 -0.000138
-0.025634 0.001935
-0.026204 0.004169
-0.026753 0.006555
-0.027289 0.009076
-0.027822 0.011710
-0.028354 0.014426
-0.028886 0.017195
-0.029413 0.019990
-0.029929 0.022788
-0.030424 0.025573
-0.030888 0.028331
-0.031315 0.031045
-0.031704 0.033697
-0.032055 0.036268
-0.032375 0.038737
-0.032671 0.041087
-0.032952 0.043305
-0.033227 0.045381
-0.033504 0.047312
-0.033787 0.049101
-0.034076 0.050755
-0.034366 0.052287
-0.034640 0.053716
-0.034875 0.055065
-0.035040 0.056358
-0.035099 0.057620
-0.035020 0.058865
-0.034780 0.060098
-0.034377 0.061304
-0.033824 0.062452
-0.033152 0.063503
-0.032394 0.064410
-0.031589 0.065133
-0.030767 0.065635
-0.029957 0.065890
0.012793 0.006059
0.010882 0.004242
0.008975 0.002410
0.007105 0.000617
0.005317 -0.001078
0.003654 -0.002619
0.002156 -0.003967
0.000851 -0.005092
-0.000243 -0.005975
-0.001120 -0.006602
-0.001783 -0.006964
-0.002249 -0.007058
-0.002540 -0.006891
-0.002690 -0.006486
-0.002739 -0.005880
-0.002737 -0.005137
-0.002744 -0.004343
-0.002824 -0.003598
-0.003033 -0.003002
-0.003402 -0.002625
-0.003926 -0.002484
-0.004557 -0.002543
-0.005229 -0.002730
-0.005868 -0.002969
-0.006414 -0.003192
-0.006823 -0.003347
-0.007067 -0.003400
-0.007136 -0.003325
-0.007034 -0.003106
-0.006778 -0.002736
-0.006392 -0.002216
-0.005912 -0.001565
-0.005382 -0.000817
-0.004852 -0.000027
-0.004378 0.000728
-0.004015 0.001361
-0.003811 0.001788
-0.003789 0.001954
-0.003942 0.001849
-0.004227 0.001517
-0.004588 0.001035
-0.004966 0.000488
-0.005316 -0.000049
-0.005610 -0.000514
-0.005832 -0.000863
-0.005983 -0.001057
-0.006073 -0.001070
-0.006118 -0.000877
-0.006144 -0.000463
-0.006176 0.000180
-0.006244 0.001044
-0.006376 0.002107
-0.006598 0.003329
-0.006937 0.004658
-0.007408 0.006037
-0.008020 0.007422
-0.008763 0.008791
-0.009620 0.010152
-0.010562 0.011528
-0.011568 0.012950
-0.012620 0.014443
-0.013708 0.016021
-0.014830 0.017691
-0.015987 0.019452
-0.017180 0.021301
-0.018412 0.023231
-0.019683 0.025232
-0.020991 0.027300
-0.022331 0.029427
-0.023695 0.031608
-0.025068 0.033840
-0.026431 0.036116
-0.027757 0.038434
-0.029015 0.040790
-0.030172 0.043182
-0.031205 0.045602
-0.032107 0.048031
-0.032886 0.050442
-0.033564 0.052799
-0.034164 0.055066
-0.034709 0.057206
-0.035220 0.059189
-0.035711 0.060987
-0.036189 0.062580
-0.036657 0.063949
-0.037109 0.065082
-0.037536 0.065980
-0.037920 0.066656
-0.038241 0.067137
-0.038470 0.067469
-0.038579 0.067709
-0.038535 0.067917
-0.038316 0.068152
-0.037919 0.068450
-0.037362 0.068818
-0.036683 0.069235
-0.035927 0.069659
-0.035130 0.070039
-0.034321 0.070323
-0.033514 0.070463
-0.032719 0.070415
0.072799 -0.013836
0.070938 -0.015592
0.069087 -0.017260
0.067253 -0.018831
0.065451 -0.020305
0.063702 -0.021690
0.062022 -0.023003
0.060424 -0.024260
0.058913 -0.025479
0.057491 -0.026673
0.056157 -0.027853
0.054907 -0.029021
0.053742 -0.030173
0.052662 -0.031300
0.051670 -0.032391
0.050768 -0.033434
0.049959 -0.034418
0.049246 -0.035335
0.048629 -0.036182
0.048108 -0.036961
0.047684 -0.037678
0.047355 -0.038345
0.047121 -0.038977
0.046980 -0.039596
0.046928 -0.040219
0.046952 -0.040863
0.047033 -0.041533
0.047147 -0.042226
0.047269 -0.042928
0.047376 -0.043613
0.047452 -0.044253
0.047484 -0.044820
0.047463 -0.045285
0.047384 -0.045627
0.047243 -0.045828
0.047036 -0.045876
0.046761 -0.045767
0.046417 -0.045501
0.046002 -0.045084
0.045520 -0.044528
0.044977 -0.043847
0.044384 -0.043059
0.043754 -0.042182
0.043106 -0.041229
0.042455 -0.040209
0.041811 -0.039120
0.041174 -0.037950
0.040534 -0.036681
0.039876 -0.035292
0.039177 -0.033765
0.038421 -0.032086
0.037591 -0.030250
0.036676 -0.028257
0.035672 -0.026114
0.034574 -0.023835
0.033385 -0.021434
0.032109 -0.018931
0.030754 -0.016347
0.029330 -0.013701
0.027850 -0.011009
0.026328 -0.008283
0.024779 -0.005528
0.023216 -0.002744
0.021648 0.000074
0.020078 0.002936
0.018500 0.005851
0.016902 0.008823
0.015269 0.011851
0.013590 0.014923
0.011857 0.018016
0.010074 0.021100
0.008250 0.024140
0.006403 0.027099
0.004554 0.029946
0.002725 0.032654
0.000944 0.035201
-0.000763 0.037575
-0.002365 0.039771
-0.003836 0.041790
-0.005148 0.043643
-0.006284 0.045342
-0.007233 0.046905
-0.008002 0.048347
-0.008609 0.049681
-0.009090 0.050916
-0.009488 0.052059
-0.009851 0.053115
-0.010223 0.054087
-0.010641 0.054974
-0.011127 0.055771
-0.011689 0.056468
-0.012326 0.057052
-0.013023 0.057508
-0.013761 0.057825
-0.014518 0.057999
-0.015270 0.058027
-0.015992 0.057912
-0.016661 0.057660
-0.017259 0.057276
-0.017775 0.056766
-0.018208 0.056135
0.094970 -0.002828
0.093058 -0.004623
0.091163 -0.006416
0.089305 -0.008188
0.087488 -0.009916
0.085698 -0.011580
0.083907 -0.013162
0.082080 -0.014649
0.080183 -0.016033
0.078190 -0.017308
0.076080 -0.018471
0.073844 -0.019516
0.071483 -0.020442
0.069004 -0.021247
0.066426 -0.021931
0.063770 -0.022499
0.061067 -0.022958
0.058348 -0.023324
0.055645 -0.023615
0.052987 -0.023858
0.050399 -0.024077
0.047894 -0.024299
0.045476 -0.024543
0.043141 -0.024822
0.040880 -0.025140
0.038684 -0.025493
0.036547 -0.025866
0.034471 -0.026244
0.032461 -0.026609
0.030529 -0.026946
0.028689 -0.027240
0.026957 -0.027484
0.025348 -0.027676
0.023878 -0.027816
0.022559 -0.027912
0.021401 -0.027977
0.020405 -0.028029
0.019567 -0.028089
0.018875 -0.028179
0.018307 -0.028316
0.017835 -0.028510
0.017427 -0.028755
0.017052 -0.029034
0.016686 -0.029313
0.016308 -0.029553
0.015912 -0.029712
0.015496 -0.029752
0.015065 -0.029640
0.014627 -0.029356
0.014193 -0.028886
0.013771 -0.028227
0.013366 -0.027381
0.012982 -0.026357
0.012618 -0.025168
0.012274 -0.023837
0.011945 -0.022388
0.011629 -0.020853
0.011322 -0.019261
0.011020 -0.017639
0.010721 -0.016003
0.010419 -0.014356
0.010111 -0.012684
0.009792 -0.010964
0.009458 -0.009165
0.009106 -0.007257
0.008732 -0.005216
0.008335 -0.003026
0.007911 -0.000679
0.007455 0.001823
0.006963 0.004471
0.006431 0.007246
0.005854 0.010123
0.005229 0.013074
0.004557 0.016067
0.003840 0.019071
0.003082 0.022053
0.002291 0.024986
0.001476 0.027843
0.000647 0.030604
-0.000189 0.033252
-0.001026 0.035777
-0.001864 0.038175
-0.002707 0.040452
-0.003564 0.042618
-0.004446 0.044687
-0.005367 0.046675
-0.006341 0.048597
-0.007376 0.050465
-0.008479 0.052282
-0.009644 0.054043
-0.010860 0.055737
-0.012108 0.057346
-0.013361 0.058850
-0.014590 0.060229
-0.015765 0.061465
-0.016856 0.062540
-0.017839 0.063435
-0.018698 0.064129
-0.019426 0.064599
-0.020030 0.064822
-0.020526 0.064787
0.080054 0.005157
0.078261 0.003400
0.076573 0.001657
0.075001 -0.000061
0.073555 -0.001750
0.072247 -0.003415
0.071083 -0.005065
0.070066 -0.006719
0.069192 -0.008396
0.068450 -0.010113
0.067826 -0.011876
0.067303 -0.013677
0.066867 -0.015500
0.066506 -0.017319
0.066214 -0.019106
0.065989 -0.020836
0.065830 -0.022485
0.065740 -0.024036
0.065718 -0.025473
0.065759 -0.026789
0.065857 -0.027980
0.066000 -0.029051
0.066176 -0.030013
0.066369 -0.030888
0.066561 -0.031707
0.066738 -0.032505
0.066882 -0.033313
0.066984 -0.034153
0.067037 -0.035030
0.067041 -0.035929
0.067001 -0.036825
0.066924 -0.037685
0.066818 -0.038483
0.066692 -0.039197
0.066557 -0.039816
0.066420 -0.040334
0.066288 -0.040746
0.066157 -0.041048
0.066015 -0.041231
0.065843 -0.041281
0.065612 -0.041187
0.065292 -0.040940
0.064857 -0.040538
0.064286 -0.039983
0.063566 -0.039277
0.062691 -0.038417
0.061665 -0.037395
0.060497 -0.036195
0.059198 -0.034801
0.057779 -0.033201
0.056251 -0.031390
0.054626 -0.029376
0.052917 -0.027177
0.051141 -0.024821
0.049317 -0.022343
0.047464 -0.019780
0.045603 -0.017169
0.043751 -0.014545
0.041919 -0.011933
0.040113 -0.009348
0.038334 -0.006795
0.036582 -0.004270
0.034859 -0.001763
0.033167 0.000742
0.031505 0.003259
0.029871 0.005803
0.028254 0.008381
0.026637 0.010996
0.025000 0.013641
0.023323 0.016301
0.021591 0.018953
0.019797 0.021567
0.017943 0.024107
0.016040 0.026535
0.014106 0.028816
0.012165 0.030924
0.010246 0.032837
0.008381 0.034552
0.006608 0.036073
0.004966 0.037423
0.003496 0.038631
0.002234 0.039732
0.001206 0.040755
0.000423 0.041717
-0.000128 0.042619
-0.000480 0.043452
-0.000677 0.044199
-0.000769 0.044845
-0.000804 0.045376
-0.000825 0.045788
-0.000864 0.046078
-0.000946 0.046247
-0.001083 0.046297
-0.001274 0.046232
-0.001507 0.046062
-0.001761 0.045801
-0.002008 0.045471
-0.002210 0.045103
-0.002333 0.044727
-0.002344 0.044371
-0.002227 0.044053
0.068804 0.057565
0.066916 0.055680
0.064958 0.053624
0.062955 0.051447
0.060931 0.049207
0.058913 0.046953
0.056923 0.044722
0.054976 0.042528
0.053074 0.040367
0.051207 0.038221
0.049358 0.036069
0.047509 0.033894
0.045650 0.031690
0.043772 0.029457
0.041878 0.027201
0.039972 0.024932
0.038066 0.022661
0.036173 0.020398
0.034313 0.018154
0.032503 0.015934
0.030764 0.013742
0.029107 0.011577
0.027538 0.009431
0.026049 0.007287
0.024625 0.005116
0.023241 0.002883
0.021873 0.000555
0.020501 -0.001885
0.019122 -0.004426
0.017747 -0.007031
0.016395 -0.009641
0.015088 -0.012199
0.013847 -0.014651
0.012685 -0.016955
0.011615 -0.019080
0.010643 -0.021003
0.009775 -0.022712
0.009012 -0.024203
0.008348 -0.025484
0.007772 -0.026581
0.007259 -0.027534
0.006773 -0.028399
0.006267 -0.029247
0.005690 -0.030150
0.005000 -0.031163
0.004174 -0.032306
0.003221 -0.033547
0.002176 -0.034814
0.001089 -0.036010
0.000006 -0.037041
-0.001033 -0.037825
-0.002001 -0.038303
-0.002878 -0.038438
-0.003652 -0.038213
-0.004316 -0.037627
-0.004869 -0.036697
-0.005312 -0.035454
-0.005655 -0.033949
-0.005915 -0.032249
-0.006119 -0.030434
-0.006305 -0.028597
-0.006511 -0.026831
-0.006776 -0.025207
-0.007119 -0.023764
-0.007539 -0.022485
-0.008014 -0.021305
-0.008518 -0.020136
-0.009026 -0.018882
-0.009526 -0.017467
-0.010011 -0.015832
-0.010478 -0.013944
-0.010927 -0.011796
-0.011350 -0.009404
-0.011738 -0.006804
-0.012079 -0.004048
-0.012360 -0.001197
-0.012573 0.001683
-0.012708 0.004525
-0.012758 0.007265
-0.012712 0.009849
-0.012559 0.012238
-0.012287 0.014415
-0.011886 0.016382
-0.011360 0.018162
-0.010728 0.019783
-0.010021 0.021274
-0.009281 0.022662
-0.008549 0.023965
-0.007866 0.025200
-0.007265 0.026377
-0.006774 0.027503
-0.006413 0.028578
-0.006192 0.029597
-0.006113 0.030550
-0.006165 0.031425
-0.006328 0.032215
-0.006567 0.032919
-0.006833 0.033545
-0.007068 0.034111
-0.007211 0.034643
-0.007215 0.035165
0.092684 0.020300
0.090836 0.018565
0.088988 0.016907
0.087146 0.015327
0.085316 0.013825
0.083503 0.012395
0.081708 0.011030
0.079934 0.009720
0.078183 0.008459
0.076458 0.007241
0.074762 0.006065
0.073099 0.004931
0.071473 0.003844
0.069889 0.002810
0.068348 0.001835
0.066854 0.000924
0.065408 0.000080
0.064013 -0.000697
0.062669 -0.001411
0.061378 -0.002065
0.060142 -0.002669
0.058963 -0.003231
0.057843 -0.003763
0.056782 -0.004276
0.055783 -0.004779
0.054847 -0.005282
0.053978 -0.005794
0.053182 -0.006323
0.052467 -0.006872
0.051839 -0.007445
0.051304 -0.008040
0.050863 -0.008650
0.050514 -0.009268
0.050250 -0.009882
0.050057 -0.010478
0.049922 -0.011046
0.049828 -0.011575
0.049761 -0.012059
0.049708 -0.012493
0.049658 -0.012877
0.049604 -0.013207
0.049540 -0.013482
0.049467 -0.013698
0.049383 -0.013849
0.049292 -0.013930
0.049196 -0.013931
0.049099 -0.013848
0.049000 -0.013673
0.048899 -0.013401
0.048789 -0.013029
0.048662 -0.012549
0.048506 -0.011956
0.048307 -0.011242
0.048050 -0.010400
0.047721 -0.009425
0.047312 -0.008314
0.046814 -0.007070
0.046228 -0.005699
0.045555 -0.004208
0.044801 -0.002609
0.043976 -0.000916
0.043088 0.000861
0.042147 0.002710
0.041162 0.004620
0.040141 0.006584
0.039087 0.008594
0.038001 0.010644
0.036882 0.012728
0.035724 0.014840
0.034518 0.016973
0.033259 0.019121
0.031940 0.021278
0.030561 0.023439
0.029125 0.025602
0.027637 0.027763
0.026109 0.029919
0.024553 0.032066
0.022983 0.034196
0.021413 0.036301
0.019856 0.038370
0.018318 0.040391
0.016805 0.042351
0.015314 0.044237
0.013838 0.046041
0.012366 0.047755
0.010885 0.049374
0.009379 0.050900
0.007835 0.052333
0.006244 0.053676
0.004605 0.054931
0.002921 0.056094
0.001206 0.057163
-0.000521 0.058130
-0.002241 0.058987
-0.003932 0.059723
-0.005576 0.060331
-0.007157 0.060799
-0.008662 0.061120
-0.010084 0.061283
-0.011417 0.061280
-0.012661 0.061107
0.007747 0.048954
0.005756 0.047092
0.003633 0.045096
0.001409 0.043025
-0.000883 0.040934
-0.003214 0.038869
-0.005563 0.036861
-0.007921 0.034923
-0.010291 0.033051
-0.012680 0.031233
-0.015103 0.029453
-0.017570 0.027693
-0.020088 0.025938
-0.022658 0.024174
-0.025276 0.022391
-0.027929 0.020585
-0.030600 0.018753
-0.033264 0.016895
-0.035897 0.015013
-0.038471 0.013106
-0.040962 0.011170
-0.043352 0.009196
-0.045630 0.007169
-0.047797 0.005067
-0.049862 0.002868
-0.051837 0.000552
-0.053732 -0.001885
-0.055551 -0.004426
-0.057291 -0.007038
-0.058944 -0.009676
-0.060505 -0.012298
-0.061971 -0.014866
-0.063339 -0.017353
-0.064607 -0.019735
-0.065766 -0.021989
-0.066800 -0.024091
-0.067695 -0.026022
-0.068439 -0.027773
-0.069030 -0.029351
-0.069483 -0.030780
-0.069824 -0.032105
-0.070094 -0.033386
-0.070342 -0.034683
-0.070607 -0.036045
-0.070912 -0.037488
-0.071255 -0.038982
-0.071611 -0.040461
-0.071942 -0.041836
-0.072210 -0.043017
-0.072384 -0.043928
-0.072448 -0.044515
-0.072396 -0.044749
-0.072230 -0.044622
-0.071957 -0.044142
-0.071584 -0.043329
-0.071124 -0.042218
-0.070589 -0.040854
-0.070005 -0.039304
-0.069408 -0.037648
-0.068848 -0.035980
-0.068376 -0.034394
-0.068038 -0.032959
-0.067857 -0.031705
-0.067828 -0.030611
-0.067916 -0.029605
-0.068073 -0.028590
-0.068247 -0.027462
-0.068395 -0.026131
-0.068484 -0.024528
-0.068491 -0.022614
-0.068398 -0.020374
-0.068194 -0.017817
-0.067871 -0.014973
-0.067424 -0.011886
-0.066851 -0.008611
-0.066160 -0.005214
-0.065366 -0.001775
-0.064491 0.001615
-0.063567 0.004864
-0.062618 0.007894
-0.061665 0.010650
-0.060713 0.013116
-0.059755 0.015312
-0.058783 0.017277
-0.057788 0.019062
-0.056769 0.020712
-0.055730 0.022269
-0.054681 0.023762
-0.053631 0.025210
-0.052591 0.026623
-0.051567 0.028002
-0.050560 0.029341
-0.049568 0.030629
-0.048581 0.031858
-0.047587 0.033019
-0.046570 0.034109
-0.045510 0.035126
-0.044391 0.036074
-0.043196 0.036957
-0.041922 0.037780
-0.040577 0.038544
0.072614 0.020732
0.070772 0.018887
0.068979 0.016975
0.067244 0.015022
0.065571 0.013045
0.063965 0.011052
0.062429 0.009042
0.060963 0.007005
0.059571 0.004924
0.058252 0.002784
0.057009 0.000573
0.055842 -0.001715
0.054750 -0.004074
0.053729 -0.006491
0.052772 -0.008946
0.051872 -0.011419
0.051018 -0.013888
0.050202 -0.016335
0.049413 -0.018746
0.048641 -0.021111
0.047874 -0.023426
0.047100 -0.025692
0.046309 -0.027911
0.045492 -0.030088
0.044644 -0.032224
0.043767 -0.034314
0.042866 -0.036345
0.041952 -0.038300
0.041040 -0.040159
0.040142 -0.041904
0.039272 -0.043522
0.038443 -0.045008
0.037666 -0.046363
0.036945 -0.047588
0.036277 -0.048684
0.035648 -0.049646
0.035033 -0.050466
0.034401 -0.051135
0.033714 -0.051654
0.032936 -0.052025
0.032035 -0.052256
0.030985 -0.052353
0.029775 -0.052316
0.028404 -0.052137
0.026887 -0.051797
0.025246 -0.051271
0.023511 -0.050535
0.021710 -0.049564
0.019871 -0.048343
0.018017 -0.046866
0.016165 -0.045139
0.014330 -0.043179
0.012522 -0.041010
0.010744 -0.038664
0.008997 -0.036171
0.007272 -0.033562
0.005559 -0.030864
0.003845 -0.028101
0.002118 -0.025291
0.000370 -0.022450
-0.001402 -0.019580
-0.003191 -0.016679
-0.004986 -0.013736
-0.006774 -0.010735
-0.008540 -0.007660
-0.010270 -0.004498
-0.011957 -0.001239
-0.013596 0.002121
-0.015183 0.005577
-0.016719 0.009116
-0.018204 0.012713
-0.019633 0.016339
-0.021002 0.019955
-0.022304 0.023523
-0.023526 0.027005
-0.024653 0.030370
-0.025670 0.033594
-0.026560 0.036660
-0.027309 0.039559
-0.027908 0.042285
-0.028351 0.044833
-0.028639 0.047200
-0.028782 0.049383
-0.028793 0.051376
-0.028692 0.053179
-0.028501 0.054792
-0.028248 0.056219
-0.027956 0.057467
-0.027649 0.058546
-0.027343 0.059464
-0.027045 0.060228
-0.026750 0.060847
-0.026445 0.061328
-0.026105 0.061683
-0.025702 0.061932
-0.025210 0.062096
-0.024608 0.062194
-0.023888 0.062238
-0.023053 0.062229
-0.022120 0.062158
-0.021116 0.062009
0.122035 0.031512
0.120170 0.029755
0.118296 0.028047
0.116433 0.026402
0.114600 0.024836
0.112816 0.023362
0.111099 0.021994
0.109459 0.020745
0.107903 0.019625
0.106432 0.018644
0.105041 0.017805
0.103720 0.017108
0.102458 0.016547
0.101239 0.016110
0.100050 0.015783
0.098879 0.015550
0.097718 0.015391
0.096564 0.015288
0.095416 0.015220
0.094276 0.015166
0.093151 0.015101
0.092046 0.015004
0.090971 0.014850
0.089932 0.014618
0.088936 0.014290
0.087985 0.013852
0.087081 0.013298
0.086217 0.012632
0.085386 0.011866
0.084574 0.011016
0.083769 0.010103
0.082959 0.009149
0.082134 0.008172
0.081289 0.007190
0.080423 0.006215
0.079540 0.005261
0.078647 0.004338
0.077751 0.003456
0.076859 0.002623
0.075979 0.001843
0.075116 0.001122
0.074273 0.000461
0.073454 -0.000139
0.072660 -0.000674
0.071890 -0.001139
0.071141 -0.001526
0.070411 -0.001823
0.069692 -0.002017
0.068978 -0.002093
0.068260 -0.002036
0.067533 -0.001836
0.066791 -0.001486
0.066032 -0.000981
0.065258 -0.000320
0.064472 0.000498
0.063681 0.001471
0.062887 0.002595
0.062094 0.003864
0.061301 0.005268
0.060506 0.006798
0.059706 0.008441
0.058896 0.010185
0.058071 0.012019
0.057226 0.013935
0.056357 0.015924
0.055460 0.017982
0.054532 0.020103
0.053570 0.022282
0.052573 0.024515
0.051543 0.026796
0.050485 0.029118
0.049407 0.031474
0.048320 0.033858
0.047235 0.036263
0.046162 0.038679
0.045108 0.041092
0.044074 0.043480
0.043057 0.045818
0.042052 0.048077
0.041050 0.050227
0.040046 0.052245
0.039031 0.054111
0.037998 0.055810
0.036939 0.057333
0.035844 0.058673
0.034703 0.059828
0.033504 0.060797
0.032239 0.061586
0.030901 0.062200
0.029490 0.062650
0.028012 0.062950
0.026480 0.063115
0.024913 0.063165
0.023333 0.063120
0.021762 0.062999
0.020224 0.062814
0.018737 0.062574
0.017316 0.062276
0.015971 0.061911
0.014709 0.061467
0.013531 0.060929
0.160612 0.017880
0.158612 0.016161
0.156475 0.014589
0.154250 0.013173
0.151981 0.011905
0.149710 0.010766
0.147462 0.009725
0.145250 0.008745
0.143070 0.007788
0.140904 0.006820
0.138728 0.005822
0.136516 0.004787
0.134245 0.003720
0.131896 0.002635
0.129461 0.001552
0.126937 0.000494
0.124332 -0.000518
0.121661 -0.001461
0.118944 -0.002316
0.116204 -0.003068
0.113466 -0.003710
0.110753 -0.004243
0.108084 -0.004680
0.105477 -0.005044
0.102943 -0.005368
0.100493 -0.005681
0.098135 -0.006010
0.095881 -0.006369
0.093739 -0.006761
0.091718 -0.007177
0.089825 -0.007607
0.088064 -0.008037
0.086440 -0.008454
0.084954 -0.008849
0.083609 -0.009213
0.082404 -0.009542
0.081337 -0.009834
0.080401 -0.010090
0.079584 -0.010314
0.078870 -0.010516
0.078242 -0.010708
0.077678 -0.010902
0.077159 -0.011107
0.076668 -0.011325
0.076194 -0.011547
0.075731 -0.011753
0.075279 -0.011916
0.074838 -0.012010
0.074410 -0.012009
0.073997 -0.011897
0.073604 -0.011662
0.073231 -0.011304
0.072882 -0.010828
0.072557 -0.010243
0.072255 -0.009561
0.071971 -0.008795
0.071697 -0.007957
0.071424 -0.007055
0.071140 -0.006095
0.070836 -0.005078
0.070502 -0.003997
0.070133 -0.002843
0.069723 -0.001599
0.069264 -0.000247
0.068749 0.001228
0.068167 0.002839
0.067508 0.004588
0.066762 0.006470
0.065924 0.008469
0.064988 0.010563
0.063955 0.012728
0.062828 0.014933
0.061615 0.017153
0.060324 0.019364
0.058967 0.021545
0.057558 0.023683
0.056113 0.025772
0.054654 0.027812
0.053200 0.029809
0.051774 0.031773
0.050388 0.033712
0.049048 0.035632
0.047751 0.037538
0.046483 0.039429
0.045229 0.041306
0.043969 0.043168
0.042688 0.045013
0.041373 0.046838
0.040012 0.048630
0.038598 0.050373
0.037125 0.052048
0.035592 0.053634
0.034001 0.055119
0.032361 0.056495
0.030685 0.057760
0.028995 0.058919
0.027315 0.059975
0.025672 0.060931
0.024087 0.061783
0.022575 0.062517
0.021139 0.063112
0.029012 0.007110
0.027113 0.005300
0.025245 0.003537
0.023421 0.001838
0.021642 0.000211
0.019899 -0.001345
0.018173 -0.002833
0.016448 -0.004262
0.014711 -0.005638
0.012954 -0.006967
0.011176 -0.008255
0.009381 -0.009504
0.007576 -0.010716
0.005771 -0.011893
0.003977 -0.013036
0.002209 -0.014149
0.000479 -0.015239
-0.001200 -0.016317
-0.002817 -0.017401
-0.004367 -0.018514
-0.005848 -0.019683
-0.007263 -0.020935
-0.008617 -0.022288
-0.009916 -0.023750
-0.011162 -0.025312
-0.012351 -0.026949
-0.013479 -0.028626
-0.014537 -0.030307
-0.015516 -0.031952
-0.016409 -0.033532
-0.017213 -0.035021
-0.017926 -0.036403
-0.018552 -0.037669
-0.019097 -0.038820
-0.019573 -0.039869
-0.019994 -0.040837
-0.020382 -0.041755
-0.020760 -0.042663
-0.021153 -0.043601
-0.021585 -0.044604
-0.022071 -0.045692
-0.022618 -0.046862
-0.023221 -0.048089
-0.023864 -0.049325
-0.024526 -0.050513
-0.025184 -0.051593
-0.025817 -0.052510
-0.026405 -0.053217
-0.026936 -0.053680
-0.027402 -0.053873
-0.027802 -0.053783
-0.028140 -0.053410
-0.028425 -0.052764
-0.028673 -0.051868
-0.028901 -0.050754
-0.029130 -0.049460
-0.029377 -0.048025
-0.029660 -0.046480
-0.029988 -0.044848
-0.030366 -0.043139
-0.030792 -0.041347
-0.031258 -0.039462
-0.031755 -0.037467
-0.032274 -0.035347
-0.032806 -0.033091
-0.033345 -0.030690
-0.033890 -0.028141
-0.034437 -0.025443
-0.034988 -0.022599
-0.035542 -0.019614
-0.036098 -0.016499
-0.036654 -0.013271
-0.037198 -0.009949
-0.037717 -0.006557
-0.038189 -0.003122
-0.038591 0.000334
-0.038900 0.003789
-0.039100 0.007223
-0.039184 0.010612
-0.039156 0.013928
-0.039032 0.017142
-0.038834 0.020222
-0.038589 0.023139
-0.038324 0.025870
-0.038066 0.028400
-0.037841 0.030721
-0.037669 0.032834
-0.037567 0.034747
-0.037549 0.036479
-0.037621 0.038052
-0.037778 0.039497
-0.038006 0.040847
-0.038281 0.042135
-0.038569 0.043390
-0.038832 0.044629
-0.039038 0.045853
-0.039167 0.047043
-0.039216 0.048159
-0.039196 0.049149
-0.039128 0.049958
-0.039036 0.050534
0.031729 0.043219
0.029821 0.041427
0.027955 0.039592
0.026154 0.037724
0.024424 0.035828
0.022759 0.033905
0.021146 0.031950
0.019564 0.029965
0.017995 0.027952
0.016420 0.025919
0.014826 0.023876
0.013198 0.021834
0.011528 0.019806
0.009809 0.017802
0.008040 0.015828
0.006224 0.013889
0.004370 0.011984
0.002491 0.010105
0.000603 0.008240
-0.001280 0.006370
-0.003145 0.004471
-0.004985 0.002521
-0.006797 0.000502
-0.008578 -0.001591
-0.010325 -0.003749
-0.012033 -0.005950
-0.013695 -0.008158
-0.015302 -0.010335
-0.016850 -0.012440
-0.018333 -0.014437
-0.019743 -0.016298
-0.021073 -0.017999
-0.022313 -0.019534
-0.023452 -0.020907
-0.024484 -0.022137
-0.025405 -0.023256
-0.026219 -0.024306
-0.026935 -0.025334
-0.027571 -0.026392
-0.028147 -0.027520
-0.028684 -0.028744
-0.029195 -0.030063
-0.029687 -0.031450
-0.030157 -0.032855
-0.030596 -0.034215
-0.030997 -0.035465
-0.031353 -0.036543
-0.031662 -0.037395
-0.031925 -0.037978
-0.032147 -0.038259
-0.032333 -0.038214
-0.032489 -0.037835
-0.032616 -0.037135
-0.032720 -0.036151
-0.032805 -0.034940
-0.032878 -0.033579
-0.032950 -0.032147
-0.033033 -0.030721
-0.033133 -0.029361
-0.033254 -0.028098
-0.033390 -0.026936
-0.033533 -0.025851
-0.033667 -0.024803
-0.033780 -0.023748
-0.033862 -0.022646
-0.033905 -0.021463
-0.033905 -0.020175
-0.033859 -0.018768
-0.033769 -0.017233
-0.033638 -0.015569
-0.033469 -0.013783
-0.033269 -0.011888
-0.033046 -0.009906
-0.032806 -0.007868
-0.032557 -0.005809
-0.032305 -0.003770
-0.032054 -0.001787
-0.031801 0.000113
-0.031543 0.001914
-0.031277 0.003613
-0.031000 0.005214
-0.030711 0.006723
-0.030415 0.008146
-0.030113 0.009489
-0.029812 0.010753
-0.029516 0.011943
-0.029230 0.013061
-0.028960 0.014109
-0.028709 0.015092
-0.028480 0.016015
-0.028273 0.016886
-0.028087 0.017714
-0.027916 0.018513
-0.027752 0.019299
-0.027587 0.020088
-0.027414 0.020894
-0.027233 0.021725
-0.027049 0.022578
-0.026872 0.023441
-0.026715 0.024293
-0.026591 0.025112
-0.021090 -0.031420
-0.022992 -0.033206
-0.024791 -0.034926
-0.026477 -0.036558
-0.028039 -0.038082
-0.029467 -0.039484
-0.030760 -0.040756
-0.031920 -0.041900
-0.032960 -0.042925
-0.033897 -0.043850
-0.034756 -0.044699
-0.035566 -0.045495
-0.036354 -0.046266
-0.037145 -0.047031
-0.037956 -0.047806
-0.038797 -0.048600
-0.039667 -0.049414
-0.040553 -0.050241
-0.041433 -0.051067
-0.042279 -0.051872
-0.043060 -0.052634
-0.043749 -0.053328
-0.044325 -0.053933
-0.044773 -0.054432
-0.045086 -0.054810
-0.045264 -0.055062
-0.045314 -0.055190
-0.045250 -0.055206
-0.045089 -0.055126
-0.044853 -0.054976
-0.044565 -0.054782
-0.044244 -0.054569
-0.043908 -0.054358
-0.043563 -0.054163
-0.043211 -0.053988
-0.042842 -0.053829
-0.042442 -0.053677
-0.041998 -0.053516
-0.041496 -0.053329
-0.040932 -0.053098
-0.040305 -0.052804
-0.039626 -0.052428
-0.038909 -0.051952
-0.038174 -0.051359
-0.037444 -0.050636
-0.036742 -0.049772
-0.036090 -0.048760
-0.035503 -0.047599
-0.034995 -0.046293
-0.034570 -0.044848
-0.034230 -0.043274
-0.033970 -0.041579
-0.033781 -0.039773
-0.033655 -0.037867
-0.033579 -0.035872
-0.033543 -0.033805
-0.033533 -0.031691
-0.033541 -0.029555
-0.033561 -0.027424
-0.033594 -0.025322
-0.033647 -0.023263
-0.033733 -0.021253
-0.033867 -0.019291
-0.034065 -0.017367
-0.034341 -0.015467
-0.034701 -0.013572
-0.035147 -0.011662
-0.035672 -0.009719
-0.036262 -0.007726
-0.036898 -0.005675
-0.037562 -0.003565
-0.038233 -0.001403
-0.038901 0.000794
-0.039557 0.003004
-0.040201 0.005200
-0.040833 0.007353
-0.041458 0.009435
-0.042076 0.011417
-0.042688 0.013276
-0.043292 0.014993
-0.043884 0.016556
-0.044461 0.017962
-0.045018 0.019219
-0.045548 0.020341
-0.046042 0.021346
-0.046491 0.022261
-0.046884 0.023110
-0.047214 0.023915
-0.047475 0.024693
-0.047668 0.025449
-0.047800 0.026176
-0.047883 0.026858
-0.047937 0.027474
-0.047979 0.028000
-0.048031 0.028418
-0.048114 0.028711
-0.048245 0.028870
-0.048439 0.028890
-0.048703 0.028770
-0.049040 0.028513
-0.049447 0.028124
0.009479 -0.013408
0.007521 -0.015157
0.005461 -0.016836
0.003313 -0.018431
0.001097 -0.019933
-0.001168 -0.021343
-0.003465 -0.022669
-0.005781 -0.023927
-0.008104 -0.025137
-0.010426 -0.026314
-0.012742 -0.027466
-0.015046 -0.028594
-0.017332 -0.029691
-0.019594 -0.030746
-0.021827 -0.031743
-0.024025 -0.032668
-0.026185 -0.033511
-0.028303 -0.034262
-0.030377 -0.034918
-0.032405 -0.035485
-0.034384 -0.035973
-0.036314 -0.036404
-0.038197 -0.036807
-0.040039 -0.037220
-0.041846 -0.037684
-0.043626 -0.038233
-0.045383 -0.038894
-0.047112 -0.039674
-0.048804 -0.040561
-0.050436 -0.041529
-0.051985 -0.042545
-0.053425 -0.043571
-0.054736 -0.044574
-0.055898 -0.045529
-0.056900 -0.046415
-0.057734 -0.047220
-0.058398 -0.047940
-0.058896 -0.048577
-0.059239 -0.049144
-0.059447 -0.049663
-0.059544 -0.050163
-0.059560 -0.050677
-0.059526 -0.051235
-0.059468 -0.051852
-0.059407 -0.052524
-0.059357 -0.053229
-0.059323 -0.053921
-0.059308 -0.054550
-0.059311 -0.055060
-0.059330 -0.055405
-0.059362 -0.055546
-0.059404 -0.055460
-0.059451 -0.055136
-0.059499 -0.054573
-0.059546 -0.053780
-0.059589 -0.052776
-0.059627 -0.051583
-0.059662 -0.050233
-0.059695 -0.048760
-0.059728 -0.047200
-0.059763 -0.045585
-0.059803 -0.043938
-0.059849 -0.042269
-0.059903 -0.040576
-0.059970 -0.038844
-0.060054 -0.037049
-0.060164 -0.035165
-0.060308 -0.033169
-0.060494 -0.031039
-0.060727 -0.028762
-0.061011 -0.026332
-0.061344 -0.023753
-0.061720 -0.021038
-0.062131 -0.018208
-0.062564 -0.015290
-0.063003 -0.012309
-0.063432 -0.009291
-0.063827 -0.006254
-0.064165 -0.003210
-0.064424 -0.000165
-0.064584 0.002877
-0.064636 0.005908
-0.064584 0.008914
-0.064444 0.011873
-0.064243 0.014756
-0.064013 0.017534
-0.063788 0.020181
-0.063598 0.022677
-0.063471 0.025011
-0.063431 0.027178
-0.063494 0.029180
-0.063670 0.031021
-0.063960 0.032709
-0.064351 0.034252
-0.064820 0.035664
-0.065332 0.036964
-0.065844 0.038176
-0.066312 0.039327
-0.066697 0.040440
-0.066977 0.041523
-0.067147 0.042568
0.074016 0.006225
0.072161 0.004455
0.070318 0.002723
0.068495 0.001045
0.066696 -0.000564
0.064922 -0.002098
0.063174 -0.003562
0.061447 -0.004972
0.059736 -0.006353
0.058030 -0.007736
0.056319 -0.009149
0.054593 -0.010611
0.052845 -0.012129
0.051074 -0.013693
0.049282 -0.015279
0.047477 -0.016856
0.045668 -0.018392
0.043866 -0.019859
0.042081 -0.021234
0.040328 -0.022506
0.038619 -0.023673
0.036968 -0.024742
0.035388 -0.025734
0.033889 -0.026674
0.032473 -0.027596
0.031136 -0.028530
0.029862 -0.029505
0.028631 -0.030537
0.027420 -0.031633
0.026210 -0.032789
0.024993 -0.033984
0.023767 -0.035190
0.022539 -0.036372
0.021320 -0.037491
0.020125 -0.038506
0.018969 -0.039375
0.017865 -0.040061
0.016827 -0.040531
0.015861 -0.040765
0.014974 -0.040753
0.014167 -0.040497
0.013440 -0.040011
0.012789 -0.039319
0.012206 -0.038449
0.011680 -0.037429
0.011195 -0.036280
0.010731 -0.035008
0.010275 -0.033611
0.009815 -0.032072
0.009347 -0.030370
0.008874 -0.028482
0.008402 -0.026392
0.007939 -0.024087
0.007495 -0.021560
0.007077 -0.018811
0.006691 -0.015843
0.006340 -0.012667
0.006026 -0.009302
0.005747 -0.005773
0.005503 -0.002107
0.005291 0.001663
0.005111 0.005503
0.004963 0.009380
0.004849 0.013264
0.004769 0.017130
0.004720 0.020965
0.004695 0.024760
0.004681 0.028515
0.004664 0.032228
0.004629 0.035897
0.004563 0.039511
0.004456 0.043052
0.004301 0.046496
0.004093 0.049818
0.003831 0.052993
0.003514 0.055996
0.003145 0.058808
0.002732 0.061414
0.002291 0.063801
0.001844 0.065963
0.001417 0.067902
0.001040 0.069625
0.000739 0.071145
0.000533 0.072475
0.000427 0.073632
0.000409 0.074629
0.000453 0.075478
0.000521 0.076190
0.000573 0.076771
0.000569 0.077222
0.000478 0.077540
0.000278 0.077719
-0.000043 0.077748
-0.000488 0.077617
-0.001051 0.077320
-0.001717 0.076852
-0.002468 0.076213
-0.003275 0.075410
-0.004105 0.074457
-0.004921 0.073368
-0.005690 0.072165
0.025058 -0.007248
0.023202 -0.008994
0.021421 -0.010598
0.019735 -0.012026
0.018163 -0.013256
0.016722 -0.014276
0.015424 -0.015090
0.014275 -0.015711
0.013271 -0.016163
0.012394 -0.016476
0.011617 -0.016687
0.010901 -0.016836
0.010204 -0.016966
0.009486 -0.017113
0.008713 -0.017308
0.007869 -0.017560
0.006953 -0.017865
0.005980 -0.018197
0.004975 -0.018524
0.003970 -0.018810
0.002998 -0.019020
0.002089 -0.019132
0.001271 -0.019129
0.000565 -0.019008
-0.000014 -0.018776
-0.000459 -0.018448
-0.000772 -0.018052
-0.000964 -0.017621
-0.001054 -0.017194
-0.001072 -0.016811
-0.001045 -0.016510
-0.001004 -0.016320
-0.000968 -0.016255
-0.000942 -0.016312
-0.000922 -0.016475
-0.000892 -0.016712
-0.000829 -0.016989
-0.000714 -0.017272
-0.000527 -0.017531
-0.000256 -0.017745
0.000107 -0.017899
0.000562 -0.017982
0.001103 -0.017991
0.001718 -0.017924
0.002393 -0.017784
0.003106 -0.017575
0.003837 -0.017305
0.004568 -0.016977
0.005282 -0.016594
0.005964 -0.016152
0.006606 -0.015643
0.007200 -0.015052
0.007741 -0.014360
0.008224 -0.013550
0.008644 -0.012611
0.008994 -0.011535
0.009266 -0.010324
0.009455 -0.008984
0.009555 -0.007528
0.009562 -0.005973
0.009471 -0.004339
0.009281 -0.002646
0.008993 -0.000913
0.008612 0.000846
0.008146 0.002620
0.007610 0.004406
0.007024 0.006211
0.006410 0.008050
0.005792 0.009943
0.005187 0.011915
0.004602 0.013982
0.004032 0.016155
0.003460 0.018428
0.002863 0.020789
0.002213 0.023214
0.001487 0.025678
0.000667 0.028151
-0.000255 0.030607
-0.001282 0.033020
-0.002406 0.035367
-0.003611 0.037631
-0.004876 0.039800
-0.006169 0.041870
-0.007454 0.043844
-0.008687 0.045733
-0.009824 0.047554
-0.010826 0.049326
-0.011666 0.051066
-0.012336 0.052785
-0.012850 0.054481
-0.013243 0.056144
-0.013560 0.057756
-0.013846 0.059294
-0.014145 0.060737
-0.014487 0.062063
-0.014896 0.063255
-0.015382 0.064298
-0.015950 0.065177
-0.016592 0.065881
-0.017298 0.066401
-0.018049 0.066732
0.060856 0.021866
0.059026 0.020099
0.057308 0.018403
0.055703 0.016791
0.054209 0.015275
0.052827 0.013864
0.051556 0.012557
0.050398 0.011351
0.049354 0.010234
0.048425 0.009193
0.047611 0.008214
0.046911 0.007284
0.046321 0.006393
0.045836 0.005537
0.045449 0.004711
0.045156 0.003915
0.044948 0.003149
0.044821 0.002410
0.044770 0.001696
0.044789 0.001003
0.044875 0.000326
0.045023 -0.000342
0.045230 -0.001007
0.045491 -0.001674
0.045803 -0.002348
0.046162 -0.003033
0.046567 -0.003733
0.047017 -0.004451
0.047511 -0.005188
0.048045 -0.005941
0.048615 -0.006704
0.049209 -0.007468
0.049816 -0.008220
0.050420 -0.008946
0.051008 -0.009633
0.051571 -0.010271
0.052099 -0.010849
0.052588 -0.011362
0.053033 -0.011805
0.053432 -0.012173
0.053781 -0.012464
0.054073 -0.012673
0.054301 -0.012793
0.054454 -0.012813
0.054522 -0.012724
0.054495 -0.012510
0.054367 -0.012160
0.054134 -0.011659
0.053797 -0.010997
0.053356 -0.010168
0.052814 -0.009168
0.052173 -0.007998
0.051436 -0.006665
0.050607 -0.005180
0.049696 -0.003562
0.048712 -0.001832
0.047670 -0.000012
0.046582 0.001875
0.045463 0.003809
0.044321 0.005775
0.043163 0.007761
0.041988 0.009763
0.040795 0.011781
0.039578 0.013820
0.038330 0.015887
0.037044 0.017993
0.035713 0.020146
0.034332 0.022356
0.032894 0.024627
0.031395 0.026960
0.029829 0.029349
0.028194 0.031785
0.026490 0.034248
0.024726 0.036713
0.022916 0.039148
0.021080 0.041518
0.019240 0.043787
0.017418 0.045922
0.015636 0.047899
0.013909 0.049701
0.012252 0.051319
0.010675 0.052750
0.009184 0.054000
0.007785 0.055075
0.006482 0.055988
0.005275 0.056753
0.004165 0.057386
0.003147 0.057904
0.002217 0.058322
0.001364 0.058655
0.000576 0.058915
-0.000164 0.059109
-0.000872 0.059241
-0.001565 0.059311
-0.002254 0.059311
-0.002947 0.059233
-0.003647 0.059062
-0.004354 0.058786
-0.005063 0.058391
-0.005769 0.057868
-0.006463 0.057214
0.140080 0.031443
0.138232 0.029683
0.136403 0.027957
0.134603 0.026274
0.132844 0.024641
0.131133 0.023063
0.129474 0.021546
0.127868 0.020095
0.126313 0.018716
0.124805 0.017417
0.123340 0.016205
0.121913 0.015088
0.120522 0.014073
0.119165 0.013166
0.117844 0.012371
0.116563 0.011690
0.115326 0.011124
0.114141 0.010669
0.113018 0.010319
0.111967 0.010063
0.110999 0.009890
0.110126 0.009785
0.109357 0.009735
0.108703 0.009725
0.108164 0.009745
0.107742 0.009786
0.107428 0.009843
0.107212 0.009913
0.107077 0.009996
0.107006 0.010092
0.106981 0.010201
0.106985 0.010325
0.107001 0.010461
0.107018 0.010609
0.107028 0.010764
0.107025 0.010923
0.107010 0.011078
0.106987 0.011223
0.106965 0.011348
0.106954 0.011446
0.106967 0.011511
0.107012 0.011539
0.107096 0.011530
0.107217 0.011490
0.107370 0.011431
0.107541 0.011367
0.107713 0.011316
0.107867 0.011295
0.107980 0.011323
0.108033 0.011416
0.108005 0.011586
0.107878 0.011845
0.107639 0.012203
0.107280 0.012666
0.106798 0.013238
0.106195 0.013921
0.105482 0.014712
0.104674 0.015608
0.103787 0.016603
0.102840 0.017691
0.101848 0.018864
0.100824 0.020117
0.099772 0.021447
0.098695 0.022850
0.097588 0.024326
0.096444 0.025871
0.095257 0.027484
0.094016 0.029158
0.092709 0.030885
0.091325 0.032653
0.089851 0.034450
0.088275 0.036261
0.086587 0.038070
0.084779 0.039861
0.082849 0.041618
0.080800 0.043324
0.078637 0.044967
0.076370 0.046531
0.074011 0.048006
0.071573 0.049383
0.069068 0.050656
0.066511 0.051820
0.063912 0.052875
0.061282 0.053824
0.058629 0.054671
0.055960 0.055424
0.053281 0.056090
0.050597 0.056679
0.047909 0.057198
0.045220 0.057653
0.042529 0.058047
0.039840 0.058377
0.037154 0.058637
0.034479 0.058817
0.031823 0.058901
0.029195 0.058876
0.026609 0.058727
0.024076 0.058441
0.021612 0.058010
0.019231 0.057433
0.016950 0.056711
0.073522 0.018969
0.071650 0.017170
0.069727 0.015360
0.067773 0.013554
0.065813 0.011766
0.063868 0.009999
0.061955 0.008246
0.060087 0.006494
0.058270 0.004724
0.056510 0.002920
0.054804 0.001073
0.053149 -0.000810
0.051536 -0.002707
0.049953 -0.004585
0.048383 -0.006405
0.046814 -0.008132
0.045231 -0.009737
0.043625 -0.011202
0.041987 -0.012516
0.040314 -0.013676
0.038604 -0.014688
0.036861 -0.015569
0.035090 -0.016341
0.033297 -0.017034
0.031490 -0.017682
0.029678 -0.018319
0.027875 -0.018974
0.026102 -0.019663
0.024386 -0.020392
0.022760 -0.021153
0.021258 -0.021932
0.019904 -0.022703
0.018710 -0.023434
0.017672 -0.024086
0.016777 -0.024626
0.016007 -0.025027
0.015340 -0.025275
0.014759 -0.025371
0.014244 -0.025325
0.013777 -0.025161
0.013338 -0.024909
0.012908 -0.024604
0.012467 -0.024276
0.012000 -0.023951
0.011498 -0.023640
0.010959 -0.023336
0.010390 -0.023020
0.009807 -0.022665
0.009229 -0.022242
0.008674 -0.021726
0.008156 -0.021097
0.007681 -0.020337
0.007246 -0.019433
0.006845 -0.018373
0.006470 -0.017153
0.006116 -0.015777
0.005777 -0.014258
0.005452 -0.012620
0.005142 -0.010889
0.004847 -0.009097
0.004569 -0.007274
0.004312 -0.005444
0.004074 -0.003623
0.003856 -0.001814
0.003651 -0.000009
0.003451 0.001806
0.003241 0.003650
0.003001 0.005537
0.002714 0.007479
0.002361 0.009474
0.001927 0.011521
0.001404 0.013607
0.000794 0.015722
0.000104 0.017849
-0.000648 0.019974
-0.001442 0.022079
-0.002254 0.024151
-0.003059 0.026175
-0.003832 0.028141
-0.004549 0.030041
-0.005192 0.031869
-0.005746 0.033620
-0.006210 0.035290
-0.006593 0.036872
-0.006916 0.038357
-0.007208 0.039736
-0.007503 0.040999
-0.007831 0.042134
-0.008218 0.043133
-0.008682 0.043990
-0.009229 0.044703
-0.009853 0.045277
-0.010544 0.045722
-0.011284 0.046050
-0.012052 0.046279
-0.012823 0.046426
-0.013571 0.046511
-0.014269 0.046555
-0.014895 0.046575
-0.015438 0.046583
-0.015898 0.046583
-0.019594 -0.016082
-0.021503 -0.017823
-0.023450 -0.019473
-0.025434 -0.021017
-0.027445 -0.022441
-0.029471 -0.023734
-0.031491 -0.024891
-0.033483 -0.025912
-0.035423 -0.026804
-0.037289 -0.027580
-0.039063 -0.028258
-0.040737 -0.028857
-0.042310 -0.029394
-0.043793 -0.029886
-0.045204 -0.030351
-0.046566 -0.030803
-0.047902 -0.031259
-0.049230 -0.031731
-0.050562 -0.032230
-0.051898 -0.032757
-0.053229 -0.033308
-0.054538 -0.033870
-0.055801 -0.034423
-0.056994 -0.034945
-0.058092 -0.035415
-0.059074 -0.035814
-0.059926 -0.036133
-0.060636 -0.036369
-0.061203 -0.036531
-0.061631 -0.036636
-0.061935 -0.036710
-0.062134 -0.036781
-0.062253 -0.036880
-0.062313 -0.037032
-0.062336 -0.037257
-0.062332 -0.037563
-0.062303 -0.037948
-0.062242 -0.038400
-0.062136 -0.038893
-0.061968 -0.039396
-0.061723 -0.039872
-0.061390 -0.040280
-0.060963 -0.040581
-0.060446 -0.040740
-0.059849 -0.040724
-0.059188 -0.040510
-0.058484 -0.040081
-0.057765 -0.039433
-0.057057 -0.038569
-0.056389 -0.037504
-0.055785 -0.036259
-0.055266 -0.034857
-0.054842 -0.033320
-0.054513 -0.031668
-0.054271 -0.029914
-0.054099 -0.028066
-0.053977 -0.026130
-0.053884 -0.024109
-0.053803 -0.022006
-0.053723 -0.019827
-0.053640 -0.017574
-0.053559 -0.015254
-0.053491 -0.012871
-0.053453 -0.010428
-0.053463 -0.007929
-0.053540 -0.005374
-0.053698 -0.002768
-0.053946 -0.000116
-0.054286 0.002575
-0.054709 0.005290
-0.055199 0.008018
-0.055733 0.010743
-0.056280 0.013450
-0.056813 0.016127
-0.057307 0.018762
-0.057745 0.021340
-0.058121 0.023850
-0.058433 0.026274
-0.058690 0.028600
-0.058901 0.030813
-0.059081 0.032900
-0.059244 0.034852
-0.059403 0.036663
-0.059566 0.038331
-0.059738 0.039861
-0.059915 0.041260
-0.060086 0.042541
-0.060233 0.043720
-0.060332 0.044810
-0.060356 0.045823
-0.060283 0.046770
-0.060100 0.047651
-0.059804 0.048467
-0.059409 0.049209
-0.058939 0.049865
-0.058423 0.050421
-0.057895 0.050862
-0.057386 0.051173
-0.056924 0.051344
-0.056534 0.051369
-0.056236 0.051247
0.027971 -0.006372
0.026080 -0.008119
0.024254 -0.009797
0.022500 -0.011394
0.020823 -0.012899
0.019222 -0.014303
0.017694 -0.015599
0.016236 -0.016781
0.014847 -0.017848
0.013524 -0.018795
0.012264 -0.019615
0.011062 -0.020297
0.009908 -0.020829
0.008793 -0.021200
0.007711 -0.021403
0.006659 -0.021437
0.005638 -0.021306
0.004653 -0.021022
0.003708 -0.020602
0.002808 -0.020069
0.001953 -0.019450
0.001143 -0.018774
0.000372 -0.018069
-0.000369 -0.017363
-0.001088 -0.016676
-0.001794 -0.016024
-0.002490 -0.015416
-0.003175 -0.014849
-0.003841 -0.014317
-0.004480 -0.013802
-0.005081 -0.013288
-0.005642 -0.012752
-0.006163 -0.012178
-0.006648 -0.011554
-0.007106 -0.010879
-0.007546 -0.010157
-0.007979 -0.009402
-0.008412 -0.008633
-0.008854 -0.007871
-0.009316 -0.007144
-0.009806 -0.006473
-0.010333 -0.005879
-0.010903 -0.005373
-0.011522 -0.004956
-0.012191 -0.004617
-0.012907 -0.004332
-0.013668 -0.004068
-0.014468 -0.003786
-0.015305 -0.003439
-0.016178 -0.002984
-0.017091 -0.002377
-0.018051 -0.001580
-0.019065 -0.000568
-0.020139 0.000672
-0.021272 0.002128
-0.022456 0.003772
-0.023678 0.005564
-0.024926 0.007456
-0.026184 0.009402
-0.027438 0.011359
-0.028672 0.013291
-0.029867 0.015173
-0.031006 0.016988
-0.032071 0.018731
-0.033049 0.020405
-0.033929 0.022022
-0.034709 0.023598
-0.035389 0.025156
-0.035980 0.026723
-0.036495 0.028326
-0.036958 0.029997
-0.037394 0.031768
-0.037832 0.033667
-0.038293 0.035712
-0.038786 0.037905
-0.039300 0.040224
-0.039806 0.042627
-0.040264 0.045064
-0.040631 0.047483
-0.040868 0.049841
-0.040945 0.052104
-0.040843 0.054245
-0.040552 0.056248
-0.040074 0.058098
-0.039417 0.059786
-0.038596 0.061303
-0.037629 0.062645
-0.036536 0.063809
-0.035340 0.064798
-0.034063 0.065621
-0.032733 0.066296
-0.031374 0.066851
-0.030014 0.067318
-0.028678 0.067735
-0.027381 0.068139
-0.026130 0.068554
-0.024912 0.068986
-0.023707 0.069417
-0.022486 0.069817
-0.021228 0.070145
-0.019919 0.070366
0.091593 0.017233
0.089719 0.015489
0.087914 0.013880
0.086191 0.012423
0.084560 0.011132
0.083027 0.010012
0.081594 0.009064
0.080255 0.008281
0.078999 0.007650
0.077811 0.007154
0.076670 0.006774
0.075558 0.006497
0.074459 0.006314
0.073367 0.006223
0.072282 0.006225
0.071213 0.006324
0.070170 0.006520
0.069166 0.006813
0.068213 0.007194
0.067323 0.007651
0.066502 0.008170
0.065753 0.008731
0.065072 0.009312
0.064453 0.009890
0.063880 0.010440
0.063336 0.010936
0.062798 0.011354
0.062246 0.011672
0.061663 0.011879
0.061036 0.011970
0.060358 0.011955
0.059631 0.011853
0.058860 0.011687
0.058058 0.011478
0.057237 0.011243
0.056410 0.010993
0.055590 0.010735
0.054788 0.010470
0.054010 0.010200
0.053261 0.009923
0.052543 0.009640
0.051853 0.009348
0.051185 0.009047
0.050530 0.008737
0.049878 0.008419
0.049217 0.008095
0.048539 0.007774
0.047840 0.007473
0.047120 0.007216
0.046384 0.007037
0.045640 0.006974
0.044899 0.007065
0.044168 0.007344
0.043452 0.007838
0.042757 0.008559
0.042085 0.009510
0.041437 0.010682
0.040812 0.012057
0.040208 0.013612
0.039625 0.015320
0.039058 0.017154
0.038504 0.019088
0.037960 0.021094
0.037424 0.023150
0.036895 0.025233
0.036374 0.027328
0.035862 0.029424
0.035361 0.031516
0.034871 0.033605
0.034387 0.035693
0.033905 0.037787
0.033417 0.039891
0.032915 0.042013
0.032391 0.044158
0.031838 0.046326
0.031252 0.048505
0.030633 0.050669
0.029988 0.052785
0.029330 0.054814
0.028677 0.056724
0.028049 0.058491
0.027470 0.060102
0.026968 0.061557
0.026567 0.062864
0.026283 0.064034
0.026124 0.065073
0.026081 0.065982
0.026130 0.066751
0.026238 0.067373
0.026366 0.067838
0.026477 0.068151
0.026535 0.068327
0.026506 0.068391
0.026364 0.068384
0.026088 0.068346
0.025671 0.068312
0.025123 0.068304
0.024474 0.068322
0.023772 0.068350
0.023069 0.068364
0.022415 0.068336
-0.006776 0.014459
-0.008678 0.012575
-0.010581 0.010574
-0.012481 0.008505
-0.014382 0.006422
-0.016291 0.004370
-0.018218 0.002377
-0.020168 0.000454
-0.022140 -0.001405
-0.024123 -0.003215
-0.026099 -0.004997
-0.028047 -0.006768
-0.029947 -0.008541
-0.031776 -0.010323
-0.033519 -0.012114
-0.035161 -0.013916
-0.036688 -0.015729
-0.038092 -0.017558
-0.039366 -0.019416
-0.040508 -0.021322
-0.041519 -0.023300
-0.042409 -0.025371
-0.043192 -0.027543
-0.043886 -0.029809
-0.044512 -0.032149
-0.045087 -0.034534
-0.045620 -0.036931
-0.046110 -0.039301
-0.046549 -0.041606
-0.046925 -0.043807
-0.047225 -0.045867
-0.047443 -0.047752
-0.047575 -0.049437
-0.047627 -0.050900
-0.047607 -0.052131
-0.047529 -0.053130
-0.047410 -0.053908
-0.047272 -0.054492
-0.047138 -0.054920
-0.047034 -0.055238
-0.046984 -0.055489
-0.047015 -0.055708
-0.047145 -0.055907
-0.047387 -0.056078
-0.047739 -0.056194
-0.048188 -0.056218
-0.048710 -0.056107
-0.049279 -0.055821
-0.049870 -0.055320
-0.050460 -0.054572
-0.051037 -0.053552
-0.051593 -0.052243
-0.052131 -0.050640
-0.052654 -0.048752
-0.053173 -0.046597
-0.053697 -0.044206
-0.054237 -0.041621
-0.054805 -0.038889
-0.055409 -0.036057
-0.056058 -0.033169
-0.056754 -0.030260
-0.057493 -0.027348
-0.058267 -0.024438
-0.059065 -0.021522
-0.059874 -0.018583
-0.060684 -0.015604
-0.061487 -0.012568
-0.062281 -0.009466
-0.063064 -0.006290
-0.063839 -0.003041
-0.064609 0.000274
-0.065376 0.003639
-0.066137 0.007029
-0.066887 0.010411
-0.067616 0.013750
-0.068311 0.017009
-0.068957 0.020154
-0.069538 0.023152
-0.070039 0.025979
-0.070446 0.028616
-0.070744 0.031049
-0.070928 0.033267
-0.070995 0.035266
-0.070952 0.037050
-0.070814 0.038624
-0.070600 0.039999
-0.070334 0.041184
-0.070040 0.042195
-0.069741 0.043047
-0.069458 0.043757
-0.069203 0.044341
-0.068979 0.044813
-0.068775 0.045181
-0.068569 0.045451
-0.068334 0.045624
-0.068034 0.045698
-0.067638 0.045668
-0.067121 0.045521
-0.066467 0.045242
-0.065672 0.044815
-0.064744 0.044227
0.046927 0.060196
0.044999 0.058415
0.043106 0.056635
0.041258 0.054874
0.039458 0.053144
0.037700 0.051455
0.035972 0.049811
0.034259 0.048211
0.032545 0.046655
0.030820 0.045143
0.029075 0.043675
0.027312 0.042254
0.025535 0.040884
0.023753 0.039572
0.021976 0.038319
0.020215 0.037130
0.018484 0.036004
0.016792 0.034935
0.015152 0.033915
0.013572 0.032928
0.012060 0.031952
0.010617 0.030958
0.009241 0.029919
0.007922 0.028808
0.006650 0.027604
0.005415 0.026298
0.004213 0.024895
0.003048 0.023415
0.001929 0.021886
0.000874 0.020339
-0.000100 0.018809
-0.000976 0.017321
-0.001740 0.015895
-0.002387 0.014542
-0.002914 0.013261
-0.003329 0.012043
-0.003646 0.010872
-0.003885 0.009719
-0.004073 0.008553
-0.004240 0.007336
-0.004421 0.006032
-0.004648 0.004609
-0.004950 0.003048
-0.005345 0.001352
-0.005837 -0.000459
-0.006421 -0.002341
-0.007077 -0.004240
-0.007783 -0.006093
-0.008514 -0.007842
-0.009250 -0.009437
-0.009974 -0.010836
-0.010679 -0.012011
-0.011363 -0.012947
-0.012030 -0.013641
-0.012689 -0.014103
-0.013353 -0.014354
-0.014035 -0.014426
-0.014749 -0.014358
-0.015509 -0.014189
-0.016320 -0.013958
-0.017183 -0.013693
-0.018087 -0.013406
-0.019015 -0.013087
-0.019940 -0.012709
-0.020836 -0.012232
-0.021676 -0.011611
-0.022442 -0.010804
-0.023120 -0.009775
-0.023706 -0.008502
-0.024202 -0.006972
-0.024616 -0.005187
-0.024962 -0.003160
-0.025254 -0.000918
-0.025506 0.001504
-0.025728 0.004065
-0.025924 0.006722
-0.026092 0.009433
-0.026220 0.012163
-0.026291 0.014881
-0.026283 0.017569
-0.026176 0.020215
-0.025954 0.022815
-0.025607 0.025369
-0.025135 0.027879
-0.024545 0.030349
-0.023852 0.032779
-0.023072 0.035170
-0.022227 0.037518
-0.021336 0.039822
-0.020417 0.042078
-0.019483 0.044282
-0.018544 0.046430
-0.017600 0.048516
-0.016644 0.050536
-0.015659 0.052486
-0.014625 0.054364
-0.013517 0.056168
-0.012316 0.057897
-0.011011 0.059547
-0.009605 0.061107
-0.008115 0.062562
0.058690 0.024652
0.056802 0.022819
0.054843 0.020919
0.052801 0.018981
0.050677 0.017034
0.048482 0.015101
0.046241 0.013197
0.043990 0.011333
0.041766 0.009514
0.039600 0.007743
0.037512 0.006026
0.035505 0.004370
0.033570 0.002787
0.031687 0.001287
0.029830 -0.000125
0.027972 -0.001448
0.026087 -0.002691
0.024151 -0.003865
0.022145 -0.004989
0.020050 -0.006078
0.017860 -0.007139
0.015578 -0.008170
0.013223 -0.009157
0.010830 -0.010082
0.008449 -0.010925
0.006132 -0.011671
0.003931 -0.012310
0.001887 -0.012835
0.000027 -0.013244
-0.001640 -0.013537
-0.003119 -0.013715
-0.004426 -0.013784
-0.005586 -0.013751
-0.006625 -0.013632
-0.007570 -0.013449
-0.008447 -0.013225
-0.009277 -0.012986
-0.010075 -0.012753
-0.010845 -0.012537
-0.011585 -0.012340
-0.012284 -0.012150
-0.012924 -0.011949
-0.013487 -0.011714
-0.013954 -0.011427
-0.014314 -0.011070
-0.014561 -0.010629
-0.014702 -0.010088
-0.014752 -0.009432
-0.014733 -0.008648
-0.014672 -0.007724
-0.014591 -0.006653
-0.014510 -0.005434
-0.014441 -0.004073
-0.014393 -0.002581
-0.014363 -0.000974
-0.014349 0.000735
-0.014340 0.002530
-0.014326 0.004403
-0.014294 0.006345
-0.014232 0.008346
-0.014130 0.010396
-0.013979 0.012480
-0.013771 0.014577
-0.013504 0.016666
-0.013177 0.018723
-0.012796 0.020733
-0.012372 0.022689
-0.011927 0.024594
-0.011484 0.026462
-0.011067 0.028309
-0.010689 0.030154
-0.010357 0.032008
-0.010065 0.033875
-0.009799 0.035753
-0.009546 0.037635
-0.009288 0.039510
-0.009018 0.041360
-0.008731 0.043165
-0.008431 0.044904
-0.008126 0.046550
-0.007828 0.048078
-0.007549 0.049465
-0.007297 0.050690
-0.007082 0.051737
-0.006905 0.052596
-0.006771 0.053265
-0.006677 0.053754
-0.006625 0.054080
-0.006610 0.054267
-0.006629 0.054345
-0.006672 0.054341
-0.006727 0.054281
-0.006783 0.054182
-0.006833 0.054050
-0.006872 0.053887
-0.006905 0.053685
-0.006941 0.053432
-0.006990 0.053115
-0.007063 0.052719
-0.007169 0.052228
-0.007310 0.051633
0.095319 0.010902
0.093442 0.009144
0.091437 0.007408
0.089325 0.005700
0.087129 0.004033
0.084877 0.002425
0.082594 0.000898
0.080301 -0.000524
0.078016 -0.001816
0.075746 -0.002960
0.073494 -0.003941
0.071255 -0.004753
0.069016 -0.005400
0.066765 -0.005891
0.064484 -0.006248
0.062160 -0.006498
0.059776 -0.006675
0.057321 -0.006817
0.054788 -0.006961
0.052177 -0.007138
0.049496 -0.007368
0.046768 -0.007658
0.044022 -0.007997
0.041296 -0.008366
0.038626 -0.008738
0.036047 -0.009083
0.033587 -0.009377
0.031262 -0.009599
0.029081 -0.009739
0.027039 -0.009796
0.025126 -0.009781
0.023322 -0.009711
0.021606 -0.009615
0.019957 -0.009524
0.018356 -0.009474
0.016786 -0.009500
0.015240 -0.009625
0.013715 -0.009864
0.012221 -0.010211
0.010772 -0.010640
0.009392 -0.011110
0.008104 -0.011570
0.006932 -0.011962
0.005890 -0.012234
0.004989 -0.012341
0.004231 -0.012246
0.003611 -0.011929
0.003118 -0.011380
0.002739 -0.010605
0.002454 -0.009624
0.002245 -0.008467
0.002093 -0.007169
0.001980 -0.005773
0.001895 -0.004314
0.001832 -0.002823
0.001792 -0.001318
0.001782 0.000200
0.001812 0.001742
0.001890 0.003330
0.002021 0.004992
0.002206 0.006756
0.002439 0.008647
0.002710 0.010680
0.003005 0.012866
0.003311 0.015204
0.003613 0.017688
0.003899 0.020306
0.004159 0.023039
0.004385 0.025866
0.004575 0.028765
0.004729 0.031718
0.004854 0.034709
0.004959 0.037730
0.005058 0.040778
0.005162 0.043851
0.005280 0.046946
0.005413 0.050049
0.005554 0.053139
0.005687 0.056183
0.005795 0.059145
0.005855 0.061986
0.005852 0.064670
0.005773 0.067166
0.005608 0.069452
0.005357 0.071511
0.005021 0.073338
0.004609 0.074934
0.004132 0.076312
0.003611 0.077489
0.003069 0.078494
0.002533 0.079359
0.002031 0.080116
0.001587 0.080799
0.001217 0.081430
0.000927 0.082023
0.000708 0.082576
0.000543 0.083075
0.000411 0.083488
0.000287 0.083779
0.000150 0.083907
-0.000016 0.083835
0.056365 0.003857
0.054488 0.002081
0.052621 0.000375
0.050776 -0.001255
0.048968 -0.002804
0.047214 -0.004272
0.045531 -0.005662
0.043938 -0.006981
0.042446 -0.008241
0.041066 -0.009454
0.039801 -0.010634
0.038644 -0.011792
0.037580 -0.012935
0.036587 -0.014068
0.035635 -0.015192
0.034698 -0.016310
0.033753 -0.017418
0.032786 -0.018511
0.031799 -0.019580
0.030800 -0.020608
0.029812 -0.021575
0.028860 -0.022462
0.027971 -0.023248
0.027171 -0.023917
0.026478 -0.024457
0.025899 -0.024864
0.025435 -0.025140
0.025078 -0.025296
0.024815 -0.025350
0.024628 -0.025325
0.024497 -0.025243
0.024398 -0.025127
0.024309 -0.024995
0.024210 -0.024859
0.024091 -0.024726
0.023946 -0.024595
0.023780 -0.024462
0.023604 -0.024315
0.023434 -0.024139
0.023284 -0.023918
0.023164 -0.023631
0.023080 -0.023256
0.023029 -0.022772
0.023004 -0.022154
0.022989 -0.021386
0.022965 -0.020455
0.022910 -0.019359
0.022803 -0.018104
0.022625 -0.016704
0.022362 -0.015177
0.022006 -0.013538
0.021557 -0.011797
0.021018 -0.009964
0.020397 -0.008044
0.019705 -0.006042
0.018955 -0.003968
0.018158 -0.001836
0.017325 0.000334
0.016465 0.002521
0.015582 0.004705
0.014677 0.006867
0.013746 0.008999
0.012779 0.011099
0.011763 0.013176
0.010685 0.015244
0.009535 0.017317
0.008309 0.019409
0.007012 0.021525
0.005661 0.023663
0.004281 0.025813
0.002902 0.027962
0.001550 0.030096
0.000246 0.032197
-0.000999 0.034249
-0.002182 0.036231
-0.003309 0.038119
-0.004391 0.039890
-0.005438 0.041522
-0.006462 0.042994
-0.007472 0.044293
-0.008477 0.045412
-0.009480 0.046353
-0.010484 0.047124
-0.011486 0.047746
-0.012481 0.048241
-0.013461 0.048641
-0.014414 0.048974
-0.015328 0.049267
-0.016192 0.049539
-0.016996 0.049796
-0.017735 0.050034
-0.018413 0.050236
-0.019041 0.050380
-0.019634 0.050444
-0.020212 0.050406
-0.020795 0.050248
-0.021401 0.049959
-0.022041 0.049530
-0.022726 0.048959
-0.023455 0.048251
-0.024227 0.047414
0.046769 0.037080
0.044904 0.035267
0.043122 0.033467
0.041432 0.031697
0.039820 0.029951
0.038263 0.028209
0.036727 0.026447
0.035184 0.024641
0.033611 0.022773
0.031992 0.020830
0.030318 0.018807
0.028587 0.016703
0.026798 0.014521
0.024957 0.012269
0.023074 0.009958
0.021162 0.007599
0.019235 0.005204
0.017311 0.002781
0.015407 0.000333
0.013538 -0.002145
0.011715 -0.004662
0.009945 -0.007227
0.008232 -0.009845
0.006578 -0.012505
0.004986 -0.015182
0.003461 -0.017841
0.002008 -0.020444
0.000633 -0.022954
-0.000660 -0.025341
-0.001869 -0.027582
-0.002993 -0.029661
-0.004030 -0.031570
-0.004980 -0.033307
-0.005845 -0.034876
-0.006632 -0.036294
-0.007348 -0.037586
-0.008010 -0.038789
-0.008637 -0.039953
-0.009252 -0.041129
-0.009873 -0.042357
-0.010512 -0.043655
-0.011167 -0.045006
-0.011825 -0.046365
-0.012466 -0.047666
-0.013073 -0.048837
-0.013630 -0.049813
-0.014128 -0.050544
-0.014561 -0.050988
-0.014927 -0.051122
-0.015231 -0.050935
-0.015477 -0.050428
-0.015675 -0.049617
-0.015840 -0.048534
-0.015988 -0.047219
-0.016142 -0.045728
-0.016325 -0.044121
-0.016557 -0.042461
-0.016854 -0.040797
-0.017219 -0.039162
-0.017642 -0.037562
-0.018104 -0.035982
-0.018582 -0.034395
-0.019057 -0.032769
-0.019513 -0.031077
-0.019942 -0.029299
-0.020340 -0.027419
-0.020709 -0.025432
-0.021051 -0.023335
-0.021371 -0.021132
-0.021674 -0.018833
-0.021969 -0.016455
-0.022261 -0.014019
-0.022556 -0.011553
-0.022857 -0.009086
-0.023162 -0.006646
-0.023462 -0.004259
-0.023747 -0.001941
-0.024004 0.000293
-0.024228 0.002432
-0.024417 0.004465
-0.024577 0.006381
-0.024720 0.008169
-0.024860 0.009817
-0.025010 0.011320
-0.025184 0.012676
-0.025395 0.013888
-0.025656 0.014965
-0.025976 0.015922
-0.026362 0.016780
-0.026814 0.017560
-0.027326 0.018290
-0.027882 0.018996
-0.028457 0.019704
-0.029021 0.020436
-0.029548 0.021205
-0.030019 0.022012
-0.030434 0.022841
-0.030806 0.023663
-0.031159 0.024443
-0.031518 0.025145
-0.031906 0.025741
0.026736 0.033813
0.024884 0.031999
0.023049 0.030115
0.021247 0.028165
0.019495 0.026150
0.017804 0.024072
0.016181 0.021936
0.014624 0.019749
0.013130 0.017522
0.011686 0.015272
0.010281 0.013020
0.008898 0.010790
0.007525 0.008608
0.006149 0.006499
0.004764 0.004486
0.003364 0.002588
0.001953 0.000818
0.000537 -0.000817
-0.000875 -0.002316
-0.002269 -0.003687
-0.003633 -0.004942
-0.004957 -0.006100
-0.006235 -0.007181
-0.007464 -0.008209
-0.008648 -0.009200
-0.009788 -0.010166
-0.010891 -0.011110
-0.011958 -0.012024
-0.012993 -0.012890
-0.013995 -0.013684
-0.014962 -0.014380
-0.015891 -0.014951
-0.016777 -0.015376
-0.017612 -0.015643
-0.018389 -0.015746
-0.019100 -0.015687
-0.019740 -0.015477
-0.020305 -0.015134
-0.020796 -0.014681
-0.021219 -0.014142
-0.021583 -0.013545
-0.021904 -0.012913
-0.022199 -0.012260
-0.022485 -0.011595
-0.022777 -0.010910
-0.023086 -0.010189
-0.023418 -0.009405
-0.023776 -0.008523
-0.024161 -0.007509
-0.024570 -0.006332
-0.025002 -0.004969
-0.025454 -0.003408
-0.025920 -0.001649
-0.026393 0.000292
-0.026866 0.002391
-0.027333 0.004615
-0.027787 0.006925
-0.028227 0.009281
-0.028654 0.011646
-0.029071 0.013984
-0.029484 0.016270
-0.029897 0.018485
-0.030314 0.020620
-0.030733 0.022675
-0.031153 0.024660
-0.031570 0.026589
-0.031979 0.028485
-0.032378 0.030371
-0.032767 0.032271
-0.033149 0.034208
-0.033526 0.036204
-0.033900 0.038271
-0.034269 0.040412
-0.034628 0.042618
-0.034964 0.044870
-0.035266 0.047139
-0.035518 0.049391
-0.035708 0.051592
-0.035825 0.053706
-0.035859 0.055707
-0.035804 0.057569
-0.035652 0.059274
-0.035400 0.060809
-0.035046 0.062164
-0.034590 0.063336
-0.034037 0.064325
-0.033396 0.065138
-0.032680 0.065786
-0.031906 0.066287
-0.031093 0.066663
-0.030261 0.066939
-0.029428 0.067141
-0.028607 0.067292
-0.027804 0.067410
-0.027014 0.067503
-0.026227 0.067569
-0.025422 0.067598
-0.024580 0.067575
-0.023682 0.067482
-0.022713 0.067299
-0.021668 0.067009
-0.028551 -0.001450
-0.030323 -0.003270
-0.031901 -0.005118
-0.033316 -0.006969
-0.034601 -0.008799
-0.035788 -0.010592
-0.036905 -0.012338
-0.037970 -0.014033
-0.038990 -0.015683
-0.039959 -0.017299
-0.040862 -0.018895
-0.041682 -0.020486
-0.042403 -0.022087
-0.043015 -0.023711
-0.043516 -0.025372
-0.043913 -0.027079
-0.044215 -0.028840
-0.044439 -0.030656
-0.044600 -0.032521
-0.044713 -0.034421
-0.044788 -0.036337
-0.044832 -0.038241
-0.044845 -0.040103
-0.044825 -0.041893
-0.044764 -0.043584
-0.044652 -0.045151
-0.044480 -0.046583
-0.044235 -0.047873
-0.043907 -0.049023
-0.043488 -0.050045
-0.042980 -0.050951
-0.042391 -0.051756
-0.041742 -0.052471
-0.041058 -0.053108
-0.040369 -0.053671
-0.039703 -0.054157
-0.039085 -0.054558
-0.038531 -0.054859
-0.038052 -0.055042
-0.037655 -0.055090
-0.037340 -0.054990
-0.037106 -0.054735
-0.036948 -0.054322
-0.036861 -0.053749
-0.036836 -0.053019
-0.036859 -0.052131
-0.036913 -0.051089
-0.036979 -0.049895
-0.037039 -0.048553
-0.037083 -0.047066
-0.037110 -0.045436
-0.037127 -0.043664
-0.037151 -0.041751
-0.037198 -0.039698
-0.037284 -0.037506
-0.037424 -0.035176
-0.037625 -0.032715
-0.037892 -0.030130
-0.038228 -0.027434
-0.038631 -0.024644
-0.039096 -0.021782
-0.039617 -0.018873
-0.040187 -0.015941
-0.040798 -0.013008
-0.041441 -0.010094
-0.042109 -0.007213
-0.042797 -0.004374
-0.043501 -0.001577
-0.044221 0.001182
-0.044959 0.003917
-0.045720 0.006648
-0.046509 0.009391
-0.047329 0.012155
-0.048185 0.014936
-0.049076 0.017712
-0.050000 0.020453
-0.050951 0.023117
-0.051924 0.025661
-0.052907 0.028047
-0.053888 0.030243
-0.054854 0.032226
-0.055793 0.033984
-0.056693 0.035517
-0.057546 0.036830
-0.058344 0.037937
-0.059082 0.038856
-0.059756 0.039610
-0.060359 0.040220
-0.060889 0.040712
-0.061343 0.041113
-0.061724 0.041450
-0.062046 0.041749
-0.062324 0.042025
-0.062580 0.042283
-0.062830 0.042512
-0.063083 0.042687
-0.063337 0.042776
-0.063584 0.042741
-0.063809 0.042552
-0.063996 0.042189
-0.064131 0.041641
0.145738 0.038676
0.143985 0.036951
0.142339 0.035321
0.140804 0.033790
0.139378 0.032355
0.138057 0.031008
0.136835 0.029739
0.135704 0.028540
0.134654 0.027402
0.133676 0.026321
0.132759 0.025294
0.131894 0.024319
0.131071 0.023398
0.130282 0.022531
0.129519 0.021718
0.128777 0.020961
0.128052 0.020256
0.127341 0.019598
0.126648 0.018979
0.125975 0.018386
0.125332 0.017808
0.124727 0.017229
0.124173 0.016635
0.123681 0.016014
0.123256 0.015357
0.122902 0.014658
0.122612 0.013916
0.122370 0.013134
0.122155 0.012317
0.121943 0.011473
0.121705 0.010609
0.121419 0.009734
0.121061 0.008854
0.120615 0.007973
0.120071 0.007096
0.119421 0.006225
0.118665 0.005363
0.117808 0.004513
0.116860 0.003678
0.115833 0.002866
0.114745 0.002087
0.113613 0.001361
0.112455 0.000706
0.111286 0.000150
0.110118 -0.000285
0.108956 -0.000571
0.107802 -0.000689
0.106652 -0.000620
0.105496 -0.000350
0.104325 0.000127
0.103131 0.000812
0.101905 0.001699
0.100644 0.002775
0.099347 0.004027
0.098016 0.005433
0.096660 0.006974
0.095286 0.008627
0.093910 0.010372
0.092547 0.012191
0.091212 0.014066
0.089920 0.015990
0.088678 0.017957
0.087488 0.019971
0.086342 0.022040
0.085226 0.024176
0.084122 0.026392
0.083008 0.028699
0.081864 0.031099
0.080674 0.033588
0.079426 0.036148
0.078119 0.038754
0.076758 0.041372
0.075357 0.043964
0.073935 0.046496
0.072513 0.048933
0.071115 0.051247
0.069760 0.053416
0.068465 0.055418
0.067242 0.057238
0.066094 0.058863
0.065020 0.060283
0.064010 0.061498
0.063051 0.062515
0.062129 0.063352
0.061224 0.064034
0.060320 0.064589
0.059400 0.065047
0.058450 0.065434
0.057462 0.065768
0.056432 0.066059
0.055362 0.066311
0.054260 0.066518
0.053137 0.066669
0.052004 0.066752
0.050871 0.066752
0.049743 0.066652
0.048619 0.066437
0.047497 0.066094
0.046372 0.065613
0.045235 0.064990
0.044079 0.064230
0.042570 -0.006392
0.040798 -0.008087
0.039070 -0.009631
0.037397 -0.011006
0.035789 -0.012199
0.034256 -0.013201
0.032806 -0.014012
0.031441 -0.014636
0.030160 -0.015082
0.028956 -0.015367
0.027817 -0.015510
0.026728 -0.015533
0.025672 -0.015459
0.024633 -0.015307
0.023598 -0.015094
0.022557 -0.014827
0.021507 -0.014511
0.020449 -0.014142
0.019389 -0.013713
0.018335 -0.013218
0.017301 -0.012652
0.016299 -0.012014
0.015346 -0.011309
0.014454 -0.010547
0.013635 -0.009744
0.012894 -0.008920
0.012231 -0.008097
0.011639 -0.007301
0.011104 -0.006558
0.010609 -0.005894
0.010135 -0.005332
0.009664 -0.004890
0.009184 -0.004578
0.008689 -0.004399
0.008178 -0.004344
0.007659 -0.004399
0.007142 -0.004544
0.006639 -0.004757
0.006164 -0.005015
0.005727 -0.005300
0.005340 -0.005591
0.005007 -0.005876
0.004733 -0.006139
0.004515 -0.006370
0.004345 -0.006558
0.004211 -0.006690
0.004097 -0.006756
0.003986 -0.006746
0.003860 -0.006650
0.003704 -0.006460
0.003507 -0.006168
0.003259 -0.005768
0.002957 -0.005254
0.002601 -0.004618
0.002190 -0.003856
0.001729 -0.002962
0.001220 -0.001934
0.000669 -0.000773
0.000080 0.000517
-0.000540 0.001928
-0.001184 0.003451
-0.001849 0.005072
-0.002528 0.006781
-0.003221 0.008570
-0.003928 0.010434
-0.004652 0.012374
-0.005397 0.014394
-0.006166 0.016503
-0.006965 0.018707
-0.007796 0.021008
-0.008660 0.023402
-0.009558 0.025881
-0.010488 0.028425
-0.011449 0.031014
-0.012436 0.033620
-0.013447 0.036218
-0.014475 0.038781
-0.015512 0.041285
-0.016550 0.043709
-0.017579 0.046037
-0.018585 0.048257
-0.019556 0.050364
-0.020478 0.052361
-0.021338 0.054257
-0.022127 0.056066
-0.022839 0.057806
-0.023472 0.059494
-0.024032 0.061144
-0.024529 0.062763
-0.024979 0.064349
-0.025395 0.065890
-0.025793 0.067365
-0.026184 0.068747
-0.026572 0.070004
-0.026960 0.071103
-0.027345 0.072013
-0.027721 0.072709
-0.028080 0.073171
-0.028411 0.073384
-0.028700 0.073344
-0.028938 0.073054
0.075115 0.016065
0.073312 0.014352
0.071597 0.012774
0.069963 0.011326
0.068399 0.009990
0.066892 0.008734
0.065433 0.007528
0.064013 0.006342
0.062629 0.005150
0.061278 0.003933
0.059961 0.002678
0.058677 0.001378
0.057428 0.000029
0.056215 -0.001367
0.055039 -0.002809
0.053900 -0.004293
0.052798 -0.005819
0.051731 -0.007388
0.050695 -0.009008
0.049683 -0.010688
0.048690 -0.012435
0.047714 -0.014251
0.046755 -0.016127
0.045824 -0.018044
0.044930 -0.019978
0.044086 -0.021903
0.043302 -0.023795
0.042583 -0.025635
0.041929 -0.027407
0.041339 -0.029101
0.040807 -0.030710
0.040325 -0.032232
0.039883 -0.033669
0.039468 -0.035029
0.039065 -0.036327
0.038654 -0.037584
0.038217 -0.038825
0.037733 -0.040072
0.037191 -0.041340
0.036585 -0.042626
0.035923 -0.043908
0.035219 -0.045150
0.034493 -0.046306
0.033763 -0.047334
0.033045 -0.048194
0.032344 -0.048858
0.031663 -0.049301
0.030999 -0.049507
0.030345 -0.049463
0.029693 -0.049168
0.029036 -0.048625
0.028368 -0.047846
0.027683 -0.046849
0.026973 -0.045658
0.026234 -0.044301
0.025461 -0.042799
0.024652 -0.041171
0.023809 -0.039424
0.022937 -0.037557
0.022042 -0.035562
0.021127 -0.033430
0.020192 -0.031151
0.019231 -0.028723
0.018238 -0.026146
0.017204 -0.023421
0.016118 -0.020553
0.014973 -0.017552
0.013763 -0.014431
0.012491 -0.011210
0.011166 -0.007915
0.009803 -0.004574
0.008426 -0.001212
0.007065 0.002150
0.005753 0.005496
0.004525 0.008817
0.003411 0.012108
0.002428 0.015359
0.001577 0.018551
0.000843 0.021656
0.000197 0.024639
-0.000398 0.027464
-0.000978 0.030098
-0.001577 0.032521
-0.002223 0.034719
-0.002937 0.036696
-0.003735 0.038462
-0.004621 0.040039
-0.005591 0.041456
-0.006625 0.042743
-0.007690 0.043932
-0.008738 0.045054
-0.009713 0.046137
-0.010558 0.047208
-0.011229 0.048277
-0.011702 0.049341
-0.011982 0.050374
-0.012098 0.051331
-0.012098 0.052158
-0.012036 0.052805
-0.011962 0.053225
-0.011919 0.053389
0.120448 -0.018309
0.118566 -0.020069
0.116657 -0.021691
0.114741 -0.023168
0.112837 -0.024514
0.110957 -0.025759
0.109112 -0.026943
0.107311 -0.028107
0.105560 -0.029285
0.103858 -0.030498
0.102199 -0.031750
0.100572 -0.033030
0.098959 -0.034319
0.097347 -0.035595
0.095724 -0.036841
0.094082 -0.038042
0.092418 -0.039192
0.090735 -0.040287
0.089040 -0.041329
0.087342 -0.042321
0.085654 -0.043270
0.083989 -0.044185
0.082362 -0.045069
0.080789 -0.045929
0.079282 -0.046765
0.077849 -0.047580
0.076491 -0.048373
0.075201 -0.049142
0.073966 -0.049882
0.072767 -0.050586
0.071591 -0.051241
0.070424 -0.051835
0.069263 -0.052352
0.068108 -0.052782
0.066965 -0.053116
0.065840 -0.053352
0.064745 -0.053488
0.063690 -0.053527
0.062687 -0.053469
0.061745 -0.053317
0.060874 -0.053074
0.060078 -0.052742
0.059356 -0.052327
0.058701 -0.051837
0.058097 -0.051281
0.057516 -0.050669
0.056921 -0.050009
0.056272 -0.049305
0.055532 -0.048560
0.054677 -0.047771
0.053708 -0.046933
0.052640 -0.046040
0.051503 -0.045083
0.050329 -0.044053
0.049153 -0.042936
0.048004 -0.041718
0.046907 -0.040386
0.045877 -0.038928
0.044920 -0.037340
0.044028 -0.035628
0.043179 -0.033807
0.042341 -0.031899
0.041475 -0.029932
0.040538 -0.027934
0.039488 -0.025931
0.038289 -0.023943
0.036913 -0.021990
0.035351 -0.020085
0.033612 -0.018237
0.031728 -0.016453
0.029745 -0.014731
0.027717 -0.013063
0.025696 -0.011436
0.023734 -0.009829
0.021872 -0.008219
0.020144 -0.006588
0.018565 -0.004926
0.017136 -0.003234
0.015841 -0.001528
0.014654 0.000165
0.013538 0.001813
0.012457 0.003383
0.011377 0.004848
0.010270 0.006185
0.009115 0.007382
0.007900 0.008432
0.006625 0.009339
0.005296 0.010116
0.003932 0.010784
0.002558 0.011369
0.001204 0.011903
-0.000099 0.012418
-0.001324 0.012940
-0.002453 0.013489
-0.003478 0.014073
-0.004405 0.014686
-0.005252 0.015311
-0.006048 0.015919
-0.006821 0.016480
-0.007597 0.016965
-0.008399 0.017346
0.028784 0.015343
0.026960 0.013560
0.025237 0.011772
0.023609 0.009974
0.022069 0.008164
0.020617 0.006343
0.019253 0.004514
0.017981 0.002681
0.016803 0.000852
0.015719 -0.000963
0.014723 -0.002754
0.013802 -0.004507
0.012941 -0.006210
0.012126 -0.007855
0.011347 -0.009438
0.010604 -0.010962
0.009899 -0.012442
0.009238 -0.013900
0.008626 -0.015363
0.008064 -0.016856
0.007552 -0.018400
0.007096 -0.020003
0.006705 -0.021660
0.006391 -0.023354
0.006171 -0.025059
0.006059 -0.026741
0.006066 -0.028364
0.006193 -0.029894
0.006436 -0.031300
0.006780 -0.032561
0.007204 -0.033663
0.007685 -0.034601
0.008196 -0.035384
0.008711 -0.036033
0.009209 -0.036579
0.009668 -0.037060
0.010071 -0.037513
0.010402 -0.037965
0.010645 -0.038429
0.010792 -0.038896
0.010842 -0.039343
0.010798 -0.039733
0.010666 -0.040023
0.010450 -0.040168
0.010155 -0.040126
0.009780 -0.039859
0.009319 -0.039340
0.008765 -0.038547
0.008110 -0.037472
0.007344 -0.036120
0.006460 -0.034509
0.005455 -0.032672
0.004335 -0.030652
0.003112 -0.028505
0.001808 -0.026292
0.000452 -0.024071
-0.000926 -0.021891
-0.002297 -0.019782
-0.003645 -0.017753
-0.004965 -0.015790
-0.006267 -0.013863
-0.007565 -0.011933
-0.008879 -0.009965
-0.010228 -0.007923
-0.011629 -0.005779
-0.013096 -0.003509
-0.014640 -0.001097
-0.016268 0.001466
-0.017983 0.004177
-0.019779 0.007024
-0.021642 0.009984
-0.023551 0.013026
-0.025476 0.016113
-0.027381 0.019205
-0.029230 0.022258
-0.030991 0.025231
-0.032641 0.028085
-0.034168 0.030783
-0.035576 0.033296
-0.036877 0.035600
-0.038089 0.037681
-0.039234 0.039535
-0.040326 0.041165
-0.041375 0.042584
-0.042385 0.043814
-0.043354 0.044882
-0.044278 0.045818
-0.045151 0.046652
-0.045963 0.047413
-0.046700 0.048123
-0.047344 0.048800
-0.047873 0.049456
-0.048262 0.050091
-0.048494 0.050696
-0.048563 0.051251
-0.048474 0.051729
-0.048248 0.052099
-0.047912 0.052332
-0.047498 0.052401
-0.047038 0.052288
-0.046556 0.051981
0.060337 0.030135
0.058455 0.028331
0.056578 0.026462
0.054708 0.024543
0.052850 0.022593
0.051011 0.020640
0.049195 0.018715
0.047408 0.016845
0.045652 0.015059
0.043927 0.013378
0.042228 0.011821
0.040549 0.010397
0.038883 0.009112
0.037218 0.007959
0.035543 0.006925
0.033844 0.005981
0.032107 0.005090
0.030320 0.004205
0.028474 0.003278
0.026569 0.002269
0.024617 0.001156
0.022644 -0.000059
0.020683 -0.001349
0.018774 -0.002671
0.016953 -0.003973
0.015248 -0.005201
0.013676 -0.006309
0.012247 -0.007257
0.010960 -0.008017
0.009810 -0.008570
0.008785 -0.008915
0.007869 -0.009062
0.007042 -0.009040
0.006280 -0.008890
0.005554 -0.008667
0.004837 -0.008435
0.004106 -0.008254
0.003346 -0.008171
0.002559 -0.008209
0.001761 -0.008360
0.000978 -0.008587
0.000243 -0.008834
-0.000417 -0.009035
-0.000984 -0.009126
-0.001451 -0.009045
-0.001819 -0.008742
-0.002097 -0.008177
-0.002299 -0.007323
-0.002441 -0.006167
-0.002538 -0.004715
-0.002609 -0.002988
-0.002671 -0.001023
-0.002740 0.001128
-0.002829 0.003406
-0.002949 0.005753
-0.003100 0.008121
-0.003275 0.010478
-0.003459 0.012812
-0.003631 0.015131
-0.003769 0.017453
-0.003858 0.019801
-0.003890 0.022199
-0.003864 0.024668
-0.003788 0.027226
-0.003672 0.029887
-0.003534 0.032660
-0.003389 0.035548
-0.003252 0.038550
-0.003137 0.041653
-0.003056 0.044838
-0.003015 0.048077
-0.003017 0.051333
-0.003058 0.054570
-0.003132 0.057748
-0.003229 0.060835
-0.003338 0.063801
-0.003454 0.066621
-0.003575 0.069275
-0.003708 0.071741
-0.003858 0.074003
-0.004036 0.076047
-0.004249 0.077861
-0.004501 0.079444
-0.004792 0.080798
-0.005121 0.081932
-0.005482 0.082861
-0.005867 0.083606
-0.006264 0.084188
-0.006659 0.084632
-0.007034 0.084966
-0.007368 0.085215
-0.007639 0.085401
-0.007829 0.085538
-0.007929 0.085628
-0.007942 0.085661
-0.007886 0.085614
-0.007783 0.085458
-0.007663 0.085160
-0.007550 0.084693
-0.007465 0.084036
-0.007420 0.083176
0.114580 0.011767
0.112603 0.009919
0.110582 0.008065
0.108583 0.006269
0.106663 0.004586
0.104862 0.003047
0.103195 0.001651
0.101648 0.000371
0.100193 -0.000836
0.098787 -0.002016
0.097386 -0.003201
0.095949 -0.004410
0.094435 -0.005645
0.092817 -0.006902
0.091077 -0.008170
0.089207 -0.009439
0.087212 -0.010698
0.085102 -0.011938
0.082896 -0.013151
0.080619 -0.014331
0.078298 -0.015475
0.075961 -0.016585
0.073635 -0.017667
0.071341 -0.018735
0.069096 -0.019801
0.066915 -0.020881
0.064809 -0.021982
0.062791 -0.023103
0.060877 -0.024235
0.059079 -0.025363
0.057407 -0.026465
0.055864 -0.027519
0.054444 -0.028499
0.053139 -0.029383
0.051934 -0.030152
0.050814 -0.030798
0.049762 -0.031318
0.048761 -0.031721
0.047792 -0.032028
0.046837 -0.032265
0.045878 -0.032469
0.044898 -0.032675
0.043887 -0.032916
0.042844 -0.033204
0.041780 -0.033536
0.040715 -0.033889
0.039675 -0.034227
0.038681 -0.034510
0.037752 -0.034698
0.036896 -0.034751
0.036114 -0.034636
0.035400 -0.034324
0.034739 -0.033791
0.034115 -0.033028
0.033507 -0.032036
0.032896 -0.030834
0.032261 -0.029449
0.031583 -0.027922
0.030846 -0.026294
0.030036 -0.024607
0.029147 -0.022893
0.028186 -0.021174
0.027166 -0.019458
0.026111 -0.017743
0.025044 -0.016019
0.023987 -0.014277
0.022956 -0.012508
0.021959 -0.010703
0.020997 -0.008853
0.020068 -0.006947
0.019162 -0.004973
0.018269 -0.002916
0.017376 -0.000762
0.016474 0.001494
0.015555 0.003851
0.014622 0.006292
0.013685 0.008790
0.012759 0.011315
0.011862 0.013836
0.011012 0.016326
0.010218 0.018767
0.009486 0.021142
0.008812 0.023437
0.008185 0.025636
0.007592 0.027726
0.007019 0.029692
0.006455 0.031520
0.005889 0.033202
0.005317 0.034735
0.004737 0.036122
0.004147 0.037379
0.003547 0.038527
0.002937 0.039601
0.002317 0.040640
0.001693 0.041684
0.001075 0.042772
0.000485 0.043928
-0.000053 0.045153
-0.000515 0.046428
-0.000888 0.047714
-0.001171 0.048959
-0.021006 -0.007748
-0.022966 -0.009575
-0.024979 -0.011401
-0.027042 -0.013213
-0.029148 -0.014992
-0.031286 -0.016715
-0.033444 -0.018359
-0.035607 -0.019905
-0.037761 -0.021336
-0.039896 -0.022643
-0.042002 -0.023818
-0.044074 -0.024863
-0.046109 -0.025784
-0.048109 -0.026597
-0.050078 -0.027322
-0.052024 -0.027991
-0.053956 -0.028640
-0.055884 -0.029314
-0.057816 -0.030051
-0.059754 -0.030883
-0.061693 -0.031823
-0.063617 -0.032864
-0.065506 -0.033980
-0.067335 -0.035131
-0.069081 -0.036271
-0.070721 -0.037356
-0.072237 -0.038350
-0.073616 -0.039228
-0.074847 -0.039975
-0.075925 -0.040591
-0.076850 -0.041086
-0.077630 -0.041478
-0.078278 -0.041797
-0.078813 -0.042078
-0.079256 -0.042359
-0.079631 -0.042679
-0.079957 -0.043068
-0.080243 -0.043538
-0.080492 -0.044083
-0.080697 -0.044673
-0.080845 -0.045264
-0.080927 -0.045800
-0.080933 -0.046228
-0.080863 -0.046494
-0.080720 -0.046555
-0.080511 -0.046379
-0.080247 -0.045944
-0.079936 -0.045242
-0.079587 -0.044279
-0.079210 -0.043075
-0.078808 -0.041660
-0.078389 -0.040069
-0.077956 -0.038341
-0.077511 -0.036511
-0.077052 -0.034607
-0.076575 -0.032650
-0.076076 -0.030646
-0.075547 -0.028595
-0.074987 -0.026491
-0.074395 -0.024325
-0.073777 -0.022091
-0.073143 -0.019783
-0.072504 -0.017400
-0.071875 -0.014943
-0.071269 -0.012412
-0.070698 -0.009813
-0.070174 -0.007149
-0.069702 -0.004431
-0.069283 -0.001669
-0.068911 0.001119
-0.068574 0.003917
-0.068254 0.006706
-0.067928 0.009469
-0.067575 0.012194
-0.067176 0.014868
-0.066718 0.017476
-0.066198 0.020001
-0.065620 0.022422
-0.064996 0.024716
-0.064342 0.026857
-0.063677 0.028823
-0.063020 0.030595
-0.062392 0.032164
-0.061813 0.033527
-0.061300 0.034694
-0.060866 0.035682
-0.060519 0.036523
-0.060262 0.037253
-0.060085 0.037916
-0.059971 0.038555
-0.059895 0.039211
-0.059827 0.039912
-0.059742 0.040673
-0.059624 0.041491
-0.059470 0.042341
-0.059293 0.043186
-0.059113 0.043981
-0.058954 0.044677
-0.058841 0.045231
-0.058794 0.045604
-0.058831 0.045769
0.064888 -0.008083
0.063057 -0.009852
0.061280 -0.011524
0.059555 -0.013096
0.057879 -0.014566
0.056248 -0.015936
0.054657 -0.017207
0.053103 -0.018381
0.051585 -0.019460
0.050102 -0.020448
0.048658 -0.021347
0.047252 -0.022159
0.045888 -0.022888
0.044562 -0.023536
0.043273 -0.024109
0.042015 -0.024611
0.040782 -0.025048
0.039566 -0.025427
0.038360 -0.025757
0.037158 -0.026047
0.035954 -0.026307
0.034748 -0.026544
0.033540 -0.026768
0.032337 -0.026984
0.031145 -0.027197
0.029975 -0.027410
0.028837 -0.027629
0.027742 -0.027856
0.026700 -0.028096
0.025718 -0.028353
0.024801 -0.028631
0.023948 -0.028933
0.023155 -0.029261
0.022415 -0.029616
0.021717 -0.029998
0.021049 -0.030407
0.020399 -0.030839
0.019759 -0.031290
0.019120 -0.031753
0.018479 -0.032218
0.017834 -0.032672
0.017190 -0.033099
0.016552 -0.033481
0.015928 -0.033799
0.015325 -0.034036
0.014752 -0.034175
0.014213 -0.034204
0.013710 -0.034114
0.013241 -0.033900
0.012798 -0.033558
0.012369 -0.033088
0.011940 -0.032490
0.011494 -0.031764
0.011014 -0.030910
0.010488 -0.029931
0.009903 -0.028825
0.009251 -0.027594
0.008530 -0.026237
0.007737 -0.024754
0.006879 -0.023144
0.005959 -0.021406
0.004987 -0.019542
0.003969 -0.017551
0.002910 -0.015433
0.001812 -0.013186
0.000674 -0.010810
-0.000504 -0.008308
-0.001725 -0.005685
-0.002990 -0.002954
-0.004295 -0.000131
-0.005633 0.002765
-0.006997 0.005714
-0.008375 0.008697
-0.009754 0.011694
-0.011122 0.014689
-0.012468 0.017665
-0.013782 0.020609
-0.015058 0.023506
-0.016291 0.026343
-0.017483 0.029105
-0.018637 0.031781
-0.019761 0.034360
-0.020869 0.036833
-0.021976 0.039199
-0.023099 0.041460
-0.024255 0.043623
-0.025454 0.045699
-0.026698 0.047697
-0.027980 0.049622
-0.029277 0.051475
-0.030562 0.053248
-0.031802 0.054930
-0.032964 0.056507
-0.034023 0.057962
-0.034959 0.059280
-0.035765 0.060443
-0.036439 0.061432
-0.036991 0.062231
-0.037437 0.062823
-0.037798 0.063195
-0.038098 0.063338
0.035359 -0.026758
0.033393 -0.028529
0.031344 -0.030231
0.029222 -0.031837
0.027046 -0.033319
0.024842 -0.034656
0.022640 -0.035834
0.020464 -0.036848
0.018338 -0.037705
0.016275 -0.038420
0.014281 -0.039015
0.012352 -0.039517
0.010479 -0.039960
0.008645 -0.040376
0.006833 -0.040801
0.005026 -0.041264
0.003215 -0.041789
0.001396 -0.042388
-0.000422 -0.043062
-0.002226 -0.043800
-0.003992 -0.044585
-0.005699 -0.045393
-0.007324 -0.046200
-0.008848 -0.046980
-0.010253 -0.047711
-0.011527 -0.048372
-0.012662 -0.048947
-0.013658 -0.049430
-0.014523 -0.049821
-0.015272 -0.050132
-0.015923 -0.050379
-0.016496 -0.050583
-0.017008 -0.050761
-0.017470 -0.050930
-0.017888 -0.051091
-0.018259 -0.051239
-0.018576 -0.051355
-0.018831 -0.051412
-0.019015 -0.051381
-0.019122 -0.051233
-0.019149 -0.050945
-0.019098 -0.050497
-0.018972 -0.049874
-0.018775 -0.049067
-0.018514 -0.048069
-0.018196 -0.046877
-0.017830 -0.045493
-0.017427 -0.043924
-0.016995 -0.042186
-0.016545 -0.040296
-0.016080 -0.038277
-0.015600 -0.036152
-0.015105 -0.033941
-0.014591 -0.031660
-0.014058 -0.029324
-0.013513 -0.026940
-0.012968 -0.024513
-0.012441 -0.022047
-0.011957 -0.019544
-0.011538 -0.017005
-0.011207 -0.014434
-0.010985 -0.011834
-0.010886 -0.009207
-0.010922 -0.006551
-0.011096 -0.003862
-0.011411 -0.001133
-0.011861 0.001644
-0.012435 0.004475
-0.013115 0.007361
-0.013880 0.010298
-0.014702 0.013271
-0.015558 0.016258
-0.016425 0.019230
-0.017291 0.022152
-0.018152 0.024982
-0.019010 0.027682
-0.019877 0.030214
-0.020762 0.032547
-0.021678 0.034656
-0.022632 0.036525
-0.023628 0.038147
-0.024666 0.039524
-0.025743 0.040672
-0.026854 0.041614
-0.027990 0.042384
-0.029145 0.043023
-0.030310 0.043576
-0.031478 0.044085
-0.032643 0.044585
-0.033801 0.045096
-0.034950 0.045624
-0.036093 0.046154
-0.037238 0.046659
-0.038395 0.047102
-0.039578 0.047445
-0.040801 0.047650
-0.042071 0.047685
-0.043393 0.047523
-0.044761 0.047145
-0.046165 0.046542
-0.047587 0.045715
-0.035902 -0.019759
-0.037857 -0.021574
-0.039878 -0.023368
-0.041957 -0.025138
-0.044084 -0.026882
-0.046248 -0.028601
-0.048439 -0.030291
-0.050648 -0.031950
-0.052867 -0.033573
-0.055093 -0.035153
-0.057322 -0.036682
-0.059553 -0.038152
-0.061787 -0.039553
-0.064025 -0.040881
-0.066266 -0.042129
-0.068506 -0.043301
-0.070741 -0.044400
-0.072963 -0.045440
-0.075167 -0.046436
-0.077344 -0.047407
-0.079488 -0.048374
-0.081592 -0.049354
-0.083647 -0.050359
-0.085642 -0.051392
-0.087568 -0.052448
-0.089411 -0.053510
-0.091158 -0.054556
-0.092798 -0.055557
-0.094323 -0.056485
-0.095728 -0.057315
-0.097012 -0.058024
-0.098177 -0.058599
-0.099227 -0.059034
-0.100167 -0.059329
-0.101002 -0.059495
-0.101737 -0.059546
-0.102378 -0.059504
-0.102931 -0.059391
-0.103403 -0.059226
-0.103802 -0.059025
-0.104136 -0.058794
-0.104412 -0.058531
-0.104638 -0.058221
-0.104821 -0.057843
-0.104967 -0.057365
-0.105082 -0.056755
-0.105172 -0.055979
-0.105242 -0.055007
-0.105293 -0.053821
-0.105326 -0.052411
-0.105338 -0.050782
-0.105324 -0.048950
-0.105278 -0.046940
-0.105194 -0.044781
-0.105065 -0.042508
-0.104886 -0.040150
-0.104653 -0.037735
-0.104362 -0.035285
-0.104013 -0.032810
-0.103607 -0.030315
-0.103145 -0.027795
-0.102631 -0.025235
-0.102072 -0.022616
-0.101476 -0.019915
-0.100851 -0.017105
-0.100210 -0.014164
-0.099563 -0.011072
-0.098922 -0.007816
-0.098295 -0.004398
-0.097685 -0.000832
-0.097092 0.002855
-0.096508 0.006623
-0.095921 0.010422
-0.095316 0.014203
-0.094678 0.017918
-0.093995 0.021527
-0.093255 0.024995
-0.092455 0.028298
-0.091595 0.031420
-0.090682 0.034349
-0.089722 0.037081
-0.088727 0.039615
-0.087705 0.041953
-0.086666 0.044101
-0.085616 0.046072
-0.084564 0.047876
-0.083518 0.049531
-0.082491 0.051049
-0.081492 0.052442
-0.080532 0.053720
-0.079617 0.054886
-0.078747 0.055938
-0.077919 0.056870
-0.077126 0.057675
-0.076359 0.058341
-0.075611 0.058857
-0.074878 0.059209
-0.074159 0.059384
-0.073455 0.059369
-0.072770 0.059148
-0.072107 0.058711
0.127603 -0.013518
0.125697 -0.015345
0.123789 -0.017163
0.121892 -0.018964
0.120014 -0.020736
0.118157 -0.022467
0.116317 -0.024145
0.114487 -0.025758
0.112659 -0.027298
0.110821 -0.028753
0.108964 -0.030116
0.107078 -0.031377
0.105159 -0.032529
0.103204 -0.033567
0.101214 -0.034488
0.099194 -0.035293
0.097153 -0.035991
0.095101 -0.036593
0.093052 -0.037119
0.091019 -0.037593
0.089017 -0.038041
0.087059 -0.038488
0.085154 -0.038953
0.083309 -0.039441
0.081532 -0.039952
0.079825 -0.040474
0.078191 -0.040989
0.076628 -0.041477
0.075135 -0.041917
0.073704 -0.042290
0.072330 -0.042576
0.071005 -0.042763
0.069721 -0.042839
0.068473 -0.042800
0.067252 -0.042645
0.066052 -0.042378
0.064866 -0.042006
0.063685 -0.041541
0.062505 -0.040997
0.061318 -0.040384
0.060121 -0.039714
0.058911 -0.038987
0.057689 -0.038198
0.056457 -0.037332
0.055219 -0.036368
0.053980 -0.035282
0.052745 -0.034051
0.051518 -0.032657
0.050305 -0.031088
0.049108 -0.029339
0.047932 -0.027413
0.046781 -0.025320
0.045662 -0.023077
0.044579 -0.020706
0.043537 -0.018231
0.042534 -0.015676
0.041571 -0.013061
0.040642 -0.010407
0.039741 -0.007731
0.038861 -0.005045
0.037994 -0.002361
0.037131 0.000315
0.036264 0.002984
0.035384 0.005647
0.034479 0.008312
0.033541 0.010988
0.032558 0.013684
0.031520 0.016410
0.030421 0.019170
0.029257 0.021967
0.028030 0.024797
0.026750 0.027652
0.025432 0.030515
0.024099 0.033363
0.022772 0.036173
0.021477 0.038921
0.020234 0.041581
0.019060 0.044131
0.017964 0.046547
0.016952 0.048806
0.016019 0.050890
0.015155 0.052783
0.014340 0.054478
0.013552 0.055975
0.012762 0.057282
0.011946 0.058413
0.011079 0.059385
0.010142 0.060220
0.009124 0.060941
0.008014 0.061575
0.006813 0.062147
0.005525 0.062679
0.004159 0.063189
0.002732 0.063690
0.001261 0.064180
-0.000235 0.064651
-0.001735 0.065081
-0.003226 0.065437
-0.004693 0.065681
-0.006131 0.065773
-0.007537 0.065681
0.036235 0.001510
0.034448 -0.000249
0.032663 -0.002034
0.030889 -0.003834
0.029142 -0.005635
0.027436 -0.007418
0.025784 -0.009165
0.024195 -0.010853
0.022674 -0.012464
0.021220 -0.013981
0.019828 -0.015391
0.018490 -0.016690
0.017192 -0.017878
0.015916 -0.018966
0.014641 -0.019974
0.013340 -0.020927
0.011988 -0.021857
0.010559 -0.022798
0.009039 -0.023772
0.007429 -0.024793
0.005743 -0.025855
0.004013 -0.026936
0.002281 -0.028003
0.000588 -0.029017
-0.001027 -0.029934
-0.002535 -0.030716
-0.003916 -0.031329
-0.005159 -0.031747
-0.006263 -0.031954
-0.007235 -0.031945
-0.008085 -0.031726
-0.008833 -0.031320
-0.009499 -0.030760
-0.010108 -0.030088
-0.010683 -0.029353
-0.011242 -0.028602
-0.011794 -0.027877
-0.012337 -0.027200
-0.012853 -0.026581
-0.013317 -0.026011
-0.013699 -0.025470
-0.013975 -0.024928
-0.014128 -0.024351
-0.014156 -0.023702
-0.014069 -0.022945
-0.013886 -0.022043
-0.013632 -0.020967
-0.013335 -0.019696
-0.013019 -0.018219
-0.012708 -0.016539
-0.012420 -0.014671
-0.012168 -0.012637
-0.011963 -0.010465
-0.011808 -0.008185
-0.011699 -0.005820
-0.011628 -0.003391
-0.011583 -0.000912
-0.011551 0.001605
-0.011518 0.004147
-0.011473 0.006701
-0.011411 0.009255
-0.011331 0.011798
-0.011240 0.014321
-0.011149 0.016823
-0.011075 0.019306
-0.011035 0.021780
-0.011046 0.024251
-0.011118 0.026731
-0.011256 0.029224
-0.011459 0.031736
-0.011719 0.034266
-0.012022 0.036814
-0.012355 0.039375
-0.012703 0.041940
-0.013060 0.044495
-0.013424 0.047020
-0.013802 0.049488
-0.014209 0.051868
-0.014661 0.054127
-0.015175 0.056235
-0.015767 0.058167
-0.016452 0.059905
-0.017236 0.061442
-0.018122 0.062778
-0.019104 0.063922
-0.020169 0.064891
-0.021294 0.065708
-0.022449 0.066402
-0.023601 0.067003
-0.024715 0.067541
-0.025755 0.068045
-0.026696 0.068529
-0.027518 0.068998
-0.028218 0.069441
-0.028802 0.069831
-0.029284 0.070136
-0.029686 0.070318
-0.030026 0.070341
-0.030325 0.070174
-0.030596 0.069797
-0.030852 0.069198
0.047247 0.045352
0.045334 0.043483
0.043342 0.041501
0.041299 0.039446
0.039234 0.037364
0.037165 0.035291
0.035101 0.033251
0.033038 0.031252
0.030957 0.029289
0.028835 0.027351
0.026647 0.025426
0.024375 0.023506
0.022009 0.021589
0.019547 0.019678
0.016999 0.017778
0.014383 0.015895
0.011725 0.014033
0.009058 0.012194
0.006421 0.010371
0.003852 0.008554
0.001388 0.006728
-0.000948 0.004880
-0.003150 0.002992
-0.005228 0.001048
-0.007209 -0.000969
-0.009129 -0.003074
-0.011024 -0.005271
-0.012917 -0.007545
-0.014814 -0.009860
-0.016709 -0.012165
-0.018581 -0.014406
-0.020408 -0.016529
-0.022164 -0.018489
-0.023824 -0.020250
-0.025364 -0.021785
-0.026761 -0.023080
-0.027993 -0.024133
-0.029047 -0.024962
-0.029918 -0.025598
-0.030619 -0.026086
-0.031181 -0.026484
-0.031662 -0.026853
-0.032135 -0.027258
-0.032677 -0.027746
-0.033349 -0.028342
-0.034184 -0.029028
-0.035179 -0.029744
-0.036303 -0.030403
-0.037504 -0.030910
-0.038727 -0.031181
-0.039923 -0.031151
-0.041047 -0.030777
-0.042068 -0.030036
-0.042959 -0.028927
-0.043703 -0.027464
-0.044291 -0.025689
-0.044725 -0.023664
-0.045024 -0.021472
-0.045224 -0.019217
-0.045382 -0.017013
-0.045573 -0.014972
-0.045874 -0.013179
-0.046344 -0.011671
-0.047014 -0.010424
-0.047877 -0.009354
-0.048899 -0.008345
-0.050030 -0.007274
-0.051214 -0.006040
-0.052391 -0.004574
-0.053506 -0.002843
-0.054506 -0.000843
-0.055350 0.001408
-0.056008 0.003877
-0.056465 0.006517
-0.056722 0.009268
-0.056795 0.012059
-0.056717 0.014805
-0.056531 0.017413
-0.056286 0.019793
-0.056026 0.021872
-0.055782 0.023612
-0.055561 0.025024
-0.055353 0.026166
-0.055137 0.027123
-0.054891 0.027989
-0.054597 0.028849
-0.054244 0.029771
-0.053822 0.030799
-0.053322 0.031957
-0.052734 0.033244
-0.052047 0.034644
-0.051253 0.036129
-0.050349 0.037664
-0.049335 0.039209
-0.048215 0.040721
-0.046994 0.042160
-0.045672 0.043485
-0.044247 0.044668
-0.042715 0.045695
-0.041073 0.046569
-0.039329 0.047308
-0.013312 0.013840
-0.015197 0.012135
-0.017187 0.010500
-0.019279 0.008946
-0.021466 0.007479
-0.023734 0.006101
-0.026067 0.004812
-0.028443 0.003609
-0.030836 0.002486
-0.033217 0.001433
-0.035557 0.000439
-0.037829 -0.000507
-0.040016 -0.001414
-0.042108 -0.002284
-0.044112 -0.003117
-0.046046 -0.003905
-0.047936 -0.004642
-0.049816 -0.005322
-0.051721 -0.005941
-0.053684 -0.006497
-0.055731 -0.006990
-0.057881 -0.007420
-0.060134 -0.007785
-0.062479 -0.008087
-0.064887 -0.008321
-0.067322 -0.008486
-0.069741 -0.008578
-0.072097 -0.008597
-0.074348 -0.008546
-0.076448 -0.008436
-0.078362 -0.008285
-0.080058 -0.008116
-0.081518 -0.007958
-0.082738 -0.007834
-0.083730 -0.007768
-0.084524 -0.007773
-0.085157 -0.007858
-0.085670 -0.008030
-0.086102 -0.008285
-0.086487 -0.008620
-0.086846 -0.009018
-0.087194 -0.009460
-0.087533 -0.009917
-0.087857 -0.010356
-0.088157 -0.010740
-0.088421 -0.011034
-0.088637 -0.011205
-0.088796 -0.011227
-0.088890 -0.011084
-0.088915 -0.010774
-0.088866 -0.010308
-0.088745 -0.009704
-0.088556 -0.008986
-0.088307 -0.008178
-0.088010 -0.007296
-0.087675 -0.006353
-0.087310 -0.005353
-0.086915 -0.004293
-0.086490 -0.003171
-0.086024 -0.001975
-0.085508 -0.000697
-0.084927 0.000676
-0.084274 0.002156
-0.083543 0.003758
-0.082739 0.005495
-0.081875 0.007385
-0.080973 0.009441
-0.080058 0.011673
-0.079159 0.014086
-0.078297 0.016674
-0.077489 0.019422
-0.076745 0.022308
-0.076063 0.025303
-0.075437 0.028379
-0.074851 0.031507
-0.074286 0.034659
-0.073725 0.037812
-0.073150 0.040946
-0.072549 0.044039
-0.071916 0.047072
-0.071248 0.050028
-0.070548 0.052890
-0.069822 0.055643
-0.069084 0.058277
-0.068347 0.060790
-0.067630 0.063181
-0.066949 0.065456
-0.066317 0.067624
-0.065739 0.069689
-0.065213 0.071657
-0.064724 0.073525
-0.064250 0.075287
-0.063763 0.076934
-0.063236 0.078453
-0.062642 0.079830
-0.061964 0.081048
-0.061188 0.082090
-0.060313 0.082935
-0.059341 0.083563
-0.058285 0.083956
-0.057161 0.084100
0.014830 0.015110
0.012884 0.013273
0.010989 0.011419
0.009145 0.009564
0.007356 0.007724
0.005631 0.005919
0.003985 0.004164
0.002431 0.002473
0.000983 0.000853
-0.000350 -0.000689
-0.001565 -0.002150
-0.002662 -0.003528
-0.003648 -0.004821
-0.004534 -0.006035
-0.005337 -0.007177
-0.006078 -0.008266
-0.006782 -0.009329
-0.007475 -0.010395
-0.008179 -0.011497
-0.008908 -0.012651
-0.009665 -0.013859
-0.010441 -0.015100
-0.011217 -0.016335
-0.011968 -0.017517
-0.012671 -0.018597
-0.013302 -0.019535
-0.013844 -0.020300
-0.014284 -0.020873
-0.014613 -0.021249
-0.014830 -0.021430
-0.014937 -0.021433
-0.014943 -0.021282
-0.014865 -0.021015
-0.014723 -0.020672
-0.014546 -0.020304
-0.014364 -0.019960
-0.014206 -0.019683
-0.014095 -0.019499
-0.014042 -0.019411
-0.014047 -0.019395
-0.014101 -0.019408
-0.014192 -0.019394
-0.014309 -0.019298
-0.014444 -0.019069
-0.014595 -0.018667
-0.014763 -0.018063
-0.014951 -0.017238
-0.015163 -0.016185
-0.015407 -0.014909
-0.015689 -0.013424
-0.016017 -0.011757
-0.016399 -0.009941
-0.016842 -0.008016
-0.017351 -0.006022
-0.017930 -0.003997
-0.018575 -0.001968
-0.019280 0.000049
-0.020034 0.002053
-0.020824 0.004049
-0.021640 0.006051
-0.022474 0.008073
-0.023322 0.010126
-0.024181 0.012218
-0.025053 0.014357
-0.025937 0.016545
-0.026832 0.018783
-0.027738 0.021069
-0.028649 0.023399
-0.029562 0.025768
-0.030467 0.028164
-0.031355 0.030572
-0.032210 0.032974
-0.033017 0.035348
-0.033759 0.037671
-0.034421 0.039919
-0.034996 0.042070
-0.035480 0.044097
-0.035874 0.045977
-0.036182 0.047687
-0.036407 0.049209
-0.036554 0.050527
-0.036625 0.051636
-0.036623 0.052532
-0.036551 0.053223
-0.036413 0.053722
-0.036213 0.054052
-0.035955 0.054241
-0.035646 0.054327
-0.035287 0.054351
-0.034879 0.054354
-0.034419 0.054375
-0.033902 0.054440
-0.033323 0.054560
-0.032686 0.054729
-0.031997 0.054921
-0.031272 0.055101
-0.030523 0.055226
-0.029766 0.055257
-0.029008 0.055159
-0.028253 0.054905
-0.027504 0.054478
0.038133 0.045367
0.036255 0.043537
0.034355 0.041628
0.032427 0.039670
0.030463 0.037685
0.028461 0.035682
0.026418 0.033662
0.024336 0.031613
0.022221 0.029522
0.020074 0.027375
0.017903 0.025162
0.015715 0.022882
0.013520 0.020542
0.011329 0.018155
0.009157 0.015741
0.007017 0.013321
0.004920 0.010916
0.002879 0.008547
0.000902 0.006228
-0.001005 0.003970
-0.002836 0.001775
-0.004590 -0.000363
-0.006270 -0.002455
-0.007881 -0.004519
-0.009433 -0.006575
-0.010934 -0.008642
-0.012389 -0.010730
-0.013800 -0.012838
-0.015163 -0.014953
-0.016471 -0.017048
-0.017711 -0.019092
-0.018870 -0.021047
-0.019939 -0.022881
-0.020907 -0.024561
-0.021769 -0.026062
-0.022524 -0.027366
-0.023176 -0.028465
-0.023736 -0.029360
-0.024217 -0.030064
-0.024642 -0.030603
-0.025031 -0.031008
-0.025407 -0.031316
-0.025788 -0.031562
-0.026186 -0.031768
-0.026604 -0.031944
-0.027037 -0.032079
-0.027473 -0.032144
-0.027899 -0.032100
-0.028300 -0.031899
-0.028664 -0.031497
-0.028981 -0.030858
-0.029245 -0.029958
-0.029451 -0.028782
-0.029598 -0.027330
-0.029687 -0.025612
-0.029723 -0.023650
-0.029715 -0.021479
-0.029671 -0.019143
-0.029603 -0.016693
-0.029519 -0.014179
-0.029423 -0.011650
-0.029314 -0.009144
-0.029187 -0.006684
-0.029037 -0.004274
-0.028859 -0.001903
-0.028656 0.000456
-0.028434 0.002833
-0.028203 0.005260
-0.027975 0.007759
-0.027759 0.010337
-0.027558 0.012987
-0.027370 0.015686
-0.027191 0.018401
-0.027009 0.021090
-0.026815 0.023714
-0.026596 0.026233
-0.026339 0.028611
-0.026025 0.030819
-0.025639 0.032837
-0.025164 0.034652
-0.024589 0.036265
-0.023912 0.037682
-0.023145 0.038920
-0.022311 0.039998
-0.021444 0.040936
-0.020584 0.041755
-0.019774 0.042472
-0.019051 0.043105
-0.018448 0.043666
-0.017987 0.044161
-0.017676 0.044591
-0.017514 0.044952
-0.017486 0.045236
-0.017569 0.045437
-0.017730 0.045548
-0.017931 0.045570
-0.018132 0.045507
-0.018296 0.045370
-0.018394 0.045173
-0.018416 0.044931
-0.018367 0.044658
0.052305 -0.007049
0.050453 -0.008822
0.048673 -0.010582
0.046968 -0.012328
0.045343 -0.014058
0.043799 -0.015773
0.042336 -0.017471
0.040953 -0.019147
0.039647 -0.020797
0.038413 -0.022413
0.037244 -0.023985
0.036130 -0.025506
0.035061 -0.026965
0.034027 -0.028356
0.033018 -0.029673
0.032030 -0.030912
0.031061 -0.032072
0.030111 -0.033158
0.029186 -0.034175
0.028291 -0.035131
0.027434 -0.036037
0.026620 -0.036903
0.025853 -0.037736
0.025136 -0.038544
0.024469 -0.039329
0.023854 -0.040088
0.023290 -0.040817
0.022776 -0.041506
0.022309 -0.042145
0.021886 -0.042721
0.021501 -0.043223
0.021145 -0.043640
0.020810 -0.043965
0.020488 -0.044198
0.020174 -0.044341
0.019863 -0.044400
0.019555 -0.044385
0.019247 -0.044302
0.018935 -0.044158
0.018613 -0.043956
0.018272 -0.043693
0.017902 -0.043362
0.017492 -0.042951
0.017030 -0.042445
0.016505 -0.041825
0.015911 -0.041074
0.015241 -0.040171
0.014490 -0.039097
0.013654 -0.037837
0.012732 -0.036375
0.011723 -0.034706
0.010628 -0.032829
0.009457 -0.030758
0.008221 -0.028516
0.006940 -0.026137
0.005634 -0.023658
0.004325 -0.021120
0.003030 -0.018559
0.001763 -0.016008
0.000532 -0.013490
-0.000665 -0.011019
-0.001830 -0.008605
-0.002971 -0.006247
-0.004097 -0.003942
-0.005217 -0.001684
-0.006343 0.000539
-0.007482 0.002736
-0.008648 0.004922
-0.009851 0.007111
-0.011105 0.009318
-0.012420 0.011555
-0.013803 0.013829
-0.015250 0.016137
-0.016750 0.018463
-0.018278 0.020781
-0.019807 0.023058
-0.021305 0.025259
-0.022746 0.027354
-0.024104 0.029319
-0.025365 0.031133
-0.026515 0.032787
-0.027549 0.034273
-0.028464 0.035589
-0.029262 0.036737
-0.029948 0.037720
-0.030529 0.038546
-0.031016 0.039226
-0.031423 0.039773
-0.031767 0.040205
-0.032066 0.040543
-0.032337 0.040807
-0.032599 0.041020
-0.032865 0.041201
-0.033146 0.041361
-0.033443 0.041505
-0.033756 0.041627
-0.034080 0.041716
-0.034408 0.041756
-0.034737 0.041732
-0.035068 0.041630
-0.035402 0.041438
-0.000882 0.046106
-0.002816 0.044257
-0.004754 0.042311
-0.006688 0.040292
-0.008617 0.038225
-0.010544 0.036141
-0.012482 0.034063
-0.014442 0.032015
-0.016437 0.030008
-0.018477 0.028052
-0.020561 0.026152
-0.022685 0.024310
-0.024841 0.022531
-0.027015 0.020819
-0.029192 0.019177
-0.031351 0.017607
-0.033467 0.016103
-0.035510 0.014654
-0.037452 0.013243
-0.039266 0.011848
-0.040933 0.010441
-0.042439 0.008995
-0.043786 0.007478
-0.044983 0.005862
-0.046052 0.004121
-0.047017 0.002237
-0.047909 0.000205
-0.048748 -0.001968
-0.049550 -0.004254
-0.050321 -0.006614
-0.051057 -0.008998
-0.051750 -0.011352
-0.052389 -0.013623
-0.052962 -0.015769
-0.053457 -0.017756
-0.053865 -0.019569
-0.054176 -0.021202
-0.054382 -0.022663
-0.054484 -0.023974
-0.054486 -0.025163
-0.054404 -0.026268
-0.054263 -0.027331
-0.054092 -0.028391
-0.053924 -0.029480
-0.053786 -0.030611
-0.053697 -0.031777
-0.053664 -0.032945
-0.053681 -0.034065
-0.053736 -0.035074
-0.053812 -0.035910
-0.053893 -0.036513
-0.053962 -0.036839
-0.054006 -0.036856
-0.054014 -0.036554
-0.053973 -0.035941
-0.053874 -0.035044
-0.053711 -0.033906
-0.053484 -0.032575
-0.053201 -0.031105
-0.052879 -0.029550
-0.052541 -0.027957
-0.052211 -0.026367
-0.051913 -0.024803
-0.051658 -0.023274
-0.051451 -0.021771
-0.051286 -0.020267
-0.051151 -0.018730
-0.051035 -0.017121
-0.050927 -0.015405
-0.050822 -0.013551
-0.050719 -0.011534
-0.050618 -0.009339
-0.050521 -0.006966
-0.050425 -0.004430
-0.050324 -0.001766
-0.050206 0.000975
-0.050056 0.003735
-0.049858 0.006457
-0.049601 0.009090
-0.049276 0.011598
-0.048875 0.013956
-0.048395 0.016154
-0.047837 0.018192
-0.047205 0.020076
-0.046509 0.021817
-0.045765 0.023424
-0.044992 0.024907
-0.044211 0.026277
-0.043443 0.027545
-0.042712 0.028721
-0.042039 0.029824
-0.041443 0.030869
-0.040941 0.031879
-0.040542 0.032871
-0.040247 0.033860
-0.040043 0.034850
-0.039906 0.035839
-0.039799 0.036817
-0.039684 0.037771
-0.039527 0.038689
-0.039305 0.039554
0.088573 0.007701
0.086785 0.005938
0.085073 0.004195
0.083436 0.002484
0.081873 0.000823
0.080386 -0.000766
0.078980 -0.002262
0.077663 -0.003647
0.076442 -0.004908
0.075326 -0.006039
0.074318 -0.007038
0.073419 -0.007912
0.072628 -0.008671
0.071935 -0.009328
0.071330 -0.009901
0.070799 -0.010411
0.070325 -0.010879
0.069890 -0.011331
0.069478 -0.011791
0.069076 -0.012283
0.068676 -0.012826
0.068277 -0.013433
0.067885 -0.014109
0.067514 -0.014855
0.067177 -0.015662
0.066891 -0.016518
0.066669 -0.017411
0.066519 -0.018325
0.066443 -0.019246
0.066436 -0.020163
0.066484 -0.021063
0.066567 -0.021939
0.066661 -0.022783
0.066737 -0.023594
0.066768 -0.024369
0.066730 -0.025110
0.066605 -0.025814
0.066380 -0.026482
0.066052 -0.027108
0.065628 -0.027681
0.065119 -0.028189
0.064542 -0.028615
0.063915 -0.028940
0.063252 -0.029145
0.062562 -0.029211
0.061850 -0.029118
0.061115 -0.028848
0.060349 -0.028388
0.059546 -0.027727
0.058696 -0.026857
0.057786 -0.025778
0.056807 -0.024493
0.055747 -0.023011
0.054600 -0.021344
0.053362 -0.019509
0.052037 -0.017522
0.050630 -0.015401
0.049152 -0.013159
0.047618 -0.010812
0.046042 -0.008372
0.044437 -0.005852
0.042813 -0.003265
0.041176 -0.000626
0.039531 0.002053
0.037877 0.004762
0.036211 0.007491
0.034530 0.010234
0.032830 0.012989
0.031109 0.015754
0.029366 0.018533
0.027600 0.021328
0.025818 0.024142
0.024027 0.026974
0.022243 0.029815
0.020482 0.032652
0.018761 0.035466
0.017093 0.038233
0.015486 0.040925
0.013943 0.043514
0.012460 0.045970
0.011029 0.048267
0.009646 0.050382
0.008304 0.052298
0.007001 0.054002
0.005741 0.055489
0.004528 0.056761
0.003372 0.057826
0.002280 0.058706
0.001261 0.059426
0.000321 0.060023
-0.000538 0.060535
-0.001317 0.060999
-0.002020 0.061445
-0.002657 0.061887
-0.003239 0.062320
-0.003782 0.062724
-0.004303 0.063065
-0.004821 0.063304
-0.005352 0.063403
-0.005908 0.063331
-0.006498 0.063066
0.032743 0.037762
0.030847 0.035927
0.029031 0.034028
0.027283 0.032092
0.025579 0.030147
0.023887 0.028220
0.022172 0.026333
0.020407 0.024503
0.018574 0.022740
0.016663 0.021050
0.014670 0.019436
0.012601 0.017898
0.010461 0.016437
0.008261 0.015051
0.006015 0.013737
0.003740 0.012488
0.001455 0.011297
-0.000818 0.010150
-0.003055 0.009029
-0.005237 0.007911
-0.007348 0.006774
-0.009380 0.005593
-0.011335 0.004354
-0.013223 0.003048
-0.015055 0.001677
-0.016842 0.000255
-0.018588 -0.001199
-0.020293 -0.002660
-0.021949 -0.004102
-0.023548 -0.005500
-0.025079 -0.006836
-0.026530 -0.008092
-0.027894 -0.009259
-0.029163 -0.010331
-0.030334 -0.011309
-0.031406 -0.012200
-0.032382 -0.013015
-0.033267 -0.013774
-0.034073 -0.014498
-0.034815 -0.015211
-0.035511 -0.015934
-0.036182 -0.016684
-0.036846 -0.017460
-0.037513 -0.018251
-0.038183 -0.019028
-0.038844 -0.019751
-0.039477 -0.020376
-0.040054 -0.020859
-0.040555 -0.021164
-0.040960 -0.021261
-0.041256 -0.021135
-0.041437 -0.020778
-0.041498 -0.020195
-0.041443 -0.019401
-0.041276 -0.018421
-0.041008 -0.017286
-0.040655 -0.016028
-0.040238 -0.014685
-0.039783 -0.013286
-0.039320 -0.011855
-0.038873 -0.010407
-0.038462 -0.008942
-0.038092 -0.007455
-0.037753 -0.005929
-0.037428 -0.004342
-0.037095 -0.002669
-0.036738 -0.000887
-0.036348 0.001026
-0.035921 0.003088
-0.035462 0.005311
-0.034978 0.007699
-0.034476 0.010244
-0.033964 0.012925
-0.033445 0.015710
-0.032922 0.018556
-0.032392 0.021421
-0.031854 0.024260
-0.031304 0.027034
-0.030737 0.029710
-0.030149 0.032260
-0.029532 0.034665
-0.028883 0.036912
-0.028201 0.038995
-0.027493 0.040913
-0.026768 0.042671
-0.026042 0.044275
-0.025331 0.045735
-0.024649 0.047063
-0.024011 0.048271
-0.023428 0.049377
-0.022907 0.050400
-0.022448 0.051357
-0.022048 0.052267
-0.021695 0.053141
-0.021372 0.053988
-0.021056 0.054805
-0.020723 0.055582
-0.020347 0.056301
-0.019909 0.056939
-0.019401 0.057472
-0.018830 0.057881
0.025197 0.017645
0.023343 0.015833
0.021561 0.013988
0.019842 0.012122
0.018175 0.010247
0.016549 0.008371
0.014959 0.006500
0.013401 0.004638
0.011881 0.002786
0.010407 0.000940
0.008991 -0.000902
0.007642 -0.002741
0.006364 -0.004576
0.005157 -0.006404
0.004017 -0.008221
0.002934 -0.010024
0.001896 -0.011808
0.000890 -0.013576
-0.000098 -0.015328
-0.001079 -0.017067
-0.002064 -0.018794
-0.003056 -0.020509
-0.004056 -0.022205
-0.005059 -0.023871
-0.006056 -0.025495
-0.007032 -0.027059
-0.007970 -0.028551
-0.008850 -0.029958
-0.009652 -0.031273
-0.010362 -0.032491
-0.010971 -0.033609
-0.011479 -0.034626
-0.011897 -0.035541
-0.012244 -0.036357
-0.012545 -0.037078
-0.012825 -0.037712
-0.013112 -0.038268
-0.013426 -0.038757
-0.013787 -0.039189
-0.014206 -0.039565
-0.014689 -0.039882
-0.015236 -0.040128
-0.015843 -0.040287
-0.016502 -0.040336
-0.017203 -0.040252
-0.017939 -0.040016
-0.018700 -0.039612
-0.019479 -0.039028
-0.020271 -0.038260
-0.021075 -0.037309
-0.021890 -0.036180
-0.022720 -0.034887
-0.023568 -0.033447
-0.024435 -0.031881
-0.025323 -0.030214
-0.026229 -0.028468
-0.027144 -0.026662
-0.028061 -0.024812
-0.028967 -0.022925
-0.029850 -0.021006
-0.030700 -0.019051
-0.031508 -0.017055
-0.032269 -0.015013
-0.032984 -0.012918
-0.033656 -0.010766
-0.034293 -0.008552
-0.034908 -0.006272
-0.035514 -0.003924
-0.036129 -0.001502
-0.036770 0.000999
-0.037451 0.003582
-0.038183 0.006248
-0.038964 0.008988
-0.039787 0.011783
-0.040630 0.014607
-0.041469 0.017430
-0.042279 0.020218
-0.043037 0.022944
-0.043727 0.025579
-0.044340 0.028102
-0.044871 0.030492
-0.045323 0.032734
-0.045698 0.034814
-0.046003 0.036722
-0.046243 0.038451
-0.046423 0.039997
-0.046548 0.041362
-0.046619 0.042551
-0.046639 0.043578
-0.046608 0.044461
-0.046526 0.045224
-0.046392 0.045896
-0.046205 0.046503
-0.045964 0.047069
-0.045667 0.047605
-0.045315 0.048115
-0.044911 0.048592
-0.044460 0.049021
-0.043972 0.049385
-0.043459 0.049667
-0.042932 0.049853
0.097278 0.056697
0.095418 0.054925
0.093678 0.053193
0.092115 0.051556
0.090746 0.050033
0.089548 0.048599
0.088465 0.047203
0.087430 0.045786
0.086381 0.044298
0.085265 0.042703
0.084045 0.040979
0.082693 0.039114
0.081196 0.037109
0.079546 0.034965
0.077748 0.032694
0.075812 0.030309
0.073758 0.027828
0.071614 0.025273
0.069415 0.022664
0.067198 0.020021
0.065004 0.017360
0.062863 0.014687
0.060796 0.012005
0.058811 0.009314
0.056906 0.006620
0.055073 0.003937
0.053303 0.001288
0.051590 -0.001297
0.049926 -0.003791
0.048307 -0.006167
0.046729 -0.008404
0.045191 -0.010487
0.043691 -0.012408
0.042232 -0.014163
0.040815 -0.015762
0.039443 -0.017220
0.038113 -0.018568
0.036820 -0.019852
0.035550 -0.021128
0.034284 -0.022461
0.033002 -0.023911
0.031689 -0.025512
0.030342 -0.027262
0.028973 -0.029114
0.027603 -0.030994
0.026257 -0.032815
0.024954 -0.034494
0.023710 -0.035958
0.022533 -0.037151
0.021429 -0.038031
0.020400 -0.038573
0.019442 -0.038767
0.018552 -0.038621
0.017716 -0.038162
0.016916 -0.037434
0.016123 -0.036508
0.015299 -0.035470
0.014400 -0.034417
0.013388 -0.033441
0.012243 -0.032607
0.010973 -0.031938
0.009616 -0.031409
0.008225 -0.030958
0.006855 -0.030508
0.005555 -0.029985
0.004356 -0.029322
0.003280 -0.028470
0.002337 -0.027392
0.001531 -0.026068
0.000858 -0.024492
0.000311 -0.022672
-0.000122 -0.020635
-0.000458 -0.018422
-0.000722 -0.016094
-0.000938 -0.013719
-0.001137 -0.011372
-0.001339 -0.009122
-0.001556 -0.007015
-0.001779 -0.005070
-0.001989 -0.003278
-0.002159 -0.001608
-0.002265 -0.000023
-0.002292 0.001511
-0.002232 0.003024
-0.002087 0.004538
-0.001866 0.006071
-0.001582 0.007636
-0.001252 0.009246
-0.000893 0.010908
-0.000523 0.012627
-0.000158 0.014405
0.000193 0.016236
0.000525 0.018114
0.000842 0.020029
0.001157 0.021973
0.001486 0.023942
0.001844 0.025931
0.002237 0.027936
0.002658 0.029940
0.003089 0.031922
0.003505 0.033853
0.025186 0.010493
0.023298 0.008678
0.021466 0.006874
0.019693 0.005103
0.017980 0.003380
0.016327 0.001709
0.014729 0.000077
0.013179 -0.001544
0.011662 -0.003202
0.010160 -0.004957
0.008656 -0.006857
0.007144 -0.008916
0.005633 -0.011108
0.004145 -0.013379
0.002706 -0.015660
0.001341 -0.017888
0.000069 -0.020010
-0.001099 -0.021987
-0.002154 -0.023791
-0.003092 -0.025401
-0.003911 -0.026804
-0.004611 -0.027998
-0.005201 -0.028994
-0.005697 -0.029821
-0.006126 -0.030533
-0.006528 -0.031207
-0.006954 -0.031945
-0.007459 -0.032855
-0.008082 -0.034024
-0.008833 -0.035483
-0.009684 -0.037189
-0.010582 -0.039040
-0.011469 -0.040909
-0.012297 -0.042682
-0.013035 -0.044265
-0.013667 -0.045590
-0.014187 -0.046615
-0.014596 -0.047311
-0.014901 -0.047668
-0.015117 -0.047688
-0.015262 -0.047387
-0.015366 -0.046801
-0.015470 -0.045985
-0.015624 -0.045018
-0.015885 -0.043992
-0.016306 -0.043005
-0.016924 -0.042129
-0.017744 -0.041388
-0.018735 -0.040744
-0.019847 -0.040109
-0.021025 -0.039381
-0.022222 -0.038463
-0.023408 -0.037283
-0.024564 -0.035791
-0.025678 -0.033962
-0.026740 -0.031790
-0.027746 -0.029285
-0.028690 -0.026472
-0.029568 -0.023388
-0.030382 -0.020079
-0.031132 -0.016603
-0.031827 -0.013021
-0.032474 -0.009395
-0.033079 -0.005782
-0.033644 -0.002226
-0.034163 0.001247
-0.034631 0.004635
-0.035046 0.007952
-0.035417 0.011216
-0.035765 0.014445
-0.036119 0.017650
-0.036508 0.020835
-0.036958 0.023997
-0.037483 0.027125
-0.038089 0.030197
-0.038774 0.033182
-0.039522 0.036047
-0.040315 0.038756
-0.041124 0.041280
-0.041917 0.043604
-0.042649 0.045729
-0.043266 0.047676
-0.043701 0.049487
-0.043887 0.051215
-0.043770 0.052909
-0.043332 0.054590
-0.042600 0.056242
-0.041644 0.057821
-0.040549 0.059273
-0.039403 0.060549
-0.038283 0.061617
-0.037252 0.062456
-0.036358 0.063058
-0.035631 0.063417
-0.035088 0.063532
-0.034729 0.063406
-0.034538 0.063050
-0.034485 0.062487
-0.034515 0.061757
-0.034558 0.060920
-0.034525 0.060055
0.078036 0.036536
0.076189 0.034703
0.074400 0.032820
0.072670 0.030905
0.070991 0.028973
0.069345 0.027037
0.067713 0.025113
0.066073 0.023214
0.064408 0.021353
0.062704 0.019542
0.060952 0.017790
0.059147 0.016106
0.057289 0.014495
0.055383 0.012962
0.053439 0.011510
0.051471 0.010137
0.049494 0.008834
0.047524 0.007583
0.045578 0.006360
0.043670 0.005133
0.041818 0.003869
0.040035 0.002536
0.038336 0.001119
0.036734 -0.000384
0.035236 -0.001951
0.033843 -0.003541
0.032549 -0.005105
0.031342 -0.006592
0.030208 -0.007956
0.029134 -0.009163
0.028106 -0.010191
0.027112 -0.011027
0.026143 -0.011671
0.025189 -0.012128
0.024244 -0.012419
0.023304 -0.012574
0.022365 -0.012639
0.021428 -0.012669
0.020493 -0.012721
0.019570 -0.012844
0.018672 -0.013065
0.017819 -0.013383
0.017031 -0.013767
0.016323 -0.014160
0.015706 -0.014493
0.015176 -0.014696
0.014724 -0.014700
0.014328 -0.014453
0.013966 -0.013918
0.013614 -0.013076
0.013255 -0.011928
0.012870 -0.010488
0.012446 -0.008783
0.011971 -0.006858
0.011437 -0.004764
0.010840 -0.002562
0.010182 -0.000314
0.009476 0.001924
0.008741 0.004113
0.008001 0.006233
0.007277 0.008292
0.006585 0.010314
0.005928 0.012340
0.005298 0.014421
0.004676 0.016609
0.004037 0.018954
0.003353 0.021500
0.002600 0.024269
0.001767 0.027258
0.000858 0.030437
-0.000113 0.033757
-0.001126 0.037158
-0.002160 0.040578
-0.003193 0.043958
-0.004207 0.047244
-0.005183 0.050392
-0.006104 0.053367
-0.006959 0.056142
-0.007737 0.058702
-0.008440 0.061038
-0.009073 0.063150
-0.009648 0.065043
-0.010184 0.066731
-0.010700 0.068236
-0.011221 0.069588
-0.011775 0.070824
-0.012387 0.071983
-0.013075 0.073103
-0.013845 0.074208
-0.014680 0.075304
-0.015546 0.076380
-0.016395 0.077413
-0.017179 0.078379
-0.017857 0.079255
-0.018403 0.080024
-0.018803 0.080668
-0.019062 0.081172
-0.019195 0.081515
-0.019221 0.081679
-0.019161 0.081646
-0.019033 0.081404
0.039535 -0.043777
0.037649 -0.045494
0.035811 -0.047082
0.034031 -0.048551
0.032318 -0.049914
0.030683 -0.051182
0.029133 -0.052366
0.027673 -0.053473
0.026304 -0.054507
0.025025 -0.055465
0.023831 -0.056343
0.022713 -0.057133
0.021665 -0.057826
0.020678 -0.058412
0.019745 -0.058882
0.018860 -0.059230
0.018021 -0.059456
0.017222 -0.059563
0.016462 -0.059559
0.015736 -0.059455
0.015039 -0.059268
0.014367 -0.059015
0.013715 -0.058714
0.013079 -0.058378
0.012459 -0.058020
0.011851 -0.057646
0.011256 -0.057256
0.010675 -0.056845
0.010109 -0.056406
0.009560 -0.055930
0.009030 -0.055413
0.008525 -0.054850
0.008047 -0.054244
0.007604 -0.053599
0.007200 -0.052923
0.006837 -0.052224
0.006515 -0.051507
0.006228 -0.050776
0.005966 -0.050030
0.005718 -0.049265
0.005468 -0.048475
0.005202 -0.047648
0.004908 -0.046774
0.004572 -0.045839
0.004184 -0.044827
0.003734 -0.043721
0.003214 -0.042504
0.002618 -0.041163
0.001943 -0.039687
0.001190 -0.038075
0.000366 -0.036332
-0.000520 -0.034471
-0.001451 -0.032515
-0.002411 -0.030487
-0.003380 -0.028416
-0.004345 -0.026324
-0.005294 -0.024228
-0.006226 -0.022135
-0.007145 -0.020045
-0.008061 -0.017947
-0.008987 -0.015830
-0.009935 -0.013680
-0.010920 -0.011488
-0.011951 -0.009243
-0.013039 -0.006941
-0.014190 -0.004579
-0.015410 -0.002157
-0.016701 0.000323
-0.018060 0.002858
-0.019482 0.005439
-0.020961 0.008058
-0.022483 0.010699
-0.024034 0.013346
-0.025596 0.015979
-0.027152 0.018578
-0.028681 0.021127
-0.030166 0.023609
-0.031591 0.026012
-0.032944 0.028328
-0.034214 0.030550
-0.035399 0.032670
-0.036496 0.034682
-0.037507 0.036578
-0.038438 0.038351
-0.039297 0.039996
-0.040092 0.041509
-0.040833 0.042890
-0.041529 0.044145
-0.042190 0.045279
-0.042824 0.046300
-0.043434 0.047216
-0.044022 0.048034
-0.044587 0.048757
-0.045124 0.049387
-0.045628 0.049923
-0.046094 0.050361
-0.046516 0.050695
-0.046893 0.050919
-0.047224 0.051021
-0.047509 0.050990
-0.047746 0.050811
-0.013300 0.013680
-0.015174 0.011923
-0.016968 0.010217
-0.018671 0.008559
-0.020274 0.006931
-0.021773 0.005306
-0.023170 0.003647
-0.024474 0.001909
-0.025699 0.000042
-0.026861 -0.001994
-0.027971 -0.004221
-0.029032 -0.006631
-0.030039 -0.009189
-0.030980 -0.011833
-0.031839 -0.014493
-0.032606 -0.017097
-0.033275 -0.019582
-0.033844 -0.021897
-0.034317 -0.024005
-0.034698 -0.025882
-0.034998 -0.027521
-0.035229 -0.028926
-0.035409 -0.030116
-0.035561 -0.031125
-0.035714 -0.031997
-0.035899 -0.032793
-0.036147 -0.033579
-0.036480 -0.034419
-0.036902 -0.035357
-0.037393 -0.036403
-0.037912 -0.037532
-0.038405 -0.038692
-0.038820 -0.039815
-0.039116 -0.040834
-0.039268 -0.041687
-0.039268 -0.042323
-0.039121 -0.042710
-0.038841 -0.042830
-0.038448 -0.042683
-0.037968 -0.042285
-0.037433 -0.041666
-0.036887 -0.040861
-0.036379 -0.039917
-0.035964 -0.038877
-0.035696 -0.037784
-0.035613 -0.036671
-0.035731 -0.035554
-0.036036 -0.034425
-0.036492 -0.033261
-0.037049 -0.032025
-0.037655 -0.030681
-0.038270 -0.029199
-0.038871 -0.027556
-0.039449 -0.025736
-0.040004 -0.023731
-0.040544 -0.021541
-0.041073 -0.019175
-0.041599 -0.016653
-0.042121 -0.014001
-0.042641 -0.011253
-0.043160 -0.008441
-0.043679 -0.005595
-0.044202 -0.002737
-0.044731 0.000124
-0.045268 0.002992
-0.045813 0.005880
-0.046366 0.008802
-0.046929 0.011763
-0.047506 0.014755
-0.048104 0.017753
-0.048729 0.020723
-0.049389 0.023629
-0.050087 0.026436
-0.050823 0.029117
-0.051588 0.031648
-0.052371 0.034014
-0.053154 0.036202
-0.053918 0.038206
-0.054637 0.040027
-0.055288 0.041676
-0.055842 0.043173
-0.056276 0.044550
-0.056572 0.045845
-0.056725 0.047098
-0.056752 0.048336
-0.056687 0.049573
-0.056581 0.050807
-0.056494 0.052024
-0.056478 0.053196
-0.056574 0.054295
-0.056800 0.055285
-0.057147 0.056135
-0.057590 0.056814
-0.058087 0.057302
-0.058593 0.057587
-0.059057 0.057666
-0.059434 0.057546
-0.059674 0.057246
-0.059733 0.056795
-0.059568 0.056230
-0.059152 0.055589
0.058120 0.006401
0.056167 0.004651
0.054133 0.002937
0.052045 0.001277
0.049933 -0.000319
0.047829 -0.001847
0.045760 -0.003313
0.043744 -0.004728
0.041792 -0.006107
0.039903 -0.007462
0.038071 -0.008795
0.036287 -0.010098
0.034544 -0.011356
0.032835 -0.012548
0.031157 -0.013654
0.029508 -0.014654
0.027890 -0.015535
0.026303 -0.016287
0.024752 -0.016907
0.023242 -0.017397
0.021777 -0.017771
0.020361 -0.018049
0.018992 -0.018265
0.017667 -0.018465
0.016375 -0.018702
0.015100 -0.019035
0.013829 -0.019515
0.012553 -0.020170
0.011273 -0.020999
0.010003 -0.021971
0.008762 -0.023031
0.007570 -0.024121
0.006446 -0.025182
0.005403 -0.026167
0.004448 -0.027040
0.003587 -0.027775
0.002820 -0.028358
0.002143 -0.028786
0.001545 -0.029063
0.001007 -0.029211
0.000503 -0.029260
-0.000005 -0.029257
-0.000557 -0.029257
-0.001199 -0.029316
-0.001965 -0.029478
-0.002872 -0.029757
-0.003915 -0.030134
-0.005066 -0.030552
-0.006285 -0.030940
-0.007530 -0.031221
-0.008762 -0.031328
-0.009948 -0.031213
-0.011063 -0.030841
-0.012087 -0.030194
-0.013006 -0.029270
-0.013812 -0.028077
-0.014508 -0.026632
-0.015103 -0.024968
-0.015620 -0.023126
-0.016091 -0.021156
-0.016557 -0.019117
-0.017058 -0.017065
-0.017630 -0.015044
-0.018293 -0.013076
-0.019047 -0.011146
-0.019876 -0.009215
-0.020754 -0.007226
-0.021655 -0.005122
-0.022557 -0.002854
-0.023443 -0.000391
-0.024300 0.002281
-0.025115 0.005157
-0.025876 0.008219
-0.026571 0.011434
-0.027190 0.014761
-0.027725 0.018153
-0.028170 0.021560
-0.028524 0.024935
-0.028787 0.028234
-0.028958 0.031420
-0.029034 0.034468
-0.029010 0.037367
-0.028881 0.040115
-0.028646 0.042719
-0.028312 0.045187
-0.027896 0.047526
-0.027420 0.049739
-0.026908 0.051826
-0.026383 0.053789
-0.025867 0.055629
-0.025377 0.057343
-0.024928 0.058929
-0.024530 0.060382
-0.024185 0.061699
-0.023892 0.062877
-0.023639 0.063921
-0.023408 0.064844
-0.023167 0.065669
-0.022879 0.066426
-0.022504 0.067147
-0.022010 0.067854
0.086053 0.044922
0.084192 0.043137
0.082314 0.041288
0.080437 0.039390
0.078579 0.037451
0.076759 0.035479
0.074990 0.033471
0.073281 0.031427
0.071638 0.029343
0.070064 0.027223
0.068555 0.025076
0.067106 0.022918
0.065711 0.020770
0.064361 0.018658
0.063050 0.016606
0.061771 0.014634
0.060522 0.012760
0.059306 0.010997
0.058124 0.009350
0.056980 0.007819
0.055877 0.006398
0.054813 0.005074
0.053786 0.003827
0.052791 0.002634
0.051822 0.001467
0.050877 0.000303
0.049959 -0.000876
0.049079 -0.002072
0.048251 -0.003279
0.047496 -0.004475
0.046829 -0.005635
0.046263 -0.006729
0.045800 -0.007732
0.045438 -0.008624
0.045168 -0.009393
0.044975 -0.010037
0.044845 -0.010560
0.044756 -0.010972
0.044685 -0.011288
0.044601 -0.011526
0.044474 -0.011706
0.044269 -0.011847
0.043956 -0.011969
0.043510 -0.012081
0.042917 -0.012184
0.042177 -0.012268
0.041299 -0.012309
0.040303 -0.012278
0.039212 -0.012140
0.038052 -0.011864
0.036844 -0.011426
0.035608 -0.010807
0.034359 -0.009998
0.033111 -0.009001
0.031874 -0.007828
0.030658 -0.006501
0.029468 -0.005047
0.028307 -0.003498
0.027173 -0.001886
0.026061 -0.000240
0.024963 0.001418
0.023870 0.003073
0.022775 0.004720
0.021677 0.006364
0.020576 0.008017
0.019476 0.009697
0.018382 0.011421
0.017298 0.013203
0.016224 0.015056
0.015160 0.016989
0.014105 0.019007
0.013056 0.021113
0.012011 0.023303
0.010973 0.025566
0.009946 0.027882
0.008941 0.030227
0.007970 0.032569
0.007046 0.034878
0.006185 0.037126
0.005399 0.039288
0.004702 0.041349
0.004101 0.043294
0.003602 0.045113
0.003201 0.046798
0.002894 0.048341
0.002670 0.049736
0.002515 0.050978
0.002414 0.052066
0.002354 0.053002
0.002319 0.053794
0.002298 0.054453
0.002277 0.054998
0.002248 0.055450
0.002205 0.055831
0.002149 0.056164
0.002086 0.056470
0.002032 0.056763
0.002003 0.057055
0.002021 0.057347
0.002101 0.057634
0.002251 0.057904
-0.048662 -0.000749
-0.050549 -0.002515
-0.052406 -0.004278
-0.054247 -0.006018
-0.056085 -0.007724
-0.057923 -0.009392
-0.059759 -0.011024
-0.061581 -0.012632
-0.063372 -0.014232
-0.065114 -0.015839
-0.066788 -0.017468
-0.068377 -0.019130
-0.069867 -0.020832
-0.071251 -0.022573
-0.072524 -0.024350
-0.073688 -0.026153
-0.074751 -0.027973
-0.075724 -0.029795
-0.076621 -0.031609
-0.077455 -0.033401
-0.078239 -0.035164
-0.078980 -0.036890
-0.079679 -0.038576
-0.080333 -0.040221
-0.080935 -0.041826
-0.081476 -0.043394
-0.081945 -0.044931
-0.082333 -0.046443
-0.082635 -0.047934
-0.082850 -0.049406
-0.082983 -0.050861
-0.083046 -0.052293
-0.083053 -0.053696
-0.083021 -0.055058
-0.082968 -0.056367
-0.082908 -0.057606
-0.082855 -0.058757
-0.082820 -0.059801
-0.082810 -0.060724
-0.082832 -0.061510
-0.082885 -0.062149
-0.082968 -0.062630
-0.083074 -0.062944
-0.083196 -0.063082
-0.083324 -0.063035
-0.083453 -0.062792
-0.083579 -0.062343
-0.083705 -0.061678
-0.083839 -0.060791
-0.083995 -0.059676
-0.084189 -0.058332
-0.084440 -0.056762
-0.084764 -0.054972
-0.085171 -0.052973
-0.085665 -0.050776
-0.086244 -0.048395
-0.086899 -0.045841
-0.087615 -0.043132
-0.088375 -0.040283
-0.089158 -0.037313
-0.089944 -0.034242
-0.090716 -0.031088
-0.091460 -0.027869
-0.092170 -0.024600
-0.092846 -0.021293
-0.093499 -0.017952
-0.094145 -0.014580
-0.094806 -0.011172
-0.095506 -0.007728
-0.096263 -0.004245
-0.097088 -0.000731
-0.097980 0.002799
-0.098929 0.006322
-0.099914 0.009810
-0.100909 0.013231
-0.101886 0.016552
-0.102817 0.019741
-0.103679 0.022767
-0.104453 0.025602
-0.105127 0.028219
-0.105699 0.030602
-0.106172 0.032735
-0.106560 0.034613
-0.106881 0.036237
-0.107158 0.037612
-0.107414 0.038753
-0.107670 0.039679
-0.107943 0.040415
-0.108242 0.040987
-0.108570 0.041423
-0.108922 0.041749
-0.109284 0.041982
-0.109638 0.042133
-0.109962 0.042204
-0.110235 0.042189
-0.110441 0.042079
-0.110567 0.041860
-0.110609 0.041520
-0.110570 0.041046
-0.110458 0.040431
-0.110286 0.039672
0.119597 -0.021822
0.117719 -0.023606
0.115856 -0.025305
0.114024 -0.026914
0.112240 -0.028433
0.110522 -0.029871
0.108892 -0.031240
0.107368 -0.032558
0.105965 -0.033842
0.104690 -0.035106
0.103538 -0.036353
0.102496 -0.037579
0.101544 -0.038766
0.100656 -0.039891
0.099807 -0.040928
0.098976 -0.041850
0.098145 -0.042637
0.097302 -0.043270
0.096439 -0.043740
0.095550 -0.044044
0.094633 -0.044182
0.093686 -0.044162
0.092708 -0.043995
0.091697 -0.043698
0.090654 -0.043288
0.089578 -0.042783
0.088472 -0.042202
0.087340 -0.041561
0.086189 -0.040871
0.085024 -0.040137
0.083849 -0.039356
0.082664 -0.038522
0.081465 -0.037623
0.080248 -0.036652
0.079009 -0.035601
0.077746 -0.034471
0.076462 -0.033265
0.075163 -0.031992
0.073856 -0.030665
0.072552 -0.029299
0.071257 -0.027908
0.069978 -0.026504
0.068717 -0.025093
0.067471 -0.023676
0.066235 -0.022247
0.065003 -0.020793
0.063765 -0.019296
0.062512 -0.017735
0.061235 -0.016084
0.059922 -0.014321
0.058563 -0.012424
0.057146 -0.010377
0.055663 -0.008175
0.054111 -0.005821
0.052496 -0.003335
0.050827 -0.000744
0.049123 0.001918
0.047404 0.004616
0.045690 0.007317
0.044003 0.009991
0.042364 0.012615
0.040788 0.015174
0.039288 0.017656
0.037871 0.020061
0.036540 0.022389
0.035292 0.024648
0.034116 0.026846
0.032999 0.028991
0.031921 0.031093
0.030860 0.033157
0.029794 0.035192
0.028700 0.037199
0.027560 0.039180
0.026364 0.041127
0.025109 0.043028
0.023805 0.044864
0.022468 0.046613
0.021122 0.048257
0.019792 0.049780
0.018506 0.051177
0.017285 0.052445
0.016151 0.053591
0.015114 0.054620
0.014181 0.055541
0.013347 0.056359
0.012604 0.057077
0.011936 0.057695
0.011323 0.058211
0.010746 0.058624
0.010183 0.058936
0.009613 0.059150
0.009019 0.059274
0.008386 0.059319
0.007706 0.059295
0.006975 0.059211
0.006199 0.059073
0.005393 0.058883
0.004575 0.058641
0.003767 0.058343
0.002988 0.057987
0.002248 0.057569
0.086910 0.030034
0.085014 0.028152
0.083105 0.026133
0.081205 0.024019
0.079339 0.021853
0.077525 0.019677
0.075782 0.017518
0.074119 0.015397
0.072538 0.013318
0.071036 0.011282
0.069607 0.009283
0.068244 0.007314
0.066939 0.005370
0.065687 0.003445
0.064485 0.001537
0.063329 -0.000358
0.062223 -0.002242
0.061167 -0.004118
0.060166 -0.005992
0.059224 -0.007868
0.058345 -0.009754
0.057533 -0.011656
0.056786 -0.013583
0.056102 -0.015537
0.055476 -0.017521
0.054900 -0.019530
0.054369 -0.021553
0.053878 -0.023569
0.053423 -0.025550
0.053000 -0.027465
0.052605 -0.029282
0.052231 -0.030970
0.051872 -0.032508
0.051523 -0.033878
0.051177 -0.035071
0.050832 -0.036087
0.050484 -0.036931
0.050130 -0.037615
0.049767 -0.038156
0.049387 -0.038575
0.048982 -0.038895
0.048541 -0.039135
0.048049 -0.039310
0.047497 -0.039423
0.046875 -0.039467
0.046177 -0.039423
0.045404 -0.039264
0.044555 -0.038962
0.043631 -0.038490
0.042630 -0.037827
0.041552 -0.036958
0.040393 -0.035878
0.039153 -0.034588
0.037834 -0.033101
0.036445 -0.031436
0.034996 -0.029617
0.033501 -0.027676
0.031975 -0.025644
0.030429 -0.023548
0.028876 -0.021416
0.027323 -0.019263
0.025774 -0.017101
0.024231 -0.014933
0.022690 -0.012757
0.021147 -0.010568
0.019591 -0.008363
0.018015 -0.006135
0.016408 -0.003879
0.014764 -0.001589
0.013075 0.000737
0.011342 0.003101
0.009566 0.005498
0.007759 0.007917
0.005937 0.010343
0.004122 0.012751
0.002340 0.015118
0.000621 0.017418
-0.001008 0.019632
-0.002522 0.021743
-0.003899 0.023741
-0.005127 0.025616
-0.006204 0.027360
-0.007140 0.028964
-0.007955 0.030418
-0.008674 0.031713
-0.009326 0.032842
-0.009936 0.033806
-0.010527 0.034609
-0.011117 0.035263
-0.011717 0.035788
-0.012334 0.036205
-0.012972 0.036539
-0.013626 0.036813
-0.014287 0.037047
-0.014941 0.037255
-0.015566 0.037449
-0.016143 0.037631
-0.016652 0.037799
-0.017083 0.037947
-0.017432 0.038062
-0.017709 0.038128
0.064962 -0.007566
0.063082 -0.009348
0.061231 -0.011131
0.059406 -0.012898
0.057609 -0.014628
0.055839 -0.016296
0.054099 -0.017878
0.052392 -0.019351
0.050721 -0.020696
0.049088 -0.021898
0.047494 -0.022950
0.045938 -0.023852
0.044420 -0.024609
0.042936 -0.025238
0.041482 -0.025759
0.040050 -0.026202
0.038632 -0.026602
0.037218 -0.026997
0.035799 -0.027423
0.034372 -0.027909
0.032939 -0.028474
0.031509 -0.029122
0.030100 -0.029845
0.028728 -0.030621
0.027410 -0.031420
0.026160 -0.032212
0.024984 -0.032966
0.023885 -0.033655
0.022859 -0.034259
0.021901 -0.034765
0.021002 -0.035171
0.020154 -0.035480
0.019344 -0.035705
0.018565 -0.035868
0.017805 -0.035991
0.017057 -0.036102
0.016320 -0.036224
0.015596 -0.036375
0.014894 -0.036563
0.014231 -0.036786
0.013624 -0.037033
0.013086 -0.037284
0.012629 -0.037515
0.012255 -0.037695
0.011957 -0.037793
0.011723 -0.037776
0.011536 -0.037613
0.011375 -0.037277
0.011220 -0.036747
0.011055 -0.036011
0.010861 -0.035063
0.010627 -0.033905
0.010343 -0.032544
0.010002 -0.030992
0.009603 -0.029266
0.009147 -0.027381
0.008639 -0.025356
0.008087 -0.023211
0.007500 -0.020968
0.006886 -0.018649
0.006251 -0.016279
0.005598 -0.013882
0.004926 -0.011482
0.004230 -0.009094
0.003504 -0.006731
0.002736 -0.004394
0.001918 -0.002084
0.001043 0.000208
0.000109 0.002489
-0.000882 0.004768
-0.001922 0.007054
-0.002998 0.009354
-0.004095 0.011675
-0.005194 0.014019
-0.006277 0.016386
-0.007329 0.018771
-0.008340 0.021160
-0.009304 0.023530
-0.010223 0.025854
-0.011104 0.028099
-0.011956 0.030234
-0.012790 0.032230
-0.013620 0.034065
-0.014456 0.035728
-0.015310 0.037214
-0.016189 0.038530
-0.017095 0.039691
-0.018027 0.040718
-0.018975 0.041640
-0.019928 0.042487
-0.020871 0.043290
-0.021790 0.044076
-0.022678 0.044864
-0.023531 0.045664
-0.024354 0.046470
-0.025159 0.047268
-0.025961 0.048034
-0.026776 0.048738
-0.027618 0.049350
-0.028496 0.049842
-0.029417 0.050190
0.012590 0.015619
0.010683 0.013865
0.008711 0.012163
0.006674 0.010518
0.004578 0.008930
0.002434 0.007394
0.000259 0.005899
-0.001930 0.004438
-0.004115 0.003003
-0.006282 0.001589
-0.008416 0.000192
-0.010510 -0.001189
-0.012557 -0.002551
-0.014557 -0.003894
-0.016512 -0.005214
-0.018429 -0.006510
-0.020322 -0.007782
-0.022204 -0.009033
-0.024094 -0.010266
-0.026008 -0.011484
-0.027960 -0.012693
-0.029954 -0.013893
-0.031984 -0.015085
-0.034030 -0.016266
-0.036061 -0.017427
-0.038036 -0.018558
-0.039917 -0.019643
-0.041670 -0.020666
-0.043268 -0.021613
-0.044698 -0.022473
-0.045953 -0.023239
-0.047038 -0.023912
-0.047963 -0.024493
-0.048744 -0.024991
-0.049399 -0.025417
-0.049946 -0.025781
-0.050403 -0.026094
-0.050788 -0.026366
-0.051113 -0.026599
-0.051387 -0.026791
-0.051615 -0.026934
-0.051799 -0.027016
-0.051937 -0.027017
-0.052027 -0.026918
-0.052063 -0.026691
-0.052042 -0.026308
-0.051962 -0.025741
-0.051823 -0.024968
-0.051626 -0.023977
-0.051376 -0.022767
-0.051080 -0.021350
-0.050747 -0.019744
-0.050386 -0.017975
-0.050005 -0.016071
-0.049613 -0.014060
-0.049213 -0.011968
-0.048805 -0.009815
-0.048386 -0.007617
-0.047946 -0.005385
-0.047476 -0.003121
-0.046964 -0.000826
-0.046402 0.001506
-0.045785 0.003883
-0.045114 0.006317
-0.044400 0.008828
-0.043659 0.011438
-0.042913 0.014167
-0.042186 0.017025
-0.041497 0.020006
-0.040858 0.023084
-0.040274 0.026218
-0.039740 0.029361
-0.039247 0.032462
-0.038785 0.035476
-0.038343 0.038366
-0.037909 0.041104
-0.037476 0.043667
-0.037042 0.046039
-0.036605 0.048209
-0.036170 0.050171
-0.035742 0.051927
-0.035328 0.053484
-0.034937 0.054861
-0.034576 0.056083
-0.034256 0.057181
-0.033985 0.058193
-0.033772 0.059154
-0.033621 0.060094
-0.033533 0.061030
-0.033499 0.061963
-0.033502 0.062878
-0.033523 0.063751
-0.033539 0.064551
-0.033533 0.065248
-0.033492 0.065810
-0.033412 0.066211
-0.033296 0.066428
-0.033153 0.066442
-0.032992 0.066239
-0.032828 0.065814
-0.032670 0.065169
0.032018 -0.023247
0.030042 -0.025087
0.027999 -0.026925
0.025896 -0.028747
0.023742 -0.030543
0.021539 -0.032307
0.019289 -0.034038
0.016990 -0.035736
0.014641 -0.037399
0.012243 -0.039025
0.009795 -0.040610
0.007303 -0.042145
0.004774 -0.043625
0.002218 -0.045041
-0.000355 -0.046387
-0.002931 -0.047659
-0.005497 -0.048857
-0.008043 -0.049983
-0.010559 -0.051044
-0.013041 -0.052052
-0.015487 -0.053021
-0.017899 -0.053970
-0.020281 -0.054917
-0.022635 -0.055876
-0.024963 -0.056856
-0.027261 -0.057857
-0.029522 -0.058872
-0.031735 -0.059882
-0.033884 -0.060866
-0.035952 -0.061801
-0.037921 -0.062663
-0.039775 -0.063434
-0.041498 -0.064099
-0.043078 -0.064649
-0.044509 -0.065080
-0.045787 -0.065396
-0.046916 -0.065603
-0.047903 -0.065717
-0.048764 -0.065754
-0.049514 -0.065733
-0.050170 -0.065668
-0.050750 -0.065567
-0.051264 -0.065429
-0.051723 -0.065240
-0.052131 -0.064979
-0.052493 -0.064615
-0.052812 -0.064117
-0.053090 -0.063453
-0.053333 -0.062596
-0.053541 -0.061527
-0.053718 -0.060232
-0.053868 -0.058709
-0.053994 -0.056962
-0.054101 -0.055002
-0.054193 -0.052847
-0.054277 -0.050519
-0.054358 -0.048043
-0.054441 -0.045443
-0.054528 -0.042743
-0.054623 -0.039964
-0.054724 -0.037125
-0.054832 -0.034238
-0.054946 -0.031314
-0.055068 -0.028363
-0.055200 -0.025391
-0.055345 -0.022403
-0.055510 -0.019401
-0.055701 -0.016387
-0.055924 -0.013360
-0.056185 -0.010322
-0.056491 -0.007272
-0.056844 -0.004214
-0.057243 -0.001154
-0.057683 0.001899
-0.058157 0.004934
-0.058650 0.007943
-0.059146 0.010918
-0.059630 0.013849
-0.060084 0.016728
-0.060499 0.019541
-0.060867 0.022271
-0.061187 0.024894
-0.061465 0.027386
-0.061709 0.029721
-0.061929 0.031879
-0.062139 0.033844
-0.062353 0.035611
-0.062584 0.037184
-0.062848 0.038576
-0.063157 0.039811
-0.063522 0.040914
-0.063946 0.041919
-0.064423 0.042855
-0.064941 0.043752
-0.065477 0.044632
-0.066008 0.045506
-0.066510 0.046373
-0.066966 0.047220
-0.067370 0.048017
-0.067728 0.048724
-0.068051 0.049294
0.055271 0.004179
0.053366 0.002439
0.051444 0.000743
0.049522 -0.000919
0.047614 -0.002552
0.045728 -0.004157
0.043868 -0.005732
0.042032 -0.007266
0.040216 -0.008742
0.038412 -0.010145
0.036615 -0.011454
0.034815 -0.012654
0.033006 -0.013729
0.031182 -0.014669
0.029342 -0.015470
0.027487 -0.016131
0.025621 -0.016661
0.023753 -0.017077
0.021892 -0.017401
0.020048 -0.017664
0.018230 -0.017897
0.016448 -0.018131
0.014712 -0.018394
0.013031 -0.018703
0.011413 -0.019066
0.009868 -0.019477
0.008403 -0.019921
0.007020 -0.020378
0.005721 -0.020822
0.004505 -0.021233
0.003369 -0.021594
0.002307 -0.021896
0.001317 -0.022138
0.000394 -0.022327
-0.000467 -0.022477
-0.001267 -0.022607
-0.002012 -0.022742
-0.002706 -0.022905
-0.003357 -0.023117
-0.003972 -0.023394
-0.004558 -0.023742
-0.005120 -0.024158
-0.005658 -0.024626
-0.006172 -0.025121
-0.006661 -0.025606
-0.007124 -0.026045
-0.007562 -0.026396
-0.007976 -0.026623
-0.008370 -0.026696
-0.008743 -0.026597
-0.009094 -0.026317
-0.009420 -0.025859
-0.009715 -0.025240
-0.009971 -0.024481
-0.010182 -0.023613
-0.010340 -0.022665
-0.010446 -0.021662
-0.010501 -0.020623
-0.010513 -0.019553
-0.010495 -0.018446
-0.010459 -0.017288
-0.010421 -0.016055
-0.010392 -0.014725
-0.010386 -0.013273
-0.010413 -0.011678
-0.010485 -0.009924
-0.010612 -0.007996
-0.010800 -0.005887
-0.011054 -0.003593
-0.011375 -0.001119
-0.011761 0.001523
-0.012205 0.004317
-0.012697 0.007238
-0.013222 0.010259
-0.013765 0.013351
-0.014312 0.016484
-0.014848 0.019633
-0.015364 0.022775
-0.015854 0.025891
-0.016321 0.028964
-0.016770 0.031978
-0.017208 0.034917
-0.017644 0.037767
-0.018085 0.040512
-0.018538 0.043142
-0.019004 0.045648
-0.019485 0.048029
-0.019978 0.050287
-0.020479 0.052428
-0.020982 0.054461
-0.021476 0.056397
-0.021952 0.058246
-0.022395 0.060017
-0.022794 0.061716
-0.023138 0.063347
-0.023424 0.064907
-0.023654 0.066388
-0.023836 0.067779
-0.023987 0.069058
-0.024123 0.070201
-0.024261 0.071180
0.068055 -0.038462
0.066148 -0.040197
0.064263 -0.041795
0.062410 -0.043258
0.060582 -0.044608
0.058755 -0.045882
0.056903 -0.047118
0.054996 -0.048350
0.053015 -0.049604
0.050946 -0.050891
0.048783 -0.052213
0.046531 -0.053561
0.044195 -0.054918
0.041787 -0.056267
0.039319 -0.057588
0.036809 -0.058866
0.034274 -0.060086
0.031734 -0.061240
0.029210 -0.062327
0.026718 -0.063349
0.024274 -0.064315
0.021887 -0.065232
0.019562 -0.066106
0.017305 -0.066932
0.015116 -0.067703
0.012996 -0.068405
0.010942 -0.069024
0.008951 -0.069548
0.007023 -0.069969
0.005157 -0.070277
0.003359 -0.070466
0.001640 -0.070534
0.000013 -0.070483
-0.001506 -0.070321
-0.002905 -0.070064
-0.004173 -0.069732
-0.005304 -0.069351
-0.006298 -0.068946
-0.007158 -0.068536
-0.007890 -0.068131
-0.008502 -0.067723
-0.009005 -0.067294
-0.009412 -0.066810
-0.009742 -0.066240
-0.010018 -0.065550
-0.010266 -0.064717
-0.010516 -0.063724
-0.010791 -0.062560
-0.011111 -0.061222
-0.011484 -0.059712
-0.011904 -0.058040
-0.012360 -0.056222
-0.012827 -0.054281
-0.013280 -0.052243
-0.013692 -0.050137
-0.014038 -0.047992
-0.014294 -0.045828
-0.014445 -0.043660
-0.014485 -0.041491
-0.014419 -0.039322
-0.014266 -0.037151
-0.014053 -0.034975
-0.013817 -0.032794
-0.013594 -0.030610
-0.013421 -0.028429
-0.013331 -0.026257
-0.013350 -0.024101
-0.013496 -0.021968
-0.013776 -0.019859
-0.014185 -0.017776
-0.014709 -0.015715
-0.015323 -0.013671
-0.015996 -0.011635
-0.016694 -0.009596
-0.017380 -0.007544
-0.018024 -0.005466
-0.018605 -0.003358
-0.019119 -0.001225
-0.019580 0.000914
-0.020015 0.003029
-0.020460 0.005084
-0.020953 0.007043
-0.021526 0.008869
-0.022205 0.010534
-0.023006 0.012013
-0.023935 0.013292
-0.024991 0.014363
-0.026162 0.015230
-0.027431 0.015909
-0.028773 0.016430
-0.030156 0.016833
-0.031544 0.017169
-0.032900 0.017489
-0.034193 0.017840
-0.035399 0.018256
-0.036515 0.018751
-0.037554 0.019315
-0.038546 0.019921
-0.039527 0.020531
-0.040535 0.021104
-0.041598 0.021602
0.046639 0.032371
0.044827 0.030552
0.043132 0.028698
0.041536 0.026813
0.040014 0.024897
0.038543 0.022949
0.037103 0.020976
0.035684 0.018984
0.034279 0.016985
0.032885 0.014990
0.031502 0.013010
0.030130 0.011053
0.028770 0.009127
0.027424 0.007235
0.026095 0.005379
0.024782 0.003554
0.023485 0.001748
0.022202 -0.000056
0.020928 -0.001884
0.019659 -0.003761
0.018393 -0.005704
0.017132 -0.007717
0.015890 -0.009779
0.014682 -0.011855
0.013526 -0.013898
0.012439 -0.015860
0.011430 -0.017697
0.010504 -0.019373
0.009661 -0.020858
0.008897 -0.022135
0.008204 -0.023195
0.007576 -0.024039
0.007002 -0.024679
0.006471 -0.025136
0.005968 -0.025445
0.005480 -0.025652
0.004989 -0.025807
0.004485 -0.025963
0.003960 -0.026163
0.003419 -0.026429
0.002877 -0.026757
0.002354 -0.027123
0.001870 -0.027487
0.001442 -0.027806
0.001074 -0.028037
0.000766 -0.028143
0.000511 -0.028092
0.000298 -0.027860
0.000117 -0.027431
-0.000047 -0.026798
-0.000206 -0.025963
-0.000373 -0.024938
-0.000563 -0.023746
-0.000787 -0.022416
-0.001057 -0.020985
-0.001378 -0.019486
-0.001752 -0.017950
-0.002173 -0.016395
-0.002632 -0.014828
-0.003116 -0.013250
-0.003616 -0.011660
-0.004122 -0.010054
-0.004634 -0.008436
-0.005150 -0.006807
-0.005673 -0.005169
-0.006208 -0.003523
-0.006760 -0.001869
-0.007331 -0.000203
-0.007924 0.001475
-0.008540 0.003166
-0.009177 0.004869
-0.009829 0.006580
-0.010486 0.008294
-0.011137 0.010004
-0.011767 0.011700
-0.012363 0.013373
-0.012916 0.015009
-0.013426 0.016590
-0.013900 0.018096
-0.014348 0.019504
-0.014783 0.020793
-0.015219 0.021947
-0.015665 0.022952
-0.016131 0.023804
-0.016623 0.024503
-0.017147 0.025058
-0.017702 0.025482
-0.018286 0.025796
-0.018892 0.026022
-0.019507 0.026187
-0.020116 0.026320
-0.020698 0.026448
-0.021233 0.026595
-0.021704 0.026777
-0.022106 0.027001
-0.022443 0.027261
-0.022728 0.027542
-0.022980 0.027823
-0.023215 0.028081
-0.023448 0.028295
-0.023685 0.028450
0.153158 0.024564
0.151302 0.022815
0.149410 0.021105
0.147505 0.019441
0.145615 0.017822
0.143765 0.016244
0.141978 0.014696
0.140272 0.013169
0.138660 0.011652
0.137144 0.010139
0.135720 0.008632
0.134374 0.007136
0.133091 0.005665
0.131850 0.004235
0.130631 0.002866
0.129414 0.001578
0.128186 0.000386
0.126934 -0.000693
0.125650 -0.001652
0.124330 -0.002486
0.122974 -0.003194
0.121583 -0.003783
0.120163 -0.004264
0.118725 -0.004655
0.117280 -0.004975
0.115845 -0.005248
0.114437 -0.005496
0.113073 -0.005738
0.111768 -0.005990
0.110530 -0.006257
0.109363 -0.006540
0.108266 -0.006828
0.107232 -0.007112
0.106250 -0.007374
0.105313 -0.007600
0.104408 -0.007772
0.103527 -0.007875
0.102658 -0.007892
0.101790 -0.007807
0.100909 -0.007603
0.100003 -0.007268
0.099061 -0.006790
0.098074 -0.006161
0.097037 -0.005377
0.095948 -0.004437
0.094811 -0.003342
0.093632 -0.002093
0.092420 -0.000693
0.091187 0.000856
0.089944 0.002551
0.088702 0.004389
0.087472 0.006361
0.086265 0.008458
0.085089 0.010664
0.083953 0.012962
0.082865 0.015332
0.081828 0.017751
0.080844 0.020201
0.079910 0.022665
0.079021 0.025128
0.078168 0.027581
0.077343 0.030016
0.076538 0.032428
0.075746 0.034816
0.074962 0.037179
0.074182 0.039519
0.073403 0.041838
0.072621 0.044141
0.071834 0.046429
0.071038 0.048706
0.070232 0.050969
0.069414 0.053212
0.068583 0.055422
0.067739 0.057581
0.066883 0.059662
0.066018 0.061640
0.065144 0.063485
0.064264 0.065171
0.063381 0.066675
0.062497 0.067981
0.061616 0.069078
0.060737 0.069962
0.059863 0.070632
0.058991 0.071093
0.058115 0.071350
0.057230 0.071412
0.056327 0.071288
0.055394 0.070989
0.054424 0.070529
0.053404 0.069924
0.052326 0.069191
0.051183 0.068349
0.049968 0.067415
0.048681 0.066404
0.047321 0.065328
0.045895 0.064193
0.044412 0.063004
0.042883 0.061764
0.041320 0.060473
0.039735 0.059134
0.038139 0.057752
0.041797 0.017518
0.039938 0.015791
0.038078 0.014140
0.036226 0.012581
0.034383 0.011129
0.032544 0.009785
0.030694 0.008536
0.028809 0.007347
0.026856 0.006169
0.024802 0.004946
0.022617 0.003627
0.020291 0.002184
0.017839 0.000628
0.015301 -0.001001
0.012734 -0.002638
0.010201 -0.004216
0.007763 -0.005673
0.005471 -0.006963
0.003370 -0.008058
0.001493 -0.008946
-0.000136 -0.009630
-0.001507 -0.010119
-0.002625 -0.010431
-0.003512 -0.010591
-0.004208 -0.010634
-0.004767 -0.010609
-0.005252 -0.010581
-0.005728 -0.010622
-0.006250 -0.010800
-0.006852 -0.011159
-0.007538 -0.011703
-0.008282 -0.012396
-0.009037 -0.013172
-0.009750 -0.013952
-0.010367 -0.014664
-0.010847 -0.015254
-0.011157 -0.015687
-0.011274 -0.015948
-0.011183 -0.016041
-0.010878 -0.015981
-0.010365 -0.015793
-0.009662 -0.015504
-0.008801 -0.015137
-0.007829 -0.014712
-0.006798 -0.014247
-0.005757 -0.013756
-0.004743 -0.013247
-0.003782 -0.012715
-0.002882 -0.012146
-0.002038 -0.011509
-0.001242 -0.010771
-0.000485 -0.009903
0.000239 -0.008884
0.000932 -0.007709
0.001592 -0.006384
0.002217 -0.004926
0.002806 -0.003361
0.003359 -0.001720
0.003878 -0.000038
0.004363 0.001653
0.004816 0.003330
0.005234 0.004980
0.005614 0.006607
0.005957 0.008227
0.006271 0.009869
0.006564 0.011565
0.006846 0.013346
0.007119 0.015234
0.007373 0.017235
0.007584 0.019342
0.007725 0.021532
0.007764 0.023778
0.007674 0.026044
0.007433 0.028293
0.007026 0.030490
0.006451 0.032597
0.005710 0.034583
0.004818 0.036421
0.003793 0.038094
0.002665 0.039598
0.001466 0.040947
0.000238 0.042171
-0.000977 0.043314
-0.002133 0.044426
-0.003196 0.045552
-0.004145 0.046719
-0.004985 0.047933
-0.005739 0.049177
-0.006444 0.050419
-0.007143 0.051619
-0.007876 0.052735
-0.008675 0.053734
-0.009563 0.054583
-0.010555 0.055260
-0.011657 0.055743
-0.012867 0.056019
-0.014174 0.056074
-0.015559 0.055905
-0.016996 0.055515
-0.018448 0.054919
-0.019879 0.054143
0.131894 0.042849
0.130176 0.041014
0.128587 0.039036
0.127102 0.036940
0.125702 0.034761
0.124374 0.032537
0.123117 0.030311
0.121938 0.028120
0.120849 0.025995
0.119863 0.023960
0.118993 0.022030
0.118245 0.020211
0.117619 0.018499
0.117111 0.016883
0.116711 0.015342
0.116402 0.013849
0.116167 0.012369
0.115982 0.010861
0.115827 0.009286
0.115681 0.007611
0.115538 0.005826
0.115397 0.003942
0.115273 0.001994
0.115184 0.000026
0.115152 -0.001916
0.115196 -0.003794
0.115330 -0.005577
0.115562 -0.007238
0.115889 -0.008758
0.116299 -0.010121
0.116771 -0.011313
0.117274 -0.012326
0.117775 -0.013161
0.118239 -0.013825
0.118633 -0.014337
0.118932 -0.014721
0.119117 -0.015005
0.119180 -0.015212
0.119124 -0.015358
0.118959 -0.015445
0.118704 -0.015467
0.118376 -0.015418
0.117991 -0.015291
0.117564 -0.015081
0.117103 -0.014788
0.116612 -0.014409
0.116088 -0.013942
0.115524 -0.013381
0.114904 -0.012717
0.114211 -0.011940
0.113423 -0.011036
0.112522 -0.009991
0.111494 -0.008794
0.110337 -0.007432
0.109056 -0.005899
0.107664 -0.004190
0.106176 -0.002308
0.104603 -0.000267
0.102948 0.001907
0.101205 0.004176
0.099365 0.006496
0.097419 0.008825
0.095362 0.011122
0.093189 0.013353
0.090900 0.015493
0.088497 0.017527
0.085988 0.019450
0.083380 0.021267
0.080688 0.022990
0.077932 0.024642
0.075140 0.026253
0.072347 0.027857
0.069596 0.029487
0.066932 0.031173
0.064394 0.032934
0.062007 0.034765
0.059773 0.036640
0.057672 0.038512
0.055671 0.040324
0.053733 0.042016
0.051821 0.043537
0.049909 0.044845
0.047977 0.045910
0.046012 0.046714
0.044010 0.047250
0.041975 0.047524
0.039918 0.047555
0.037856 0.047374
0.035813 0.047023
0.033821 0.046554
0.031911 0.046022
0.030118 0.045479
0.028469 0.044967
0.026977 0.044506
0.025639 0.044098
0.024432 0.043726
0.023327 0.043362
0.022290 0.042977
0.021292 0.042544
0.020311 0.042044
0.019333 0.041461
0.069640 0.012155
0.067801 0.010398
0.066010 0.008746
0.064282 0.007213
0.062627 0.005810
0.061055 0.004540
0.059570 0.003404
0.058173 0.002395
0.056856 0.001500
0.055606 0.000700
0.054405 -0.000029
0.053233 -0.000711
0.052067 -0.001369
0.050890 -0.002022
0.049690 -0.002679
0.048462 -0.003341
0.047210 -0.004000
0.045944 -0.004643
0.044679 -0.005258
0.043430 -0.005831
0.042216 -0.006352
0.041052 -0.006816
0.039952 -0.007220
0.038925 -0.007570
0.037979 -0.007876
0.037116 -0.008150
0.036332 -0.008413
0.035620 -0.008687
0.034969 -0.008995
0.034366 -0.009360
0.033800 -0.009798
0.033261 -0.010315
0.032746 -0.010911
0.032256 -0.011572
0.031796 -0.012278
0.031376 -0.013004
0.031001 -0.013720
0.030680 -0.014398
0.030415 -0.015010
0.030205 -0.015531
0.030045 -0.015939
0.029929 -0.016215
0.029846 -0.016346
0.029788 -0.016323
0.029742 -0.016143
0.029699 -0.015805
0.029647 -0.015314
0.029579 -0.014677
0.029486 -0.013903
0.029365 -0.013000
0.029211 -0.011975
0.029022 -0.010833
0.028797 -0.009576
0.028538 -0.008208
0.028243 -0.006729
0.027913 -0.005142
0.027546 -0.003450
0.027137 -0.001655
0.026682 0.000239
0.026172 0.002227
0.025602 0.004303
0.024968 0.006462
0.024266 0.008697
0.023499 0.011003
0.022671 0.013372
0.021790 0.015800
0.020864 0.018282
0.019902 0.020814
0.018908 0.023390
0.017887 0.026001
0.016835 0.028636
0.015748 0.031282
0.014618 0.033919
0.013436 0.036527
0.012194 0.039084
0.010884 0.041566
0.009501 0.043950
0.008040 0.046214
0.006503 0.048340
0.004892 0.050314
0.003217 0.052129
0.001494 0.053782
-0.000261 0.055278
-0.002024 0.056628
-0.003775 0.057844
-0.005495 0.058941
-0.007171 0.059929
-0.008798 0.060817
-0.010377 0.061607
-0.011914 0.062296
-0.013421 0.062878
-0.014905 0.063344
-0.016376 0.063686
-0.017840 0.063893
-0.019301 0.063958
-0.020760 0.063872
-0.022216 0.063630
-0.023666 0.063229
-0.025102 0.062672
-0.026517 0.061963
-0.027898 0.061111
0.083657 -0.041118
0.081801 -0.042975
0.079956 -0.044915
0.078123 -0.046916
0.076310 -0.048953
0.074524 -0.051008
0.072774 -0.053065
0.071065 -0.055109
0.069399 -0.057130
0.067772 -0.059113
0.066179 -0.061047
0.064611 -0.062915
0.063062 -0.064704
0.061524 -0.066398
0.059994 -0.067985
0.058470 -0.069457
0.056950 -0.070809
0.055436 -0.072046
0.053930 -0.073175
0.052435 -0.074213
0.050956 -0.075179
0.049498 -0.076090
0.048070 -0.076964
0.046678 -0.077809
0.045323 -0.078623
0.044006 -0.079397
0.042724 -0.080112
0.041471 -0.080743
0.040238 -0.081262
0.039019 -0.081636
0.037804 -0.081836
0.036585 -0.081833
0.035357 -0.081606
0.034115 -0.081138
0.032860 -0.080420
0.031594 -0.079455
0.030323 -0.078253
0.029060 -0.076834
0.027817 -0.075232
0.026614 -0.073483
0.025471 -0.071632
0.024410 -0.069723
0.023449 -0.067792
0.022600 -0.065863
0.021862 -0.063938
0.021220 -0.062003
0.020649 -0.060026
0.020117 -0.057967
0.019593 -0.055786
0.019045 -0.053447
0.018448 -0.050924
0.017782 -0.048200
0.017033 -0.045270
0.016194 -0.042138
0.015263 -0.038822
0.014244 -0.035346
0.013148 -0.031744
0.011987 -0.028054
0.010778 -0.024318
0.009543 -0.020578
0.008301 -0.016876
0.007077 -0.013250
0.005889 -0.009733
0.004752 -0.006349
0.003673 -0.003113
0.002649 -0.000030
0.001670 0.002905
0.000718 0.005703
-0.000224 0.008383
-0.001174 0.010959
-0.002144 0.013449
-0.003141 0.015865
-0.004169 0.018218
-0.005224 0.020512
-0.006299 0.022750
-0.007380 0.024930
-0.008451 0.027047
-0.009496 0.029092
-0.010496 0.031058
-0.011435 0.032933
-0.012303 0.034706
-0.013095 0.036361
-0.013815 0.037883
-0.014473 0.039253
-0.015087 0.040455
-0.015676 0.041472
-0.016261 0.042295
-0.016860 0.042918
-0.017489 0.043345
-0.018159 0.043584
-0.018875 0.043650
-0.019641 0.043563
-0.020455 0.043345
-0.021311 0.043020
-0.022200 0.042611
-0.023109 0.042142
-0.024023 0.041629
-0.024927 0.041089
-0.025808 0.040529
-0.026659 0.039952
-0.027475 0.039353
0.116467 0.013332
0.114612 0.011590
0.112783 0.009959
0.110991 0.008442
0.109244 0.007032
0.107547 0.005714
0.105907 0.004471
0.104331 0.003278
0.102827 0.002115
0.101401 0.000961
0.100057 -0.000196
0.098795 -0.001357
0.097605 -0.002514
0.096477 -0.003655
0.095395 -0.004760
0.094343 -0.005814
0.093307 -0.006806
0.092274 -0.007731
0.091234 -0.008593
0.090176 -0.009397
0.089091 -0.010157
0.087972 -0.010885
0.086817 -0.011588
0.085628 -0.012273
0.084413 -0.012938
0.083188 -0.013580
0.081975 -0.014192
0.080799 -0.014772
0.079690 -0.015322
0.078676 -0.015846
0.077778 -0.016352
0.077014 -0.016850
0.076385 -0.017345
0.075882 -0.017836
0.075481 -0.018319
0.075146 -0.018786
0.074838 -0.019228
0.074513 -0.019637
0.074135 -0.020004
0.073670 -0.020319
0.073094 -0.020571
0.072392 -0.020739
0.071556 -0.020802
0.070590 -0.020732
0.069502 -0.020505
0.068308 -0.020098
0.067027 -0.019497
0.065682 -0.018697
0.064299 -0.017701
0.062904 -0.016525
0.061523 -0.015189
0.060177 -0.013719
0.058879 -0.012145
0.057637 -0.010494
0.056448 -0.008792
0.055305 -0.007059
0.054191 -0.005305
0.053091 -0.003531
0.051984 -0.001733
0.050856 0.000102
0.049691 0.001990
0.048478 0.003943
0.047210 0.005973
0.045878 0.008085
0.044479 0.010278
0.043013 0.012547
0.041483 0.014880
0.039898 0.017261
0.038269 0.019671
0.036608 0.022089
0.034931 0.024494
0.033252 0.026868
0.031587 0.029197
0.029954 0.031471
0.028371 0.033685
0.026853 0.035837
0.025417 0.037926
0.024069 0.039950
0.022812 0.041909
0.021643 0.043794
0.020554 0.045599
0.019531 0.047313
0.018564 0.048923
0.017639 0.050419
0.016747 0.051789
0.015881 0.053022
0.015039 0.054110
0.014221 0.055047
0.013432 0.055830
0.012679 0.056462
0.011970 0.056957
0.011315 0.057333
0.010718 0.057620
0.010185 0.057849
0.009713 0.058046
0.009296 0.058231
0.008922 0.058409
0.008577 0.058575
0.008245 0.058713
0.007912 0.058803
0.007564 0.058824
0.104881 0.031808
0.102999 0.030006
0.101044 0.028145
0.099050 0.026253
0.097044 0.024355
0.095047 0.022476
0.093069 0.020631
0.091103 0.018827
0.089136 0.017063
0.087146 0.015336
0.085110 0.013640
0.083014 0.011974
0.080846 0.010340
0.078606 0.008741
0.076297 0.007182
0.073934 0.005669
0.071537 0.004207
0.069129 0.002799
0.066738 0.001444
0.064391 0.000137
0.062114 -0.001133
0.059926 -0.002382
0.057838 -0.003634
0.055852 -0.004918
0.053956 -0.006262
0.052127 -0.007685
0.050343 -0.009195
0.048582 -0.010779
0.046832 -0.012408
0.045090 -0.014044
0.043361 -0.015644
0.041653 -0.017170
0.039978 -0.018588
0.038346 -0.019876
0.036767 -0.021017
0.035253 -0.022000
0.033808 -0.022823
0.032435 -0.023492
0.031129 -0.024021
0.029876 -0.024435
0.028654 -0.024768
0.027435 -0.025061
0.026191 -0.025350
0.024896 -0.025661
0.023538 -0.025996
0.022116 -0.026328
0.020646 -0.026605
0.019152 -0.026761
0.017664 -0.026731
0.016209 -0.026461
0.014813 -0.025912
0.013496 -0.025062
0.012274 -0.023902
0.011159 -0.022441
0.010157 -0.020697
0.009271 -0.018705
0.008495 -0.016509
0.007816 -0.014165
0.007214 -0.011735
0.006662 -0.009280
0.006128 -0.006850
0.005588 -0.004479
0.005024 -0.002168
0.004426 0.000110
0.003796 0.002405
0.003138 0.004780
0.002460 0.007289
0.001774 0.009971
0.001095 0.012840
0.000443 0.015889
-0.000157 0.019089
-0.000684 0.022403
-0.001116 0.025785
-0.001435 0.029190
-0.001627 0.032569
-0.001682 0.035874
-0.001593 0.039064
-0.001355 0.042100
-0.000966 0.044955
-0.000425 0.047613
0.000263 0.050072
0.001087 0.052343
0.002024 0.054441
0.003040 0.056387
0.004090 0.058198
0.005126 0.059891
0.006100 0.061474
0.006975 0.062953
0.007727 0.064321
0.008346 0.065566
0.008837 0.066669
0.009214 0.067610
0.009502 0.068377
0.009729 0.068965
0.009927 0.069380
0.010134 0.069644
0.010389 0.069787
0.010730 0.069849
0.011188 0.069867
0.011776 0.069871
0.012483 0.069870
0.020856 0.006424
0.019105 0.004717
0.017590 0.003247
0.016287 0.002024
0.015148 0.001013
0.014116 0.000144
0.013139 -0.000664
0.012177 -0.001489
0.011207 -0.002397
0.010217 -0.003435
0.009203 -0.004633
0.008170 -0.006006
0.007127 -0.007557
0.006086 -0.009275
0.005062 -0.011142
0.004074 -0.013131
0.003140 -0.015208
0.002277 -0.017339
0.001502 -0.019491
0.000821 -0.021635
0.000234 -0.023752
-0.000272 -0.025835
-0.000715 -0.027884
-0.001115 -0.029907
-0.001485 -0.031912
-0.001835 -0.033909
-0.002167 -0.035901
-0.002483 -0.037890
-0.002785 -0.039868
-0.003078 -0.041825
-0.003371 -0.043745
-0.003672 -0.045613
-0.003992 -0.047413
-0.004343 -0.049136
-0.004733 -0.050773
-0.005174 -0.052327
-0.005676 -0.053809
-0.006251 -0.055237
-0.006910 -0.056637
-0.007662 -0.058028
-0.008510 -0.059421
-0.009450 -0.060809
-0.010468 -0.062173
-0.011545 -0.063484
-0.012658 -0.064710
-0.013785 -0.065816
-0.014912 -0.066766
-0.016030 -0.067521
-0.017141 -0.068045
-0.018255 -0.068308
-0.019386 -0.068290
-0.020549 -0.067984
-0.021762 -0.067396
-0.023042 -0.066549
-0.024408 -0.065479
-0.025877 -0.064233
-0.027460 -0.062861
-0.029162 -0.061409
-0.030973 -0.059906
-0.032868 -0.058361
-0.034818 -0.056766
-0.036789 -0.055106
-0.038758 -0.053363
-0.040707 -0.051520
-0.042631 -0.049557
-0.044532 -0.047456
-0.046413 -0.045196
-0.048279 -0.042762
-0.050129 -0.040148
-0.051962 -0.037362
-0.053768 -0.034424
-0.055536 -0.031367
-0.057251 -0.028230
-0.058895 -0.025056
-0.060450 -0.021881
-0.061897 -0.018736
-0.063220 -0.015646
-0.064414 -0.012636
-0.065480 -0.009731
-0.066436 -0.006955
-0.067303 -0.004331
-0.068106 -0.001879
-0.068871 0.000391
-0.069620 0.002480
-0.070370 0.004400
-0.071139 0.006172
-0.071938 0.007822
-0.072775 0.009378
-0.073648 0.010862
-0.074544 0.012290
-0.075434 0.013669
-0.076276 0.015007
-0.077015 0.016309
-0.077599 0.017578
-0.077986 0.018816
-0.078158 0.020008
-0.078127 0.021125
-0.077927 0.022126
-0.077610 0.022964
-0.077229 0.023598
-0.076832 0.023998
0.004847 -0.009260
0.002955 -0.011031
0.001070 -0.012716
-0.000797 -0.014310
-0.002640 -0.015816
-0.004451 -0.017247
-0.006229 -0.018623
-0.007979 -0.019973
-0.009711 -0.021331
-0.011439 -0.022730
-0.013177 -0.024195
-0.014934 -0.025736
-0.016713 -0.027344
-0.018506 -0.028991
-0.020302 -0.030637
-0.022084 -0.032236
-0.023836 -0.033742
-0.025544 -0.035119
-0.027197 -0.036339
-0.028789 -0.037389
-0.030314 -0.038263
-0.031772 -0.038972
-0.033166 -0.039534
-0.034507 -0.039982
-0.035814 -0.040359
-0.037114 -0.040716
-0.038437 -0.041110
-0.039816 -0.041590
-0.041271 -0.042190
-0.042808 -0.042916
-0.044409 -0.043744
-0.046041 -0.044623
-0.047659 -0.045491
-0.049218 -0.046281
-0.050676 -0.046934
-0.051999 -0.047401
-0.053163 -0.047645
-0.054154 -0.047645
-0.054972 -0.047396
-0.055623 -0.046907
-0.056129 -0.046200
-0.056519 -0.045310
-0.056830 -0.044281
-0.057106 -0.043161
-0.057391 -0.041996
-0.057721 -0.040820
-0.058118 -0.039647
-0.058587 -0.038466
-0.059111 -0.037246
-0.059661 -0.035937
-0.060200 -0.034490
-0.060691 -0.032863
-0.061103 -0.031025
-0.061412 -0.028962
-0.061602 -0.026670
-0.061667 -0.024157
-0.061605 -0.021442
-0.061423 -0.018548
-0.061132 -0.015508
-0.060748 -0.012354
-0.060291 -0.009121
-0.059782 -0.005841
-0.059239 -0.002539
-0.058680 0.000772
-0.058117 0.004089
-0.057559 0.007424
-0.057010 0.010796
-0.056478 0.014227
-0.055971 0.017730
-0.055496 0.021305
-0.055064 0.024935
-0.054683 0.028588
-0.054360 0.032218
-0.054099 0.035774
-0.053903 0.039205
-0.053771 0.042462
-0.053698 0.045506
-0.053673 0.048307
-0.053679 0.050846
-0.053690 0.053123
-0.053674 0.055154
-0.053595 0.056970
-0.053419 0.058611
-0.053116 0.060124
-0.052673 0.061548
-0.052095 0.062911
-0.051406 0.064225
-0.050646 0.065488
-0.049862 0.066688
-0.049103 0.067805
-0.048412 0.068808
-0.047823 0.069665
-0.047358 0.070337
-0.047023 0.070789
-0.046812 0.070989
-0.046706 0.070919
-0.046671 0.070575
-0.046664 0.069975
-0.046630 0.069154
-0.046510 0.068164
-0.046250 0.067068
-0.008600 -0.043012
-0.010472 -0.044792
-0.012309 -0.046509
-0.014108 -0.048158
-0.015858 -0.049737
-0.017544 -0.051238
-0.019151 -0.052651
-0.020664 -0.053967
-0.022073 -0.055177
-0.023375 -0.056271
-0.024572 -0.057244
-0.025670 -0.058097
-0.026679 -0.058834
-0.027613 -0.059468
-0.028487 -0.060013
-0.029321 -0.060489
-0.030130 -0.060915
-0.030933 -0.061307
-0.031740 -0.061675
-0.032558 -0.062023
-0.033386 -0.062345
-0.034218 -0.062634
-0.035040 -0.062877
-0.035838 -0.063059
-0.036598 -0.063163
-0.037308 -0.063174
-0.037961 -0.063079
-0.038553 -0.062867
-0.039086 -0.062535
-0.039564 -0.062088
-0.039993 -0.061537
-0.040378 -0.060902
-0.040726 -0.060208
-0.041040 -0.059483
-0.041322 -0.058752
-0.041572 -0.058035
-0.041783 -0.057345
-0.041949 -0.056685
-0.042059 -0.056052
-0.042102 -0.055440
-0.042069 -0.054839
-0.041954 -0.054237
-0.041759 -0.053620
-0.041494 -0.052968
-0.041178 -0.052259
-0.040836 -0.051466
-0.040496 -0.050561
-0.040186 -0.049520
-0.039930 -0.048324
-0.039744 -0.046964
-0.039636 -0.045437
-0.039608 -0.043749
-0.039655 -0.041911
-0.039767 -0.039936
-0.039932 -0.037843
-0.040141 -0.035648
-0.040381 -0.033372
-0.040647 -0.031038
-0.040931 -0.028673
-0.041228 -0.026301
-0.041536 -0.023947
-0.041851 -0.021634
-0.042175 -0.019375
-0.042509 -0.017176
-0.042855 -0.015035
-0.043218 -0.012942
-0.043601 -0.010880
-0.044005 -0.008826
-0.044428 -0.006758
-0.044865 -0.004654
-0.045312 -0.002494
-0.045765 -0.000265
-0.046221 0.002036
-0.046687 0.004400
-0.047174 0.006807
-0.047697 0.009225
-0.048276 0.011616
-0.048931 0.013942
-0.049677 0.016164
-0.050523 0.018252
-0.051471 0.020181
-0.052514 0.021937
-0.053639 0.023515
-0.054825 0.024918
-0.056047 0.026161
-0.057279 0.027263
-0.058494 0.028250
-0.059664 0.029150
-0.060769 0.029991
-0.061795 0.030798
-0.062739 0.031587
-0.063613 0.032364
-0.064436 0.033125
-0.065237 0.033854
-0.066048 0.034526
-0.066894 0.035109
-0.067797 0.035570
-0.068768 0.035877
-0.069808 0.036003
-0.070907 0.035929
-0.072048 0.035644
0.063690 0.012449
0.061821 0.010759
0.059903 0.009207
0.057949 0.007786
0.055976 0.006490
0.054009 0.005309
0.052078 0.004235
0.050215 0.003259
0.048449 0.002374
0.046802 0.001579
0.045284 0.000875
0.043892 0.000273
0.042612 -0.000215
0.041421 -0.000578
0.040289 -0.000807
0.039185 -0.000900
0.038078 -0.000863
0.036940 -0.000709
0.035747 -0.000458
0.034483 -0.000134
0.033138 0.000243
0.031717 0.000655
0.030234 0.001094
0.028717 0.001556
0.027203 0.002046
0.025734 0.002569
0.024355 0.003128
0.023108 0.003727
0.022029 0.004366
0.021144 0.005040
0.020463 0.005743
0.019981 0.006464
0.019677 0.007188
0.019518 0.007895
0.019461 0.008560
0.019461 0.009155
0.019476 0.009654
0.019469 0.010034
0.019412 0.010285
0.019289 0.010404
0.019094 0.010408
0.018834 0.010321
0.018520 0.010174
0.018170 0.010003
0.017801 0.009839
0.017430 0.009710
0.017071 0.009639
0.016733 0.009640
0.016418 0.009723
0.016121 0.009894
0.015831 0.010152
0.015528 0.010491
0.015194 0.010901
0.014808 0.011364
0.014355 0.011861
0.013822 0.012378
0.013205 0.012905
0.012506 0.013443
0.011732 0.014005
0.010896 0.014610
0.010009 0.015286
0.009086 0.016058
0.008136 0.016952
0.007170 0.017987
0.006194 0.019177
0.005215 0.020530
0.004236 0.022045
0.003259 0.023721
0.002282 0.025550
0.001303 0.027526
0.000315 0.029639
-0.000685 0.031880
-0.001702 0.034240
-0.002737 0.036704
-0.003785 0.039258
-0.004838 0.041884
-0.005886 0.044566
-0.006916 0.047284
-0.007912 0.050024
-0.008862 0.052768
-0.009756 0.055500
-0.010585 0.058204
-0.011344 0.060863
-0.012029 0.063458
-0.012637 0.065971
-0.013168 0.068383
-0.013619 0.070681
-0.013987 0.072853
-0.014268 0.074894
-0.014457 0.076807
-0.014553 0.078603
-0.014556 0.080298
-0.014470 0.081909
-0.014301 0.083450
-0.014056 0.084927
-0.013744 0.086332
-0.013368 0.087649
-0.012934 0.088851
-0.012441 0.089907
-0.011892 0.090788
-0.011287 0.091463
0.034836 0.004487
0.032992 0.002663
0.031218 0.000769
0.029510 -0.001181
0.027860 -0.003169
0.026256 -0.005176
0.024686 -0.007180
0.023136 -0.009160
0.021598 -0.011098
0.020072 -0.012982
0.018562 -0.014803
0.017079 -0.016561
0.015631 -0.018257
0.014223 -0.019894
0.012860 -0.021477
0.011539 -0.023012
0.010261 -0.024505
0.009022 -0.025969
0.007820 -0.027416
0.006650 -0.028863
0.005510 -0.030325
0.004395 -0.031816
0.003303 -0.033344
0.002234 -0.034910
0.001190 -0.036508
0.000176 -0.038122
-0.000798 -0.039730
-0.001718 -0.041308
-0.002567 -0.042832
-0.003328 -0.044279
-0.003983 -0.045629
-0.004524 -0.046864
-0.004951 -0.047965
-0.005277 -0.048917
-0.005522 -0.049710
-0.005712 -0.050340
-0.005872 -0.050811
-0.006025 -0.051131
-0.006191 -0.051310
-0.006385 -0.051359
-0.006621 -0.051283
-0.006907 -0.051086
-0.007251 -0.050761
-0.007657 -0.050301
-0.008125 -0.049689
-0.008656 -0.048909
-0.009243 -0.047942
-0.009880 -0.046769
-0.010556 -0.045375
-0.011261 -0.043745
-0.011982 -0.041871
-0.012714 -0.039748
-0.013452 -0.037378
-0.014196 -0.034773
-0.014945 -0.031959
-0.015697 -0.028976
-0.016446 -0.025867
-0.017182 -0.022675
-0.017898 -0.019440
-0.018586 -0.016194
-0.019241 -0.012963
-0.019861 -0.009763
-0.020450 -0.006605
-0.021009 -0.003497
-0.021544 -0.000441
-0.022057 0.002560
-0.022553 0.005508
-0.023036 0.008407
-0.023513 0.011263
-0.023993 0.014088
-0.024492 0.016896
-0.025030 0.019708
-0.025631 0.022546
-0.026315 0.025427
-0.027095 0.028355
-0.027964 0.031314
-0.028896 0.034263
-0.029857 0.037148
-0.030808 0.039911
-0.031717 0.042498
-0.032560 0.044863
-0.033323 0.046973
-0.034000 0.048803
-0.034589 0.050338
-0.035093 0.051572
-0.035512 0.052507
-0.035849 0.053152
-0.036108 0.053524
-0.036290 0.053647
-0.036404 0.053553
-0.036458 0.053278
-0.036468 0.052867
-0.036454 0.052364
-0.036441 0.051817
-0.036453 0.051268
-0.036511 0.050748
-0.036626 0.050267
-0.036798 0.049817
-0.037017 0.049372
-0.037269 0.048895
-0.037543 0.048353
0.086277 0.015696
0.084475 0.013918
0.082793 0.012197
0.081219 0.010540
0.079731 0.008947
0.078300 0.007419
0.076900 0.005953
0.075509 0.004550
0.074112 0.003210
0.072698 0.001935
0.071262 0.000729
0.069801 -0.000407
0.068316 -0.001473
0.066808 -0.002469
0.065281 -0.003399
0.063737 -0.004272
0.062181 -0.005100
0.060616 -0.005902
0.059041 -0.006699
0.057455 -0.007520
0.055856 -0.008388
0.054244 -0.009321
0.052622 -0.010326
0.051003 -0.011395
0.049404 -0.012510
0.047845 -0.013646
0.046343 -0.014779
0.044914 -0.015884
0.043567 -0.016942
0.042306 -0.017938
0.041129 -0.018862
0.040033 -0.019709
0.039007 -0.020481
0.038038 -0.021184
0.037109 -0.021836
0.036201 -0.022460
0.035291 -0.023089
0.034360 -0.023756
0.033393 -0.024490
0.032387 -0.025305
0.031353 -0.026195
0.030314 -0.027135
0.029298 -0.028086
0.028337 -0.029004
0.027455 -0.029847
0.026668 -0.030576
0.025980 -0.031160
0.025387 -0.031570
0.024875 -0.031786
0.024425 -0.031795
0.024011 -0.031592
0.023611 -0.031178
0.023198 -0.030567
0.022748 -0.029775
0.022240 -0.028830
0.021655 -0.027756
0.020981 -0.026575
0.020217 -0.025300
0.019369 -0.023934
0.018453 -0.022469
0.017490 -0.020895
0.016499 -0.019202
0.015499 -0.017384
0.014501 -0.015440
0.013511 -0.013368
0.012529 -0.011169
0.011547 -0.008847
0.010555 -0.006404
0.009545 -0.003848
0.008509 -0.001190
0.007445 0.001558
0.006355 0.004381
0.005247 0.007265
0.004134 0.010199
0.003031 0.013172
0.001954 0.016176
0.000916 0.019202
-0.000078 0.022235
-0.001031 0.025251
-0.001955 0.028221
-0.002869 0.031110
-0.003794 0.033887
-0.004752 0.036521
-0.005763 0.038992
-0.006846 0.041288
-0.008014 0.043405
-0.009273 0.045349
-0.010620 0.047131
-0.012038 0.048765
-0.013494 0.050272
-0.014944 0.051675
-0.016333 0.053000
-0.017606 0.054275
-0.018714 0.055526
-0.019622 0.056761
-0.020321 0.057975
-0.020823 0.059138
-0.021161 0.060209
-0.021379 0.061139
-0.021523 0.061881
-0.021638 0.062398
-0.071325 -0.019663
-0.073221 -0.021462
-0.075072 -0.023235
-0.076881 -0.024946
-0.078653 -0.026560
-0.080391 -0.028049
-0.082098 -0.029398
-0.083774 -0.030609
-0.085417 -0.031699
-0.087025 -0.032699
-0.088598 -0.033645
-0.090138 -0.034579
-0.091646 -0.035536
-0.093126 -0.036542
-0.094577 -0.037609
-0.095998 -0.038734
-0.097382 -0.039896
-0.098725 -0.041066
-0.100022 -0.042213
-0.101268 -0.043309
-0.102459 -0.044338
-0.103592 -0.045298
-0.104658 -0.046199
-0.105648 -0.047052
-0.106549 -0.047868
-0.107350 -0.048648
-0.108042 -0.049388
-0.108622 -0.050088
-0.109092 -0.050758
-0.109459 -0.051410
-0.109731 -0.052058
-0.109913 -0.052711
-0.110009 -0.053362
-0.110016 -0.053991
-0.109926 -0.054565
-0.109729 -0.055041
-0.109421 -0.055378
-0.109000 -0.055539
-0.108476 -0.055500
-0.107866 -0.055254
-0.107195 -0.054810
-0.106496 -0.054191
-0.105800 -0.053432
-0.105139 -0.052571
-0.104535 -0.051635
-0.104000 -0.050639
-0.103534 -0.049579
-0.103131 -0.048439
-0.102778 -0.047194
-0.102465 -0.045815
-0.102178 -0.044273
-0.101907 -0.042541
-0.101638 -0.040594
-0.101358 -0.038414
-0.101054 -0.035990
-0.100715 -0.033322
-0.100333 -0.030420
-0.099904 -0.027309
-0.099426 -0.024021
-0.098902 -0.020601
-0.098341 -0.017098
-0.097751 -0.013563
-0.097147 -0.010046
-0.096542 -0.006584
-0.095950 -0.003203
-0.095382 0.000092
-0.094844 0.003310
-0.094344 0.006478
-0.093887 0.009628
-0.093482 0.012794
-0.093139 0.016000
-0.092863 0.019255
-0.092657 0.022553
-0.092513 0.025868
-0.092420 0.029159
-0.092359 0.032377
-0.092315 0.035464
-0.092268 0.038369
-0.092203 0.041044
-0.092106 0.043454
-0.091960 0.045573
-0.091751 0.047390
-0.091458 0.048911
-0.091063 0.050154
-0.090547 0.051160
-0.089899 0.051981
-0.089119 0.052678
-0.088222 0.053307
-0.087236 0.053907
-0.086200 0.054500
-0.085161 0.055084
-0.084161 0.055647
-0.083238 0.056163
-0.082416 0.056599
-0.081705 0.056915
-0.081106 0.057075
-0.080609 0.057047
-0.080199 0.056807
-0.079856 0.056346
-0.079556 0.055663
-0.079272 0.054766
0.013292 0.041124
0.011343 0.039310
0.009394 0.037440
0.007450 0.035531
0.005515 0.033592
0.003597 0.031626
0.001701 0.029635
-0.000167 0.027614
-0.002005 0.025563
-0.003813 0.023478
-0.005591 0.021364
-0.007343 0.019224
-0.009072 0.017066
-0.010783 0.014902
-0.012477 0.012742
-0.014155 0.010598
-0.015812 0.008481
-0.017439 0.006399
-0.019022 0.004357
-0.020550 0.002357
-0.022012 0.000395
-0.023402 -0.001531
-0.024720 -0.003426
-0.025967 -0.005292
-0.027149 -0.007132
-0.028269 -0.008943
-0.029330 -0.010722
-0.030332 -0.012462
-0.031273 -0.014154
-0.032150 -0.015789
-0.032961 -0.017356
-0.033699 -0.018844
-0.034359 -0.020246
-0.034938 -0.021554
-0.035431 -0.022765
-0.035835 -0.023878
-0.036151 -0.024895
-0.036379 -0.025821
-0.036524 -0.026663
-0.036597 -0.027424
-0.036609 -0.028108
-0.036573 -0.028712
-0.036506 -0.029229
-0.036418 -0.029645
-0.036319 -0.029942
-0.036216 -0.030097
-0.036115 -0.030090
-0.036018 -0.029902
-0.035929 -0.029521
-0.035847 -0.028941
-0.035771 -0.028164
-0.035700 -0.027197
-0.035629 -0.026053
-0.035552 -0.024747
-0.035464 -0.023300
-0.035358 -0.021735
-0.035229 -0.020077
-0.035073 -0.018353
-0.034890 -0.016589
-0.034679 -0.014805
-0.034445 -0.013014
-0.034196 -0.011221
-0.033939 -0.009422
-0.033685 -0.007601
-0.033445 -0.005737
-0.033231 -0.003806
-0.033054 -0.001784
-0.032925 0.000346
-0.032850 0.002588
-0.032827 0.004931
-0.032853 0.007355
-0.032917 0.009829
-0.033006 0.012319
-0.033106 0.014791
-0.033203 0.017212
-0.033282 0.019548
-0.033330 0.021770
-0.033332 0.023850
-0.033275 0.025766
-0.033149 0.027503
-0.032947 0.029050
-0.032672 0.030407
-0.032331 0.031580
-0.031941 0.032582
-0.031525 0.033434
-0.031108 0.034160
-0.030717 0.034788
-0.030375 0.035342
-0.030099 0.035844
-0.029899 0.036306
-0.029775 0.036731
-0.029720 0.037114
-0.029719 0.037447
-0.029755 0.037720
-0.029808 0.037924
-0.029859 0.038047
-0.029889 0.038084
-0.029883 0.038027
-0.029833 0.037872
-0.029737 0.037621
-0.029606 0.037277
0.029371 0.003427
0.027366 0.001598
0.025199 -0.000262
0.022914 -0.002116
0.020559 -0.003927
0.018185 -0.005656
0.015837 -0.007276
0.013541 -0.008772
0.011303 -0.010151
0.009106 -0.011434
0.006921 -0.012650
0.004719 -0.013824
0.002477 -0.014971
0.000180 -0.016101
-0.002175 -0.017213
-0.004584 -0.018302
-0.007037 -0.019364
-0.009520 -0.020390
-0.012016 -0.021374
-0.014505 -0.022312
-0.016969 -0.023204
-0.019391 -0.024056
-0.021762 -0.024883
-0.024081 -0.025712
-0.026354 -0.026577
-0.028595 -0.027521
-0.030822 -0.028579
-0.033041 -0.029771
-0.035250 -0.031085
-0.037427 -0.032488
-0.039544 -0.033927
-0.041569 -0.035349
-0.043471 -0.036707
-0.045224 -0.037964
-0.046805 -0.039092
-0.048200 -0.040072
-0.049397 -0.040894
-0.050392 -0.041558
-0.051190 -0.042074
-0.051809 -0.042467
-0.052279 -0.042779
-0.052643 -0.043070
-0.052956 -0.043412
-0.053277 -0.043881
-0.053656 -0.044538
-0.054125 -0.045401
-0.054685 -0.046442
-0.055308 -0.047582
-0.055952 -0.048723
-0.056568 -0.049762
-0.057112 -0.050617
-0.057548 -0.051224
-0.057853 -0.051541
-0.058012 -0.051543
-0.058019 -0.051218
-0.057877 -0.050567
-0.057600 -0.049605
-0.057210 -0.048357
-0.056738 -0.046866
-0.056225 -0.045188
-0.055713 -0.043387
-0.055248 -0.041530
-0.054864 -0.039664
-0.054577 -0.037810
-0.054385 -0.035952
-0.054273 -0.034045
-0.054216 -0.032031
-0.054196 -0.029853
-0.054199 -0.027472
-0.054215 -0.024863
-0.054241 -0.022023
-0.054274 -0.018961
-0.054315 -0.015704
-0.054364 -0.012286
-0.054423 -0.008749
-0.054495 -0.005135
-0.054581 -0.001489
-0.054679 0.002147
-0.054783 0.005739
-0.054879 0.009263
-0.054947 0.012705
-0.054968 0.016062
-0.054926 0.019338
-0.054821 0.022532
-0.054672 0.025639
-0.054511 0.028649
-0.054379 0.031550
-0.054317 0.034337
-0.054362 0.037007
-0.054544 0.039558
-0.054882 0.041989
-0.055386 0.044293
-0.056051 0.046454
-0.056859 0.048455
-0.057780 0.050278
-0.058768 0.051913
-0.059769 0.053361
-0.060715 0.054639
-0.061532 0.055777
-0.062152 0.056809
-0.062524 0.057762
0.014904 0.039374
0.013086 0.037596
0.011365 0.035836
0.009754 0.034113
0.008268 0.032446
0.006926 0.030854
0.005747 0.029352
0.004748 0.027951
0.003941 0.026658
0.003326 0.025479
0.002893 0.024419
0.002620 0.023483
0.002471 0.022670
0.002407 0.021973
0.002386 0.021377
0.002371 0.020854
0.002331 0.020369
0.002249 0.019888
0.002118 0.019381
0.001944 0.018830
0.001744 0.018233
0.001543 0.017600
0.001372 0.016947
0.001261 0.016293
0.001239 0.015653
0.001330 0.015037
0.001553 0.014449
0.001913 0.013887
0.002406 0.013344
0.003011 0.012812
0.003690 0.012274
0.004399 0.011712
0.005083 0.011099
0.005693 0.010406
0.006186 0.009602
0.006531 0.008661
0.006715 0.007572
0.006737 0.006343
0.006614 0.005005
0.006371 0.003604
0.006038 0.002197
0.005644 0.000840
0.005219 -0.000418
0.004787 -0.001537
0.004367 -0.002489
0.003972 -0.003254
0.003606 -0.003821
0.003261 -0.004185
0.002919 -0.004344
0.002553 -0.004306
0.002131 -0.004085
0.001621 -0.003704
0.000999 -0.003191
0.000253 -0.002576
-0.000618 -0.001885
-0.001604 -0.001136
-0.002686 -0.000337
-0.003841 0.000514
-0.005049 0.001430
-0.006294 0.002428
-0.007567 0.003528
-0.008861 0.004747
-0.010175 0.006093
-0.011506 0.007570
-0.012852 0.009174
-0.014214 0.010899
-0.015594 0.012740
-0.016996 0.014694
-0.018424 0.016759
-0.019877 0.018932
-0.021351 0.021211
-0.022834 0.023589
-0.024308 0.026054
-0.025752 0.028593
-0.027143 0.031185
-0.028462 0.033810
-0.029692 0.036441
-0.030826 0.039053
-0.031861 0.041619
-0.032800 0.044114
-0.033647 0.046512
-0.034407 0.048788
-0.035081 0.050918
-0.035669 0.052883
-0.036168 0.054671
-0.036570 0.056277
-0.036870 0.057711
-0.037056 0.058994
-0.037118 0.060157
-0.037047 0.061236
-0.036837 0.062268
-0.036483 0.063280
-0.035991 0.064289
-0.035370 0.065290
-0.034635 0.066267
-0.033806 0.067187
-0.032905 0.068015
-0.031953 0.068713
-0.030971 0.069249
-0.029976 0.069592
-0.028982 0.069719
0.112409 -0.012583
0.110529 -0.014435
0.108759 -0.016346
0.107116 -0.018282
0.105605 -0.020213
0.104224 -0.022119
0.102960 -0.023989
0.101794 -0.025823
0.100701 -0.027621
0.099660 -0.029387
0.098651 -0.031122
0.097658 -0.032822
0.096670 -0.034482
0.095679 -0.036095
0.094682 -0.037653
0.093679 -0.039146
0.092673 -0.040566
0.091669 -0.041907
0.090673 -0.043167
0.089693 -0.044347
0.088733 -0.045455
0.087798 -0.046503
0.086892 -0.047508
0.086017 -0.048485
0.085176 -0.049443
0.084374 -0.050388
0.083617 -0.051311
0.082910 -0.052198
0.082255 -0.053026
0.081648 -0.053768
0.081077 -0.054394
0.080522 -0.054878
0.079962 -0.055194
0.079371 -0.055323
0.078725 -0.055252
0.078003 -0.054978
0.077186 -0.054507
0.076259 -0.053854
0.075210 -0.053045
0.074033 -0.052108
0.072722 -0.051079
0.071279 -0.049986
0.069711 -0.048852
0.068029 -0.047685
0.066252 -0.046482
0.064398 -0.045228
0.062485 -0.043901
0.060530 -0.042474
0.058541 -0.040923
0.056520 -0.039222
0.054466 -0.037351
0.052370 -0.035297
0.050227 -0.033054
0.048032 -0.030628
0.045783 -0.028031
0.043485 -0.025288
0.041146 -0.022428
0.038778 -0.019484
0.036396 -0.016491
0.034019 -0.013480
0.031668 -0.010478
0.029361 -0.007507
0.027117 -0.004580
0.024946 -0.001705
0.022854 0.001117
0.020840 0.003891
0.018895 0.006625
0.017007 0.009335
0.015158 0.012037
0.013327 0.014749
0.011498 0.017483
0.009657 0.020251
0.007801 0.023054
0.005938 0.025886
0.004086 0.028732
0.002277 0.031575
0.000547 0.034393
-0.001066 0.037165
-0.002526 0.039868
-0.003806 0.042477
-0.004891 0.044962
-0.005780 0.047294
-0.006481 0.049439
-0.007013 0.051371
-0.007397 0.053071
-0.007662 0.054527
-0.007836 0.055739
-0.007949 0.056718
-0.008028 0.057482
-0.008098 0.058053
-0.008175 0.058461
-0.008265 0.058735
-0.008364 0.058907
-0.008456 0.059008
-0.008515 0.059065
-0.008513 0.059098
-0.008420 0.059120
-0.008222 0.059125
-0.007915 0.059097
-0.007512 0.059003
-0.007036 0.058808
0.032387 0.042652
0.030494 0.040860
0.028641 0.039077
0.026820 0.037311
0.025016 0.035566
0.023213 0.033843
0.021399 0.032141
0.019568 0.030455
0.017724 0.028782
0.015873 0.027117
0.014027 0.025456
0.012193 0.023797
0.010376 0.022143
0.008580 0.020496
0.006803 0.018861
0.005049 0.017239
0.003318 0.015623
0.001612 0.014000
-0.000070 0.012344
-0.001732 0.010626
-0.003379 0.008814
-0.005013 0.006886
-0.006634 0.004835
-0.008231 0.002677
-0.009784 0.000442
-0.011270 -0.001825
-0.012661 -0.004080
-0.013935 -0.006284
-0.015073 -0.008405
-0.016061 -0.010419
-0.016896 -0.012310
-0.017582 -0.014070
-0.018132 -0.015698
-0.018569 -0.017204
-0.018920 -0.018608
-0.019220 -0.019943
-0.019507 -0.021254
-0.019822 -0.022592
-0.020199 -0.024003
-0.020662 -0.025514
-0.021217 -0.027121
-0.021851 -0.028787
-0.022536 -0.030451
-0.023239 -0.032036
-0.023924 -0.033470
-0.024564 -0.034688
-0.025139 -0.035639
-0.025639 -0.036288
-0.026060 -0.036615
-0.026405 -0.036611
-0.026681 -0.036287
-0.026902 -0.035665
-0.027082 -0.034784
-0.027239 -0.033698
-0.027393 -0.032469
-0.027564 -0.031164
-0.027766 -0.029843
-0.028009 -0.028546
-0.028288 -0.027286
-0.028592 -0.026048
-0.028900 -0.024793
-0.029191 -0.023471
-0.029451 -0.022031
-0.029670 -0.020431
-0.029848 -0.018641
-0.029991 -0.016643
-0.030112 -0.014426
-0.030224 -0.011991
-0.030344 -0.009345
-0.030487 -0.006504
-0.030661 -0.003493
-0.030870 -0.000347
-0.031107 0.002889
-0.031356 0.006166
-0.031594 0.009438
-0.031794 0.012660
-0.031927 0.015801
-0.031968 0.018837
-0.031904 0.021751
-0.031732 0.024532
-0.031460 0.027168
-0.031108 0.029650
-0.030698 0.031967
-0.030254 0.034111
-0.029799 0.036079
-0.029356 0.037868
-0.028940 0.039482
-0.028563 0.040932
-0.028231 0.042235
-0.027940 0.043418
-0.027678 0.044512
-0.027421 0.045555
-0.027137 0.046583
-0.026792 0.047626
-0.026358 0.048703
-0.025821 0.049813
-0.025192 0.050936
-0.024498 0.052034
-0.023784 0.053062
-0.023097 0.053971
-0.022481 0.054719
0.073410 0.015073
0.071548 0.013280
0.069723 0.011421
0.067948 0.009511
0.066230 0.007563
0.064569 0.005591
0.062958 0.003608
0.061385 0.001628
0.059833 -0.000335
0.058287 -0.002261
0.056730 -0.004135
0.055148 -0.005935
0.053530 -0.007645
0.051869 -0.009248
0.050163 -0.010732
0.048417 -0.012090
0.046644 -0.013324
0.044861 -0.014443
0.043087 -0.015470
0.041344 -0.016433
0.039647 -0.017367
0.038008 -0.018311
0.036429 -0.019296
0.034908 -0.020347
0.033440 -0.021471
0.032015 -0.022660
0.030628 -0.023891
0.029273 -0.025134
0.027947 -0.026350
0.026650 -0.027502
0.025381 -0.028559
0.024142 -0.029495
0.022936 -0.030292
0.021768 -0.030945
0.020645 -0.031457
0.019571 -0.031839
0.018551 -0.032114
0.017587 -0.032310
0.016673 -0.032457
0.015797 -0.032587
0.014941 -0.032729
0.014084 -0.032902
0.013204 -0.033116
0.012285 -0.033362
0.011315 -0.033615
0.010292 -0.033832
0.009222 -0.033959
0.008113 -0.033940
0.006979 -0.033724
0.005831 -0.033270
0.004684 -0.032551
0.003550 -0.031556
0.002444 -0.030285
0.001380 -0.028757
0.000373 -0.027000
-0.000562 -0.025059
-0.001412 -0.022986
-0.002169 -0.020839
-0.002827 -0.018673
-0.003393 -0.016535
-0.003877 -0.014454
-0.004297 -0.012441
-0.004674 -0.010491
-0.005028 -0.008584
-0.005380 -0.006691
-0.005748 -0.004780
-0.006144 -0.002819
-0.006574 -0.000778
-0.007040 0.001367
-0.007538 0.003633
-0.008061 0.006026
-0.008599 0.008541
-0.009143 0.011166
-0.009678 0.013878
-0.010191 0.016648
-0.010668 0.019445
-0.011094 0.022234
-0.011458 0.024983
-0.011747 0.027663
-0.011957 0.030246
-0.012086 0.032713
-0.012141 0.035045
-0.012134 0.037227
-0.012082 0.039247
-0.012004 0.041096
-0.011922 0.042770
-0.011855 0.044271
-0.011820 0.045605
-0.011831 0.046786
-0.011895 0.047831
-0.012016 0.048764
-0.012192 0.049606
-0.012414 0.050380
-0.012668 0.051108
-0.012934 0.051807
-0.013191 0.052491
-0.013418 0.053169
-0.013602 0.053843
-0.013735 0.054508
-0.013820 0.055146
-0.013867 0.055736
-0.056585 0.008990
-0.058483 0.007175
-0.060330 0.005405
-0.062137 0.003702
-0.063912 0.002087
-0.065655 0.000571
-0.067366 -0.000839
-0.069034 -0.002148
-0.070647 -0.003366
-0.072190 -0.004509
-0.073649 -0.005594
-0.075012 -0.006637
-0.076273 -0.007652
-0.077426 -0.008651
-0.078475 -0.009645
-0.079425 -0.010641
-0.080288 -0.011650
-0.081077 -0.012677
-0.081810 -0.013728
-0.082498 -0.014803
-0.083152 -0.015898
-0.083772 -0.017006
-0.084354 -0.018117
-0.084887 -0.019219
-0.085358 -0.020301
-0.085753 -0.021353
-0.086060 -0.022371
-0.086270 -0.023353
-0.086379 -0.024305
-0.086387 -0.025237
-0.086299 -0.026161
-0.086125 -0.027094
-0.085879 -0.028050
-0.085576 -0.029044
-0.085230 -0.030090
-0.084854 -0.031196
-0.084458 -0.032364
-0.084049 -0.033589
-0.083628 -0.034859
-0.083192 -0.036155
-0.082736 -0.037453
-0.082255 -0.038728
-0.081742 -0.039952
-0.081193 -0.041100
-0.080609 -0.042147
-0.079995 -0.043073
-0.079361 -0.043862
-0.078718 -0.044501
-0.078084 -0.044983
-0.077476 -0.045304
-0.076914 -0.045463
-0.076419 -0.045463
-0.076010 -0.045307
-0.075703 -0.045000
-0.075510 -0.044547
-0.075435 -0.043947
-0.075476 -0.043200
-0.075620 -0.042301
-0.075852 -0.041245
-0.076153 -0.040032
-0.076501 -0.038662
-0.076878 -0.037141
-0.077269 -0.035478
-0.077663 -0.033681
-0.078056 -0.031760
-0.078447 -0.029724
-0.078840 -0.027576
-0.079238 -0.025320
-0.079643 -0.022957
-0.080057 -0.020492
-0.080481 -0.017929
-0.080914 -0.015278
-0.081354 -0.012554
-0.081798 -0.009775
-0.082244 -0.006961
-0.082688 -0.004137
-0.083124 -0.001323
-0.083545 0.001455
-0.083943 0.004177
-0.084308 0.006821
-0.084634 0.009369
-0.084919 0.011805
-0.085160 0.014116
-0.085358 0.016297
-0.085514 0.018347
-0.085628 0.020267
-0.085698 0.022067
-0.085719 0.023759
-0.085683 0.025359
-0.085585 0.026886
-0.085420 0.028353
-0.085181 0.029771
-0.084868 0.031140
-0.084479 0.032450
-0.084015 0.033681
-0.083481 0.034808
-0.082881 0.035805
-0.082222 0.036643
-0.081510 0.037297
-0.080751 0.037747
-0.079952 0.037977
0.095222 -0.026747
0.093367 -0.028497
0.091580 -0.030129
0.089859 -0.031647
0.088191 -0.033046
0.086561 -0.034316
0.084954 -0.035444
0.083359 -0.036421
0.081771 -0.037242
0.080186 -0.037903
0.078604 -0.038401
0.077022 -0.038735
0.075439 -0.038904
0.073851 -0.038912
0.072253 -0.038767
0.070640 -0.038487
0.069010 -0.038096
0.067360 -0.037623
0.065696 -0.037097
0.064028 -0.036541
0.062376 -0.035968
0.060765 -0.035379
0.059222 -0.034764
0.057771 -0.034108
0.056426 -0.033397
0.055198 -0.032624
0.054090 -0.031791
0.053103 -0.030911
0.052233 -0.030005
0.051476 -0.029096
0.050822 -0.028208
0.050262 -0.027364
0.049780 -0.026586
0.049363 -0.025893
0.048999 -0.025305
0.048675 -0.024834
0.048382 -0.024482
0.048116 -0.024240
0.047872 -0.024084
0.047646 -0.023978
0.047433 -0.023877
0.047224 -0.023734
0.047006 -0.023504
0.046765 -0.023148
0.046485 -0.022639
0.046153 -0.021966
0.045762 -0.021136
0.045313 -0.020171
0.044810 -0.019104
0.044267 -0.017974
0.043695 -0.016816
0.043111 -0.015660
0.042534 -0.014528
0.041980 -0.013431
0.041469 -0.012376
0.041014 -0.011358
0.040620 -0.010368
0.040285 -0.009392
0.039994 -0.008414
0.039721 -0.007415
0.039437 -0.006376
0.039106 -0.005277
0.038697 -0.004098
0.038179 -0.002821
0.037531 -0.001432
0.036735 0.000078
0.035784 0.001708
0.034681 0.003450
0.033441 0.005287
0.032088 0.007199
0.030655 0.009169
0.029180 0.011186
0.027702 0.013244
0.026251 0.015339
0.024850 0.017462
0.023503 0.019602
0.022203 0.021737
0.020930 0.023843
0.019658 0.025894
0.018362 0.027868
0.017018 0.029750
0.015611 0.031530
0.014130 0.033208
0.012570 0.034789
0.010936 0.036285
0.009234 0.037713
0.007479 0.039090
0.005692 0.040436
0.003900 0.041766
0.002137 0.043087
0.000441 0.044400
-0.001158 0.045695
-0.002641 0.046954
-0.004006 0.048149
-0.005269 0.049245
-0.006454 0.050206
-0.007596 0.051000
-0.008723 0.051599
-0.009863 0.051985
-0.011033 0.052148
-0.012244 0.052085
0.081014 0.040693
0.079065 0.038804
0.077019 0.036743
0.074924 0.034555
0.072835 0.032287
0.070802 0.029985
0.068864 0.027683
0.067042 0.025403
0.065336 0.023153
0.063731 0.020932
0.062201 0.018736
0.060718 0.016560
0.059256 0.014405
0.057797 0.012272
0.056328 0.010167
0.054848 0.008096
0.053360 0.006063
0.051876 0.004072
0.050410 0.002122
0.048978 0.000205
0.047596 -0.001690
0.046278 -0.003579
0.045035 -0.005482
0.043870 -0.007418
0.042779 -0.009404
0.041747 -0.011455
0.040757 -0.013572
0.039794 -0.015741
0.038844 -0.017933
0.037905 -0.020103
0.036978 -0.022205
0.036067 -0.024195
0.035178 -0.026039
0.034318 -0.027714
0.033495 -0.029206
0.032715 -0.030508
0.031986 -0.031621
0.031312 -0.032551
0.030693 -0.033312
0.030120 -0.033930
0.029581 -0.034439
0.029056 -0.034886
0.028521 -0.035319
0.027950 -0.035780
0.027321 -0.036290
0.026620 -0.036841
0.025843 -0.037390
0.024995 -0.037871
0.024086 -0.038212
0.023130 -0.038350
0.022139 -0.038234
0.021127 -0.037833
0.020104 -0.037133
0.019085 -0.036135
0.018082 -0.034851
0.017108 -0.033308
0.016174 -0.031543
0.015285 -0.029600
0.014440 -0.027533
0.013626 -0.025394
0.012828 -0.023233
0.012026 -0.021088
0.011205 -0.018982
0.010352 -0.016917
0.009458 -0.014876
0.008517 -0.012831
0.007526 -0.010748
0.006483 -0.008593
0.005392 -0.006340
0.004259 -0.003973
0.003096 -0.001483
0.001917 0.001127
0.000737 0.003844
-0.000426 0.006646
-0.001553 0.009504
-0.002623 0.012383
-0.003617 0.015246
-0.004511 0.018059
-0.005283 0.020792
-0.005911 0.023422
-0.006378 0.025935
-0.006673 0.028323
-0.006804 0.030579
-0.006795 0.032696
-0.006686 0.034662
-0.006527 0.036470
-0.006368 0.038113
-0.006253 0.039590
-0.006217 0.040906
-0.006278 0.042073
-0.006447 0.043106
-0.006724 0.044021
-0.007098 0.044835
-0.007552 0.045564
-0.008060 0.046221
-0.008588 0.046823
-0.009091 0.047388
-0.009523 0.047935
-0.009838 0.048482
-0.010004 0.049038
-0.010008 0.049596
0.053127 0.044025
0.051312 0.042223
0.049542 0.040342
0.047807 0.038397
0.046097 0.036409
0.044406 0.034400
0.042736 0.032395
0.041090 0.030409
0.039478 0.028456
0.037908 0.026541
0.036387 0.024669
0.034917 0.022840
0.033494 0.021058
0.032110 0.019326
0.030756 0.017644
0.029419 0.016008
0.028093 0.014405
0.026773 0.012808
0.025461 0.011186
0.024165 0.009505
0.022901 0.007735
0.021691 0.005865
0.020563 0.003899
0.019544 0.001860
0.018653 -0.000209
0.017903 -0.002262
0.017298 -0.004247
0.016834 -0.006122
0.016503 -0.007856
0.016291 -0.009431
0.016182 -0.010844
0.016153 -0.012101
0.016179 -0.013225
0.016233 -0.014242
0.016284 -0.015187
0.016297 -0.016100
0.016245 -0.017018
0.016106 -0.017970
0.015870 -0.018971
0.015542 -0.020019
0.015141 -0.021090
0.014693 -0.022146
0.014225 -0.023139
0.013760 -0.024019
0.013314 -0.024736
0.012895 -0.025243
0.012504 -0.025501
0.012136 -0.025483
0.011783 -0.025171
0.011435 -0.024566
0.011078 -0.023685
0.010700 -0.022557
0.010291 -0.021230
0.009841 -0.019758
0.009345 -0.018200
0.008805 -0.016609
0.008227 -0.015027
0.007625 -0.013479
0.007015 -0.011971
0.006414 -0.010494
0.005831 -0.009027
0.005273 -0.007546
0.004738 -0.006026
0.004218 -0.004442
0.003705 -0.002769
0.003185 -0.000983
0.002644 0.000934
0.002071 0.002998
0.001455 0.005214
0.000791 0.007575
0.000080 0.010064
-0.000670 0.012649
-0.001444 0.015289
-0.002218 0.017938
-0.002970 0.020547
-0.003675 0.023073
-0.004311 0.025473
-0.004865 0.027713
-0.005326 0.029760
-0.005695 0.031590
-0.005974 0.033182
-0.006171 0.034528
-0.006298 0.035628
-0.006371 0.036493
-0.006407 0.037148
-0.006424 0.037623
-0.006439 0.037958
-0.006463 0.038192
-0.006502 0.038368
-0.006551 0.038524
-0.006601 0.038696
-0.006634 0.038915
-0.006634 0.039198
-0.006589 0.039550
-0.006496 0.039961
-0.006364 0.040404
-0.006213 0.040843
-0.006064 0.041232
-0.005935 0.041529
-0.005838 0.041695
-0.005777 0.041697
-0.018118 0.000598
-0.020063 -0.001161
-0.022021 -0.002843
-0.024002 -0.004433
-0.026014 -0.005920
-0.028056 -0.007299
-0.030123 -0.008567
-0.032201 -0.009728
-0.034272 -0.010789
-0.036317 -0.011760
-0.038314 -0.012650
-0.040244 -0.013468
-0.042095 -0.014221
-0.043855 -0.014918
-0.045519 -0.015567
-0.047086 -0.016177
-0.048559 -0.016761
-0.049943 -0.017333
-0.051250 -0.017907
-0.052489 -0.018499
-0.053673 -0.019125
-0.054810 -0.019796
-0.055907 -0.020520
-0.056965 -0.021298
-0.057982 -0.022129
-0.058947 -0.023007
-0.059847 -0.023924
-0.060668 -0.024872
-0.061394 -0.025844
-0.062013 -0.026832
-0.062517 -0.027829
-0.062903 -0.028830
-0.063176 -0.029829
-0.063347 -0.030823
-0.063429 -0.031811
-0.063442 -0.032796
-0.063406 -0.033783
-0.063339 -0.034776
-0.063260 -0.035780
-0.063182 -0.036795
-0.063114 -0.037816
-0.063060 -0.038829
-0.063018 -0.039817
-0.062985 -0.040756
-0.062953 -0.041621
-0.062914 -0.042385
-0.062861 -0.043024
-0.062787 -0.043515
-0.062691 -0.043840
-0.062575 -0.043984
-0.062444 -0.043937
-0.062312 -0.043694
-0.062189 -0.043255
-0.062091 -0.042625
-0.062028 -0.041814
-0.062013 -0.040833
-0.062049 -0.039695
-0.062139 -0.038415
-0.062282 -0.037001
-0.062473 -0.035465
-0.062707 -0.033810
-0.062978 -0.032040
-0.063284 -0.030158
-0.063625 -0.028162
-0.064004 -0.026051
-0.064425 -0.023820
-0.064895 -0.021463
-0.065420 -0.018974
-0.066005 -0.016343
-0.066651 -0.013566
-0.067360 -0.010640
-0.068124 -0.007569
-0.068933 -0.004366
-0.069770 -0.001049
-0.070613 0.002358
-0.071439 0.005827
-0.072225 0.009329
-0.072951 0.012836
-0.073601 0.016317
-0.074167 0.019748
-0.074646 0.023101
-0.075041 0.026354
-0.075359 0.029486
-0.075612 0.032481
-0.075809 0.035330
-0.075963 0.038027
-0.076083 0.040570
-0.076174 0.042967
-0.076239 0.045224
-0.076281 0.047354
-0.076294 0.049368
-0.076273 0.051277
-0.076208 0.053088
-0.076090 0.054804
-0.075905 0.056422
-0.075646 0.057931
-0.075307 0.059315
-0.074889 0.060554
-0.074397 0.061626
-0.073843 0.062508
-0.073241 0.063182
0.068342 -0.012395
0.066455 -0.014222
0.064593 -0.016063
0.062765 -0.017915
0.060975 -0.019780
0.059229 -0.021665
0.057530 -0.023575
0.055881 -0.025514
0.054284 -0.027483
0.052736 -0.029475
0.051232 -0.031479
0.049765 -0.033480
0.048326 -0.035463
0.046905 -0.037408
0.045495 -0.039303
0.044088 -0.041134
0.042678 -0.042894
0.041261 -0.044579
0.039833 -0.046191
0.038391 -0.047735
0.036935 -0.049218
0.035466 -0.050650
0.033986 -0.052034
0.032505 -0.053371
0.031035 -0.054657
0.029589 -0.055879
0.028185 -0.057018
0.026837 -0.058052
0.025558 -0.058957
0.024354 -0.059708
0.023228 -0.060284
0.022178 -0.060668
0.021198 -0.060852
0.020281 -0.060835
0.019418 -0.060623
0.018601 -0.060233
0.017821 -0.059682
0.017067 -0.058993
0.016332 -0.058187
0.015606 -0.057283
0.014882 -0.056292
0.014156 -0.055220
0.013423 -0.054063
0.012680 -0.052810
0.011922 -0.051445
0.011144 -0.049948
0.010337 -0.048294
0.009491 -0.046463
0.008597 -0.044436
0.007644 -0.042197
0.006627 -0.039742
0.005544 -0.037077
0.004398 -0.034220
0.003199 -0.031200
0.001964 -0.028054
0.000713 -0.024825
-0.000536 -0.021553
-0.001762 -0.018275
-0.002952 -0.015021
-0.004095 -0.011814
-0.005188 -0.008671
-0.006233 -0.005603
-0.007239 -0.002616
-0.008217 0.000288
-0.009181 0.003111
-0.010146 0.005859
-0.011127 0.008541
-0.012137 0.011165
-0.013188 0.013745
-0.014292 0.016291
-0.015456 0.018813
-0.016684 0.021316
-0.017974 0.023801
-0.019315 0.026260
-0.020695 0.028679
-0.022094 0.031036
-0.023494 0.033309
-0.024882 0.035471
-0.026251 0.037496
-0.027598 0.039361
-0.028928 0.041043
-0.030246 0.042523
-0.031554 0.043789
-0.032855 0.044833
-0.034146 0.045652
-0.035419 0.046252
-0.036669 0.046643
-0.037884 0.046842
-0.039057 0.046870
-0.040179 0.046752
-0.041243 0.046518
-0.042245 0.046196
-0.043180 0.045818
-0.044046 0.045407
-0.044842 0.044983
-0.045573 0.044555
-0.046242 0.044123
-0.046860 0.043677
-0.047436 0.043201
-0.047980 0.042677
-0.048497 0.042087
0.184739 0.009404
0.182890 0.007680
0.181132 0.006100
0.179496 0.004672
0.177985 0.003401
0.176579 0.002290
0.175240 0.001341
0.173922 0.000556
0.172577 -0.000064
0.171164 -0.000520
0.169649 -0.000816
0.168007 -0.000957
0.166223 -0.000950
0.164287 -0.000800
0.162203 -0.000515
0.159978 -0.000106
0.157628 0.000413
0.155174 0.001024
0.152644 0.001705
0.150067 0.002427
0.147473 0.003161
0.144890 0.003877
0.142338 0.004547
0.139834 0.005150
0.137386 0.005676
0.134999 0.006122
0.132672 0.006493
0.130402 0.006796
0.128185 0.007042
0.126017 0.007235
0.123895 0.007379
0.121817 0.007471
0.119785 0.007509
0.117804 0.007486
0.115884 0.007401
0.114035 0.007250
0.112261 0.007030
0.110565 0.006736
0.108945 0.006361
0.107397 0.005901
0.105915 0.005358
0.104499 0.004744
0.103149 0.004090
0.101866 0.003434
0.100652 0.002822
0.099509 0.002301
0.098436 0.001910
0.097433 0.001677
0.096498 0.001623
0.095632 0.001753
0.094833 0.002065
0.094098 0.002549
0.093419 0.003186
0.092789 0.003954
0.092197 0.004825
0.091628 0.005772
0.091073 0.006770
0.090522 0.007798
0.089970 0.008846
0.089414 0.009916
0.088857 0.011021
0.088298 0.012181
0.087739 0.013420
0.087178 0.014760
0.086612 0.016221
0.086037 0.017814
0.085452 0.019548
0.084854 0.021424
0.084243 0.023439
0.083616 0.025585
0.082972 0.027847
0.082307 0.030210
0.081613 0.032655
0.080887 0.035161
0.080120 0.037706
0.079308 0.040273
0.078449 0.042846
0.077538 0.045410
0.076572 0.047952
0.075543 0.050454
0.074438 0.052899
0.073243 0.055270
0.071942 0.057553
0.070524 0.059735
0.068979 0.061809
0.067305 0.063773
0.065503 0.065626
0.063582 0.067376
0.061558 0.069030
0.059453 0.070598
0.057300 0.072094
0.055136 0.073527
0.053004 0.074907
0.050948 0.076240
0.049005 0.077522
0.047201 0.078740
0.045547 0.079866
0.044035 0.080861
0.042645 0.081683
0.041350 0.082291
0.040119 0.082651
0.035903 -0.007017
0.034064 -0.008817
0.032261 -0.010584
0.030506 -0.012277
0.028815 -0.013853
0.027206 -0.015276
0.025695 -0.016521
0.024296 -0.017569
0.023018 -0.018417
0.021864 -0.019070
0.020832 -0.019545
0.019913 -0.019870
0.019090 -0.020082
0.018337 -0.020226
0.017623 -0.020354
0.016913 -0.020516
0.016175 -0.020755
0.015384 -0.021098
0.014529 -0.021550
0.013614 -0.022093
0.012656 -0.022689
0.011682 -0.023292
0.010721 -0.023854
0.009800 -0.024333
0.008946 -0.024697
0.008179 -0.024924
0.007513 -0.025007
0.006958 -0.024949
0.006517 -0.024767
0.006185 -0.024490
0.005951 -0.024158
0.005799 -0.023816
0.005706 -0.023513
0.005648 -0.023292
0.005606 -0.023185
0.005563 -0.023202
0.005515 -0.023332
0.005463 -0.023542
0.005418 -0.023788
0.005391 -0.024023
0.005391 -0.024204
0.005428 -0.024294
0.005505 -0.024268
0.005620 -0.024106
0.005770 -0.023796
0.005946 -0.023335
0.006138 -0.022723
0.006331 -0.021969
0.006511 -0.021088
0.006663 -0.020098
0.006775 -0.019019
0.006835 -0.017869
0.006837 -0.016659
0.006779 -0.015391
0.006663 -0.014063
0.006491 -0.012664
0.006264 -0.011188
0.005983 -0.009629
0.005647 -0.007987
0.005254 -0.006269
0.004806 -0.004486
0.004304 -0.002652
0.003753 -0.000783
0.003158 0.001103
0.002527 0.002996
0.001869 0.004885
0.001193 0.006769
0.000512 0.008654
-0.000160 0.010551
-0.000807 0.012478
-0.001414 0.014459
-0.001971 0.016512
-0.002476 0.018651
-0.002935 0.020877
-0.003369 0.023177
-0.003804 0.025524
-0.004269 0.027884
-0.004790 0.030217
-0.005388 0.032485
-0.006077 0.034654
-0.006862 0.036696
-0.007745 0.038592
-0.008719 0.040328
-0.009773 0.041901
-0.010890 0.043315
-0.012047 0.044587
-0.013217 0.045740
-0.014371 0.046808
-0.015476 0.047825
-0.016510 0.048823
-0.017457 0.049823
-0.018317 0.050830
-0.019102 0.051834
-0.019832 0.052811
-0.020531 0.053732
-0.021220 0.054563
-0.021918 0.055272
-0.022638 0.055825
-0.023389 0.056194
-0.024174 0.056354
-0.024996 0.056286
0.034179 0.010334
0.032404 0.008552
0.030682 0.006730
0.029021 0.004878
0.027424 0.002998
0.025892 0.001083
0.024423 -0.000882
0.023012 -0.002922
0.021650 -0.005061
0.020327 -0.007323
0.019032 -0.009720
0.017753 -0.012249
0.016482 -0.014891
0.015214 -0.017616
0.013948 -0.020383
0.012687 -0.023149
0.011437 -0.025875
0.010208 -0.028523
0.009012 -0.031062
0.007859 -0.033468
0.006757 -0.035723
0.005710 -0.037818
0.004717 -0.039752
0.003774 -0.041534
0.002872 -0.043180
0.002003 -0.044714
0.001157 -0.046161
0.000327 -0.047544
-0.000487 -0.048876
-0.001282 -0.050158
-0.002050 -0.051375
-0.002780 -0.052500
-0.003457 -0.053498
-0.004070 -0.054332
-0.004607 -0.054970
-0.005059 -0.055388
-0.005419 -0.055572
-0.005684 -0.055515
-0.005854 -0.055216
-0.005937 -0.054680
-0.005945 -0.053914
-0.005898 -0.052933
-0.005818 -0.051750
-0.005730 -0.050382
-0.005654 -0.048844
-0.005605 -0.047148
-0.005593 -0.045296
-0.005622 -0.043289
-0.005690 -0.041121
-0.005795 -0.038784
-0.005933 -0.036272
-0.006100 -0.033587
-0.006290 -0.030734
-0.006499 -0.027728
-0.006717 -0.024590
-0.006935 -0.021347
-0.007144 -0.018030
-0.007332 -0.014668
-0.007493 -0.011293
-0.007621 -0.007932
-0.007714 -0.004606
-0.007775 -0.001332
-0.007810 0.001883
-0.007824 0.005035
-0.007828 0.008127
-0.007835 0.011164
-0.007861 0.014153
-0.007928 0.017096
-0.008060 0.019995
-0.008280 0.022844
-0.008608 0.025634
-0.009057 0.028346
-0.009630 0.030957
-0.010323 0.033439
-0.011124 0.035763
-0.012016 0.037903
-0.012980 0.039838
-0.013992 0.041553
-0.015030 0.043040
-0.016069 0.044300
-0.017084 0.045339
-0.018054 0.046169
-0.018957 0.046804
-0.019785 0.047256
-0.020536 0.047536
-0.021225 0.047652
-0.021874 0.047605
-0.022511 0.047400
-0.023164 0.047042
-0.023857 0.046536
-0.024606 0.045895
-0.025421 0.045129
-0.026300 0.044251
-0.027236 0.043273
-0.028214 0.042208
-0.029214 0.041071
-0.030215 0.039878
-0.031194 0.038647
-0.032127 0.037398
-0.032995 0.036147
-0.033785 0.034906
0.081447 0.021507
0.079495 0.019717
0.077458 0.017957
0.075344 0.016248
0.073165 0.014603
0.070937 0.013025
0.068682 0.011503
0.066422 0.010018
0.064183 0.008545
0.061988 0.007061
0.059856 0.005549
0.057799 0.004001
0.055821 0.002422
0.053923 0.000822
0.052098 -0.000780
0.050340 -0.002365
0.048642 -0.003915
0.046997 -0.005416
0.045401 -0.006857
0.043849 -0.008236
0.042336 -0.009556
0.040857 -0.010825
0.039407 -0.012060
0.037980 -0.013280
0.036573 -0.014507
0.035188 -0.015757
0.033830 -0.017046
0.032507 -0.018378
0.031229 -0.019749
0.030008 -0.021150
0.028848 -0.022564
0.027754 -0.023968
0.026725 -0.025339
0.025760 -0.026650
0.024857 -0.027878
0.024015 -0.029002
0.023231 -0.030010
0.022500 -0.030895
0.021815 -0.031658
0.021165 -0.032308
0.020541 -0.032857
0.019931 -0.033318
0.019327 -0.033703
0.018722 -0.034019
0.018118 -0.034263
0.017519 -0.034427
0.016928 -0.034494
0.016352 -0.034446
0.015790 -0.034266
0.015238 -0.033940
0.014689 -0.033457
0.014137 -0.032812
0.013578 -0.032000
0.013012 -0.031021
0.012442 -0.029876
0.011871 -0.028572
0.011302 -0.027120
0.010734 -0.025532
0.010166 -0.023825
0.009594 -0.022015
0.009016 -0.020119
0.008430 -0.018148
0.007834 -0.016109
0.007228 -0.014006
0.006611 -0.011841
0.005983 -0.009614
0.005341 -0.007328
0.004683 -0.004990
0.004009 -0.002611
0.003323 -0.000207
0.002630 0.002202
0.001939 0.004593
0.001259 0.006942
0.000599 0.009229
-0.000036 0.011438
-0.000645 0.013560
-0.001226 0.015593
-0.001777 0.017540
-0.002295 0.019409
-0.002777 0.021212
-0.003225 0.022958
-0.003640 0.024655
-0.004032 0.026305
-0.004414 0.027907
-0.004801 0.029453
-0.005206 0.030936
-0.005641 0.032345
-0.006110 0.033671
-0.006614 0.034906
-0.007149 0.036042
-0.007709 0.037077
-0.008291 0.038010
-0.008893 0.038847
-0.009518 0.039599
-0.010164 0.040280
-0.010830 0.040911
-0.011513 0.041509
-0.012208 0.042091
-0.012913 0.042667
-0.013632 0.043239
-0.014374 0.043801
0.079810 -0.000671
0.077851 -0.002424
0.075793 -0.004033
0.073661 -0.005504
0.071476 -0.006858
0.069259 -0.008128
0.067027 -0.009351
0.064794 -0.010565
0.062567 -0.011800
0.060346 -0.013078
0.058124 -0.014406
0.055885 -0.015781
0.053614 -0.017188
0.051295 -0.018607
0.048919 -0.020012
0.046480 -0.021383
0.043982 -0.022701
0.041430 -0.023957
0.038830 -0.025147
0.036193 -0.026279
0.033527 -0.027366
0.030839 -0.028427
0.028143 -0.029485
0.025454 -0.030557
0.022799 -0.031653
0.020207 -0.032772
0.017708 -0.033900
0.015331 -0.035014
0.013093 -0.036081
0.011000 -0.037069
0.009051 -0.037940
0.007235 -0.038666
0.005539 -0.039224
0.003947 -0.039601
0.002447 -0.039795
0.001024 -0.039816
-0.000340 -0.039686
-0.001664 -0.039432
-0.002972 -0.039086
-0.004288 -0.038679
-0.005636 -0.038237
-0.007030 -0.037772
-0.008480 -0.037284
-0.009986 -0.036759
-0.011537 -0.036169
-0.013113 -0.035479
-0.014689 -0.034649
-0.016238 -0.033643
-0.017730 -0.032428
-0.019141 -0.030985
-0.020451 -0.029307
-0.021645 -0.027402
-0.022711 -0.025294
-0.023644 -0.023018
-0.024440 -0.020618
-0.025104 -0.018140
-0.025648 -0.015627
-0.026088 -0.013112
-0.026446 -0.010617
-0.026744 -0.008145
-0.027001 -0.005686
-0.027237 -0.003217
-0.027464 -0.000710
-0.027694 0.001868
-0.027931 0.004549
-0.028178 0.007360
-0.028434 0.010323
-0.028697 0.013450
-0.028969 0.016739
-0.029251 0.020176
-0.029544 0.023734
-0.029849 0.027374
-0.030156 0.031045
-0.030452 0.034693
-0.030719 0.038259
-0.030938 0.041694
-0.031093 0.044953
-0.031173 0.048005
-0.031178 0.050829
-0.031112 0.053411
-0.030984 0.055745
-0.030802 0.057834
-0.030571 0.059685
-0.030294 0.061316
-0.029969 0.062751
-0.029593 0.064019
-0.029165 0.065153
-0.028687 0.066178
-0.028169 0.067114
-0.027623 0.067967
-0.027063 0.068740
-0.026498 0.069428
-0.025933 0.070029
-0.025366 0.070535
-0.024791 0.070940
-0.024203 0.071236
-0.023604 0.071406
-0.023001 0.071431
-0.022407 0.071284
-0.021839 0.070939
-0.021312 0.070369
0.111754 -0.000639
0.109846 -0.002363
0.107986 -0.003819
0.106218 -0.004989
0.104550 -0.005905
0.102963 -0.006638
0.101429 -0.007281
0.099919 -0.007926
0.098414 -0.008650
0.096894 -0.009506
0.095342 -0.010523
0.093731 -0.011702
0.092035 -0.013025
0.090228 -0.014461
0.088295 -0.015977
0.086228 -0.017537
0.084033 -0.019109
0.081730 -0.020664
0.079347 -0.022179
0.076914 -0.023635
0.074463 -0.025026
0.072019 -0.026354
0.069595 -0.027629
0.067200 -0.028864
0.064834 -0.030073
0.062500 -0.031266
0.060199 -0.032446
0.057933 -0.033615
0.055701 -0.034768
0.053504 -0.035895
0.051336 -0.036986
0.049197 -0.038025
0.047089 -0.039004
0.045020 -0.039919
0.043004 -0.040772
0.041052 -0.041575
0.039172 -0.042347
0.037367 -0.043107
0.035633 -0.043880
0.033961 -0.044685
0.032342 -0.045531
0.030768 -0.046414
0.029235 -0.047313
0.027742 -0.048194
0.026287 -0.049020
0.024865 -0.049754
0.023466 -0.050364
0.022080 -0.050824
0.020698 -0.051110
0.019315 -0.051208
0.017935 -0.051106
0.016573 -0.050806
0.015249 -0.050322
0.013986 -0.049684
0.012805 -0.048935
0.011719 -0.048125
0.010728 -0.047301
0.009820 -0.046497
0.008980 -0.045730
0.008190 -0.044993
0.007439 -0.044259
0.006714 -0.043493
0.006007 -0.042658
0.005305 -0.041726
0.004596 -0.040675
0.003865 -0.039495
0.003102 -0.038182
0.002300 -0.036737
0.001463 -0.035161
0.000601 -0.033457
-0.000268 -0.031628
-0.001121 -0.029677
-0.001938 -0.027614
-0.002697 -0.025451
-0.003381 -0.023204
-0.003974 -0.020889
-0.004469 -0.018522
-0.004864 -0.016116
-0.005167 -0.013681
-0.005396 -0.011225
-0.005572 -0.008759
-0.005719 -0.006298
-0.005863 -0.003856
-0.006022 -0.001455
-0.006212 0.000886
-0.006441 0.003145
-0.006711 0.005304
-0.007019 0.007349
-0.007358 0.009276
-0.007721 0.011093
-0.008095 0.012820
-0.008469 0.014493
-0.008829 0.016153
-0.009161 0.017849
-0.009453 0.019625
-0.009703 0.021513
-0.009918 0.023524
-0.010118 0.025638
-0.010329 0.027810
-0.010580 0.029977
-0.010894 0.032071
0.047734 0.004981
0.045870 0.003135
0.044033 0.001195
0.042230 -0.000819
0.040462 -0.002889
0.038730 -0.005000
0.037030 -0.007146
0.035354 -0.009323
0.033696 -0.011535
0.032050 -0.013790
0.030417 -0.016094
0.028801 -0.018447
0.027207 -0.020839
0.025638 -0.023251
0.024097 -0.025661
0.022587 -0.028040
0.021106 -0.030362
0.019655 -0.032604
0.018234 -0.034744
0.016844 -0.036768
0.015484 -0.038668
0.014154 -0.040442
0.012849 -0.042101
0.011562 -0.043663
0.010281 -0.045157
0.008998 -0.046614
0.007705 -0.048065
0.006405 -0.049533
0.005112 -0.051025
0.003847 -0.052530
0.002633 -0.054023
0.001491 -0.055461
0.000431 -0.056794
-0.000545 -0.057970
-0.001442 -0.058942
-0.002268 -0.059671
-0.003033 -0.060130
-0.003743 -0.060307
-0.004409 -0.060198
-0.005043 -0.059815
-0.005659 -0.059179
-0.006279 -0.058323
-0.006928 -0.057282
-0.007630 -0.056094
-0.008406 -0.054791
-0.009268 -0.053389
-0.010212 -0.051888
-0.011225 -0.050272
-0.012282 -0.048509
-0.013355 -0.046564
-0.014420 -0.044400
-0.015459 -0.041984
-0.016461 -0.039293
-0.017421 -0.036319
-0.018335 -0.033070
-0.019196 -0.029570
-0.019998 -0.025856
-0.020735 -0.021970
-0.021400 -0.017963
-0.021992 -0.013882
-0.022509 -0.009774
-0.022953 -0.005682
-0.023326 -0.001641
-0.023629 0.002322
-0.023866 0.006186
-0.024039 0.009941
-0.024157 0.013580
-0.024232 0.017106
-0.024283 0.020525
-0.024336 0.023851
-0.024425 0.027101
-0.024585 0.030296
-0.024849 0.033454
-0.025241 0.036581
-0.025768 0.039669
-0.026416 0.042688
-0.027153 0.045599
-0.027935 0.048362
-0.028714 0.050943
-0.029440 0.053323
-0.030067 0.055494
-0.030555 0.057455
-0.030879 0.059208
-0.031026 0.060747
-0.030999 0.062062
-0.030817 0.063133
-0.030511 0.063943
-0.030122 0.064478
-0.029695 0.064734
-0.029277 0.064722
-0.028913 0.064461
-0.028643 0.063982
-0.028502 0.063322
-0.028511 0.062523
-0.028675 0.061623
-0.028979 0.060657
-0.029390 0.059654
-0.029862 0.058643
-0.030342 0.057648
-0.030784 0.056686
-0.031151 0.055767
-0.027082 0.004826
-0.028824 0.003089
-0.030449 0.001387
-0.031954 -0.000272
-0.033336 -0.001880
-0.034596 -0.003439
-0.035741 -0.004958
-0.036785 -0.006462
-0.037744 -0.007988
-0.038639 -0.009583
-0.039485 -0.011288
-0.040290 -0.013125
-0.041048 -0.015085
-0.041744 -0.017129
-0.042357 -0.019199
-0.042869 -0.021230
-0.043266 -0.023162
-0.043543 -0.024946
-0.043697 -0.026547
-0.043731 -0.027944
-0.043648 -0.029133
-0.043452 -0.030123
-0.043154 -0.030935
-0.042768 -0.031604
-0.042322 -0.032175
-0.041850 -0.032704
-0.041392 -0.033255
-0.040991 -0.033889
-0.040679 -0.034651
-0.040471 -0.035557
-0.040361 -0.036581
-0.040326 -0.037666
-0.040337 -0.038734
-0.040362 -0.039707
-0.040375 -0.040517
-0.040354 -0.041114
-0.040284 -0.041467
-0.040155 -0.041562
-0.039958 -0.041401
-0.039690 -0.040999
-0.039353 -0.040386
-0.038958 -0.039601
-0.038523 -0.038689
-0.038081 -0.037702
-0.037670 -0.036689
-0.037329 -0.035689
-0.037093 -0.034722
-0.036982 -0.033778
-0.036999 -0.032820
-0.037138 -0.031790
-0.037389 -0.030623
-0.037737 -0.029260
-0.038173 -0.027661
-0.038682 -0.025806
-0.039251 -0.023697
-0.039861 -0.021352
-0.040492 -0.018804
-0.041124 -0.016093
-0.041734 -0.013268
-0.042303 -0.010377
-0.042813 -0.007469
-0.043252 -0.004589
-0.043613 -0.001770
-0.043893 0.000964
-0.044097 0.003606
-0.044233 0.006163
-0.044313 0.008654
-0.044359 0.011107
-0.044401 0.013548
-0.044475 0.016004
-0.044620 0.018491
-0.044873 0.021020
-0.045259 0.023584
-0.045788 0.026164
-0.046453 0.028722
-0.047233 0.031212
-0.048095 0.033584
-0.048999 0.035794
-0.049906 0.037809
-0.050773 0.039614
-0.051557 0.041210
-0.052216 0.042615
-0.052709 0.043864
-0.053002 0.044998
-0.053075 0.046054
-0.052926 0.047054
-0.052577 0.048003
-0.052063 0.048888
-0.051435 0.049686
-0.050740 0.050376
-0.050024 0.050939
-0.049325 0.051363
-0.048669 0.051642
-0.048071 0.051769
-0.047534 0.051739
-0.047049 0.051547
-0.046594 0.051196
-0.046140 0.050696
-0.045649 0.050071
-0.045078 0.049358
-0.044388 0.048604
-0.007795 -0.032225
-0.009749 -0.034060
-0.011756 -0.035878
-0.013818 -0.037673
-0.015932 -0.039440
-0.018097 -0.041177
-0.020304 -0.042883
-0.022545 -0.044559
-0.024803 -0.046203
-0.027062 -0.047812
-0.029308 -0.049383
-0.031525 -0.050909
-0.033703 -0.052387
-0.035832 -0.053810
-0.037903 -0.055172
-0.039910 -0.056468
-0.041847 -0.057693
-0.043707 -0.058846
-0.045488 -0.059926
-0.047187 -0.060936
-0.048804 -0.061881
-0.050340 -0.062769
-0.051797 -0.063609
-0.053177 -0.064409
-0.054483 -0.065177
-0.055718 -0.065918
-0.056885 -0.066633
-0.057989 -0.067319
-0.059036 -0.067967
-0.060033 -0.068568
-0.060990 -0.069109
-0.061913 -0.069578
-0.062807 -0.069960
-0.063669 -0.070241
-0.064493 -0.070406
-0.065268 -0.070441
-0.065980 -0.070334
-0.066619 -0.070075
-0.067176 -0.069659
-0.067645 -0.069086
-0.068025 -0.068356
-0.068315 -0.067476
-0.068518 -0.066450
-0.068636 -0.065282
-0.068675 -0.063977
-0.068642 -0.062539
-0.068547 -0.060968
-0.068403 -0.059264
-0.068227 -0.057429
-0.068035 -0.055464
-0.067842 -0.053372
-0.067659 -0.051158
-0.067493 -0.048828
-0.067343 -0.046390
-0.067201 -0.043851
-0.067061 -0.041218
-0.066913 -0.038499
-0.066750 -0.035702
-0.066569 -0.032837
-0.066368 -0.029914
-0.066149 -0.026944
-0.065918 -0.023938
-0.065680 -0.020907
-0.065445 -0.017865
-0.065223 -0.014820
-0.065026 -0.011784
-0.064867 -0.008763
-0.064755 -0.005763
-0.064699 -0.002784
-0.064702 0.000174
-0.064763 0.003114
-0.064873 0.006040
-0.065020 0.008957
-0.065186 0.011866
-0.065355 0.014771
-0.065509 0.017667
-0.065636 0.020545
-0.065727 0.023392
-0.065780 0.026187
-0.065798 0.028906
-0.065790 0.031523
-0.065767 0.034012
-0.065747 0.036349
-0.065746 0.038509
-0.065783 0.040472
-0.065876 0.042223
-0.066038 0.043749
-0.066279 0.045047
-0.066599 0.046121
-0.066995 0.046983
-0.067453 0.047652
-0.067956 0.048153
-0.068481 0.048510
-0.069005 0.048751
-0.069506 0.048897
-0.069966 0.048965
-0.070372 0.048962
-0.070718 0.048886
-0.071003 0.048725
-0.071232 0.048464
-0.071414 0.048083
0.073968 0.028811
0.072097 0.027050
0.070155 0.025305
0.068163 0.023595
0.066146 0.021934
0.064129 0.020326
0.062136 0.018764
0.060182 0.017230
0.058271 0.015694
0.056399 0.014131
0.054559 0.012525
0.052747 0.010877
0.050961 0.009202
0.049207 0.007528
0.047496 0.005885
0.045839 0.004298
0.044251 0.002788
0.042749 0.001370
0.041349 0.000049
0.040067 -0.001176
0.038918 -0.002316
0.037913 -0.003388
0.037054 -0.004420
0.036331 -0.005447
0.035719 -0.006513
0.035179 -0.007672
0.034659 -0.008977
0.034112 -0.010467
0.033504 -0.012150
0.032825 -0.013994
0.032087 -0.015936
0.031313 -0.017902
0.030532 -0.019817
0.029769 -0.021623
0.029047 -0.023275
0.028382 -0.024741
0.027789 -0.026002
0.027276 -0.027049
0.026849 -0.027885
0.026510 -0.028526
0.026253 -0.029001
0.026064 -0.029353
0.025917 -0.029633
0.025778 -0.029902
0.025605 -0.030212
0.025361 -0.030598
0.025021 -0.031060
0.024579 -0.031559
0.024047 -0.032028
0.023446 -0.032390
0.022797 -0.032576
0.022121 -0.032535
0.021431 -0.032235
0.020743 -0.031659
0.020063 -0.030800
0.019401 -0.029665
0.018758 -0.028268
0.018136 -0.026631
0.017532 -0.024786
0.016938 -0.022771
0.016347 -0.020628
0.015747 -0.018402
0.015129 -0.016129
0.014488 -0.013834
0.013818 -0.011517
0.013122 -0.009163
0.012399 -0.006743
0.011648 -0.004232
0.010865 -0.001610
0.010043 0.001127
0.009179 0.003968
0.008271 0.006895
0.007321 0.009878
0.006333 0.012884
0.005312 0.015879
0.004267 0.018826
0.003208 0.021692
0.002149 0.024450
0.001107 0.027079
0.000108 0.029569
-0.000815 0.031923
-0.001627 0.034157
-0.002292 0.036296
-0.002793 0.038366
-0.003139 0.040383
-0.003361 0.042347
-0.003511 0.044249
-0.003644 0.046071
-0.003810 0.047794
-0.004045 0.049397
-0.004377 0.050862
-0.004817 0.052166
-0.005371 0.053293
-0.006033 0.054225
-0.006791 0.054954
-0.007622 0.055478
-0.008493 0.055807
-0.009360 0.055963
-0.010165 0.055981
-0.010849 0.055900
-0.011356 0.055760
0.121754 0.041385
0.119958 0.039591
0.118206 0.037785
0.116493 0.035997
0.114812 0.034242
0.113161 0.032526
0.111544 0.030839
0.109974 0.029159
0.108468 0.027453
0.107047 0.025685
0.105730 0.023828
0.104530 0.021864
0.103450 0.019793
0.102483 0.017629
0.101616 0.015397
0.100830 0.013124
0.100105 0.010840
0.099423 0.008571
0.098766 0.006340
0.098119 0.004164
0.097471 0.002056
0.096811 0.000025
0.096134 -0.001928
0.095437 -0.003806
0.094724 -0.005618
0.094003 -0.007375
0.093289 -0.009093
0.092602 -0.010784
0.091965 -0.012459
0.091402 -0.014126
0.090930 -0.015781
0.090562 -0.017416
0.090294 -0.019007
0.090110 -0.020523
0.089983 -0.021926
0.089880 -0.023176
0.089770 -0.024240
0.089623 -0.025094
0.089419 -0.025726
0.089143 -0.026132
0.088784 -0.026314
0.088341 -0.026282
0.087814 -0.026047
0.087209 -0.025622
0.086534 -0.025018
0.085804 -0.024245
0.085031 -0.023310
0.084232 -0.022219
0.083418 -0.020976
0.082597 -0.019586
0.081770 -0.018052
0.080932 -0.016378
0.080072 -0.014564
0.079175 -0.012611
0.078227 -0.010520
0.077218 -0.008296
0.076144 -0.005949
0.075006 -0.003493
0.073813 -0.000947
0.072576 0.001665
0.071311 0.004321
0.070033 0.006999
0.068758 0.009679
0.067496 0.012344
0.066256 0.014981
0.065037 0.017582
0.063834 0.020140
0.062633 0.022652
0.061420 0.025113
0.060175 0.027517
0.058881 0.029857
0.057524 0.032119
0.056097 0.034292
0.054600 0.036361
0.053040 0.038312
0.051430 0.040136
0.049789 0.041823
0.048135 0.043370
0.046490 0.044773
0.044871 0.046032
0.043298 0.047147
0.041783 0.048119
0.040337 0.048949
0.038963 0.049638
0.037659 0.050187
0.036418 0.050595
0.035228 0.050863
0.034079 0.050987
0.032958 0.050963
0.031859 0.050786
0.030778 0.050451
0.029713 0.049956
0.028663 0.049308
0.027626 0.048521
0.026598 0.047617
0.025574 0.046619
0.024550 0.045552
0.023523 0.044438
0.022488 0.043294
0.021439 0.042135
0.020370 0.040974
-0.007113 -0.004674
-0.009097 -0.006617
-0.011128 -0.008775
-0.013179 -0.011094
-0.015221 -0.013513
-0.017228 -0.015963
-0.019182 -0.018387
-0.021081 -0.020743
-0.022933 -0.023015
-0.024755 -0.025205
-0.026565 -0.027329
-0.028376 -0.029404
-0.030192 -0.031440
-0.032009 -0.033441
-0.033819 -0.035402
-0.035608 -0.037317
-0.037362 -0.039177
-0.039063 -0.040978
-0.040693 -0.042716
-0.042239 -0.044392
-0.043690 -0.046013
-0.045043 -0.047591
-0.046304 -0.049148
-0.047487 -0.050715
-0.048615 -0.052334
-0.049715 -0.054051
-0.050812 -0.055899
-0.051915 -0.057888
-0.053014 -0.059990
-0.054083 -0.062148
-0.055085 -0.064286
-0.055988 -0.066329
-0.056765 -0.068207
-0.057404 -0.069863
-0.057902 -0.071252
-0.058267 -0.072346
-0.058514 -0.073129
-0.058663 -0.073600
-0.058746 -0.073776
-0.058801 -0.073687
-0.058876 -0.073385
-0.059027 -0.072944
-0.059318 -0.072449
-0.059808 -0.071992
-0.060541 -0.071641
-0.061531 -0.071424
-0.062754 -0.071311
-0.064156 -0.071224
-0.065666 -0.071063
-0.067214 -0.070727
-0.068743 -0.070132
-0.070213 -0.069212
-0.071596 -0.067929
-0.072879 -0.066266
-0.074053 -0.064231
-0.075116 -0.061859
-0.076073 -0.059199
-0.076935 -0.056316
-0.077724 -0.053286
-0.078470 -0.050192
-0.079206 -0.047119
-0.079963 -0.044147
-0.080763 -0.041337
-0.081607 -0.038717
-0.082472 -0.036276
-0.083320 -0.033965
-0.084104 -0.031721
-0.084784 -0.029475
-0.085337 -0.027168
-0.085756 -0.024752
-0.086050 -0.022190
-0.086245 -0.019454
-0.086371 -0.016526
-0.086454 -0.013408
-0.086514 -0.010119
-0.086552 -0.006708
-0.086552 -0.003241
-0.086486 0.000210
-0.086318 0.003575
-0.086007 0.006800
-0.085512 0.009852
-0.084795 0.012720
-0.083830 0.015405
-0.082610 0.017913
-0.081149 0.020245
-0.079480 0.022398
-0.077648 0.024363
-0.075706 0.026129
-0.073710 0.027690
-0.071717 0.029044
-0.069788 0.030194
-0.067982 0.031156
-0.066351 0.031949
-0.064938 0.032599
-0.063765 0.033131
-0.062823 0.033567
-0.062068 0.033926
-0.061422 0.034232
-0.060783 0.034513
-0.060046 0.034809
-0.059124 0.035151
0.041577 0.014074
0.039699 0.012267
0.037882 0.010488
0.036145 0.008755
0.034507 0.007085
0.032987 0.005490
0.031605 0.003975
0.030376 0.002544
0.029306 0.001193
0.028396 -0.000081
0.027631 -0.001283
0.026990 -0.002421
0.026444 -0.003508
0.025957 -0.004558
0.025494 -0.005587
0.025022 -0.006608
0.024517 -0.007631
0.023963 -0.008657
0.023357 -0.009680
0.022708 -0.010684
0.022037 -0.011653
0.021367 -0.012565
0.020725 -0.013404
0.020137 -0.014158
0.019623 -0.014821
0.019200 -0.015391
0.018874 -0.015876
0.018646 -0.016287
0.018505 -0.016640
0.018432 -0.016953
0.018403 -0.017246
0.018385 -0.017536
0.018349 -0.017840
0.018270 -0.018170
0.018131 -0.018530
0.017927 -0.018914
0.017660 -0.019310
0.017343 -0.019698
0.016991 -0.020055
0.016621 -0.020358
0.016250 -0.020584
0.015887 -0.020711
0.015539 -0.020722
0.015206 -0.020605
0.014884 -0.020350
0.014563 -0.019954
0.014232 -0.019417
0.013879 -0.018744
0.013488 -0.017942
0.013046 -0.017020
0.012542 -0.015984
0.011969 -0.014841
0.011325 -0.013595
0.010613 -0.012245
0.009842 -0.010793
0.009024 -0.009238
0.008170 -0.007583
0.007294 -0.005832
0.006405 -0.003995
0.005513 -0.002081
0.004621 -0.000106
0.003732 0.001919
0.002846 0.003978
0.001959 0.006062
0.001068 0.008160
0.000171 0.010266
-0.000732 0.012378
-0.001639 0.014496
-0.002546 0.016627
-0.003445 0.018778
-0.004328 0.020959
-0.005185 0.023175
-0.006009 0.025426
-0.006794 0.027705
-0.007536 0.029996
-0.008237 0.032280
-0.008898 0.034529
-0.009523 0.036718
-0.010119 0.038820
-0.010687 0.040811
-0.011232 0.042670
-0.011754 0.044383
-0.012251 0.045941
-0.012717 0.047342
-0.013143 0.048587
-0.013516 0.049688
-0.013822 0.050658
-0.014048 0.051516
-0.014185 0.052283
-0.014232 0.052975
-0.014197 0.053608
-0.014097 0.054190
-0.013955 0.054722
-0.013797 0.055198
-0.013649 0.055608
-0.013532 0.055939
-0.013467 0.056175
-0.013465 0.056302
-0.013536 0.056309
-0.013683 0.056188
-0.013904 0.055932
0.041097 0.008335
0.039236 0.006603
0.037443 0.004943
0.035720 0.003360
0.034066 0.001853
0.032474 0.000412
0.030937 -0.000972
0.029448 -0.002308
0.028001 -0.003604
0.026593 -0.004864
0.025222 -0.006093
0.023886 -0.007291
0.022587 -0.008458
0.021323 -0.009594
0.020097 -0.010699
0.018908 -0.011776
0.017757 -0.012826
0.016644 -0.013857
0.015568 -0.014879
0.014527 -0.015904
0.013517 -0.016947
0.012535 -0.018019
0.011579 -0.019127
0.010647 -0.020271
0.009741 -0.021440
0.008864 -0.022618
0.008022 -0.023784
0.007220 -0.024916
0.006464 -0.025994
0.005759 -0.027006
0.005107 -0.027942
0.004511 -0.028802
0.003969 -0.029591
0.003476 -0.030321
0.003025 -0.031009
0.002604 -0.031678
0.002201 -0.032354
0.001797 -0.033065
0.001376 -0.033832
0.000923 -0.034670
0.000423 -0.035581
-0.000129 -0.036551
-0.000736 -0.037549
-0.001395 -0.038535
-0.002101 -0.039464
-0.002848 -0.040289
-0.003628 -0.040971
-0.004438 -0.041477
-0.005272 -0.041785
-0.006129 -0.041882
-0.007010 -0.041764
-0.007918 -0.041436
-0.008860 -0.040913
-0.009844 -0.040214
-0.010879 -0.039365
-0.011975 -0.038394
-0.013136 -0.037328
-0.014369 -0.036187
-0.015673 -0.034984
-0.017044 -0.033722
-0.018476 -0.032393
-0.019961 -0.030985
-0.021491 -0.029480
-0.023059 -0.027864
-0.024657 -0.026124
-0.026276 -0.024252
-0.027908 -0.022242
-0.029543 -0.020095
-0.031172 -0.017815
-0.032786 -0.015411
-0.034378 -0.012895
-0.035940 -0.010283
-0.037464 -0.007597
-0.038941 -0.004857
-0.040364 -0.002087
-0.041721 0.000695
-0.043003 0.003470
-0.044205 0.006220
-0.045322 0.008929
-0.046355 0.011583
-0.047308 0.014164
-0.048186 0.016657
-0.048996 0.019048
-0.049744 0.021325
-0.050436 0.023483
-0.051078 0.025520
-0.051673 0.027441
-0.052226 0.029257
-0.052736 0.030981
-0.053203 0.032632
-0.053620 0.034225
-0.053974 0.035777
-0.054245 0.037297
-0.054412 0.038790
-0.054452 0.040252
-0.054348 0.041674
-0.054094 0.043035
-0.053692 0.044310
-0.053157 0.045467
-0.052506 0.046475
-0.051761 0.047305
0.016264 0.010858
0.014328 0.009053
0.012410 0.007307
0.010505 0.005631
0.008611 0.004036
0.006730 0.002527
0.004870 0.001104
0.003043 -0.000236
0.001263 -0.001498
-0.000455 -0.002689
-0.002098 -0.003814
-0.003654 -0.004878
-0.005115 -0.005884
-0.006474 -0.006837
-0.007726 -0.007742
-0.008867 -0.008606
-0.009894 -0.009442
-0.010805 -0.010266
-0.011599 -0.011098
-0.012280 -0.011959
-0.012850 -0.012869
-0.013315 -0.013846
-0.013680 -0.014901
-0.013953 -0.016036
-0.014139 -0.017247
-0.014241 -0.018519
-0.014266 -0.019832
-0.014219 -0.021164
-0.014106 -0.022490
-0.013938 -0.023790
-0.013727 -0.025046
-0.013489 -0.026248
-0.013240 -0.027389
-0.012997 -0.028472
-0.012778 -0.029503
-0.012599 -0.030494
-0.012477 -0.031461
-0.012425 -0.032419
-0.012456 -0.033382
-0.012579 -0.034360
-0.012798 -0.035355
-0.013112 -0.036358
-0.013517 -0.037355
-0.014003 -0.038320
-0.014560 -0.039222
-0.015176 -0.040028
-0.015843 -0.040706
-0.016552 -0.041227
-0.017301 -0.041565
-0.018089 -0.041704
-0.018919 -0.041634
-0.019796 -0.041354
-0.020722 -0.040871
-0.021700 -0.040199
-0.022731 -0.039355
-0.023815 -0.038360
-0.024950 -0.037232
-0.026134 -0.035984
-0.027364 -0.034628
-0.028635 -0.033165
-0.029941 -0.031596
-0.031275 -0.029914
-0.032632 -0.028115
-0.034004 -0.026190
-0.035387 -0.024134
-0.036775 -0.021941
-0.038166 -0.019609
-0.039554 -0.017135
-0.040937 -0.014522
-0.042309 -0.011777
-0.043662 -0.008911
-0.044985 -0.005945
-0.046261 -0.002902
-0.047473 0.000188
-0.048601 0.003298
-0.049624 0.006400
-0.050527 0.009469
-0.051294 0.012486
-0.051916 0.015430
-0.052387 0.018286
-0.052706 0.021036
-0.052875 0.023667
-0.052897 0.026166
-0.052784 0.028524
-0.052545 0.030738
-0.052195 0.032807
-0.051747 0.034740
-0.051215 0.036551
-0.050612 0.038259
-0.049948 0.039887
-0.049228 0.041459
-0.048455 0.042998
-0.047623 0.044518
-0.046724 0.046028
-0.045750 0.047526
-0.044692 0.049004
-0.043549 0.050445
-0.042320 0.051826
-0.041014 0.053116
-0.039639 0.054283
-0.038208 0.055291
-0.013996 -0.014222
-0.015913 -0.016049
-0.017796 -0.017865
-0.019639 -0.019623
-0.021433 -0.021276
-0.023163 -0.022782
-0.024808 -0.024111
-0.026349 -0.025248
-0.027763 -0.026192
-0.029034 -0.026951
-0.030149 -0.027539
-0.031108 -0.027977
-0.031921 -0.028290
-0.032608 -0.028513
-0.033202 -0.028691
-0.033739 -0.028880
-0.034258 -0.029142
-0.034791 -0.029532
-0.035357 -0.030086
-0.035952 -0.030808
-0.036554 -0.031670
-0.037128 -0.032623
-0.037633 -0.033605
-0.038032 -0.034558
-0.038293 -0.035435
-0.038396 -0.036202
-0.038326 -0.036839
-0.038080 -0.037340
-0.037664 -0.037708
-0.037097 -0.037956
-0.036406 -0.038103
-0.035631 -0.038175
-0.034815 -0.038207
-0.034001 -0.038237
-0.033228 -0.038300
-0.032524 -0.038425
-0.031901 -0.038620
-0.031357 -0.038870
-0.030877 -0.039142
-0.030441 -0.039389
-0.030032 -0.039565
-0.029634 -0.039628
-0.029239 -0.039546
-0.028845 -0.039300
-0.028455 -0.038876
-0.028075 -0.038273
-0.027715 -0.037493
-0.027385 -0.036543
-0.027098 -0.035434
-0.026867 -0.034175
-0.026702 -0.032781
-0.026609 -0.031262
-0.026589 -0.029633
-0.026633 -0.027904
-0.026726 -0.026082
-0.026854 -0.024173
-0.027004 -0.022185
-0.027171 -0.020126
-0.027357 -0.018009
-0.027573 -0.015846
-0.027835 -0.013654
-0.028163 -0.011446
-0.028576 -0.009237
-0.029095 -0.007037
-0.029737 -0.004858
-0.030515 -0.002701
-0.031436 -0.000566
-0.032500 0.001561
-0.033699 0.003702
-0.035011 0.005888
-0.036403 0.008157
-0.037830 0.010542
-0.039239 0.013067
-0.040583 0.015735
-0.041822 0.018520
-0.042938 0.021373
-0.043928 0.024228
-0.044801 0.027011
-0.045575 0.029652
-0.046269 0.032094
-0.046902 0.034288
-0.047491 0.036200
-0.048050 0.037808
-0.048587 0.039102
-0.049104 0.040087
-0.049598 0.040782
-0.050056 0.041224
-0.050459 0.041469
-0.050782 0.041587
-0.051004 0.041657
-0.051106 0.041749
-0.051083 0.041913
-0.050946 0.042171
-0.050721 0.042507
-0.050440 0.042882
-0.050139 0.043244
-0.049851 0.043537
-0.049604 0.043712
-0.049420 0.043728
-0.049317 0.043554
-0.049305 0.043168
0.070052 -0.023016
0.068170 -0.024810
0.066283 -0.026514
0.064390 -0.028126
0.062493 -0.029654
0.060603 -0.031111
0.058730 -0.032510
0.056883 -0.033865
0.055072 -0.035182
0.053304 -0.036465
0.051583 -0.037710
0.049913 -0.038913
0.048296 -0.040067
0.046732 -0.041168
0.045220 -0.042214
0.043756 -0.043205
0.042338 -0.044146
0.040960 -0.045041
0.039618 -0.045896
0.038311 -0.046716
0.037038 -0.047506
0.035806 -0.048269
0.034623 -0.049008
0.033503 -0.049725
0.032457 -0.050423
0.031495 -0.051102
0.030618 -0.051758
0.029821 -0.052387
0.029092 -0.052980
0.028417 -0.053524
0.027779 -0.054009
0.027162 -0.054422
0.026550 -0.054752
0.025929 -0.054991
0.025289 -0.055134
0.024621 -0.055180
0.023919 -0.055126
0.023185 -0.054971
0.022423 -0.054715
0.021643 -0.054354
0.020861 -0.053887
0.020097 -0.053312
0.019370 -0.052629
0.018699 -0.051841
0.018097 -0.050949
0.017565 -0.049954
0.017093 -0.048853
0.016658 -0.047640
0.016235 -0.046308
0.015798 -0.044849
0.015327 -0.043254
0.014807 -0.041515
0.014229 -0.039628
0.013590 -0.037591
0.012887 -0.035401
0.012124 -0.033063
0.011301 -0.030583
0.010426 -0.027972
0.009503 -0.025247
0.008537 -0.022427
0.007532 -0.019536
0.006491 -0.016594
0.005409 -0.013622
0.004283 -0.010638
0.003100 -0.007653
0.001848 -0.004673
0.000512 -0.001700
-0.000915 0.001267
-0.002434 0.004224
-0.004032 0.007167
-0.005688 0.010085
-0.007374 0.012969
-0.009061 0.015810
-0.010722 0.018603
-0.012333 0.021340
-0.013876 0.024017
-0.015339 0.026624
-0.016714 0.029149
-0.018000 0.031577
-0.019198 0.033891
-0.020316 0.036073
-0.021364 0.038112
-0.022354 0.039998
-0.023303 0.041733
-0.024226 0.043321
-0.025141 0.044776
-0.026060 0.046119
-0.026993 0.047373
-0.027940 0.048557
-0.028891 0.049688
-0.029828 0.050770
-0.030727 0.051799
-0.031568 0.052761
-0.032334 0.053640
-0.033019 0.054414
-0.033625 0.055058
-0.034160 0.055548
-0.034637 0.055861
-0.035071 0.055976
-0.035477 0.055877
-0.035867 0.055554
0.004846 -0.021204
0.002973 -0.023028
0.001119 -0.024844
-0.000738 -0.026629
-0.002612 -0.028356
-0.004512 -0.030006
-0.006437 -0.031563
-0.008379 -0.033015
-0.010325 -0.034359
-0.012260 -0.035594
-0.014168 -0.036721
-0.016035 -0.037746
-0.017847 -0.038674
-0.019594 -0.039515
-0.021267 -0.040279
-0.022860 -0.040979
-0.024373 -0.041630
-0.025807 -0.042246
-0.027167 -0.042842
-0.028464 -0.043431
-0.029709 -0.044023
-0.030912 -0.044622
-0.032084 -0.045228
-0.033229 -0.045835
-0.034344 -0.046435
-0.035421 -0.047020
-0.036447 -0.047577
-0.037406 -0.048099
-0.038287 -0.048576
-0.039079 -0.049004
-0.039777 -0.049379
-0.040381 -0.049702
-0.040892 -0.049974
-0.041316 -0.050202
-0.041658 -0.050391
-0.041926 -0.050549
-0.042126 -0.050684
-0.042266 -0.050802
-0.042352 -0.050908
-0.042390 -0.051004
-0.042385 -0.051088
-0.042337 -0.051156
-0.042249 -0.051203
-0.042118 -0.051218
-0.041945 -0.051190
-0.041731 -0.051106
-0.041481 -0.050949
-0.041203 -0.050701
-0.040912 -0.050345
-0.040624 -0.049866
-0.040357 -0.049254
-0.040126 -0.048501
-0.039946 -0.047607
-0.039828 -0.046570
-0.039778 -0.045394
-0.039800 -0.044080
-0.039895 -0.042634
-0.040061 -0.041062
-0.040294 -0.039372
-0.040588 -0.037578
-0.040936 -0.035697
-0.041329 -0.033748
-0.041757 -0.031751
-0.042209 -0.029725
-0.042676 -0.027687
-0.043149 -0.025646
-0.043628 -0.023603
-0.044116 -0.021547
-0.044624 -0.019465
-0.045164 -0.017337
-0.045747 -0.015146
-0.046377 -0.012882
-0.047053 -0.010536
-0.047769 -0.008109
-0.048514 -0.005604
-0.049276 -0.003029
-0.050047 -0.000399
-0.050820 0.002272
-0.051590 0.004958
-0.052359 0.007634
-0.053130 0.010270
-0.053908 0.012836
-0.054697 0.015304
-0.055498 0.017652
-0.056313 0.019865
-0.057140 0.021938
-0.057980 0.023877
-0.058832 0.025694
-0.059696 0.027410
-0.060568 0.029044
-0.061442 0.030619
-0.062306 0.032146
-0.063144 0.033635
-0.063939 0.035081
-0.064676 0.036477
-0.065346 0.037804
-0.065943 0.039041
-0.066469 0.040160
-0.066931 0.041130
-0.067340 0.041921
-0.067707 0.042502
0.049709 0.014486
0.047887 0.012717
0.046093 0.010979
0.044335 0.009276
0.042618 0.007601
0.040945 0.005942
0.039318 0.004282
0.037736 0.002603
0.036200 0.000893
0.034710 -0.000853
0.033265 -0.002633
0.031866 -0.004436
0.030511 -0.006246
0.029200 -0.008045
0.027933 -0.009813
0.026707 -0.011530
0.025522 -0.013183
0.024378 -0.014760
0.023273 -0.016257
0.022203 -0.017676
0.021165 -0.019023
0.020155 -0.020310
0.019167 -0.021551
0.018199 -0.022757
0.017254 -0.023937
0.016336 -0.025092
0.015455 -0.026219
0.014626 -0.027307
0.013860 -0.028341
0.013169 -0.029306
0.012562 -0.030185
0.012042 -0.030964
0.011605 -0.031630
0.011244 -0.032174
0.010948 -0.032591
0.010703 -0.032885
0.010491 -0.033064
0.010292 -0.033139
0.010086 -0.033127
0.009851 -0.033046
0.009569 -0.032909
0.009225 -0.032726
0.008810 -0.032498
0.008323 -0.032218
0.007771 -0.031873
0.007165 -0.031445
0.006519 -0.030916
0.005849 -0.030271
0.005166 -0.029496
0.004478 -0.028582
0.003789 -0.027524
0.003097 -0.026321
0.002398 -0.024977
0.001685 -0.023498
0.000953 -0.021895
0.000196 -0.020184
-0.000592 -0.018380
-0.001415 -0.016501
-0.002276 -0.014561
-0.003176 -0.012571
-0.004116 -0.010536
-0.005093 -0.008457
-0.006106 -0.006329
-0.007152 -0.004146
-0.008230 -0.001901
-0.009339 0.000412
-0.010480 0.002795
-0.011655 0.005250
-0.012866 0.007772
-0.014112 0.010350
-0.015391 0.012970
-0.016697 0.015611
-0.018020 0.018251
-0.019346 0.020866
-0.020662 0.023434
-0.021951 0.025936
-0.023198 0.028353
-0.024389 0.030673
-0.025515 0.032881
-0.026569 0.034969
-0.027548 0.036925
-0.028456 0.038742
-0.029299 0.040414
-0.030089 0.041940
-0.030837 0.043320
-0.031558 0.044562
-0.032264 0.045674
-0.032968 0.046668
-0.033679 0.047560
-0.034399 0.048364
-0.035127 0.049090
-0.035851 0.049748
-0.036554 0.050340
-0.037213 0.050864
-0.037805 0.051317
-0.038307 0.051690
-0.038703 0.051975
-0.038983 0.052159
-0.039146 0.052229
-0.039197 0.052170
-0.039146 0.051968
0.078215 -0.004883
0.076310 -0.006647
0.074426 -0.008280
0.072571 -0.009777
0.070757 -0.011136
0.068989 -0.012365
0.067270 -0.013484
0.065594 -0.014522
0.063950 -0.015515
0.062321 -0.016500
0.060689 -0.017506
0.059040 -0.018548
0.057369 -0.019625
0.055675 -0.020717
0.053969 -0.021794
0.052261 -0.022825
0.050563 -0.023780
0.048888 -0.024633
0.047246 -0.025371
0.045646 -0.025984
0.044095 -0.026477
0.042598 -0.026861
0.041160 -0.027163
0.039779 -0.027415
0.038450 -0.027662
0.037160 -0.027955
0.035891 -0.028344
0.034622 -0.028871
0.033338 -0.029562
0.032034 -0.030415
0.030717 -0.031400
0.029407 -0.032469
0.028129 -0.033563
0.026910 -0.034623
0.025770 -0.035601
0.024727 -0.036454
0.023791 -0.037152
0.022966 -0.037677
0.022253 -0.038020
0.021645 -0.038181
0.021133 -0.038173
0.020703 -0.038019
0.020336 -0.037749
0.020013 -0.037399
0.019710 -0.037005
0.019408 -0.036591
0.019091 -0.036168
0.018749 -0.035724
0.018382 -0.035227
0.017993 -0.034634
0.017590 -0.033900
0.017180 -0.032985
0.016768 -0.031860
0.016357 -0.030509
0.015947 -0.028924
0.015536 -0.027109
0.015121 -0.025074
0.014699 -0.022837
0.014266 -0.020421
0.013821 -0.017855
0.013363 -0.015171
0.012894 -0.012399
0.012416 -0.009568
0.011935 -0.006697
0.011457 -0.003799
0.010989 -0.000877
0.010533 0.002073
0.010086 0.005053
0.009638 0.008066
0.009174 0.011104
0.008675 0.014156
0.008118 0.017201
0.007483 0.020215
0.006752 0.023174
0.005910 0.026049
0.004949 0.028816
0.003870 0.031453
0.002680 0.033944
0.001401 0.036283
0.000062 0.038471
-0.001299 0.040527
-0.002638 0.042478
-0.003911 0.044358
-0.005083 0.046202
-0.006130 0.048031
-0.007050 0.049852
-0.007861 0.051652
-0.008597 0.053410
-0.009300 0.055098
-0.010013 0.056692
-0.010779 0.058167
-0.011630 0.059503
-0.012592 0.060679
-0.013678 0.061680
-0.014888 0.062489
-0.016207 0.063098
-0.017609 0.063507
-0.019054 0.063725
-0.020494 0.063774
-0.021878 0.063681
-0.023157 0.063476
0.027094 0.018400
0.025225 0.016622
0.023395 0.014830
0.021600 0.013041
0.019840 0.011271
0.018121 0.009529
0.016453 0.007817
0.014854 0.006131
0.013343 0.004458
0.011938 0.002786
0.010653 0.001106
0.009490 -0.000580
0.008443 -0.002265
0.007495 -0.003934
0.006627 -0.005577
0.005817 -0.007184
0.005043 -0.008750
0.004288 -0.010275
0.003539 -0.011763
0.002784 -0.013214
0.002019 -0.014633
0.001241 -0.016016
0.000455 -0.017359
-0.000331 -0.018656
-0.001103 -0.019900
-0.001843 -0.021084
-0.002533 -0.022208
-0.003152 -0.023277
-0.003684 -0.024305
-0.004117 -0.025309
-0.004448 -0.026307
-0.004683 -0.027307
-0.004842 -0.028310
-0.004956 -0.029298
-0.005059 -0.030252
-0.005184 -0.031148
-0.005357 -0.031964
-0.005595 -0.032681
-0.005909 -0.033280
-0.006302 -0.033741
-0.006772 -0.034040
-0.007313 -0.034152
-0.007913 -0.034052
-0.008562 -0.033720
-0.009245 -0.033141
-0.009949 -0.032307
-0.010662 -0.031220
-0.011376 -0.029892
-0.012081 -0.028342
-0.012773 -0.026600
-0.013449 -0.024698
-0.014112 -0.022668
-0.014768 -0.020535
-0.015426 -0.018316
-0.016091 -0.016025
-0.016768 -0.013667
-0.017454 -0.011250
-0.018144 -0.008778
-0.018830 -0.006252
-0.019509 -0.003673
-0.020175 -0.001038
-0.020827 0.001654
-0.021467 0.004405
-0.022100 0.007217
-0.022732 0.010092
-0.023373 0.013029
-0.024036 0.016031
-0.024731 0.019097
-0.025467 0.022220
-0.026246 0.025392
-0.027061 0.028593
-0.027895 0.031801
-0.028723 0.034989
-0.029513 0.038131
-0.030235 0.041206
-0.030860 0.044190
-0.031367 0.047061
-0.031742 0.049795
-0.031980 0.052368
-0.032083 0.054758
-0.032058 0.056944
-0.031918 0.058908
-0.031677 0.060636
-0.031352 0.062121
-0.030963 0.063361
-0.030528 0.064360
-0.030068 0.065131
-0.029600 0.065691
-0.029138 0.066060
-0.028688 0.066256
-0.028247 0.066299
-0.027804 0.066206
-0.027345 0.065992
-0.026854 0.065675
-0.026322 0.065269
-0.025746 0.064783
-0.025134 0.064219
-0.024499 0.063572
-0.023859 0.062830
-0.023236 0.061982
-0.022648 0.061016
0.071878 0.003512
0.069977 0.001690
0.068103 -0.000120
0.066258 -0.001904
0.064444 -0.003646
0.062665 -0.005325
0.060927 -0.006921
0.059237 -0.008415
0.057598 -0.009791
0.056014 -0.011041
0.054486 -0.012160
0.053010 -0.013151
0.051582 -0.014023
0.050196 -0.014791
0.048842 -0.015476
0.047507 -0.016107
0.046178 -0.016715
0.044839 -0.017334
0.043479 -0.017999
0.042089 -0.018732
0.040667 -0.019546
0.039224 -0.020437
0.037774 -0.021385
0.036338 -0.022363
0.034938 -0.023339
0.033592 -0.024283
0.032315 -0.025170
0.031118 -0.025982
0.030004 -0.026709
0.028974 -0.027351
0.028024 -0.027915
0.027148 -0.028414
0.026336 -0.028870
0.025577 -0.029311
0.024856 -0.029764
0.024162 -0.030260
0.023483 -0.030820
0.022815 -0.031455
0.022159 -0.032158
0.021523 -0.032904
0.020918 -0.033656
0.020358 -0.034366
0.019851 -0.034987
0.019401 -0.035474
0.019009 -0.035792
0.018669 -0.035911
0.018373 -0.035810
0.018109 -0.035478
0.017864 -0.034913
0.017626 -0.034121
0.017382 -0.033114
0.017121 -0.031911
0.016833 -0.030534
0.016512 -0.029006
0.016154 -0.027348
0.015759 -0.025572
0.015330 -0.023689
0.014870 -0.021702
0.014382 -0.019612
0.013868 -0.017419
0.013324 -0.015127
0.012747 -0.012743
0.012129 -0.010274
0.011462 -0.007732
0.010741 -0.005129
0.009959 -0.002474
0.009116 0.000220
0.008212 0.002946
0.007250 0.005695
0.006239 0.008461
0.005191 0.011240
0.004122 0.014030
0.003049 0.016830
0.001995 0.019640
0.000975 0.022458
0.000001 0.025278
-0.000926 0.028082
-0.001812 0.030846
-0.002675 0.033538
-0.003532 0.036124
-0.004404 0.038567
-0.005304 0.040839
-0.006246 0.042915
-0.007236 0.044778
-0.008274 0.046423
-0.009357 0.047855
-0.010477 0.049094
-0.011623 0.050170
-0.012777 0.051124
-0.013920 0.052003
-0.015026 0.052852
-0.016068 0.053709
-0.017025 0.054593
-0.017885 0.055504
-0.018649 0.056419
-0.019333 0.057298
-0.019960 0.058093
-0.020556 0.058754
-0.021149 0.059236
-0.021761 0.059503
-0.022407 0.059530
0.055832 0.018280
0.053982 0.016489
0.052203 0.014627
0.050493 0.012716
0.048843 0.010780
0.047250 0.008840
0.045708 0.006918
0.044213 0.005028
0.042764 0.003185
0.041361 0.001401
0.040002 -0.000312
0.038688 -0.001946
0.037418 -0.003492
0.036190 -0.004942
0.035002 -0.006293
0.033849 -0.007542
0.032726 -0.008691
0.031629 -0.009747
0.030554 -0.010720
0.029500 -0.011627
0.028470 -0.012487
0.027476 -0.013323
0.026532 -0.014155
0.025657 -0.015001
0.024868 -0.015867
0.024176 -0.016747
0.023583 -0.017627
0.023089 -0.018481
0.022683 -0.019282
0.022354 -0.020001
0.022089 -0.020614
0.021872 -0.021097
0.021687 -0.021436
0.021516 -0.021620
0.021344 -0.021648
0.021160 -0.021523
0.020954 -0.021258
0.020724 -0.020875
0.020473 -0.020397
0.020211 -0.019856
0.019954 -0.019281
0.019719 -0.018697
0.019521 -0.018122
0.019367 -0.017557
0.019252 -0.016989
0.019158 -0.016391
0.019061 -0.015723
0.018936 -0.014946
0.018755 -0.014018
0.018496 -0.012907
0.018141 -0.011584
0.017673 -0.010034
0.017081 -0.008248
0.016358 -0.006230
0.015503 -0.003993
0.014522 -0.001558
0.013428 0.001046
0.012241 0.003786
0.010984 0.006623
0.009687 0.009517
0.008381 0.012430
0.007092 0.015325
0.005841 0.018175
0.004637 0.020964
0.003480 0.023687
0.002360 0.026351
0.001263 0.028971
0.000171 0.031571
-0.000931 0.034174
-0.002057 0.036801
-0.003218 0.039467
-0.004421 0.042180
-0.005666 0.044936
-0.006946 0.047720
-0.008245 0.050503
-0.009544 0.053250
-0.010825 0.055925
-0.012070 0.058490
-0.013272 0.060914
-0.014427 0.063169
-0.015544 0.065233
-0.016631 0.067091
-0.017698 0.068734
-0.018748 0.070160
-0.019778 0.071369
-0.020776 0.072371
-0.021731 0.073177
-0.022633 0.073806
-0.023475 0.074279
-0.024255 0.074623
-0.024975 0.074864
-0.025641 0.075027
-0.026258 0.075134
-0.026828 0.075196
-0.027352 0.075216
-0.027830 0.075186
-0.028267 0.075091
-0.028673 0.074911
-0.029063 0.074628
-0.029452 0.074221
-0.029850 0.073676
0.054691 0.002823
0.052809 0.001061
0.050916 -0.000634
0.049017 -0.002261
0.047113 -0.003816
0.045202 -0.005294
0.043281 -0.006685
0.041349 -0.007981
0.039402 -0.009177
0.037441 -0.010269
0.035462 -0.011257
0.033462 -0.012141
0.031440 -0.012924
0.029395 -0.013610
0.027329 -0.014207
0.025251 -0.014729
0.023167 -0.015199
0.021085 -0.015645
0.019013 -0.016102
0.016955 -0.016607
0.014918 -0.017188
0.012908 -0.017866
0.010936 -0.018642
0.009017 -0.019502
0.007167 -0.020419
0.005403 -0.021355
0.003739 -0.022274
0.002183 -0.023138
0.000740 -0.023920
-0.000595 -0.024602
-0.001831 -0.025176
-0.002981 -0.025645
-0.004061 -0.026024
-0.005086 -0.026335
-0.006072 -0.026612
-0.007031 -0.026889
-0.007979 -0.027200
-0.008929 -0.027574
-0.009891 -0.028027
-0.010873 -0.028557
-0.011875 -0.029145
-0.012891 -0.029755
-0.013908 -0.030338
-0.014912 -0.030840
-0.015886 -0.031207
-0.016816 -0.031391
-0.017691 -0.031354
-0.018504 -0.031069
-0.019252 -0.030527
-0.019936 -0.029734
-0.020558 -0.028710
-0.021121 -0.027492
-0.021628 -0.026128
-0.022082 -0.024671
-0.022483 -0.023172
-0.022836 -0.021672
-0.023144 -0.020195
-0.023415 -0.018746
-0.023655 -0.017311
-0.023873 -0.015862
-0.024074 -0.014364
-0.024263 -0.012779
-0.024440 -0.011076
-0.024609 -0.009228
-0.024769 -0.007214
-0.024926 -0.005024
-0.025085 -0.002653
-0.025253 -0.000104
-0.025439 0.002611
-0.025648 0.005474
-0.025880 0.008459
-0.026130 0.011532
-0.026387 0.014656
-0.026633 0.017790
-0.026847 0.020898
-0.027012 0.023947
-0.027113 0.026913
-0.027141 0.029774
-0.027097 0.032513
-0.026985 0.035118
-0.026816 0.037578
-0.026601 0.039887
-0.026357 0.042043
-0.026100 0.044046
-0.025845 0.045903
-0.025609 0.047622
-0.025404 0.049216
-0.025238 0.050701
-0.025116 0.052098
-0.025032 0.053430
-0.024978 0.054720
-0.024938 0.055991
-0.024894 0.057256
-0.024829 0.058522
-0.024734 0.059781
-0.024611 0.061012
-0.024469 0.062183
-0.024323 0.063257
-0.024194 0.064192
-0.024098 0.064946
-0.024051 0.065481
0.069106 0.011568
0.067216 0.009762
0.065374 0.007916
0.063599 0.006044
0.061905 0.004149
0.060294 0.002230
0.058757 0.000281
0.057277 -0.001707
0.055831 -0.003740
0.054399 -0.005819
0.052961 -0.007938
0.051502 -0.010086
0.050011 -0.012250
0.048478 -0.014410
0.046899 -0.016548
0.045271 -0.018644
0.043594 -0.020680
0.041873 -0.022642
0.040115 -0.024522
0.038330 -0.026319
0.036524 -0.028043
0.034706 -0.029711
0.032880 -0.031345
0.031048 -0.032969
0.029212 -0.034600
0.027377 -0.036242
0.025554 -0.037885
0.023756 -0.039504
0.022003 -0.041066
0.020313 -0.042533
0.018702 -0.043869
0.017183 -0.045040
0.015760 -0.046021
0.014434 -0.046791
0.013197 -0.047340
0.012040 -0.047671
0.010945 -0.047798
0.009893 -0.047750
0.008858 -0.047565
0.007812 -0.047291
0.006723 -0.046972
0.005561 -0.046645
0.004306 -0.046328
0.002947 -0.046012
0.001490 -0.045665
-0.000048 -0.045238
-0.001644 -0.044675
-0.003273 -0.043922
-0.004907 -0.042939
-0.006528 -0.041696
-0.008117 -0.040179
-0.009667 -0.038386
-0.011171 -0.036330
-0.012631 -0.034034
-0.014051 -0.031534
-0.015440 -0.028878
-0.016812 -0.026121
-0.018179 -0.023327
-0.019558 -0.020556
-0.020960 -0.017857
-0.022391 -0.015262
-0.023847 -0.012776
-0.025320 -0.010378
-0.026797 -0.008028
-0.028270 -0.005675
-0.029731 -0.003267
-0.031179 -0.000759
-0.032614 0.001880
-0.034035 0.004667
-0.035436 0.007601
-0.036807 0.010664
-0.038136 0.013825
-0.039405 0.017045
-0.040602 0.020277
-0.041713 0.023478
-0.042728 0.026603
-0.043638 0.029616
-0.044437 0.032485
-0.045120 0.035192
-0.045687 0.037728
-0.046143 0.040092
-0.046499 0.042289
-0.046776 0.044329
-0.047001 0.046222
-0.047203 0.047980
-0.047412 0.049613
-0.047655 0.051134
-0.047951 0.052548
-0.048309 0.053864
-0.048726 0.055081
-0.049185 0.056198
-0.049662 0.057211
-0.050124 0.058116
-0.050532 0.058913
-0.050849 0.059607
-0.051038 0.060208
-0.051070 0.060728
-0.050929 0.061178
-0.050616 0.061562
-0.050150 0.061875
-0.049569 0.062102
0.021400 0.006505
0.019405 0.004680
0.017314 0.002817
0.015133 0.000959
0.012877 -0.000851
0.010566 -0.002575
0.008221 -0.004179
0.005865 -0.005640
0.003518 -0.006944
0.001196 -0.008086
-0.001089 -0.009071
-0.003330 -0.009916
-0.005526 -0.010644
-0.007681 -0.011289
-0.009805 -0.011887
-0.011908 -0.012472
-0.014003 -0.013074
-0.016098 -0.013713
-0.018200 -0.014390
-0.020306 -0.015094
-0.022409 -0.015800
-0.024493 -0.016473
-0.026538 -0.017080
-0.028514 -0.017590
-0.030392 -0.017981
-0.032144 -0.018241
-0.033747 -0.018369
-0.035186 -0.018373
-0.036454 -0.018272
-0.037552 -0.018094
-0.038488 -0.017874
-0.039275 -0.017649
-0.039927 -0.017458
-0.040458 -0.017331
-0.040878 -0.017292
-0.041191 -0.017348
-0.041394 -0.017492
-0.041481 -0.017703
-0.041443 -0.017947
-0.041268 -0.018186
-0.040951 -0.018383
-0.040485 -0.018503
-0.039870 -0.018521
-0.039110 -0.018416
-0.038214 -0.018175
-0.037195 -0.017790
-0.036073 -0.017262
-0.034873 -0.016592
-0.033622 -0.015790
-0.032345 -0.014870
-0.031066 -0.013846
-0.029805 -0.012735
-0.028575 -0.011545
-0.027384 -0.010284
-0.026234 -0.008951
-0.025125 -0.007541
-0.024055 -0.006047
-0.023022 -0.004467
-0.022023 -0.002800
-0.021059 -0.001054
-0.020127 0.000759
-0.019226 0.002621
-0.018352 0.004511
-0.017501 0.006410
-0.016673 0.008299
-0.015867 0.010169
-0.015090 0.012019
-0.014347 0.013856
-0.013645 0.015694
-0.012988 0.017551
-0.012378 0.019446
-0.011814 0.021392
-0.011293 0.023401
-0.010816 0.025475
-0.010386 0.027608
-0.010010 0.029784
-0.009700 0.031981
-0.009468 0.034168
-0.009326 0.036311
-0.009286 0.038376
-0.009353 0.040331
-0.009529 0.042148
-0.009813 0.043807
-0.010195 0.045295
-0.010666 0.046611
-0.011214 0.047763
-0.011823 0.048771
-0.012482 0.049662
-0.013177 0.050469
-0.013898 0.051222
-0.014637 0.051946
-0.015391 0.052657
-0.016159 0.053360
-0.016944 0.054051
-0.017753 0.054717
-0.018592 0.055341
-0.019468 0.055903
-0.020386 0.056379
-0.021351 0.056743
-0.022364 0.056974
-0.023422 0.057053
0.023980 0.033452
0.022176 0.031678
0.020428 0.029842
0.018734 0.027972
0.017098 0.026111
0.015523 0.024304
0.014016 0.022598
0.012585 0.021034
0.011237 0.019642
0.009983 0.018443
0.008832 0.017445
0.007792 0.016643
0.006863 0.016021
0.006041 0.015554
0.005313 0.015203
0.004660 0.014923
0.004059 0.014655
0.003487 0.014343
0.002928 0.013931
0.002378 0.013382
0.001846 0.012681
0.001360 0.011837
0.000954 0.010881
0.000666 0.009854
0.000527 0.008806
0.000559 0.007782
0.000775 0.006825
0.001173 0.005968
0.001747 0.005234
0.002479 0.004637
0.003344 0.004175
0.004312 0.003837
0.005340 0.003596
0.006386 0.003411
0.007404 0.003235
0.008354 0.003016
0.009206 0.002709
0.009947 0.002282
0.010583 0.001729
0.011135 0.001064
0.011631 0.000317
0.012103 -0.000472
0.012575 -0.001263
0.013060 -0.002016
0.013561 -0.002697
0.014068 -0.003275
0.014567 -0.003724
0.015037 -0.004025
0.015459 -0.004167
0.015812 -0.004145
0.016080 -0.003963
0.016247 -0.003634
0.016297 -0.003173
0.016221 -0.002602
0.016015 -0.001940
0.015682 -0.001204
0.015233 -0.000404
0.014685 0.000455
0.014053 0.001375
0.013352 0.002358
0.012590 0.003408
0.011767 0.004529
0.010880 0.005725
0.009918 0.007000
0.008871 0.008361
0.007729 0.009810
0.006485 0.011353
0.005137 0.012994
0.003689 0.014737
0.002150 0.016588
0.000531 0.018553
-0.001149 0.020641
-0.002872 0.022854
-0.004615 0.025194
-0.006356 0.027645
-0.008072 0.030179
-0.009748 0.032758
-0.011375 0.035334
-0.012953 0.037860
-0.014486 0.040294
-0.015981 0.042597
-0.017449 0.044742
-0.018892 0.046707
-0.020313 0.048479
-0.021706 0.050051
-0.023059 0.051421
-0.024355 0.052597
-0.025571 0.053594
-0.026685 0.054435
-0.027675 0.055152
-0.028524 0.055782
-0.029228 0.056366
-0.029793 0.056939
-0.030239 0.057524
-0.030595 0.058132
-0.030891 0.058755
-0.031151 0.059368
-0.031392 0.059938
-0.031624 0.060424
-0.031849 0.060791
-0.032060 0.061007
0.047917 0.004373
0.046060 0.002514
0.044266 0.000568
0.042532 -0.001443
0.040843 -0.003495
0.039184 -0.005570
0.037534 -0.007650
0.035877 -0.009725
0.034200 -0.011785
0.032498 -0.013826
0.030770 -0.015840
0.029023 -0.017823
0.027264 -0.019768
0.025502 -0.021671
0.023748 -0.023529
0.022007 -0.025342
0.020287 -0.027115
0.018591 -0.028853
0.016919 -0.030568
0.015272 -0.032272
0.013644 -0.033979
0.012034 -0.035697
0.010436 -0.037431
0.008850 -0.039177
0.007277 -0.040923
0.005719 -0.042652
0.004186 -0.044340
0.002685 -0.045963
0.001228 -0.047496
-0.000177 -0.048915
-0.001528 -0.050195
-0.002823 -0.051314
-0.004067 -0.052253
-0.005267 -0.052997
-0.006435 -0.053541
-0.007583 -0.053890
-0.008722 -0.054055
-0.009864 -0.054057
-0.011018 -0.053921
-0.012188 -0.053675
-0.013374 -0.053344
-0.014570 -0.052945
-0.015765 -0.052486
-0.016946 -0.051959
-0.018101 -0.051345
-0.019224 -0.050612
-0.020310 -0.049726
-0.021357 -0.048648
-0.022370 -0.047344
-0.023353 -0.045784
-0.024314 -0.043948
-0.025262 -0.041826
-0.026204 -0.039425
-0.027147 -0.036767
-0.028094 -0.033884
-0.029046 -0.030820
-0.030002 -0.027619
-0.030958 -0.024328
-0.031900 -0.020992
-0.032815 -0.017650
-0.033679 -0.014335
-0.034471 -0.011076
-0.035170 -0.007890
-0.035759 -0.004790
-0.036235 -0.001778
-0.036599 0.001153
-0.036866 0.004016
-0.037054 0.006826
-0.037188 0.009606
-0.037294 0.012373
-0.037395 0.015146
-0.037510 0.017931
-0.037647 0.020724
-0.037802 0.023506
-0.037958 0.026248
-0.038090 0.028912
-0.038170 0.031460
-0.038171 0.033858
-0.038070 0.036079
-0.037856 0.038101
-0.037528 0.039909
-0.037096 0.041494
-0.036575 0.042853
-0.035990 0.043986
-0.035364 0.044899
-0.034722 0.045602
-0.034089 0.046108
-0.033487 0.046437
-0.032935 0.046611
-0.032447 0.046657
-0.032034 0.046602
-0.031702 0.046476
-0.031446 0.046299
-0.031259 0.046089
-0.031125 0.045849
-0.031028 0.045577
-0.030955 0.045261
-0.030902 0.044888
-0.030878 0.044443
-0.030897 0.043916
-0.030984 0.043297
0.091031 0.040658
0.089244 0.038890
0.087576 0.037167
0.086021 0.035492
0.084541 0.033845
0.083085 0.032202
0.081603 0.030540
0.080062 0.028847
0.078437 0.027117
0.076719 0.025349
0.074899 0.023538
0.072977 0.021682
0.070951 0.019777
0.068827 0.017822
0.066617 0.015822
0.064339 0.013783
0.062012 0.011711
0.059657 0.009610
0.057295 0.007475
0.054939 0.005293
0.052594 0.003045
0.050260 0.000713
0.047940 -0.001705
0.045642 -0.004191
0.043385 -0.006709
0.041195 -0.009208
0.039098 -0.011641
0.037115 -0.013963
0.035261 -0.016140
0.033540 -0.018149
0.031945 -0.019980
0.030466 -0.021629
0.029086 -0.023103
0.027786 -0.024414
0.026544 -0.025583
0.025334 -0.026639
0.024117 -0.027624
0.022845 -0.028594
0.021468 -0.029610
0.019944 -0.030715
0.018259 -0.031912
0.016431 -0.033158
0.014509 -0.034369
0.012557 -0.035445
0.010637 -0.036293
0.008801 -0.036835
0.007093 -0.037016
0.005541 -0.036801
0.004161 -0.036175
0.002958 -0.035140
0.001925 -0.033720
0.001043 -0.031956
0.000282 -0.029911
-0.000397 -0.027667
-0.001044 -0.025325
-0.001721 -0.022998
-0.002489 -0.020797
-0.003395 -0.018808
-0.004455 -0.017066
-0.005648 -0.015540
-0.006922 -0.014153
-0.008212 -0.012804
-0.009461 -0.011399
-0.010620 -0.009862
-0.011658 -0.008139
-0.012556 -0.006198
-0.013307 -0.004018
-0.013914 -0.001595
-0.014388 0.001066
-0.014748 0.003947
-0.015017 0.007015
-0.015219 0.010225
-0.015377 0.013517
-0.015510 0.016817
-0.015630 0.020054
-0.015739 0.023164
-0.015823 0.026103
-0.015860 0.028849
-0.015822 0.031401
-0.015686 0.033764
-0.015437 0.035945
-0.015072 0.037950
-0.014597 0.039780
-0.014026 0.041435
-0.013374 0.042914
-0.012663 0.044221
-0.011915 0.045360
-0.011152 0.046338
-0.010395 0.047168
-0.009659 0.047866
-0.008950 0.048455
-0.008259 0.048963
-0.007564 0.049423
-0.006830 0.049870
-0.006018 0.050334
-0.005102 0.050834
-0.004076 0.051365
-0.002962 0.051897
-0.001800 0.052385
-0.000643 0.052776
0.000460 0.053026
0.016176 -0.031223
0.014291 -0.032955
0.012382 -0.034561
0.010464 -0.036031
0.008551 -0.037353
0.006652 -0.038516
0.004776 -0.039519
0.002930 -0.040366
0.001122 -0.041071
-0.000648 -0.041648
-0.002388 -0.042112
-0.004113 -0.042474
-0.005843 -0.042740
-0.007604 -0.042918
-0.009422 -0.043019
-0.011317 -0.043055
-0.013301 -0.043041
-0.015376 -0.042989
-0.017528 -0.042906
-0.019730 -0.042789
-0.021947 -0.042630
-0.024137 -0.042415
-0.026259 -0.042124
-0.028279 -0.041741
-0.030168 -0.041252
-0.031907 -0.040653
-0.033485 -0.039948
-0.034900 -0.039156
-0.036162 -0.038299
-0.037287 -0.037406
-0.038298 -0.036506
-0.039220 -0.035626
-0.040077 -0.034796
-0.040885 -0.034041
-0.041656 -0.033380
-0.042388 -0.032823
-0.043070 -0.032364
-0.043686 -0.031984
-0.044213 -0.031651
-0.044634 -0.031324
-0.044934 -0.030958
-0.045113 -0.030506
-0.045179 -0.029924
-0.045153 -0.029174
-0.045062 -0.028226
-0.044937 -0.027064
-0.044805 -0.025691
-0.044685 -0.024126
-0.044586 -0.022403
-0.044507 -0.020563
-0.044441 -0.018644
-0.044370 -0.016679
-0.044278 -0.014694
-0.044140 -0.012708
-0.043935 -0.010733
-0.043642 -0.008776
-0.043243 -0.006840
-0.042727 -0.004928
-0.042094 -0.003039
-0.041352 -0.001171
-0.040522 0.000683
-0.039632 0.002533
-0.038721 0.004396
-0.037832 0.006291
-0.037012 0.008241
-0.036299 0.010269
-0.035724 0.012390
-0.035296 0.014610
-0.035004 0.016921
-0.034819 0.019306
-0.034700 0.021744
-0.034604 0.024218
-0.034496 0.026711
-0.034350 0.029207
-0.034155 0.031686
-0.033909 0.034127
-0.033623 0.036503
-0.033311 0.038784
-0.032994 0.040939
-0.032692 0.042943
-0.032427 0.044775
-0.032216 0.046424
-0.032074 0.047887
-0.032013 0.049170
-0.032035 0.050292
-0.032143 0.051277
-0.032330 0.052158
-0.032587 0.052969
-0.032896 0.053741
-0.033238 0.054497
-0.033594 0.055245
-0.033947 0.055983
-0.034291 0.056699
-0.034628 0.057373
-0.034967 0.057983
-0.035324 0.058504
-0.035715 0.058911
-0.036157 0.059176
-0.036662 0.059278
-0.037236 0.059197
-0.037878 0.058921
0.057684 0.006788
0.055779 0.004948
0.053779 0.003017
0.051713 0.001026
0.049618 -0.000989
0.047536 -0.003002
0.045502 -0.004991
0.043539 -0.006948
0.041656 -0.008875
0.039845 -0.010778
0.038091 -0.012664
0.036375 -0.014535
0.034682 -0.016386
0.033005 -0.018209
0.031337 -0.019994
0.029677 -0.021725
0.028028 -0.023391
0.026392 -0.024978
0.024774 -0.026478
0.023181 -0.027884
0.021620 -0.029200
0.020099 -0.030437
0.018623 -0.031621
0.017195 -0.032787
0.015810 -0.033981
0.014460 -0.035248
0.013129 -0.036626
0.011805 -0.038124
0.010482 -0.039721
0.009158 -0.041370
0.007839 -0.043009
0.006531 -0.044575
0.005240 -0.046012
0.003972 -0.047276
0.002737 -0.048331
0.001541 -0.049154
0.000395 -0.049728
-0.000695 -0.050050
-0.001725 -0.050131
-0.002700 -0.050000
-0.003631 -0.049704
-0.004539 -0.049306
-0.005452 -0.048881
-0.006402 -0.048506
-0.007416 -0.048234
-0.008505 -0.048086
-0.009665 -0.048035
-0.010876 -0.048015
-0.012114 -0.047944
-0.013353 -0.047741
-0.014575 -0.047337
-0.015766 -0.046689
-0.016917 -0.045767
-0.018021 -0.044561
-0.019074 -0.043071
-0.020069 -0.041309
-0.021004 -0.039302
-0.021880 -0.037087
-0.022702 -0.034717
-0.023482 -0.032250
-0.024240 -0.029755
-0.024996 -0.027288
-0.025765 -0.024894
-0.026559 -0.022585
-0.027379 -0.020346
-0.028223 -0.018134
-0.029087 -0.015894
-0.029970 -0.013573
-0.030872 -0.011129
-0.031787 -0.008536
-0.032710 -0.005785
-0.033628 -0.002881
-0.034526 0.000161
-0.035386 0.003318
-0.036193 0.006566
-0.036931 0.009873
-0.037585 0.013206
-0.038145 0.016525
-0.038600 0.019796
-0.038940 0.022988
-0.039157 0.026079
-0.039247 0.029057
-0.039216 0.031915
-0.039082 0.034645
-0.038878 0.037237
-0.038641 0.039678
-0.038412 0.041957
-0.038226 0.044064
-0.038110 0.045993
-0.038080 0.047742
-0.038143 0.049306
-0.038297 0.050685
-0.038528 0.051881
-0.038817 0.052901
-0.039136 0.053760
-0.039449 0.054484
-0.039713 0.055107
-0.039879 0.055669
-0.039896 0.056216
-0.039724 0.056782
-0.039342 0.057385
0.049975 -0.009084
0.048073 -0.010887
0.046147 -0.012657
0.044203 -0.014374
0.042257 -0.016007
0.040327 -0.017528
0.038434 -0.018911
0.036595 -0.020132
0.034824 -0.021177
0.033127 -0.022034
0.031506 -0.022695
0.029957 -0.023163
0.028471 -0.023444
0.027035 -0.023559
0.025628 -0.023540
0.024227 -0.023430
0.022800 -0.023285
0.021314 -0.023169
0.019739 -0.023137
0.018057 -0.023227
0.016271 -0.023448
0.014406 -0.023780
0.012500 -0.024181
0.010597 -0.024604
0.008741 -0.025006
0.006965 -0.025350
0.005296 -0.025610
0.003750 -0.025769
0.002338 -0.025817
0.001063 -0.025753
-0.000073 -0.025584
-0.001078 -0.025331
-0.001960 -0.025027
-0.002738 -0.024717
-0.003429 -0.024455
-0.004055 -0.024294
-0.004629 -0.024276
-0.005151 -0.024420
-0.005608 -0.024715
-0.005975 -0.025125
-0.006227 -0.025600
-0.006345 -0.026090
-0.006320 -0.026552
-0.006155 -0.026947
-0.005864 -0.027246
-0.005467 -0.027421
-0.004993 -0.027450
-0.004472 -0.027312
-0.003935 -0.026992
-0.003407 -0.026482
-0.002911 -0.025782
-0.002461 -0.024903
-0.002062 -0.023860
-0.001714 -0.022675
-0.001408 -0.021369
-0.001133 -0.019955
-0.000878 -0.018442
-0.000638 -0.016836
-0.000413 -0.015143
-0.000211 -0.013373
-0.000042 -0.011541
0.000081 -0.009665
0.000145 -0.007761
0.000136 -0.005844
0.000043 -0.003927
-0.000147 -0.002014
-0.000443 -0.000108
-0.000850 0.001797
-0.001364 0.003708
-0.001974 0.005638
-0.002659 0.007606
-0.003389 0.009631
-0.004130 0.011734
-0.004850 0.013935
-0.005528 0.016242
-0.006163 0.018644
-0.006774 0.021112
-0.007395 0.023598
-0.008067 0.026049
-0.008829 0.028412
-0.009710 0.030641
-0.010730 0.032700
-0.011899 0.034565
-0.013218 0.036220
-0.014676 0.037659
-0.016252 0.038888
-0.017917 0.039922
-0.019630 0.040792
-0.021346 0.041541
-0.023012 0.042220
-0.024573 0.042887
-0.025985 0.043594
-0.027220 0.044374
-0.028278 0.045232
-0.029185 0.046142
-0.029987 0.047052
-0.030733 0.047904
-0.031470 0.048638
-0.032230 0.049202
-0.033036 0.049557
-0.033900 0.049672
0.078679 0.040459
0.076845 0.038689
0.075002 0.036919
0.073161 0.035162
0.071329 0.033431
0.069508 0.031735
0.067697 0.030085
0.065888 0.028496
0.064072 0.026982
0.062236 0.025560
0.060370 0.024248
0.058464 0.023059
0.056512 0.022006
0.054512 0.021094
0.052465 0.020325
0.050374 0.019692
0.048242 0.019183
0.046072 0.018779
0.043868 0.018456
0.041628 0.018184
0.039354 0.017930
0.037049 0.017662
0.034719 0.017350
0.032378 0.016977
0.030046 0.016536
0.027747 0.016033
0.025504 0.015487
0.023340 0.014926
0.021272 0.014381
0.019315 0.013879
0.017477 0.013443
0.015763 0.013089
0.014176 0.012821
0.012715 0.012637
0.011375 0.012521
0.010148 0.012450
0.009020 0.012393
0.007976 0.012313
0.006996 0.012171
0.006065 0.011933
0.005172 0.011571
0.004314 0.011075
0.003497 0.010452
0.002735 0.009727
0.002047 0.008942
0.001447 0.008149
0.000950 0.007405
0.000561 0.006761
0.000282 0.006264
0.000109 0.005948
0.000034 0.005836
0.000047 0.005936
0.000137 0.006247
0.000288 0.006756
0.000486 0.007444
0.000715 0.008283
0.000961 0.009243
0.001213 0.010292
0.001466 0.011402
0.001724 0.012553
0.001997 0.013731
0.002301 0.014932
0.002656 0.016161
0.003079 0.017429
0.003580 0.018751
0.004161 0.020148
0.004816 0.021642
0.005530 0.023254
0.006287 0.025004
0.007067 0.026904
0.007852 0.028958
0.008626 0.031165
0.009377 0.033514
0.010096 0.035989
0.010778 0.038568
0.011423 0.041229
0.012035 0.043946
0.012620 0.046694
0.013185 0.049446
0.013738 0.052177
0.014287 0.054865
0.014835 0.057484
0.015385 0.060016
0.015934 0.062443
0.016475 0.064754
0.017001 0.066944
0.017501 0.069012
0.017964 0.070966
0.018385 0.072814
0.018760 0.074568
0.019094 0.076245
0.019398 0.077859
0.019688 0.079427
0.019986 0.080962
0.020316 0.082473
0.020699 0.083962
0.021151 0.085423
0.021683 0.086835
0.022293 0.088170
0.022975 0.089394
0.023710 0.090466
0.072940 0.028879
0.071151 0.027104
0.069411 0.025307
0.067733 0.023497
0.066133 0.021682
0.064622 0.019878
0.063207 0.018099
0.061889 0.016359
0.060661 0.014669
0.059513 0.013042
0.058425 0.011485
0.057372 0.010006
0.056327 0.008607
0.055259 0.007290
0.054137 0.006048
0.052937 0.004870
0.051640 0.003740
0.050233 0.002638
0.048715 0.001544
0.047094 0.000446
0.045390 -0.000659
0.043627 -0.001765
0.041839 -0.002854
0.040054 -0.003907
0.038303 -0.004898
0.036607 -0.005804
0.034984 -0.006606
0.033442 -0.007289
0.031984 -0.007845
0.030606 -0.008273
0.029298 -0.008580
0.028043 -0.008780
0.026821 -0.008897
0.025611 -0.008958
0.024392 -0.008993
0.023151 -0.009031
0.021881 -0.009092
0.020582 -0.009183
0.019264 -0.009294
0.017942 -0.009404
0.016632 -0.009481
0.015347 -0.009488
0.014100 -0.009389
0.012895 -0.009152
0.011735 -0.008748
0.010618 -0.008156
0.009540 -0.007357
0.008498 -0.006342
0.007486 -0.005105
0.006499 -0.003650
0.005535 -0.001989
0.004589 -0.000145
0.003664 0.001850
0.002765 0.003959
0.001905 0.006143
0.001099 0.008367
0.000365 0.010605
-0.000281 0.012845
-0.000830 0.015082
-0.001281 0.017324
-0.001642 0.019581
-0.001926 0.021865
-0.002151 0.024187
-0.002329 0.026554
-0.002471 0.028970
-0.002584 0.031436
-0.002670 0.033949
-0.002730 0.036508
-0.002766 0.039109
-0.002779 0.041749
-0.002772 0.044423
-0.002744 0.047123
-0.002695 0.049834
-0.002618 0.052538
-0.002508 0.055206
-0.002359 0.057808
-0.002170 0.060310
-0.001945 0.062678
-0.001694 0.064884
-0.001428 0.066903
-0.001155 0.068718
-0.000884 0.070318
-0.000615 0.071698
-0.000345 0.072860
-0.000066 0.073812
0.000230 0.074571
0.000555 0.075156
0.000923 0.075594
0.001345 0.075913
0.001832 0.076143
0.002394 0.076312
0.003033 0.076441
0.003745 0.076542
0.004515 0.076612
0.005324 0.076639
0.006146 0.076597
0.006952 0.076457
0.007718 0.076189
0.008424 0.075769
0.009052 0.075178
0.009593 0.074406
0.022365 -0.001560
0.020432 -0.003370
0.018523 -0.005230
0.016642 -0.007125
0.014792 -0.009046
0.012971 -0.010979
0.011175 -0.012916
0.009397 -0.014846
0.007634 -0.016761
0.005885 -0.018652
0.004149 -0.020511
0.002428 -0.022327
0.000721 -0.024088
-0.000974 -0.025781
-0.002656 -0.027393
-0.004329 -0.028912
-0.005991 -0.030330
-0.007642 -0.031643
-0.009277 -0.032853
-0.010893 -0.033968
-0.012488 -0.035000
-0.014059 -0.035966
-0.015606 -0.036885
-0.017127 -0.037775
-0.018617 -0.038648
-0.020069 -0.039512
-0.021469 -0.040364
-0.022800 -0.041193
-0.024044 -0.041985
-0.025183 -0.042716
-0.026203 -0.043365
-0.027101 -0.043906
-0.027878 -0.044318
-0.028543 -0.044582
-0.029110 -0.044690
-0.029596 -0.044637
-0.030018 -0.044430
-0.030398 -0.044081
-0.030757 -0.043607
-0.031118 -0.043031
-0.031503 -0.042369
-0.031932 -0.041637
-0.032419 -0.040839
-0.032968 -0.039973
-0.033579 -0.039024
-0.034242 -0.037969
-0.034943 -0.036782
-0.035666 -0.035435
-0.036397 -0.033902
-0.037123 -0.032159
-0.037836 -0.030192
-0.038534 -0.027994
-0.039215 -0.025568
-0.039878 -0.022933
-0.040521 -0.020117
-0.041141 -0.017160
-0.041733 -0.014104
-0.042294 -0.010992
-0.042819 -0.007864
-0.043305 -0.004751
-0.043749 -0.001675
-0.044148 0.001350
-0.044495 0.004320
-0.044786 0.007236
-0.045019 0.010105
-0.045191 0.012938
-0.045306 0.015746
-0.045372 0.018543
-0.045404 0.021348
-0.045421 0.024176
-0.045447 0.027047
-0.045506 0.029974
-0.045616 0.032968
-0.045790 0.036025
-0.046021 0.039127
-0.046294 0.042247
-0.046578 0.045345
-0.046840 0.048382
-0.047045 0.051321
-0.047162 0.054128
-0.047167 0.056777
-0.047042 0.059243
-0.046778 0.061505
-0.046374 0.063545
-0.045835 0.065344
-0.045172 0.066892
-0.044402 0.068183
-0.043547 0.069221
-0.042632 0.070017
-0.041684 0.070591
-0.040730 0.070973
-0.039792 0.071195
-0.038891 0.071298
-0.038035 0.071317
-0.037227 0.071288
-0.036457 0.071233
-0.035710 0.071167
-0.034965 0.071092
-0.034207 0.070997
-0.033423 0.070863
-0.032610 0.070665
-0.019298 -0.008808
-0.021191 -0.010597
-0.023066 -0.012299
-0.024933 -0.013909
-0.026806 -0.015431
-0.028696 -0.016879
-0.030612 -0.018269
-0.032561 -0.019621
-0.034542 -0.020956
-0.036548 -0.022293
-0.038571 -0.023645
-0.040596 -0.025018
-0.042612 -0.026416
-0.044607 -0.027835
-0.046573 -0.029272
-0.048500 -0.030718
-0.050381 -0.032166
-0.052210 -0.033605
-0.053981 -0.035027
-0.055689 -0.036424
-0.057332 -0.037790
-0.058908 -0.039121
-0.060417 -0.040414
-0.061858 -0.041669
-0.063232 -0.042886
-0.064536 -0.044065
-0.065768 -0.045208
-0.066923 -0.046315
-0.067995 -0.047387
-0.068978 -0.048424
-0.069866 -0.049421
-0.070650 -0.050372
-0.071326 -0.051269
-0.071887 -0.052099
-0.072331 -0.052854
-0.072656 -0.053522
-0.072862 -0.054100
-0.072953 -0.054583
-0.072937 -0.054971
-0.072825 -0.055269
-0.072631 -0.055481
-0.072375 -0.055617
-0.072078 -0.055682
-0.071759 -0.055683
-0.071437 -0.055619
-0.071124 -0.055486
-0.070828 -0.055272
-0.070552 -0.054966
-0.070294 -0.054550
-0.070048 -0.054010
-0.069809 -0.053333
-0.069569 -0.052506
-0.069319 -0.051523
-0.069052 -0.050378
-0.068757 -0.049070
-0.068427 -0.047603
-0.068056 -0.045983
-0.067637 -0.044217
-0.067171 -0.042318
-0.066661 -0.040299
-0.066115 -0.038178
-0.065544 -0.035970
-0.064964 -0.033694
-0.064392 -0.031364
-0.063844 -0.028991
-0.063334 -0.026582
-0.062874 -0.024145
-0.062472 -0.021682
-0.062133 -0.019198
-0.061857 -0.016697
-0.061644 -0.014185
-0.061485 -0.011669
-0.061373 -0.009161
-0.061297 -0.006671
-0.061247 -0.004214
-0.061211 -0.001804
-0.061182 0.000547
-0.061154 0.002825
-0.061123 0.005021
-0.061087 0.007125
-0.061046 0.009132
-0.061003 0.011038
-0.060959 0.012841
-0.060917 0.014542
-0.060883 0.016145
-0.060861 0.017652
-0.060855 0.019066
-0.060870 0.020389
-0.060913 0.021618
-0.060988 0.022751
-0.061096 0.023784
-0.061242 0.024712
-0.061427 0.025533
-0.061650 0.026244
-0.061914 0.026844
-0.062218 0.027331
-0.062562 0.027703
-0.062945 0.027961
-0.063366 0.028104
-0.063823 0.028135
-0.064312 0.028056
0.051845 0.026501
0.049983 0.024731
0.048125 0.022988
0.046273 0.021289
0.044435 0.019642
0.042622 0.018046
0.040850 0.016489
0.039139 0.014951
0.037511 0.013406
0.035985 0.011830
0.034576 0.010208
0.033285 0.008539
0.032104 0.006837
0.031017 0.005126
0.030006 0.003437
0.029052 0.001796
0.028143 0.000226
0.027270 -0.001260
0.026431 -0.002657
0.025625 -0.003967
0.024850 -0.005198
0.024106 -0.006365
0.023387 -0.007480
0.022688 -0.008560
0.022005 -0.009619
0.021334 -0.010671
0.020676 -0.011725
0.020037 -0.012787
0.019428 -0.013860
0.018865 -0.014938
0.018360 -0.016016
0.017926 -0.017082
0.017567 -0.018121
0.017280 -0.019114
0.017058 -0.020040
0.016888 -0.020883
0.016757 -0.021628
0.016653 -0.022272
0.016562 -0.022816
0.016471 -0.023266
0.016363 -0.023635
0.016223 -0.023933
0.016035 -0.024170
0.015785 -0.024351
0.015463 -0.024473
0.015064 -0.024528
0.014588 -0.024500
0.014037 -0.024368
0.013415 -0.024113
0.012725 -0.023716
0.011970 -0.023161
0.011154 -0.022438
0.010283 -0.021538
0.009367 -0.020463
0.008421 -0.019217
0.007461 -0.017816
0.006505 -0.016281
0.005570 -0.014638
0.004669 -0.012915
0.003807 -0.011139
0.002986 -0.009332
0.002202 -0.007507
0.001445 -0.005672
0.000703 -0.003828
-0.000036 -0.001968
-0.000785 -0.000086
-0.001558 0.001827
-0.002368 0.003779
-0.003224 0.005775
-0.004135 0.007818
-0.005105 0.009908
-0.006135 0.012043
-0.007218 0.014217
-0.008342 0.016419
-0.009491 0.018634
-0.010646 0.020845
-0.011786 0.023031
-0.012891 0.025172
-0.013939 0.027247
-0.014915 0.029239
-0.015805 0.031134
-0.016601 0.032920
-0.017301 0.034586
-0.017908 0.036120
-0.018429 0.037508
-0.018871 0.038739
-0.019240 0.039799
-0.019541 0.040678
-0.019775 0.041369
-0.019940 0.041870
-0.020037 0.042190
-0.020069 0.042343
-0.020041 0.042352
-0.019961 0.042244
-0.019836 0.042046
-0.019670 0.041784
-0.019464 0.041480
-0.019219 0.041153
-0.018937 0.040819
-0.018624 0.040484
-0.018289 0.040151
0.050480 0.005682
0.048598 0.003903
0.046709 0.002166
0.044815 0.000482
0.042917 -0.001144
0.041018 -0.002709
0.039122 -0.004218
0.037235 -0.005676
0.035362 -0.007091
0.033510 -0.008466
0.031685 -0.009805
0.029892 -0.011107
0.028138 -0.012365
0.026432 -0.013572
0.024781 -0.014720
0.023193 -0.015800
0.021678 -0.016808
0.020244 -0.017742
0.018899 -0.018603
0.017650 -0.019397
0.016499 -0.020134
0.015449 -0.020826
0.014498 -0.021486
0.013646 -0.022124
0.012891 -0.022751
0.012229 -0.023374
0.011660 -0.023992
0.011183 -0.024605
0.010795 -0.025207
0.010494 -0.025787
0.010277 -0.026338
0.010141 -0.026849
0.010080 -0.027312
0.010088 -0.027725
0.010160 -0.028084
0.010287 -0.028390
0.010459 -0.028646
0.010664 -0.028857
0.010888 -0.029026
0.011115 -0.029157
0.011329 -0.029252
0.011514 -0.029309
0.011660 -0.029323
0.011757 -0.029286
0.011801 -0.029183
0.011792 -0.028998
0.011730 -0.028713
0.011619 -0.028308
0.011461 -0.027767
0.011257 -0.027079
0.011008 -0.026235
0.010714 -0.025236
0.010375 -0.024086
0.009995 -0.022794
0.009577 -0.021374
0.009126 -0.019841
0.008646 -0.018213
0.008140 -0.016506
0.007611 -0.014735
0.007059 -0.012913
0.006484 -0.011048
0.005882 -0.009145
0.005252 -0.007206
0.004587 -0.005229
0.003884 -0.003212
0.003135 -0.001152
0.002335 0.000954
0.001476 0.003106
0.000552 0.005300
-0.000440 0.007529
-0.001500 0.009779
-0.002623 0.012033
-0.003802 0.014270
-0.005021 0.016468
-0.006266 0.018603
-0.007516 0.020656
-0.008752 0.022610
-0.009952 0.024451
-0.011097 0.026173
-0.012169 0.027769
-0.013154 0.029240
-0.014042 0.030587
-0.014832 0.031813
-0.015528 0.032924
-0.016141 0.033926
-0.016688 0.034827
-0.017188 0.035638
-0.017660 0.036368
-0.018124 0.037027
-0.018595 0.037624
-0.019086 0.038166
-0.019603 0.038657
-0.020151 0.039100
-0.020726 0.039492
-0.021326 0.039831
-0.021942 0.040115
-0.022567 0.040341
-0.023193 0.040502
-0.023811 0.040595
-0.024416 0.040611
-0.025003 0.040544
0.017462 0.011625
0.015479 0.009867
0.013400 0.008160
0.011233 0.006514
0.008982 0.004937
0.006649 0.003439
0.004237 0.002028
0.001744 0.000712
-0.000825 -0.000501
-0.003467 -0.001603
-0.006173 -0.002588
-0.008932 -0.003456
-0.011730 -0.004212
-0.014553 -0.004864
-0.017385 -0.005426
-0.020213 -0.005917
-0.023024 -0.006359
-0.025808 -0.006775
-0.028560 -0.007194
-0.031275 -0.007642
-0.033948 -0.008147
-0.036577 -0.008730
-0.039155 -0.009407
-0.041675 -0.010185
-0.044124 -0.011058
-0.046493 -0.012012
-0.048769 -0.013021
-0.050946 -0.014058
-0.053018 -0.015091
-0.054981 -0.016095
-0.056829 -0.017051
-0.058553 -0.017949
-0.060142 -0.018793
-0.061583 -0.019597
-0.062868 -0.020382
-0.063993 -0.021176
-0.064961 -0.022005
-0.065778 -0.022897
-0.066453 -0.023871
-0.066994 -0.024944
-0.067409 -0.026116
-0.067700 -0.027382
-0.067867 -0.028719
-0.067908 -0.030098
-0.067823 -0.031481
-0.067613 -0.032825
-0.067281 -0.034086
-0.066838 -0.035222
-0.066292 -0.036194
-0.065655 -0.036972
-0.064937 -0.037531
-0.064147 -0.037859
-0.063294 -0.037953
-0.062387 -0.037819
-0.061437 -0.037475
-0.060457 -0.036942
-0.059457 -0.036242
-0.058447 -0.035394
-0.057434 -0.034412
-0.056420 -0.033307
-0.055408 -0.032081
-0.054398 -0.030736
-0.053391 -0.029271
-0.052390 -0.027685
-0.051401 -0.025978
-0.050430 -0.024150
-0.049487 -0.022202
-0.048580 -0.020136
-0.047713 -0.017956
-0.046887 -0.015665
-0.046099 -0.013269
-0.045342 -0.010772
-0.044605 -0.008180
-0.043882 -0.005501
-0.043169 -0.002746
-0.042467 0.000072
-0.041780 0.002935
-0.041112 0.005827
-0.040470 0.008728
-0.039860 0.011619
-0.039290 0.014477
-0.038773 0.017280
-0.038318 0.020005
-0.037938 0.022632
-0.037642 0.025145
-0.037439 0.027531
-0.037333 0.029782
-0.037324 0.031897
-0.037409 0.033881
-0.037581 0.035744
-0.037830 0.037502
-0.038148 0.039181
-0.038530 0.040806
-0.038972 0.042406
-0.039479 0.044007
-0.040054 0.045622
-0.040701 0.047247
-0.041420 0.048859
-0.042205 0.050417
-0.043047 0.051874
-0.043938 0.053182
-0.015746 -0.013523
-0.017645 -0.015300
-0.019495 -0.017052
-0.021315 -0.018767
-0.023115 -0.020436
-0.024899 -0.022060
-0.026664 -0.023640
-0.028398 -0.025184
-0.030086 -0.026701
-0.031712 -0.028200
-0.033261 -0.029689
-0.034725 -0.031175
-0.036097 -0.032661
-0.037377 -0.034151
-0.038568 -0.035650
-0.039675 -0.037161
-0.040706 -0.038687
-0.041668 -0.040231
-0.042570 -0.041795
-0.043418 -0.043376
-0.044214 -0.044970
-0.044961 -0.046565
-0.045656 -0.048148
-0.046294 -0.049701
-0.046869 -0.051206
-0.047374 -0.052647
-0.047804 -0.054010
-0.048158 -0.055283
-0.048438 -0.056460
-0.048654 -0.057533
-0.048817 -0.058501
-0.048943 -0.059363
-0.049049 -0.060122
-0.049151 -0.060782
-0.049263 -0.061349
-0.049397 -0.061828
-0.049560 -0.062222
-0.049757 -0.062529
-0.049988 -0.062744
-0.050249 -0.062854
-0.050537 -0.062844
-0.050846 -0.062695
-0.051171 -0.062388
-0.051510 -0.061905
-0.051860 -0.061234
-0.052224 -0.060365
-0.052605 -0.059291
-0.053010 -0.058010
-0.053449 -0.056523
-0.053933 -0.054838
-0.054468 -0.052964
-0.055060 -0.050915
-0.055708 -0.048708
-0.056406 -0.046359
-0.057147 -0.043885
-0.057916 -0.041301
-0.058701 -0.038621
-0.059488 -0.035858
-0.060266 -0.033025
-0.061026 -0.030137
-0.061765 -0.027207
-0.062485 -0.024248
-0.063190 -0.021272
-0.063890 -0.018287
-0.064595 -0.015301
-0.065318 -0.012315
-0.066070 -0.009329
-0.066863 -0.006341
-0.067701 -0.003348
-0.068581 -0.000354
-0.069495 0.002634
-0.070423 0.005600
-0.071341 0.008525
-0.072224 0.011387
-0.073049 0.014164
-0.073796 0.016834
-0.074455 0.019375
-0.075020 0.021767
-0.075493 0.023990
-0.075880 0.026026
-0.076192 0.027859
-0.076440 0.029479
-0.076636 0.030880
-0.076788 0.032060
-0.076906 0.033028
-0.076998 0.033799
-0.077069 0.034396
-0.077126 0.034846
-0.077171 0.035180
-0.077205 0.035429
-0.077225 0.035615
-0.077228 0.035755
-0.077207 0.035856
-0.077158 0.035913
-0.077079 0.035918
-0.076974 0.035853
-0.076852 0.035704
-0.076723 0.035452
-0.076600 0.035083
-0.076496 0.034587
-0.076421 0.033955
-0.051443 -0.005558
-0.053313 -0.007375
-0.055138 -0.009213
-0.056929 -0.011038
-0.058694 -0.012807
-0.060437 -0.014474
-0.062156 -0.015999
-0.063844 -0.017356
-0.065495 -0.018528
-0.067099 -0.019513
-0.068650 -0.020320
-0.070139 -0.020963
-0.071561 -0.021465
-0.072914 -0.021858
-0.074198 -0.022179
-0.075423 -0.022472
-0.076605 -0.022792
-0.077763 -0.023189
-0.078914 -0.023710
-0.080066 -0.024383
-0.081209 -0.025208
-0.082324 -0.026162
-0.083379 -0.027199
-0.084338 -0.028258
-0.085170 -0.029279
-0.085850 -0.030207
-0.086357 -0.031000
-0.086684 -0.031633
-0.086831 -0.032096
-0.086808 -0.032400
-0.086641 -0.032570
-0.086360 -0.032645
-0.086008 -0.032676
-0.085628 -0.032723
-0.085266 -0.032842
-0.084957 -0.033083
-0.084726 -0.033476
-0.084579 -0.034022
-0.084506 -0.034693
-0.084482 -0.035434
-0.084476 -0.036179
-0.084454 -0.036854
-0.084387 -0.037392
-0.084250 -0.037737
-0.084026 -0.037843
-0.083706 -0.037677
-0.083289 -0.037220
-0.082782 -0.036468
-0.082201 -0.035429
-0.081574 -0.034125
-0.080931 -0.032594
-0.080310 -0.030884
-0.079746 -0.029050
-0.079270 -0.027143
-0.078902 -0.025207
-0.078647 -0.023267
-0.078501 -0.021332
-0.078449 -0.019396
-0.078474 -0.017447
-0.078558 -0.015471
-0.078684 -0.013457
-0.078839 -0.011400
-0.079007 -0.009294
-0.079179 -0.007138
-0.079348 -0.004930
-0.079512 -0.002668
-0.079677 -0.000350
-0.079852 0.002028
-0.080048 0.004469
-0.080273 0.006974
-0.080532 0.009544
-0.080822 0.012177
-0.081128 0.014868
-0.081432 0.017609
-0.081713 0.020387
-0.081955 0.023180
-0.082148 0.025955
-0.082292 0.028665
-0.082388 0.031257
-0.082440 0.033673
-0.082449 0.035864
-0.082415 0.037791
-0.082337 0.039427
-0.082218 0.040760
-0.082058 0.041791
-0.081860 0.042534
-0.081625 0.043016
-0.081353 0.043279
-0.081039 0.043378
-0.080673 0.043375
-0.080242 0.043334
-0.079731 0.043313
-0.079131 0.043347
-0.078442 0.043444
-0.077672 0.043584
-0.076840 0.043726
-0.075966 0.043814
-0.075072 0.043790
-0.074181 0.043603
-0.073314 0.043210
-0.072488 0.042587
0.065198 -0.004725
0.063281 -0.006485
0.061341 -0.008118
0.059383 -0.009598
0.057420 -0.010903
0.055471 -0.012016
0.053556 -0.012935
0.051699 -0.013663
0.049920 -0.014212
0.048231 -0.014596
0.046640 -0.014834
0.045143 -0.014948
0.043730 -0.014963
0.042379 -0.014908
0.041066 -0.014817
0.039763 -0.014726
0.038444 -0.014669
0.037089 -0.014669
0.035691 -0.014735
0.034255 -0.014856
0.032796 -0.015007
0.031340 -0.015156
0.029916 -0.015267
0.028552 -0.015311
0.027275 -0.015270
0.026111 -0.015136
0.025079 -0.014914
0.024190 -0.014618
0.023449 -0.014269
0.022851 -0.013894
0.022379 -0.013522
0.022012 -0.013182
0.021718 -0.012904
0.021469 -0.012716
0.021235 -0.012637
0.020998 -0.012675
0.020746 -0.012823
0.020480 -0.013058
0.020206 -0.013345
0.019934 -0.013644
0.019676 -0.013915
0.019440 -0.014126
0.019235 -0.014251
0.019065 -0.014275
0.018936 -0.014188
0.018849 -0.013992
0.018804 -0.013689
0.018801 -0.013288
0.018830 -0.012797
0.018882 -0.012225
0.018945 -0.011578
0.019004 -0.010861
0.019050 -0.010072
0.019074 -0.009208
0.019068 -0.008258
0.019026 -0.007214
0.018940 -0.006064
0.018802 -0.004802
0.018597 -0.003424
0.018315 -0.001934
0.017942 -0.000339
0.017464 0.001349
0.016874 0.003117
0.016162 0.004951
0.015326 0.006840
0.014367 0.008775
0.013290 0.010750
0.012105 0.012765
0.010827 0.014821
0.009479 0.016923
0.008086 0.019074
0.006677 0.021279
0.005275 0.023536
0.003900 0.025837
0.002558 0.028167
0.001247 0.030502
-0.000046 0.032811
-0.001337 0.035062
-0.002642 0.037224
-0.003975 0.039269
-0.005345 0.041174
-0.006755 0.042925
-0.008204 0.044515
-0.009685 0.045947
-0.011185 0.047231
-0.012690 0.048390
-0.014182 0.049452
-0.015642 0.050450
-0.017053 0.051417
-0.018403 0.052379
-0.019683 0.053348
-0.020895 0.054320
-0.022046 0.055274
-0.023152 0.056178
-0.024233 0.056994
-0.025308 0.057686
-0.026398 0.058221
-0.027515 0.058577
-0.028671 0.058736
-0.029869 0.058690
-0.031108 0.058438
0.083398 0.019753
0.081492 0.017878
0.079538 0.015893
0.077560 0.013822
0.075585 0.011691
0.073642 0.009523
0.071755 0.007336
0.069938 0.005146
0.068199 0.002963
0.066538 0.000798
0.064952 -0.001342
0.063432 -0.003452
0.061970 -0.005532
0.060558 -0.007581
0.059188 -0.009598
0.057855 -0.011585
0.056554 -0.013544
0.055285 -0.015479
0.054048 -0.017397
0.052847 -0.019310
0.051687 -0.021234
0.050575 -0.023185
0.049517 -0.025177
0.048518 -0.027217
0.047580 -0.029301
0.046698 -0.031411
0.045866 -0.033519
0.045072 -0.035587
0.044303 -0.037578
0.043547 -0.039457
0.042790 -0.041196
0.042021 -0.042772
0.041233 -0.044172
0.040422 -0.045389
0.039588 -0.046420
0.038737 -0.047273
0.037878 -0.047959
0.037021 -0.048499
0.036178 -0.048920
0.035364 -0.049251
0.034589 -0.049519
0.033862 -0.049745
0.033185 -0.049933
0.032557 -0.050073
0.031967 -0.050139
0.031402 -0.050097
0.030844 -0.049906
0.030274 -0.049532
0.029673 -0.048948
0.029027 -0.048133
0.028323 -0.047079
0.027555 -0.045786
0.026721 -0.044261
0.025826 -0.042520
0.024881 -0.040587
0.023898 -0.038494
0.022898 -0.036277
0.021898 -0.033980
0.020915 -0.031641
0.019960 -0.029297
0.019039 -0.026970
0.018147 -0.024672
0.017268 -0.022402
0.016381 -0.020146
0.015460 -0.017884
0.014478 -0.015595
0.013413 -0.013262
0.012248 -0.010872
0.010975 -0.008422
0.009597 -0.005918
0.008124 -0.003368
0.006573 -0.000788
0.004965 0.001810
0.003326 0.004408
0.001678 0.006991
0.000045 0.009538
-0.001553 0.012029
-0.003101 0.014439
-0.004590 0.016746
-0.006019 0.018928
-0.007392 0.020967
-0.008722 0.022850
-0.010023 0.024567
-0.011312 0.026115
-0.012606 0.027496
-0.013918 0.028717
-0.015257 0.029787
-0.016630 0.030717
-0.018031 0.031519
-0.019453 0.032204
-0.020878 0.032781
-0.022285 0.033265
-0.023650 0.033668
-0.024952 0.034007
-0.026170 0.034296
-0.027292 0.034548
-0.028310 0.034769
-0.029226 0.034959
-0.030053 0.035108
-0.030805 0.035204
-0.031502 0.035232
0.028236 -0.000483
0.026416 -0.002295
0.024713 -0.004063
0.023107 -0.005779
0.021573 -0.007449
0.020088 -0.009093
0.018633 -0.010741
0.017193 -0.012425
0.015761 -0.014179
0.014331 -0.016032
0.012902 -0.018004
0.011473 -0.020106
0.010046 -0.022337
0.008627 -0.024684
0.007221 -0.027126
0.005836 -0.029637
0.004482 -0.032186
0.003166 -0.034743
0.001895 -0.037280
0.000673 -0.039774
-0.000500 -0.042208
-0.001626 -0.044573
-0.002714 -0.046866
-0.003773 -0.049091
-0.004811 -0.051249
-0.005835 -0.053343
-0.006845 -0.055367
-0.007835 -0.057310
-0.008797 -0.059152
-0.009720 -0.060866
-0.010593 -0.062418
-0.011407 -0.063775
-0.012151 -0.064901
-0.012818 -0.065766
-0.013402 -0.066345
-0.013900 -0.066623
-0.014312 -0.066595
-0.014639 -0.066269
-0.014891 -0.065663
-0.015082 -0.064809
-0.015231 -0.063745
-0.015366 -0.062519
-0.015515 -0.061175
-0.015708 -0.059753
-0.015967 -0.058282
-0.016301 -0.056772
-0.016705 -0.055216
-0.017160 -0.053590
-0.017640 -0.051858
-0.018118 -0.049986
-0.018577 -0.047942
-0.019002 -0.045701
-0.019389 -0.043255
-0.019736 -0.040601
-0.020045 -0.037752
-0.020322 -0.034729
-0.020570 -0.031561
-0.020794 -0.028283
-0.020999 -0.024934
-0.021187 -0.021555
-0.021362 -0.018183
-0.021526 -0.014849
-0.021681 -0.011576
-0.021828 -0.008379
-0.021966 -0.005257
-0.022099 -0.002204
-0.022230 0.000798
-0.022365 0.003766
-0.022512 0.006716
-0.022683 0.009650
-0.022889 0.012563
-0.023141 0.015434
-0.023448 0.018232
-0.023813 0.020925
-0.024235 0.023475
-0.024710 0.025848
-0.025227 0.028016
-0.025770 0.029955
-0.026323 0.031650
-0.026865 0.033092
-0.027376 0.034280
-0.027836 0.035220
-0.028234 0.035925
-0.028563 0.036413
-0.028826 0.036706
-0.029034 0.036833
-0.029205 0.036822
-0.029362 0.036702
-0.029527 0.036496
-0.029727 0.036220
-0.029985 0.035879
-0.030320 0.035470
-0.030747 0.034983
-0.031272 0.034409
-0.031893 0.033739
-0.032602 0.032970
-0.033385 0.032102
-0.034223 0.031139
-0.035095 0.030085
-0.035983 0.028946
-0.036869 0.027726
0.003645 0.034144
0.001790 0.032322
-0.000056 0.030460
-0.001882 0.028575
-0.003682 0.026688
-0.005456 0.024817
-0.007205 0.022978
-0.008938 0.021181
-0.010661 0.019429
-0.012382 0.017722
-0.014107 0.016057
-0.015840 0.014434
-0.017582 0.012852
-0.019329 0.011314
-0.021076 0.009824
-0.022813 0.008385
-0.024529 0.007001
-0.026208 0.005667
-0.027833 0.004375
-0.029385 0.003113
-0.030848 0.001866
-0.032210 0.000623
-0.033472 -0.000619
-0.034641 -0.001859
-0.035735 -0.003092
-0.036774 -0.004313
-0.037777 -0.005519
-0.038762 -0.006712
-0.039739 -0.007892
-0.040712 -0.009057
-0.041677 -0.010206
-0.042626 -0.011333
-0.043545 -0.012428
-0.044416 -0.013483
-0.045221 -0.014490
-0.045942 -0.015445
-0.046561 -0.016348
-0.047061 -0.017209
-0.047428 -0.018043
-0.047654 -0.018868
-0.047736 -0.019701
-0.047682 -0.020549
-0.047513 -0.021410
-0.047257 -0.022271
-0.046945 -0.023112
-0.046608 -0.023909
-0.046271 -0.024635
-0.045952 -0.025266
-0.045659 -0.025776
-0.045396 -0.026144
-0.045158 -0.026352
-0.044935 -0.026388
-0.044716 -0.026246
-0.044489 -0.025926
-0.044240 -0.025434
-0.043957 -0.024785
-0.043628 -0.023998
-0.043245 -0.023098
-0.042799 -0.022112
-0.042287 -0.021064
-0.041710 -0.019971
-0.041075 -0.018842
-0.040397 -0.017676
-0.039689 -0.016463
-0.038968 -0.015187
-0.038246 -0.013830
-0.037536 -0.012371
-0.036846 -0.010793
-0.036181 -0.009083
-0.035548 -0.007234
-0.034949 -0.005246
-0.034387 -0.003126
-0.033865 -0.000889
-0.033384 0.001445
-0.032943 0.003852
-0.032541 0.006300
-0.032174 0.008757
-0.031834 0.011191
-0.031513 0.013570
-0.031203 0.015872
-0.030896 0.018081
-0.030588 0.020192
-0.030276 0.022206
-0.029965 0.024131
-0.029657 0.025978
-0.029362 0.027759
-0.029087 0.029487
-0.028842 0.031172
-0.028636 0.032824
-0.028479 0.034453
-0.028377 0.036060
-0.028334 0.037645
-0.028347 0.039199
-0.028409 0.040710
-0.028508 0.042161
-0.028628 0.043530
-0.028749 0.044797
-0.028847 0.045939
-0.028901 0.046933
-0.028888 0.047761
-0.028796 0.048409
-0.022796 0.014232
-0.024698 0.012403
-0.026611 0.010505
-0.028529 0.008552
-0.030452 0.006549
-0.032381 0.004503
-0.034318 0.002416
-0.036264 0.000291
-0.038218 -0.001867
-0.040177 -0.004056
-0.042137 -0.006272
-0.044093 -0.008510
-0.046042 -0.010766
-0.047979 -0.013033
-0.049902 -0.015305
-0.051808 -0.017576
-0.053697 -0.019844
-0.055574 -0.022114
-0.057442 -0.024399
-0.059307 -0.026720
-0.061173 -0.029098
-0.063036 -0.031551
-0.064885 -0.034073
-0.066703 -0.036641
-0.068469 -0.039205
-0.070162 -0.041709
-0.071765 -0.044095
-0.073264 -0.046315
-0.074651 -0.048333
-0.075923 -0.050127
-0.077079 -0.051687
-0.078122 -0.053014
-0.079059 -0.054117
-0.079900 -0.055014
-0.080660 -0.055735
-0.081358 -0.056319
-0.082016 -0.056817
-0.082657 -0.057287
-0.083301 -0.057784
-0.083959 -0.058352
-0.084631 -0.059009
-0.085302 -0.059741
-0.085952 -0.060504
-0.086561 -0.061224
-0.087112 -0.061818
-0.087596 -0.062203
-0.088013 -0.062310
-0.088365 -0.062089
-0.088657 -0.061509
-0.088897 -0.060562
-0.089092 -0.059257
-0.089249 -0.057623
-0.089378 -0.055703
-0.089490 -0.053552
-0.089597 -0.051234
-0.089711 -0.048816
-0.089841 -0.046361
-0.089986 -0.043916
-0.090137 -0.041510
-0.090275 -0.039149
-0.090379 -0.036823
-0.090430 -0.034511
-0.090415 -0.032186
-0.090330 -0.029820
-0.090179 -0.027386
-0.089968 -0.024858
-0.089711 -0.022217
-0.089418 -0.019451
-0.089102 -0.016559
-0.088771 -0.013549
-0.088431 -0.010439
-0.088083 -0.007255
-0.087721 -0.004029
-0.087338 -0.000791
-0.086923 0.002429
-0.086466 0.005604
-0.085960 0.008710
-0.085410 0.011722
-0.084830 0.014611
-0.084247 0.017348
-0.083694 0.019899
-0.083205 0.022237
-0.082809 0.024340
-0.082527 0.026194
-0.082366 0.027794
-0.082329 0.029148
-0.082409 0.030270
-0.082596 0.031180
-0.082872 0.031902
-0.083213 0.032466
-0.083588 0.032907
-0.083955 0.033261
-0.084270 0.033567
-0.084490 0.033863
-0.084580 0.034174
-0.084526 0.034507
-0.084338 0.034847
-0.084045 0.035157
-0.083691 0.035389
-0.083324 0.035489
-0.082986 0.035413
0.019005 0.007209
0.017108 0.005455
0.015180 0.003778
0.013231 0.002183
0.011258 0.000665
0.009250 -0.000788
0.007191 -0.002187
0.005069 -0.003541
0.002872 -0.004856
0.000594 -0.006133
-0.001765 -0.007369
-0.004202 -0.008560
-0.006708 -0.009701
-0.009275 -0.010786
-0.011887 -0.011814
-0.014530 -0.012786
-0.017190 -0.013706
-0.019852 -0.014590
-0.022504 -0.015459
-0.025140 -0.016342
-0.027756 -0.017274
-0.030349 -0.018288
-0.032916 -0.019404
-0.035446 -0.020628
-0.037922 -0.021944
-0.040324 -0.023321
-0.042629 -0.024721
-0.044815 -0.026104
-0.046867 -0.027433
-0.048771 -0.028681
-0.050517 -0.029827
-0.052101 -0.030857
-0.053520 -0.031769
-0.054776 -0.032570
-0.055880 -0.033279
-0.056849 -0.033930
-0.057710 -0.034570
-0.058497 -0.035254
-0.059246 -0.036041
-0.059986 -0.036975
-0.060737 -0.038076
-0.061501 -0.039325
-0.062262 -0.040673
-0.062997 -0.042043
-0.063680 -0.043350
-0.064290 -0.044509
-0.064814 -0.045450
-0.065242 -0.046116
-0.065575 -0.046468
-0.065812 -0.046486
-0.065959 -0.046169
-0.066023 -0.045533
-0.066017 -0.044613
-0.065960 -0.043459
-0.065874 -0.042134
-0.065789 -0.040707
-0.065732 -0.039250
-0.065725 -0.037819
-0.065778 -0.036449
-0.065882 -0.035142
-0.066015 -0.033873
-0.066147 -0.032597
-0.066249 -0.031260
-0.066300 -0.029812
-0.066286 -0.028207
-0.066205 -0.026412
-0.066060 -0.024400
-0.065860 -0.022159
-0.065615 -0.019687
-0.065336 -0.016999
-0.065029 -0.014123
-0.064700 -0.011102
-0.064352 -0.007988
-0.063986 -0.004834
-0.063601 -0.001691
-0.063190 0.001399
-0.062746 0.004409
-0.062258 0.007326
-0.061719 0.010147
-0.061126 0.012869
-0.060485 0.015493
-0.059808 0.018014
-0.059112 0.020428
-0.058415 0.022727
-0.057738 0.024909
-0.057101 0.026971
-0.056521 0.028917
-0.056012 0.030752
-0.055583 0.032488
-0.055236 0.034136
-0.054963 0.035712
-0.054749 0.037229
-0.054565 0.038704
-0.054379 0.040152
-0.054160 0.041583
-0.053883 0.043001
-0.053540 0.044392
-0.053143 0.045731
-0.052716 0.046977
-0.052293 0.048084
-0.051908 0.049008
0.014100 -0.001325
0.012255 -0.003080
0.010416 -0.004779
0.008589 -0.006418
0.006783 -0.008001
0.005006 -0.009532
0.003261 -0.011019
0.001554 -0.012469
-0.000113 -0.013887
-0.001740 -0.015279
-0.003324 -0.016645
-0.004864 -0.017983
-0.006360 -0.019287
-0.007808 -0.020550
-0.009209 -0.021761
-0.010565 -0.022911
-0.011882 -0.023994
-0.013166 -0.025005
-0.014426 -0.025946
-0.015669 -0.026820
-0.016902 -0.027639
-0.018126 -0.028415
-0.019338 -0.029164
-0.020536 -0.029900
-0.021711 -0.030635
-0.022856 -0.031376
-0.023961 -0.032126
-0.025017 -0.032884
-0.026013 -0.033647
-0.026941 -0.034409
-0.027794 -0.035165
-0.028568 -0.035912
-0.029260 -0.036645
-0.029871 -0.037360
-0.030405 -0.038056
-0.030868 -0.038731
-0.031270 -0.039383
-0.031620 -0.040016
-0.031929 -0.040632
-0.032206 -0.041235
-0.032459 -0.041826
-0.032694 -0.042401
-0.032916 -0.042952
-0.033133 -0.043459
-0.033349 -0.043899
-0.033573 -0.044244
-0.033811 -0.044462
-0.034069 -0.044530
-0.034352 -0.044426
-0.034664 -0.044139
-0.035006 -0.043662
-0.035384 -0.042997
-0.035800 -0.042150
-0.036259 -0.041130
-0.036765 -0.039949
-0.037319 -0.038619
-0.037916 -0.037158
-0.038549 -0.035583
-0.039204 -0.033914
-0.039866 -0.032167
-0.040517 -0.030360
-0.041143 -0.028501
-0.041733 -0.026598
-0.042283 -0.024651
-0.042792 -0.022655
-0.043268 -0.020600
-0.043720 -0.018476
-0.044157 -0.016274
-0.044590 -0.013992
-0.045023 -0.011631
-0.045463 -0.009201
-0.045912 -0.006716
-0.046370 -0.004191
-0.046836 -0.001642
-0.047308 0.000916
-0.047780 0.003472
-0.048242 0.006014
-0.048680 0.008529
-0.049080 0.011005
-0.049428 0.013425
-0.049712 0.015774
-0.049928 0.018039
-0.050079 0.020207
-0.050172 0.022268
-0.050219 0.024217
-0.050237 0.026052
-0.050243 0.027777
-0.050253 0.029399
-0.050279 0.030926
-0.050331 0.032366
-0.050409 0.033726
-0.050510 0.035008
-0.050622 0.036215
-0.050731 0.037343
-0.050821 0.038392
-0.050875 0.039356
-0.050881 0.040230
-0.050830 0.041006
-0.050720 0.041668
-0.050551 0.042199
-0.050333 0.042580
-0.000478 -0.001527
-0.002406 -0.003360
-0.004338 -0.005197
-0.006272 -0.007004
-0.008210 -0.008752
-0.010151 -0.010424
-0.012098 -0.012013
-0.014050 -0.013520
-0.016011 -0.014953
-0.017980 -0.016320
-0.019961 -0.017630
-0.021954 -0.018891
-0.023955 -0.020110
-0.025963 -0.021290
-0.027970 -0.022437
-0.029969 -0.023554
-0.031949 -0.024644
-0.033902 -0.025714
-0.035819 -0.026772
-0.037696 -0.027827
-0.039531 -0.028893
-0.041330 -0.029982
-0.043100 -0.031106
-0.044849 -0.032273
-0.046582 -0.033483
-0.048299 -0.034730
-0.049991 -0.036002
-0.051647 -0.037282
-0.053250 -0.038550
-0.054785 -0.039787
-0.056237 -0.040975
-0.057594 -0.042100
-0.058849 -0.043149
-0.059992 -0.044113
-0.061021 -0.044986
-0.061935 -0.045767
-0.062738 -0.046458
-0.063441 -0.047068
-0.064060 -0.047613
-0.064616 -0.048114
-0.065131 -0.048591
-0.065624 -0.049063
-0.066103 -0.049536
-0.066568 -0.050005
-0.067004 -0.050447
-0.067392 -0.050831
-0.067711 -0.051118
-0.067948 -0.051272
-0.068093 -0.051261
-0.068145 -0.051061
-0.068109 -0.050658
-0.067992 -0.050045
-0.067805 -0.049221
-0.067559 -0.048193
-0.067267 -0.046972
-0.066946 -0.045574
-0.066610 -0.044022
-0.066277 -0.042342
-0.065964 -0.040562
-0.065681 -0.038707
-0.065434 -0.036797
-0.065219 -0.034842
-0.065023 -0.032843
-0.064828 -0.030789
-0.064619 -0.028658
-0.064386 -0.026429
-0.064127 -0.024078
-0.063847 -0.021589
-0.063553 -0.018956
-0.063256 -0.016184
-0.062962 -0.013288
-0.062678 -0.010288
-0.062406 -0.007213
-0.062142 -0.004089
-0.061880 -0.000945
-0.061612 0.002195
-0.061322 0.005307
-0.060994 0.008373
-0.060610 0.011376
-0.060155 0.014301
-0.059620 0.017135
-0.059007 0.019869
-0.058331 0.022495
-0.057620 0.025009
-0.056907 0.027410
-0.056233 0.029703
-0.055632 0.031891
-0.055135 0.033979
-0.054762 0.035969
-0.054520 0.037858
-0.054405 0.039641
-0.054400 0.041309
-0.054475 0.042858
-0.054594 0.044282
-0.054711 0.045581
-0.054781 0.046754
-0.054757 0.047797
-0.054604 0.048701
-0.054298 0.049454
-0.053840 0.050037
-0.053251 0.050434
-0.074919 0.021321
-0.076768 0.019484
-0.078543 0.017598
-0.080264 0.015703
-0.081942 0.013835
-0.083579 0.012028
-0.085162 0.010306
-0.086665 0.008681
-0.088056 0.007151
-0.089301 0.005708
-0.090373 0.004338
-0.091254 0.003023
-0.091940 0.001741
-0.092441 0.000466
-0.092778 -0.000831
-0.092984 -0.002184
-0.093095 -0.003628
-0.093149 -0.005193
-0.093173 -0.006897
-0.093186 -0.008740
-0.093187 -0.010702
-0.093166 -0.012744
-0.093103 -0.014818
-0.092973 -0.016874
-0.092752 -0.018868
-0.092419 -0.020764
-0.091956 -0.022535
-0.091350 -0.024165
-0.090597 -0.025645
-0.089706 -0.026975
-0.088695 -0.028164
-0.087595 -0.029233
-0.086448 -0.030209
-0.085301 -0.031129
-0.084200 -0.032032
-0.083189 -0.032951
-0.082297 -0.033905
-0.081541 -0.034891
-0.080920 -0.035884
-0.080420 -0.036842
-0.080017 -0.037715
-0.079686 -0.038454
-0.079403 -0.039020
-0.079148 -0.039387
-0.078906 -0.039539
-0.078666 -0.039470
-0.078420 -0.039178
-0.078168 -0.038669
-0.077915 -0.037952
-0.077671 -0.037039
-0.077455 -0.035950
-0.077291 -0.034707
-0.077200 -0.033338
-0.077199 -0.031867
-0.077295 -0.030313
-0.077486 -0.028688
-0.077757 -0.026992
-0.078092 -0.025219
-0.078467 -0.023364
-0.078865 -0.021422
-0.079270 -0.019392
-0.079676 -0.017279
-0.080079 -0.015092
-0.080481 -0.012840
-0.080890 -0.010535
-0.081312 -0.008184
-0.081758 -0.005789
-0.082237 -0.003350
-0.082756 -0.000858
-0.083317 0.001694
-0.083919 0.004313
-0.084547 0.006999
-0.085180 0.009744
-0.085788 0.012529
-0.086341 0.015324
-0.086812 0.018093
-0.087182 0.020796
-0.087442 0.023391
-0.087590 0.025841
-0.087633 0.028112
-0.087580 0.030175
-0.087440 0.032010
-0.087225 0.033603
-0.086945 0.034946
-0.086603 0.036042
-0.086203 0.036903
-0.085742 0.037552
-0.085214 0.038024
-0.084611 0.038359
-0.083921 0.038605
-0.083135 0.038803
-0.082247 0.038981
-0.081255 0.039151
-0.080166 0.039300
-0.078995 0.039399
-0.077760 0.039409
-0.076483 0.039291
-0.075185 0.039011
-0.073884 0.038544
-0.072595 0.037876
-0.071330 0.037002
-0.067993 -0.023358
-0.069922 -0.025168
-0.071810 -0.027025
-0.073652 -0.028915
-0.075435 -0.030818
-0.077143 -0.032708
-0.078758 -0.034559
-0.080263 -0.036349
-0.081646 -0.038059
-0.082901 -0.039675
-0.084029 -0.041186
-0.085038 -0.042585
-0.085944 -0.043866
-0.086765 -0.045031
-0.087524 -0.046083
-0.088240 -0.047036
-0.088929 -0.047909
-0.089599 -0.048729
-0.090254 -0.049525
-0.090888 -0.050327
-0.091497 -0.051158
-0.092070 -0.052029
-0.092594 -0.052939
-0.093056 -0.053874
-0.093446 -0.054808
-0.093751 -0.055707
-0.093965 -0.056536
-0.094085 -0.057267
-0.094110 -0.057875
-0.094048 -0.058346
-0.093909 -0.058674
-0.093706 -0.058862
-0.093456 -0.058920
-0.093177 -0.058864
-0.092885 -0.058712
-0.092593 -0.058486
-0.092311 -0.058207
-0.092045 -0.057892
-0.091795 -0.057550
-0.091561 -0.057183
-0.091343 -0.056782
-0.091142 -0.056330
-0.090962 -0.055801
-0.090808 -0.055160
-0.090686 -0.054368
-0.090603 -0.053388
-0.090567 -0.052189
-0.090580 -0.050747
-0.090646 -0.049055
-0.090764 -0.047118
-0.090931 -0.044953
-0.091138 -0.042589
-0.091375 -0.040064
-0.091628 -0.037416
-0.091878 -0.034686
-0.092107 -0.031914
-0.092293 -0.029135
-0.092420 -0.026379
-0.092476 -0.023670
-0.092455 -0.021024
-0.092364 -0.018446
-0.092217 -0.015935
-0.092031 -0.013478
-0.091832 -0.011053
-0.091639 -0.008634
-0.091475 -0.006190
-0.091357 -0.003694
-0.091301 -0.001122
-0.091316 0.001538
-0.091404 0.004288
-0.091558 0.007116
-0.091761 0.009997
-0.091992 0.012897
-0.092224 0.015775
-0.092434 0.018589
-0.092604 0.021296
-0.092722 0.023857
-0.092785 0.026236
-0.092799 0.028401
-0.092776 0.030328
-0.092729 0.032000
-0.092672 0.033409
-0.092613 0.034559
-0.092554 0.035462
-0.092489 0.036144
-0.092410 0.036635
-0.092307 0.036967
-0.092169 0.037173
-0.091983 0.037284
-0.091737 0.037322
-0.091416 0.037305
-0.091005 0.037241
-0.090492 0.037129
-0.089870 0.036964
-0.089139 0.036735
-0.088306 0.036428
-0.087384 0.036028
-0.086391 0.035523
-0.085347 0.034902
-0.084272 0.034156
-0.083182 0.033282
0.064714 0.001314
0.062855 -0.000402
0.061042 -0.002002
0.059284 -0.003486
0.057585 -0.004859
0.055950 -0.006126
0.054382 -0.007291
0.052883 -0.008361
0.051451 -0.009340
0.050085 -0.010232
0.048782 -0.011042
0.047536 -0.011775
0.046342 -0.012435
0.045191 -0.013028
0.044073 -0.013560
0.042979 -0.014038
0.041901 -0.014470
0.040833 -0.014868
0.039771 -0.015239
0.038712 -0.015594
0.037658 -0.015939
0.036610 -0.016277
0.035575 -0.016609
0.034557 -0.016932
0.033563 -0.017244
0.032601 -0.017543
0.031678 -0.017827
0.030803 -0.018102
0.029981 -0.018373
0.029218 -0.018651
0.028516 -0.018947
0.027876 -0.019272
0.027295 -0.019636
0.026769 -0.020050
0.026290 -0.020520
0.025854 -0.021053
0.025454 -0.021650
0.025084 -0.022305
0.024738 -0.023008
0.024412 -0.023739
0.024099 -0.024472
0.023791 -0.025177
0.023482 -0.025821
0.023162 -0.026372
0.022824 -0.026802
0.022460 -0.027088
0.022064 -0.027217
0.021631 -0.027181
0.021159 -0.026979
0.020642 -0.026619
0.020081 -0.026111
0.019472 -0.025467
0.018815 -0.024702
0.018110 -0.023829
0.017358 -0.022862
0.016560 -0.021810
0.015717 -0.020681
0.014831 -0.019479
0.013903 -0.018204
0.012930 -0.016854
0.011912 -0.015426
0.010844 -0.013915
0.009726 -0.012318
0.008554 -0.010633
0.007328 -0.008860
0.006049 -0.007001
0.004722 -0.005062
0.003350 -0.003051
0.001942 -0.000979
0.000504 0.001142
-0.000954 0.003297
-0.002421 0.005472
-0.003890 0.007654
-0.005348 0.009829
-0.006788 0.011987
-0.008201 0.014116
-0.009581 0.016204
-0.010926 0.018243
-0.012234 0.020221
-0.013506 0.022130
-0.014746 0.023961
-0.015955 0.025706
-0.017137 0.027358
-0.018292 0.028915
-0.019422 0.030377
-0.020527 0.031746
-0.021603 0.033029
-0.022649 0.034235
-0.023659 0.035372
-0.024629 0.036449
-0.025550 0.037471
-0.026415 0.038437
-0.027216 0.039346
-0.027948 0.040190
-0.028608 0.040959
-0.029201 0.041642
-0.029730 0.042226
-0.030206 0.042701
-0.030639 0.043058
-0.031039 0.043288
-0.031418 0.043389
0.072842 -0.017839
0.070990 -0.019593
0.069182 -0.021253
0.067417 -0.022803
0.065693 -0.024230
0.064008 -0.025530
0.062358 -0.026705
0.060738 -0.027764
0.059141 -0.028719
0.057553 -0.029586
0.055960 -0.030381
0.054343 -0.031117
0.052686 -0.031804
0.050979 -0.032451
0.049216 -0.033056
0.047401 -0.033618
0.045544 -0.034127
0.043658 -0.034575
0.041760 -0.034952
0.039866 -0.035251
0.037990 -0.035469
0.036143 -0.035607
0.034337 -0.035671
0.032579 -0.035668
0.030877 -0.035612
0.029238 -0.035518
0.027666 -0.035399
0.026164 -0.035267
0.024730 -0.035130
0.023363 -0.034995
0.022060 -0.034858
0.020824 -0.034716
0.019658 -0.034557
0.018571 -0.034369
0.017575 -0.034137
0.016682 -0.033846
0.015903 -0.033485
0.015247 -0.033047
0.014719 -0.032530
0.014318 -0.031938
0.014044 -0.031283
0.013889 -0.030578
0.013849 -0.029840
0.013914 -0.029085
0.014076 -0.028322
0.014324 -0.027554
0.014645 -0.026772
0.015025 -0.025957
0.015447 -0.025083
0.015897 -0.024122
0.016359 -0.023045
0.016819 -0.021828
0.017266 -0.020455
0.017689 -0.018916
0.018077 -0.017209
0.018418 -0.015339
0.018704 -0.013316
0.018925 -0.011157
0.019075 -0.008880
0.019152 -0.006510
0.019156 -0.004074
0.019094 -0.001599
0.018974 0.000889
0.018809 0.003369
0.018613 0.005826
0.018398 0.008251
0.018173 0.010645
0.017940 0.013016
0.017698 0.015374
0.017439 0.017730
0.017153 0.020089
0.016824 0.022454
0.016437 0.024822
0.015974 0.027184
0.015419 0.029530
0.014757 0.031845
0.013979 0.034116
0.013079 0.036327
0.012060 0.038465
0.010930 0.040520
0.009704 0.042483
0.008401 0.044353
0.007045 0.046129
0.005661 0.047816
0.004271 0.049424
0.002894 0.050959
0.001539 0.052430
0.000209 0.053838
-0.001105 0.055184
-0.002418 0.056461
-0.003750 0.057663
-0.005127 0.058782
-0.006569 0.059810
-0.008096 0.060738
-0.009716 0.061556
-0.011430 0.062254
-0.013227 0.062816
-0.015087 0.063230
-0.016984 0.063481
-0.018888 0.063562
-0.020767 0.063463
0.090008 -0.013122
0.088143 -0.014910
0.086408 -0.016607
0.084787 -0.018194
0.083268 -0.019650
0.081841 -0.020950
0.080499 -0.022076
0.079243 -0.023015
0.078077 -0.023757
0.077005 -0.024303
0.076033 -0.024658
0.075166 -0.024831
0.074406 -0.024839
0.073753 -0.024704
0.073205 -0.024451
0.072755 -0.024112
0.072395 -0.023721
0.072117 -0.023312
0.071911 -0.022918
0.071771 -0.022562
0.071692 -0.022263
0.071673 -0.022026
0.071718 -0.021848
0.071828 -0.021722
0.072008 -0.021632
0.072260 -0.021564
0.072582 -0.021504
0.072970 -0.021440
0.073414 -0.021364
0.073902 -0.021273
0.074417 -0.021166
0.074939 -0.021048
0.075447 -0.020928
0.075921 -0.020815
0.076341 -0.020723
0.076690 -0.020663
0.076954 -0.020645
0.077125 -0.020672
0.077198 -0.020746
0.077173 -0.020863
0.077054 -0.021017
0.076847 -0.021200
0.076561 -0.021405
0.076203 -0.021625
0.075783 -0.021854
0.075309 -0.022081
0.074783 -0.022296
0.074206 -0.022487
0.073574 -0.022638
0.072878 -0.022730
0.072105 -0.022746
0.071243 -0.022667
0.070280 -0.022475
0.069205 -0.022156
0.068012 -0.021696
0.066697 -0.021085
0.065258 -0.020320
0.063694 -0.019402
0.062006 -0.018339
0.060193 -0.017148
0.058260 -0.015848
0.056213 -0.014466
0.054059 -0.013027
0.051811 -0.011555
0.049483 -0.010070
0.047089 -0.008584
0.044644 -0.007101
0.042160 -0.005616
0.039648 -0.004118
0.037120 -0.002590
0.034587 -0.001014
0.032064 0.000628
0.029564 0.002349
0.027101 0.004155
0.024689 0.006045
0.022335 0.008006
0.020044 0.010017
0.017818 0.012051
0.015656 0.014077
0.013558 0.016062
0.011526 0.017976
0.009562 0.019797
0.007672 0.021506
0.005860 0.023095
0.004131 0.024566
0.002488 0.025929
0.000932 0.027203
-0.000536 0.028415
-0.001918 0.029595
-0.003214 0.030771
-0.004427 0.031968
-0.005559 0.033199
-0.006613 0.034463
-0.007595 0.035748
-0.008510 0.037026
-0.009366 0.038265
-0.010168 0.039427
-0.010921 0.040476
-0.011627 0.041379
-0.012285 0.042109
-0.012892 0.042646
-0.038854 -0.012148
-0.040808 -0.013976
-0.042744 -0.015820
-0.044670 -0.017666
-0.046594 -0.019503
-0.048524 -0.021323
-0.050463 -0.023126
-0.052409 -0.024916
-0.054356 -0.026698
-0.056290 -0.028482
-0.058199 -0.030273
-0.060066 -0.032075
-0.061879 -0.033888
-0.063630 -0.035710
-0.065313 -0.037534
-0.066926 -0.039354
-0.068469 -0.041165
-0.069945 -0.042963
-0.071361 -0.044745
-0.072720 -0.046513
-0.074029 -0.048269
-0.075293 -0.050018
-0.076520 -0.051766
-0.077714 -0.053513
-0.078876 -0.055258
-0.080006 -0.056990
-0.081097 -0.058695
-0.082139 -0.060354
-0.083118 -0.061941
-0.084022 -0.063434
-0.084836 -0.064805
-0.085553 -0.066032
-0.086168 -0.067096
-0.086681 -0.067984
-0.087096 -0.068687
-0.087421 -0.069207
-0.087669 -0.069548
-0.087856 -0.069726
-0.088000 -0.069760
-0.088122 -0.069671
-0.088243 -0.069482
-0.088384 -0.069214
-0.088563 -0.068880
-0.088792 -0.068482
-0.089076 -0.068012
-0.089415 -0.067453
-0.089802 -0.066779
-0.090228 -0.065961
-0.090682 -0.064971
-0.091154 -0.063784
-0.091639 -0.062384
-0.092132 -0.060763
-0.092631 -0.058925
-0.093132 -0.056881
-0.093635 -0.054650
-0.094137 -0.052259
-0.094636 -0.049735
-0.095131 -0.047110
-0.095619 -0.044414
-0.096100 -0.041675
-0.096572 -0.038917
-0.097036 -0.036159
-0.097494 -0.033411
-0.097948 -0.030677
-0.098401 -0.027954
-0.098856 -0.025230
-0.099317 -0.022492
-0.099788 -0.019720
-0.100277 -0.016899
-0.100788 -0.014013
-0.101323 -0.011057
-0.101877 -0.008035
-0.102437 -0.004967
-0.102983 -0.001882
-0.103489 0.001184
-0.103925 0.004192
-0.104263 0.007106
-0.104480 0.009897
-0.104555 0.012538
-0.104476 0.015012
-0.104237 0.017304
-0.103840 0.019404
-0.103294 0.021306
-0.102615 0.023008
-0.101823 0.024513
-0.100947 0.025826
-0.100017 0.026961
-0.099068 0.027932
-0.098138 0.028760
-0.097264 0.029467
-0.096475 0.030073
-0.095794 0.030595
-0.095228 0.031040
-0.094772 0.031406
-0.094406 0.031686
-0.094104 0.031866
-0.093840 0.031932
-0.093590 0.031872
-0.093338 0.031674
-0.093078 0.031329
-0.092812 0.030828
-0.036478 0.006229
-0.038397 0.004433
-0.040361 0.002627
-0.042349 0.000861
-0.044334 -0.000819
-0.046284 -0.002370
-0.048172 -0.003763
-0.049973 -0.004979
-0.051664 -0.006011
-0.053230 -0.006862
-0.054663 -0.007543
-0.055965 -0.008071
-0.057148 -0.008473
-0.058238 -0.008787
-0.059275 -0.009065
-0.060308 -0.009369
-0.061390 -0.009767
-0.062569 -0.010320
-0.063874 -0.011065
-0.065305 -0.012005
-0.066835 -0.013105
-0.068419 -0.014302
-0.070001 -0.015523
-0.071529 -0.016700
-0.072959 -0.017774
-0.074254 -0.018703
-0.075388 -0.019460
-0.076337 -0.020031
-0.077084 -0.020421
-0.077617 -0.020646
-0.077931 -0.020741
-0.078033 -0.020753
-0.077945 -0.020738
-0.077700 -0.020765
-0.077343 -0.020895
-0.076915 -0.021182
-0.076450 -0.021649
-0.075962 -0.022286
-0.075447 -0.023051
-0.074892 -0.023878
-0.074279 -0.024698
-0.073596 -0.025446
-0.072840 -0.026069
-0.072013 -0.026526
-0.071128 -0.026788
-0.070197 -0.026834
-0.069234 -0.026653
-0.068252 -0.026243
-0.067260 -0.025615
-0.066264 -0.024789
-0.065268 -0.023798
-0.064277 -0.022681
-0.063294 -0.021479
-0.062322 -0.020227
-0.061361 -0.018945
-0.060410 -0.017637
-0.059466 -0.016293
-0.058525 -0.014892
-0.057587 -0.013413
-0.056653 -0.011839
-0.055729 -0.010156
-0.054824 -0.008361
-0.053952 -0.006450
-0.053127 -0.004424
-0.052364 -0.002288
-0.051677 -0.000046
-0.051073 0.002294
-0.050556 0.004723
-0.050124 0.007226
-0.049766 0.009791
-0.049466 0.012402
-0.049204 0.015047
-0.048957 0.017715
-0.048707 0.020395
-0.048440 0.023078
-0.048157 0.025746
-0.047865 0.028376
-0.047581 0.030943
-0.047320 0.033420
-0.047098 0.035785
-0.046929 0.038017
-0.046822 0.040104
-0.046783 0.042036
-0.046815 0.043810
-0.046917 0.045430
-0.047081 0.046903
-0.047295 0.048246
-0.047538 0.049479
-0.047786 0.050627
-0.048010 0.051714
-0.048180 0.052760
-0.048273 0.053774
-0.048279 0.054750
-0.048201 0.055670
-0.048057 0.056501
-0.047868 0.057212
-0.047659 0.057772
-0.047448 0.058156
-0.047252 0.058349
-0.047081 0.058339
-0.046939 0.058125
-0.050205 -0.021114
-0.052170 -0.022886
-0.054177 -0.024554
-0.056226 -0.026120
-0.058308 -0.027590
-0.060410 -0.028975
-0.062514 -0.030286
-0.064602 -0.031538
-0.066658 -0.032741
-0.068668 -0.033904
-0.070627 -0.035034
-0.072533 -0.036133
-0.074389 -0.037199
-0.076205 -0.038233
-0.077990 -0.039234
-0.079757 -0.040209
-0.081516 -0.041164
-0.083278 -0.042112
-0.085049 -0.043062
-0.086832 -0.044022
-0.088626 -0.044996
-0.090425 -0.045978
-0.092219 -0.046956
-0.093995 -0.047912
-0.095735 -0.048826
-0.097417 -0.049679
-0.099018 -0.050454
-0.100519 -0.051140
-0.101903 -0.051735
-0.103160 -0.052239
-0.104286 -0.052660
-0.105283 -0.053008
-0.106155 -0.053297
-0.106911 -0.053543
-0.107560 -0.053764
-0.108108 -0.053978
-0.108562 -0.054198
-0.108925 -0.054430
-0.109198 -0.054669
-0.109383 -0.054903
-0.109483 -0.055107
-0.109504 -0.055253
-0.109457 -0.055307
-0.109354 -0.055234
-0.109212 -0.055000
-0.109043 -0.054574
-0.108858 -0.053932
-0.108665 -0.053062
-0.108470 -0.051965
-0.108273 -0.050650
-0.108074 -0.049141
-0.107867 -0.047461
-0.107645 -0.045638
-0.107398 -0.043698
-0.107113 -0.041661
-0.106774 -0.039542
-0.106366 -0.037350
-0.105877 -0.035090
-0.105296 -0.032766
-0.104621 -0.030377
-0.103858 -0.027926
-0.103023 -0.025411
-0.102137 -0.022828
-0.101228 -0.020171
-0.100326 -0.017434
-0.099462 -0.014608
-0.098661 -0.011690
-0.097943 -0.008682
-0.097316 -0.005596
-0.096778 -0.002455
-0.096317 0.000714
-0.095910 0.003878
-0.095532 0.007006
-0.095157 0.010068
-0.094765 0.013039
-0.094339 0.015895
-0.093872 0.018615
-0.093364 0.021177
-0.092820 0.023561
-0.092253 0.025747
-0.091677 0.027721
-0.091107 0.029477
-0.090558 0.031016
-0.090045 0.032351
-0.089575 0.033501
-0.089157 0.034491
-0.088792 0.035352
-0.088481 0.036113
-0.088218 0.036801
-0.087994 0.037438
-0.087797 0.038035
-0.087613 0.038595
-0.087429 0.039113
-0.087238 0.039571
-0.087040 0.039949
-0.086839 0.040219
-0.086646 0.040358
-0.086473 0.040342
-0.086332 0.040153
-0.086233 0.039779
-0.086182 0.039214
0.039313 0.058122
0.037585 0.056372
0.036025 0.054654
0.034618 0.052977
0.033350 0.051340
0.032201 0.049734
0.031149 0.048142
0.030173 0.046541
0.029259 0.044909
0.028403 0.043234
0.027612 0.041512
0.026899 0.039753
0.026272 0.037971
0.025734 0.036176
0.025277 0.034370
0.024889 0.032550
0.024551 0.030706
0.024247 0.028824
0.023960 0.026895
0.023683 0.024914
0.023411 0.022886
0.023147 0.020823
0.022899 0.018746
0.022679 0.016677
0.022499 0.014633
0.022379 0.012630
0.022337 0.010674
0.022394 0.008769
0.022566 0.006918
0.022855 0.005131
0.023246 0.003425
0.023704 0.001818
0.024188 0.000325
0.024649 -0.001050
0.025047 -0.002310
0.025347 -0.003466
0.025526 -0.004529
0.025571 -0.005504
0.025481 -0.006392
0.025264 -0.007182
0.024933 -0.007858
0.024503 -0.008401
0.023995 -0.008791
0.023436 -0.009013
0.022864 -0.009057
0.022326 -0.008920
0.021878 -0.008600
0.021568 -0.008096
0.021418 -0.007402
0.021418 -0.006504
0.021521 -0.005390
0.021665 -0.004051
0.021784 -0.002488
0.021823 -0.000709
0.021741 0.001274
0.021514 0.003445
0.021135 0.005787
0.020608 0.008286
0.019945 0.010926
0.019168 0.013689
0.018303 0.016558
0.017381 0.019513
0.016440 0.022529
0.015531 0.025580
0.014708 0.028640
0.014027 0.031682
0.013530 0.034683
0.013227 0.037628
0.013097 0.040509
0.013094 0.043319
0.013164 0.046055
0.013262 0.048709
0.013354 0.051274
0.013420 0.053739
0.013445 0.056092
0.013424 0.058323
0.013348 0.060419
0.013213 0.062367
0.013014 0.064157
0.012748 0.065775
0.012421 0.067212
0.012045 0.068458
0.011641 0.069505
0.011237 0.070346
0.010863 0.070978
0.010543 0.071409
0.010288 0.071657
0.010097 0.071752
0.009962 0.071733
0.009872 0.071636
0.009819 0.071490
0.009798 0.071313
0.009800 0.071115
0.009816 0.070894
0.009834 0.070642
0.009839 0.070348
0.009817 0.069997
0.009755 0.069576
0.009642 0.069074
0.009474 0.068479
0.009248 0.067783
0.087540 0.015052
0.085763 0.013381
0.084076 0.011988
0.082485 0.010877
0.080997 0.010036
0.079624 0.009437
0.078372 0.009045
0.077244 0.008818
0.076236 0.008710
0.075336 0.008677
0.074524 0.008671
0.073774 0.008649
0.073060 0.008571
0.072357 0.008407
0.071647 0.008141
0.070922 0.007776
0.070188 0.007330
0.069457 0.006836
0.068750 0.006333
0.068088 0.005857
0.067493 0.005443
0.066983 0.005110
0.066574 0.004868
0.066277 0.004711
0.066098 0.004621
0.066035 0.004569
0.066077 0.004522
0.066203 0.004443
0.066384 0.004297
0.066585 0.004054
0.066774 0.003689
0.066920 0.003191
0.067001 0.002559
0.067007 0.001812
0.066935 0.000981
0.066789 0.000105
0.066578 -0.000770
0.066312 -0.001601
0.066001 -0.002350
0.065655 -0.002987
0.065282 -0.003490
0.064893 -0.003846
0.064497 -0.004050
0.064103 -0.004102
0.063721 -0.004010
0.063356 -0.003783
0.063006 -0.003429
0.062664 -0.002958
0.062318 -0.002376
0.061950 -0.001685
0.061546 -0.000880
0.061093 0.000045
0.060581 0.001102
0.060004 0.002306
0.059358 0.003669
0.058637 0.005198
0.057840 0.006898
0.056964 0.008763
0.056010 0.010785
0.054977 0.012951
0.053870 0.015246
0.052693 0.017655
0.051453 0.020165
0.050160 0.022767
0.048823 0.025454
0.047456 0.028221
0.046071 0.031062
0.044682 0.033970
0.043300 0.036931
0.041933 0.039924
0.040583 0.042925
0.039248 0.045902
0.037921 0.048821
0.036589 0.051642
0.035241 0.054328
0.033867 0.056845
0.032459 0.059161
0.031017 0.061253
0.029548 0.063104
0.028062 0.064708
0.026577 0.066070
0.025115 0.067208
0.023701 0.068152
0.022362 0.068948
0.021122 0.069650
0.020004 0.070315
0.019018 0.070995
0.018165 0.071730
0.017436 0.072531
0.016807 0.073384
0.016252 0.074252
0.015744 0.075079
0.015258 0.075804
0.014779 0.076369
0.014295 0.076723
0.013803 0.076829
0.013304 0.076661
0.012806 0.076208
0.012320 0.075470
0.011864 0.074462
0.011455 0.073209
0.100618 0.007492
0.098746 0.005681
0.096923 0.003923
0.095189 0.002262
0.093565 0.000722
0.092046 -0.000696
0.090607 -0.002010
0.089210 -0.003250
0.087814 -0.004445
0.086381 -0.005622
0.084883 -0.006803
0.083299 -0.008006
0.081614 -0.009241
0.079825 -0.010515
0.077933 -0.011825
0.075949 -0.013165
0.073888 -0.014527
0.071770 -0.015898
0.069619 -0.017270
0.067462 -0.018634
0.065325 -0.019988
0.063232 -0.021333
0.061202 -0.022676
0.059248 -0.024028
0.057373 -0.025395
0.055581 -0.026779
0.053869 -0.028176
0.052233 -0.029575
0.050668 -0.030963
0.049167 -0.032325
0.047721 -0.033651
0.046321 -0.034934
0.044957 -0.036169
0.043624 -0.037349
0.042317 -0.038471
0.041038 -0.039528
0.039784 -0.040517
0.038555 -0.041444
0.037347 -0.042316
0.036156 -0.043150
0.034978 -0.043956
0.033813 -0.044739
0.032664 -0.045489
0.031541 -0.046185
0.030452 -0.046795
0.029410 -0.047285
0.028419 -0.047624
0.027483 -0.047787
0.026599 -0.047758
0.025762 -0.047529
0.024964 -0.047100
0.024196 -0.046479
0.023448 -0.045680
0.022711 -0.044721
0.021977 -0.043622
0.021237 -0.042408
0.020485 -0.041103
0.019718 -0.039733
0.018934 -0.038316
0.018134 -0.036862
0.017322 -0.035371
0.016505 -0.033831
0.015687 -0.032225
0.014872 -0.030533
0.014061 -0.028740
0.013250 -0.026835
0.012435 -0.024809
0.011611 -0.022662
0.010773 -0.020395
0.009922 -0.018018
0.009057 -0.015544
0.008185 -0.012990
0.007313 -0.010379
0.006450 -0.007730
0.005607 -0.005065
0.004796 -0.002402
0.004031 0.000246
0.003325 0.002867
0.002687 0.005454
0.002117 0.007995
0.001607 0.010479
0.001140 0.012890
0.000692 0.015211
0.000237 0.017426
-0.000249 0.019521
-0.000786 0.021489
-0.001389 0.023327
-0.002067 0.025038
-0.002819 0.026629
-0.003641 0.028114
-0.004517 0.029510
-0.005422 0.030836
-0.006325 0.032117
-0.007187 0.033376
-0.007969 0.034639
-0.008641 0.035921
-0.009181 0.037227
-0.009590 0.038545
-0.009886 0.039844
-0.010100 0.041085
-0.010274 0.042221
-0.045369 0.005178
-0.047234 0.003362
-0.049089 0.001485
-0.050925 -0.000429
-0.052730 -0.002346
-0.054487 -0.004228
-0.056181 -0.006039
-0.057798 -0.007745
-0.059328 -0.009321
-0.060766 -0.010750
-0.062111 -0.012025
-0.063371 -0.013148
-0.064557 -0.014132
-0.065691 -0.014999
-0.066798 -0.015781
-0.067905 -0.016520
-0.069038 -0.017267
-0.070220 -0.018071
-0.071456 -0.018975
-0.072742 -0.020001
-0.074053 -0.021152
-0.075353 -0.022408
-0.076603 -0.023733
-0.077762 -0.025080
-0.078798 -0.026403
-0.079689 -0.027658
-0.080426 -0.028807
-0.081007 -0.029821
-0.081441 -0.030681
-0.081739 -0.031383
-0.081922 -0.031936
-0.082010 -0.032363
-0.082028 -0.032702
-0.082003 -0.032999
-0.081957 -0.033307
-0.081908 -0.033670
-0.081862 -0.034121
-0.081807 -0.034671
-0.081719 -0.035307
-0.081564 -0.035994
-0.081305 -0.036686
-0.080913 -0.037333
-0.080370 -0.037888
-0.079670 -0.038309
-0.078823 -0.038559
-0.077850 -0.038609
-0.076782 -0.038434
-0.075653 -0.038021
-0.074501 -0.037365
-0.073360 -0.036472
-0.072258 -0.035363
-0.071217 -0.034066
-0.070248 -0.032617
-0.069352 -0.031053
-0.068521 -0.029403
-0.067737 -0.027690
-0.066980 -0.025925
-0.066230 -0.024116
-0.065471 -0.022264
-0.064695 -0.020370
-0.063905 -0.018437
-0.063113 -0.016465
-0.062338 -0.014456
-0.061603 -0.012410
-0.060932 -0.010326
-0.060345 -0.008201
-0.059859 -0.006030
-0.059481 -0.003806
-0.059214 -0.001520
-0.059050 0.000836
-0.058975 0.003271
-0.058968 0.005794
-0.059005 0.008411
-0.059063 0.011118
-0.059127 0.013904
-0.059188 0.016743
-0.059251 0.019599
-0.059328 0.022429
-0.059436 0.025187
-0.059595 0.027830
-0.059825 0.030321
-0.060143 0.032630
-0.060557 0.034735
-0.061070 0.036622
-0.061672 0.038285
-0.062346 0.039732
-0.063064 0.040982
-0.063794 0.042063
-0.064498 0.043013
-0.065140 0.043875
-0.065685 0.044688
-0.066109 0.045482
-0.066403 0.046270
-0.066573 0.047044
-0.066638 0.047781
-0.066628 0.048445
-0.066573 0.048996
-0.066503 0.049397
-0.066443 0.049614
-0.066410 0.049623
-0.066418 0.049409
0.055264 0.029498
0.053305 0.027623
0.051293 0.025667
0.049243 0.023656
0.047170 0.021610
0.045078 0.019544
0.042971 0.017464
0.040845 0.015374
0.038693 0.013272
0.036509 0.011157
0.034286 0.009027
0.032019 0.006884
0.029705 0.004729
0.027345 0.002571
0.024943 0.000416
0.022508 -0.001724
0.020048 -0.003840
0.017574 -0.005924
0.015099 -0.007972
0.012632 -0.009983
0.010183 -0.011962
0.007760 -0.013918
0.005371 -0.015860
0.003020 -0.017798
0.000716 -0.019736
-0.001534 -0.021670
-0.003723 -0.023590
-0.005838 -0.025475
-0.007871 -0.027304
-0.009811 -0.029053
-0.011651 -0.030702
-0.013384 -0.032232
-0.015005 -0.033633
-0.016511 -0.034896
-0.017901 -0.036017
-0.019178 -0.036998
-0.020347 -0.037845
-0.021415 -0.038571
-0.022396 -0.039193
-0.023303 -0.039732
-0.024152 -0.040212
-0.024957 -0.040649
-0.025726 -0.041051
-0.026463 -0.041416
-0.027163 -0.041726
-0.027821 -0.041954
-0.028427 -0.042066
-0.028973 -0.042027
-0.029451 -0.041805
-0.029857 -0.041376
-0.030189 -0.040721
-0.030445 -0.039835
-0.030626 -0.038719
-0.030738 -0.037386
-0.030785 -0.035854
-0.030776 -0.034149
-0.030721 -0.032302
-0.030629 -0.030345
-0.030512 -0.028310
-0.030375 -0.026224
-0.030221 -0.024105
-0.030047 -0.021963
-0.029848 -0.019795
-0.029616 -0.017594
-0.029345 -0.015346
-0.029033 -0.013034
-0.028681 -0.010640
-0.028292 -0.008150
-0.027875 -0.005553
-0.027441 -0.002843
-0.026999 -0.000026
-0.026558 0.002886
-0.026125 0.005868
-0.025706 0.008889
-0.025303 0.011912
-0.024916 0.014900
-0.024542 0.017820
-0.024174 0.020640
-0.023807 0.023336
-0.023433 0.025892
-0.023046 0.028293
-0.022646 0.030533
-0.022233 0.032606
-0.021817 0.034512
-0.021408 0.036256
-0.021021 0.037845
-0.020674 0.039293
-0.020384 0.040619
-0.020166 0.041844
-0.020034 0.042991
-0.019995 0.044080
-0.020050 0.045130
-0.020193 0.046151
-0.020408 0.047148
-0.020677 0.048120
-0.020978 0.049061
-0.021290 0.049959
-0.021597 0.050802
-0.021892 0.051569
-0.022175 0.052241
-0.022452 0.052795
0.097256 0.044021
0.095314 0.042266
0.093310 0.040594
0.091252 0.039015
0.089152 0.037535
0.087027 0.036159
0.084901 0.034892
0.082801 0.033737
0.080756 0.032696
0.078790 0.031769
0.076921 0.030958
0.075153 0.030267
0.073482 0.029698
0.071893 0.029256
0.070365 0.028943
0.068875 0.028754
0.067400 0.028681
0.065918 0.028708
0.064409 0.028813
0.062857 0.028969
0.061251 0.029147
0.059589 0.029322
0.057881 0.029473
0.056144 0.029589
0.054409 0.029664
0.052709 0.029699
0.051081 0.029699
0.049557 0.029666
0.048161 0.029603
0.046905 0.029511
0.045790 0.029389
0.044804 0.029233
0.043922 0.029039
0.043118 0.028794
0.042356 0.028484
0.041602 0.028086
0.040820 0.027574
0.039979 0.026919
0.039052 0.026098
0.038024 0.025096
0.036893 0.023914
0.035674 0.022573
0.034391 0.021108
0.033078 0.019566
0.031768 0.018002
0.030493 0.016466
0.029276 0.015006
0.028130 0.013666
0.027062 0.012482
0.026068 0.011480
0.025140 0.010683
0.024263 0.010098
0.023421 0.009724
0.022593 0.009544
0.021756 0.009535
0.020888 0.009663
0.019973 0.009895
0.019001 0.010207
0.017977 0.010585
0.016919 0.011033
0.015856 0.011568
0.014826 0.012220
0.013864 0.013021
0.013000 0.014002
0.012254 0.015192
0.011638 0.016613
0.011151 0.018282
0.010784 0.020210
0.010526 0.022403
0.010358 0.024854
0.010265 0.027549
0.010230 0.030462
0.010242 0.033560
0.010292 0.036799
0.010374 0.040135
0.010490 0.043525
0.010642 0.046931
0.010837 0.050320
0.011085 0.053665
0.011391 0.056942
0.011760 0.060129
0.012196 0.063203
0.012695 0.066145
0.013255 0.068937
0.013868 0.071563
0.014527 0.074015
0.015219 0.076290
0.015935 0.078394
0.016663 0.080339
0.017398 0.082143
0.018141 0.083830
0.018899 0.085423
0.019683 0.086945
0.020510 0.088413
0.021392 0.089834
0.022335 0.091204
0.023335 0.092504
0.024380 0.093704
0.025450 0.094768
0.026526 0.095654
0.027586 0.096325
0.164192 -0.007267
0.162419 -0.009015
0.160629 -0.010726
0.158836 -0.012390
0.157049 -0.014000
0.155277 -0.015562
0.153527 -0.017085
0.151804 -0.018585
0.150112 -0.020083
0.148451 -0.021594
0.146816 -0.023125
0.145196 -0.024674
0.143576 -0.026226
0.141940 -0.027762
0.140273 -0.029260
0.138565 -0.030699
0.136810 -0.032063
0.135006 -0.033340
0.133155 -0.034519
0.131258 -0.035598
0.129322 -0.036576
0.127348 -0.037459
0.125341 -0.038256
0.123303 -0.038981
0.121238 -0.039648
0.119152 -0.040272
0.117057 -0.040865
0.114969 -0.041433
0.112912 -0.041974
0.110905 -0.042480
0.108970 -0.042936
0.107118 -0.043321
0.105353 -0.043610
0.103670 -0.043780
0.102061 -0.043811
0.100515 -0.043692
0.099024 -0.043417
0.097579 -0.042994
0.096174 -0.042433
0.094804 -0.041753
0.093465 -0.040972
0.092153 -0.040112
0.090866 -0.039187
0.089600 -0.038209
0.088354 -0.037178
0.087129 -0.036086
0.085926 -0.034916
0.084748 -0.033647
0.083594 -0.032256
0.082465 -0.030720
0.081358 -0.029018
0.080267 -0.027135
0.079185 -0.025061
0.078105 -0.022797
0.077025 -0.020354
0.075946 -0.017756
0.074873 -0.015035
0.073818 -0.012224
0.072791 -0.009354
0.071805 -0.006452
0.070873 -0.003541
0.070006 -0.000637
0.069211 0.002251
0.068491 0.005116
0.067839 0.007952
0.067244 0.010756
0.066686 0.013525
0.066142 0.016255
0.065587 0.018942
0.064994 0.021583
0.064338 0.024173
0.063597 0.026710
0.062754 0.029188
0.061799 0.031602
0.060732 0.033943
0.059564 0.036198
0.058314 0.038354
0.057008 0.040402
0.055676 0.042335
0.054345 0.044151
0.053035 0.045851
0.051760 0.047432
0.050521 0.048892
0.049309 0.050226
0.048110 0.051427
0.046904 0.052489
0.045670 0.053411
0.044390 0.054192
0.043049 0.054834
0.041634 0.055343
0.040138 0.055724
0.038555 0.055986
0.036885 0.056141
0.035133 0.056203
0.033308 0.056188
0.031425 0.056114
0.029504 0.055993
0.027567 0.055833
0.025631 0.055633
0.023711 0.055385
0.021808 0.055071
-0.052784 -0.017858
-0.054671 -0.019640
-0.056469 -0.021394
-0.058190 -0.023099
-0.059845 -0.024739
-0.061447 -0.026307
-0.063004 -0.027808
-0.064521 -0.029260
-0.065996 -0.030687
-0.067426 -0.032116
-0.068803 -0.033565
-0.070118 -0.035041
-0.071363 -0.036538
-0.072533 -0.038035
-0.073627 -0.039507
-0.074644 -0.040928
-0.075590 -0.042273
-0.076470 -0.043519
-0.077294 -0.044650
-0.078070 -0.045657
-0.078810 -0.046536
-0.079524 -0.047290
-0.080223 -0.047930
-0.080916 -0.048472
-0.081613 -0.048941
-0.082320 -0.049363
-0.083037 -0.049766
-0.083762 -0.050177
-0.084484 -0.050613
-0.085187 -0.051082
-0.085855 -0.051576
-0.086468 -0.052075
-0.087012 -0.052546
-0.087475 -0.052949
-0.087851 -0.053246
-0.088138 -0.053404
-0.088336 -0.053400
-0.088452 -0.053220
-0.088496 -0.052865
-0.088480 -0.052343
-0.088423 -0.051675
-0.088345 -0.050889
-0.088268 -0.050014
-0.088214 -0.049080
-0.088196 -0.048113
-0.088226 -0.047126
-0.088305 -0.046122
-0.088427 -0.045090
-0.088582 -0.044011
-0.088759 -0.042858
-0.088946 -0.041602
-0.089131 -0.040215
-0.089309 -0.038674
-0.089470 -0.036961
-0.089611 -0.035066
-0.089726 -0.032989
-0.089814 -0.030737
-0.089874 -0.028322
-0.089905 -0.025763
-0.089910 -0.023085
-0.089892 -0.020313
-0.089856 -0.017473
-0.089808 -0.014590
-0.089756 -0.011680
-0.089706 -0.008756
-0.089668 -0.005820
-0.089654 -0.002874
-0.089675 0.000089
-0.089746 0.003071
-0.089881 0.006079
-0.090091 0.009114
-0.090381 0.012174
-0.090746 0.015249
-0.091176 0.018320
-0.091651 0.021364
-0.092149 0.024353
-0.092644 0.027262
-0.093110 0.030067
-0.093522 0.032752
-0.093854 0.035308
-0.094086 0.037729
-0.094202 0.040017
-0.094192 0.042174
-0.094056 0.044201
-0.093804 0.046095
-0.093455 0.047849
-0.093033 0.049448
-0.092569 0.050880
-0.092090 0.052130
-0.091623 0.053190
-0.091185 0.054058
-0.090789 0.054738
-0.090437 0.055235
-0.090121 0.055560
-0.089825 0.055718
-0.089524 0.055718
-0.089187 0.055569
-0.088783 0.055281
-0.088282 0.054871
-0.087661 0.054352
-0.086906 0.053741
0.112570 -0.024587
0.110617 -0.026341
0.108597 -0.027950
0.106535 -0.029416
0.104453 -0.030747
0.102366 -0.031950
0.100280 -0.033037
0.098194 -0.034020
0.096101 -0.034912
0.093990 -0.035723
0.091847 -0.036456
0.089662 -0.037108
0.087425 -0.037673
0.085134 -0.038140
0.082791 -0.038498
0.080405 -0.038738
0.077990 -0.038857
0.075565 -0.038857
0.073149 -0.038745
0.070765 -0.038539
0.068431 -0.038260
0.066166 -0.037932
0.063981 -0.037581
0.061884 -0.037230
0.059877 -0.036895
0.057959 -0.036590
0.056123 -0.036320
0.054364 -0.036084
0.052677 -0.035876
0.051057 -0.035682
0.049506 -0.035489
0.048026 -0.035282
0.046624 -0.035046
0.045309 -0.034770
0.044090 -0.034447
0.042977 -0.034070
0.041976 -0.033640
0.041088 -0.033160
0.040311 -0.032637
0.039636 -0.032082
0.039054 -0.031506
0.038551 -0.030920
0.038117 -0.030330
0.037739 -0.029735
0.037411 -0.029125
0.037128 -0.028485
0.036888 -0.027796
0.036693 -0.027038
0.036543 -0.026197
0.036441 -0.025263
0.036388 -0.024234
0.036386 -0.023112
0.036434 -0.021904
0.036527 -0.020615
0.036659 -0.019252
0.036815 -0.017820
0.036979 -0.016319
0.037134 -0.014750
0.037260 -0.013110
0.037341 -0.011395
0.037364 -0.009600
0.037318 -0.007718
0.037199 -0.005739
0.037004 -0.003652
0.036728 -0.001447
0.036369 0.000883
0.035924 0.003338
0.035385 0.005908
0.034751 0.008574
0.034017 0.011305
0.033184 0.014065
0.032256 0.016814
0.031236 0.019513
0.030131 0.022127
0.028946 0.024630
0.027686 0.027007
0.026359 0.029250
0.024975 0.031363
0.023548 0.033356
0.022095 0.035245
0.020634 0.037046
0.019179 0.038776
0.017742 0.040452
0.016319 0.042089
0.014903 0.043702
0.013473 0.045300
0.012007 0.046892
0.010478 0.048478
0.008866 0.050050
0.007152 0.051594
0.005328 0.053091
0.003390 0.054516
0.001346 0.055844
-0.000793 0.057052
-0.003009 0.058123
-0.005276 0.059044
-0.007567 0.059803
-0.009850 0.060393
-0.012096 0.060806
-0.014273 0.061028
-0.016361 0.061045
0.008319 -0.011411
0.006459 -0.013241
0.004677 -0.015066
0.002949 -0.016852
0.001256 -0.018570
-0.000408 -0.020201
-0.002041 -0.021736
-0.003633 -0.023175
-0.005168 -0.024522
-0.006632 -0.025788
-0.008013 -0.026982
-0.009302 -0.028117
-0.010490 -0.029206
-0.011575 -0.030258
-0.012553 -0.031285
-0.013424 -0.032293
-0.014192 -0.033290
-0.014863 -0.034277
-0.015445 -0.035258
-0.015950 -0.036230
-0.016389 -0.037190
-0.016776 -0.038134
-0.017120 -0.039058
-0.017425 -0.039959
-0.017693 -0.040834
-0.017917 -0.041687
-0.018091 -0.042519
-0.018208 -0.043331
-0.018269 -0.044124
-0.018274 -0.044895
-0.018231 -0.045640
-0.018151 -0.046356
-0.018044 -0.047037
-0.017921 -0.047678
-0.017789 -0.048276
-0.017655 -0.048823
-0.017521 -0.049311
-0.017389 -0.049735
-0.017258 -0.050088
-0.017126 -0.050367
-0.016989 -0.050569
-0.016841 -0.050698
-0.016672 -0.050758
-0.016475 -0.050755
-0.016239 -0.050694
-0.015962 -0.050574
-0.015650 -0.050391
-0.015316 -0.050131
-0.014985 -0.049781
-0.014685 -0.049323
-0.014451 -0.048744
-0.014312 -0.048032
-0.014299 -0.047180
-0.014433 -0.046186
-0.014733 -0.045045
-0.015207 -0.043757
-0.015854 -0.042322
-0.016663 -0.040742
-0.017619 -0.039025
-0.018698 -0.037181
-0.019877 -0.035225
-0.021131 -0.033175
-0.022433 -0.031051
-0.023762 -0.028872
-0.025097 -0.026655
-0.026426 -0.024410
-0.027743 -0.022138
-0.029050 -0.019834
-0.030357 -0.017491
-0.031674 -0.015101
-0.033012 -0.012662
-0.034379 -0.010175
-0.035780 -0.007651
-0.037219 -0.005101
-0.038693 -0.002538
-0.040199 0.000024
-0.041726 0.002574
-0.043260 0.005101
-0.044780 0.007591
-0.046266 0.010030
-0.047702 0.012405
-0.049074 0.014701
-0.050375 0.016909
-0.051603 0.019018
-0.052762 0.021024
-0.053857 0.022927
-0.054899 0.024731
-0.055896 0.026443
-0.056860 0.028068
-0.057793 0.029609
-0.058698 0.031065
-0.059567 0.032427
-0.060393 0.033684
-0.061167 0.034825
-0.061879 0.035839
-0.062522 0.036719
-0.063095 0.037457
-0.063593 0.038048
-0.064019 0.038483
-0.064375 0.038752
-0.064666 0.038844
0.095701 0.047873
0.093852 0.046088
0.092012 0.044316
0.090180 0.042574
0.088357 0.040880
0.086546 0.039246
0.084748 0.037687
0.082965 0.036211
0.081197 0.034831
0.079447 0.033554
0.077716 0.032385
0.076008 0.031327
0.074326 0.030378
0.072675 0.029531
0.071059 0.028775
0.069481 0.028093
0.067943 0.027467
0.066446 0.026875
0.064987 0.026297
0.063567 0.025712
0.062187 0.025104
0.060851 0.024456
0.059567 0.023756
0.058346 0.022998
0.057199 0.022178
0.056132 0.021300
0.055151 0.020372
0.054254 0.019406
0.053437 0.018417
0.052692 0.017419
0.052009 0.016424
0.051377 0.015442
0.050787 0.014476
0.050226 0.013524
0.049686 0.012581
0.049156 0.011635
0.048629 0.010671
0.048099 0.009674
0.047565 0.008630
0.047028 0.007527
0.046494 0.006361
0.045972 0.005134
0.045473 0.003855
0.045005 0.002543
0.044575 0.001225
0.044182 -0.000066
0.043819 -0.001295
0.043477 -0.002423
0.043139 -0.003416
0.042792 -0.004246
0.042419 -0.004891
0.042008 -0.005336
0.041548 -0.005573
0.041030 -0.005601
0.040447 -0.005424
0.039799 -0.005052
0.039088 -0.004497
0.038322 -0.003779
0.037516 -0.002917
0.036686 -0.001936
0.035854 -0.000857
0.035041 0.000299
0.034265 0.001516
0.033539 0.002785
0.032866 0.004107
0.032242 0.005490
0.031653 0.006946
0.031082 0.008490
0.030510 0.010133
0.029923 0.011881
0.029309 0.013732
0.028665 0.015678
0.027988 0.017708
0.027284 0.019809
0.026557 0.021966
0.025818 0.024163
0.025074 0.026383
0.024338 0.028604
0.023618 0.030804
0.022924 0.032960
0.022262 0.035048
0.021632 0.037051
0.021035 0.038952
0.020465 0.040742
0.019914 0.042420
0.019372 0.043989
0.018826 0.045461
0.018268 0.046847
0.017694 0.048163
0.017105 0.049418
0.016509 0.050621
0.015918 0.051776
0.015349 0.052886
0.014816 0.053952
0.014332 0.054973
0.013907 0.055945
0.013543 0.056862
0.013239 0.057711
0.012987 0.058476
0.012773 0.059138
0.012578 0.059678
-0.078752 0.021087
-0.080609 0.019314
-0.082347 0.017595
-0.083975 0.015955
-0.085507 0.014407
-0.086955 0.012956
-0.088333 0.011589
-0.089652 0.010272
-0.090925 0.008955
-0.092160 0.007582
-0.093366 0.006096
-0.094540 0.004464
-0.095671 0.002677
-0.096739 0.000760
-0.097716 -0.001243
-0.098573 -0.003275
-0.099284 -0.005276
-0.099828 -0.007195
-0.100187 -0.008993
-0.100349 -0.010642
-0.100306 -0.012126
-0.100059 -0.013445
-0.099615 -0.014609
-0.098995 -0.015642
-0.098228 -0.016582
-0.097352 -0.017480
-0.096415 -0.018398
-0.095461 -0.019405
-0.094534 -0.020561
-0.093661 -0.021903
-0.092854 -0.023438
-0.092106 -0.025132
-0.091397 -0.026927
-0.090699 -0.028747
-0.089984 -0.030519
-0.089228 -0.032176
-0.088414 -0.033663
-0.087531 -0.034944
-0.086575 -0.035992
-0.085548 -0.036797
-0.084457 -0.037360
-0.083319 -0.037695
-0.082157 -0.037826
-0.081000 -0.037790
-0.079881 -0.037627
-0.078833 -0.037380
-0.077884 -0.037083
-0.077053 -0.036754
-0.076350 -0.036390
-0.075774 -0.035968
-0.075320 -0.035454
-0.074978 -0.034811
-0.074739 -0.034008
-0.074592 -0.033025
-0.074523 -0.031849
-0.074519 -0.030479
-0.074565 -0.028921
-0.074644 -0.027187
-0.074745 -0.025295
-0.074855 -0.023266
-0.074966 -0.021123
-0.075074 -0.018890
-0.075174 -0.016588
-0.075267 -0.014235
-0.075350 -0.011841
-0.075422 -0.009407
-0.075486 -0.006930
-0.075549 -0.004404
-0.075625 -0.001826
-0.075736 0.000802
-0.075904 0.003468
-0.076149 0.006151
-0.076485 0.008821
-0.076914 0.011441
-0.077430 0.013972
-0.078017 0.016380
-0.078656 0.018631
-0.079321 0.020704
-0.079985 0.022583
-0.080619 0.024267
-0.081191 0.025763
-0.081666 0.027089
-0.082010 0.028272
-0.082190 0.029340
-0.082186 0.030321
-0.081993 0.031231
-0.081627 0.032075
-0.081122 0.032851
-0.080524 0.033552
-0.079881 0.034170
-0.079239 0.034700
-0.078634 0.035133
-0.078090 0.035458
-0.077619 0.035661
-0.077219 0.035723
-0.076877 0.035629
-0.076570 0.035370
-0.076269 0.034946
-0.075937 0.034369
-0.075539 0.033658
-0.075039 0.032838
0.017600 0.011273
0.015586 0.009492
0.013434 0.007775
0.011172 0.006132
0.008834 0.004567
0.006451 0.003080
0.004052 0.001671
0.001659 0.000333
-0.000714 -0.000938
-0.003062 -0.002144
-0.005385 -0.003284
-0.007691 -0.004351
-0.009989 -0.005334
-0.012281 -0.006224
-0.014565 -0.007010
-0.016827 -0.007692
-0.019048 -0.008275
-0.021204 -0.008769
-0.023274 -0.009191
-0.025237 -0.009561
-0.027081 -0.009904
-0.028800 -0.010244
-0.030392 -0.010611
-0.031866 -0.011035
-0.033234 -0.011542
-0.034515 -0.012155
-0.035727 -0.012883
-0.036890 -0.013726
-0.038019 -0.014667
-0.039124 -0.015679
-0.040208 -0.016729
-0.041271 -0.017785
-0.042307 -0.018821
-0.043303 -0.019818
-0.044241 -0.020767
-0.045097 -0.021661
-0.045844 -0.022499
-0.046462 -0.023285
-0.046935 -0.024024
-0.047264 -0.024729
-0.047456 -0.025415
-0.047531 -0.026100
-0.047511 -0.026802
-0.047424 -0.027533
-0.047294 -0.028294
-0.047143 -0.029069
-0.046982 -0.029830
-0.046821 -0.030532
-0.046659 -0.031129
-0.046494 -0.031578
-0.046320 -0.031844
-0.046126 -0.031903
-0.045903 -0.031750
-0.045637 -0.031387
-0.045317 -0.030828
-0.044933 -0.030092
-0.044483 -0.029195
-0.043974 -0.028154
-0.043424 -0.026980
-0.042858 -0.025681
-0.042305 -0.024262
-0.041790 -0.022730
-0.041335 -0.021085
-0.040956 -0.019328
-0.040661 -0.017453
-0.040456 -0.015456
-0.040339 -0.013332
-0.040308 -0.011079
-0.040355 -0.008699
-0.040472 -0.006200
-0.040646 -0.003590
-0.040869 -0.000886
-0.041128 0.001897
-0.041414 0.004739
-0.041715 0.007618
-0.042021 0.010510
-0.042321 0.013395
-0.042603 0.016251
-0.042856 0.019064
-0.043066 0.021816
-0.043223 0.024496
-0.043314 0.027088
-0.043335 0.029579
-0.043284 0.031950
-0.043169 0.034182
-0.043003 0.036255
-0.042803 0.038151
-0.042588 0.039858
-0.042375 0.041371
-0.042183 0.042695
-0.042031 0.043842
-0.041933 0.044833
-0.041900 0.045695
-0.041937 0.046459
-0.042040 0.047151
-0.042195 0.047798
-0.042376 0.048418
-0.042555 0.049025
-0.042697 0.049620
-0.042773 0.050197
-0.042757 0.050734
0.019157 0.048270
0.017321 0.046416
0.015590 0.044429
0.013962 0.042354
0.012426 0.040240
0.010967 0.038131
0.009569 0.036060
0.008216 0.034040
0.006900 0.032066
0.005617 0.030125
0.004369 0.028200
0.003167 0.026286
0.002022 0.024385
0.000949 0.022509
-0.000037 0.020675
-0.000926 0.018900
-0.001709 0.017197
-0.002375 0.015575
-0.002916 0.014033
-0.003316 0.012560
-0.003563 0.011133
-0.003640 0.009719
-0.003541 0.008279
-0.003274 0.006774
-0.002870 0.005171
-0.002374 0.003443
-0.001843 0.001575
-0.001327 -0.000437
-0.000857 -0.002580
-0.000446 -0.004819
-0.000089 -0.007102
0.000228 -0.009369
0.000518 -0.011559
0.000795 -0.013622
0.001064 -0.015516
0.001329 -0.017215
0.001589 -0.018702
0.001843 -0.019972
0.002089 -0.021036
0.002327 -0.021916
0.002556 -0.022652
0.002776 -0.023297
0.002979 -0.023912
0.003154 -0.024555
0.003277 -0.025269
0.003321 -0.026067
0.003268 -0.026929
0.003109 -0.027806
0.002850 -0.028633
0.002507 -0.029340
0.002093 -0.029867
0.001620 -0.030161
0.001094 -0.030188
0.000516 -0.029924
-0.000116 -0.029360
-0.000800 -0.028503
-0.001534 -0.027369
-0.002316 -0.025990
-0.003137 -0.024405
-0.003992 -0.022667
-0.004874 -0.020832
-0.005779 -0.018959
-0.006701 -0.017099
-0.007640 -0.015290
-0.008592 -0.013547
-0.009554 -0.011863
-0.010522 -0.010208
-0.011496 -0.008543
-0.012477 -0.006825
-0.013469 -0.005021
-0.014480 -0.003104
-0.015515 -0.001056
-0.016578 0.001127
-0.017667 0.003434
-0.018770 0.005841
-0.019867 0.008312
-0.020937 0.010805
-0.021950 0.013277
-0.022881 0.015688
-0.023702 0.018004
-0.024387 0.020199
-0.024916 0.022260
-0.025275 0.024181
-0.025455 0.025960
-0.025459 0.027588
-0.025302 0.029060
-0.025008 0.030378
-0.024610 0.031549
-0.024143 0.032586
-0.023641 0.033507
-0.023136 0.034329
-0.022653 0.035072
-0.022213 0.035751
-0.021825 0.036376
-0.021488 0.036949
-0.021185 0.037470
-0.020892 0.037939
-0.020573 0.038357
-0.020191 0.038727
-0.019709 0.039050
-0.019103 0.039320
0.060138 0.020756
0.058243 0.018935
0.056290 0.017052
0.054301 0.015116
0.052301 0.013145
0.050313 0.011157
0.048355 0.009177
0.046438 0.007228
0.044567 0.005334
0.042740 0.003518
0.040949 0.001797
0.039185 0.000183
0.037431 -0.001317
0.035671 -0.002706
0.033884 -0.003994
0.032045 -0.005198
0.030133 -0.006340
0.028126 -0.007444
0.026014 -0.008531
0.023799 -0.009610
0.021501 -0.010683
0.019153 -0.011736
0.016799 -0.012744
0.014482 -0.013677
0.012243 -0.014503
0.010111 -0.015189
0.008108 -0.015711
0.006246 -0.016049
0.004528 -0.016196
0.002951 -0.016150
0.001506 -0.015923
0.000182 -0.015536
-0.001036 -0.015019
-0.002167 -0.014407
-0.003228 -0.013745
-0.004233 -0.013072
-0.005194 -0.012428
-0.006110 -0.011841
-0.006975 -0.011326
-0.007770 -0.010888
-0.008477 -0.010517
-0.009076 -0.010193
-0.009554 -0.009887
-0.009910 -0.009566
-0.010152 -0.009194
-0.010297 -0.008736
-0.010363 -0.008165
-0.010371 -0.007457
-0.010340 -0.006603
-0.010283 -0.005600
-0.010210 -0.004455
-0.010129 -0.003184
-0.010043 -0.001803
-0.009955 -0.000332
-0.009863 0.001211
-0.009763 0.002813
-0.009645 0.004462
-0.009500 0.006152
-0.009318 0.007876
-0.009086 0.009627
-0.008800 0.011398
-0.008454 0.013181
-0.008054 0.014971
-0.007607 0.016765
-0.007127 0.018564
-0.006632 0.020375
-0.006135 0.022204
-0.005649 0.024057
-0.005183 0.025940
-0.004740 0.027853
-0.004320 0.029795
-0.003921 0.031764
-0.003542 0.033756
-0.003180 0.035765
-0.002836 0.037781
-0.002512 0.039795
-0.002217 0.041791
-0.001961 0.043751
-0.001757 0.045654
-0.001615 0.047479
-0.001548 0.049206
-0.001564 0.050818
-0.001671 0.052306
-0.001875 0.053663
-0.002177 0.054889
-0.002574 0.055991
-0.003059 0.056978
-0.003620 0.057866
-0.004241 0.058670
-0.004904 0.059409
-0.005594 0.060100
-0.006298 0.060757
-0.007010 0.061385
-0.007731 0.061983
-0.008466 0.062541
-0.009227 0.063042
-0.010025 0.063464
-0.010870 0.063785
-0.011769 0.063982
-0.012721 0.064036
-0.013724 0.063932
0.011688 -0.000371
0.009792 -0.002123
0.007927 -0.003848
0.006088 -0.005535
0.004266 -0.007176
0.002449 -0.008772
0.000625 -0.010325
-0.001210 -0.011838
-0.003057 -0.013312
-0.004910 -0.014749
-0.006760 -0.016146
-0.008597 -0.017502
-0.010410 -0.018813
-0.012190 -0.020076
-0.013929 -0.021289
-0.015624 -0.022451
-0.017275 -0.023566
-0.018884 -0.024638
-0.020460 -0.025680
-0.022010 -0.026703
-0.023541 -0.027724
-0.025057 -0.028758
-0.026558 -0.029812
-0.028033 -0.030891
-0.029467 -0.031987
-0.030840 -0.033088
-0.032131 -0.034178
-0.033318 -0.035239
-0.034386 -0.036253
-0.035324 -0.037207
-0.036127 -0.038089
-0.036797 -0.038892
-0.037339 -0.039611
-0.037768 -0.040249
-0.038098 -0.040815
-0.038352 -0.041323
-0.038551 -0.041795
-0.038718 -0.042252
-0.038872 -0.042717
-0.039030 -0.043206
-0.039200 -0.043722
-0.039380 -0.044257
-0.039564 -0.044788
-0.039742 -0.045280
-0.039903 -0.045696
-0.040038 -0.045997
-0.040147 -0.046145
-0.040230 -0.046111
-0.040296 -0.045868
-0.040355 -0.045401
-0.040421 -0.044701
-0.040505 -0.043769
-0.040620 -0.042619
-0.040774 -0.041273
-0.040972 -0.039760
-0.041218 -0.038115
-0.041509 -0.036370
-0.041838 -0.034557
-0.042190 -0.032699
-0.042547 -0.030811
-0.042889 -0.028900
-0.043192 -0.026967
-0.043439 -0.025011
-0.043618 -0.023025
-0.043727 -0.021002
-0.043773 -0.018930
-0.043774 -0.016795
-0.043756 -0.014581
-0.043748 -0.012274
-0.043780 -0.009862
-0.043875 -0.007342
-0.044045 -0.004721
-0.044290 -0.002017
-0.044597 0.000745
-0.044945 0.003533
-0.045306 0.006319
-0.045650 0.009075
-0.045953 0.011778
-0.046195 0.014410
-0.046365 0.016953
-0.046460 0.019392
-0.046484 0.021712
-0.046444 0.023902
-0.046355 0.025953
-0.046229 0.027861
-0.046085 0.029625
-0.045937 0.031251
-0.045800 0.032750
-0.045682 0.034135
-0.045590 0.035425
-0.045518 0.036640
-0.045456 0.037799
-0.045384 0.038920
-0.045281 0.040016
-0.045124 0.041093
-0.044899 0.042149
-0.044600 0.043173
-0.044236 0.044147
-0.043823 0.045047
-0.043387 0.045850
-0.042953 0.046532
0.099940 0.010945
0.098053 0.009115
0.096083 0.007198
0.094082 0.005251
0.092106 0.003330
0.090205 0.001480
0.088413 -0.000270
0.086739 -0.001921
0.085167 -0.003493
0.083666 -0.005024
0.082194 -0.006549
0.080714 -0.008101
0.079194 -0.009700
0.077611 -0.011356
0.075951 -0.013069
0.074209 -0.014835
0.072385 -0.016641
0.070486 -0.018474
0.068525 -0.020322
0.066518 -0.022170
0.064488 -0.024010
0.062455 -0.025836
0.060443 -0.027646
0.058472 -0.029444
0.056556 -0.031233
0.054703 -0.033018
0.052918 -0.034798
0.051198 -0.036562
0.049542 -0.038293
0.047947 -0.039970
0.046410 -0.041568
0.044928 -0.043063
0.043497 -0.044437
0.042114 -0.045672
0.040776 -0.046756
0.039484 -0.047683
0.038236 -0.048450
0.037033 -0.049064
0.035873 -0.049538
0.034753 -0.049897
0.033665 -0.050173
0.032603 -0.050403
0.031555 -0.050619
0.030515 -0.050841
0.029477 -0.051068
0.028442 -0.051273
0.027411 -0.051413
0.026389 -0.051435
0.025379 -0.051292
0.024382 -0.050940
0.023397 -0.050351
0.022423 -0.049503
0.021458 -0.048392
0.020499 -0.047020
0.019548 -0.045404
0.018606 -0.043570
0.017674 -0.041553
0.016753 -0.039396
0.015845 -0.037146
0.014950 -0.034850
0.014069 -0.032550
0.013203 -0.030277
0.012355 -0.028042
0.011527 -0.025842
0.010718 -0.023656
0.009925 -0.021458
0.009141 -0.019219
0.008357 -0.016914
0.007561 -0.014525
0.006742 -0.012041
0.005890 -0.009460
0.004998 -0.006789
0.004062 -0.004044
0.003085 -0.001250
0.002073 0.001561
0.001038 0.004358
-0.000003 0.007110
-0.001029 0.009792
-0.002017 0.012390
-0.002945 0.014897
-0.003798 0.017310
-0.004566 0.019630
-0.005257 0.021854
-0.005884 0.023978
-0.006471 0.025997
-0.007042 0.027907
-0.007621 0.029708
-0.008227 0.031398
-0.008879 0.032981
-0.009590 0.034459
-0.010367 0.035837
-0.011213 0.037118
-0.012123 0.038308
-0.013083 0.039415
-0.014069 0.040448
-0.015045 0.041421
-0.015973 0.042352
-0.016810 0.043259
-0.017527 0.044154
-0.018108 0.045037
-0.018564 0.045896
0.009980 -0.004545
0.008100 -0.006362
0.006279 -0.008134
0.004528 -0.009815
0.002868 -0.011358
0.001324 -0.012722
-0.000074 -0.013878
-0.001300 -0.014812
-0.002332 -0.015517
-0.003159 -0.015997
-0.003776 -0.016264
-0.004194 -0.016334
-0.004433 -0.016233
-0.004521 -0.015997
-0.004494 -0.015675
-0.004395 -0.015330
-0.004264 -0.015030
-0.004139 -0.014837
-0.004045 -0.014794
-0.003988 -0.014914
-0.003952 -0.015175
-0.003909 -0.015533
-0.003820 -0.015933
-0.003650 -0.016322
-0.003367 -0.016656
-0.002948 -0.016905
-0.002379 -0.017049
-0.001659 -0.017080
-0.000798 -0.016998
0.000177 -0.016813
0.001231 -0.016542
0.002317 -0.016210
0.003387 -0.015853
0.004388 -0.015515
0.005278 -0.015241
0.006021 -0.015069
0.006599 -0.015018
0.007009 -0.015078
0.007266 -0.015210
0.007392 -0.015360
0.007414 -0.015470
0.007355 -0.015488
0.007237 -0.015376
0.007076 -0.015107
0.006886 -0.014667
0.006675 -0.014052
0.006446 -0.013262
0.006196 -0.012305
0.005915 -0.011192
0.005588 -0.009940
0.005200 -0.008566
0.004736 -0.007096
0.004187 -0.005556
0.003554 -0.003970
0.002842 -0.002357
0.002064 -0.000726
0.001227 0.000926
0.000337 0.002609
-0.000610 0.004335
-0.001622 0.006115
-0.002712 0.007959
-0.003893 0.009871
-0.005172 0.011850
-0.006556 0.013888
-0.008045 0.015978
-0.009635 0.018110
-0.011320 0.020277
-0.013088 0.022474
-0.014922 0.024701
-0.016796 0.026962
-0.018676 0.029261
-0.020520 0.031604
-0.022282 0.033995
-0.023922 0.036427
-0.025408 0.038886
-0.026727 0.041343
-0.027882 0.043764
-0.028887 0.046111
-0.029767 0.048349
-0.030545 0.050451
-0.031245 0.052392
-0.031885 0.054151
-0.032478 0.055712
-0.033036 0.057066
-0.033563 0.058217
-0.034062 0.059178
-0.034529 0.059975
-0.034954 0.060647
-0.035320 0.061242
-0.035604 0.061809
-0.035780 0.062391
-0.035826 0.063010
-0.035731 0.063664
-0.035502 0.064326
-0.035155 0.064952
-0.034716 0.065491
-0.034212 0.065896
-0.033667 0.066127
-0.033102 0.066154
-0.032532 0.065954
-0.031965 0.065510
0.023265 -0.004892
0.021457 -0.006543
0.019677 -0.008000
0.017937 -0.009267
0.016253 -0.010356
0.014632 -0.011291
0.013076 -0.012112
0.011576 -0.012868
0.010111 -0.013617
0.008647 -0.014418
0.007151 -0.015317
0.005592 -0.016336
0.003958 -0.017463
0.002251 -0.018657
0.000493 -0.019854
-0.001285 -0.020987
-0.003050 -0.021992
-0.004765 -0.022819
-0.006400 -0.023435
-0.007925 -0.023820
-0.009320 -0.023972
-0.010567 -0.023900
-0.011661 -0.023631
-0.012602 -0.023206
-0.013404 -0.022679
-0.014092 -0.022121
-0.014705 -0.021612
-0.015287 -0.021230
-0.015879 -0.021040
-0.016512 -0.021078
-0.017194 -0.021339
-0.017911 -0.021778
-0.018632 -0.022330
-0.019319 -0.022920
-0.019933 -0.023481
-0.020441 -0.023961
-0.020815 -0.024318
-0.021035 -0.024527
-0.021090 -0.024571
-0.020982 -0.024444
-0.020720 -0.024150
-0.020326 -0.023705
-0.019832 -0.023133
-0.019277 -0.022472
-0.018703 -0.021764
-0.018151 -0.021048
-0.017656 -0.020352
-0.017238 -0.019683
-0.016902 -0.019020
-0.016641 -0.018321
-0.016437 -0.017539
-0.016274 -0.016627
-0.016133 -0.015553
-0.015998 -0.014300
-0.015857 -0.012864
-0.015698 -0.011247
-0.015515 -0.009461
-0.015304 -0.007519
-0.015069 -0.005439
-0.014817 -0.003239
-0.014560 -0.000938
-0.014312 0.001445
-0.014083 0.003893
-0.013880 0.006394
-0.013703 0.008939
-0.013550 0.011528
-0.013419 0.014162
-0.013312 0.016846
-0.013239 0.019578
-0.013219 0.022352
-0.013274 0.025154
-0.013425 0.027965
-0.013689 0.030762
-0.014079 0.033519
-0.014602 0.036212
-0.015257 0.038814
-0.016038 0.041306
-0.016934 0.043669
-0.017924 0.045893
-0.018981 0.047976
-0.020069 0.049927
-0.021145 0.051766
-0.022158 0.053518
-0.023063 0.055212
-0.023823 0.056871
-0.024424 0.058503
-0.024873 0.060098
-0.025199 0.061631
-0.025443 0.063072
-0.025652 0.064392
-0.025869 0.065565
-0.026130 0.066575
-0.026459 0.067408
-0.026871 0.068057
-0.027368 0.068515
-0.027941 0.068782
-0.028570 0.068866
-0.029226 0.068783
-0.029867 0.068561
-0.030445 0.068237
-0.030909 0.067854
0.121290 0.019031
0.119434 0.017324
0.117453 0.015733
0.115364 0.014248
0.113177 0.012848
0.110896 0.011510
0.108523 0.010208
0.106061 0.008918
0.103515 0.007622
0.100892 0.006308
0.098196 0.004977
0.095426 0.003642
0.092579 0.002321
0.089654 0.001040
0.086650 -0.000180
0.083567 -0.001322
0.080411 -0.002377
0.077190 -0.003348
0.073913 -0.004242
0.070591 -0.005076
0.067235 -0.005870
0.063863 -0.006641
0.060493 -0.007400
0.057151 -0.008152
0.053865 -0.008894
0.050669 -0.009618
0.047593 -0.010319
0.044665 -0.010994
0.041907 -0.011639
0.039332 -0.012253
0.036949 -0.012833
0.034758 -0.013375
0.032755 -0.013880
0.030934 -0.014353
0.029285 -0.014806
0.027794 -0.015258
0.026445 -0.015732
0.025222 -0.016250
0.024107 -0.016831
0.023089 -0.017478
0.022162 -0.018182
0.021325 -0.018915
0.020584 -0.019639
0.019948 -0.020312
0.019424 -0.020896
0.019020 -0.021364
0.018744 -0.021698
0.018599 -0.021894
0.018587 -0.021951
0.018706 -0.021873
0.018950 -0.021667
0.019311 -0.021341
0.019774 -0.020905
0.020326 -0.020370
0.020949 -0.019751
0.021627 -0.019057
0.022343 -0.018295
0.023083 -0.017465
0.023834 -0.016555
0.024586 -0.015552
0.025331 -0.014436
0.026061 -0.013190
0.026769 -0.011804
0.027447 -0.010274
0.028091 -0.008605
0.028696 -0.006810
0.029258 -0.004906
0.029772 -0.002913
0.030231 -0.000849
0.030629 0.001269
0.030957 0.003426
0.031210 0.005609
0.031384 0.007808
0.031476 0.010015
0.031488 0.012226
0.031418 0.014442
0.031267 0.016662
0.031027 0.018885
0.030692 0.021106
0.030250 0.023316
0.029690 0.025501
0.029004 0.027645
0.028190 0.029731
0.027249 0.031740
0.026188 0.033659
0.025016 0.035476
0.023744 0.037189
0.022383 0.038801
0.020944 0.040323
0.019438 0.041769
0.017881 0.043154
0.016291 0.044494
0.014687 0.045798
0.013087 0.047071
0.011504 0.048310
0.009940 0.049504
0.008391 0.050636
0.006843 0.051679
0.005284 0.052604
0.003699 0.053381
0.002080 0.053983
0.032007 0.020988
0.030084 0.019212
0.028113 0.017522
0.026086 0.015927
0.023992 0.014424
0.021819 0.013001
0.019556 0.011638
0.017198 0.010313
0.014745 0.009004
0.012201 0.007690
0.009575 0.006357
0.006882 0.004996
0.004138 0.003603
0.001360 0.002178
-0.001431 0.000725
-0.004216 -0.000750
-0.006977 -0.002239
-0.009698 -0.003736
-0.012367 -0.005234
-0.014976 -0.006732
-0.017523 -0.008231
-0.020010 -0.009739
-0.022441 -0.011266
-0.024822 -0.012826
-0.027153 -0.014429
-0.029433 -0.016080
-0.031649 -0.017777
-0.033786 -0.019509
-0.035824 -0.021261
-0.037742 -0.023011
-0.039517 -0.024738
-0.041134 -0.026422
-0.042578 -0.028045
-0.043840 -0.029591
-0.044916 -0.031051
-0.045805 -0.032419
-0.046515 -0.033697
-0.047057 -0.034893
-0.047448 -0.036020
-0.047710 -0.037097
-0.047866 -0.038146
-0.047940 -0.039185
-0.047953 -0.040225
-0.047919 -0.041265
-0.047843 -0.042290
-0.047722 -0.043271
-0.047548 -0.044167
-0.047306 -0.044933
-0.046981 -0.045524
-0.046563 -0.045901
-0.046043 -0.046033
-0.045419 -0.045902
-0.044693 -0.045496
-0.043871 -0.044815
-0.042961 -0.043868
-0.041974 -0.042670
-0.040921 -0.041246
-0.039815 -0.039624
-0.038670 -0.037839
-0.037495 -0.035923
-0.036302 -0.033906
-0.035100 -0.031812
-0.033895 -0.029656
-0.032697 -0.027447
-0.031511 -0.025185
-0.030347 -0.022864
-0.029210 -0.020478
-0.028109 -0.018020
-0.027049 -0.015487
-0.026039 -0.012882
-0.025085 -0.010216
-0.024194 -0.007504
-0.023369 -0.004766
-0.022612 -0.002022
-0.021920 0.000706
-0.021287 0.003401
-0.020704 0.006049
-0.020161 0.008639
-0.019645 0.011165
-0.019148 0.013623
-0.018665 0.016008
-0.018198 0.018317
-0.017754 0.020546
-0.017345 0.022695
-0.016983 0.024765
-0.016684 0.026759
-0.016461 0.028681
-0.016328 0.030533
-0.016298 0.032310
-0.016379 0.034007
-0.016577 0.035615
-0.016890 0.037124
-0.017312 0.038527
-0.017826 0.039821
-0.018414 0.041005
-0.019052 0.042081
-0.019720 0.043052
-0.020402 0.043918
-0.021091 0.044671
-0.021788 0.045303
-0.022504 0.045796
0.077969 0.018474
0.076115 0.016678
0.074255 0.014881
0.072400 0.013102
0.070566 0.011362
0.068771 0.009675
0.067030 0.008044
0.065354 0.006464
0.063748 0.004916
0.062210 0.003382
0.060738 0.001845
0.059330 0.000300
0.057987 -0.001247
0.056713 -0.002782
0.055514 -0.004284
0.054397 -0.005736
0.053365 -0.007122
0.052422 -0.008431
0.051570 -0.009660
0.050809 -0.010808
0.050139 -0.011884
0.049556 -0.012902
0.049056 -0.013884
0.048626 -0.014861
0.048252 -0.015866
0.047910 -0.016941
0.047575 -0.018121
0.047222 -0.019431
0.046834 -0.020876
0.046406 -0.022437
0.045945 -0.024070
0.045463 -0.025722
0.044977 -0.027338
0.044500 -0.028869
0.044043 -0.030277
0.043614 -0.031535
0.043218 -0.032625
0.042861 -0.033541
0.042546 -0.034283
0.042276 -0.034865
0.042051 -0.035309
0.041871 -0.035646
0.041730 -0.035914
0.041615 -0.036150
0.041511 -0.036385
0.041398 -0.036632
0.041261 -0.036883
0.041089 -0.037111
0.040876 -0.037270
0.040621 -0.037313
0.040319 -0.037195
0.039966 -0.036879
0.039555 -0.036342
0.039079 -0.035569
0.038527 -0.034554
0.037893 -0.033303
0.037174 -0.031824
0.036369 -0.030138
0.035483 -0.028267
0.034522 -0.026239
0.033500 -0.024084
0.032432 -0.021830
0.031334 -0.019498
0.030223 -0.017103
0.029116 -0.014650
0.028021 -0.012140
0.026941 -0.009570
0.025872 -0.006943
0.024799 -0.004262
0.023706 -0.001534
0.022574 0.001231
0.021386 0.004022
0.020126 0.006823
0.018782 0.009618
0.017349 0.012385
0.015828 0.015106
0.014230 0.017761
0.012573 0.020339
0.010882 0.022836
0.009194 0.025257
0.007548 0.027618
0.005983 0.029939
0.004535 0.032240
0.003221 0.034526
0.002045 0.036787
0.000987 0.038994
0.000017 0.041111
-0.000901 0.043101
-0.001805 0.044939
-0.002728 0.046606
-0.003698 0.048096
-0.004739 0.049409
-0.005864 0.050547
-0.007076 0.051514
-0.008365 0.052315
-0.009708 0.052955
-0.011071 0.053444
-0.012410 0.053798
-0.013676 0.054038
-0.014826 0.054182
-0.015824 0.054245
-0.000638 -0.001913
-0.002497 -0.003746
-0.004297 -0.005651
-0.006042 -0.007591
-0.007735 -0.009534
-0.009381 -0.011456
-0.010984 -0.013342
-0.012552 -0.015190
-0.014091 -0.017002
-0.015606 -0.018787
-0.017100 -0.020553
-0.018573 -0.022305
-0.020021 -0.024045
-0.021435 -0.025770
-0.022809 -0.027473
-0.024133 -0.029147
-0.025402 -0.030782
-0.026613 -0.032373
-0.027770 -0.033916
-0.028878 -0.035413
-0.029947 -0.036867
-0.030990 -0.038289
-0.032017 -0.039693
-0.033033 -0.041091
-0.034042 -0.042497
-0.035037 -0.043914
-0.036008 -0.045340
-0.036941 -0.046759
-0.037817 -0.048149
-0.038619 -0.049483
-0.039329 -0.050732
-0.039937 -0.051869
-0.040434 -0.052870
-0.040818 -0.053715
-0.041093 -0.054391
-0.041271 -0.054889
-0.041368 -0.055212
-0.041406 -0.055373
-0.041412 -0.055394
-0.041415 -0.055307
-0.041442 -0.055150
-0.041520 -0.054961
-0.041669 -0.054772
-0.041902 -0.054601
-0.042220 -0.054445
-0.042617 -0.054280
-0.043080 -0.054065
-0.043592 -0.053747
-0.044136 -0.053273
-0.044700 -0.052595
-0.045273 -0.051674
-0.045849 -0.050483
-0.046429 -0.049009
-0.047013 -0.047252
-0.047606 -0.045227
-0.048216 -0.042963
-0.048849 -0.040498
-0.049512 -0.037877
-0.050209 -0.035148
-0.050938 -0.032355
-0.051696 -0.029536
-0.052471 -0.026717
-0.053246 -0.023911
-0.054003 -0.021121
-0.054727 -0.018336
-0.055405 -0.015543
-0.056036 -0.012724
-0.056624 -0.009859
-0.057184 -0.006932
-0.057736 -0.003928
-0.058304 -0.000838
-0.058912 0.002339
-0.059580 0.005598
-0.060322 0.008924
-0.061146 0.012291
-0.062046 0.015669
-0.063007 0.019024
-0.064007 0.022321
-0.065013 0.025532
-0.065993 0.028632
-0.066914 0.031603
-0.067751 0.034429
-0.068485 0.037096
-0.069105 0.039593
-0.069611 0.041909
-0.070006 0.044038
-0.070301 0.045974
-0.070511 0.047716
-0.070657 0.049265
-0.070760 0.050628
-0.070841 0.051816
-0.070921 0.052843
-0.071012 0.053729
-0.071116 0.054488
-0.071225 0.055138
-0.071318 0.055691
-0.071366 0.056155
-0.071336 0.056533
-0.071200 0.056822
-0.070937 0.057012
-0.070541 0.057085
-0.003292 0.050898
-0.005152 0.049180
-0.007018 0.047558
-0.008890 0.046040
-0.010767 0.044627
-0.012656 0.043312
-0.014563 0.042075
-0.016497 0.040892
-0.018469 0.039731
-0.020484 0.038566
-0.022545 0.037376
-0.024646 0.036155
-0.026776 0.034906
-0.028919 0.033647
-0.031052 0.032399
-0.033154 0.031183
-0.035203 0.030022
-0.037178 0.028928
-0.039064 0.027912
-0.040845 0.026974
-0.042516 0.026108
-0.044077 0.025301
-0.045537 0.024534
-0.046918 0.023780
-0.048244 0.023006
-0.049548 0.022173
-0.050858 0.021241
-0.052193 0.020174
-0.053559 0.018952
-0.054946 0.017569
-0.056326 0.016039
-0.057663 0.014391
-0.058917 0.012658
-0.060050 0.010877
-0.061031 0.009080
-0.061837 0.007295
-0.062451 0.005541
-0.062869 0.003831
-0.063096 0.002168
-0.063145 0.000549
-0.063040 -0.001040
-0.062811 -0.002615
-0.062495 -0.004198
-0.062128 -0.005807
-0.061746 -0.007456
-0.061370 -0.009146
-0.061009 -0.010861
-0.060656 -0.012567
-0.060292 -0.014217
-0.059890 -0.015757
-0.059421 -0.017138
-0.058859 -0.018316
-0.058187 -0.019262
-0.057394 -0.019956
-0.056476 -0.020390
-0.055439 -0.020567
-0.054292 -0.020498
-0.053054 -0.020204
-0.051744 -0.019711
-0.050388 -0.019050
-0.049008 -0.018255
-0.047630 -0.017357
-0.046273 -0.016381
-0.044948 -0.015340
-0.043661 -0.014235
-0.042410 -0.013051
-0.041189 -0.011766
-0.039986 -0.010353
-0.038797 -0.008788
-0.037616 -0.007056
-0.036446 -0.005152
-0.035294 -0.003085
-0.034169 -0.000870
-0.033083 0.001466
-0.032048 0.003893
-0.031074 0.006376
-0.030166 0.008879
-0.029326 0.011370
-0.028550 0.013822
-0.027827 0.016218
-0.027145 0.018549
-0.026489 0.020818
-0.025844 0.023034
-0.025198 0.025210
-0.024546 0.027356
-0.023890 0.029480
-0.023238 0.031581
-0.022604 0.033649
-0.022004 0.035669
-0.021453 0.037620
-0.020962 0.039477
-0.020540 0.041213
-0.020187 0.042801
-0.019896 0.044220
-0.019653 0.045450
-0.019438 0.046481
-0.019225 0.047314
-0.018986 0.047960
-0.018694 0.048441
-0.018329 0.048789
-0.017880 0.049035
0.078738 -0.028166
0.076806 -0.029951
0.074853 -0.031664
0.072883 -0.033297
0.070908 -0.034850
0.068938 -0.036329
0.066987 -0.037750
0.065068 -0.039134
0.063189 -0.040500
0.061354 -0.041866
0.059560 -0.043239
0.057803 -0.044618
0.056073 -0.045989
0.054363 -0.047336
0.052668 -0.048635
0.050983 -0.049865
0.049310 -0.051007
0.047649 -0.052045
0.046006 -0.052970
0.044385 -0.053777
0.042795 -0.054470
0.041243 -0.055059
0.039737 -0.055560
0.038287 -0.055996
0.036900 -0.056393
0.035580 -0.056779
0.034329 -0.057177
0.033142 -0.057601
0.032013 -0.058052
0.030931 -0.058520
0.029886 -0.058981
0.028869 -0.059401
0.027871 -0.059748
0.026889 -0.059987
0.025918 -0.060092
0.024958 -0.060041
0.024009 -0.059822
0.023072 -0.059432
0.022148 -0.058877
0.021238 -0.058169
0.020343 -0.057327
0.019462 -0.056373
0.018593 -0.055328
0.017732 -0.054211
0.016874 -0.053036
0.016011 -0.051806
0.015138 -0.050516
0.014248 -0.049154
0.013338 -0.047700
0.012403 -0.046136
0.011444 -0.044446
0.010459 -0.042616
0.009451 -0.040642
0.008420 -0.038524
0.007368 -0.036269
0.006299 -0.033890
0.005217 -0.031403
0.004125 -0.028831
0.003027 -0.026196
0.001929 -0.023521
0.000833 -0.020827
-0.000262 -0.018131
-0.001356 -0.015444
-0.002456 -0.012772
-0.003568 -0.010117
-0.004701 -0.007476
-0.005862 -0.004845
-0.007061 -0.002223
-0.008303 0.000390
-0.009593 0.002990
-0.010935 0.005567
-0.012328 0.008109
-0.013769 0.010599
-0.015250 0.013019
-0.016762 0.015351
-0.018290 0.017578
-0.019818 0.019688
-0.021329 0.021673
-0.022802 0.023528
-0.024220 0.025254
-0.025566 0.026856
-0.026828 0.028337
-0.027997 0.029703
-0.029072 0.030953
-0.030059 0.032087
-0.030971 0.033101
-0.031825 0.033992
-0.032644 0.034755
-0.033451 0.035390
-0.034266 0.035895
-0.035106 0.036273
-0.035981 0.036523
-0.036894 0.036648
-0.037841 0.036650
-0.038812 0.036533
-0.039790 0.036303
-0.040756 0.035968
-0.041686 0.035538
-0.042557 0.035022
-0.043350 0.034428
-0.044052 0.033758
0.012746 0.003333
0.010870 0.001641
0.009025 0.000193
0.007230 -0.000997
0.005509 -0.001930
0.003888 -0.002630
0.002389 -0.003139
0.001028 -0.003515
-0.000193 -0.003830
-0.001280 -0.004166
-0.002256 -0.004606
-0.003154 -0.005225
-0.004015 -0.006074
-0.004877 -0.007164
-0.005765 -0.008468
-0.006684 -0.009921
-0.007619 -0.011441
-0.008545 -0.012944
-0.009431 -0.014355
-0.010244 -0.015614
-0.010959 -0.016680
-0.011555 -0.017525
-0.012019 -0.018139
-0.012344 -0.018526
-0.012532 -0.018706
-0.012596 -0.018717
-0.012558 -0.018615
-0.012451 -0.018470
-0.012308 -0.018364
-0.012160 -0.018375
-0.012027 -0.018571
-0.011918 -0.018990
-0.011826 -0.019632
-0.011741 -0.020458
-0.011647 -0.021400
-0.011529 -0.022376
-0.011374 -0.023306
-0.011169 -0.024119
-0.010908 -0.024762
-0.010588 -0.025193
-0.010212 -0.025383
-0.009790 -0.025314
-0.009335 -0.024979
-0.008866 -0.024378
-0.008404 -0.023521
-0.007974 -0.022429
-0.007599 -0.021133
-0.007296 -0.019672
-0.007075 -0.018090
-0.006931 -0.016433
-0.006850 -0.014737
-0.006812 -0.013032
-0.006794 -0.011336
-0.006785 -0.009658
-0.006777 -0.007997
-0.006770 -0.006348
-0.006768 -0.004705
-0.006774 -0.003063
-0.006793 -0.001416
-0.006834 0.000241
-0.006905 0.001917
-0.007020 0.003622
-0.007191 0.005372
-0.007431 0.007187
-0.007749 0.009090
-0.008151 0.011108
-0.008635 0.013260
-0.009190 0.015557
-0.009799 0.017991
-0.010439 0.020530
-0.011087 0.023125
-0.011728 0.025713
-0.012353 0.028230
-0.012960 0.030619
-0.013554 0.032836
-0.014138 0.034852
-0.014719 0.036649
-0.015298 0.038219
-0.015875 0.039566
-0.016446 0.040702
-0.017001 0.041646
-0.017530 0.042431
-0.018016 0.043094
-0.018441 0.043681
-0.018786 0.044240
-0.019038 0.044811
-0.019194 0.045426
-0.019259 0.046095
-0.019249 0.046802
-0.019187 0.047511
-0.019091 0.048169
-0.018980 0.048719
-0.018873 0.049109
-0.018786 0.049306
-0.018740 0.049294
-0.018753 0.049073
-0.018841 0.048654
-0.019011 0.048059
-0.019265 0.047313
-0.019597 0.046449
-0.019989 0.045504
0.055631 0.038243
0.053734 0.036526
0.051799 0.034889
0.049838 0.033334
0.047860 0.031857
0.045867 0.030444
0.043857 0.029075
0.041826 0.027731
0.039770 0.026392
0.037689 0.025041
0.035581 0.023664
0.033445 0.022250
0.031282 0.020796
0.029092 0.019309
0.026875 0.017801
0.024637 0.016290
0.022384 0.014791
0.020122 0.013316
0.017861 0.011866
0.015609 0.010436
0.013370 0.009012
0.011150 0.007575
0.008950 0.006104
0.006772 0.004584
0.004623 0.003006
0.002513 0.001377
0.000457 -0.000286
-0.001524 -0.001958
-0.003413 -0.003612
-0.005192 -0.005223
-0.006852 -0.006775
-0.008385 -0.008259
-0.009795 -0.009678
-0.011086 -0.011040
-0.012265 -0.012358
-0.013339 -0.013645
-0.014313 -0.014914
-0.015196 -0.016183
-0.016001 -0.017475
-0.016748 -0.018815
-0.017457 -0.020219
-0.018143 -0.021694
-0.018817 -0.023226
-0.019476 -0.024781
-0.020112 -0.026306
-0.020708 -0.027738
-0.021246 -0.029014
-0.021712 -0.030072
-0.022091 -0.030864
-0.022375 -0.031352
-0.022563 -0.031518
-0.022658 -0.031362
-0.022671 -0.030902
-0.022618 -0.030173
-0.022518 -0.029220
-0.022393 -0.028101
-0.022263 -0.026873
-0.022148 -0.025596
-0.022057 -0.024320
-0.021998 -0.023071
-0.021965 -0.021855
-0.021951 -0.020648
-0.021943 -0.019414
-0.021926 -0.018104
-0.021890 -0.016673
-0.021827 -0.015079
-0.021733 -0.013292
-0.021606 -0.011292
-0.021449 -0.009075
-0.021266 -0.006646
-0.021064 -0.004027
-0.020851 -0.001251
-0.020636 0.001640
-0.020426 0.004594
-0.020228 0.007558
-0.020044 0.010481
-0.019873 0.013318
-0.019710 0.016036
-0.019547 0.018616
-0.019378 0.021050
-0.019202 0.023340
-0.019021 0.025493
-0.018842 0.027524
-0.018674 0.029444
-0.018528 0.031265
-0.018414 0.032999
-0.018341 0.034653
-0.018316 0.036232
-0.018343 0.037737
-0.018422 0.039171
-0.018549 0.040532
-0.018715 0.041821
-0.018904 0.043037
-0.019094 0.044182
-0.019260 0.045255
-0.019378 0.046255
-0.019427 0.047175
-0.019397 0.048001
-0.019289 0.048715
-0.019117 0.049296
-0.018902 0.049727
0.067026 0.051942
0.065195 0.050121
0.063360 0.048245
0.061526 0.046361
0.059708 0.044506
0.057932 0.042692
0.056228 0.040916
0.054625 0.039152
0.053142 0.037363
0.051787 0.035508
0.050560 0.033553
0.049455 0.031474
0.048462 0.029258
0.047577 0.026908
0.046793 0.024437
0.046106 0.021863
0.045510 0.019210
0.045000 0.016505
0.044571 0.013770
0.044217 0.011028
0.043931 0.008296
0.043709 0.005583
0.043541 0.002889
0.043421 0.000203
0.043337 -0.002493
0.043278 -0.005224
0.043234 -0.008007
0.043194 -0.010845
0.043152 -0.013724
0.043106 -0.016611
0.043049 -0.019465
0.042979 -0.022244
0.042888 -0.024908
0.042770 -0.027420
0.042616 -0.029747
0.042422 -0.031861
0.042180 -0.033741
0.041888 -0.035379
0.041544 -0.036782
0.041144 -0.037970
0.040687 -0.038982
0.040170 -0.039868
0.039592 -0.040680
0.038949 -0.041469
0.038245 -0.042261
0.037489 -0.043059
0.036695 -0.043833
0.035876 -0.044534
0.035040 -0.045098
0.034187 -0.045467
0.033309 -0.045588
0.032395 -0.045424
0.031432 -0.044948
0.030409 -0.044151
0.029318 -0.043033
0.028156 -0.041606
0.026923 -0.039897
0.025625 -0.037946
0.024269 -0.035804
0.022864 -0.033531
0.021422 -0.031186
0.019955 -0.028826
0.018478 -0.026493
0.017010 -0.024211
0.015564 -0.021982
0.014152 -0.019790
0.012774 -0.017610
0.011427 -0.015413
0.010098 -0.013174
0.008776 -0.010876
0.007452 -0.008514
0.006123 -0.006097
0.004793 -0.003645
0.003471 -0.001188
0.002173 0.001239
0.000918 0.003603
-0.000274 0.005873
-0.001376 0.008022
-0.002358 0.010034
-0.003191 0.011903
-0.003847 0.013630
-0.004307 0.015220
-0.004569 0.016681
-0.004647 0.018014
-0.004573 0.019220
-0.004386 0.020295
-0.004131 0.021241
-0.003848 0.022062
-0.003574 0.022766
-0.003340 0.023363
-0.003165 0.023862
-0.003061 0.024271
-0.003030 0.024594
-0.003063 0.024836
-0.003143 0.025000
-0.003244 0.025100
-0.003332 0.025152
-0.003372 0.025182
-0.003331 0.025214
-0.003189 0.025270
-0.002945 0.025357
-0.045202 0.070913
-0.047050 0.069101
-0.048902 0.067183
-0.050762 0.065185
-0.052636 0.063132
-0.054537 0.061045
-0.056483 0.058936
-0.058487 0.056810
-0.060559 0.054661
-0.062697 0.052482
-0.064886 0.050265
-0.067101 0.048007
-0.069313 0.045710
-0.071496 0.043387
-0.073623 0.041054
-0.075675 0.038727
-0.077635 0.036427
-0.079490 0.034169
-0.081233 0.031965
-0.082856 0.029820
-0.084356 0.027728
-0.085737 0.025671
-0.087006 0.023620
-0.088183 0.021533
-0.089293 0.019363
-0.090366 0.017061
-0.091428 0.014591
-0.092493 0.011936
-0.093557 0.009108
-0.094600 0.006146
-0.095587 0.003110
-0.096476 0.000072
-0.097232 -0.002893
-0.097828 -0.005717
-0.098247 -0.008343
-0.098485 -0.010727
-0.098549 -0.012840
-0.098456 -0.014669
-0.098233 -0.016221
-0.097918 -0.017524
-0.097561 -0.018630
-0.097220 -0.019612
-0.096960 -0.020559
-0.096841 -0.021558
-0.096911 -0.022677
-0.097186 -0.023947
-0.097647 -0.025350
-0.098244 -0.026822
-0.098902 -0.028273
-0.099543 -0.029600
-0.100099 -0.030709
-0.100516 -0.031514
-0.100760 -0.031949
-0.100817 -0.031968
-0.100686 -0.031552
-0.100380 -0.030704
-0.099924 -0.029457
-0.099353 -0.027867
-0.098711 -0.026011
-0.098055 -0.023987
-0.097446 -0.021901
-0.096946 -0.019859
-0.096600 -0.017948
-0.096432 -0.016218
-0.096430 -0.014674
-0.096552 -0.013272
-0.096739 -0.011938
-0.096927 -0.010584
-0.097066 -0.009127
-0.097121 -0.007492
-0.097074 -0.005622
-0.096924 -0.003476
-0.096676 -0.001036
-0.096340 0.001687
-0.095920 0.004651
-0.095421 0.007786
-0.094845 0.011004
-0.094198 0.014205
-0.093488 0.017292
-0.092724 0.020181
-0.091908 0.022807
-0.091035 0.025137
-0.090085 0.027170
-0.089033 0.028932
-0.087853 0.030464
-0.086524 0.031815
-0.085036 0.033030
-0.083389 0.034150
-0.081598 0.035209
-0.079686 0.036235
-0.077684 0.037252
-0.075630 0.038278
-0.073558 0.039327
-0.071498 0.040399
-0.069470 0.041485
-0.067481 0.042562
-0.065523 0.043598
-0.063581 0.044562
-0.061629 0.045425
-0.059642 0.046170
-0.057602 0.046787
0.050352 0.013193
0.048498 0.011471
0.046678 0.009848
0.044898 0.008324
0.043160 0.006893
0.041466 0.005544
0.039815 0.004268
0.038206 0.003051
0.036637 0.001884
0.035108 0.000759
0.033620 -0.000331
0.032172 -0.001386
0.030766 -0.002404
0.029404 -0.003381
0.028086 -0.004311
0.026814 -0.005187
0.025592 -0.006005
0.024421 -0.006764
0.023304 -0.007462
0.022245 -0.008104
0.021244 -0.008695
0.020303 -0.009244
0.019419 -0.009758
0.018592 -0.010251
0.017818 -0.010733
0.017099 -0.011220
0.016438 -0.011725
0.015840 -0.012264
0.015311 -0.012845
0.014859 -0.013477
0.014488 -0.014162
0.014200 -0.014900
0.013998 -0.015689
0.013881 -0.016526
0.013846 -0.017406
0.013891 -0.018323
0.014010 -0.019271
0.014196 -0.020242
0.014439 -0.021224
0.014728 -0.022204
0.015049 -0.023163
0.015388 -0.024082
0.015729 -0.024936
0.016059 -0.025702
0.016367 -0.026356
0.016643 -0.026880
0.016885 -0.027261
0.017088 -0.027493
0.017252 -0.027574
0.017374 -0.027508
0.017452 -0.027300
0.017482 -0.026959
0.017462 -0.026493
0.017388 -0.025914
0.017261 -0.025233
0.017082 -0.024463
0.016853 -0.023616
0.016580 -0.022705
0.016266 -0.021740
0.015917 -0.020728
0.015534 -0.019673
0.015119 -0.018571
0.014671 -0.017419
0.014187 -0.016207
0.013665 -0.014930
0.013103 -0.013580
0.012495 -0.012155
0.011836 -0.010655
0.011118 -0.009084
0.010333 -0.007448
0.009470 -0.005756
0.008523 -0.004017
0.007489 -0.002242
0.006368 -0.000441
0.005167 0.001375
0.003896 0.003199
0.002569 0.005020
0.001205 0.006834
-0.000178 0.008635
-0.001559 0.010418
-0.002923 0.012180
-0.004256 0.013919
-0.005550 0.015629
-0.006801 0.017307
-0.008007 0.018948
-0.009171 0.020548
-0.010297 0.022105
-0.011391 0.023617
-0.012459 0.025081
-0.013505 0.026495
-0.014531 0.027851
-0.015535 0.029141
-0.016508 0.030354
-0.017441 0.031481
-0.018321 0.032512
-0.019137 0.033441
-0.019879 0.034260
-0.020538 0.034968
-0.021111 0.035557
-0.021600 0.036025
-0.022008 0.036367
0.098294 0.011847
0.096457 0.010083
0.094638 0.008298
0.092844 0.006496
0.091085 0.004676
0.089367 0.002843
0.087700 0.001000
0.086093 -0.000848
0.084551 -0.002697
0.083078 -0.004545
0.081669 -0.006382
0.080317 -0.008197
0.079004 -0.009975
0.077715 -0.011699
0.076429 -0.013353
0.075127 -0.014931
0.073794 -0.016433
0.072413 -0.017869
0.070969 -0.019253
0.069451 -0.020602
0.067852 -0.021927
0.066173 -0.023226
0.064424 -0.024486
0.062623 -0.025686
0.060794 -0.026796
0.058964 -0.027791
0.057159 -0.028649
0.055403 -0.029357
0.053717 -0.029912
0.052118 -0.030315
0.050620 -0.030579
0.049229 -0.030717
0.047949 -0.030747
0.046774 -0.030692
0.045696 -0.030575
0.044701 -0.030423
0.043775 -0.030259
0.042901 -0.030098
0.042063 -0.029940
0.041251 -0.029767
0.040454 -0.029546
0.039666 -0.029236
0.038882 -0.028792
0.038100 -0.028173
0.037315 -0.027350
0.036524 -0.026299
0.035727 -0.025008
0.034926 -0.023474
0.034124 -0.021703
0.033328 -0.019711
0.032549 -0.017518
0.031796 -0.015152
0.031082 -0.012648
0.030419 -0.010039
0.029818 -0.007361
0.029292 -0.004646
0.028851 -0.001919
0.028499 0.000807
0.028231 0.003526
0.028031 0.006239
0.027876 0.008951
0.027737 0.011667
0.027583 0.014391
0.027388 0.017123
0.027129 0.019861
0.026791 0.022598
0.026363 0.025327
0.025842 0.028040
0.025233 0.030731
0.024543 0.033392
0.023789 0.036019
0.022990 0.038608
0.022168 0.041156
0.021350 0.043659
0.020559 0.046110
0.019809 0.048498
0.019106 0.050804
0.018441 0.053004
0.017794 0.055068
0.017140 0.056968
0.016452 0.058673
0.015705 0.060160
0.014883 0.061409
0.013976 0.062405
0.012983 0.063144
0.011908 0.063628
0.010762 0.063868
0.009563 0.063880
0.008331 0.063694
0.007090 0.063343
0.005869 0.062870
0.004692 0.062318
0.003579 0.061727
0.002539 0.061124
0.001567 0.060523
0.000646 0.059921
-0.000252 0.059303
-0.001158 0.058651
-0.002102 0.057945
-0.003107 0.057166
-0.004190 0.056301
0.115053 0.018344
0.113122 0.016594
0.111116 0.014986
0.109046 0.013523
0.106924 0.012205
0.104766 0.011026
0.102590 0.009973
0.100421 0.009028
0.098288 0.008167
0.096220 0.007364
0.094243 0.006595
0.092370 0.005846
0.090601 0.005114
0.088921 0.004408
0.087308 0.003737
0.085740 0.003111
0.084198 0.002532
0.082665 0.001996
0.081131 0.001494
0.079587 0.001014
0.078030 0.000543
0.076459 0.000072
0.074875 -0.000405
0.073285 -0.000890
0.071699 -0.001377
0.070130 -0.001862
0.068595 -0.002339
0.067112 -0.002806
0.065699 -0.003269
0.064375 -0.003737
0.063156 -0.004227
0.062050 -0.004758
0.061058 -0.005344
0.060172 -0.005991
0.059377 -0.006697
0.058655 -0.007453
0.057989 -0.008251
0.057362 -0.009083
0.056765 -0.009941
0.056189 -0.010816
0.055634 -0.011692
0.055103 -0.012552
0.054602 -0.013373
0.054139 -0.014132
0.053724 -0.014807
0.053365 -0.015379
0.053068 -0.015836
0.052838 -0.016171
0.052673 -0.016389
0.052569 -0.016496
0.052516 -0.016508
0.052501 -0.016440
0.052510 -0.016301
0.052524 -0.016094
0.052527 -0.015811
0.052499 -0.015436
0.052426 -0.014950
0.052293 -0.014331
0.052090 -0.013561
0.051807 -0.012626
0.051441 -0.011512
0.050987 -0.010215
0.050444 -0.008733
0.049815 -0.007070
0.049102 -0.005237
0.048312 -0.003249
0.047454 -0.001124
0.046539 0.001113
0.045582 0.003440
0.044597 0.005829
0.043605 0.008254
0.042627 0.010687
0.041688 0.013105
0.040806 0.015492
0.039994 0.017843
0.039250 0.020161
0.038557 0.022457
0.037892 0.024741
0.037226 0.027022
0.036532 0.029304
0.035783 0.031583
0.034958 0.033852
0.034040 0.036099
0.033018 0.038312
0.031887 0.040476
0.030649 0.042582
0.029312 0.044620
0.027891 0.046586
0.026410 0.048475
0.024901 0.050285
0.023405 0.052009
0.021967 0.053639
0.020627 0.055162
0.019414 0.056568
0.018337 0.057847
0.017383 0.058995
0.016523 0.060006
0.015720 0.060877
0.014938 0.061601
0.014144 0.062168
0.013313 0.062571
0.071999 -0.049050
0.070034 -0.050793
0.068005 -0.052479
0.065918 -0.054099
0.063785 -0.055652
0.061619 -0.057138
0.059439 -0.058568
0.057265 -0.059951
0.055117 -0.061298
0.053007 -0.062613
0.050946 -0.063890
0.048935 -0.065113
0.046966 -0.066257
0.045027 -0.067295
0.043103 -0.068207
0.041179 -0.068978
0.039243 -0.069602
0.037281 -0.070083
0.035286 -0.070430
0.033247 -0.070659
0.031157 -0.070792
0.029011 -0.070846
0.026811 -0.070840
0.024563 -0.070786
0.022281 -0.070689
0.019985 -0.070548
0.017698 -0.070354
0.015449 -0.070097
0.013262 -0.069764
0.011161 -0.069340
0.009160 -0.068808
0.007268 -0.068152
0.005486 -0.067354
0.003809 -0.066405
0.002229 -0.065301
0.000740 -0.064047
-0.000668 -0.062658
-0.001998 -0.061156
-0.003256 -0.059567
-0.004444 -0.057921
-0.005562 -0.056239
-0.006611 -0.054539
-0.007590 -0.052827
-0.008501 -0.051098
-0.009344 -0.049335
-0.010127 -0.047517
-0.010857 -0.045616
-0.011548 -0.043605
-0.012217 -0.041459
-0.012881 -0.039154
-0.013561 -0.036672
-0.014275 -0.033996
-0.015034 -0.031121
-0.015844 -0.028053
-0.016699 -0.024811
-0.017583 -0.021427
-0.018475 -0.017941
-0.019348 -0.014394
-0.020179 -0.010826
-0.020944 -0.007270
-0.021626 -0.003750
-0.022212 -0.000287
-0.022695 0.003109
-0.023075 0.006431
-0.023358 0.009678
-0.023556 0.012849
-0.023684 0.015945
-0.023759 0.018970
-0.023801 0.021926
-0.023830 0.024822
-0.023870 0.027668
-0.023941 0.030481
-0.024065 0.033277
-0.024255 0.036073
-0.024513 0.038874
-0.024831 0.041674
-0.025189 0.044456
-0.025562 0.047194
-0.025925 0.049860
-0.026261 0.052426
-0.026557 0.054869
-0.026814 0.057166
-0.027036 0.059301
-0.027231 0.061262
-0.027410 0.063037
-0.027579 0.064619
-0.027744 0.066000
-0.027905 0.067174
-0.028061 0.068140
-0.028210 0.068901
-0.028352 0.069470
-0.028491 0.069871
-0.028638 0.070137
-0.028801 0.070307
-0.028994 0.070417
-0.029223 0.070497
-0.029494 0.070563
-0.029807 0.070613
-0.030165 0.070633
-0.030571 0.070602
-0.031032 0.070493
0.036609 0.027222
0.034770 0.025416
0.033025 0.023636
0.031369 0.021906
0.029796 0.020250
0.028299 0.018685
0.026873 0.017217
0.025514 0.015841
0.024218 0.014537
0.022982 0.013275
0.021799 0.012019
0.020657 0.010735
0.019548 0.009395
0.018467 0.007981
0.017416 0.006488
0.016407 0.004922
0.015457 0.003296
0.014589 0.001630
0.013822 -0.000059
0.013173 -0.001750
0.012653 -0.003429
0.012267 -0.005082
0.012011 -0.006701
0.011876 -0.008280
0.011848 -0.009822
0.011908 -0.011330
0.012034 -0.012818
0.012203 -0.014301
0.012392 -0.015795
0.012580 -0.017317
0.012753 -0.018875
0.012900 -0.020468
0.013019 -0.022085
0.013115 -0.023705
0.013196 -0.025302
0.013274 -0.026843
0.013354 -0.028294
0.013441 -0.029620
0.013530 -0.030787
0.013614 -0.031766
0.013683 -0.032536
0.013725 -0.033081
0.013726 -0.033398
0.013678 -0.033487
0.013572 -0.033359
0.013406 -0.033028
0.013179 -0.032510
0.012897 -0.031823
0.012567 -0.030980
0.012200 -0.029990
0.011802 -0.028858
0.011383 -0.027585
0.010950 -0.026175
0.010507 -0.024632
0.010059 -0.022964
0.009608 -0.021179
0.009151 -0.019286
0.008680 -0.017292
0.008184 -0.015201
0.007648 -0.013018
0.007060 -0.010747
0.006410 -0.008392
0.005692 -0.005960
0.004908 -0.003459
0.004063 -0.000894
0.003166 0.001727
0.002230 0.004400
0.001266 0.007119
0.000283 0.009878
-0.000714 0.012668
-0.001725 0.015471
-0.002752 0.018267
-0.003800 0.021023
-0.004872 0.023705
-0.005968 0.026277
-0.007085 0.028704
-0.008219 0.030957
-0.009361 0.033016
-0.010499 0.034869
-0.011616 0.036511
-0.012690 0.037946
-0.013695 0.039184
-0.014603 0.040242
-0.015391 0.041142
-0.016040 0.041909
-0.016540 0.042567
-0.016896 0.043140
-0.017123 0.043645
-0.017252 0.044097
-0.017320 0.044506
-0.017370 0.044878
-0.017441 0.045216
-0.017565 0.045514
-0.017759 0.045757
-0.018029 0.045927
-0.018366 0.046000
-0.018753 0.045956
-0.019163 0.045777
-0.019568 0.045454
-0.019937 0.044987
-0.020240 0.044383
-0.043591 -0.014875
-0.045430 -0.016629
-0.047114 -0.018279
-0.048648 -0.019803
-0.050039 -0.021188
-0.051297 -0.022433
-0.052433 -0.023550
-0.053456 -0.024570
-0.054380 -0.025539
-0.055219 -0.026513
-0.055989 -0.027554
-0.056709 -0.028716
-0.057393 -0.030030
-0.058049 -0.031497
-0.058677 -0.033087
-0.059267 -0.034742
-0.059807 -0.036397
-0.060281 -0.037985
-0.060676 -0.039448
-0.060977 -0.040742
-0.061171 -0.041837
-0.061248 -0.042719
-0.061199 -0.043387
-0.061018 -0.043854
-0.060708 -0.044148
-0.060276 -0.044305
-0.059737 -0.044372
-0.059113 -0.044399
-0.058432 -0.044437
-0.057727 -0.044523
-0.057028 -0.044681
-0.056363 -0.044911
-0.055750 -0.045195
-0.055201 -0.045496
-0.054714 -0.045766
-0.054282 -0.045950
-0.053889 -0.045993
-0.053517 -0.045850
-0.053152 -0.045488
-0.052779 -0.044887
-0.052392 -0.044043
-0.051986 -0.042961
-0.051562 -0.041657
-0.051125 -0.040151
-0.050687 -0.038467
-0.050262 -0.036630
-0.049868 -0.034660
-0.049521 -0.032570
-0.049240 -0.030362
-0.049042 -0.028031
-0.048941 -0.025567
-0.048950 -0.022957
-0.049076 -0.020196
-0.049321 -0.017286
-0.049680 -0.014236
-0.050140 -0.011065
-0.050686 -0.007797
-0.051294 -0.004463
-0.051943 -0.001098
-0.052607 0.002260
-0.053268 0.005581
-0.053905 0.008837
-0.054504 0.012009
-0.055054 0.015086
-0.055550 0.018068
-0.055991 0.020967
-0.056382 0.023800
-0.056739 0.026593
-0.057084 0.029373
-0.057444 0.032165
-0.057851 0.034985
-0.058332 0.037843
-0.058902 0.040732
-0.059566 0.043629
-0.060314 0.046501
-0.061124 0.049302
-0.061973 0.051986
-0.062831 0.054503
-0.063669 0.056812
-0.064456 0.058877
-0.065160 0.060680
-0.065753 0.062218
-0.066210 0.063502
-0.066510 0.064551
-0.066641 0.065386
-0.066599 0.066027
-0.066392 0.066489
-0.066039 0.066782
-0.065567 0.066910
-0.065006 0.066876
-0.064388 0.066682
-0.063738 0.066333
-0.063075 0.065830
-0.062411 0.065173
-0.061751 0.064361
-0.061096 0.063388
-0.060442 0.062244
-0.059787 0.060921
-0.059125 0.059414
-0.058449 0.057723
-0.057749 0.055863
0.098958 0.004316
0.097105 0.002561
0.095243 0.000870
0.093383 -0.000759
0.091533 -0.002336
0.089703 -0.003874
0.087897 -0.005392
0.086122 -0.006906
0.084378 -0.008428
0.082666 -0.009964
0.080982 -0.011509
0.079319 -0.013055
0.077670 -0.014584
0.076028 -0.016078
0.074387 -0.017521
0.072740 -0.018895
0.071083 -0.020189
0.069414 -0.021394
0.067729 -0.022510
0.066027 -0.023538
0.064303 -0.024490
0.062556 -0.025381
0.060783 -0.026234
0.058984 -0.027071
0.057163 -0.027913
0.055329 -0.028776
0.053497 -0.029669
0.051684 -0.030588
0.049911 -0.031519
0.048196 -0.032440
0.046552 -0.033323
0.044990 -0.034133
0.043513 -0.034838
0.042122 -0.035409
0.040812 -0.035823
0.039573 -0.036069
0.038396 -0.036147
0.037267 -0.036063
0.036172 -0.035836
0.035094 -0.035488
0.034013 -0.035046
0.032911 -0.034536
0.031773 -0.033978
0.030589 -0.033383
0.029354 -0.032747
0.028075 -0.032054
0.026763 -0.031276
0.025436 -0.030378
0.024110 -0.029322
0.022799 -0.028070
0.021514 -0.026594
0.020260 -0.024872
0.019038 -0.022893
0.017850 -0.020662
0.016694 -0.018196
0.015571 -0.015524
0.014480 -0.012680
0.013422 -0.009706
0.012397 -0.006641
0.011408 -0.003522
0.010454 -0.000381
0.009539 0.002760
0.008667 0.005890
0.007840 0.009007
0.007064 0.012115
0.006340 0.015226
0.005667 0.018352
0.005041 0.021502
0.004450 0.024682
0.003877 0.027893
0.003302 0.031133
0.002705 0.034395
0.002066 0.037668
0.001375 0.040933
0.000630 0.044163
-0.000160 0.047327
-0.000980 0.050389
-0.001806 0.053315
-0.002618 0.056078
-0.003392 0.058656
-0.004111 0.061034
-0.004760 0.063205
-0.005331 0.065167
-0.005817 0.066923
-0.006217 0.068483
-0.006533 0.069861
-0.006773 0.071071
-0.006950 0.072129
-0.007082 0.073047
-0.007196 0.073836
-0.007320 0.074508
-0.007484 0.075077
-0.007714 0.075561
-0.008027 0.075977
-0.008429 0.076339
-0.008910 0.076656
-0.009448 0.076924
-0.010017 0.077132
-0.010587 0.077261
-0.011135 0.077287
-0.011646 0.077183
0.055052 0.015256
0.053133 0.013412
0.051225 0.011535
0.049332 0.009639
0.047450 0.007746
0.045567 0.005881
0.043673 0.004075
0.041756 0.002359
0.039809 0.000761
0.037832 -0.000700
0.035829 -0.002013
0.033805 -0.003178
0.031769 -0.004203
0.029727 -0.005102
0.027684 -0.005893
0.025645 -0.006597
0.023613 -0.007237
0.021594 -0.007835
0.019591 -0.008419
0.017606 -0.009014
0.015644 -0.009645
0.013711 -0.010329
0.011813 -0.011077
0.009961 -0.011889
0.008167 -0.012753
0.006442 -0.013650
0.004800 -0.014558
0.003249 -0.015455
0.001799 -0.016322
0.000455 -0.017149
-0.000781 -0.017930
-0.001911 -0.018666
-0.002943 -0.019362
-0.003888 -0.020027
-0.004759 -0.020674
-0.005572 -0.021318
-0.006339 -0.021977
-0.007069 -0.022665
-0.007765 -0.023389
-0.008423 -0.024151
-0.009033 -0.024939
-0.009578 -0.025731
-0.010041 -0.026499
-0.010405 -0.027207
-0.010660 -0.027819
-0.010803 -0.028301
-0.010836 -0.028626
-0.010770 -0.028770
-0.010617 -0.028718
-0.010395 -0.028462
-0.010123 -0.028000
-0.009823 -0.027335
-0.009517 -0.026476
-0.009229 -0.025439
-0.008978 -0.024247
-0.008777 -0.022927
-0.008632 -0.021505
-0.008539 -0.020001
-0.008491 -0.018426
-0.008476 -0.016781
-0.008480 -0.015065
-0.008492 -0.013269
-0.008502 -0.011386
-0.008506 -0.009413
-0.008499 -0.007350
-0.008482 -0.005199
-0.008454 -0.002969
-0.008420 -0.000668
-0.008382 0.001695
-0.008349 0.004116
-0.008333 0.006595
-0.008346 0.009138
-0.008405 0.011758
-0.008524 0.014466
-0.008712 0.017268
-0.008968 0.020153
-0.009285 0.023097
-0.009652 0.026063
-0.010058 0.029012
-0.010498 0.031902
-0.010970 0.034693
-0.011475 0.037352
-0.012014 0.039847
-0.012586 0.042154
-0.013185 0.044252
-0.013805 0.046126
-0.014435 0.047769
-0.015063 0.049180
-0.015675 0.050368
-0.016260 0.051353
-0.016807 0.052167
-0.017313 0.052852
-0.017779 0.053457
-0.018217 0.054031
-0.018645 0.054618
-0.019084 0.055240
-0.019555 0.055899
-0.020070 0.056564
-0.020636 0.057190
-0.021249 0.057719
-0.021905 0.058099
0.088600 0.021476
0.086679 0.019640
0.084768 0.017775
0.082884 0.015919
0.081040 0.014098
0.079241 0.012320
0.077484 0.010580
0.075758 0.008857
0.074049 0.007123
0.072343 0.005351
0.070626 0.003517
0.068891 0.001606
0.067136 -0.000388
0.065363 -0.002466
0.063578 -0.004619
0.061791 -0.006835
0.060014 -0.009097
0.058262 -0.011388
0.056548 -0.013691
0.054888 -0.015991
0.053291 -0.018278
0.051767 -0.020548
0.050319 -0.022803
0.048948 -0.025048
0.047652 -0.027287
0.046428 -0.029519
0.045275 -0.031737
0.044195 -0.033919
0.043189 -0.036039
0.042257 -0.038067
0.041397 -0.039968
0.040604 -0.041715
0.039870 -0.043280
0.039183 -0.044646
0.038535 -0.045801
0.037912 -0.046742
0.037302 -0.047477
0.036690 -0.048023
0.036062 -0.048406
0.035398 -0.048661
0.034679 -0.048826
0.033888 -0.048937
0.033015 -0.049019
0.032055 -0.049078
0.031016 -0.049103
0.029915 -0.049066
0.028772 -0.048930
0.027608 -0.048654
0.026440 -0.048201
0.025278 -0.047539
0.024125 -0.046646
0.022980 -0.045508
0.021836 -0.044123
0.020688 -0.042500
0.019529 -0.040659
0.018353 -0.038630
0.017153 -0.036451
0.015926 -0.034166
0.014667 -0.031820
0.013375 -0.029452
0.012052 -0.027093
0.010702 -0.024761
0.009336 -0.022458
0.007962 -0.020175
0.006589 -0.017894
0.005219 -0.015592
0.003853 -0.013249
0.002484 -0.010845
0.001105 -0.008367
-0.000293 -0.005809
-0.001720 -0.003174
-0.003176 -0.000475
-0.004658 0.002260
-0.006152 0.004998
-0.007642 0.007699
-0.009102 0.010324
-0.010509 0.012840
-0.011835 0.015221
-0.013056 0.017447
-0.014153 0.019506
-0.015114 0.021390
-0.015939 0.023097
-0.016636 0.024622
-0.017222 0.025969
-0.017720 0.027142
-0.018155 0.028150
-0.018552 0.029006
-0.018938 0.029725
-0.019336 0.030325
-0.019765 0.030825
-0.020239 0.031241
-0.020761 0.031592
-0.021321 0.031893
-0.021902 0.032158
-0.022474 0.032402
-0.023002 0.032637
-0.023453 0.032874
-0.023804 0.033115
-0.024045 0.033354
-0.024180 0.033574
-0.024231 0.033749
0.092707 0.030476
0.090882 0.028648
0.089107 0.026740
0.087379 0.024784
0.085703 0.022803
0.084085 0.020814
0.082537 0.018822
0.081072 0.016826
0.079702 0.014826
0.078440 0.012822
0.077291 0.010817
0.076262 0.008818
0.075354 0.006835
0.074566 0.004878
0.073893 0.002958
0.073326 0.001086
0.072855 -0.000730
0.072467 -0.002487
0.072148 -0.004183
0.071886 -0.005824
0.071668 -0.007420
0.071483 -0.008989
0.071325 -0.010550
0.071190 -0.012125
0.071074 -0.013732
0.070976 -0.015382
0.070895 -0.017076
0.070828 -0.018798
0.070768 -0.020523
0.070706 -0.022212
0.070627 -0.023826
0.070513 -0.025325
0.070342 -0.026676
0.070095 -0.027850
0.069751 -0.028828
0.069295 -0.029597
0.068716 -0.030157
0.068005 -0.030516
0.067162 -0.030696
0.066194 -0.030731
0.065113 -0.030665
0.063936 -0.030544
0.062689 -0.030415
0.061395 -0.030313
0.060078 -0.030250
0.058758 -0.030220
0.057443 -0.030190
0.056134 -0.030116
0.054819 -0.029945
0.053480 -0.029623
0.052094 -0.029105
0.050636 -0.028354
0.049087 -0.027348
0.047432 -0.026073
0.045661 -0.024530
0.043776 -0.022732
0.041785 -0.020704
0.039705 -0.018482
0.037556 -0.016111
0.035365 -0.013639
0.033161 -0.011118
0.030976 -0.008592
0.028841 -0.006100
0.026781 -0.003669
0.024812 -0.001310
0.022937 0.000981
0.021145 0.003223
0.019411 0.005446
0.017711 0.007679
0.016020 0.009949
0.014321 0.012271
0.012611 0.014647
0.010897 0.017064
0.009195 0.019502
0.007529 0.021935
0.005924 0.024337
0.004406 0.026683
0.003004 0.028949
0.001743 0.031116
0.000643 0.033169
-0.000282 0.035095
-0.001029 0.036882
-0.001605 0.038516
-0.002029 0.039988
-0.002328 0.041291
-0.002535 0.042423
-0.002687 0.043389
-0.002816 0.044202
-0.002950 0.044877
-0.003110 0.045432
-0.003303 0.045886
-0.003529 0.046254
-0.003776 0.046547
-0.004026 0.046777
-0.004256 0.046951
-0.004443 0.047079
-0.004563 0.047170
-0.004601 0.047231
-0.004549 0.047263
-0.004412 0.047262
-0.004204 0.047218
0.125244 0.075664
0.123437 0.073809
0.121705 0.071800
0.120058 0.069657
0.118507 0.067396
0.117060 0.065026
0.115724 0.062552
0.114503 0.059978
0.113399 0.057313
0.112410 0.054573
0.111531 0.051777
0.110755 0.048952
0.110076 0.046126
0.109489 0.043326
0.108988 0.040581
0.108573 0.037913
0.108245 0.035346
0.108006 0.032895
0.107861 0.030574
0.107816 0.028391
0.107878 0.026347
0.108053 0.024442
0.108350 0.022670
0.108779 0.021028
0.109351 0.019516
0.110073 0.018139
0.110951 0.016911
0.111976 0.015848
0.113132 0.014972
0.114388 0.014305
0.115707 0.013864
0.117048 0.013660
0.118371 0.013694
0.119637 0.013959
0.120817 0.014439
0.121886 0.015108
0.122830 0.015936
0.123638 0.016889
0.124307 0.017936
0.124837 0.019048
0.125232 0.020203
0.125498 0.021386
0.125642 0.022591
0.125670 0.023817
0.125585 0.025065
0.125383 0.026339
0.125058 0.027646
0.124596 0.028993
0.123977 0.030388
0.123180 0.031839
0.122185 0.033354
0.120975 0.034936
0.119543 0.036585
0.117892 0.038292
0.116039 0.040044
0.114011 0.041823
0.111843 0.043607
0.109578 0.045375
0.107257 0.047106
0.104921 0.048782
0.102600 0.050390
0.100317 0.051925
0.098081 0.053385
0.095892 0.054777
0.093742 0.056111
0.091618 0.057403
0.089504 0.058672
0.087386 0.059939
0.085248 0.061224
0.083082 0.062546
0.080882 0.063919
0.078651 0.065349
0.076402 0.066834
0.074158 0.068360
0.071949 0.069905
0.069813 0.071441
0.067786 0.072934
0.065902 0.074351
0.064188 0.075659
0.062663 0.076827
0.061334 0.077833
0.060198 0.078658
0.059243 0.079291
0.058452 0.079730
0.057803 0.079977
0.057275 0.080042
0.056846 0.079937
0.056499 0.079680
0.056216 0.079288
0.055987 0.078779
0.055802 0.078169
0.055656 0.077472
0.055550 0.076697
0.055487 0.075851
0.055470 0.074934
0.055506 0.073942
0.055599 0.072869
0.055749 0.071708
0.055950 0.070454
0.056194 0.069103
0.056469 0.067658
-0.038670 0.012184
-0.040587 0.010389
-0.042505 0.008615
-0.044425 0.006880
-0.046339 0.005192
-0.048233 0.003548
-0.050087 0.001931
-0.051882 0.000310
-0.053601 -0.001350
-0.055233 -0.003083
-0.056770 -0.004907
-0.058206 -0.006818
-0.059533 -0.008789
-0.060745 -0.010783
-0.061834 -0.012754
-0.062796 -0.014660
-0.063627 -0.016466
-0.064327 -0.018144
-0.064897 -0.019675
-0.065340 -0.021050
-0.065659 -0.022270
-0.065864 -0.023348
-0.065967 -0.024308
-0.065985 -0.025191
-0.065942 -0.026055
-0.065866 -0.026973
-0.065792 -0.028024
-0.065747 -0.029274
-0.065751 -0.030757
-0.065800 -0.032460
-0.065876 -0.034326
-0.065949 -0.036272
-0.065989 -0.038211
-0.065973 -0.040065
-0.065884 -0.041772
-0.065712 -0.043286
-0.065455 -0.044577
-0.065112 -0.045623
-0.064692 -0.046414
-0.064209 -0.046954
-0.063684 -0.047266
-0.063148 -0.047388
-0.062638 -0.047376
-0.062196 -0.047300
-0.061864 -0.047228
-0.061672 -0.047214
-0.061637 -0.047277
-0.061754 -0.047393
-0.062005 -0.047502
-0.062366 -0.047529
-0.062812 -0.047400
-0.063324 -0.047054
-0.063888 -0.046451
-0.064491 -0.045570
-0.065122 -0.044402
-0.065773 -0.042955
-0.066434 -0.041244
-0.067096 -0.039298
-0.067755 -0.037153
-0.068409 -0.034858
-0.069064 -0.032465
-0.069731 -0.030028
-0.070424 -0.027598
-0.071158 -0.025211
-0.071942 -0.022885
-0.072780 -0.020612
-0.073666 -0.018359
-0.074592 -0.016080
-0.075549 -0.013732
-0.076522 -0.011279
-0.077496 -0.008702
-0.078454 -0.005999
-0.079373 -0.003181
-0.080232 -0.000271
-0.081009 0.002702
-0.081683 0.005705
-0.082239 0.008703
-0.082661 0.011662
-0.082941 0.014550
-0.083071 0.017345
-0.083044 0.020034
-0.082852 0.022620
-0.082487 0.025117
-0.081946 0.027544
-0.081237 0.029915
-0.080384 0.032233
-0.079423 0.034481
-0.078395 0.036636
-0.077334 0.038668
-0.076269 0.040550
-0.075215 0.042255
-0.074183 0.043760
-0.073175 0.045045
-0.072191 0.046092
-0.071229 0.046889
-0.070282 0.047436
-0.069339 0.047742
-0.068382 0.047837
-0.067380 0.047767
-0.066295 0.047594
-0.065082 0.047391
0.050681 -0.009364
0.048888 -0.011064
0.047140 -0.012633
0.045441 -0.014057
0.043796 -0.015329
0.042206 -0.016452
0.040674 -0.017435
0.039200 -0.018300
0.037783 -0.019072
0.036415 -0.019784
0.035089 -0.020466
0.033793 -0.021145
0.032518 -0.021840
0.031255 -0.022555
0.030001 -0.023283
0.028757 -0.024005
0.027531 -0.024696
0.026333 -0.025326
0.025178 -0.025867
0.024077 -0.026293
0.023044 -0.026588
0.022088 -0.026743
0.021218 -0.026756
0.020438 -0.026638
0.019750 -0.026407
0.019156 -0.026092
0.018652 -0.025728
0.018236 -0.025354
0.017904 -0.025009
0.017652 -0.024726
0.017475 -0.024529
0.017367 -0.024423
0.017324 -0.024398
0.017340 -0.024432
0.017410 -0.024490
0.017527 -0.024540
0.017686 -0.024546
0.017880 -0.024481
0.018103 -0.024324
0.018346 -0.024060
0.018599 -0.023681
0.018853 -0.023184
0.019097 -0.022574
0.019322 -0.021858
0.019520 -0.021046
0.019686 -0.020152
0.019820 -0.019186
0.019924 -0.018156
0.020000 -0.017067
0.020050 -0.015914
0.020074 -0.014690
0.020066 -0.013382
0.020018 -0.011979
0.019917 -0.010469
0.019752 -0.008847
0.019510 -0.007110
0.019181 -0.005259
0.018758 -0.003299
0.018233 -0.001234
0.017602 0.000929
0.016863 0.003181
0.016016 0.005512
0.015068 0.007911
0.014025 0.010368
0.012900 0.012874
0.011706 0.015425
0.010453 0.018018
0.009150 0.020651
0.007800 0.023323
0.006402 0.026032
0.004950 0.028769
0.003436 0.031523
0.001857 0.034275
0.000210 0.037001
-0.001499 0.039674
-0.003262 0.042268
-0.005066 0.044758
-0.006897 0.047126
-0.008736 0.049359
-0.010565 0.051452
-0.012363 0.053406
-0.014108 0.055227
-0.015781 0.056927
-0.017362 0.058518
-0.018840 0.060010
-0.020208 0.061413
-0.021470 0.062728
-0.022637 0.063952
-0.023728 0.065081
-0.024764 0.066106
-0.025768 0.067022
-0.026759 0.067823
-0.027754 0.068505
-0.028758 0.069061
-0.029770 0.069483
-0.030781 0.069762
-0.031774 0.069889
-0.032731 0.069861
-0.033631 0.069677
-0.034453 0.069339
-0.035178 0.068851
0.025961 -0.015919
0.024077 -0.017668
0.022184 -0.019315
0.020282 -0.020848
0.018374 -0.022258
0.016458 -0.023538
0.014533 -0.024684
0.012596 -0.025695
0.010648 -0.026574
0.008689 -0.027326
0.006722 -0.027958
0.004752 -0.028476
0.002785 -0.028887
0.000829 -0.029196
-0.001107 -0.029408
-0.003015 -0.029530
-0.004886 -0.029566
-0.006710 -0.029525
-0.008480 -0.029417
-0.010191 -0.029253
-0.011839 -0.029048
-0.013423 -0.028819
-0.014945 -0.028582
-0.016410 -0.028355
-0.017822 -0.028155
-0.019189 -0.027996
-0.020516 -0.027890
-0.021808 -0.027842
-0.023064 -0.027855
-0.024283 -0.027929
-0.025459 -0.028055
-0.026584 -0.028228
-0.027649 -0.028435
-0.028648 -0.028668
-0.029574 -0.028917
-0.030425 -0.029175
-0.031201 -0.029437
-0.031905 -0.029699
-0.032545 -0.029962
-0.033129 -0.030224
-0.033668 -0.030489
-0.034171 -0.030754
-0.034650 -0.031017
-0.035110 -0.031271
-0.035558 -0.031503
-0.035995 -0.031694
-0.036419 -0.031820
-0.036827 -0.031856
-0.037216 -0.031771
-0.037581 -0.031537
-0.037922 -0.031131
-0.038237 -0.030535
-0.038529 -0.029737
-0.038801 -0.028736
-0.039059 -0.027536
-0.039308 -0.026150
-0.039557 -0.024593
-0.039809 -0.022885
-0.040072 -0.021044
-0.040346 -0.019090
-0.040635 -0.017040
-0.040935 -0.014908
-0.041245 -0.012702
-0.041561 -0.010426
-0.041880 -0.008080
-0.042201 -0.005658
-0.042527 -0.003153
-0.042864 -0.000556
-0.043218 0.002143
-0.043601 0.004951
-0.044023 0.007873
-0.044494 0.010904
-0.045018 0.014033
-0.045594 0.017237
-0.046213 0.020485
-0.046861 0.023743
-0.047518 0.026975
-0.048161 0.030149
-0.048764 0.033238
-0.049305 0.036224
-0.049760 0.039090
-0.050115 0.041829
-0.050359 0.044435
-0.050491 0.046904
-0.050516 0.049236
-0.050449 0.051428
-0.050309 0.053482
-0.050121 0.055399
-0.049914 0.057183
-0.049716 0.058842
-0.049557 0.060386
-0.049460 0.061824
-0.049441 0.063163
-0.049503 0.064405
-0.049636 0.065544
-0.049819 0.066568
-0.050020 0.067462
-0.050209 0.068208
-0.050354 0.068795
-0.050434 0.069210
-0.050437 0.069447
-0.007297 -0.017856
-0.009204 -0.019675
-0.011092 -0.021501
-0.012956 -0.023328
-0.014784 -0.025145
-0.016564 -0.026938
-0.018284 -0.028689
-0.019933 -0.030382
-0.021506 -0.031999
-0.023007 -0.033524
-0.024443 -0.034941
-0.025830 -0.036237
-0.027191 -0.037404
-0.028546 -0.038443
-0.029917 -0.039369
-0.031316 -0.040203
-0.032753 -0.040980
-0.034226 -0.041736
-0.035730 -0.042506
-0.037252 -0.043314
-0.038773 -0.044173
-0.040269 -0.045077
-0.041712 -0.046009
-0.043076 -0.046942
-0.044340 -0.047844
-0.045488 -0.048681
-0.046514 -0.049423
-0.047419 -0.050041
-0.048215 -0.050513
-0.048921 -0.050823
-0.049560 -0.050968
-0.050156 -0.050955
-0.050730 -0.050808
-0.051298 -0.050563
-0.051865 -0.050265
-0.052431 -0.049960
-0.052984 -0.049682
-0.053513 -0.049451
-0.053999 -0.049269
-0.054426 -0.049119
-0.054783 -0.048974
-0.055060 -0.048800
-0.055256 -0.048562
-0.055375 -0.048229
-0.055426 -0.047773
-0.055422 -0.047169
-0.055380 -0.046398
-0.055318 -0.045446
-0.055257 -0.044301
-0.055216 -0.042957
-0.055213 -0.041412
-0.055259 -0.039673
-0.055357 -0.037753
-0.055501 -0.035678
-0.055673 -0.033482
-0.055853 -0.031202
-0.056019 -0.028875
-0.056156 -0.026532
-0.056260 -0.024194
-0.056338 -0.021878
-0.056405 -0.019594
-0.056481 -0.017349
-0.056589 -0.015148
-0.056747 -0.012995
-0.056971 -0.010895
-0.057267 -0.008852
-0.057638 -0.006867
-0.058078 -0.004936
-0.058578 -0.003054
-0.059123 -0.001209
-0.059695 0.000619
-0.060278 0.002449
-0.060853 0.004304
-0.061405 0.006200
-0.061921 0.008144
-0.062392 0.010127
-0.062813 0.012124
-0.063184 0.014099
-0.063510 0.016014
-0.063799 0.017829
-0.064058 0.019508
-0.064292 0.021021
-0.064506 0.022348
-0.064697 0.023473
-0.064862 0.024391
-0.064992 0.025107
-0.065075 0.025634
-0.065096 0.025995
-0.065042 0.026221
-0.064900 0.026349
-0.064664 0.026422
-0.064339 0.026480
-0.063940 0.026557
-0.063496 0.026679
-0.063043 0.026861
-0.062622 0.027100
-0.062265 0.027379
-0.061998 0.027668
-0.061834 0.027927
-0.061774 0.028113
-0.061811 0.028189
0.006093 -0.026405
0.004162 -0.028203
0.002168 -0.029936
0.000113 -0.031591
-0.002000 -0.033153
-0.004160 -0.034603
-0.006349 -0.035926
-0.008551 -0.037110
-0.010748 -0.038147
-0.012925 -0.039036
-0.015071 -0.039778
-0.017180 -0.040379
-0.019249 -0.040852
-0.021280 -0.041213
-0.023276 -0.041486
-0.025245 -0.041705
-0.027196 -0.041908
-0.029139 -0.042135
-0.031081 -0.042425
-0.033024 -0.042808
-0.034963 -0.043295
-0.036883 -0.043882
-0.038763 -0.044546
-0.040579 -0.045253
-0.042309 -0.045961
-0.043933 -0.046630
-0.045440 -0.047224
-0.046823 -0.047712
-0.048083 -0.048073
-0.049227 -0.048296
-0.050267 -0.048379
-0.051219 -0.048330
-0.052096 -0.048169
-0.052915 -0.047926
-0.053688 -0.047635
-0.054425 -0.047333
-0.055131 -0.047054
-0.055804 -0.046816
-0.056436 -0.046624
-0.057015 -0.046466
-0.057524 -0.046317
-0.057951 -0.046148
-0.058284 -0.045926
-0.058517 -0.045623
-0.058647 -0.045213
-0.058674 -0.044677
-0.058605 -0.044000
-0.058449 -0.043178
-0.058217 -0.042210
-0.057923 -0.041107
-0.057578 -0.039881
-0.057192 -0.038552
-0.056768 -0.037137
-0.056308 -0.035655
-0.055809 -0.034116
-0.055269 -0.032524
-0.054684 -0.030877
-0.054057 -0.029163
-0.053394 -0.027370
-0.052704 -0.025486
-0.052004 -0.023499
-0.051310 -0.021403
-0.050640 -0.019193
-0.050013 -0.016865
-0.049446 -0.014418
-0.048955 -0.011848
-0.048554 -0.009156
-0.048251 -0.006340
-0.048050 -0.003403
-0.047942 -0.000352
-0.047911 0.002803
-0.047930 0.006048
-0.047964 0.009364
-0.047981 0.012729
-0.047954 0.016117
-0.047870 0.019495
-0.047728 0.022825
-0.047540 0.026064
-0.047327 0.029169
-0.047114 0.032100
-0.046926 0.034824
-0.046785 0.037316
-0.046712 0.039561
-0.046723 0.041557
-0.046829 0.043316
-0.047037 0.044861
-0.047347 0.046227
-0.047749 0.047459
-0.048224 0.048609
-0.048745 0.049727
-0.049277 0.050859
-0.049786 0.052035
-0.050243 0.053262
-0.050635 0.054524
-0.050963 0.055780
-0.051243 0.056969
-0.051502 0.058024
-0.051767 0.058878
-0.052062 0.059467
-0.052408 0.059741
-0.052814 0.059660
-0.011154 -0.014174
-0.013037 -0.016014
-0.014890 -0.017846
-0.016721 -0.019636
-0.018530 -0.021351
-0.020308 -0.022963
-0.022038 -0.024451
-0.023700 -0.025804
-0.025272 -0.027025
-0.026738 -0.028123
-0.028082 -0.029117
-0.029301 -0.030033
-0.030394 -0.030902
-0.031369 -0.031759
-0.032240 -0.032637
-0.033023 -0.033567
-0.033732 -0.034574
-0.034381 -0.035670
-0.034979 -0.036856
-0.035528 -0.038121
-0.036026 -0.039442
-0.036465 -0.040791
-0.036837 -0.042137
-0.037132 -0.043449
-0.037344 -0.044698
-0.037466 -0.045863
-0.037498 -0.046929
-0.037444 -0.047891
-0.037313 -0.048750
-0.037120 -0.049519
-0.036886 -0.050212
-0.036631 -0.050849
-0.036377 -0.051449
-0.036145 -0.052024
-0.035948 -0.052582
-0.035792 -0.053120
-0.035677 -0.053625
-0.035597 -0.054079
-0.035541 -0.054456
-0.035498 -0.054733
-0.035457 -0.054888
-0.035413 -0.054900
-0.035363 -0.054752
-0.035312 -0.054431
-0.035267 -0.053925
-0.035242 -0.053230
-0.035249 -0.052342
-0.035305 -0.051264
-0.035425 -0.050001
-0.035628 -0.048560
-0.035928 -0.046949
-0.036337 -0.045178
-0.036865 -0.043252
-0.037513 -0.041179
-0.038277 -0.038964
-0.039151 -0.036614
-0.040124 -0.034139
-0.041186 -0.031551
-0.042326 -0.028867
-0.043537 -0.026103
-0.044811 -0.023277
-0.046144 -0.020406
-0.047533 -0.017502
-0.048974 -0.014575
-0.050463 -0.011631
-0.051994 -0.008672
-0.053558 -0.005697
-0.055145 -0.002702
-0.056740 0.000320
-0.058331 0.003374
-0.059902 0.006464
-0.061438 0.009585
-0.062928 0.012727
-0.064361 0.015869
-0.065733 0.018979
-0.067044 0.022024
-0.068298 0.024963
-0.069504 0.027760
-0.070670 0.030384
-0.071806 0.032807
-0.072915 0.035012
-0.073997 0.036990
-0.075042 0.038740
-0.076038 0.040270
-0.076967 0.041601
-0.077811 0.042757
-0.078551 0.043772
-0.079172 0.044680
-0.079665 0.045516
-0.080027 0.046307
-0.080268 0.047069
-0.080401 0.047802
-0.080448 0.048492
-0.080431 0.049110
-0.080375 0.049619
-0.080302 0.049979
-0.080229 0.050151
-0.080170 0.050103
-0.080133 0.049809
-0.080117 0.049259
-0.080116 0.048451
0.037717 -0.002040
0.035763 -0.003897
0.033794 -0.005843
0.031825 -0.007837
0.029877 -0.009841
0.027962 -0.011822
0.026092 -0.013758
0.024268 -0.015638
0.022482 -0.017458
0.020722 -0.019224
0.018974 -0.020942
0.017225 -0.022618
0.015466 -0.024258
0.013692 -0.025865
0.011906 -0.027439
0.010112 -0.028979
0.008317 -0.030485
0.006532 -0.031956
0.004767 -0.033392
0.003031 -0.034797
0.001331 -0.036179
-0.000330 -0.037548
-0.001953 -0.038919
-0.003546 -0.040308
-0.005116 -0.041730
-0.006673 -0.043191
-0.008219 -0.044691
-0.009754 -0.046214
-0.011272 -0.047733
-0.012763 -0.049217
-0.014215 -0.050633
-0.015616 -0.051949
-0.016953 -0.053137
-0.018211 -0.054174
-0.019379 -0.055036
-0.020446 -0.055709
-0.021409 -0.056184
-0.022267 -0.056462
-0.023031 -0.056556
-0.023718 -0.056490
-0.024349 -0.056296
-0.024947 -0.056011
-0.025531 -0.055664
-0.026110 -0.055277
-0.026681 -0.054848
-0.027231 -0.054361
-0.027745 -0.053784
-0.028204 -0.053081
-0.028600 -0.052217
-0.028929 -0.051165
-0.029192 -0.049909
-0.029396 -0.048439
-0.029545 -0.046753
-0.029645 -0.044856
-0.029702 -0.042758
-0.029720 -0.040474
-0.029708 -0.038027
-0.029676 -0.035446
-0.029634 -0.032762
-0.029592 -0.030008
-0.029554 -0.027214
-0.029520 -0.024400
-0.029484 -0.021581
-0.029438 -0.018759
-0.029376 -0.015934
-0.029299 -0.013095
-0.029213 -0.010237
-0.029132 -0.007350
-0.029070 -0.004431
-0.029043 -0.001481
-0.029060 0.001495
-0.029127 0.004489
-0.029240 0.007488
-0.029393 0.010476
-0.029570 0.013438
-0.029755 0.016352
-0.029924 0.019201
-0.030051 0.021970
-0.030106 0.024648
-0.030062 0.027228
-0.029897 0.029706
-0.029605 0.032071
-0.029199 0.034305
-0.028708 0.036387
-0.028179 0.038291
-0.027666 0.039998
-0.027224 0.041495
-0.026903 0.042779
-0.026744 0.043858
-0.026774 0.044746
-0.027005 0.045461
-0.027429 0.046026
-0.028023 0.046464
-0.028746 0.046802
-0.029547 0.047064
-0.030368 0.047274
-0.031147 0.047451
-0.031830 0.047604
-0.032375 0.047731
-0.032762 0.047816
-0.032995 0.047829
0.004661 0.023175
0.002756 0.021380
0.000936 0.019623
-0.000815 0.017918
-0.002520 0.016272
-0.004207 0.014687
-0.005896 0.013157
-0.007596 0.011670
-0.009304 0.010211
-0.011003 0.008757
-0.012670 0.007281
-0.014279 0.005761
-0.015809 0.004180
-0.017248 0.002532
-0.018591 0.000822
-0.019844 -0.000934
-0.021015 -0.002723
-0.022115 -0.004535
-0.023156 -0.006372
-0.024149 -0.008242
-0.025106 -0.010158
-0.026037 -0.012131
-0.026947 -0.014158
-0.027835 -0.016226
-0.028691 -0.018304
-0.029501 -0.020356
-0.030246 -0.022345
-0.030908 -0.024237
-0.031469 -0.026009
-0.031916 -0.027648
-0.032243 -0.029153
-0.032450 -0.030536
-0.032546 -0.031817
-0.032551 -0.033019
-0.032490 -0.034168
-0.032400 -0.035289
-0.032319 -0.036407
-0.032287 -0.037550
-0.032341 -0.038744
-0.032506 -0.040005
-0.032795 -0.041326
-0.033202 -0.042679
-0.033709 -0.044011
-0.034289 -0.045262
-0.034911 -0.046366
-0.035547 -0.047266
-0.036173 -0.047914
-0.036771 -0.048277
-0.037331 -0.048333
-0.037851 -0.048076
-0.038338 -0.047515
-0.038803 -0.046679
-0.039265 -0.045613
-0.039744 -0.044376
-0.040265 -0.043034
-0.040849 -0.041652
-0.041515 -0.040280
-0.042276 -0.038950
-0.043130 -0.037664
-0.044067 -0.036401
-0.045064 -0.035120
-0.046097 -0.033772
-0.047143 -0.032309
-0.048182 -0.030691
-0.049199 -0.028885
-0.050187 -0.026871
-0.051143 -0.024635
-0.052068 -0.022175
-0.052969 -0.019493
-0.053854 -0.016605
-0.054729 -0.013537
-0.055596 -0.010330
-0.056450 -0.007037
-0.057277 -0.003719
-0.058055 -0.000437
-0.058760 0.002755
-0.059364 0.005823
-0.059846 0.008746
-0.060190 0.011517
-0.060387 0.014138
-0.060438 0.016615
-0.060347 0.018953
-0.060124 0.021157
-0.059780 0.023230
-0.059330 0.025174
-0.058788 0.026992
-0.058172 0.028689
-0.057499 0.030272
-0.056784 0.031755
-0.056042 0.033152
-0.055274 0.034483
-0.054473 0.035763
-0.053618 0.037004
-0.052680 0.038213
-0.051633 0.039387
-0.050462 0.040516
-0.049175 0.041584
-0.047800 0.042567
-0.046376 0.043443
-0.044948 0.044188
-0.043557 0.044782
0.038214 0.010625
0.036336 0.008810
0.034426 0.006964
0.032497 0.005106
0.030558 0.003253
0.028615 0.001411
0.026671 -0.000413
0.024725 -0.002218
0.022776 -0.004003
0.020823 -0.005766
0.018866 -0.007505
0.016909 -0.009217
0.014957 -0.010900
0.013015 -0.012553
0.011090 -0.014175
0.009187 -0.015767
0.007312 -0.017329
0.005468 -0.018866
0.003659 -0.020380
0.001886 -0.021882
0.000148 -0.023383
-0.001557 -0.024898
-0.003233 -0.026446
-0.004886 -0.028043
-0.006521 -0.029700
-0.008136 -0.031419
-0.009729 -0.033190
-0.011288 -0.034992
-0.012797 -0.036800
-0.014240 -0.038587
-0.015600 -0.040324
-0.016859 -0.041991
-0.018008 -0.043567
-0.019039 -0.045042
-0.019949 -0.046406
-0.020739 -0.047660
-0.021416 -0.048809
-0.021989 -0.049867
-0.022472 -0.050851
-0.022880 -0.051786
-0.023230 -0.052694
-0.023537 -0.053592
-0.023814 -0.054487
-0.024069 -0.055369
-0.024307 -0.056215
-0.024530 -0.056993
-0.024742 -0.057666
-0.024945 -0.058198
-0.025142 -0.058559
-0.025341 -0.058727
-0.025547 -0.058688
-0.025766 -0.058433
-0.026006 -0.057963
-0.026274 -0.057285
-0.026574 -0.056412
-0.026912 -0.055366
-0.027293 -0.054171
-0.027718 -0.052858
-0.028188 -0.051457
-0.028700 -0.049997
-0.029252 -0.048501
-0.029836 -0.046979
-0.030447 -0.045435
-0.031079 -0.043862
-0.031729 -0.042248
-0.032398 -0.040576
-0.033088 -0.038832
-0.033801 -0.037003
-0.034541 -0.035081
-0.035311 -0.033061
-0.036110 -0.030943
-0.036938 -0.028730
-0.037790 -0.026431
-0.038663 -0.024059
-0.039549 -0.021630
-0.040441 -0.019161
-0.041329 -0.016669
-0.042204 -0.014170
-0.043055 -0.011676
-0.043875 -0.009199
-0.044662 -0.006749
-0.045420 -0.004337
-0.046159 -0.001978
-0.046895 0.000315
-0.047643 0.002526
-0.048417 0.004644
-0.049226 0.006658
-0.050074 0.008562
-0.050958 0.010355
-0.051870 0.012040
-0.052798 0.013624
-0.053727 0.015118
-0.054636 0.016533
-0.055503 0.017884
-0.056301 0.019183
-0.057005 0.020444
-0.057593 0.021676
-0.058052 0.022880
-0.058382 0.024049
-0.058598 0.025166
-0.058724 0.026205
-0.020212 0.006371
-0.022135 0.004591
-0.024053 0.002830
-0.025962 0.001112
-0.027859 -0.000544
-0.029748 -0.002127
-0.031632 -0.003635
-0.033516 -0.005072
-0.035405 -0.006445
-0.037302 -0.007763
-0.039208 -0.009030
-0.041121 -0.010248
-0.043038 -0.011418
-0.044953 -0.012535
-0.046856 -0.013593
-0.048739 -0.014587
-0.050593 -0.015508
-0.052407 -0.016356
-0.054173 -0.017129
-0.055882 -0.017835
-0.057527 -0.018491
-0.059103 -0.019118
-0.060607 -0.019747
-0.062040 -0.020409
-0.063403 -0.021132
-0.064696 -0.021933
-0.065917 -0.022818
-0.067060 -0.023773
-0.068114 -0.024776
-0.069069 -0.025797
-0.069912 -0.026805
-0.070636 -0.027775
-0.071236 -0.028685
-0.071708 -0.029519
-0.072054 -0.030269
-0.072279 -0.030932
-0.072393 -0.031512
-0.072410 -0.032022
-0.072350 -0.032483
-0.072235 -0.032923
-0.072093 -0.033375
-0.071946 -0.033867
-0.071817 -0.034419
-0.071716 -0.035033
-0.071647 -0.035689
-0.071605 -0.036351
-0.071576 -0.036967
-0.071545 -0.037479
-0.071499 -0.037836
-0.071425 -0.037993
-0.071316 -0.037918
-0.071167 -0.037594
-0.070980 -0.037017
-0.070755 -0.036193
-0.070498 -0.035142
-0.070217 -0.033893
-0.069924 -0.032484
-0.069630 -0.030962
-0.069348 -0.029377
-0.069092 -0.027775
-0.068869 -0.026195
-0.068683 -0.024659
-0.068535 -0.023172
-0.068421 -0.021717
-0.068336 -0.020264
-0.068275 -0.018770
-0.068238 -0.017191
-0.068225 -0.015486
-0.068241 -0.013621
-0.068288 -0.011576
-0.068367 -0.009341
-0.068476 -0.006925
-0.068608 -0.004349
-0.068752 -0.001645
-0.068895 0.001148
-0.069022 0.003986
-0.069117 0.006826
-0.069167 0.009628
-0.069156 0.012358
-0.069071 0.014987
-0.068904 0.017495
-0.068649 0.019867
-0.068309 0.022093
-0.067893 0.024168
-0.067418 0.026093
-0.066902 0.027875
-0.066370 0.029524
-0.065842 0.031052
-0.065339 0.032472
-0.064871 0.033793
-0.064444 0.035022
-0.064056 0.036164
-0.063693 0.037219
-0.063338 0.038187
-0.062965 0.039071
-0.062546 0.039871
-0.062053 0.040589
-0.061464 0.041220
-0.060767 0.041757
-0.059962 0.042180
-0.059064 0.042470
-0.017076 0.018461
-0.018963 0.016627
-0.020795 0.014776
-0.022578 0.012914
-0.024319 0.011046
-0.026024 0.009169
-0.027693 0.007280
-0.029326 0.005376
-0.030916 0.003450
-0.032458 0.001499
-0.033944 -0.000481
-0.035367 -0.002490
-0.036718 -0.004525
-0.037989 -0.006578
-0.039175 -0.008641
-0.040274 -0.010707
-0.041291 -0.012772
-0.042235 -0.014837
-0.043122 -0.016910
-0.043968 -0.019003
-0.044786 -0.021129
-0.045585 -0.023293
-0.046365 -0.025493
-0.047120 -0.027715
-0.047837 -0.029933
-0.048500 -0.032119
-0.049094 -0.034242
-0.049603 -0.036273
-0.050016 -0.038191
-0.050326 -0.039981
-0.050529 -0.041636
-0.050627 -0.043155
-0.050626 -0.044545
-0.050541 -0.045818
-0.050391 -0.046990
-0.050203 -0.048079
-0.050007 -0.049106
-0.049831 -0.050089
-0.049698 -0.051044
-0.049619 -0.051973
-0.049597 -0.052867
-0.049627 -0.053704
-0.049697 -0.054450
-0.049797 -0.055066
-0.049919 -0.055507
-0.050057 -0.055733
-0.050209 -0.055708
-0.050375 -0.055404
-0.050557 -0.054805
-0.050761 -0.053906
-0.050994 -0.052714
-0.051263 -0.051250
-0.051579 -0.049544
-0.051951 -0.047632
-0.052388 -0.045553
-0.052898 -0.043345
-0.053479 -0.041039
-0.054128 -0.038661
-0.054831 -0.036224
-0.055572 -0.033736
-0.056331 -0.031199
-0.057092 -0.028615
-0.057839 -0.025982
-0.058566 -0.023296
-0.059268 -0.020553
-0.059947 -0.017750
-0.060609 -0.014881
-0.061259 -0.011946
-0.061905 -0.008949
-0.062554 -0.005903
-0.063205 -0.002829
-0.063858 0.000245
-0.064504 0.003284
-0.065132 0.006257
-0.065730 0.009132
-0.066284 0.011883
-0.066779 0.014485
-0.067205 0.016918
-0.067552 0.019160
-0.067813 0.021192
-0.067987 0.023000
-0.068075 0.024570
-0.068080 0.025897
-0.068005 0.026982
-0.067859 0.027833
-0.067650 0.028468
-0.067390 0.028912
-0.067091 0.029199
-0.066767 0.029370
-0.066425 0.029469
-0.066067 0.029536
-0.065688 0.029605
-0.065274 0.029694
-0.064812 0.029807
-0.064295 0.029931
-0.063724 0.030036
-0.063107 0.030085
-0.062464 0.030039
-0.061811 0.029862
-0.061170 0.029529
-0.060556 0.029024
0.015889 0.014616
0.014014 0.012747
0.012229 0.010800
0.010533 0.008825
0.008934 0.006882
0.007447 0.005026
0.006092 0.003299
0.004897 0.001727
0.003887 0.000324
0.003088 -0.000909
0.002517 -0.001979
0.002178 -0.002894
0.002059 -0.003671
0.002133 -0.004330
0.002359 -0.004906
0.002685 -0.005448
0.003050 -0.006018
0.003393 -0.006688
0.003662 -0.007521
0.003829 -0.008550
0.003892 -0.009760
0.003882 -0.011101
0.003842 -0.012496
0.003820 -0.013873
0.003862 -0.015168
0.004005 -0.016341
0.004276 -0.017366
0.004697 -0.018232
0.005276 -0.018938
0.006010 -0.019489
0.006876 -0.019896
0.007835 -0.020173
0.008832 -0.020348
0.009806 -0.020458
0.010691 -0.020553
0.011425 -0.020688
0.011963 -0.020909
0.012281 -0.021230
0.012381 -0.021631
0.012287 -0.022053
0.012030 -0.022422
0.011642 -0.022662
0.011146 -0.022712
0.010559 -0.022525
0.009894 -0.022073
0.009156 -0.021341
0.008350 -0.020325
0.007477 -0.019033
0.006536 -0.017476
0.005518 -0.015676
0.004415 -0.013662
0.003214 -0.011470
0.001908 -0.009145
0.000492 -0.006734
-0.001027 -0.004284
-0.002634 -0.001831
-0.004304 0.000605
-0.006010 0.003015
-0.007728 0.005402
-0.009441 0.007768
-0.011142 0.010116
-0.012831 0.012447
-0.014513 0.014760
-0.016194 0.017051
-0.017882 0.019316
-0.019586 0.021552
-0.021311 0.023758
-0.023063 0.025933
-0.024846 0.028081
-0.026657 0.030212
-0.028485 0.032334
-0.030307 0.034459
-0.032088 0.036595
-0.033783 0.038747
-0.035346 0.040905
-0.036741 0.043050
-0.037950 0.045142
-0.038973 0.047136
-0.039824 0.048983
-0.040520 0.050641
-0.041082 0.052077
-0.041529 0.053266
-0.041873 0.054190
-0.042127 0.054840
-0.042296 0.055213
-0.042383 0.055315
-0.042389 0.055165
-0.042307 0.054797
-0.042126 0.054257
-0.041828 0.053607
-0.041387 0.052911
-0.040776 0.052234
-0.039977 0.051622
-0.038995 0.051092
-0.037859 0.050632
-0.036618 0.050204
-0.035330 0.049763
-0.034044 0.049265
-0.032803 0.048676
-0.031638 0.047968
-0.030569 0.047127
0.111190 0.006266
0.109372 0.004478
0.107685 0.002712
0.106116 0.000964
0.104647 -0.000757
0.103254 -0.002433
0.101913 -0.004043
0.100604 -0.005562
0.099307 -0.006972
0.098001 -0.008257
0.096668 -0.009407
0.095292 -0.010417
0.093860 -0.011288
0.092362 -0.012020
0.090797 -0.012625
0.089169 -0.013119
0.087487 -0.013527
0.085760 -0.013890
0.083997 -0.014253
0.082207 -0.014672
0.080396 -0.015193
0.078573 -0.015843
0.076749 -0.016620
0.074943 -0.017496
0.073172 -0.018426
0.071449 -0.019365
0.069782 -0.020273
0.068174 -0.021117
0.066624 -0.021873
0.065130 -0.022526
0.063691 -0.023067
0.062306 -0.023497
0.060980 -0.023823
0.059717 -0.024062
0.058523 -0.024238
0.057400 -0.024384
0.056341 -0.024538
0.055338 -0.024739
0.054374 -0.025016
0.053435 -0.025375
0.052512 -0.025793
0.051602 -0.026223
0.050703 -0.026602
0.049814 -0.026869
0.048929 -0.026973
0.048043 -0.026873
0.047150 -0.026538
0.046244 -0.025950
0.045325 -0.025097
0.044396 -0.023981
0.043467 -0.022613
0.042550 -0.021017
0.041661 -0.019228
0.040818 -0.017294
0.040039 -0.015271
0.039337 -0.013219
0.038720 -0.011192
0.038193 -0.009228
0.037750 -0.007344
0.037382 -0.005533
0.037066 -0.003771
0.036775 -0.002030
0.036482 -0.000284
0.036158 0.001485
0.035781 0.003287
0.035334 0.005130
0.034805 0.007014
0.034191 0.008941
0.033494 0.010906
0.032722 0.012906
0.031887 0.014932
0.031011 0.016976
0.030114 0.019025
0.029226 0.021069
0.028376 0.023096
0.027593 0.025098
0.026895 0.027065
0.026282 0.028985
0.025737 0.030837
0.025226 0.032595
0.024712 0.034231
0.024160 0.035723
0.023544 0.037052
0.022846 0.038204
0.022056 0.039173
0.021170 0.039959
0.020189 0.040567
0.019121 0.041009
0.017977 0.041304
0.016777 0.041477
0.015545 0.041558
0.014316 0.041585
0.013125 0.041595
0.012010 0.041623
0.010993 0.041694
0.010073 0.041818
0.009227 0.041986
0.008412 0.042175
0.007579 0.042357
0.006689 0.042506
0.005710 0.042598
-0.011483 0.004365
-0.013410 0.002570
-0.015338 0.000828
-0.017267 -0.000840
-0.019198 -0.002420
-0.021132 -0.003904
-0.023070 -0.005298
-0.025011 -0.006620
-0.026951 -0.007902
-0.028884 -0.009184
-0.030803 -0.010502
-0.032703 -0.011882
-0.034576 -0.013333
-0.036419 -0.014847
-0.038223 -0.016399
-0.039978 -0.017960
-0.041674 -0.019498
-0.043295 -0.020987
-0.044827 -0.022405
-0.046254 -0.023735
-0.047563 -0.024971
[truncated: 1,526,647 more chars]
