# Supplementary material for: Enhancing geometric representations for molecules with equivariant vector-scalar interactive message passing
Source: Nat Commun. 2024 Jan 5;15:313. doi: 10.1038/s41467-023-43720-2 (PMC10770089; doi:10.1038/s41467-023-43720-2)
Supplement: Supplementary file 4 — Source Data [file 41467_2023_43720_MOESM4_ESM.zip › Source Data/Figure s3f(left).txt]

-0.006759 -0.178734
-0.006299 -0.178087
-0.005788 -0.177139
-0.005244 -0.175943
-0.004679 -0.174569
-0.004102 -0.173114
-0.003514 -0.171690
-0.002912 -0.170415
-0.002284 -0.169394
-0.001621 -0.168700
-0.000914 -0.168357
-0.000162 -0.168334
0.000632 -0.168559
0.001456 -0.168942
0.002297 -0.169396
0.003140 -0.169855
0.003970 -0.170275
0.004773 -0.170627
0.005536 -0.170893
0.006251 -0.171052
0.006908 -0.171082
0.007504 -0.170959
0.008035 -0.170666
0.008500 -0.170200
0.008901 -0.169581
0.009246 -0.168852
0.009541 -0.168082
0.009797 -0.167363
0.010025 -0.166794
0.010235 -0.166477
0.010437 -0.166495
0.010633 -0.166894
0.010826 -0.167672
0.011010 -0.168777
0.011178 -0.170121
0.011321 -0.171600
0.011430 -0.173120
0.011495 -0.174600
0.011511 -0.175975
0.011472 -0.177191
0.011373 -0.178194
0.011214 -0.178931
0.010993 -0.179349
0.010714 -0.179410
0.010387 -0.179096
0.010023 -0.178418
0.009638 -0.177422
0.009251 -0.176187
0.008879 -0.174822
0.008539 -0.173452
0.008243 -0.172205
0.007996 -0.171191
0.007798 -0.170480
0.007640 -0.170092
0.007509 -0.169995
0.007390 -0.170123
0.007270 -0.170396
0.007139 -0.170744
0.006992 -0.171108
0.006829 -0.171446
0.006651 -0.171720
0.006465 -0.171889
0.006278 -0.171910
0.006100 -0.171736
0.005939 -0.171324
0.005805 -0.170652
0.005701 -0.169717
0.005629 -0.168548
0.005583 -0.167205
0.005556 -0.165777
0.005535 -0.164379
0.005510 -0.163136
0.005473 -0.162178
0.005423 -0.161614
0.005366 -0.161512
0.005311 -0.161890
0.005272 -0.162708
0.005259 -0.163894
0.005281 -0.165362
0.005344 -0.167029
0.005448 -0.168821
0.005592 -0.170661
0.005772 -0.172465
0.005977 -0.174139
0.006198 -0.175587
0.006424 -0.176716
0.006642 -0.177457
0.006843 -0.177767
0.007020 -0.177642
0.007167 -0.177111
0.007288 -0.176245
0.007393 -0.175145
0.007500 -0.173937
0.007630 -0.172759
0.007806 -0.171743
0.008043 -0.170990
0.008347 -0.170556
0.008710 -0.170438
0.009114 -0.170593
0.009538 -0.170954
0.009959 -0.171457
-0.037081 -0.171060
-0.036671 -0.171053
-0.036193 -0.170950
-0.035654 -0.170783
-0.035060 -0.170580
-0.034417 -0.170361
-0.033730 -0.170140
-0.033000 -0.169925
-0.032228 -0.169723
-0.031414 -0.169541
-0.030559 -0.169392
-0.029665 -0.169292
-0.028735 -0.169255
-0.027772 -0.169291
-0.026777 -0.169398
-0.025752 -0.169559
-0.024698 -0.169747
-0.023615 -0.169925
-0.022503 -0.170060
-0.021365 -0.170126
-0.020201 -0.170111
-0.019015 -0.170013
-0.017809 -0.169845
-0.016586 -0.169627
-0.015347 -0.169383
-0.014094 -0.169138
-0.012829 -0.168910
-0.011552 -0.168717
-0.010266 -0.168571
-0.008977 -0.168482
-0.007691 -0.168464
-0.006420 -0.168533
-0.005175 -0.168706
-0.003970 -0.169002
-0.002815 -0.169427
-0.001717 -0.169979
-0.000678 -0.170634
0.000305 -0.171357
0.001235 -0.172097
0.002120 -0.172805
0.002965 -0.173435
0.003775 -0.173955
0.004556 -0.174342
0.005310 -0.174587
0.006042 -0.174691
0.006753 -0.174661
0.007448 -0.174508
0.008131 -0.174245
0.008806 -0.173882
0.009479 -0.173435
0.010156 -0.172921
0.010840 -0.172360
0.011534 -0.171783
0.012240 -0.171222
0.012958 -0.170713
0.013686 -0.170285
0.014421 -0.169956
0.015160 -0.169728
0.015897 -0.169586
0.016626 -0.169501
0.017339 -0.169439
0.018031 -0.169366
0.018699 -0.169257
0.019342 -0.169094
0.019962 -0.168867
0.020566 -0.168577
0.021161 -0.168228
0.021755 -0.167829
0.022359 -0.167391
0.022983 -0.166925
0.023634 -0.166445
0.024322 -0.165969
0.025051 -0.165520
0.025829 -0.165127
0.026659 -0.164822
0.027546 -0.164642
0.028492 -0.164614
0.029501 -0.164755
0.030571 -0.165064
0.031702 -0.165520
0.032889 -0.166088
0.034126 -0.166721
0.035406 -0.167372
0.036722 -0.167999
0.038066 -0.168566
0.039428 -0.169048
0.040802 -0.169426
0.042179 -0.169686
0.043551 -0.169819
0.044909 -0.169817
0.046247 -0.169676
0.047560 -0.169396
0.048843 -0.168983
0.050098 -0.168454
0.051332 -0.167831
0.052553 -0.167149
0.053776 -0.166446
0.055016 -0.165762
0.056286 -0.165131
0.057594 -0.164573
0.058942 -0.164093
-0.187994 0.049867
-0.188136 0.049798
-0.187843 0.049704
-0.187134 0.049597
-0.186063 0.049489
-0.184715 0.049391
-0.183196 0.049314
-0.181626 0.049263
-0.180124 0.049244
-0.178796 0.049261
-0.177722 0.049321
-0.176962 0.049433
-0.176546 0.049610
-0.176478 0.049862
-0.176732 0.050202
-0.177252 0.050634
-0.177950 0.051160
-0.178722 0.051774
-0.179454 0.052464
-0.180038 0.053219
-0.180381 0.054021
-0.180407 0.054854
-0.180073 0.055703
-0.179359 0.056553
-0.178282 0.057391
-0.176885 0.058210
-0.175241 0.059006
-0.173445 0.059784
-0.171601 0.060556
-0.169819 0.061337
-0.168203 0.062148
-0.166845 0.063011
-0.165823 0.063944
-0.165202 0.064964
-0.165029 0.066082
-0.165318 0.067299
-0.166048 0.068606
-0.167150 0.069979
-0.168518 0.071384
-0.170025 0.072780
-0.171539 0.074127
-0.172938 0.075389
-0.174119 0.076538
-0.175001 0.077553
-0.175532 0.078425
-0.175688 0.079151
-0.175472 0.079739
-0.174915 0.080202
-0.174073 0.080562
-0.173017 0.080841
-0.171830 0.081063
-0.170596 0.081248
-0.169401 0.081414
-0.168325 0.081575
-0.167440 0.081745
-0.166811 0.081939
-0.166484 0.082165
-0.166479 0.082428
-0.166777 0.082721
-0.167327 0.083025
-0.168048 0.083314
-0.168844 0.083556
-0.169618 0.083722
-0.170277 0.083787
-0.170749 0.083736
-0.170978 0.083564
-0.170934 0.083276
-0.170616 0.082889
-0.170042 0.082427
-0.169256 0.081924
-0.168314 0.081413
-0.167282 0.080929
-0.166227 0.080502
-0.165216 0.080157
-0.164315 0.079915
-0.163586 0.079793
-0.163086 0.079805
-0.162862 0.079965
-0.162938 0.080277
-0.163308 0.080737
-0.163931 0.081331
-0.164736 0.082033
-0.165633 0.082814
-0.166527 0.083641
-0.167325 0.084488
-0.167945 0.085331
-0.168323 0.086153
-0.168417 0.086943
-0.168208 0.087694
-0.167706 0.088406
-0.166938 0.089080
-0.165954 0.089722
-0.164810 0.090340
-0.163569 0.090945
-0.162295 0.091551
-0.161049 0.092175
-0.159887 0.092839
-0.158860 0.093569
-0.158015 0.094389
-0.157378 0.095318
-0.156959 0.096367
-0.165393 0.066290
-0.164888 0.066280
-0.164463 0.066283
-0.164148 0.066296
-0.163967 0.066316
-0.163939 0.066336
-0.164077 0.066349
-0.164380 0.066348
-0.164836 0.066324
-0.165423 0.066270
-0.166107 0.066179
-0.166849 0.066048
-0.167611 0.065875
-0.168352 0.065665
-0.169041 0.065427
-0.169656 0.065175
-0.170186 0.064924
-0.170628 0.064692
-0.170987 0.064495
-0.171275 0.064344
-0.171505 0.064247
-0.171695 0.064205
-0.171863 0.064212
-0.172028 0.064262
-0.172211 0.064346
-0.172430 0.064458
-0.172704 0.064589
-0.173043 0.064735
-0.173448 0.064891
-0.173912 0.065050
-0.174414 0.065206
-0.174923 0.065352
-0.175406 0.065479
-0.175826 0.065581
-0.176150 0.065655
-0.176357 0.065698
-0.176433 0.065713
-0.176379 0.065705
-0.176204 0.065680
-0.175927 0.065649
-0.175572 0.065622
-0.175168 0.065609
-0.174744 0.065619
-0.174329 0.065657
-0.173957 0.065727
-0.173656 0.065829
-0.173456 0.065958
-0.173379 0.066110
-0.173443 0.066276
-0.173653 0.066447
-0.173999 0.066613
-0.174456 0.066767
-0.174987 0.066904
-0.175543 0.067019
-0.176074 0.067115
-0.176530 0.067195
-0.176872 0.067269
-0.177070 0.067347
-0.177110 0.067445
-0.176992 0.067575
-0.176724 0.067753
-0.176327 0.067989
-0.175828 0.068286
-0.175258 0.068644
-0.174652 0.069054
-0.174045 0.069504
-0.173470 0.069980
-0.172960 0.070472
-0.172540 0.070970
-0.172227 0.071469
-0.172031 0.071966
-0.171945 0.072461
-0.171951 0.072951
-0.172022 0.073432
-0.172123 0.073899
-0.172216 0.074343
-0.172268 0.074757
-0.172250 0.075133
-0.172147 0.075467
-0.171952 0.075759
-0.171670 0.076010
-0.171312 0.076225
-0.170899 0.076410
-0.170454 0.076570
-0.170001 0.076713
-0.169568 0.076841
-0.169180 0.076962
-0.168860 0.077079
-0.168629 0.077197
-0.168506 0.077319
-0.168501 0.077446
-0.168615 0.077575
-0.168843 0.077697
-0.169163 0.077802
-0.169547 0.077876
-0.169956 0.077904
-0.170351 0.077873
-0.170694 0.077772
-0.170954 0.077596
-0.171110 0.077344
-0.171156 0.077018
0.193050 -0.000426
0.193506 -0.000981
0.193790 -0.001514
0.193908 -0.002009
0.193876 -0.002460
0.193702 -0.002859
0.193381 -0.003207
0.192893 -0.003504
0.192217 -0.003756
0.191349 -0.003975
0.190310 -0.004178
0.189158 -0.004390
0.187971 -0.004637
0.186847 -0.004949
0.185878 -0.005351
0.185139 -0.005861
0.184673 -0.006485
0.184479 -0.007214
0.184521 -0.008025
0.184736 -0.008884
0.185050 -0.009755
0.185398 -0.010601
0.185730 -0.011393
0.186024 -0.012115
0.186278 -0.012759
0.186503 -0.013330
0.186708 -0.013836
0.186891 -0.014288
0.187035 -0.014694
0.187116 -0.015054
0.187117 -0.015371
0.187039 -0.015646
0.186910 -0.015881
0.186782 -0.016081
0.186723 -0.016255
0.186802 -0.016410
0.187074 -0.016549
0.187564 -0.016676
0.188261 -0.016789
0.189116 -0.016881
0.190054 -0.016943
0.190982 -0.016965
0.191816 -0.016934
0.192488 -0.016845
0.192961 -0.016695
0.193232 -0.016488
0.193317 -0.016232
0.193243 -0.015932
0.193027 -0.015592
0.192672 -0.015210
0.192168 -0.014782
0.191508 -0.014309
0.190701 -0.013796
0.189784 -0.013261
0.188816 -0.012728
0.187874 -0.012227
0.187034 -0.011790
0.186362 -0.011448
0.185896 -0.011220
0.185646 -0.011117
0.185585 -0.011133
0.185661 -0.011253
0.185807 -0.011449
0.185954 -0.011692
0.186052 -0.011955
0.186074 -0.012218
0.186019 -0.012469
0.185908 -0.012707
0.185770 -0.012939
0.185628 -0.013174
0.185491 -0.013425
0.185355 -0.013704
0.185211 -0.014019
0.185057 -0.014381
0.184910 -0.014798
0.184809 -0.015281
0.184806 -0.015839
0.184958 -0.016478
0.185310 -0.017201
0.185885 -0.018004
0.186676 -0.018877
0.187640 -0.019804
0.188707 -0.020764
0.189783 -0.021731
0.190772 -0.022680
0.191587 -0.023590
0.192173 -0.024449
0.192508 -0.025257
0.192603 -0.026025
0.192494 -0.026772
0.192224 -0.027516
0.191827 -0.028271
0.191322 -0.029038
0.190714 -0.029813
0.190005 -0.030583
0.189211 -0.031342
0.188363 -0.032085
0.187509 -0.032818
0.186707 -0.033549
0.186008 -0.034290
0.185454 -0.035047
0.174203 -0.068213
0.174078 -0.067251
0.173804 -0.066207
0.173435 -0.065111
0.173028 -0.063996
0.172636 -0.062899
0.172307 -0.061857
0.172082 -0.060906
0.171992 -0.060079
0.172061 -0.059406
0.172304 -0.058913
0.172727 -0.058621
0.173321 -0.058536
0.174063 -0.058653
0.174908 -0.058946
0.175795 -0.059374
0.176652 -0.059886
0.177408 -0.060428
0.177999 -0.060950
0.178377 -0.061414
0.178516 -0.061794
0.178410 -0.062079
0.178073 -0.062269
0.177535 -0.062376
0.176838 -0.062417
0.176028 -0.062417
0.175156 -0.062404
0.174271 -0.062404
0.173419 -0.062446
0.172643 -0.062553
0.171981 -0.062746
0.171468 -0.063039
0.171130 -0.063440
0.170984 -0.063953
0.171028 -0.064568
0.171243 -0.065268
0.171588 -0.066024
0.172010 -0.066801
0.172449 -0.067560
0.172845 -0.068263
0.173155 -0.068876
0.173347 -0.069372
0.173410 -0.069729
0.173348 -0.069936
0.173179 -0.069988
0.172931 -0.069888
0.172637 -0.069648
0.172333 -0.069283
0.172052 -0.068818
0.171824 -0.068279
0.171676 -0.067697
0.171630 -0.067102
0.171706 -0.066529
0.171919 -0.066005
0.172276 -0.065557
0.172772 -0.065198
0.173383 -0.064927
0.174070 -0.064727
0.174778 -0.064567
0.175445 -0.064404
0.176012 -0.064191
0.176430 -0.063886
0.176665 -0.063451
0.176698 -0.062864
0.176527 -0.062113
0.176163 -0.061202
0.175628 -0.060146
0.174952 -0.058973
0.174173 -0.057719
0.173335 -0.056426
0.172489 -0.055135
0.171692 -0.053888
0.171005 -0.052722
0.170495 -0.051668
0.170223 -0.050752
0.170244 -0.049989
0.170591 -0.049384
0.171272 -0.048931
0.172260 -0.048612
0.173499 -0.048400
0.174911 -0.048262
0.176408 -0.048162
0.177905 -0.048071
0.179329 -0.047962
0.180620 -0.047814
0.181734 -0.047614
0.182642 -0.047355
0.183328 -0.047037
0.183788 -0.046663
0.184025 -0.046240
0.184054 -0.045778
0.183896 -0.045288
0.183584 -0.044783
0.183158 -0.044277
0.182671 -0.043789
0.182177 -0.043337
0.181737 -0.042941
0.181405 -0.042618
0.181219 -0.042380
0.181199 -0.042230
0.181337 -0.042160
-0.063110 -0.160280
-0.062990 -0.160071
-0.062931 -0.160075
-0.062940 -0.160264
-0.063019 -0.160597
-0.063162 -0.161026
-0.063357 -0.161491
-0.063584 -0.161928
-0.063818 -0.162265
-0.064029 -0.162432
-0.064188 -0.162372
-0.064273 -0.162045
-0.064267 -0.161436
-0.064166 -0.160559
-0.063975 -0.159451
-0.063707 -0.158179
-0.063388 -0.156823
-0.063048 -0.155477
-0.062723 -0.154236
-0.062451 -0.153185
-0.062265 -0.152391
-0.062188 -0.151896
-0.062237 -0.151718
-0.062416 -0.151853
-0.062723 -0.152285
-0.063150 -0.152982
-0.063681 -0.153902
-0.064301 -0.154988
-0.064985 -0.156172
-0.065709 -0.157373
-0.066441 -0.158505
-0.067152 -0.159486
-0.067816 -0.160249
-0.068413 -0.160747
-0.068930 -0.160959
-0.069364 -0.160887
-0.069721 -0.160563
-0.070016 -0.160036
-0.070266 -0.159375
-0.070495 -0.158653
-0.070722 -0.157946
-0.070966 -0.157316
-0.071240 -0.156813
-0.071554 -0.156467
-0.071917 -0.156293
-0.072337 -0.156293
-0.072820 -0.156460
-0.073371 -0.156778
-0.073990 -0.157219
-0.074666 -0.157742
-0.075376 -0.158291
-0.076087 -0.158799
-0.076764 -0.159195
-0.077371 -0.159418
-0.077881 -0.159418
-0.078279 -0.159168
-0.078561 -0.158664
-0.078735 -0.157924
-0.078821 -0.156986
-0.078843 -0.155903
-0.078832 -0.154741
-0.078815 -0.153567
-0.078821 -0.152449
-0.078870 -0.151442
-0.078981 -0.150595
-0.079164 -0.149945
-0.079424 -0.149517
-0.079761 -0.149331
-0.080167 -0.149391
-0.080627 -0.149691
-0.081120 -0.150207
-0.081618 -0.150893
-0.082092 -0.151686
-0.082512 -0.152511
-0.082856 -0.153287
-0.083106 -0.153946
-0.083256 -0.154431
-0.083308 -0.154708
-0.083271 -0.154766
-0.083160 -0.154614
-0.082996 -0.154282
-0.082801 -0.153816
-0.082595 -0.153269
-0.082399 -0.152698
-0.082232 -0.152156
-0.082108 -0.151686
-0.082042 -0.151326
-0.082043 -0.151102
-0.082122 -0.151033
-0.082288 -0.151131
-0.082542 -0.151391
-0.082883 -0.151797
-0.083298 -0.152309
-0.083763 -0.152875
-0.084249 -0.153429
-0.084720 -0.153905
-0.085142 -0.154243
-0.085486 -0.154398
-0.085732 -0.154342
-0.085868 -0.154066
-0.085893 -0.153577
-0.167987 0.090536
-0.167195 0.090591
-0.166202 0.090598
-0.165060 0.090564
-0.163828 0.090501
-0.162570 0.090422
-0.161357 0.090348
-0.160260 0.090304
-0.159348 0.090320
-0.158669 0.090423
-0.158254 0.090633
-0.158104 0.090960
-0.158202 0.091403
-0.158518 0.091953
-0.159012 0.092593
-0.159638 0.093297
-0.160336 0.094031
-0.161043 0.094756
-0.161693 0.095434
-0.162228 0.096031
-0.162606 0.096522
-0.162803 0.096892
-0.162815 0.097136
-0.162653 0.097255
-0.162340 0.097258
-0.161910 0.097155
-0.161402 0.096967
-0.160866 0.096715
-0.160357 0.096426
-0.159932 0.096129
-0.159643 0.095849
-0.159525 0.095603
-0.159592 0.095402
-0.159835 0.095248
-0.160230 0.095141
-0.160740 0.095076
-0.161321 0.095048
-0.161922 0.095045
-0.162489 0.095052
-0.162970 0.095051
-0.163322 0.095023
-0.163516 0.094950
-0.163538 0.094817
-0.163389 0.094613
-0.163084 0.094329
-0.162650 0.093957
-0.162124 0.093495
-0.161553 0.092943
-0.160998 0.092309
-0.160525 0.091608
-0.160206 0.090862
-0.160105 0.090098
-0.160268 0.089347
-0.160715 0.088637
-0.161437 0.087996
-0.162404 0.087442
-0.163563 0.086985
-0.164848 0.086622
-0.166180 0.086335
-0.167471 0.086097
-0.168634 0.085880
-0.169592 0.085658
-0.170287 0.085410
-0.170687 0.085124
-0.170781 0.084791
-0.170581 0.084408
-0.170114 0.083971
-0.169415 0.083485
-0.168532 0.082956
-0.167516 0.082401
-0.166432 0.081844
-0.165355 0.081318
-0.164366 0.080860
-0.163548 0.080505
-0.162971 0.080282
-0.162692 0.080207
-0.162741 0.080286
-0.163123 0.080508
-0.163808 0.080854
-0.164735 0.081298
-0.165816 0.081809
-0.166950 0.082355
-0.168035 0.082908
-0.168987 0.083446
-0.169740 0.083949
-0.170252 0.084397
-0.170502 0.084770
-0.170487 0.085048
-0.170214 0.085211
-0.169709 0.085250
-0.169008 0.085159
-0.168169 0.084942
-0.167263 0.084609
-0.166378 0.084179
-0.165604 0.083673
-0.165028 0.083118
-0.164716 0.082543
-0.164715 0.081978
-0.165046 0.081448
-0.165698 0.080973
-0.166633 0.080558
0.158100 0.096684
0.158554 0.095728
0.158988 0.094800
0.159410 0.093908
0.159827 0.093059
0.160247 0.092257
0.160676 0.091502
0.161115 0.090795
0.161563 0.090132
0.162013 0.089513
0.162458 0.088937
0.162889 0.088401
0.163297 0.087907
0.163674 0.087454
0.164016 0.087041
0.164320 0.086665
0.164587 0.086323
0.164819 0.086013
0.165018 0.085730
0.165187 0.085472
0.165330 0.085236
0.165451 0.085021
0.165555 0.084826
0.165650 0.084653
0.165741 0.084504
0.165837 0.084384
0.165942 0.084296
0.166061 0.084241
0.166196 0.084220
0.166344 0.084230
0.166503 0.084266
0.166668 0.084319
0.166833 0.084380
0.166996 0.084435
0.167153 0.084471
0.167304 0.084476
0.167448 0.084439
0.167588 0.084351
0.167726 0.084206
0.167860 0.084003
0.167993 0.083739
0.168125 0.083420
0.168258 0.083051
0.168395 0.082645
0.168544 0.082213
0.168710 0.081766
0.168903 0.081316
0.169128 0.080872
0.169390 0.080438
0.169690 0.080017
0.170023 0.079608
0.170386 0.079206
0.170770 0.078809
0.171165 0.078412
0.171562 0.078009
0.171952 0.077598
0.172325 0.077174
0.172672 0.076733
0.172988 0.076272
0.173267 0.075788
0.173505 0.075278
0.173702 0.074743
0.173862 0.074181
0.173989 0.073595
0.174094 0.072988
0.174189 0.072365
0.174287 0.071732
0.174404 0.071092
0.174548 0.070451
0.174730 0.069810
0.174953 0.069171
0.175215 0.068533
0.175513 0.067895
0.175841 0.067253
0.176189 0.066603
0.176548 0.065942
0.176907 0.065264
0.177256 0.064564
0.177583 0.063838
0.177877 0.063084
0.178125 0.062298
0.178317 0.061483
0.178445 0.060643
0.178502 0.059784
0.178490 0.058919
0.178413 0.058061
0.178286 0.057223
0.178123 0.056420
0.177942 0.055667
0.177761 0.054974
0.177593 0.054347
0.177446 0.053791
0.177325 0.053307
0.177228 0.052892
0.177154 0.052541
0.177100 0.052250
0.177060 0.052012
0.177032 0.051819
0.177007 0.051666
0.176983 0.051545
0.176954 0.051453
-0.134222 -0.124057
-0.133928 -0.123729
-0.133490 -0.123189
-0.132927 -0.122455
-0.132276 -0.121563
-0.131597 -0.120569
-0.130959 -0.119544
-0.130442 -0.118564
-0.130109 -0.117701
-0.129998 -0.117004
-0.130108 -0.116487
-0.130401 -0.116133
-0.130821 -0.115899
-0.131306 -0.115737
-0.131809 -0.115600
-0.132296 -0.115454
-0.132753 -0.115274
-0.133174 -0.115042
-0.133557 -0.114738
-0.133898 -0.114339
-0.134191 -0.113817
-0.134424 -0.113142
-0.134590 -0.112292
-0.134688 -0.111256
-0.134728 -0.110047
-0.134735 -0.108699
-0.134749 -0.107272
-0.134823 -0.105850
-0.135019 -0.104530
-0.135392 -0.103407
-0.135985 -0.102555
-0.136810 -0.102003
-0.137843 -0.101730
-0.139035 -0.101676
-0.140318 -0.101755
-0.141629 -0.101884
-0.142914 -0.101997
-0.144141 -0.102048
-0.145292 -0.102015
-0.146364 -0.101889
-0.147352 -0.101667
-0.148247 -0.101349
-0.149026 -0.100931
-0.149659 -0.100406
-0.150116 -0.099774
-0.150379 -0.099042
-0.150450 -0.098233
-0.150361 -0.097386
-0.150171 -0.096559
-0.149966 -0.095822
-0.149847 -0.095248
-0.149908 -0.094902
-0.150220 -0.094818
-0.150801 -0.094995
-0.151618 -0.095394
-0.152595 -0.095946
-0.153633 -0.096576
-0.154636 -0.097213
-0.155528 -0.097804
-0.156252 -0.098313
-0.156773 -0.098718
-0.157067 -0.099002
-0.157119 -0.099147
-0.156917 -0.099134
-0.156453 -0.098943
-0.155732 -0.098560
-0.154772 -0.097983
-0.153611 -0.097229
-0.152310 -0.096337
-0.150952 -0.095367
-0.149640 -0.094398
-0.148486 -0.093523
-0.147600 -0.092831
-0.147070 -0.092396
-0.146941 -0.092253
-0.147208 -0.092397
-0.147817 -0.092780
-0.148686 -0.093328
-0.149720 -0.093957
-0.150837 -0.094592
-0.151968 -0.095171
-0.153063 -0.095647
-0.154087 -0.095986
-0.155013 -0.096163
-0.155813 -0.096155
-0.156459 -0.095944
-0.156922 -0.095518
-0.157183 -0.094871
-0.157237 -0.094012
-0.157101 -0.092965
-0.156817 -0.091773
-0.156453 -0.090495
-0.156102 -0.089204
-0.155869 -0.087976
-0.155857 -0.086886
-0.156147 -0.085990
-0.156777 -0.085314
-0.157737 -0.084852
-0.158969 -0.084571
-0.160388 -0.084419
-0.161901 -0.084340
-0.078664 -0.160699
-0.078163 -0.160121
-0.077546 -0.159195
-0.076839 -0.158005
-0.076081 -0.156655
-0.075314 -0.155263
-0.074587 -0.153951
-0.073947 -0.152830
-0.073436 -0.151993
-0.073083 -0.151507
-0.072905 -0.151403
-0.072899 -0.151677
-0.073051 -0.152293
-0.073331 -0.153190
-0.073707 -0.154293
-0.074140 -0.155516
-0.074592 -0.156769
-0.075023 -0.157957
-0.075395 -0.158990
-0.075673 -0.159784
-0.075830 -0.160274
-0.075851 -0.160420
-0.075733 -0.160208
-0.075487 -0.159657
-0.075139 -0.158814
-0.074728 -0.157754
-0.074300 -0.156569
-0.073907 -0.155366
-0.073598 -0.154250
-0.073418 -0.153322
-0.073402 -0.152664
-0.073569 -0.152331
-0.073922 -0.152344
-0.074444 -0.152693
-0.075105 -0.153338
-0.075863 -0.154217
-0.076674 -0.155257
-0.077488 -0.156372
-0.078260 -0.157470
-0.078945 -0.158458
-0.079506 -0.159250
-0.079918 -0.159772
-0.080166 -0.159973
-0.080249 -0.159830
-0.080179 -0.159348
-0.079977 -0.158562
-0.079671 -0.157531
-0.079296 -0.156335
-0.078885 -0.155068
-0.078473 -0.153829
-0.078095 -0.152714
-0.077781 -0.151812
-0.077558 -0.151197
-0.077442 -0.150918
-0.077439 -0.150994
-0.077545 -0.151413
-0.077744 -0.152133
-0.078014 -0.153090
-0.078326 -0.154201
-0.078646 -0.155371
-0.078937 -0.156499
-0.079164 -0.157491
-0.079294 -0.158263
-0.079300 -0.158754
-0.079164 -0.158928
-0.078874 -0.158777
-0.078429 -0.158321
-0.077840 -0.157604
-0.077126 -0.156690
-0.076321 -0.155654
-0.075466 -0.154582
-0.074612 -0.153559
-0.073811 -0.152667
-0.073116 -0.151982
-0.072570 -0.151560
-0.072206 -0.151438
-0.072038 -0.151627
-0.072065 -0.152113
-0.072270 -0.152859
-0.072621 -0.153808
-0.073076 -0.154882
-0.073588 -0.155991
-0.074104 -0.157039
-0.074580 -0.157936
-0.074975 -0.158607
-0.075263 -0.158999
-0.075427 -0.159083
-0.075468 -0.158858
-0.075399 -0.158341
-0.075246 -0.157572
-0.075045 -0.156604
-0.074839 -0.155502
-0.074676 -0.154343
-0.074602 -0.153208
-0.074657 -0.152179
-0.074875 -0.151333
-0.075277 -0.150728
-0.075873 -0.150404
-0.076656 -0.150370
-0.077610 -0.150608
-0.078708 -0.151072
0.093231 0.157320
0.093449 0.157917
0.093691 0.158612
0.093903 0.159367
0.094047 0.160160
0.094100 0.160982
0.094042 0.161817
0.093858 0.162634
0.093529 0.163380
0.093036 0.163987
0.092367 0.164390
0.091519 0.164541
0.090509 0.164422
0.089366 0.164050
0.088134 0.163475
0.086862 0.162772
0.085602 0.162030
0.084399 0.161339
0.083289 0.160782
0.082298 0.160417
0.081439 0.160277
0.080712 0.160364
0.080106 0.160650
0.079607 0.161094
0.079202 0.161650
0.078888 0.162284
0.078664 0.162970
0.078529 0.163686
0.078476 0.164405
0.078483 0.165086
0.078519 0.165679
0.078547 0.166129
0.078537 0.166393
0.078474 0.166446
0.078360 0.166290
0.078214 0.165956
0.078071 0.165498
0.077976 0.164984
0.077975 0.164489
0.078113 0.164082
0.078419 0.163815
0.078902 0.163715
0.079551 0.163781
0.080334 0.163986
0.081204 0.164288
0.082111 0.164646
0.083011 0.165031
0.083866 0.165428
0.084651 0.165832
0.085346 0.166236
0.085932 0.166614
0.086394 0.166923
0.086719 0.167106
0.086901 0.167107
0.086944 0.166883
0.086865 0.166420
0.086692 0.165726
0.086459 0.164836
0.086201 0.163805
0.085955 0.162698
0.085755 0.161589
0.085626 0.160548
0.085588 0.159637
0.085652 0.158898
0.085811 0.158354
0.086049 0.158002
0.086342 0.157828
0.086664 0.157817
0.086994 0.157954
0.087320 0.158232
0.087628 0.158636
0.087903 0.159140
0.088122 0.159700
0.088258 0.160257
0.088286 0.160755
0.088188 0.161143
0.087963 0.161392
0.087621 0.161496
0.087190 0.161468
0.086705 0.161342
0.086212 0.161161
0.085754 0.160978
0.085370 0.160842
0.085086 0.160799
0.084911 0.160880
0.084831 0.161098
0.084812 0.161443
0.084807 0.161900
0.084768 0.162449
0.084654 0.163082
0.084439 0.163797
0.084107 0.164597
0.083650 0.165472
0.083062 0.166388
0.082341 0.167293
0.081490 0.168122
0.080519 0.168814
0.079447 0.169324
0.078300 0.169629
0.077111 0.169732
0.075912 0.169655
0.140776 -0.111847
0.140382 -0.112217
0.140067 -0.112675
0.139808 -0.113200
0.139572 -0.113764
0.139327 -0.114338
0.139045 -0.114897
0.138709 -0.115425
0.138310 -0.115914
0.137851 -0.116363
0.137338 -0.116780
0.136783 -0.117176
0.136194 -0.117561
0.135577 -0.117937
0.134936 -0.118300
0.134277 -0.118644
0.133610 -0.118962
0.132955 -0.119257
0.132340 -0.119541
0.131797 -0.119836
0.131353 -0.120169
0.131028 -0.120561
0.130821 -0.121020
0.130717 -0.121538
0.130685 -0.122091
0.130691 -0.122643
0.130701 -0.123157
0.130688 -0.123602
0.130635 -0.123956
0.130538 -0.124208
0.130398 -0.124365
0.130228 -0.124443
0.130038 -0.124463
0.129834 -0.124445
0.129617 -0.124402
0.129379 -0.124337
0.129108 -0.124253
0.128797 -0.124151
0.128448 -0.124047
0.128075 -0.123965
0.127703 -0.123941
0.127361 -0.124011
0.127074 -0.124201
0.126856 -0.124520
0.126703 -0.124957
0.126596 -0.125482
0.126506 -0.126057
0.126404 -0.126645
0.126266 -0.127214
0.126077 -0.127743
0.125831 -0.128221
0.125533 -0.128647
0.125192 -0.129029
0.124820 -0.129378
0.124425 -0.129703
0.124014 -0.130007
0.123586 -0.130290
0.123139 -0.130550
0.122675 -0.130786
0.122201 -0.131009
0.121730 -0.131236
0.121283 -0.131496
0.120883 -0.131822
0.120544 -0.132238
0.120268 -0.132759
0.120046 -0.133378
0.119852 -0.134069
0.119659 -0.134796
0.119437 -0.135515
0.119162 -0.136188
0.118817 -0.136783
0.118395 -0.137284
0.117896 -0.137686
0.117327 -0.137997
0.116700 -0.138232
0.116026 -0.138405
0.115314 -0.138524
0.114568 -0.138590
0.113790 -0.138604
0.112982 -0.138566
0.112151 -0.138490
0.111316 -0.138403
0.110503 -0.138347
0.109745 -0.138367
0.109070 -0.138500
0.108498 -0.138765
0.108035 -0.139153
0.107666 -0.139636
0.107368 -0.140167
0.107109 -0.140703
0.106858 -0.141205
0.106589 -0.141646
0.106282 -0.142016
0.105927 -0.142318
0.105519 -0.142564
0.105060 -0.142770
0.104555 -0.142949
0.104008 -0.143108
0.103425 -0.143242
0.102812 -0.143344
0.102180 -0.143406
0.088035 0.155539
0.087006 0.155749
0.085926 0.155950
0.084826 0.156178
0.083731 0.156464
0.082668 0.156833
0.081657 0.157309
0.080714 0.157911
0.079852 0.158657
0.079077 0.159559
0.078390 0.160623
0.077781 0.161837
0.077230 0.163174
0.076706 0.164589
0.076177 0.166016
0.075605 0.167384
0.074963 0.168621
0.074231 0.169661
0.073400 0.170461
0.072475 0.170996
0.071469 0.171264
0.070400 0.171284
0.069293 0.171090
0.068168 0.170728
0.067049 0.170250
0.065953 0.169708
0.064895 0.169153
0.063888 0.168632
0.062947 0.168190
0.062083 0.167866
0.061307 0.167695
0.060624 0.167698
0.060033 0.167881
0.059522 0.168231
0.059070 0.168710
0.058648 0.169265
0.058227 0.169831
0.057782 0.170344
0.057297 0.170751
0.056762 0.171016
0.056178 0.171123
0.055551 0.171079
0.054890 0.170903
0.054211 0.170630
0.053528 0.170297
0.052856 0.169943
0.052209 0.169608
0.051598 0.169328
0.051029 0.169138
0.050510 0.169078
0.050037 0.169186
0.049607 0.169497
0.049206 0.170036
0.048816 0.170812
0.048411 0.171807
0.047963 0.172977
0.047444 0.174253
0.046832 0.175555
0.046115 0.176798
0.045290 0.177907
0.044363 0.178827
0.043343 0.179523
0.042248 0.179985
0.041095 0.180223
0.039901 0.180261
0.038682 0.180134
0.037448 0.179883
0.036206 0.179548
0.034960 0.179170
0.033712 0.178793
0.032467 0.178461
0.031227 0.178219
0.029999 0.178112
0.028789 0.178172
0.027601 0.178418
0.026435 0.178838
0.025288 0.179393
0.024152 0.180018
0.023019 0.180634
0.021879 0.181158
0.020727 0.181524
0.019559 0.181684
0.018376 0.181615
0.017178 0.181322
0.015970 0.180826
0.014756 0.180165
0.013541 0.179381
0.012330 0.178520
0.011131 0.177623
0.009954 0.176732
0.008807 0.175881
0.007701 0.175108
0.006644 0.174452
0.005640 0.173956
0.004690 0.173657
0.003791 0.173590
0.002937 0.173772
0.002123 0.174195
0.001346 0.174832
0.000611 0.175630
-0.000076 0.176522
-0.063804 -0.156888
-0.063471 -0.156562
-0.063213 -0.156374
-0.063048 -0.156370
-0.062988 -0.156578
-0.063035 -0.156998
-0.063179 -0.157604
-0.063404 -0.158345
-0.063683 -0.159151
-0.063991 -0.159949
-0.064298 -0.160666
-0.064582 -0.161240
-0.064822 -0.161623
-0.065006 -0.161781
-0.065123 -0.161694
-0.065168 -0.161351
-0.065144 -0.160748
-0.065053 -0.159892
-0.064908 -0.158802
-0.064726 -0.157510
-0.064532 -0.156062
-0.064356 -0.154524
-0.064233 -0.152971
-0.064197 -0.151485
-0.064280 -0.150147
-0.064506 -0.149027
-0.064889 -0.148174
-0.065428 -0.147613
-0.066116 -0.147343
-0.066933 -0.147338
-0.067856 -0.147554
-0.068859 -0.147939
-0.069917 -0.148436
-0.071005 -0.148993
-0.072100 -0.149562
-0.073180 -0.150096
-0.074223 -0.150555
-0.075210 -0.150905
-0.076123 -0.151116
-0.076948 -0.151176
-0.077680 -0.151083
-0.078321 -0.150859
-0.078881 -0.150537
-0.079378 -0.150170
-0.079833 -0.149815
-0.080272 -0.149531
-0.080716 -0.149369
-0.081184 -0.149362
-0.081686 -0.149521
-0.082225 -0.149838
-0.082794 -0.150283
-0.083382 -0.150818
-0.083970 -0.151402
-0.084540 -0.151997
-0.085068 -0.152569
-0.085536 -0.153090
-0.085923 -0.153532
-0.086211 -0.153871
-0.086382 -0.154080
-0.086423 -0.154137
-0.086329 -0.154030
-0.086103 -0.153760
-0.085760 -0.153345
-0.085325 -0.152823
-0.084833 -0.152250
-0.084324 -0.151692
-0.083842 -0.151217
-0.083421 -0.150886
-0.083089 -0.150739
-0.082856 -0.150794
-0.082721 -0.151040
-0.082670 -0.151443
-0.082684 -0.151955
-0.082743 -0.152519
-0.082829 -0.153082
-0.082929 -0.153590
-0.083029 -0.153998
-0.083118 -0.154259
-0.083186 -0.154335
-0.083221 -0.154190
-0.083211 -0.153796
-0.083153 -0.153144
-0.083045 -0.152240
-0.082899 -0.151112
-0.082733 -0.149813
-0.082573 -0.148414
-0.082454 -0.147000
-0.082412 -0.145662
-0.082484 -0.144487
-0.082700 -0.143546
-0.083083 -0.142884
-0.083642 -0.142514
-0.084378 -0.142421
-0.085278 -0.142562
-0.086322 -0.142884
-0.087489 -0.143327
-0.088752 -0.143832
-0.090086 -0.144348
-0.091463 -0.144825
-0.092855 -0.145216
-0.094229 -0.145474
-0.077622 -0.149254
-0.077302 -0.148970
-0.077093 -0.148939
-0.077008 -0.149193
-0.077045 -0.149731
-0.077187 -0.150514
-0.077402 -0.151482
-0.077655 -0.152554
-0.077912 -0.153650
-0.078142 -0.154695
-0.078322 -0.155632
-0.078436 -0.156419
-0.078477 -0.157035
-0.078448 -0.157471
-0.078352 -0.157734
-0.078198 -0.157833
-0.077996 -0.157784
-0.077756 -0.157604
-0.077487 -0.157316
-0.077204 -0.156952
-0.076922 -0.156554
-0.076662 -0.156178
-0.076448 -0.155888
-0.076304 -0.155742
-0.076250 -0.155783
-0.076299 -0.156025
-0.076453 -0.156451
-0.076704 -0.157009
-0.077036 -0.157631
-0.077427 -0.158237
-0.077850 -0.158752
-0.078280 -0.159115
-0.078695 -0.159281
-0.079076 -0.159225
-0.079410 -0.158939
-0.079686 -0.158426
-0.079898 -0.157699
-0.080042 -0.156777
-0.080118 -0.155685
-0.080134 -0.154460
-0.080103 -0.153148
-0.080052 -0.151812
-0.080013 -0.150527
-0.080028 -0.149372
-0.080136 -0.148426
-0.080372 -0.147747
-0.080754 -0.147365
-0.081286 -0.147274
-0.081952 -0.147442
-0.082725 -0.147815
-0.083568 -0.148329
-0.084444 -0.148919
-0.085318 -0.149525
-0.086158 -0.150098
-0.086942 -0.150595
-0.087653 -0.150986
-0.088280 -0.151244
-0.088816 -0.151352
-0.089258 -0.151297
-0.089606 -0.151074
-0.089861 -0.150686
-0.090034 -0.150156
-0.090140 -0.149521
-0.090203 -0.148839
-0.090251 -0.148181
-0.090315 -0.147622
-0.090421 -0.147230
-0.090588 -0.147048
-0.090822 -0.147090
-0.091118 -0.147338
-0.091461 -0.147747
-0.091833 -0.148255
-0.092215 -0.148796
-0.092589 -0.149307
-0.092938 -0.149733
-0.093250 -0.150033
-0.093514 -0.150179
-0.093720 -0.150150
-0.093858 -0.149930
-0.093920 -0.149512
-0.093899 -0.148895
-0.093796 -0.148086
-0.093619 -0.147111
-0.093388 -0.146014
-0.093132 -0.144856
-0.092892 -0.143712
-0.092714 -0.142662
-0.092642 -0.141778
-0.092710 -0.141107
-0.092939 -0.140670
-0.093336 -0.140460
-0.093893 -0.140446
-0.094589 -0.140586
-0.095396 -0.140833
-0.096282 -0.141138
-0.097214 -0.141458
-0.098160 -0.141752
-0.099095 -0.141984
-0.099993 -0.142123
-0.100837 -0.142138
-0.101609 -0.142006
-0.005446 -0.167090
-0.005828 -0.167207
-0.006230 -0.167433
-0.006645 -0.167749
-0.007069 -0.168128
-0.007492 -0.168545
-0.007903 -0.168974
-0.008290 -0.169399
-0.008639 -0.169813
-0.008940 -0.170218
-0.009185 -0.170619
-0.009372 -0.171021
-0.009507 -0.171424
-0.009598 -0.171821
-0.009663 -0.172201
-0.009717 -0.172550
-0.009775 -0.172861
-0.009850 -0.173132
-0.009948 -0.173367
-0.010071 -0.173574
-0.010219 -0.173760
-0.010388 -0.173930
-0.010576 -0.174080
-0.010778 -0.174200
-0.010992 -0.174272
-0.011219 -0.174276
-0.011459 -0.174195
-0.011715 -0.174018
-0.011993 -0.173745
-0.012298 -0.173390
-0.012637 -0.172972
-0.013013 -0.172519
-0.013430 -0.172055
-0.013887 -0.171600
-0.014383 -0.171168
-0.014911 -0.170765
-0.015469 -0.170394
-0.016051 -0.170055
-0.016654 -0.169749
-0.017279 -0.169480
-0.017928 -0.169252
-0.018603 -0.169067
-0.019308 -0.168929
-0.020047 -0.168834
-0.020822 -0.168774
-0.021631 -0.168737
-0.022471 -0.168703
-0.023334 -0.168657
-0.024208 -0.168585
-0.025081 -0.168486
-0.025943 -0.168370
-0.026784 -0.168259
-0.027599 -0.168178
-0.028384 -0.168152
-0.029140 -0.168197
-0.029867 -0.168320
-0.030566 -0.168510
-0.031238 -0.168750
-0.031882 -0.169021
-0.032500 -0.169301
-0.033093 -0.169574
-0.033662 -0.169827
-0.034207 -0.170047
-0.034727 -0.170221
-0.035218 -0.170331
-0.035676 -0.170358
-0.036095 -0.170276
-0.036468 -0.170065
-0.036794 -0.169708
-0.037071 -0.169202
-0.037307 -0.168559
-0.037510 -0.167810
-0.037695 -0.167001
-0.037878 -0.166185
-0.038070 -0.165418
-0.038282 -0.164746
-0.038514 -0.164203
-0.038767 -0.163802
-0.039036 -0.163545
-0.039318 -0.163425
-0.039611 -0.163429
-0.039916 -0.163546
-0.040234 -0.163760
-0.040566 -0.164056
-0.040912 -0.164412
-0.041272 -0.164803
-0.041641 -0.165194
-0.042014 -0.165545
-0.042382 -0.165814
-0.042733 -0.165961
-0.043056 -0.165960
-0.043340 -0.165800
-0.043577 -0.165490
-0.043762 -0.165057
-0.043896 -0.164545
-0.043984 -0.164004
-0.044038 -0.163481
-0.044074 -0.163014
-0.044113 -0.162628
-0.044176 -0.162331
-0.044287 -0.162124
-0.167183 -0.082407
-0.167363 -0.082583
-0.167168 -0.082544
-0.166647 -0.082316
-0.165871 -0.081939
-0.164913 -0.081454
-0.163839 -0.080899
-0.162698 -0.080310
-0.161533 -0.079719
-0.160390 -0.079166
-0.159336 -0.078704
-0.158456 -0.078398
-0.157848 -0.078317
-0.157603 -0.078524
-0.157778 -0.079057
-0.158372 -0.079913
-0.159317 -0.081042
-0.160486 -0.082353
-0.161724 -0.083733
-0.162873 -0.085065
-0.163802 -0.086249
-0.164420 -0.087212
-0.164675 -0.087911
-0.164556 -0.088334
-0.164079 -0.088495
-0.163286 -0.088430
-0.162224 -0.088183
-0.160942 -0.087799
-0.159488 -0.087317
-0.157912 -0.086776
-0.156275 -0.086215
-0.154663 -0.085684
-0.153179 -0.085244
-0.151947 -0.084966
-0.151090 -0.084922
-0.150708 -0.085164
-0.150847 -0.085713
-0.151478 -0.086539
-0.152501 -0.087564
-0.153764 -0.088680
-0.155098 -0.089764
-0.156352 -0.090709
-0.157405 -0.091434
-0.158177 -0.091888
-0.158627 -0.092057
-0.158749 -0.091958
-0.158563 -0.091624
-0.158104 -0.091102
-0.157415 -0.090435
-0.156537 -0.089665
-0.155516 -0.088829
-0.154404 -0.087972
-0.153270 -0.087148
-0.152210 -0.086426
-0.151336 -0.085891
-0.150772 -0.085629
-0.150624 -0.085713
-0.150955 -0.086184
-0.151760 -0.087029
-0.152958 -0.088181
-0.154413 -0.089532
-0.155959 -0.090949
-0.157439 -0.092307
-0.158727 -0.093503
-0.159733 -0.094465
-0.160413 -0.095155
-0.160755 -0.095566
-0.160776 -0.095712
-0.160508 -0.095620
-0.159988 -0.095323
-0.159249 -0.094849
-0.158325 -0.094232
-0.157255 -0.093505
-0.156096 -0.092714
-0.154929 -0.091919
-0.153856 -0.091197
-0.152998 -0.090634
-0.152470 -0.090313
-0.152361 -0.090296
-0.152700 -0.090603
-0.153447 -0.091206
-0.154493 -0.092024
-0.155688 -0.092948
-0.156874 -0.093862
-0.157918 -0.094669
-0.158721 -0.095298
-0.159228 -0.095707
-0.159423 -0.095888
-0.159320 -0.095852
-0.158949 -0.095625
-0.158350 -0.095237
-0.157559 -0.094713
-0.156609 -0.094079
-0.155534 -0.093362
-0.154379 -0.092597
-0.153211 -0.091840
-0.152118 -0.091163
-0.151208 -0.090654
-0.150590 -0.090403
-0.150356 -0.090484
-0.150551 -0.090930
0.156898 0.109533
0.157448 0.109213
0.157574 0.108641
0.157302 0.107835
0.156707 0.106830
0.155906 0.105677
0.155049 0.104435
0.154294 0.103172
0.153780 0.101944
0.153609 0.100790
0.153832 0.099721
0.154454 0.098732
0.155451 0.097802
0.156774 0.096907
0.158364 0.096022
0.160142 0.095120
0.162017 0.094178
0.163883 0.093169
0.165631 0.092072
0.167153 0.090873
0.168355 0.089565
0.169169 0.088152
0.169551 0.086646
0.169498 0.085067
0.169039 0.083444
0.168246 0.081812
0.167222 0.080212
0.166102 0.078691
0.165038 0.077297
0.164184 0.076076
0.163680 0.075065
0.163628 0.074288
0.164092 0.073753
0.165089 0.073449
0.166596 0.073350
0.168556 0.073419
0.170873 0.073612
0.173424 0.073880
0.176058 0.074175
0.178612 0.074451
0.180925 0.074673
0.182851 0.074812
0.184271 0.074850
0.185098 0.074779
0.185287 0.074600
0.184837 0.074322
0.183798 0.073959
0.182261 0.073533
0.180364 0.073071
0.178273 0.072606
0.176173 0.072174
0.174245 0.071806
0.172646 0.071529
0.171497 0.071360
0.170871 0.071306
0.170800 0.071367
0.171265 0.071539
0.172206 0.071808
0.173520 0.072152
0.175065 0.072543
0.176682 0.072946
0.178204 0.073328
0.179476 0.073657
0.180368 0.073909
0.180784 0.074065
0.180666 0.074111
0.179998 0.074035
0.178807 0.073829
0.177165 0.073490
0.175188 0.073025
0.173025 0.072451
0.170851 0.071798
0.168849 0.071106
0.167195 0.070421
0.166039 0.069790
0.165494 0.069248
0.165634 0.068818
0.166481 0.068504
0.168007 0.068292
0.170123 0.068149
0.172686 0.068035
0.175511 0.067907
0.178388 0.067727
0.181109 0.067464
0.183487 0.067101
0.185368 0.066627
0.186639 0.066039
0.187235 0.065338
0.187136 0.064532
0.186375 0.063633
0.185032 0.062662
0.183232 0.061646
0.181140 0.060621
0.178950 0.059623
0.176864 0.058689
0.175079 0.057846
0.173767 0.057109
0.173061 0.056479
0.173041 0.055950
0.173729 0.055505
0.175080 0.055126
0.147009 0.120264
0.146104 0.121120
0.144893 0.121963
0.143422 0.122818
0.141744 0.123704
0.139916 0.124633
0.137999 0.125609
0.136056 0.126638
0.134150 0.127728
0.132345 0.128896
0.130698 0.130167
0.129253 0.131572
0.128027 0.133132
0.127004 0.134849
0.126132 0.136693
0.125334 0.138607
0.124526 0.140520
0.123632 0.142359
0.122596 0.144065
0.121382 0.145592
0.119979 0.146914
0.118395 0.148019
0.116651 0.148905
0.114780 0.149581
0.112818 0.150061
0.110800 0.150368
0.108764 0.150529
0.106743 0.150582
0.104771 0.150571
0.102884 0.150550
0.101127 0.150578
0.099548 0.150716
0.098201 0.151022
0.097128 0.151536
0.096349 0.152268
0.095848 0.153194
0.095576 0.154258
0.095460 0.155385
0.095418 0.156501
0.095377 0.157539
0.095277 0.158452
0.095080 0.159211
0.094762 0.159804
0.094314 0.160235
0.093738 0.160518
0.093039 0.160671
0.092232 0.160718
0.091331 0.160685
0.090358 0.160596
0.089337 0.160478
0.088300 0.160364
0.087280 0.160291
0.086316 0.160305
0.085439 0.160455
0.084671 0.160784
0.084013 0.161314
0.083446 0.162042
0.082929 0.162927
0.082417 0.163907
0.081863 0.164909
0.081228 0.165866
0.080487 0.166721
0.079621 0.167436
0.078623 0.167990
0.077494 0.168374
0.076235 0.168590
0.074856 0.168647
0.073366 0.168558
0.071777 0.168346
0.070101 0.168037
0.068354 0.167668
0.066554 0.167285
0.064726 0.166947
0.062900 0.166723
0.061108 0.166682
0.059383 0.166888
0.057749 0.167376
0.056212 0.168146
0.054760 0.169158
0.053362 0.170339
0.051982 0.171606
0.050579 0.172879
0.049122 0.174091
0.047588 0.175194
0.045964 0.176161
0.044246 0.176977
0.042439 0.177641
0.040553 0.178156
0.038602 0.178532
0.036603 0.178781
0.034573 0.178915
0.032527 0.178955
0.030479 0.178925
0.028443 0.178858
0.026430 0.178801
0.024450 0.178805
0.022506 0.178924
0.020594 0.179200
0.018702 0.179647
0.016817 0.180249
0.014930 0.180958
0.184475 -0.023653
0.185115 -0.023736
0.185979 -0.023842
0.187054 -0.023952
0.188281 -0.024039
0.189546 -0.024068
0.190712 -0.024000
0.191643 -0.023792
0.192239 -0.023414
0.192445 -0.022849
0.192262 -0.022102
0.191738 -0.021199
0.190966 -0.020182
0.190063 -0.019100
0.189153 -0.018000
0.188339 -0.016915
0.187688 -0.015866
0.187222 -0.014860
0.186926 -0.013895
0.186769 -0.012968
0.186724 -0.012081
0.186787 -0.011248
0.186983 -0.010491
0.187351 -0.009834
0.187919 -0.009296
0.188672 -0.008876
0.189537 -0.008547
0.190398 -0.008264
0.191123 -0.007976
0.191599 -0.007637
0.191753 -0.007221
0.191561 -0.006723
0.191051 -0.006154
0.190291 -0.005540
0.189384 -0.004912
0.188444 -0.004303
0.187578 -0.003740
0.186871 -0.003242
0.186363 -0.002822
0.186056 -0.002483
0.185919 -0.002223
0.185911 -0.002036
0.186003 -0.001916
0.186191 -0.001857
0.186499 -0.001859
0.186962 -0.001917
0.187603 -0.002027
0.188403 -0.002179
0.189293 -0.002357
0.190166 -0.002544
0.190903 -0.002722
0.191405 -0.002880
0.191613 -0.003015
0.191511 -0.003131
0.191132 -0.003241
0.190539 -0.003360
0.189817 -0.003505
0.189052 -0.003691
0.188315 -0.003923
0.187650 -0.004203
0.187074 -0.004519
0.186577 -0.004855
0.186146 -0.005196
0.185779 -0.005529
0.185496 -0.005851
0.185350 -0.006170
0.185410 -0.006501
0.185738 -0.006859
0.186358 -0.007250
0.187234 -0.007665
0.188271 -0.008079
0.189340 -0.008461
0.190316 -0.008780
0.191100 -0.009016
0.191635 -0.009160
0.191908 -0.009215
0.191941 -0.009194
0.191784 -0.009111
0.191494 -0.008984
0.191125 -0.008824
0.190715 -0.008637
0.190277 -0.008424
0.189805 -0.008181
0.189289 -0.007908
0.188724 -0.007605
0.188132 -0.007283
0.187566 -0.006954
0.187105 -0.006640
0.186842 -0.006359
0.186853 -0.006127
0.187167 -0.005950
0.187751 -0.005823
0.188521 -0.005733
0.189364 -0.005660
0.190175 -0.005585
0.190876 -0.005496
0.191429 -0.005384
0.191829 -0.005251
0.192098 -0.005100
0.192267 -0.004935
0.192362 -0.004762
0.182501 -0.054049
0.181914 -0.054414
0.181125 -0.054606
0.180203 -0.054662
0.179219 -0.054626
0.178245 -0.054540
0.177338 -0.054439
0.176540 -0.054351
0.175884 -0.054297
0.175395 -0.054291
0.175100 -0.054345
0.175026 -0.054470
0.175190 -0.054668
0.175586 -0.054934
0.176176 -0.055248
0.176893 -0.055580
0.177650 -0.055890
0.178355 -0.056140
0.178923 -0.056294
0.179289 -0.056328
0.179408 -0.056230
0.179258 -0.055997
0.178847 -0.055641
0.178202 -0.055177
0.177373 -0.054631
0.176419 -0.054031
0.175410 -0.053403
0.174414 -0.052777
0.173496 -0.052181
0.172715 -0.051643
0.172124 -0.051195
0.171770 -0.050869
0.171693 -0.050699
0.171913 -0.050709
0.172426 -0.050912
0.173198 -0.051306
0.174165 -0.051872
0.175244 -0.052578
0.176346 -0.053385
0.177385 -0.054252
0.178285 -0.055138
0.178987 -0.056007
0.179452 -0.056828
0.179661 -0.057581
0.179615 -0.058258
0.179333 -0.058857
0.178854 -0.059392
0.178222 -0.059882
0.177492 -0.060349
0.176716 -0.060820
0.175947 -0.061319
0.175237 -0.061868
0.174639 -0.062489
0.174203 -0.063199
0.173972 -0.064013
0.173964 -0.064935
0.174170 -0.065955
0.174548 -0.067047
0.175030 -0.068172
0.175533 -0.069282
0.175979 -0.070324
0.176298 -0.071250
0.176436 -0.072023
0.176356 -0.072616
0.176043 -0.073017
0.175495 -0.073230
0.174730 -0.073267
0.173775 -0.073151
0.172671 -0.072905
0.171462 -0.072558
0.170199 -0.072139
0.168935 -0.071680
0.167731 -0.071221
0.166648 -0.070803
0.165749 -0.070471
0.165086 -0.070266
0.164696 -0.070219
0.164587 -0.070341
0.164737 -0.070622
0.165097 -0.071034
0.165598 -0.071536
0.166166 -0.072082
0.166729 -0.072627
0.167225 -0.073134
0.167600 -0.073571
0.167821 -0.073916
0.167869 -0.074157
0.167741 -0.074289
0.167448 -0.074319
0.167011 -0.074257
0.166457 -0.074121
0.165815 -0.073931
0.165120 -0.073706
0.164411 -0.073467
0.163738 -0.073234
0.163162 -0.073026
0.162752 -0.072862
0.162576 -0.072760
0.162682 -0.072727
0.163086 -0.072760
0.163763 -0.072844
-0.038555 0.184928
-0.037647 0.184335
-0.036709 0.183393
-0.035757 0.182158
-0.034816 0.180720
-0.033909 0.179203
-0.033060 0.177752
-0.032297 0.176522
-0.031638 0.175652
-0.031100 0.175231
-0.030687 0.175278
-0.030391 0.175730
-0.030193 0.176474
-0.030069 0.177379
-0.029999 0.178326
-0.029964 0.179223
-0.029950 0.180005
-0.029949 0.180624
-0.029948 0.181041
-0.029938 0.181220
-0.029904 0.181126
-0.029835 0.180729
-0.029721 0.180017
-0.029558 0.179000
-0.029351 0.177718
-0.029116 0.176247
-0.028883 0.174699
-0.028692 0.173216
-0.028593 0.171957
-0.028640 0.171078
-0.028876 0.170700
-0.029327 0.170881
-0.029988 0.171601
-0.030831 0.172772
-0.031805 0.174263
-0.032855 0.175935
-0.033924 0.177667
-0.034963 0.179364
-0.035927 0.180951
-0.036781 0.182364
-0.037495 0.183545
-0.038048 0.184433
-0.038428 0.184970
-0.038631 0.185107
-0.038666 0.184817
-0.038552 0.184104
-0.038320 0.183008
-0.038011 0.181612
-0.037677 0.180035
-0.037367 0.178428
-0.037131 0.176956
-0.037008 0.175778
-0.037019 0.175012
-0.037163 0.174715
-0.037421 0.174873
-0.037759 0.175409
-0.038136 0.176212
-0.038517 0.177170
-0.038873 0.178181
-0.039180 0.179156
-0.039422 0.180018
-0.039581 0.180693
-0.039641 0.181113
-0.039583 0.181215
-0.039392 0.180952
-0.039058 0.180298
-0.038578 0.179256
-0.037961 0.177863
-0.037221 0.176195
-0.036390 0.174366
-0.035506 0.172524
-0.034616 0.170838
-0.033772 0.169482
-0.033021 0.168607
-0.032397 0.168308
-0.031912 0.168611
-0.031562 0.169467
-0.031318 0.170776
-0.031148 0.172416
-0.031013 0.174264
-0.030878 0.176207
-0.030708 0.178140
-0.030474 0.179960
-0.030148 0.181569
-0.029714 0.182874
-0.029162 0.183793
-0.028491 0.184264
-0.027711 0.184255
-0.026843 0.183768
-0.025914 0.182844
-0.024964 0.181567
-0.024035 0.180058
-0.023178 0.178475
-0.022437 0.176994
-0.021852 0.175790
-0.021450 0.175017
-0.021239 0.174777
-0.021210 0.175107
-0.021339 0.175973
-0.021592 0.177285
-0.021939 0.178924
-0.187154 0.022062
-0.187445 0.022012
-0.187451 0.022034
-0.187220 0.022139
-0.186818 0.022331
-0.186313 0.022603
-0.185765 0.022944
-0.185223 0.023336
-0.184726 0.023763
-0.184317 0.024210
-0.184047 0.024673
-0.183979 0.025153
-0.184173 0.025657
-0.184668 0.026195
-0.185468 0.026779
-0.186527 0.027414
-0.187754 0.028105
-0.189022 0.028849
-0.190195 0.029639
-0.191144 0.030469
-0.191767 0.031327
-0.191998 0.032200
-0.191814 0.033078
-0.191227 0.033948
-0.190281 0.034801
-0.189035 0.035634
-0.187553 0.036448
-0.185899 0.037251
-0.184134 0.038052
-0.182326 0.038863
-0.180550 0.039695
-0.178901 0.040554
-0.177482 0.041445
-0.176394 0.042370
-0.175715 0.043330
-0.175484 0.044319
-0.175688 0.045332
-0.176258 0.046359
-0.177083 0.047390
-0.178029 0.048413
-0.178961 0.049420
-0.179762 0.050403
-0.180349 0.051360
-0.180675 0.052294
-0.180730 0.053211
-0.180534 0.054123
-0.180127 0.055041
-0.179554 0.055972
-0.178862 0.056919
-0.178090 0.057875
-0.177277 0.058830
-0.176468 0.059775
-0.175724 0.060707
-0.175123 0.061632
-0.174751 0.062564
-0.174683 0.063521
-0.174966 0.064517
-0.175594 0.065560
-0.176509 0.066642
-0.177599 0.067743
-0.178726 0.068832
-0.179752 0.069875
-0.180555 0.070843
-0.181053 0.071713
-0.181205 0.072470
-0.181009 0.073110
-0.180497 0.073637
-0.179720 0.074062
-0.178734 0.074397
-0.177583 0.074655
-0.176305 0.074852
-0.174930 0.074999
-0.173494 0.075114
-0.172052 0.075216
-0.170681 0.075329
-0.169473 0.075479
-0.168520 0.075694
-0.167894 0.075992
-0.167632 0.076382
-0.167717 0.076858
-0.168080 0.077397
-0.168612 0.077971
-0.169190 0.078547
-0.169693 0.079099
-0.170028 0.079610
-0.170134 0.080076
-0.169991 0.080504
-0.169609 0.080911
-0.169026 0.081321
-0.168290 0.081755
-0.167446 0.082231
-0.166530 0.082760
-0.165566 0.083343
-0.164576 0.083978
-0.163594 0.084665
-0.162668 0.085414
-0.161868 0.086239
-0.161271 0.087165
-0.160946 0.088214
-0.160935 0.089403
-0.161236 0.090730
-0.180516 -0.029280
-0.180072 -0.029125
-0.179710 -0.029008
-0.179442 -0.028942
-0.179265 -0.028930
-0.179166 -0.028968
-0.179126 -0.029047
-0.179129 -0.029152
-0.179165 -0.029267
-0.179235 -0.029373
-0.179352 -0.029456
-0.179539 -0.029503
-0.179820 -0.029505
-0.180208 -0.029457
-0.180704 -0.029358
-0.181284 -0.029210
-0.181913 -0.029019
-0.182548 -0.028794
-0.183153 -0.028549
-0.183705 -0.028297
-0.184197 -0.028053
-0.184638 -0.027830
-0.185042 -0.027637
-0.185426 -0.027478
-0.185796 -0.027351
-0.186149 -0.027249
-0.186468 -0.027159
-0.186725 -0.027069
-0.186891 -0.026968
-0.186941 -0.026851
-0.186860 -0.026716
-0.186650 -0.026573
-0.186322 -0.026435
-0.185901 -0.026323
-0.185415 -0.026257
-0.184889 -0.026254
-0.184340 -0.026324
-0.183776 -0.026467
-0.183200 -0.026675
-0.182621 -0.026935
-0.182051 -0.027234
-0.181517 -0.027560
-0.181052 -0.027906
-0.180691 -0.028270
-0.180460 -0.028651
-0.180371 -0.029054
-0.180415 -0.029480
-0.180565 -0.029930
-0.180780 -0.030400
-0.181010 -0.030885
-0.181213 -0.031377
-0.181353 -0.031865
-0.181409 -0.032340
-0.181377 -0.032791
-0.181265 -0.033208
-0.181091 -0.033580
-0.180872 -0.033897
-0.180624 -0.034151
-0.180352 -0.034337
-0.180058 -0.034453
-0.179744 -0.034505
-0.179415 -0.034505
-0.179087 -0.034472
-0.178783 -0.034430
-0.178535 -0.034403
-0.178374 -0.034416
-0.178325 -0.034487
-0.178398 -0.034624
-0.178587 -0.034821
-0.178867 -0.035066
-0.179203 -0.035334
-0.179553 -0.035598
-0.179881 -0.035834
-0.180160 -0.036021
-0.180377 -0.036147
-0.180530 -0.036208
-0.180628 -0.036206
-0.180679 -0.036147
-0.180693 -0.036041
-0.180674 -0.035897
-0.180619 -0.035720
-0.180528 -0.035516
-0.180406 -0.035290
-0.180264 -0.035046
-0.180123 -0.034793
-0.180008 -0.034539
-0.179945 -0.034293
-0.179952 -0.034062
-0.180036 -0.033852
-0.180187 -0.033666
-0.180382 -0.033502
-0.180589 -0.033357
-0.180772 -0.033228
-0.180900 -0.033109
-0.180954 -0.032997
-0.180926 -0.032894
-0.180823 -0.032798
-0.180658 -0.032713
-0.180454 -0.032642
-0.180231 -0.032587
-0.180004 -0.032547
-0.186356 0.045198
-0.186417 0.044945
-0.186189 0.044647
-0.185677 0.044305
-0.184920 0.043926
-0.183974 0.043525
-0.182920 0.043123
-0.181840 0.042744
-0.180808 0.042411
-0.179882 0.042136
-0.179094 0.041923
-0.178458 0.041761
-0.177976 0.041632
-0.177646 0.041517
-0.177470 0.041394
-0.177449 0.041248
-0.177578 0.041067
-0.177842 0.040846
-0.178212 0.040582
-0.178647 0.040275
-0.179089 0.039931
-0.179481 0.039556
-0.179772 0.039158
-0.179924 0.038748
-0.179920 0.038338
-0.179771 0.037941
-0.179511 0.037569
-0.179195 0.037232
-0.178893 0.036938
-0.178678 0.036690
-0.178609 0.036487
-0.178727 0.036326
-0.179049 0.036201
-0.179572 0.036108
-0.180281 0.036044
-0.181157 0.036007
-0.182183 0.035995
-0.183333 0.036009
-0.184573 0.036044
-0.185851 0.036097
-0.187099 0.036161
-0.188236 0.036228
-0.189180 0.036290
-0.189858 0.036338
-0.190216 0.036363
-0.190225 0.036360
-0.189885 0.036325
-0.189221 0.036258
-0.188283 0.036163
-0.187140 0.036047
-0.185864 0.035924
-0.184529 0.035805
-0.183199 0.035698
-0.181925 0.035610
-0.180752 0.035536
-0.179716 0.035470
-0.178846 0.035406
-0.178170 0.035333
-0.177702 0.035244
-0.177442 0.035133
-0.177370 0.034996
-0.177450 0.034830
-0.177630 0.034633
-0.177850 0.034404
-0.178055 0.034144
-0.178199 0.033855
-0.178253 0.033544
-0.178208 0.033219
-0.178076 0.032889
-0.177891 0.032564
-0.177696 0.032255
-0.177548 0.031970
-0.177497 0.031713
-0.177586 0.031489
-0.177841 0.031298
-0.178278 0.031139
-0.178901 0.031016
-0.179712 0.030931
-0.180715 0.030889
-0.181905 0.030894
-0.183268 0.030947
-0.184768 0.031050
-0.186344 0.031198
-0.187918 0.031385
-0.189394 0.031604
-0.190681 0.031847
-0.191699 0.032110
-0.192393 0.032386
-0.192733 0.032675
-0.192723 0.032974
-0.192396 0.033283
-0.191806 0.033606
-0.191026 0.033948
-0.190130 0.034314
-0.189186 0.034707
-0.188248 0.035132
-0.187356 0.035585
-0.186538 0.036060
-0.185818 0.036551
-0.185219 0.037045
-0.184757 0.037534
-0.170928 -0.057539
-0.170571 -0.057420
-0.170418 -0.057441
-0.170479 -0.057603
-0.170738 -0.057894
-0.171161 -0.058290
-0.171701 -0.058759
-0.172306 -0.059263
-0.172920 -0.059769
-0.173494 -0.060246
-0.173987 -0.060672
-0.174367 -0.061033
-0.174614 -0.061322
-0.174716 -0.061541
-0.174669 -0.061694
-0.174476 -0.061795
-0.174148 -0.061859
-0.173706 -0.061908
-0.173180 -0.061967
-0.172611 -0.062065
-0.172050 -0.062230
-0.171548 -0.062489
-0.171152 -0.062860
-0.170899 -0.063352
-0.170806 -0.063960
-0.170867 -0.064665
-0.171056 -0.065440
-0.171333 -0.066248
-0.171645 -0.067052
-0.171940 -0.067816
-0.172166 -0.068509
-0.172284 -0.069111
-0.172262 -0.069609
-0.172082 -0.069997
-0.171735 -0.070279
-0.171221 -0.070462
-0.170553 -0.070555
-0.169752 -0.070571
-0.168851 -0.070526
-0.167897 -0.070441
-0.166945 -0.070341
-0.166062 -0.070255
-0.165310 -0.070213
-0.164746 -0.070244
-0.164408 -0.070372
-0.164311 -0.070608
-0.164445 -0.070951
-0.164777 -0.071387
-0.165254 -0.071887
-0.165815 -0.072414
-0.166393 -0.072923
-0.166925 -0.073370
-0.167358 -0.073714
-0.167652 -0.073923
-0.167777 -0.073971
-0.167718 -0.073847
-0.167471 -0.073545
-0.167043 -0.073071
-0.166448 -0.072443
-0.165715 -0.071684
-0.164881 -0.070831
-0.163993 -0.069927
-0.163109 -0.069024
-0.162291 -0.068172
-0.161601 -0.067422
-0.161093 -0.066815
-0.160808 -0.066377
-0.160764 -0.066115
-0.160962 -0.066022
-0.161379 -0.066070
-0.161976 -0.066224
-0.162701 -0.066442
-0.163497 -0.066685
-0.164309 -0.066918
-0.165086 -0.067117
-0.165784 -0.067265
-0.166366 -0.067352
-0.166806 -0.067376
-0.167085 -0.067342
-0.167194 -0.067257
-0.167139 -0.067137
-0.166938 -0.066999
-0.166625 -0.066867
-0.166245 -0.066767
-0.165851 -0.066725
-0.165502 -0.066765
-0.165249 -0.066906
-0.165132 -0.067155
-0.165176 -0.067511
-0.165381 -0.067963
-0.165730 -0.068490
-0.166187 -0.069066
-0.166707 -0.069664
-0.167240 -0.070258
-0.167738 -0.070826
-0.168160 -0.071351
-0.168473 -0.071818
-0.168653 -0.072219
-0.168684 -0.072548
-0.168558 -0.072802
-0.168276 -0.072984
-0.086768 -0.155069
-0.086258 -0.154727
-0.085687 -0.154384
-0.085076 -0.154059
-0.084444 -0.153769
-0.083810 -0.153529
-0.083184 -0.153344
-0.082567 -0.153209
-0.081952 -0.153107
-0.081324 -0.153009
-0.080669 -0.152887
-0.079973 -0.152714
-0.079231 -0.152476
-0.078447 -0.152173
-0.077632 -0.151817
-0.076805 -0.151435
-0.075986 -0.151060
-0.075195 -0.150726
-0.074449 -0.150460
-0.073757 -0.150282
-0.073126 -0.150201
-0.072560 -0.150222
-0.072061 -0.150350
-0.071636 -0.150592
-0.071290 -0.150959
-0.071029 -0.151464
-0.070856 -0.152118
-0.070772 -0.152922
-0.070766 -0.153862
-0.070827 -0.154909
-0.070934 -0.156016
-0.071068 -0.157129
-0.071207 -0.158191
-0.071335 -0.159157
-0.071442 -0.159992
-0.071520 -0.160683
-0.071570 -0.161229
-0.071594 -0.161640
-0.071599 -0.161933
-0.071589 -0.162119
-0.071568 -0.162206
-0.071538 -0.162196
-0.071502 -0.162090
-0.071461 -0.161895
-0.071418 -0.161625
-0.071380 -0.161307
-0.071354 -0.160972
-0.071348 -0.160652
-0.071369 -0.160372
-0.071419 -0.160141
-0.071494 -0.159950
-0.071585 -0.159771
-0.071680 -0.159565
-0.071762 -0.159288
-0.071819 -0.158905
-0.071844 -0.158397
-0.071836 -0.157758
-0.071800 -0.157003
-0.071746 -0.156156
-0.071684 -0.155246
-0.071623 -0.154304
-0.071566 -0.153354
-0.071515 -0.152415
-0.071466 -0.151505
-0.071419 -0.150641
-0.071379 -0.149847
-0.071356 -0.149151
-0.071367 -0.148590
-0.071434 -0.148196
-0.071581 -0.147998
-0.071826 -0.148011
-0.072181 -0.148231
-0.072643 -0.148634
-0.073195 -0.149180
-0.073814 -0.149817
-0.074469 -0.150497
-0.075130 -0.151180
-0.075773 -0.151841
-0.076379 -0.152468
-0.076935 -0.153063
-0.077432 -0.153633
-0.077865 -0.154182
-0.078226 -0.154708
-0.078511 -0.155203
-0.078715 -0.155649
-0.078839 -0.156032
-0.078886 -0.156344
-0.078869 -0.156586
-0.078804 -0.156772
-0.078713 -0.156926
-0.078617 -0.157074
-0.078533 -0.157242
-0.078471 -0.157446
-0.078428 -0.157686
-0.078392 -0.157944
-0.078346 -0.158188
-0.078266 -0.158377
-0.078135 -0.158473
-0.077943 -0.158447
-0.077688 -0.158283
-0.077376 -0.157979
0.160716 0.094302
0.160711 0.095165
0.160741 0.096034
0.160788 0.096888
0.160840 0.097716
0.160888 0.098505
0.160911 0.099245
0.160883 0.099922
0.160769 0.100522
0.160531 0.101028
0.160139 0.101424
0.159578 0.101702
0.158852 0.101861
0.157986 0.101913
0.157024 0.101877
0.156026 0.101786
0.155059 0.101674
0.154185 0.101575
0.153451 0.101514
0.152876 0.101504
0.152458 0.101547
0.152175 0.101635
0.151998 0.101757
0.151899 0.101905
0.151859 0.102074
0.151865 0.102263
0.151907 0.102472
0.151976 0.102695
0.152056 0.102922
0.152128 0.103135
0.152170 0.103313
0.152164 0.103436
0.152100 0.103493
0.151984 0.103482
0.151836 0.103414
0.151691 0.103312
0.151595 0.103205
0.151594 0.103128
0.151728 0.103108
0.152019 0.103160
0.152467 0.103284
0.153049 0.103466
0.153732 0.103677
0.154481 0.103890
0.155266 0.104076
0.156071 0.104216
0.156888 0.104296
0.157713 0.104310
0.158540 0.104253
0.159355 0.104126
0.160132 0.103928
0.160837 0.103657
0.161436 0.103317
0.161903 0.102909
0.162229 0.102441
0.162422 0.101923
0.162509 0.101370
0.162535 0.100799
0.162548 0.100225
0.162599 0.099666
0.162721 0.099131
0.162922 0.098622
0.163186 0.098136
0.163474 0.097670
0.163739 0.097220
0.163937 0.096791
0.164036 0.096394
0.164022 0.096047
0.163889 0.095769
0.163640 0.095577
0.163278 0.095477
0.162807 0.095465
0.162229 0.095527
0.161553 0.095639
0.160796 0.095779
0.159984 0.095926
0.159156 0.096073
0.158362 0.096222
0.157655 0.096388
0.157089 0.096591
0.156703 0.096853
0.156517 0.097191
0.156521 0.097607
0.156678 0.098093
0.156932 0.098629
0.157222 0.099186
0.157495 0.099741
0.157714 0.100271
0.157860 0.100764
0.157934 0.101211
0.157946 0.101611
0.157914 0.101963
0.157850 0.102267
0.157762 0.102521
0.157647 0.102723
0.157502 0.102874
0.157325 0.102978
0.157121 0.103047
0.156911 0.103094
0.156724 0.103135
0.156599 0.103183
-0.165280 -0.080747
-0.165632 -0.081008
-0.165873 -0.081190
-0.165977 -0.081286
-0.165954 -0.081308
-0.165837 -0.081284
-0.165669 -0.081240
-0.165474 -0.081192
-0.165255 -0.081144
-0.164987 -0.081082
-0.164633 -0.080992
-0.164168 -0.080863
-0.163585 -0.080700
-0.162911 -0.080526
-0.162195 -0.080378
-0.161506 -0.080300
-0.160912 -0.080337
-0.160470 -0.080522
-0.160207 -0.080867
-0.160113 -0.081357
-0.160148 -0.081957
-0.160247 -0.082611
-0.160340 -0.083265
-0.160373 -0.083871
-0.160317 -0.084400
-0.160169 -0.084846
-0.159950 -0.085218
-0.159691 -0.085539
-0.159417 -0.085832
-0.159138 -0.086112
-0.158844 -0.086380
-0.158513 -0.086628
-0.158129 -0.086843
-0.157690 -0.087019
-0.157216 -0.087161
-0.156752 -0.087289
-0.156357 -0.087433
-0.156097 -0.087632
-0.156026 -0.087914
-0.156174 -0.088294
-0.156533 -0.088766
-0.157057 -0.089295
-0.157666 -0.089830
-0.158272 -0.090314
-0.158794 -0.090700
-0.159181 -0.090962
-0.159411 -0.091100
-0.159497 -0.091133
-0.159471 -0.091096
-0.159368 -0.091018
-0.159211 -0.090917
-0.159003 -0.090793
-0.158733 -0.090634
-0.158391 -0.090424
-0.157976 -0.090159
-0.157511 -0.089852
-0.157035 -0.089534
-0.156604 -0.089245
-0.156271 -0.089033
-0.156081 -0.088933
-0.156052 -0.088968
-0.156170 -0.089134
-0.156391 -0.089405
-0.156649 -0.089738
-0.156876 -0.090084
-0.157012 -0.090400
-0.157023 -0.090657
-0.156906 -0.090848
-0.156682 -0.090982
-0.156391 -0.091081
-0.156076 -0.091172
-0.155772 -0.091270
-0.155493 -0.091376
-0.155241 -0.091478
-0.155006 -0.091558
-0.154785 -0.091604
-0.154590 -0.091621
-0.154447 -0.091632
-0.154397 -0.091675
-0.154488 -0.091793
-0.154755 -0.092027
-0.155216 -0.092399
-0.155853 -0.092905
-0.156610 -0.093509
-0.157402 -0.094155
-0.158127 -0.094772
-0.158696 -0.095300
-0.159041 -0.095694
-0.159133 -0.095939
-0.158982 -0.096047
-0.158628 -0.096053
-0.158132 -0.096002
-0.157553 -0.095938
-0.156933 -0.095886
-0.156289 -0.095856
-0.155621 -0.095839
-0.154922 -0.095826
-0.154197 -0.095820
-0.153471 -0.095839
-0.152788 -0.095915
-0.152203 -0.096088
0.040897 0.177676
0.040428 0.177404
0.040009 0.177169
0.039628 0.176971
0.039266 0.176805
0.038903 0.176673
0.038522 0.176593
0.038111 0.176600
0.037669 0.176734
0.037197 0.177028
0.036700 0.177477
0.036183 0.178039
0.035646 0.178636
0.035088 0.179178
0.034503 0.179586
0.033887 0.179812
0.033235 0.179846
0.032545 0.179711
0.031813 0.179454
0.031037 0.179138
0.030213 0.178821
0.029334 0.178551
0.028401 0.178356
0.027413 0.178242
0.026377 0.178200
0.025304 0.178212
0.024209 0.178266
0.023108 0.178359
0.022023 0.178507
0.020971 0.178740
0.019966 0.179087
0.019013 0.179559
0.018110 0.180136
0.017246 0.180764
0.016410 0.181369
0.015589 0.181880
0.014775 0.182245
0.013964 0.182445
0.013160 0.182491
0.012369 0.182418
0.011605 0.182276
0.010877 0.182114
0.010198 0.181970
0.009578 0.181859
0.009018 0.181776
0.008517 0.181697
0.008064 0.181589
0.007645 0.181426
0.007243 0.181199
0.006836 0.180920
0.006404 0.180627
0.005931 0.180369
0.005400 0.180192
0.004808 0.180115
0.004162 0.180122
0.003479 0.180170
0.002776 0.180200
0.002076 0.180167
0.001394 0.180049
0.000739 0.179850
0.000116 0.179600
-0.000479 0.179341
-0.001055 0.179113
-0.001625 0.178948
-0.002206 0.178857
-0.002811 0.178832
-0.003451 0.178845
-0.004132 0.178856
-0.004856 0.178826
-0.005622 0.178727
-0.006426 0.178551
-0.007264 0.178315
-0.008132 0.178054
-0.009027 0.177810
-0.009946 0.177618
-0.010886 0.177487
-0.011843 0.177402
-0.012815 0.177330
-0.013801 0.177239
-0.014801 0.177111
-0.015819 0.176953
-0.016858 0.176796
-0.017925 0.176681
-0.019027 0.176652
-0.020165 0.176741
-0.021343 0.176956
-0.022552 0.177279
-0.023783 0.177667
-0.025022 0.178058
-0.026251 0.178387
-0.027460 0.178598
-0.028643 0.178661
-0.029803 0.178575
-0.030947 0.178372
-0.032092 0.178105
-0.033251 0.177832
-0.034431 0.177597
-0.035625 0.177417
-0.036815 0.177279
-0.037980 0.177156
-0.039099 0.177025
0.174478 -0.086807
0.174182 -0.085815
0.173523 -0.084534
0.172566 -0.083017
0.171397 -0.081333
0.170118 -0.079556
0.168838 -0.077763
0.167662 -0.076025
0.166689 -0.074404
0.165997 -0.072945
0.165639 -0.071680
0.165633 -0.070621
0.165969 -0.069766
0.166603 -0.069095
0.167468 -0.068577
0.168482 -0.068169
0.169549 -0.067823
0.170573 -0.067490
0.171463 -0.067124
0.172143 -0.066686
0.172557 -0.066150
0.172673 -0.065503
0.172487 -0.064748
0.172022 -0.063904
0.171327 -0.063002
0.170478 -0.062085
0.169569 -0.061204
0.168705 -0.060410
0.167998 -0.059752
0.167551 -0.059273
0.167456 -0.059005
0.167773 -0.058969
0.168527 -0.059168
0.169703 -0.059587
0.171252 -0.060197
0.173094 -0.060955
0.175129 -0.061809
0.177242 -0.062704
0.179310 -0.063579
0.181210 -0.064378
0.182829 -0.065043
0.184072 -0.065526
0.184871 -0.065789
0.185188 -0.065807
0.185017 -0.065569
0.184389 -0.065088
0.183368 -0.064391
0.182053 -0.063522
0.180565 -0.062539
0.179038 -0.061504
0.177611 -0.060480
0.176411 -0.059530
0.175540 -0.058707
0.175066 -0.058050
0.175013 -0.057581
0.175364 -0.057305
0.176064 -0.057209
0.177030 -0.057263
0.178153 -0.057419
0.179315 -0.057617
0.180392 -0.057787
0.181269 -0.057860
0.181853 -0.057776
0.182074 -0.057486
0.181893 -0.056958
0.181304 -0.056181
0.180330 -0.055162
0.179027 -0.053928
0.177483 -0.052521
0.175806 -0.050993
0.174125 -0.049407
0.172581 -0.047828
0.171316 -0.046319
0.170460 -0.044935
0.170115 -0.043719
0.170345 -0.042696
0.171165 -0.041870
0.172543 -0.041228
0.174411 -0.040745
0.176666 -0.040383
0.179178 -0.040097
0.181802 -0.039839
0.184385 -0.039557
0.186783 -0.039204
0.188868 -0.038738
0.190538 -0.038126
0.191725 -0.037345
0.192393 -0.036390
0.192548 -0.035268
0.192229 -0.034000
0.191512 -0.032619
0.190504 -0.031164
0.189330 -0.029679
0.188129 -0.028208
0.187039 -0.026793
0.186182 -0.025468
0.185650 -0.024260
0.185498 -0.023186
0.185740 -0.022258
0.186352 -0.021479
0.187273 -0.020844
-0.052657 -0.170558
-0.052264 -0.169959
-0.051801 -0.169028
-0.051283 -0.167849
-0.050732 -0.166526
-0.050171 -0.165172
-0.049627 -0.163892
-0.049125 -0.162774
-0.048688 -0.161878
-0.048331 -0.161231
-0.048066 -0.160833
-0.047899 -0.160669
-0.047832 -0.160719
-0.047866 -0.160959
-0.047995 -0.161359
-0.048211 -0.161880
-0.048498 -0.162465
-0.048835 -0.163043
-0.049199 -0.163535
-0.049566 -0.163866
-0.049914 -0.163975
-0.050228 -0.163829
-0.050502 -0.163423
-0.050737 -0.162785
-0.050944 -0.161973
-0.051142 -0.161065
-0.051353 -0.160155
-0.051602 -0.159333
-0.051910 -0.158679
-0.052294 -0.158250
-0.052762 -0.158075
-0.053315 -0.158158
-0.053950 -0.158485
-0.054661 -0.159032
-0.055443 -0.159774
-0.056287 -0.160680
-0.057183 -0.161707
-0.058110 -0.162799
-0.059041 -0.163879
-0.059938 -0.164860
-0.060763 -0.165650
-0.061479 -0.166174
-0.062059 -0.166377
-0.062487 -0.166239
-0.062763 -0.165772
-0.062898 -0.165021
-0.062915 -0.164060
-0.062844 -0.162978
-0.062719 -0.161873
-0.062571 -0.160833
-0.062427 -0.159932
-0.062304 -0.159216
-0.062214 -0.158709
-0.062161 -0.158416
-0.062146 -0.158335
-0.062169 -0.158458
-0.062226 -0.158773
-0.062306 -0.159251
-0.062395 -0.159847
-0.062468 -0.160490
-0.062501 -0.161089
-0.062466 -0.161548
-0.062343 -0.161780
-0.062120 -0.161720
-0.061793 -0.161333
-0.061371 -0.160618
-0.060870 -0.159608
-0.060316 -0.158364
-0.059736 -0.156969
-0.059166 -0.155516
-0.058637 -0.154102
-0.058182 -0.152814
-0.057829 -0.151726
-0.057603 -0.150893
-0.057522 -0.150355
-0.057602 -0.150142
-0.057856 -0.150271
-0.058291 -0.150749
-0.058908 -0.151564
-0.059697 -0.152673
-0.060634 -0.154002
-0.061686 -0.155451
-0.062808 -0.156904
-0.063956 -0.158250
-0.065090 -0.159394
-0.066175 -0.160272
-0.067193 -0.160847
-0.068131 -0.161118
-0.068993 -0.161108
-0.069788 -0.160862
-0.070535 -0.160437
-0.071256 -0.159893
-0.071973 -0.159284
-0.072707 -0.158657
-0.073475 -0.158046
-0.074289 -0.157481
-0.075161 -0.156985
-0.076098 -0.156582
-0.077107 -0.156291
-0.078190 -0.156123
-0.079337 -0.156068
0.185839 -0.045368
0.186148 -0.044698
0.186391 -0.044048
0.186559 -0.043416
0.186634 -0.042797
0.186603 -0.042190
0.186458 -0.041593
0.186204 -0.041008
0.185851 -0.040437
0.185420 -0.039880
0.184940 -0.039336
0.184444 -0.038806
0.183975 -0.038293
0.183572 -0.037800
0.183266 -0.037335
0.183070 -0.036901
0.182981 -0.036499
0.182980 -0.036128
0.183045 -0.035784
0.183158 -0.035465
0.183306 -0.035173
0.183482 -0.034910
0.183674 -0.034675
0.183866 -0.034469
0.184040 -0.034287
0.184177 -0.034122
0.184263 -0.033964
0.184291 -0.033802
0.184259 -0.033627
0.184173 -0.033432
0.184044 -0.033216
0.183889 -0.032984
0.183739 -0.032749
0.183634 -0.032528
0.183618 -0.032341
0.183730 -0.032206
0.183991 -0.032129
0.184397 -0.032108
0.184920 -0.032135
0.185524 -0.032195
0.186172 -0.032274
0.186836 -0.032360
0.187497 -0.032440
0.188138 -0.032501
0.188733 -0.032525
0.189252 -0.032492
0.189660 -0.032385
0.189923 -0.032193
0.190017 -0.031914
0.189928 -0.031557
0.189656 -0.031137
0.189215 -0.030673
0.188632 -0.030188
0.187946 -0.029705
0.187206 -0.029244
0.186466 -0.028824
0.185781 -0.028461
0.185193 -0.028163
0.184732 -0.027929
0.184409 -0.027752
0.184223 -0.027614
0.184168 -0.027498
0.184235 -0.027383
0.184408 -0.027251
0.184668 -0.027084
0.184981 -0.026869
0.185310 -0.026595
0.185615 -0.026255
0.185860 -0.025847
0.186021 -0.025373
0.186079 -0.024842
0.186031 -0.024264
0.185879 -0.023655
0.185638 -0.023031
0.185338 -0.022415
0.185022 -0.021829
0.184745 -0.021298
0.184569 -0.020844
0.184544 -0.020483
0.184702 -0.020222
0.185045 -0.020061
0.185556 -0.019995
0.186209 -0.020020
0.186978 -0.020134
0.187837 -0.020335
0.188761 -0.020616
0.189711 -0.020966
0.190636 -0.021366
0.191475 -0.021790
0.192168 -0.022216
0.192661 -0.022625
0.192916 -0.023004
0.192916 -0.023346
0.192659 -0.023651
0.192163 -0.023921
0.191462 -0.024163
0.190602 -0.024384
0.189639 -0.024594
0.188629 -0.024803
0.187622 -0.025020
0.186657 -0.025248
0.042894 -0.164960
0.043073 -0.165197
0.043210 -0.165332
0.043320 -0.165365
0.043417 -0.165319
0.043517 -0.165235
0.043632 -0.165160
0.043769 -0.165129
0.043934 -0.165156
0.044129 -0.165240
0.044359 -0.165369
0.044627 -0.165529
0.044938 -0.165712
0.045295 -0.165915
0.045701 -0.166143
0.046154 -0.166407
0.046653 -0.166717
0.047194 -0.167080
0.047769 -0.167487
0.048365 -0.167914
0.048965 -0.168317
0.049551 -0.168642
0.050107 -0.168840
0.050622 -0.168878
0.051096 -0.168746
0.051537 -0.168461
0.051963 -0.168054
0.052392 -0.167565
0.052843 -0.167024
0.053329 -0.166450
0.053854 -0.165849
0.054417 -0.165222
0.055009 -0.164567
0.055620 -0.163891
0.056238 -0.163209
0.056854 -0.162545
0.057459 -0.161929
0.058048 -0.161394
0.058618 -0.160971
0.059164 -0.160677
0.059684 -0.160505
0.060172 -0.160428
0.060625 -0.160401
0.061046 -0.160379
0.061442 -0.160330
0.061827 -0.160242
0.062216 -0.160127
0.062627 -0.160006
0.063070 -0.159904
0.063550 -0.159834
0.064065 -0.159795
0.064608 -0.159771
0.065175 -0.159744
0.065763 -0.159701
0.066375 -0.159636
0.067011 -0.159555
0.067676 -0.159472
0.068373 -0.159403
0.069102 -0.159365
0.069865 -0.159372
0.070658 -0.159428
0.071473 -0.159525
0.072295 -0.159642
0.073105 -0.159752
0.073884 -0.159826
0.074614 -0.159849
0.075287 -0.159822
0.075900 -0.159761
0.076463 -0.159691
0.076987 -0.159633
0.077485 -0.159596
0.077969 -0.159569
0.078444 -0.159524
0.078912 -0.159430
0.079372 -0.159258
0.079819 -0.158989
0.080249 -0.158619
0.080658 -0.158154
0.081046 -0.157613
0.081414 -0.157020
0.081767 -0.156405
0.082107 -0.155791
0.082435 -0.155194
0.082748 -0.154615
0.083040 -0.154045
0.083310 -0.153471
0.083561 -0.152892
0.083808 -0.152319
0.084072 -0.151782
0.084377 -0.151323
0.084745 -0.150980
0.085184 -0.150773
0.085692 -0.150700
0.086249 -0.150734
0.086834 -0.150835
0.087424 -0.150965
0.088004 -0.151092
0.088566 -0.151195
0.089110 -0.151266
0.089642 -0.151302
0.090174 -0.151307
0.189659 -0.011248
0.189301 -0.010587
0.189152 -0.009978
0.189199 -0.009419
0.189403 -0.008902
0.189705 -0.008416
0.190032 -0.007942
0.190310 -0.007455
0.190469 -0.006923
0.190452 -0.006315
0.190219 -0.005605
0.189751 -0.004784
0.189050 -0.003870
0.188142 -0.002898
0.187073 -0.001915
0.185904 -0.000964
0.184706 -0.000081
0.183549 0.000707
0.182505 0.001384
0.181640 0.001945
0.181015 0.002386
0.180682 0.002709
0.180682 0.002915
0.181039 0.003008
0.181750 0.002990
0.182783 0.002866
0.184079 0.002645
0.185554 0.002341
0.187112 0.001975
0.188654 0.001570
0.190086 0.001156
0.191334 0.000761
0.192340 0.000411
0.193069 0.000128
0.193509 -0.000075
0.193667 -0.000189
0.193571 -0.000221
0.193268 -0.000182
0.192811 -0.000095
0.192262 0.000017
0.191683 0.000128
0.191142 0.000216
0.190705 0.000263
0.190435 0.000252
0.190383 0.000175
0.190578 0.000029
0.191015 -0.000184
0.191657 -0.000453
0.192437 -0.000762
0.193267 -0.001091
0.194048 -0.001418
0.194685 -0.001715
0.195095 -0.001957
0.195214 -0.002118
0.195005 -0.002179
0.194453 -0.002132
0.193575 -0.001982
0.192407 -0.001746
0.191004 -0.001447
0.189430 -0.001111
0.187755 -0.000761
0.186055 -0.000412
0.184405 -0.000076
0.182883 0.000241
0.181567 0.000535
0.180528 0.000804
0.179825 0.001046
0.179494 0.001257
0.179545 0.001439
0.179954 0.001593
0.180665 0.001730
0.181604 0.001870
0.182685 0.002037
0.183821 0.002262
0.184934 0.002573
0.185960 0.002990
0.186849 0.003517
0.187569 0.004147
0.188110 0.004858
0.188478 0.005628
0.188696 0.006433
0.188796 0.007253
0.188816 0.008070
0.188799 0.008869
0.188796 0.009640
0.188855 0.010373
0.189025 0.011061
0.189344 0.011698
0.189831 0.012284
0.190482 0.012822
0.191269 0.013320
0.192140 0.013791
0.193030 0.014250
0.193868 0.014713
0.194580 0.015194
0.195103 0.015705
0.195383 0.016248
0.195384 0.016819
0.195089 0.017405
0.194502 0.017984
0.193647 0.018535
-0.110413 -0.132508
-0.110952 -0.132964
-0.111661 -0.133658
-0.112514 -0.134546
-0.113466 -0.135570
-0.114451 -0.136648
-0.115384 -0.137681
-0.116178 -0.138558
-0.116758 -0.139179
-0.117072 -0.139469
-0.117096 -0.139385
-0.116837 -0.138922
-0.116332 -0.138112
-0.115643 -0.137019
-0.114848 -0.135729
-0.114035 -0.134340
-0.113287 -0.132950
-0.112671 -0.131643
-0.112237 -0.130489
-0.112010 -0.129535
-0.111994 -0.128814
-0.112180 -0.128348
-0.112547 -0.128155
-0.113072 -0.128245
-0.113730 -0.128617
-0.114487 -0.129247
-0.115293 -0.130072
-0.116089 -0.130995
-0.116806 -0.131896
-0.117381 -0.132658
-0.117767 -0.133181
-0.117936 -0.133399
-0.117884 -0.133285
-0.117627 -0.132846
-0.117201 -0.132132
-0.116654 -0.131215
-0.116044 -0.130188
-0.115430 -0.129145
-0.114866 -0.128180
-0.114399 -0.127367
-0.114060 -0.126763
-0.113869 -0.126407
-0.113833 -0.126315
-0.113955 -0.126496
-0.114235 -0.126950
-0.114674 -0.127676
-0.115264 -0.128666
-0.115981 -0.129887
-0.116775 -0.131274
-0.117572 -0.132729
-0.118291 -0.134130
-0.118861 -0.135356
-0.119232 -0.136306
-0.119380 -0.136912
-0.119305 -0.137145
-0.119029 -0.137013
-0.118592 -0.136558
-0.118046 -0.135841
-0.117446 -0.134934
-0.116846 -0.133908
-0.116291 -0.132825
-0.115814 -0.131743
-0.115433 -0.130707
-0.115159 -0.129763
-0.114998 -0.128959
-0.114958 -0.128352
-0.115049 -0.128004
-0.115285 -0.127973
-0.115668 -0.128291
-0.116183 -0.128942
-0.116786 -0.129855
-0.117416 -0.130915
-0.118001 -0.131991
-0.118476 -0.132965
-0.118793 -0.133748
-0.118924 -0.134289
-0.118858 -0.134572
-0.118608 -0.134611
-0.118199 -0.134442
-0.117664 -0.134114
-0.117042 -0.133683
-0.116370 -0.133201
-0.115679 -0.132715
-0.114998 -0.132264
-0.114349 -0.131878
-0.113756 -0.131584
-0.113244 -0.131410
-0.112847 -0.131390
-0.112609 -0.131567
-0.112571 -0.131983
-0.112762 -0.132664
-0.113171 -0.133598
-0.113750 -0.134728
-0.114413 -0.135952
-0.115064 -0.137154
-0.115619 -0.138222
-0.116016 -0.139072
-0.116224 -0.139652
-0.116234 -0.139945
-0.116059 -0.139962
-0.115723 -0.139735
-0.165858 0.084675
-0.165321 0.084874
-0.164658 0.084992
-0.163867 0.085045
-0.162968 0.085059
-0.161996 0.085066
-0.161012 0.085109
-0.160092 0.085231
-0.159319 0.085471
-0.158761 0.085857
-0.158464 0.086396
-0.158434 0.087076
-0.158647 0.087866
-0.159053 0.088726
-0.159600 0.089618
-0.160234 0.090508
-0.160910 0.091373
-0.161588 0.092196
-0.162228 0.092969
-0.162793 0.093688
-0.163239 0.094349
-0.163522 0.094950
-0.163601 0.095487
-0.163441 0.095958
-0.163026 0.096365
-0.162360 0.096709
-0.161476 0.097000
-0.160434 0.097249
-0.159321 0.097474
-0.158238 0.097696
-0.157285 0.097936
-0.156544 0.098217
-0.156058 0.098554
-0.155832 0.098954
-0.155837 0.099417
-0.156022 0.099935
-0.156331 0.100494
-0.156710 0.101082
-0.157107 0.101681
-0.157477 0.102273
-0.157778 0.102839
-0.157966 0.103357
-0.158000 0.103807
-0.157839 0.104168
-0.157455 0.104425
-0.156829 0.104569
-0.155966 0.104601
-0.154890 0.104532
-0.153655 0.104389
-0.152335 0.104209
-0.151018 0.104041
-0.149801 0.103935
-0.148768 0.103942
-0.147983 0.104094
-0.147475 0.104408
-0.147248 0.104878
-0.147280 0.105484
-0.147538 0.106199
-0.147981 0.106994
-0.148564 0.107841
-0.149235 0.108714
-0.149937 0.109588
-0.150607 0.110439
-0.151175 0.111239
-0.151572 0.111963
-0.151734 0.112588
-0.151613 0.113095
-0.151178 0.113473
-0.150424 0.113721
-0.149371 0.113847
-0.148074 0.113873
-0.146612 0.113832
-0.145087 0.113765
-0.143610 0.113720
-0.142278 0.113746
-0.141166 0.113881
-0.140317 0.114156
-0.139743 0.114588
-0.139433 0.115181
-0.139360 0.115931
-0.139488 0.116821
-0.139773 0.117827
-0.140159 0.118912
-0.140583 0.120032
-0.140971 0.121133
-0.141247 0.122163
-0.141337 0.123070
-0.141182 0.123813
-0.140740 0.124362
-0.139996 0.124703
-0.138964 0.124841
-0.137687 0.124797
-0.136234 0.124612
-0.134695 0.124345
-0.133172 0.124064
-0.131765 0.123841
-0.130560 0.123739
-0.129622 0.123808
-0.128994 0.124074
-0.128695 0.124546
-0.128724 0.125219
-0.050844 -0.158877
-0.050675 -0.158424
-0.050465 -0.157929
-0.050238 -0.157485
-0.050018 -0.157175
-0.049830 -0.157066
-0.049690 -0.157194
-0.049613 -0.157572
-0.049607 -0.158192
-0.049677 -0.159041
-0.049829 -0.160101
-0.050059 -0.161353
-0.050363 -0.162764
-0.050725 -0.164281
-0.051126 -0.165826
-0.051540 -0.167301
-0.051939 -0.168595
-0.052300 -0.169607
-0.052604 -0.170250
-0.052841 -0.170469
-0.053008 -0.170240
-0.053111 -0.169577
-0.053163 -0.168527
-0.053183 -0.167163
-0.053195 -0.165577
-0.053226 -0.163870
-0.053305 -0.162143
-0.053457 -0.160488
-0.053707 -0.158982
-0.054075 -0.157690
-0.054583 -0.156669
-0.055245 -0.155962
-0.056073 -0.155597
-0.057075 -0.155579
-0.058244 -0.155884
-0.059566 -0.156455
-0.061013 -0.157204
-0.062548 -0.158026
-0.064124 -0.158808
-0.065695 -0.159449
-0.067218 -0.159866
-0.068661 -0.160006
-0.070003 -0.159848
-0.071236 -0.159398
-0.072363 -0.158687
-0.073398 -0.157768
-0.074359 -0.156699
-0.075267 -0.155547
-0.076145 -0.154372
-0.077009 -0.153234
-0.077878 -0.152187
-0.078767 -0.151283
-0.079693 -0.150572
-0.080672 -0.150099
-0.081716 -0.149887
-0.082824 -0.149935
-0.083983 -0.150208
-0.085162 -0.150642
-0.086316 -0.151149
-0.087394 -0.151636
-0.088346 -0.152016
-0.089129 -0.152222
-0.089717 -0.152211
-0.090095 -0.151967
-0.090265 -0.151500
-0.090241 -0.150842
-0.090048 -0.150040
-0.089714 -0.149146
-0.089275 -0.148212
-0.088768 -0.147289
-0.088234 -0.146420
-0.087715 -0.145648
-0.087257 -0.145017
-0.086906 -0.144573
-0.086704 -0.144359
-0.086679 -0.144406
-0.086844 -0.144724
-0.087188 -0.145288
-0.087677 -0.146040
-0.088259 -0.146891
-0.088875 -0.147741
-0.089471 -0.148490
-0.090000 -0.149053
-0.090432 -0.149368
-0.090751 -0.149400
-0.090956 -0.149141
-0.091061 -0.148611
-0.091092 -0.147843
-0.091082 -0.146887
-0.091069 -0.145795
-0.091090 -0.144623
-0.091177 -0.143427
-0.091361 -0.142267
-0.091665 -0.141205
-0.092112 -0.140312
-0.092722 -0.139657
-0.093511 -0.139305
-0.094486 -0.139294
-0.095640 -0.139628
-0.096949 -0.140268
-0.098370 -0.141130
-0.094594 -0.155375
-0.094139 -0.154800
-0.093462 -0.153794
-0.092593 -0.152406
-0.091579 -0.150719
-0.090479 -0.148840
-0.089364 -0.146892
-0.088307 -0.145000
-0.087380 -0.143282
-0.086645 -0.141833
-0.086147 -0.140727
-0.085915 -0.140008
-0.085953 -0.139694
-0.086247 -0.139779
-0.086767 -0.140232
-0.087468 -0.141000
-0.088295 -0.142005
-0.089187 -0.143148
-0.090084 -0.144317
-0.090927 -0.145398
-0.091673 -0.146295
-0.092291 -0.146929
-0.092766 -0.147256
-0.093100 -0.147260
-0.093310 -0.146958
-0.093425 -0.146394
-0.093485 -0.145638
-0.093539 -0.144777
-0.093637 -0.143905
-0.093828 -0.143115
-0.094155 -0.142490
-0.094650 -0.142098
-0.095329 -0.141983
-0.096195 -0.142167
-0.097237 -0.142647
-0.098432 -0.143400
-0.099750 -0.144377
-0.101147 -0.145510
-0.102567 -0.146707
-0.103943 -0.147863
-0.105205 -0.148864
-0.106288 -0.149610
-0.107137 -0.150018
-0.107719 -0.150039
-0.108019 -0.149655
-0.108043 -0.148883
-0.107817 -0.147771
-0.107382 -0.146394
-0.106793 -0.144848
-0.106112 -0.143235
-0.105404 -0.141655
-0.104725 -0.140196
-0.104129 -0.138930
-0.103655 -0.137910
-0.103336 -0.137171
-0.103192 -0.136731
-0.103232 -0.136591
-0.103448 -0.136734
-0.103817 -0.137118
-0.104293 -0.137676
-0.104818 -0.138319
-0.105320 -0.138946
-0.105734 -0.139460
-0.106000 -0.139781
-0.106079 -0.139857
-0.105949 -0.139664
-0.105611 -0.139211
-0.105087 -0.138533
-0.104417 -0.137688
-0.103661 -0.136750
-0.102888 -0.135802
-0.102171 -0.134925
-0.101583 -0.134193
-0.101186 -0.133667
-0.101028 -0.133392
-0.101143 -0.133394
-0.101546 -0.133686
-0.102237 -0.134264
-0.103202 -0.135113
-0.104410 -0.136195
-0.105815 -0.137454
-0.107351 -0.138807
-0.108937 -0.140146
-0.110485 -0.141359
-0.111912 -0.142334
-0.113147 -0.142981
-0.114143 -0.143240
-0.114873 -0.143078
-0.115339 -0.142501
-0.115563 -0.141540
-0.115587 -0.140258
-0.115464 -0.138735
-0.115255 -0.137061
-0.115019 -0.135332
-0.114809 -0.133634
-0.114671 -0.132045
-0.114640 -0.130627
-0.114742 -0.129424
-0.114995 -0.128468
-0.115409 -0.127771
-0.115987 -0.127331
-0.168502 0.072220
-0.168034 0.072343
-0.167761 0.072594
-0.167643 0.072941
-0.167644 0.073347
-0.167734 0.073777
-0.167884 0.074203
-0.168074 0.074597
-0.168277 0.074939
-0.168467 0.075211
-0.168611 0.075399
-0.168674 0.075493
-0.168624 0.075488
-0.168438 0.075386
-0.168109 0.075197
-0.167657 0.074937
-0.167128 0.074634
-0.166591 0.074317
-0.166130 0.074020
-0.165825 0.073770
-0.165740 0.073590
-0.165905 0.073491
-0.166321 0.073478
-0.166964 0.073543
-0.167798 0.073677
-0.168785 0.073860
-0.169889 0.074074
-0.171079 0.074295
-0.172322 0.074497
-0.173586 0.074658
-0.174828 0.074754
-0.175999 0.074763
-0.177038 0.074664
-0.177882 0.074442
-0.178475 0.074083
-0.178780 0.073582
-0.178787 0.072941
-0.178520 0.072174
-0.178031 0.071306
-0.177393 0.070369
-0.176688 0.069401
-0.175987 0.068437
-0.175343 0.067503
-0.174786 0.066608
-0.174333 0.065751
-0.173998 0.064916
-0.173800 0.064081
-0.173761 0.063225
-0.173904 0.062327
-0.174240 0.061372
-0.174764 0.060349
-0.175450 0.059249
-0.176249 0.058070
-0.177096 0.056815
-0.177915 0.055491
-0.178636 0.054112
-0.179203 0.052697
-0.179586 0.051270
-0.179783 0.049858
-0.179822 0.048489
-0.179754 0.047187
-0.179636 0.045972
-0.179527 0.044855
-0.179465 0.043838
-0.179475 0.042914
-0.179567 0.042077
-0.179746 0.041319
-0.180020 0.040634
-0.180404 0.040020
-0.180918 0.039476
-0.181578 0.039000
-0.182388 0.038588
-0.183336 0.038236
-0.184384 0.037939
-0.185472 0.037691
-0.186520 0.037486
-0.187445 0.037323
-0.188172 0.037199
-0.188648 0.037114
-0.188851 0.037070
-0.188792 0.037070
-0.188508 0.037120
-0.188055 0.037224
-0.187488 0.037389
-0.186851 0.037619
-0.186170 0.037914
-0.185458 0.038262
-0.184725 0.038650
-0.183988 0.039055
-0.183280 0.039452
-0.182644 0.039818
-0.182127 0.040133
-0.181770 0.040380
-0.181594 0.040550
-0.181598 0.040637
-0.181749 0.040638
-0.181994 0.040551
-0.182261 0.040379
-0.182481 0.040123
-0.182591 0.039787
-0.182553 0.039377
0.176149 -0.066822
0.176123 -0.065934
0.176126 -0.065076
0.176175 -0.064251
0.176273 -0.063458
0.176406 -0.062693
0.176550 -0.061945
0.176675 -0.061204
0.176750 -0.060462
0.176749 -0.059715
0.176656 -0.058965
0.176464 -0.058215
0.176179 -0.057474
0.175808 -0.056754
0.175367 -0.056063
0.174870 -0.055413
0.174334 -0.054811
0.173771 -0.054265
0.173196 -0.053781
0.172625 -0.053368
0.172078 -0.053034
0.171581 -0.052791
0.171166 -0.052652
0.170860 -0.052628
0.170691 -0.052723
0.170674 -0.052937
0.170811 -0.053258
0.171093 -0.053667
0.171497 -0.054140
0.171994 -0.054651
0.172551 -0.055178
0.173134 -0.055699
0.173718 -0.056196
0.174281 -0.056655
0.174812 -0.057068
0.175307 -0.057429
0.175764 -0.057736
0.176185 -0.057991
0.176566 -0.058194
0.176903 -0.058348
0.177191 -0.058454
0.177428 -0.058513
0.177622 -0.058524
0.177786 -0.058490
0.177945 -0.058413
0.178125 -0.058295
0.178352 -0.058139
0.178642 -0.057945
0.178998 -0.057711
0.179408 -0.057430
0.179848 -0.057098
0.180288 -0.056704
0.180693 -0.056243
0.181033 -0.055712
0.181284 -0.055108
0.181431 -0.054436
0.181468 -0.053701
0.181393 -0.052910
0.181212 -0.052068
0.180932 -0.051181
0.180564 -0.050249
0.180120 -0.049272
0.179621 -0.048253
0.179091 -0.047196
0.178562 -0.046109
0.178072 -0.045006
0.177660 -0.043901
0.177362 -0.042812
0.177209 -0.041755
0.177221 -0.040744
0.177406 -0.039787
0.177758 -0.038890
0.178259 -0.038053
0.178882 -0.037272
0.179596 -0.036542
0.180367 -0.035852
0.181168 -0.035195
0.181977 -0.034562
0.182778 -0.033952
0.183563 -0.033362
0.184322 -0.032795
0.185045 -0.032254
0.185724 -0.031744
0.186346 -0.031267
0.186901 -0.030823
0.187383 -0.030414
0.187794 -0.030037
0.188140 -0.029692
0.188429 -0.029379
0.188673 -0.029095
0.188880 -0.028839
0.189054 -0.028610
0.189191 -0.028402
0.189284 -0.028210
0.189317 -0.028029
0.189279 -0.027851
0.189158 -0.027670
0.188949 -0.027485
0.188655 -0.027296
0.188283 -0.027108
0.187848 -0.026926
-0.036366 -0.170758
-0.036366 -0.170927
-0.036313 -0.170863
-0.036216 -0.170586
-0.036088 -0.170141
-0.035946 -0.169589
-0.035803 -0.169000
-0.035667 -0.168440
-0.035537 -0.167971
-0.035406 -0.167643
-0.035262 -0.167497
-0.035095 -0.167561
-0.034898 -0.167841
-0.034668 -0.168318
-0.034407 -0.168954
-0.034116 -0.169704
-0.033797 -0.170521
-0.033451 -0.171359
-0.033076 -0.172172
-0.032667 -0.172903
-0.032216 -0.173493
-0.031711 -0.173878
-0.031144 -0.174012
-0.030507 -0.173870
-0.029796 -0.173456
-0.029011 -0.172805
-0.028157 -0.171973
-0.027244 -0.171032
-0.026284 -0.170058
-0.025293 -0.169121
-0.024289 -0.168284
-0.023293 -0.167601
-0.022322 -0.167114
-0.021395 -0.166855
-0.020521 -0.166840
-0.019707 -0.167067
-0.018954 -0.167520
-0.018259 -0.168170
-0.017619 -0.168975
-0.017026 -0.169880
-0.016472 -0.170811
-0.015947 -0.171686
-0.015441 -0.172423
-0.014948 -0.172954
-0.014461 -0.173234
-0.013978 -0.173246
-0.013499 -0.173008
-0.013022 -0.172556
-0.012549 -0.171948
-0.012074 -0.171248
-0.011595 -0.170521
-0.011104 -0.169833
-0.010596 -0.169245
-0.010067 -0.168817
-0.009519 -0.168598
-0.008957 -0.168620
-0.008392 -0.168888
-0.007839 -0.169388
-0.007312 -0.170085
-0.006825 -0.170934
-0.006387 -0.171878
-0.006004 -0.172847
-0.005676 -0.173760
-0.005399 -0.174532
-0.005167 -0.175089
-0.004970 -0.175374
-0.004797 -0.175361
-0.004636 -0.175052
-0.004475 -0.174474
-0.004304 -0.173674
-0.004114 -0.172712
-0.003900 -0.171647
-0.003657 -0.170546
-0.003384 -0.169473
-0.003083 -0.168498
-0.002757 -0.167695
-0.002407 -0.167132
-0.002034 -0.166860
-0.001639 -0.166907
-0.001217 -0.167270
-0.000764 -0.167917
-0.000279 -0.168786
0.000241 -0.169792
0.000794 -0.170834
0.001378 -0.171808
0.001987 -0.172620
0.002613 -0.173205
0.003248 -0.173525
0.003882 -0.173572
0.004505 -0.173364
0.005111 -0.172939
0.005699 -0.172342
0.006273 -0.171624
0.006841 -0.170841
0.007418 -0.170053
0.008021 -0.169328
0.008666 -0.168743
0.009370 -0.168374
0.010142 -0.168285
0.010987 -0.168515
0.011904 -0.169071
0.183819 0.038885
0.183952 0.039742
0.184228 0.040661
0.184638 0.041639
0.185150 0.042668
0.185710 0.043728
0.186239 0.044798
0.186651 0.045856
0.186866 0.046885
0.186826 0.047872
0.186504 0.048810
0.185908 0.049701
0.185075 0.050550
0.184065 0.051368
0.182952 0.052168
0.181810 0.052963
0.180701 0.053763
0.179674 0.054571
0.178760 0.055387
0.177978 0.056204
0.177345 0.057014
0.176872 0.057812
0.176569 0.058595
0.176444 0.059362
0.176495 0.060116
0.176702 0.060857
0.177028 0.061581
0.177412 0.062278
0.177782 0.062931
0.178067 0.063522
0.178211 0.064036
0.178183 0.064459
0.177978 0.064784
0.177619 0.065011
0.177150 0.065142
0.176623 0.065187
0.176092 0.065156
0.175601 0.065063
0.175180 0.064924
0.174842 0.064759
0.174596 0.064590
0.174446 0.064441
0.174396 0.064336
0.174456 0.064298
0.174638 0.064345
0.174948 0.064486
0.175379 0.064724
0.175902 0.065048
0.176465 0.065440
0.176999 0.065875
0.177433 0.066325
0.177707 0.066767
0.177785 0.067181
0.177659 0.067559
0.177346 0.067896
0.176883 0.068199
0.176320 0.068475
0.175712 0.068739
0.175101 0.069001
0.174523 0.069271
0.173996 0.069556
0.173532 0.069859
0.173138 0.070182
0.172821 0.070529
0.172590 0.070904
0.172456 0.071316
0.172429 0.071774
0.172506 0.072286
0.172671 0.072856
0.172889 0.073482
0.173109 0.074151
0.173275 0.074846
0.173338 0.075549
0.173264 0.076243
0.173045 0.076916
0.172691 0.077564
0.172232 0.078186
0.171708 0.078787
0.171157 0.079373
0.170611 0.079951
0.170087 0.080526
0.169594 0.081100
0.169130 0.081679
0.168694 0.082266
0.168288 0.082868
0.167922 0.083495
0.167614 0.084155
0.167386 0.084858
0.167257 0.085608
0.167234 0.086403
0.167303 0.087234
0.167430 0.088083
0.167564 0.088926
0.167652 0.089739
0.167648 0.090501
0.167526 0.091196
0.167278 0.091819
0.166914 0.092369
0.166459 0.092855
0.165940 0.093284
0.165385 0.093668
0.175075 0.062986
0.175919 0.062378
0.176968 0.061779
0.178175 0.061188
0.179481 0.060602
0.180808 0.060020
0.182069 0.059434
0.183171 0.058837
0.184032 0.058218
0.184595 0.057569
0.184835 0.056882
0.184764 0.056154
0.184421 0.055383
0.183876 0.054574
0.183208 0.053732
0.182503 0.052866
0.181841 0.051982
0.181288 0.051090
0.180898 0.050196
0.180709 0.049307
0.180744 0.048433
0.181012 0.047583
0.181510 0.046766
0.182218 0.045988
0.183101 0.045256
0.184104 0.044570
0.185156 0.043928
0.186169 0.043330
0.187053 0.042770
0.187729 0.042246
0.188136 0.041755
0.188245 0.041294
0.188055 0.040861
0.187597 0.040454
0.186927 0.040073
0.186113 0.039717
0.185232 0.039387
0.184359 0.039083
0.183562 0.038805
0.182903 0.038553
0.182434 0.038325
0.182197 0.038121
0.182220 0.037936
0.182514 0.037768
0.183073 0.037615
0.183868 0.037478
0.184851 0.037357
0.185950 0.037257
0.187075 0.037177
0.188129 0.037116
0.189018 0.037067
0.189669 0.037020
0.190031 0.036964
0.190085 0.036886
0.189840 0.036775
0.189328 0.036620
0.188598 0.036413
0.187706 0.036147
0.186712 0.035819
0.185673 0.035426
0.184644 0.034968
0.183675 0.034448
0.182819 0.033874
0.182122 0.033255
0.181625 0.032604
0.181361 0.031939
0.181351 0.031273
0.181596 0.030617
0.182075 0.029976
0.182742 0.029353
0.183528 0.028743
0.184351 0.028143
0.185127 0.027550
0.185790 0.026956
0.186300 0.026355
0.186643 0.025735
0.186828 0.025086
0.186879 0.024399
0.186822 0.023667
0.186689 0.022885
0.186505 0.022055
0.186300 0.021180
0.186104 0.020268
0.185954 0.019328
0.185892 0.018370
0.185955 0.017404
0.186181 0.016440
0.186596 0.015486
0.187209 0.014550
0.188008 0.013639
0.188955 0.012758
0.189981 0.011913
0.191006 0.011110
0.191940 0.010355
0.192710 0.009651
0.193260 0.009001
0.193562 0.008403
0.193610 0.007858
0.193418 0.007361
0.193014 0.006912
0.192434 0.006508
-0.037279 0.180599
-0.036971 0.180868
-0.036560 0.180924
-0.036058 0.180791
-0.035481 0.180500
-0.034853 0.180082
-0.034195 0.179565
-0.033527 0.178974
-0.032867 0.178332
-0.032227 0.177674
-0.031618 0.177042
-0.031043 0.176495
-0.030500 0.176091
-0.029982 0.175879
-0.029470 0.175883
-0.028946 0.176091
-0.028387 0.176457
-0.027778 0.176912
-0.027106 0.177373
-0.026369 0.177764
-0.025569 0.178021
-0.024720 0.178103
-0.023836 0.177992
-0.022939 0.177693
-0.022049 0.177229
-0.021184 0.176633
-0.020357 0.175939
-0.019574 0.175179
-0.018839 0.174380
-0.018149 0.173574
-0.017499 0.172799
-0.016888 0.172113
-0.016311 0.171592
-0.015769 0.171317
-0.015261 0.171368
-0.014785 0.171789
-0.014337 0.172585
-0.013906 0.173704
-0.013475 0.175059
-0.013029 0.176540
-0.012551 0.178035
-0.012033 0.179447
-0.011471 0.180703
-0.010872 0.181752
-0.010247 0.182574
-0.009615 0.183166
-0.008995 0.183536
-0.008404 0.183695
-0.007856 0.183649
-0.007356 0.183400
-0.006904 0.182955
-0.006492 0.182335
-0.006109 0.181585
-0.005741 0.180776
-0.005374 0.180001
-0.004992 0.179360
-0.004578 0.178944
-0.004116 0.178811
-0.003590 0.178973
-0.002993 0.179398
-0.002321 0.180016
-0.001579 0.180741
-0.000778 0.181481
0.000068 0.182161
0.000942 0.182723
0.001829 0.183132
0.002717 0.183372
0.003595 0.183436
0.004457 0.183322
0.005300 0.183022
0.006125 0.182525
0.006932 0.181824
0.007725 0.180929
0.008510 0.179874
0.009298 0.178726
0.010101 0.177580
0.010937 0.176550
0.011821 0.175751
0.012768 0.175272
0.013791 0.175158
0.014896 0.175398
0.016085 0.175931
0.017356 0.176664
0.018702 0.177498
0.020108 0.178338
0.021556 0.179115
0.023021 0.179779
0.024471 0.180308
0.025874 0.180689
0.027192 0.180913
0.028394 0.180965
0.029453 0.180824
0.030353 0.180464
0.031093 0.179873
0.031686 0.179062
0.032163 0.178070
0.032564 0.176969
0.032942 0.175856
0.033352 0.174840
0.033848 0.174023
0.034470 0.173483
-0.142639 -0.095756
-0.142937 -0.096188
-0.143593 -0.097016
-0.144537 -0.098167
-0.145681 -0.099535
-0.146923 -0.100997
-0.148167 -0.102433
-0.149331 -0.103741
-0.150357 -0.104856
-0.151209 -0.105745
-0.151865 -0.106399
-0.152307 -0.106821
-0.152510 -0.107018
-0.152448 -0.106993
-0.152096 -0.106753
-0.151451 -0.106315
-0.150536 -0.105714
-0.149407 -0.105011
-0.148153 -0.104285
-0.146884 -0.103627
-0.145714 -0.103122
-0.144741 -0.102829
-0.144034 -0.102778
-0.143620 -0.102960
-0.143485 -0.103345
-0.143576 -0.103881
-0.143816 -0.104510
-0.144112 -0.105177
-0.144384 -0.105839
-0.144566 -0.106472
-0.144616 -0.107065
-0.144501 -0.107614
-0.144198 -0.108111
-0.143686 -0.108534
-0.142947 -0.108853
-0.141978 -0.109040
-0.140794 -0.109080
-0.139436 -0.108981
-0.137972 -0.108778
-0.136495 -0.108533
-0.135106 -0.108321
-0.133902 -0.108222
-0.132957 -0.108304
-0.132317 -0.108620
-0.131994 -0.109202
-0.131977 -0.110059
-0.132232 -0.111179
-0.132701 -0.112522
-0.133311 -0.114023
-0.133985 -0.115610
-0.134650 -0.117208
-0.135252 -0.118758
-0.135751 -0.120213
-0.136119 -0.121533
-0.136329 -0.122675
-0.136352 -0.123597
-0.136162 -0.124255
-0.135738 -0.124623
-0.135075 -0.124694
-0.134191 -0.124496
-0.133128 -0.124088
-0.131944 -0.123554
-0.130715 -0.122994
-0.129514 -0.122507
-0.128408 -0.122177
-0.127453 -0.122064
-0.126690 -0.122208
-0.126146 -0.122622
-0.125827 -0.123299
-0.125722 -0.124202
-0.125800 -0.125277
-0.126020 -0.126453
-0.126338 -0.127659
-0.126713 -0.128829
-0.127097 -0.129897
-0.127438 -0.130796
-0.127677 -0.131463
-0.127757 -0.131844
-0.127632 -0.131904
-0.127281 -0.131638
-0.126706 -0.131069
-0.125938 -0.130251
-0.125029 -0.129258
-0.124043 -0.128173
-0.123047 -0.127076
-0.122097 -0.126037
-0.121241 -0.125115
-0.120516 -0.124363
-0.119958 -0.123830
-0.119598 -0.123559
-0.119454 -0.123578
-0.119523 -0.123889
-0.119776 -0.124464
-0.120166 -0.125259
-0.120635 -0.126218
-0.121120 -0.127279
-0.121559 -0.128376
-0.121893 -0.129441
-0.122070 -0.130404
-0.122053 -0.131208
-0.121821 -0.131813
0.033721 -0.170824
0.034016 -0.170183
0.034358 -0.169398
0.034739 -0.168500
0.035146 -0.167527
0.035565 -0.166527
0.035985 -0.165571
0.036399 -0.164755
0.036809 -0.164193
0.037229 -0.163990
0.037671 -0.164201
0.038145 -0.164809
0.038647 -0.165718
0.039165 -0.166793
0.039680 -0.167896
0.040174 -0.168919
0.040629 -0.169787
0.041032 -0.170461
0.041370 -0.170921
0.041634 -0.171168
0.041813 -0.171208
0.041900 -0.171056
0.041889 -0.170730
0.041776 -0.170249
0.041563 -0.169628
0.041254 -0.168886
0.040863 -0.168049
0.040414 -0.167164
0.039943 -0.166304
0.039492 -0.165574
0.039106 -0.165094
0.038818 -0.164965
0.038642 -0.165234
0.038566 -0.165873
0.038561 -0.166792
0.038590 -0.167867
0.038621 -0.168981
0.038632 -0.170041
0.038607 -0.170979
0.038540 -0.171749
0.038426 -0.172317
0.038267 -0.172662
0.038064 -0.172769
0.037822 -0.172629
0.037548 -0.172239
0.037247 -0.171601
0.036928 -0.170729
0.036599 -0.169649
0.036269 -0.168410
0.035947 -0.167093
0.035647 -0.165811
0.035383 -0.164707
0.035170 -0.163933
0.035021 -0.163612
0.034941 -0.163807
0.034929 -0.164500
0.034974 -0.165610
0.035065 -0.167013
0.035187 -0.168582
0.035327 -0.170199
0.035474 -0.171764
0.035618 -0.173192
0.035753 -0.174410
0.035872 -0.175363
0.035971 -0.176005
0.036044 -0.176302
0.036083 -0.176230
0.036080 -0.175775
0.036027 -0.174938
0.035922 -0.173741
0.035768 -0.172240
0.035584 -0.170525
0.035398 -0.168727
0.035251 -0.167008
0.035187 -0.165535
0.035244 -0.164447
0.035445 -0.163825
0.035786 -0.163677
0.036247 -0.163946
0.036797 -0.164543
0.037400 -0.165366
0.038027 -0.166321
0.038649 -0.167319
0.039245 -0.168285
0.039796 -0.169152
0.040285 -0.169864
0.040699 -0.170372
0.041026 -0.170634
0.041258 -0.170619
0.041388 -0.170304
0.041419 -0.169690
0.041359 -0.168800
0.041224 -0.167697
0.041039 -0.166479
0.040836 -0.165280
0.040648 -0.164250
0.040503 -0.163531
0.040418 -0.163222
0.040401 -0.163356
0.040445 -0.163905
0.040538 -0.164792
-0.128808 0.132671
-0.129482 0.132802
-0.130125 0.132930
-0.130731 0.133043
-0.131302 0.133136
-0.131836 0.133198
-0.132312 0.133212
-0.132692 0.133148
-0.132928 0.132979
-0.132978 0.132681
-0.132819 0.132248
-0.132454 0.131696
-0.131918 0.131058
-0.131266 0.130385
-0.130569 0.129737
-0.129900 0.129176
-0.129319 0.128757
-0.128866 0.128513
-0.128551 0.128455
-0.128360 0.128569
-0.128264 0.128827
-0.128230 0.129194
-0.128238 0.129648
-0.128279 0.130174
-0.128354 0.130774
-0.128466 0.131451
-0.128604 0.132203
-0.128734 0.133006
-0.128804 0.133818
-0.128752 0.134585
-0.128527 0.135253
-0.128100 0.135783
-0.127469 0.136158
-0.126663 0.136384
-0.125737 0.136495
-0.124759 0.136538
-0.123807 0.136572
-0.122955 0.136656
-0.122257 0.136832
-0.121743 0.137127
-0.121414 0.137539
-0.121246 0.138051
-0.121205 0.138636
-0.121260 0.139270
-0.121387 0.139932
-0.121579 0.140615
-0.121834 0.141312
-0.122146 0.142008
-0.122491 0.142668
-0.122827 0.143242
-0.123093 0.143667
-0.123229 0.143887
-0.123189 0.143863
-0.122949 0.143585
-0.122512 0.143069
-0.121907 0.142357
-0.121188 0.141508
-0.120419 0.140598
-0.119673 0.139700
-0.119007 0.138879
-0.118464 0.138183
-0.118062 0.137634
-0.117801 0.137236
-0.117672 0.136977
-0.117669 0.136846
-0.117792 0.136836
-0.118049 0.136946
-0.118451 0.137180
-0.118993 0.137530
-0.119645 0.137971
-0.120350 0.138456
-0.121036 0.138927
-0.121628 0.139324
-0.122068 0.139600
-0.122320 0.139728
-0.122378 0.139703
-0.122260 0.139543
-0.122006 0.139282
-0.121665 0.138968
-0.121290 0.138656
-0.120927 0.138397
-0.120613 0.138231
-0.120364 0.138185
-0.120185 0.138268
-0.120067 0.138482
-0.119996 0.138822
-0.119962 0.139283
-0.119961 0.139868
-0.119993 0.140578
-0.120055 0.141409
-0.120131 0.142340
-0.120185 0.143329
-0.120165 0.144314
-0.120017 0.145222
-0.119690 0.145989
-0.119155 0.146567
-0.118400 0.146928
-0.117437 0.147072
-0.116293 0.147021
-0.115013 0.146817
-0.113651 0.146519
-0.195821 -0.010284
-0.195143 -0.010125
-0.193805 -0.009840
-0.191903 -0.009459
-0.189572 -0.009019
-0.186989 -0.008565
-0.184359 -0.008147
-0.181908 -0.007815
-0.179860 -0.007615
-0.178409 -0.007586
-0.177692 -0.007750
-0.177763 -0.008111
-0.178581 -0.008656
-0.180029 -0.009356
-0.181933 -0.010173
-0.184093 -0.011069
-0.186307 -0.012002
-0.188388 -0.012935
-0.190176 -0.013834
-0.191541 -0.014668
-0.192386 -0.015415
-0.192650 -0.016055
-0.192306 -0.016575
-0.191368 -0.016971
-0.189889 -0.017245
-0.187964 -0.017408
-0.185729 -0.017485
-0.183358 -0.017505
-0.181053 -0.017511
-0.179027 -0.017549
-0.177486 -0.017666
-0.176596 -0.017905
-0.176455 -0.018296
-0.177078 -0.018852
-0.178393 -0.019568
-0.180260 -0.020419
-0.182497 -0.021370
-0.184904 -0.022373
-0.187286 -0.023381
-0.189466 -0.024344
-0.191295 -0.025219
-0.192655 -0.025965
-0.193464 -0.026553
-0.193673 -0.026961
-0.193269 -0.027178
-0.192272 -0.027207
-0.190744 -0.027063
-0.188782 -0.026777
-0.186521 -0.026394
-0.184130 -0.025974
-0.181800 -0.025584
-0.179738 -0.025292
-0.178137 -0.025164
-0.177152 -0.025244
-0.176874 -0.025555
-0.177311 -0.026088
-0.178389 -0.026809
-0.179970 -0.027664
-0.181879 -0.028590
-0.183925 -0.029523
-0.185926 -0.030401
-0.187713 -0.031170
-0.189145 -0.031784
-0.190109 -0.032211
-0.190525 -0.032430
-0.190346 -0.032431
-0.189560 -0.032223
-0.188194 -0.031825
-0.186312 -0.031271
-0.184016 -0.030606
-0.181451 -0.029883
-0.178792 -0.029158
-0.176240 -0.028489
-0.174003 -0.027932
-0.172272 -0.027531
-0.171196 -0.027322
-0.170863 -0.027323
-0.171284 -0.027538
-0.172398 -0.027954
-0.174084 -0.028541
-0.176183 -0.029258
-0.178516 -0.030058
-0.180903 -0.030890
-0.183173 -0.031702
-0.185176 -0.032447
-0.186784 -0.033084
-0.187902 -0.033582
-0.188466 -0.033916
-0.188451 -0.034078
-0.187868 -0.034069
-0.186774 -0.033907
-0.185263 -0.033621
-0.183467 -0.033257
-0.181551 -0.032874
-0.179700 -0.032537
-0.178100 -0.032315
-0.176916 -0.032266
-0.176270 -0.032438
-0.176219 -0.032850
-0.176753 -0.033502
-0.177797 -0.034368
0.188538 0.011464
0.188601 0.012275
0.188652 0.013064
0.188723 0.013828
0.188824 0.014565
0.188938 0.015280
0.189032 0.015980
0.189072 0.016674
0.189038 0.017368
0.188931 0.018066
0.188781 0.018766
0.188637 0.019464
0.188562 0.020156
0.188611 0.020836
0.188810 0.021500
0.189146 0.022141
0.189560 0.022754
0.189968 0.023333
0.190288 0.023873
0.190455 0.024370
0.190443 0.024820
0.190264 0.025221
0.189958 0.025574
0.189585 0.025881
0.189196 0.026150
0.188822 0.026389
0.188464 0.026609
0.188102 0.026823
0.187708 0.027039
0.187262 0.027264
0.186768 0.027500
0.186258 0.027750
0.185789 0.028013
0.185436 0.028290
0.185268 0.028587
0.185330 0.028908
0.185618 0.029260
0.186082 0.029644
0.186630 0.030060
0.187163 0.030505
0.187596 0.030972
0.187877 0.031455
0.187995 0.031945
0.187969 0.032436
0.187846 0.032921
0.187673 0.033394
0.187486 0.033855
0.187299 0.034304
0.187100 0.034749
0.186862 0.035199
0.186564 0.035663
0.186198 0.036153
0.185782 0.036673
0.185362 0.037231
0.185005 0.037829
0.184786 0.038468
0.184765 0.039145
0.184971 0.039856
0.185382 0.040591
0.185931 0.041337
0.186526 0.042085
0.187070 0.042827
0.187487 0.043558
0.187733 0.044283
0.187797 0.045007
0.187696 0.045745
0.187462 0.046512
0.187124 0.047325
0.186694 0.048199
0.186166 0.049144
0.185520 0.050160
0.184739 0.051235
0.183821 0.052349
0.182798 0.053475
0.181732 0.054586
0.180711 0.055662
0.179834 0.056694
0.179188 0.057684
0.178821 0.058637
0.178725 0.059556
0.178839 0.060439
0.179071 0.061277
0.179321 0.062056
0.179508 0.062764
0.179581 0.063391
0.179526 0.063932
0.179353 0.064387
0.179090 0.064760
0.178768 0.065059
0.178404 0.065290
0.178002 0.065464
0.177549 0.065589
0.177032 0.065670
0.176448 0.065715
0.175814 0.065730
0.175173 0.065726
0.174591 0.065720
0.174145 0.065730
0.173910 0.065777
0.173938 0.065869
0.174239 0.066006
-0.182579 -0.058805
-0.182046 -0.058423
-0.181168 -0.057840
-0.180044 -0.057097
-0.178781 -0.056245
-0.177492 -0.055333
-0.176280 -0.054412
-0.175234 -0.053524
-0.174422 -0.052704
-0.173897 -0.051982
-0.173697 -0.051383
-0.173846 -0.050923
-0.174346 -0.050613
-0.175168 -0.050441
-0.176241 -0.050382
-0.177459 -0.050385
-0.178693 -0.050391
-0.179813 -0.050336
-0.180704 -0.050163
-0.181282 -0.049831
-0.181493 -0.049314
-0.181324 -0.048607
-0.180793 -0.047719
-0.179950 -0.046677
-0.178870 -0.045516
-0.177645 -0.044279
-0.176374 -0.043012
-0.175160 -0.041758
-0.174099 -0.040558
-0.173274 -0.039442
-0.172758 -0.038435
-0.172609 -0.037553
-0.172872 -0.036805
-0.173575 -0.036191
-0.174717 -0.035705
-0.176259 -0.035327
-0.178116 -0.035029
-0.180159 -0.034773
-0.182235 -0.034520
-0.184188 -0.034231
-0.185882 -0.033876
-0.187211 -0.033433
-0.188110 -0.032888
-0.188554 -0.032243
-0.188556 -0.031503
-0.188162 -0.030686
-0.187443 -0.029814
-0.186489 -0.028915
-0.185398 -0.028021
-0.184269 -0.027162
-0.183194 -0.026370
-0.182257 -0.025674
-0.181535 -0.025099
-0.181094 -0.024671
-0.180988 -0.024410
-0.181247 -0.024329
-0.181860 -0.024431
-0.182771 -0.024701
-0.183874 -0.025111
-0.185034 -0.025618
-0.186110 -0.026175
-0.186970 -0.026734
-0.187515 -0.027254
-0.187679 -0.027702
-0.187433 -0.028059
-0.186779 -0.028317
-0.185750 -0.028479
-0.184399 -0.028560
-0.182797 -0.028582
-0.181026 -0.028573
-0.179178 -0.028562
-0.177349 -0.028574
-0.175634 -0.028634
-0.174126 -0.028761
-0.172917 -0.028971
-0.172090 -0.029274
-0.171715 -0.029678
-0.171831 -0.030183
-0.172433 -0.030775
-0.173459 -0.031430
-0.174794 -0.032109
-0.176290 -0.032765
-0.177794 -0.033349
-0.179168 -0.033821
-0.180304 -0.034147
-0.181130 -0.034309
-0.181612 -0.034299
-0.181746 -0.034125
-0.181561 -0.033802
-0.181103 -0.033353
-0.180438 -0.032802
-0.179642 -0.032179
-0.178794 -0.031510
-0.177978 -0.030823
-0.177278 -0.030145
-0.176776 -0.029505
-0.176555 -0.028935
-0.176690 -0.028464
-0.177236 -0.028119
-0.178205 -0.027912
-0.179556 -0.027837
0.196434 0.023682
0.195541 0.024025
0.194153 0.024426
0.192390 0.024878
0.190397 0.025372
0.188326 0.025905
0.186328 0.026471
0.184535 0.027067
0.183063 0.027689
0.182001 0.028333
0.181422 0.028990
0.181373 0.029655
0.181873 0.030323
0.182886 0.030989
0.184309 0.031652
0.185980 0.032312
0.187699 0.032967
0.189261 0.033615
0.190495 0.034253
0.191271 0.034876
0.191511 0.035480
0.191190 0.036058
0.190327 0.036604
0.188984 0.037110
0.187256 0.037570
0.185262 0.037978
0.183140 0.038333
0.181032 0.038637
0.179072 0.038897
0.177385 0.039119
0.176075 0.039314
0.175231 0.039493
0.174927 0.039672
0.175216 0.039862
0.176119 0.040075
0.177603 0.040312
0.179561 0.040562
0.181820 0.040806
0.184170 0.041016
0.186399 0.041168
0.188331 0.041241
0.189833 0.041223
0.190826 0.041105
0.191281 0.040885
0.191214 0.040568
0.190677 0.040159
0.189754 0.039669
0.188550 0.039114
0.187180 0.038508
0.185763 0.037870
0.184409 0.037216
0.183223 0.036558
0.182297 0.035908
0.181720 0.035271
0.181572 0.034652
0.181920 0.034048
0.182787 0.033453
0.184132 0.032861
0.185836 0.032263
0.187718 0.031657
0.189575 0.031041
0.191221 0.030419
0.192511 0.029797
0.193348 0.029183
0.193686 0.028586
0.193521 0.028015
0.192884 0.027479
0.191838 0.026987
0.190469 0.026544
0.188875 0.026159
0.187164 0.025834
0.185437 0.025574
0.183795 0.025383
0.182329 0.025263
0.181132 0.025218
0.180292 0.025252
0.179900 0.025371
0.180023 0.025582
0.180685 0.025887
0.181839 0.026287
0.183365 0.026778
0.185088 0.027353
0.186818 0.028006
0.188384 0.028731
0.189653 0.029522
0.190536 0.030376
0.190986 0.031286
0.190997 0.032243
0.190595 0.033238
0.189828 0.034260
0.188763 0.035298
0.187475 0.036343
0.186041 0.037386
0.184539 0.038418
0.183046 0.039432
0.181643 0.040424
0.180423 0.041391
0.179485 0.042335
0.178933 0.043262
0.178850 0.044180
0.179265 0.045093
0.116891 0.153473
0.116712 0.154071
0.116334 0.154441
0.115749 0.154568
0.114979 0.154472
0.114075 0.154204
0.113104 0.153832
0.112125 0.153425
0.111173 0.153029
0.110251 0.152658
0.109341 0.152296
0.108417 0.151915
0.107472 0.151496
0.106522 0.151042
0.105604 0.150578
0.104774 0.150146
0.104082 0.149785
0.103566 0.149523
0.103234 0.149360
0.103065 0.149271
0.103013 0.149207
0.103018 0.149110
0.103021 0.148929
0.102972 0.148626
0.102840 0.148187
0.102618 0.147624
0.102324 0.146976
0.101995 0.146303
0.101686 0.145675
0.101451 0.145157
0.101336 0.144795
0.101369 0.144605
0.101560 0.144579
0.101905 0.144695
0.102400 0.144937
0.103046 0.145300
0.103851 0.145795
0.104823 0.146438
0.105963 0.147237
0.107249 0.148181
0.108632 0.149232
0.110038 0.150328
0.111380 0.151391
0.112562 0.152344
0.113502 0.153118
0.114137 0.153663
0.114436 0.153956
0.114403 0.154003
0.114079 0.153842
0.113529 0.153535
0.112835 0.153160
0.112067 0.152794
0.111275 0.152490
0.110487 0.152277
0.109711 0.152160
0.108956 0.152130
0.108239 0.152183
0.107590 0.152320
0.107037 0.152546
0.106595 0.152852
0.106256 0.153216
0.105984 0.153592
0.105719 0.153916
0.105393 0.154123
0.104936 0.154151
0.104293 0.153960
0.103428 0.153530
0.102327 0.152874
0.101005 0.152031
0.099500 0.151069
0.097869 0.150080
0.096182 0.149166
0.094514 0.148431
0.092935 0.147961
0.091504 0.147815
0.090268 0.148024
0.089261 0.148602
0.088507 0.149553
0.088022 0.150877
0.087808 0.152568
0.087851 0.154596
0.088114 0.156900
0.088536 0.159379
0.089039 0.161905
0.089533 0.164336
0.089934 0.166534
0.090164 0.168382
0.090163 0.169790
0.089894 0.170706
0.089346 0.171113
0.088535 0.171038
0.087502 0.170542
0.086310 0.169720
0.085030 0.168689
0.083733 0.167570
0.082476 0.166475
0.081304 0.165495
0.080251 0.164702
0.079348 0.164153
0.078635 0.163903
0.078151 0.163996
-0.180683 0.055997
-0.181223 0.055717
-0.181800 0.055472
-0.182399 0.055259
-0.183009 0.055075
-0.183604 0.054916
-0.184138 0.054776
-0.184544 0.054643
-0.184745 0.054505
-0.184678 0.054349
-0.184301 0.054161
-0.183608 0.053938
-0.182630 0.053676
-0.181430 0.053381
-0.180102 0.053055
-0.178756 0.052707
-0.177501 0.052339
-0.176428 0.051957
-0.175599 0.051563
-0.175034 0.051159
-0.174729 0.050747
-0.174656 0.050333
-0.174790 0.049921
-0.175107 0.049518
-0.175592 0.049130
-0.176227 0.048758
-0.176986 0.048400
-0.177819 0.048046
-0.178657 0.047682
-0.179417 0.047295
-0.180022 0.046875
-0.180409 0.046418
-0.180543 0.045929
-0.180423 0.045419
-0.180086 0.044903
-0.179600 0.044398
-0.179054 0.043921
-0.178553 0.043486
-0.178190 0.043107
-0.178034 0.042791
-0.178120 0.042539
-0.178450 0.042347
-0.178999 0.042202
-0.179737 0.042088
-0.180637 0.041990
-0.181682 0.041892
-0.182855 0.041787
-0.184130 0.041667
-0.185456 0.041528
-0.186756 0.041367
-0.187932 0.041178
-0.188887 0.040953
-0.189539 0.040685
-0.189836 0.040367
-0.189760 0.039995
-0.189332 0.039564
-0.188600 0.039077
-0.187640 0.038537
-0.186541 0.037954
-0.185389 0.037338
-0.184262 0.036700
-0.183216 0.036053
-0.182288 0.035408
-0.181500 0.034779
-0.180870 0.034179
-0.180419 0.033622
-0.180175 0.033123
-0.180168 0.032694
-0.180416 0.032343
-0.180909 0.032067
-0.181600 0.031856
-0.182410 0.031690
-0.183240 0.031548
-0.183992 0.031410
-0.184583 0.031258
-0.184958 0.031081
-0.185093 0.030871
-0.184996 0.030628
-0.184702 0.030352
-0.184271 0.030050
-0.183775 0.029728
-0.183284 0.029393
-0.182857 0.029053
-0.182534 0.028714
-0.182336 0.028384
-0.182271 0.028070
-0.182351 0.027775
-0.182592 0.027505
-0.183024 0.027263
-0.183673 0.027051
-0.184548 0.026875
-0.185618 0.026735
-0.186812 0.026632
-0.188024 0.026563
-0.189137 0.026525
-0.190045 0.026512
-0.190671 0.026520
-0.190971 0.026543
-0.190938 0.026576
-0.190597 0.026609
-0.189996 0.026635
0.063638 0.170902
0.064180 0.171189
0.064725 0.171425
0.065251 0.171580
0.065744 0.171644
0.066195 0.171636
0.066600 0.171590
0.066956 0.171544
0.067258 0.171524
0.067496 0.171532
0.067662 0.171545
0.067749 0.171527
0.067759 0.171440
0.067708 0.171263
0.067621 0.170999
0.067533 0.170672
0.067480 0.170322
0.067495 0.169993
0.067603 0.169719
0.067811 0.169517
0.068112 0.169381
0.068485 0.169282
0.068900 0.169181
0.069325 0.169042
0.069739 0.168842
0.070128 0.168574
0.070494 0.168255
0.070844 0.167912
0.071190 0.167576
0.071539 0.167266
0.071891 0.166987
0.072238 0.166724
0.072570 0.166455
0.072883 0.166160
0.073181 0.165833
0.073478 0.165489
0.073801 0.165158
0.074178 0.164881
0.074639 0.164702
0.075206 0.164651
0.075889 0.164737
0.076680 0.164944
0.077556 0.165234
0.078480 0.165553
0.079413 0.165849
0.080315 0.166081
0.081155 0.166231
0.081909 0.166299
0.082567 0.166308
0.083122 0.166283
0.083576 0.166245
0.083928 0.166199
0.084181 0.166130
0.084336 0.166014
0.084401 0.165824
0.084390 0.165549
0.084326 0.165199
0.084242 0.164802
0.084174 0.164405
0.084158 0.164057
0.084220 0.163807
0.084374 0.163683
0.084609 0.163694
0.084899 0.163818
0.085199 0.164015
0.085461 0.164237
0.085643 0.164438
0.085719 0.164586
0.085683 0.164666
0.085546 0.164673
0.085335 0.164612
0.085085 0.164482
0.084827 0.164270
0.084579 0.163961
0.084352 0.163536
0.084141 0.162986
0.083946 0.162324
0.083769 0.161582
0.083625 0.160814
0.083538 0.160086
0.083538 0.159471
0.083654 0.159030
0.083904 0.158805
0.084289 0.158806
0.084791 0.159013
0.085372 0.159376
0.085982 0.159829
0.086570 0.160309
0.087093 0.160761
0.087517 0.161149
0.087825 0.161458
0.088009 0.161684
0.088072 0.161830
0.088016 0.161895
0.087842 0.161871
0.087554 0.161740
0.087159 0.161490
0.086674 0.161116
0.086133 0.160631
0.085580 0.160068
0.085072 0.159480
-0.148193 -0.101236
-0.147887 -0.100970
-0.147555 -0.100710
-0.147236 -0.100481
-0.146974 -0.100303
-0.146810 -0.100196
-0.146775 -0.100173
-0.146887 -0.100240
-0.147138 -0.100388
-0.147498 -0.100600
-0.147925 -0.100852
-0.148372 -0.101117
-0.148796 -0.101376
-0.149168 -0.101617
-0.149464 -0.101829
-0.149672 -0.102007
-0.149784 -0.102145
-0.149797 -0.102235
-0.149714 -0.102270
-0.149544 -0.102242
-0.149301 -0.102150
-0.149007 -0.101996
-0.148691 -0.101787
-0.148384 -0.101539
-0.148116 -0.101270
-0.147918 -0.101007
-0.147816 -0.100776
-0.147824 -0.100599
-0.147947 -0.100492
-0.148171 -0.100454
-0.148470 -0.100469
-0.148812 -0.100512
-0.149165 -0.100553
-0.149504 -0.100565
-0.149816 -0.100526
-0.150095 -0.100423
-0.150340 -0.100248
-0.150556 -0.099996
-0.150743 -0.099664
-0.150904 -0.099254
-0.151041 -0.098769
-0.151159 -0.098218
-0.151264 -0.097612
-0.151370 -0.096970
-0.151490 -0.096312
-0.151641 -0.095662
-0.151845 -0.095048
-0.152121 -0.094496
-0.152488 -0.094027
-0.152954 -0.093654
-0.153516 -0.093380
-0.154156 -0.093191
-0.154844 -0.093067
-0.155545 -0.092983
-0.156227 -0.092915
-0.156863 -0.092843
-0.157435 -0.092752
-0.157930 -0.092631
-0.158342 -0.092467
-0.158666 -0.092250
-0.158902 -0.091969
-0.159050 -0.091614
-0.159117 -0.091182
-0.159113 -0.090674
-0.159053 -0.090099
-0.158957 -0.089476
-0.158847 -0.088829
-0.158750 -0.088186
-0.158691 -0.087578
-0.158694 -0.087032
-0.158771 -0.086568
-0.158921 -0.086193
-0.159129 -0.085898
-0.159367 -0.085664
-0.159604 -0.085465
-0.159816 -0.085275
-0.159987 -0.085072
-0.160112 -0.084841
-0.160192 -0.084573
-0.160233 -0.084263
-0.160242 -0.083909
-0.160223 -0.083512
-0.160180 -0.083073
-0.160114 -0.082599
-0.160032 -0.082098
-0.159938 -0.081584
-0.159843 -0.081069
-0.159761 -0.080571
-0.159708 -0.080107
-0.159706 -0.079694
-0.159774 -0.079349
-0.159929 -0.079082
-0.160178 -0.078898
-0.160513 -0.078790
-0.160913 -0.078743
-0.161350 -0.078740
-0.161794 -0.078764
-0.162222 -0.078801
-0.162621 -0.078844
-0.162982 -0.078890
-0.163302 -0.078933
-0.087668 -0.152301
-0.087477 -0.151878
-0.087084 -0.151071
-0.086509 -0.149909
-0.085789 -0.148459
-0.084975 -0.146813
-0.084133 -0.145093
-0.083335 -0.143442
-0.082656 -0.142012
-0.082165 -0.140945
-0.081915 -0.140354
-0.081934 -0.140303
-0.082225 -0.140803
-0.082769 -0.141821
-0.083533 -0.143287
-0.084472 -0.145098
-0.085528 -0.147130
-0.086643 -0.149239
-0.087753 -0.151275
-0.088796 -0.153095
-0.089720 -0.154568
-0.090480 -0.155593
-0.091049 -0.156101
-0.091413 -0.156061
-0.091576 -0.155482
-0.091555 -0.154409
-0.091384 -0.152927
-0.091111 -0.151148
-0.090799 -0.149216
-0.090522 -0.147288
-0.090362 -0.145524
-0.090394 -0.144066
-0.090679 -0.143014
-0.091255 -0.142424
-0.092134 -0.142301
-0.093302 -0.142611
-0.094726 -0.143285
-0.096347 -0.144221
-0.098091 -0.145294
-0.099871 -0.146363
-0.101596 -0.147287
-0.103176 -0.147938
-0.104536 -0.148209
-0.105615 -0.148029
-0.106376 -0.147358
-0.106802 -0.146197
-0.106902 -0.144581
-0.106710 -0.142582
-0.106282 -0.140306
-0.105701 -0.137888
-0.105063 -0.135486
-0.104479 -0.133268
-0.104051 -0.131391
-0.103865 -0.129981
-0.103984 -0.129125
-0.104440 -0.128862
-0.105240 -0.129187
-0.106360 -0.130052
-0.107752 -0.131369
-0.109337 -0.133013
-0.111018 -0.134834
-0.112684 -0.136670
-0.114231 -0.138364
-0.115562 -0.139779
-0.116604 -0.140807
-0.117308 -0.141370
-0.117653 -0.141430
-0.117641 -0.140984
-0.117298 -0.140064
-0.116674 -0.138742
-0.115838 -0.137121
-0.114877 -0.135337
-0.113891 -0.133542
-0.112983 -0.131889
-0.112253 -0.130513
-0.111784 -0.129516
-0.111638 -0.128965
-0.111851 -0.128889
-0.112425 -0.129280
-0.113327 -0.130093
-0.114490 -0.131239
-0.115818 -0.132598
-0.117198 -0.134023
-0.118515 -0.135364
-0.119668 -0.136480
-0.120573 -0.137254
-0.121173 -0.137597
-0.121435 -0.137456
-0.121352 -0.136814
-0.120943 -0.135688
-0.120250 -0.134132
-0.119341 -0.132230
-0.118304 -0.130098
-0.117247 -0.127872
-0.116284 -0.125699
-0.115524 -0.123721
-0.115060 -0.122065
-0.114960 -0.120831
-0.115269 -0.120089
-0.116001 -0.119876
-0.117143 -0.120181
0.188651 0.027360
0.188231 0.026871
0.187782 0.026400
0.187369 0.025937
0.187060 0.025465
0.186922 0.024970
0.187008 0.024437
0.187339 0.023857
0.187898 0.023227
0.188631 0.022555
0.189451 0.021851
0.190264 0.021132
0.190979 0.020417
0.191527 0.019722
0.191862 0.019063
0.191967 0.018447
0.191843 0.017881
0.191509 0.017365
0.190993 0.016894
0.190323 0.016461
0.189533 0.016056
0.188654 0.015672
0.187727 0.015302
0.186797 0.014939
0.185924 0.014581
0.185173 0.014229
0.184616 0.013887
0.184314 0.013561
0.184309 0.013258
0.184609 0.012986
0.185184 0.012751
0.185967 0.012556
0.186872 0.012403
0.187803 0.012292
0.188679 0.012221
0.189435 0.012188
0.190031 0.012183
0.190450 0.012198
0.190696 0.012220
0.190780 0.012239
0.190722 0.012243
0.190541 0.012224
0.190255 0.012177
0.189886 0.012097
0.189460 0.011984
0.189015 0.011834
0.188604 0.011643
0.188285 0.011407
0.188120 0.011118
0.188162 0.010770
0.188435 0.010359
0.188935 0.009882
0.189618 0.009347
0.190414 0.008764
0.191237 0.008148
0.192005 0.007516
0.192650 0.006884
0.193124 0.006264
0.193402 0.005666
0.193478 0.005095
0.193357 0.004554
0.193052 0.004041
0.192578 0.003554
0.191953 0.003089
0.191199 0.002641
0.190345 0.002202
0.189433 0.001764
0.188518 0.001314
0.187664 0.000842
0.186935 0.000338
0.186392 -0.000207
0.186074 -0.000800
0.185992 -0.001441
0.186124 -0.002130
0.186421 -0.002859
0.186814 -0.003619
0.187232 -0.004397
0.187611 -0.005179
0.187903 -0.005950
0.188077 -0.006695
0.188119 -0.007399
0.188029 -0.008055
0.187814 -0.008651
0.187483 -0.009183
0.187046 -0.009644
0.186515 -0.010032
0.185909 -0.010346
0.185258 -0.010589
0.184605 -0.010770
0.184008 -0.010898
0.183533 -0.010988
0.183246 -0.011053
0.183202 -0.011105
0.183432 -0.011150
0.183934 -0.011187
0.184671 -0.011208
0.185579 -0.011199
0.186583 -0.011144
0.187605 -0.011024
0.188581 -0.010826
0.189459 -0.010540
-0.142512 0.128623
-0.142290 0.128172
-0.141616 0.127368
-0.140540 0.126244
-0.139139 0.124855
-0.137518 0.123270
-0.135795 0.121580
-0.134108 0.119882
-0.132594 0.118282
-0.131392 0.116878
-0.130619 0.115757
-0.130361 0.114982
-0.130661 0.114580
-0.131508 0.114542
-0.132841 0.114821
-0.134546 0.115340
-0.136484 0.116001
-0.138498 0.116703
-0.140434 0.117349
-0.142161 0.117852
-0.143568 0.118148
-0.144580 0.118190
-0.145150 0.117953
-0.145270 0.117430
-0.144957 0.116635
-0.144262 0.115601
-0.143264 0.114376
-0.142072 0.113023
-0.140814 0.111623
-0.139636 0.110265
-0.138691 0.109044
-0.138123 0.108054
-0.138063 0.107374
-0.138589 0.107062
-0.139734 0.107138
-0.141461 0.107581
-0.143674 0.108329
-0.146219 0.109289
-0.148919 0.110352
-0.151581 0.111407
-0.154029 0.112355
-0.156110 0.113113
-0.157705 0.113619
-0.158735 0.113833
-0.159158 0.113731
-0.158969 0.113310
-0.158201 0.112584
-0.156920 0.111581
-0.155226 0.110347
-0.153245 0.108946
-0.151135 0.107455
-0.149065 0.105964
-0.147209 0.104574
-0.145739 0.103379
-0.144795 0.102465
-0.144478 0.101889
-0.144827 0.101675
-0.145816 0.101804
-0.147349 0.102222
-0.149281 0.102843
-0.151431 0.103568
-0.153613 0.104295
-0.155652 0.104936
-0.157399 0.105417
-0.158741 0.105682
-0.159600 0.105695
-0.159934 0.105441
-0.159740 0.104917
-0.159047 0.104140
-0.157921 0.103138
-0.156461 0.101959
-0.154799 0.100659
-0.153093 0.099312
-0.151522 0.097998
-0.150271 0.096801
-0.149511 0.095802
-0.149389 0.095067
-0.149992 0.094635
-0.151338 0.094511
-0.153370 0.094660
-0.155951 0.095014
-0.158892 0.095482
-0.161979 0.095968
-0.165000 0.096382
-0.167760 0.096646
-0.170104 0.096702
-0.171912 0.096511
-0.173106 0.096053
-0.173650 0.095322
-0.173544 0.094329
-0.172829 0.093097
-0.171585 0.091661
-0.169923 0.090068
-0.167992 0.088378
-0.165962 0.086659
-0.164027 0.084983
-0.162379 0.083423
-0.161201 0.082041
-0.160638 0.080886
-0.160784 0.079978
-0.161655 0.079316
-0.089658 0.165481
-0.089656 0.165639
-0.089419 0.165439
-0.088951 0.164888
-0.088282 0.164019
-0.087465 0.162897
-0.086576 0.161613
-0.085709 0.160276
-0.084965 0.159004
-0.084433 0.157903
-0.084177 0.157055
-0.084227 0.156508
-0.084575 0.156273
-0.085189 0.156329
-0.086018 0.156638
-0.087009 0.157146
-0.088103 0.157791
-0.089242 0.158501
-0.090364 0.159201
-0.091407 0.159813
-0.092309 0.160263
-0.093015 0.160486
-0.093477 0.160432
-0.093663 0.160074
-0.093557 0.159402
-0.093166 0.158439
-0.092517 0.157230
-0.091662 0.155852
-0.090669 0.154402
-0.089618 0.152996
-0.088591 0.151752
-0.087664 0.150776
-0.086896 0.150152
-0.086324 0.149932
-0.085967 0.150140
-0.085822 0.150771
-0.085868 0.151801
-0.086069 0.153181
-0.086369 0.154840
-0.086703 0.156687
-0.086998 0.158614
-0.087181 0.160509
-0.087188 0.162262
-0.086969 0.163779
-0.086490 0.164986
-0.085734 0.165832
-0.084708 0.166297
-0.083440 0.166389
-0.081978 0.166148
-0.080388 0.165644
-0.078748 0.164967
-0.077143 0.164225
-0.075650 0.163530
-0.074334 0.162982
-0.073235 0.162665
-0.072369 0.162633
-0.071732 0.162916
-0.071307 0.163519
-0.071064 0.164419
-0.070965 0.165567
-0.070965 0.166890
-0.071013 0.168294
-0.071055 0.169670
-0.071038 0.170913
-0.070918 0.171923
-0.070658 0.172621
-0.070233 0.172952
-0.069632 0.172890
-0.068857 0.172440
-0.067926 0.171638
-0.066869 0.170554
-0.065725 0.169278
-0.064539 0.167919
-0.063360 0.166594
-0.062232 0.165413
-0.061194 0.164474
-0.060278 0.163854
-0.059508 0.163613
-0.058898 0.163787
-0.058448 0.164389
-0.058147 0.165399
-0.057968 0.166765
-0.057871 0.168398
-0.057809 0.170185
-0.057733 0.172003
-0.057597 0.173729
-0.057365 0.175254
-0.057008 0.176492
-0.056514 0.177382
-0.055880 0.177892
-0.055119 0.178023
-0.054254 0.177806
-0.053319 0.177296
-0.052351 0.176572
-0.051391 0.175727
-0.050472 0.174860
-0.049621 0.174064
-0.048851 0.173425
-0.048169 0.173013
-0.047569 0.172885
-0.047044 0.173076
0.070362 -0.158716
0.070834 -0.158550
0.071329 -0.158476
0.071848 -0.158489
0.072385 -0.158573
0.072931 -0.158704
0.073475 -0.158851
0.074002 -0.158975
0.074497 -0.159042
0.074947 -0.159017
0.075340 -0.158874
0.075670 -0.158598
0.075936 -0.158184
0.076142 -0.157642
0.076298 -0.156992
0.076418 -0.156265
0.076519 -0.155497
0.076617 -0.154729
0.076730 -0.153995
0.076869 -0.153329
0.077045 -0.152755
0.077266 -0.152289
0.077538 -0.151944
0.077863 -0.151722
0.078246 -0.151622
0.078686 -0.151632
0.079183 -0.151738
0.079732 -0.151915
0.080327 -0.152136
0.080959 -0.152370
0.081615 -0.152583
0.082285 -0.152747
0.082954 -0.152838
0.083615 -0.152844
0.084258 -0.152762
0.084883 -0.152602
0.085487 -0.152380
0.086074 -0.152118
0.086649 -0.151840
0.087215 -0.151565
0.087779 -0.151308
0.088343 -0.151078
0.088912 -0.150880
0.089490 -0.150713
0.090083 -0.150573
0.090696 -0.150454
0.091334 -0.150347
0.092005 -0.150236
0.092713 -0.150108
0.093458 -0.149944
0.094239 -0.149726
0.095048 -0.149436
0.095873 -0.149061
0.096701 -0.148588
0.097517 -0.148014
0.098311 -0.147342
0.099077 -0.146581
0.099817 -0.145750
0.100535 -0.144871
0.101242 -0.143970
0.101949 -0.143069
0.102666 -0.142190
0.103402 -0.141346
0.104163 -0.140542
0.104952 -0.139778
0.105771 -0.139051
0.106622 -0.138353
0.107504 -0.137674
0.108420 -0.137007
0.109372 -0.136341
0.110360 -0.135667
0.111383 -0.134976
0.112434 -0.134258
0.113505 -0.133510
0.114584 -0.132726
0.115660 -0.131909
0.116725 -0.131061
0.117779 -0.130193
0.118823 -0.129319
0.119864 -0.128457
0.120912 -0.127628
0.121975 -0.126851
0.123058 -0.126139
0.124165 -0.125501
0.125291 -0.124940
0.126429 -0.124451
0.127570 -0.124027
0.128699 -0.123658
0.129806 -0.123329
0.130878 -0.123024
0.131906 -0.122727
0.132882 -0.122419
0.133798 -0.122085
0.134646 -0.121707
0.135422 -0.121274
0.136118 -0.120773
0.136733 -0.120195
0.137267 -0.119536
0.137725 -0.118796
0.138121 -0.117978
0.138470 -0.117092
-0.045541 0.166746
-0.046205 0.166603
-0.046921 0.166632
-0.047667 0.166805
-0.048426 0.167088
-0.049178 0.167445
-0.049910 0.167836
-0.050611 0.168225
-0.051275 0.168581
-0.051899 0.168877
-0.052480 0.169094
-0.053017 0.169222
-0.053506 0.169260
-0.053942 0.169218
-0.054325 0.169114
-0.054659 0.168975
-0.054951 0.168834
-0.055210 0.168726
-0.055444 0.168683
-0.055657 0.168729
-0.055845 0.168877
-0.056004 0.169126
-0.056127 0.169459
-0.056209 0.169850
-0.056248 0.170262
-0.056252 0.170654
-0.056228 0.170985
-0.056195 0.171215
-0.056172 0.171313
-0.056179 0.171256
-0.056233 0.171028
-0.056348 0.170628
-0.056523 0.170066
-0.056759 0.169365
-0.057050 0.168558
-0.057394 0.167686
-0.057788 0.166801
-0.058230 0.165956
-0.058719 0.165201
-0.059252 0.164582
-0.059824 0.164134
-0.060430 0.163874
-0.061062 0.163808
-0.061710 0.163929
-0.062367 0.164217
-0.063024 0.164640
-0.063673 0.165161
-0.064309 0.165737
-0.064930 0.166325
-0.065537 0.166889
-0.066131 0.167395
-0.066711 0.167821
-0.067276 0.168153
-0.067822 0.168385
-0.068351 0.168517
-0.068867 0.168558
-0.069376 0.168525
-0.069894 0.168438
-0.070434 0.168326
-0.071014 0.168218
-0.071649 0.168143
-0.072352 0.168121
-0.073128 0.168162
-0.073978 0.168261
-0.074892 0.168405
-0.075852 0.168568
-0.076838 0.168720
-0.077822 0.168832
-0.078780 0.168875
-0.079682 0.168827
-0.080505 0.168672
-0.081229 0.168400
-0.081840 0.168006
-0.082335 0.167486
-0.082722 0.166840
-0.083016 0.166074
-0.083241 0.165199
-0.083425 0.164237
-0.083596 0.163219
-0.083785 0.162182
-0.084020 0.161169
-0.084326 0.160217
-0.084718 0.159356
-0.085208 0.158604
-0.085795 0.157967
-0.086472 0.157436
-0.087227 0.156996
-0.088041 0.156625
-0.088897 0.156297
-0.089778 0.155984
-0.090677 0.155662
-0.091587 0.155309
-0.092512 0.154910
-0.093458 0.154454
-0.094433 0.153939
-0.095440 0.153367
-0.096480 0.152749
-0.097553 0.152100
-0.098656 0.151440
-0.099791 0.150794
-0.100961 0.150190
0.056487 0.169993
0.055857 0.169754
0.055251 0.169391
0.054677 0.168942
0.054146 0.168451
0.053671 0.167969
0.053266 0.167549
0.052943 0.167242
0.052715 0.167092
0.052592 0.167135
0.052582 0.167393
0.052685 0.167873
0.052904 0.168564
0.053231 0.169439
0.053656 0.170451
0.054161 0.171539
0.054724 0.172634
0.055317 0.173666
0.055911 0.174570
0.056482 0.175294
0.057006 0.175797
0.057464 0.176054
0.057845 0.176056
0.058138 0.175809
0.058343 0.175333
0.058460 0.174662
0.058496 0.173847
0.058463 0.172946
0.058377 0.172022
0.058256 0.171141
0.058119 0.170362
0.057982 0.169733
0.057858 0.169289
0.057752 0.169046
0.057662 0.169004
0.057578 0.169140
0.057486 0.169419
0.057367 0.169789
0.057202 0.170195
0.056975 0.170583
0.056670 0.170903
0.056275 0.171118
0.055783 0.171202
0.055190 0.171143
0.054498 0.170946
0.053715 0.170628
0.052854 0.170221
0.051933 0.169768
0.050973 0.169321
0.049998 0.168935
0.049034 0.168666
0.048100 0.168565
0.047217 0.168676
0.046395 0.169029
0.045641 0.169640
0.044960 0.170504
0.044350 0.171593
0.043807 0.172860
0.043319 0.174240
0.042873 0.175661
0.042453 0.177048
0.042040 0.178329
0.041618 0.179444
0.041174 0.180343
0.040696 0.180991
0.040180 0.181366
0.039624 0.181463
0.039033 0.181293
0.038413 0.180882
0.037772 0.180270
0.037122 0.179510
0.036466 0.178665
0.035810 0.177803
0.035152 0.176991
0.034489 0.176291
0.033819 0.175756
0.033139 0.175421
0.032457 0.175304
0.031780 0.175396
0.031120 0.175668
0.030485 0.176070
0.029878 0.176541
0.029304 0.177018
0.028765 0.177440
0.028263 0.177752
0.027799 0.177912
0.027377 0.177890
0.026998 0.177674
0.026664 0.177267
0.026375 0.176689
0.026133 0.175974
0.025939 0.175168
0.025794 0.174325
0.025702 0.173509
0.025666 0.172783
0.025696 0.172211
0.025801 0.171851
0.025994 0.171748
0.026287 0.171930
0.026688 0.172402
0.027202 0.173146
-0.181247 0.081794
-0.181548 0.081431
-0.181089 0.080922
-0.179939 0.080307
-0.178210 0.079633
-0.176039 0.078953
-0.173578 0.078318
-0.170979 0.077769
-0.168384 0.077335
-0.165934 0.077037
-0.163776 0.076888
-0.162074 0.076908
-0.160995 0.077121
-0.160682 0.077546
-0.161202 0.078187
-0.162506 0.079017
-0.164417 0.079980
-0.166671 0.081001
-0.168976 0.082002
-0.171070 0.082917
-0.172746 0.083695
-0.173864 0.084300
-0.174348 0.084717
-0.174180 0.084941
-0.173391 0.084984
-0.172052 0.084866
-0.170268 0.084621
-0.168162 0.084288
-0.165872 0.083908
-0.163535 0.083525
-0.161291 0.083182
-0.159278 0.082923
-0.157644 0.082795
-0.156538 0.082848
-0.156101 0.083134
-0.156436 0.083695
-0.157569 0.084543
-0.159415 0.085650
-0.161784 0.086941
-0.164421 0.088315
-0.167058 0.089660
-0.169461 0.090883
-0.171449 0.091910
-0.172900 0.092691
-0.173750 0.093201
-0.173984 0.093435
-0.173630 0.093403
-0.172752 0.093130
-0.171441 0.092648
-0.169801 0.091997
-0.167948 0.091218
-0.166002 0.090353
-0.164089 0.089446
-0.162350 0.088547
-0.160937 0.087716
-0.160007 0.087014
-0.159696 0.086498
-0.160089 0.086202
-0.161182 0.086123
-0.162872 0.086218
-0.164964 0.086419
-0.167217 0.086645
-0.169394 0.086827
-0.171292 0.086914
-0.172764 0.086875
-0.173721 0.086695
-0.174123 0.086373
-0.173972 0.085919
-0.173303 0.085349
-0.172180 0.084685
-0.170683 0.083954
-0.168911 0.083185
-0.166972 0.082409
-0.164986 0.081659
-0.163092 0.080968
-0.161445 0.080377
-0.160213 0.079927
-0.159566 0.079659
-0.159643 0.079607
-0.160514 0.079789
-0.162141 0.080197
-0.164374 0.080792
-0.166978 0.081514
-0.169680 0.082293
-0.172228 0.083067
-0.174419 0.083787
-0.176112 0.084421
-0.177225 0.084954
-0.177728 0.085381
-0.177630 0.085705
-0.176969 0.085934
-0.175802 0.086078
-0.174203 0.086144
-0.172256 0.086142
-0.170063 0.086082
-0.167744 0.085982
-0.165447 0.085871
-0.163337 0.085793
-0.161589 0.085802
-0.160363 0.085959
-0.159779 0.086317
0.076102 -0.157954
0.075611 -0.158387
0.074904 -0.158449
0.074004 -0.158130
0.072952 -0.157452
0.071802 -0.156471
0.070619 -0.155269
0.069478 -0.153957
0.068447 -0.152659
0.067588 -0.151505
0.066941 -0.150613
0.066522 -0.150084
0.066326 -0.149988
0.066331 -0.150361
0.066506 -0.151202
0.066818 -0.152471
0.067231 -0.154089
0.067706 -0.155943
0.068205 -0.157894
0.068688 -0.159797
0.069120 -0.161510
0.069469 -0.162907
0.069709 -0.163886
0.069820 -0.164381
0.069794 -0.164355
0.069628 -0.163816
0.069330 -0.162810
0.068916 -0.161419
0.068413 -0.159764
0.067855 -0.157991
0.067282 -0.156262
0.066741 -0.154743
0.066282 -0.153585
0.065953 -0.152914
0.065797 -0.152810
0.065838 -0.153308
0.066083 -0.154389
0.066517 -0.155984
0.067104 -0.157980
0.067791 -0.160231
0.068518 -0.162568
0.069222 -0.164819
0.069843 -0.166819
0.070334 -0.168427
0.070655 -0.169529
0.070782 -0.170050
0.070703 -0.169950
0.070423 -0.169236
0.069962 -0.167951
0.069356 -0.166182
0.068657 -0.164046
0.067928 -0.161691
0.067242 -0.159281
0.066667 -0.156986
0.066263 -0.154965
0.066066 -0.153352
0.066090 -0.152247
0.066324 -0.151701
0.066739 -0.151724
0.067291 -0.152275
0.067929 -0.153268
0.068599 -0.154580
0.069245 -0.156064
0.069819 -0.157566
0.070277 -0.158939
0.070583 -0.160054
0.070714 -0.160814
0.070656 -0.161154
0.070410 -0.161044
0.069987 -0.160493
0.069412 -0.159545
0.068719 -0.158279
0.067951 -0.156805
0.067156 -0.155258
0.066386 -0.153791
0.065690 -0.152563
0.065111 -0.151723
0.064678 -0.151388
0.064409 -0.151640
0.064303 -0.152509
0.064342 -0.153975
0.064492 -0.155961
0.064703 -0.158344
0.064916 -0.160966
0.065071 -0.163649
0.065111 -0.166216
0.064988 -0.168506
0.064670 -0.170381
0.064139 -0.171740
0.063393 -0.172518
0.062445 -0.172691
0.061321 -0.172277
0.060056 -0.171329
0.058693 -0.169937
0.057279 -0.168224
0.055864 -0.166334
0.054497 -0.164433
0.053225 -0.162685
0.052084 -0.161249
0.051100 -0.160257
0.050288 -0.159808
0.186564 0.072024
0.186466 0.072674
0.185856 0.073180
0.184761 0.073553
0.183257 0.073816
0.181458 0.073995
0.179506 0.074123
0.177537 0.074225
0.175661 0.074323
0.173944 0.074428
0.172420 0.074546
0.171099 0.074688
0.169995 0.074869
0.169124 0.075111
0.168501 0.075435
0.168127 0.075859
0.167979 0.076386
0.168003 0.077006
0.168120 0.077694
0.168239 0.078415
0.168270 0.079132
0.168136 0.079809
0.167784 0.080418
0.167189 0.080939
0.166365 0.081367
0.165358 0.081705
0.164250 0.081974
0.163147 0.082203
0.162163 0.082430
0.161404 0.082696
0.160948 0.083035
0.160836 0.083472
0.161077 0.084014
0.161663 0.084659
0.162578 0.085392
0.163805 0.086196
0.165315 0.087044
0.167061 0.087907
0.168968 0.088745
0.170928 0.089518
0.172812 0.090183
0.174479 0.090707
0.175800 0.091065
0.176664 0.091247
0.176998 0.091258
0.176771 0.091120
0.176000 0.090863
0.174750 0.090531
0.173128 0.090169
0.171272 0.089827
0.169327 0.089546
0.167425 0.089357
0.165672 0.089279
0.164142 0.089322
0.162887 0.089491
0.161944 0.089792
0.161336 0.090232
0.161062 0.090814
0.161092 0.091532
0.161359 0.092365
0.161765 0.093278
0.162190 0.094225
0.162508 0.095158
0.162605 0.096031
0.162386 0.096806
0.161788 0.097461
0.160788 0.097986
0.159402 0.098389
0.157689 0.098693
0.155746 0.098933
0.153697 0.099163
0.151680 0.099441
0.149824 0.099829
0.148236 0.100382
0.147000 0.101137
0.146170 0.102117
0.145789 0.103330
0.145883 0.104773
0.146458 0.106429
0.147488 0.108265
0.148907 0.110228
0.150602 0.112246
0.152429 0.114231
0.154226 0.116096
0.155831 0.117757
0.157100 0.119148
0.157920 0.120221
0.158214 0.120951
0.157946 0.121336
0.157129 0.121401
0.155822 0.121192
0.154122 0.120776
0.152160 0.120236
0.150084 0.119658
0.148035 0.119121
0.146133 0.118691
0.144471 0.118416
0.143114 0.118329
0.142109 0.118459
0.141480 0.118825
0.141225 0.119433
-0.191643 0.042790
-0.191957 0.042404
-0.191720 0.042011
-0.190997 0.041628
-0.189888 0.041270
-0.188507 0.040950
-0.186968 0.040677
-0.185371 0.040451
-0.183804 0.040270
-0.182349 0.040124
-0.181094 0.040004
-0.180136 0.039903
-0.179570 0.039816
-0.179471 0.039743
-0.179865 0.039685
-0.180717 0.039643
-0.181926 0.039613
-0.183334 0.039591
-0.184761 0.039567
-0.186030 0.039532
-0.186993 0.039474
-0.187549 0.039384
-0.187647 0.039254
-0.187287 0.039076
-0.186511 0.038845
-0.185393 0.038558
-0.184027 0.038212
-0.182510 0.037810
-0.180940 0.037357
-0.179408 0.036865
-0.178006 0.036348
-0.176831 0.035828
-0.175989 0.035324
-0.175586 0.034858
-0.175711 0.034445
-0.176419 0.034092
-0.177707 0.033796
-0.179503 0.033545
-0.181674 0.033324
-0.184040 0.033116
-0.186404 0.032905
-0.188586 0.032679
-0.190435 0.032434
-0.191848 0.032164
-0.192771 0.031871
-0.193191 0.031557
-0.193135 0.031226
-0.192649 0.030882
-0.191797 0.030530
-0.190645 0.030175
-0.189268 0.029820
-0.187748 0.029464
-0.186184 0.029106
-0.184697 0.028740
-0.183421 0.028360
-0.182491 0.027959
-0.182018 0.027533
-0.182069 0.027082
-0.182644 0.026608
-0.183668 0.026117
-0.185004 0.025615
-0.186478 0.025113
-0.187913 0.024619
-0.189150 0.024146
-0.190073 0.023705
-0.190605 0.023311
-0.190715 0.022973
-0.190403 0.022703
-0.189698 0.022507
-0.188642 0.022389
-0.187291 0.022351
-0.185711 0.022387
-0.183980 0.022489
-0.182198 0.022645
-0.180485 0.022840
-0.178976 0.023060
-0.177812 0.023289
-0.177120 0.023518
-0.176993 0.023738
-0.177473 0.023944
-0.178530 0.024134
-0.180067 0.024310
-0.181932 0.024477
-0.183940 0.024642
-0.185910 0.024814
-0.187685 0.025002
-0.189148 0.025215
-0.190223 0.025461
-0.190873 0.025745
-0.191091 0.026072
-0.190891 0.026441
-0.190305 0.026849
-0.189374 0.027287
-0.188155 0.027745
-0.186725 0.028205
-0.185184 0.028651
-0.183653 0.029069
-0.182266 0.029447
-0.181158 0.029780
-0.180442 0.030070
-0.180199 0.030325
0.084006 -0.149721
0.083413 -0.150021
0.082697 -0.150110
0.081878 -0.150014
0.080985 -0.149773
0.080048 -0.149436
0.079098 -0.149060
0.078168 -0.148716
0.077287 -0.148487
0.076484 -0.148466
0.075786 -0.148749
0.075214 -0.149428
0.074778 -0.150569
0.074471 -0.152189
0.074269 -0.154241
0.074132 -0.156614
0.074008 -0.159149
0.073848 -0.161673
0.073610 -0.164023
0.073266 -0.166065
0.072800 -0.167701
0.072211 -0.168871
0.071504 -0.169547
0.070690 -0.169732
0.069783 -0.169453
0.068798 -0.168755
0.067749 -0.167699
0.066651 -0.166357
0.065519 -0.164819
0.064376 -0.163186
0.063247 -0.161575
0.062165 -0.160111
0.061167 -0.158921
0.060287 -0.158113
0.059548 -0.157751
0.058958 -0.157840
0.058504 -0.158319
0.058157 -0.159074
0.057881 -0.159970
0.057639 -0.160874
0.057400 -0.161676
0.057141 -0.162296
0.056847 -0.162685
0.056508 -0.162823
0.056124 -0.162707
0.055697 -0.162355
0.055236 -0.161794
0.054749 -0.161061
0.054251 -0.160204
0.053753 -0.159282
0.053272 -0.158368
0.052826 -0.157549
0.052432 -0.156927
0.052108 -0.156613
0.051869 -0.156709
0.051718 -0.157292
0.051652 -0.158390
0.051651 -0.159969
0.051688 -0.161929
0.051728 -0.164130
0.051736 -0.166419
0.051684 -0.168647
0.051547 -0.170691
0.051308 -0.172459
0.050957 -0.173886
0.050486 -0.174931
0.049892 -0.175573
0.049176 -0.175801
0.048342 -0.175618
0.047398 -0.175042
0.046358 -0.174105
0.045239 -0.172861
0.044062 -0.171388
0.042852 -0.169785
0.041632 -0.168180
0.040423 -0.166713
0.039243 -0.165524
0.038105 -0.164729
0.037013 -0.164388
0.035958 -0.164488
0.034922 -0.164950
0.033880 -0.165658
0.032812 -0.166484
0.031700 -0.167322
0.030537 -0.168085
0.029320 -0.168716
0.028054 -0.169177
0.026750 -0.169446
0.025420 -0.169506
0.024079 -0.169347
0.022740 -0.168965
0.021415 -0.168370
0.020111 -0.167583
0.018831 -0.166651
0.017575 -0.165642
0.016338 -0.164653
0.015116 -0.163799
0.013900 -0.163208
0.012681 -0.163004
0.011452 -0.163279
0.010210 -0.164072
-0.106518 -0.133230
-0.106978 -0.133678
-0.107547 -0.134252
-0.108217 -0.134924
-0.108982 -0.135668
-0.109829 -0.136451
-0.110730 -0.137229
-0.111643 -0.137942
-0.112515 -0.138526
-0.113295 -0.138920
-0.113941 -0.139084
-0.114429 -0.138998
-0.114755 -0.138677
-0.114935 -0.138160
-0.115006 -0.137516
-0.115015 -0.136827
-0.115017 -0.136179
-0.115059 -0.135643
-0.115170 -0.135260
-0.115356 -0.135034
-0.115603 -0.134941
-0.115885 -0.134943
-0.116170 -0.134996
-0.116434 -0.135070
-0.116651 -0.135136
-0.116804 -0.135178
-0.116873 -0.135175
-0.116841 -0.135109
-0.116682 -0.134945
-0.116379 -0.134651
-0.115916 -0.134194
-0.115295 -0.133559
-0.114530 -0.132748
-0.113654 -0.131784
-0.112719 -0.130716
-0.111788 -0.129615
-0.110935 -0.128569
-0.110233 -0.127664
-0.109739 -0.126979
-0.109487 -0.126559
-0.109484 -0.126425
-0.109711 -0.126566
-0.110132 -0.126953
-0.110705 -0.127546
-0.111391 -0.128309
-0.112152 -0.129209
-0.112958 -0.130210
-0.113777 -0.131276
-0.114579 -0.132366
-0.115323 -0.133421
-0.115968 -0.134378
-0.116476 -0.135178
-0.116820 -0.135772
-0.116986 -0.136133
-0.116980 -0.136257
-0.116829 -0.136172
-0.116573 -0.135926
-0.116267 -0.135589
-0.115966 -0.135237
-0.115722 -0.134939
-0.115568 -0.134742
-0.115516 -0.134664
-0.115559 -0.134700
-0.115679 -0.134824
-0.115854 -0.135010
-0.116060 -0.135224
-0.116288 -0.135457
-0.116528 -0.135692
-0.116772 -0.135923
-0.117004 -0.136123
-0.117200 -0.136260
-0.117326 -0.136282
-0.117345 -0.136133
-0.117229 -0.135773
-0.116962 -0.135173
-0.116547 -0.134338
-0.116006 -0.133301
-0.115380 -0.132124
-0.114724 -0.130884
-0.114100 -0.129671
-0.113559 -0.128559
-0.113140 -0.127606
-0.112858 -0.126837
-0.112708 -0.126255
-0.112664 -0.125838
-0.112701 -0.125569
-0.112786 -0.125416
-0.112904 -0.125377
-0.113040 -0.125443
-0.113187 -0.125614
-0.113347 -0.125896
-0.113505 -0.126273
-0.113640 -0.126712
-0.113730 -0.127186
-0.113743 -0.127647
-0.113659 -0.128059
-0.113468 -0.128396
-0.113184 -0.128670
-0.112842 -0.128914
-0.112482 -0.129161
-0.112166 -0.129486
-0.158482 -0.091752
-0.158378 -0.091555
-0.157976 -0.091150
-0.157316 -0.090566
-0.156454 -0.089842
-0.155462 -0.089033
-0.154423 -0.088204
-0.153426 -0.087424
-0.152563 -0.086763
-0.151920 -0.086288
-0.151570 -0.086058
-0.151569 -0.086112
-0.151937 -0.086470
-0.152658 -0.087119
-0.153675 -0.088021
-0.154895 -0.089106
-0.156204 -0.090288
-0.157483 -0.091470
-0.158625 -0.092559
-0.159542 -0.093472
-0.160172 -0.094143
-0.160477 -0.094524
-0.160440 -0.094590
-0.160068 -0.094334
-0.159381 -0.093772
-0.158422 -0.092944
-0.157250 -0.091905
-0.155943 -0.090726
-0.154590 -0.089486
-0.153295 -0.088268
-0.152164 -0.087154
-0.151303 -0.086223
-0.150807 -0.085541
-0.150737 -0.085149
-0.151115 -0.085058
-0.151911 -0.085243
-0.153047 -0.085645
-0.154413 -0.086187
-0.155883 -0.086784
-0.157335 -0.087357
-0.158665 -0.087841
-0.159789 -0.088188
-0.160649 -0.088367
-0.161210 -0.088364
-0.161455 -0.088178
-0.161387 -0.087821
-0.161027 -0.087317
-0.160415 -0.086696
-0.159609 -0.085999
-0.158683 -0.085270
-0.157725 -0.084564
-0.156835 -0.083935
-0.156119 -0.083444
-0.155678 -0.083150
-0.155599 -0.083104
-0.155933 -0.083338
-0.156686 -0.083858
-0.157806 -0.084637
-0.159192 -0.085618
-0.160714 -0.086726
-0.162232 -0.087882
-0.163617 -0.089006
-0.164763 -0.090034
-0.165589 -0.090913
-0.166044 -0.091604
-0.166099 -0.092083
-0.165751 -0.092336
-0.165020 -0.092361
-0.163943 -0.092169
-0.162577 -0.091782
-0.160994 -0.091238
-0.159281 -0.090584
-0.157538 -0.089886
-0.155873 -0.089214
-0.154398 -0.088649
-0.153218 -0.088265
-0.152417 -0.088126
-0.152041 -0.088269
-0.152086 -0.088696
-0.152498 -0.089372
-0.153184 -0.090235
-0.154030 -0.091206
-0.154923 -0.092201
-0.155763 -0.093146
-0.156467 -0.093973
-0.156973 -0.094631
-0.157240 -0.095081
-0.157242 -0.095297
-0.156972 -0.095270
-0.156438 -0.095004
-0.155664 -0.094518
-0.154689 -0.093848
-0.153568 -0.093040
-0.152370 -0.092154
-0.151173 -0.091262
-0.150069 -0.090441
-0.149145 -0.089768
-0.148486 -0.089317
-0.148155 -0.089142
-0.148185 -0.089275
-0.148570 -0.089716
0.172630 -0.053632
0.172798 -0.052789
0.173426 -0.052070
0.174495 -0.051474
0.175934 -0.050985
0.177635 -0.050573
0.179470 -0.050203
0.181311 -0.049834
0.183039 -0.049425
0.184551 -0.048943
0.185761 -0.048359
0.186607 -0.047657
0.187044 -0.046830
0.187053 -0.045880
0.186636 -0.044814
0.185817 -0.043649
0.184641 -0.042405
0.183177 -0.041112
0.181510 -0.039807
0.179744 -0.038534
0.177996 -0.037345
0.176383 -0.036289
0.175017 -0.035412
0.173989 -0.034747
0.173360 -0.034308
0.173153 -0.034091
0.173357 -0.034071
0.173933 -0.034211
0.174821 -0.034463
0.175945 -0.034779
0.177220 -0.035114
0.178550 -0.035427
0.179840 -0.035689
0.181004 -0.035878
0.181972 -0.035983
0.182694 -0.035998
0.183142 -0.035927
0.183312 -0.035779
0.183222 -0.035570
0.182912 -0.035324
0.182444 -0.035066
0.181893 -0.034828
0.181348 -0.034636
0.180896 -0.034517
0.180618 -0.034487
0.180575 -0.034556
0.180804 -0.034723
0.181309 -0.034982
0.182067 -0.035317
0.183031 -0.035708
0.184138 -0.036131
0.185314 -0.036561
0.186473 -0.036970
0.187528 -0.037333
0.188401 -0.037624
0.189024 -0.037823
0.189349 -0.037912
0.189351 -0.037881
0.189024 -0.037722
0.188388 -0.037436
0.187486 -0.037033
0.186386 -0.036530
0.185176 -0.035953
0.183956 -0.035333
0.182831 -0.034704
0.181900 -0.034101
0.181242 -0.033552
0.180906 -0.033078
0.180911 -0.032687
0.181243 -0.032379
0.181863 -0.032140
0.182714 -0.031952
0.183725 -0.031793
0.184815 -0.031637
0.185899 -0.031458
0.186893 -0.031234
0.187722 -0.030943
0.188326 -0.030569
0.188664 -0.030100
0.188716 -0.029533
0.188485 -0.028874
0.187998 -0.028137
0.187303 -0.027348
0.186471 -0.026539
0.185587 -0.025742
0.184745 -0.024989
0.184037 -0.024308
0.183541 -0.023716
0.183315 -0.023225
0.183385 -0.022833
0.183748 -0.022534
0.184372 -0.022312
0.185206 -0.022151
0.186184 -0.022030
0.187230 -0.021930
0.188263 -0.021829
0.189206 -0.021711
0.189986 -0.021557
0.190545 -0.021352
0.190838 -0.021087
0.190841 -0.020757
-0.067715 -0.169507
-0.067927 -0.169691
-0.068001 -0.169375
-0.067945 -0.168595
-0.067778 -0.167424
-0.067535 -0.165971
-0.067258 -0.164358
-0.066992 -0.162705
-0.066772 -0.161109
-0.066619 -0.159638
-0.066548 -0.158338
-0.066566 -0.157241
-0.066681 -0.156384
-0.066903 -0.155802
-0.067240 -0.155520
-0.067685 -0.155535
-0.068216 -0.155806
-0.068795 -0.156258
-0.069370 -0.156793
-0.069888 -0.157305
-0.070299 -0.157698
-0.070564 -0.157892
-0.070658 -0.157834
-0.070570 -0.157503
-0.070306 -0.156909
-0.069883 -0.156097
-0.069331 -0.155135
-0.068685 -0.154114
-0.067983 -0.153126
-0.067262 -0.152260
-0.066553 -0.151584
-0.065890 -0.151150
-0.065301 -0.150996
-0.064818 -0.151154
-0.064470 -0.151655
-0.064275 -0.152520
-0.064240 -0.153746
-0.064349 -0.155294
-0.064569 -0.157086
-0.064857 -0.159015
-0.065161 -0.160960
-0.065433 -0.162800
-0.065629 -0.164429
-0.065716 -0.165761
-0.065668 -0.166740
-0.065474 -0.167338
-0.065133 -0.167560
-0.064656 -0.167438
-0.064064 -0.167031
-0.063387 -0.166410
-0.062659 -0.165652
-0.061913 -0.164831
-0.061181 -0.164012
-0.060488 -0.163255
-0.059860 -0.162621
-0.059314 -0.162162
-0.058863 -0.161925
-0.058510 -0.161926
-0.058243 -0.162151
-0.058040 -0.162551
-0.057872 -0.163051
-0.057706 -0.163564
-0.057513 -0.164005
-0.057271 -0.164299
-0.056965 -0.164393
-0.056590 -0.164254
-0.056149 -0.163879
-0.055655 -0.163289
-0.055126 -0.162529
-0.054581 -0.161660
-0.054041 -0.160753
-0.053524 -0.159878
-0.053045 -0.159095
-0.052617 -0.158456
-0.052252 -0.158007
-0.051967 -0.157792
-0.051779 -0.157856
-0.051706 -0.158234
-0.051758 -0.158944
-0.051939 -0.159966
-0.052237 -0.161243
-0.052633 -0.162679
-0.053099 -0.164163
-0.053603 -0.165577
-0.054116 -0.166818
-0.054609 -0.167803
-0.055057 -0.168474
-0.055440 -0.168803
-0.055743 -0.168789
-0.055958 -0.168461
-0.056084 -0.167868
-0.056126 -0.167076
-0.056095 -0.166158
-0.056006 -0.165186
-0.055878 -0.164224
-0.055733 -0.163329
-0.055597 -0.162556
-0.055495 -0.161961
-0.055455 -0.161594
-0.055493 -0.161490
-0.055616 -0.161657
0.031167 -0.169044
0.031349 -0.168423
0.031521 -0.167750
0.031679 -0.167096
0.031823 -0.166531
0.031952 -0.166113
0.032069 -0.165881
0.032174 -0.165849
0.032271 -0.166010
0.032360 -0.166337
0.032443 -0.166796
0.032520 -0.167350
0.032593 -0.167965
0.032659 -0.168608
0.032715 -0.169246
0.032753 -0.169842
0.032764 -0.170352
0.032735 -0.170731
0.032655 -0.170932
0.032513 -0.170921
0.032303 -0.170681
0.032023 -0.170220
0.031679 -0.169568
0.031283 -0.168780
0.030852 -0.167924
0.030405 -0.167077
0.029961 -0.166314
0.029537 -0.165695
0.029146 -0.165265
0.028792 -0.165046
0.028476 -0.165040
0.028194 -0.165235
0.027936 -0.165611
0.027691 -0.166143
0.027449 -0.166804
0.027195 -0.167562
0.026918 -0.168376
0.026607 -0.169195
0.026252 -0.169960
0.025846 -0.170613
0.025386 -0.171102
0.024874 -0.171389
0.024318 -0.171460
0.023728 -0.171323
0.023116 -0.171014
0.022496 -0.170586
0.021878 -0.170106
0.021273 -0.169643
0.020689 -0.169261
0.020133 -0.169012
0.019609 -0.168927
0.019120 -0.169016
0.018669 -0.169276
0.018256 -0.169693
0.017882 -0.170250
0.017548 -0.170922
0.017251 -0.171682
0.016987 -0.172486
0.016751 -0.173280
0.016534 -0.174000
0.016328 -0.174581
0.016126 -0.174964
0.015924 -0.175110
0.015716 -0.175003
0.015499 -0.174653
0.015272 -0.174094
0.015033 -0.173378
0.014781 -0.172568
0.014516 -0.171734
0.014238 -0.170937
0.013948 -0.170231
0.013647 -0.169657
0.013336 -0.169240
0.013016 -0.168992
0.012691 -0.168917
0.012366 -0.169013
0.012044 -0.169267
0.011729 -0.169658
0.011424 -0.170147
0.011129 -0.170682
0.010844 -0.171199
0.010566 -0.171632
0.010292 -0.171921
0.010019 -0.172023
0.009743 -0.171918
0.009459 -0.171612
0.009165 -0.171133
0.008858 -0.170528
0.008537 -0.169856
0.008200 -0.169183
0.007846 -0.168571
0.007475 -0.168074
0.007086 -0.167731
0.006680 -0.167568
0.006256 -0.167596
0.005815 -0.167819
0.005357 -0.168229
0.004881 -0.168810
0.004385 -0.169534
0.003867 -0.170357
0.003325 -0.171222
0.056207 -0.158110
0.056668 -0.158018
0.057171 -0.158086
0.057712 -0.158310
0.058283 -0.158671
0.058876 -0.159141
0.059484 -0.159695
0.060105 -0.160315
0.060744 -0.160992
0.061406 -0.161722
0.062093 -0.162498
0.062803 -0.163297
0.063526 -0.164084
0.064242 -0.164810
0.064932 -0.165429
0.065578 -0.165905
0.066170 -0.166223
0.066700 -0.166386
0.067170 -0.166413
0.067584 -0.166336
0.067952 -0.166186
0.068286 -0.165993
0.068597 -0.165779
0.068899 -0.165552
0.069199 -0.165309
0.069504 -0.165034
0.069813 -0.164708
0.070125 -0.164319
0.070440 -0.163864
0.070759 -0.163355
0.071082 -0.162811
0.071411 -0.162248
0.071741 -0.161673
0.072066 -0.161077
0.072375 -0.160445
0.072660 -0.159758
0.072915 -0.159006
0.073140 -0.158189
0.073340 -0.157319
0.073525 -0.156414
0.073706 -0.155500
0.073897 -0.154605
0.074109 -0.153756
0.074352 -0.152978
0.074633 -0.152288
0.074956 -0.151694
0.075321 -0.151197
0.075730 -0.150787
0.076188 -0.150458
0.076706 -0.150205
0.077301 -0.150035
0.077994 -0.149960
0.078804 -0.149993
0.079743 -0.150135
0.080811 -0.150374
0.081991 -0.150683
0.083258 -0.151025
0.084580 -0.151362
0.085926 -0.151665
0.087271 -0.151916
0.088594 -0.152105
0.089879 -0.152233
0.091117 -0.152302
0.092303 -0.152316
0.093435 -0.152274
0.094514 -0.152169
0.095540 -0.151986
0.096513 -0.151706
0.097432 -0.151307
0.098296 -0.150773
0.099113 -0.150105
0.099891 -0.149316
0.100647 -0.148435
0.101395 -0.147496
0.102145 -0.146529
0.102899 -0.145552
0.103648 -0.144569
0.104379 -0.143577
0.105079 -0.142572
0.105739 -0.141554
0.106357 -0.140527
0.106936 -0.139503
0.107481 -0.138496
0.108000 -0.137521
0.108499 -0.136589
0.108982 -0.135711
0.109447 -0.134888
0.109892 -0.134116
0.110308 -0.133382
0.110692 -0.132675
0.111046 -0.131984
0.111384 -0.131309
0.111728 -0.130663
0.112113 -0.130066
0.112576 -0.129541
0.113149 -0.129109
0.113853 -0.128778
0.114696 -0.128545
0.115669 -0.128397
0.116759 -0.128318
0.117949 -0.128294
0.007928 -0.176504
0.008410 -0.175940
0.008926 -0.175212
0.009478 -0.174388
0.010063 -0.173530
0.010676 -0.172688
0.011306 -0.171905
0.011942 -0.171218
0.012572 -0.170658
0.013185 -0.170251
0.013769 -0.170014
0.014318 -0.169949
0.014827 -0.170035
0.015294 -0.170227
0.015721 -0.170457
0.016109 -0.170647
0.016463 -0.170720
0.016786 -0.170608
0.017084 -0.170264
0.017358 -0.169669
0.017613 -0.168829
0.017852 -0.167774
0.018075 -0.166560
0.018284 -0.165255
0.018481 -0.163938
0.018667 -0.162688
0.018842 -0.161582
0.019012 -0.160692
0.019180 -0.160078
0.019357 -0.159792
0.019549 -0.159873
0.019764 -0.160343
0.020010 -0.161202
0.020288 -0.162424
0.020596 -0.163956
0.020924 -0.165715
0.021261 -0.167595
0.021590 -0.169480
0.021897 -0.171257
0.022167 -0.172826
0.022391 -0.174111
0.022565 -0.175062
0.022690 -0.175659
0.022771 -0.175909
0.022819 -0.175845
0.022848 -0.175514
0.022872 -0.174978
0.022908 -0.174304
0.022972 -0.173561
0.023074 -0.172814
0.023219 -0.172127
0.023408 -0.171556
0.023634 -0.171149
0.023886 -0.170941
0.024149 -0.170944
0.024412 -0.171147
0.024663 -0.171509
0.024894 -0.171961
0.025101 -0.172418
0.025284 -0.172795
0.025445 -0.173015
0.025588 -0.173018
0.025717 -0.172772
0.025837 -0.172265
0.025954 -0.171511
0.026077 -0.170538
0.026211 -0.169389
0.026366 -0.168117
0.026551 -0.166780
0.026776 -0.165440
0.027049 -0.164165
0.027383 -0.163024
0.027788 -0.162084
0.028274 -0.161407
0.028853 -0.161042
0.029533 -0.161018
0.030316 -0.161334
0.031196 -0.161957
0.032158 -0.162819
0.033177 -0.163830
0.034221 -0.164888
0.035258 -0.165893
0.036259 -0.166764
0.037195 -0.167437
0.038051 -0.167875
0.038815 -0.168067
0.039486 -0.168019
0.040070 -0.167756
0.040581 -0.167311
0.041037 -0.166727
0.041458 -0.166053
0.041865 -0.165344
0.042279 -0.164661
0.042716 -0.164075
0.043187 -0.163653
0.043697 -0.163461
0.044243 -0.163548
0.044815 -0.163935
0.045396 -0.164602
0.045966 -0.165492
0.046501 -0.166514
-0.186996 0.008620
-0.186564 0.008637
-0.186024 0.008635
-0.185401 0.008611
-0.184729 0.008562
-0.184046 0.008488
-0.183390 0.008390
-0.182799 0.008270
-0.182305 0.008135
-0.181934 0.007990
-0.181709 0.007840
-0.181649 0.007689
-0.181769 0.007537
-0.182077 0.007383
-0.182569 0.007221
-0.183227 0.007045
-0.184016 0.006846
-0.184886 0.006614
-0.185781 0.006343
-0.186640 0.006028
-0.187412 0.005669
-0.188055 0.005268
-0.188544 0.004830
-0.188868 0.004364
-0.189032 0.003879
-0.189052 0.003384
-0.188951 0.002889
-0.188754 0.002400
-0.188486 0.001923
-0.188171 0.001459
-0.187830 0.001005
-0.187483 0.000556
-0.187152 0.000103
-0.186859 -0.000363
-0.186630 -0.000852
-0.186483 -0.001372
-0.186430 -0.001928
-0.186467 -0.002520
-0.186576 -0.003142
-0.186720 -0.003786
-0.186860 -0.004440
-0.186950 -0.005093
-0.186957 -0.005741
-0.186858 -0.006378
-0.186643 -0.007006
-0.186320 -0.007633
-0.185907 -0.008267
-0.185431 -0.008920
-0.184923 -0.009606
-0.184413 -0.010332
-0.183927 -0.011102
-0.183486 -0.011914
-0.183109 -0.012758
-0.182813 -0.013622
-0.182618 -0.014493
-0.182542 -0.015358
-0.182599 -0.016206
-0.182796 -0.017030
-0.183120 -0.017825
-0.183538 -0.018586
-0.184003 -0.019307
-0.184456 -0.019986
-0.184838 -0.020615
-0.185101 -0.021190
-0.185209 -0.021707
-0.185146 -0.022164
-0.184913 -0.022559
-0.184527 -0.022895
-0.184017 -0.023174
-0.183421 -0.023401
-0.182776 -0.023581
-0.182124 -0.023720
-0.181500 -0.023825
-0.180938 -0.023904
-0.180471 -0.023969
-0.180131 -0.024033
-0.179950 -0.024110
-0.179961 -0.024216
-0.180186 -0.024364
-0.180633 -0.024564
-0.181287 -0.024814
-0.182107 -0.025110
-0.183031 -0.025436
-0.183983 -0.025776
-0.184888 -0.026111
-0.185676 -0.026423
-0.186294 -0.026698
-0.186709 -0.026928
-0.186902 -0.027107
-0.186875 -0.027233
-0.186640 -0.027308
-0.186221 -0.027340
-0.185643 -0.027337
-0.184941 -0.027315
-0.184147 -0.027290
-0.183299 -0.027280
-0.182438 -0.027305
-0.181609 -0.027383
-0.180855 -0.027532
-0.180221 -0.027769
-0.179738 -0.028106
0.029491 0.172387
0.028537 0.172605
0.027670 0.173114
0.026879 0.173918
0.026156 0.174999
0.025493 0.176310
0.024879 0.177780
0.024301 0.179319
0.023743 0.180832
0.023191 0.182223
0.022629 0.183413
0.022047 0.184339
0.021438 0.184963
0.020800 0.185273
0.020135 0.185279
0.019450 0.185016
0.018755 0.184533
0.018060 0.183895
0.017376 0.183170
0.016713 0.182433
0.016082 0.181754
0.015492 0.181199
0.014949 0.180825
0.014457 0.180675
0.014014 0.180773
0.013610 0.181117
0.013231 0.181674
0.012856 0.182385
0.012465 0.183166
0.012038 0.183926
0.011562 0.184575
0.011030 0.185036
0.010446 0.185249
0.009819 0.185181
0.009164 0.184823
0.008498 0.184186
0.007834 0.183304
0.007184 0.182228
0.006558 0.181020
0.005959 0.179748
0.005389 0.178486
0.004842 0.177310
0.004310 0.176294
0.003780 0.175508
0.003238 0.175015
0.002668 0.174861
0.002057 0.175068
0.001392 0.175622
0.000664 0.176473
-0.000138 0.177545
-0.001019 0.178738
-0.001982 0.179951
-0.003024 0.181087
-0.004140 0.182066
-0.005320 0.182827
-0.006554 0.183334
-0.007832 0.183571
-0.009144 0.183545
-0.010480 0.183278
-0.011832 0.182806
-0.013192 0.182178
-0.014556 0.181448
-0.015925 0.180679
-0.017297 0.179935
-0.018676 0.179284
-0.020067 0.178787
-0.021476 0.178497
-0.022904 0.178444
-0.024357 0.178627
-0.025833 0.179010
-0.027327 0.179525
-0.028829 0.180083
-0.030326 0.180587
-0.031805 0.180945
-0.033251 0.181081
-0.034656 0.180944
-0.036013 0.180503
-0.037316 0.179755
-0.038558 0.178716
-0.039734 0.177421
-0.040839 0.175920
-0.041874 0.174271
-0.042847 0.172545
-0.043769 0.170814
-0.044656 0.169164
-0.045531 0.167680
-0.046415 0.166452
-0.047329 0.165559
-0.048294 0.165062
-0.049319 0.164987
-0.050406 0.165320
-0.051551 0.166006
-0.052738 0.166958
-0.053947 0.168071
-0.055155 0.169240
-0.056338 0.170366
-0.057473 0.171368
-0.058537 0.172188
-0.059514 0.172787
-0.060391 0.173145
-0.061161 0.173260
-0.112594 -0.128135
-0.112116 -0.127730
-0.111613 -0.127354
-0.111147 -0.127085
-0.110773 -0.126997
-0.110540 -0.127153
-0.110477 -0.127594
-0.110594 -0.128333
-0.110882 -0.129350
-0.111313 -0.130603
-0.111844 -0.132028
-0.112426 -0.133550
-0.113006 -0.135091
-0.113533 -0.136573
-0.113958 -0.137923
-0.114239 -0.139073
-0.114342 -0.139968
-0.114239 -0.140562
-0.113917 -0.140825
-0.113374 -0.140745
-0.112623 -0.140334
-0.111693 -0.139624
-0.110624 -0.138674
-0.109473 -0.137559
-0.108302 -0.136370
-0.107177 -0.135202
-0.106161 -0.134144
-0.105309 -0.133270
-0.104662 -0.132633
-0.104242 -0.132259
-0.104055 -0.132151
-0.104090 -0.132290
-0.104323 -0.132640
-0.104719 -0.133149
-0.105233 -0.133759
-0.105821 -0.134404
-0.106431 -0.135019
-0.107018 -0.135541
-0.107538 -0.135913
-0.107956 -0.136091
-0.108249 -0.136049
-0.108405 -0.135781
-0.108430 -0.135301
-0.108343 -0.134647
-0.108178 -0.133872
-0.107978 -0.133046
-0.107795 -0.132241
-0.107677 -0.131532
-0.107673 -0.130981
-0.107817 -0.130638
-0.108134 -0.130534
-0.108633 -0.130680
-0.109309 -0.131066
-0.110147 -0.131668
-0.111118 -0.132445
-0.112184 -0.133346
-0.113303 -0.134311
-0.114421 -0.135273
-0.115487 -0.136162
-0.116448 -0.136911
-0.117257 -0.137462
-0.117878 -0.137769
-0.118292 -0.137804
-0.118493 -0.137561
-0.118495 -0.137058
-0.118328 -0.136332
-0.118033 -0.135436
-0.117659 -0.134434
-0.117260 -0.133392
-0.116884 -0.132373
-0.116574 -0.131429
-0.116364 -0.130601
-0.116273 -0.129916
-0.116309 -0.129385
-0.116468 -0.129007
-0.116734 -0.128768
-0.117080 -0.128642
-0.117474 -0.128592
-0.117873 -0.128572
-0.118233 -0.128528
-0.118511 -0.128406
-0.118668 -0.128159
-0.118677 -0.127750
-0.118522 -0.127162
-0.118206 -0.126400
-0.117745 -0.125487
-0.117170 -0.124469
-0.116524 -0.123404
-0.115860 -0.122360
-0.115234 -0.121407
-0.114700 -0.120610
-0.114310 -0.120023
-0.114109 -0.119689
-0.114129 -0.119635
-0.114386 -0.119869
-0.114885 -0.120384
-0.115611 -0.121155
-0.116539 -0.122144
-0.117630 -0.123300
-0.118833 -0.124556
-0.120090 -0.125840
-0.100017 0.151794
-0.100030 0.151434
-0.100000 0.151044
-0.099962 0.150649
-0.099959 0.150281
-0.100028 0.149976
-0.100202 0.149768
-0.100512 0.149685
-0.100970 0.149747
-0.101577 0.149958
-0.102318 0.150304
-0.103160 0.150760
-0.104066 0.151284
-0.104990 0.151829
-0.105890 0.152344
-0.106734 0.152781
-0.107493 0.153101
-0.108154 0.153273
-0.108709 0.153279
-0.109158 0.153112
-0.109504 0.152776
-0.109754 0.152282
-0.109920 0.151649
-0.110013 0.150905
-0.110055 0.150082
-0.110066 0.149221
-0.110074 0.148364
-0.110113 0.147551
-0.110207 0.146823
-0.110386 0.146207
-0.110666 0.145716
-0.111048 0.145353
-0.111526 0.145102
-0.112076 0.144939
-0.112671 0.144828
-0.113276 0.144736
-0.113859 0.144630
-0.114392 0.144485
-0.114856 0.144283
-0.115232 0.144014
-0.115517 0.143674
-0.115708 0.143264
-0.115807 0.142789
-0.115821 0.142257
-0.115764 0.141681
-0.115658 0.141078
-0.115534 0.140469
-0.115424 0.139882
-0.115376 0.139343
-0.115430 0.138880
-0.115627 0.138513
-0.115992 0.138259
-0.116539 0.138120
-0.117258 0.138090
-0.118119 0.138152
-0.119079 0.138278
-0.120085 0.138438
-0.121090 0.138594
-0.122047 0.138717
-0.122923 0.138776
-0.123690 0.138748
-0.124334 0.138616
-0.124842 0.138367
-0.125215 0.137993
-0.125456 0.137490
-0.125572 0.136861
-0.125576 0.136115
-0.125491 0.135266
-0.125345 0.134335
-0.125168 0.133349
-0.124997 0.132338
-0.124864 0.131336
-0.124797 0.130372
-0.124819 0.129471
-0.124940 0.128654
-0.125160 0.127928
-0.125473 0.127292
-0.125867 0.126733
-0.126327 0.126234
-0.126840 0.125774
-0.127396 0.125331
-0.127988 0.124885
-0.128610 0.124420
-0.129257 0.123920
-0.129922 0.123372
-0.130600 0.122770
-0.131281 0.122108
-0.131963 0.121390
-0.132646 0.120626
-0.133338 0.119834
-0.134051 0.119036
-0.134799 0.118261
-0.135607 0.117537
-0.136490 0.116888
-0.137462 0.116334
-0.138529 0.115879
-0.139685 0.115524
-0.140920 0.115251
-0.142210 0.115040
-0.143531 0.114864
-0.144858 0.114695
0.007771 -0.182967
0.008140 -0.182258
0.008528 -0.181131
0.008923 -0.179654
0.009315 -0.177926
0.009698 -0.176059
0.010063 -0.174165
0.010407 -0.172344
0.010724 -0.170668
0.011013 -0.169182
0.011273 -0.167903
0.011505 -0.166835
0.011712 -0.165971
0.011898 -0.165305
0.012066 -0.164833
0.012214 -0.164542
0.012339 -0.164406
0.012434 -0.164383
0.012491 -0.164411
0.012505 -0.164426
0.012468 -0.164369
0.012378 -0.164201
0.012232 -0.163907
0.012032 -0.163506
0.011784 -0.163045
0.011495 -0.162596
0.011171 -0.162244
0.010822 -0.162080
0.010449 -0.162178
0.010054 -0.162592
0.009635 -0.163341
0.009189 -0.164412
0.008712 -0.165768
0.008200 -0.167355
0.007652 -0.169113
0.007064 -0.170986
0.006436 -0.172913
0.005768 -0.174825
0.005060 -0.176642
0.004314 -0.178271
0.003534 -0.179619
0.002724 -0.180598
0.001892 -0.181145
0.001046 -0.181224
0.000199 -0.180844
-0.000636 -0.180053
-0.001446 -0.178942
-0.002224 -0.177629
-0.002964 -0.176247
-0.003667 -0.174919
-0.004337 -0.173748
-0.004980 -0.172799
-0.005606 -0.172100
-0.006225 -0.171647
-0.006848 -0.171413
-0.007484 -0.171365
-0.008139 -0.171465
-0.008815 -0.171672
-0.009509 -0.171934
-0.010211 -0.172185
-0.010908 -0.172349
-0.011585 -0.172348
-0.012227 -0.172113
-0.012819 -0.171598
-0.013350 -0.170786
-0.013812 -0.169695
-0.014203 -0.168379
-0.014525 -0.166923
-0.014785 -0.165437
-0.014996 -0.164042
-0.015174 -0.162859
-0.015337 -0.161993
-0.015502 -0.161523
-0.015682 -0.161491
-0.015889 -0.161905
-0.016125 -0.162743
-0.016389 -0.163963
-0.016673 -0.165508
-0.016965 -0.167307
-0.017253 -0.169272
-0.017520 -0.171301
-0.017754 -0.173278
-0.017942 -0.175083
-0.018076 -0.176603
-0.018150 -0.177747
-0.018165 -0.178451
-0.018127 -0.178689
-0.018045 -0.178474
-0.017935 -0.177859
-0.017811 -0.176929
-0.017692 -0.175793
-0.017592 -0.174573
-0.017519 -0.173388
-0.017478 -0.172342
-0.017465 -0.171512
-0.017472 -0.170945
-0.017486 -0.170661
-0.017499 -0.170654
-0.017502 -0.170900
-0.017494 -0.171353
-0.017476 -0.171949
0.061541 -0.160843
0.061757 -0.160391
0.062135 -0.160235
0.062675 -0.160376
0.063347 -0.160750
0.064100 -0.161243
0.064867 -0.161720
0.065586 -0.162059
0.066206 -0.162177
0.066696 -0.162039
0.067043 -0.161659
0.067253 -0.161093
0.067345 -0.160416
0.067342 -0.159696
0.067263 -0.158973
0.067118 -0.158250
0.066910 -0.157501
0.066640 -0.156699
0.066309 -0.155840
0.065931 -0.154957
0.065528 -0.154123
0.065132 -0.153436
0.064779 -0.153005
0.064499 -0.152920
0.064313 -0.153223
0.064221 -0.153900
0.064202 -0.154868
0.064218 -0.156009
0.064229 -0.157193
0.064203 -0.158312
0.064120 -0.159295
0.063975 -0.160115
0.063775 -0.160783
0.063535 -0.161337
0.063267 -0.161819
0.062978 -0.162252
0.062663 -0.162629
0.062311 -0.162920
0.061910 -0.163083
0.061457 -0.163096
0.060963 -0.162967
0.060451 -0.162743
0.059958 -0.162505
0.059526 -0.162352
0.059196 -0.162381
0.058995 -0.162658
0.058933 -0.163198
0.058993 -0.163953
0.059145 -0.164830
0.059346 -0.165715
0.059557 -0.166502
0.059748 -0.167120
0.059897 -0.167537
0.059998 -0.167762
0.060050 -0.167828
0.060058 -0.167776
0.060025 -0.167626
0.059950 -0.167374
0.059830 -0.166991
0.059663 -0.166443
0.059452 -0.165715
0.059210 -0.164824
0.058959 -0.163823
0.058728 -0.162800
0.058551 -0.161857
0.058460 -0.161098
0.058479 -0.160600
0.058619 -0.160396
0.058872 -0.160469
0.059218 -0.160755
0.059625 -0.161167
0.060063 -0.161622
0.060504 -0.162052
0.060932 -0.162423
0.061341 -0.162727
0.061731 -0.162976
0.062105 -0.163186
0.062463 -0.163358
0.062797 -0.163476
0.063095 -0.163503
0.063343 -0.163401
0.063532 -0.163146
0.063665 -0.162740
0.063755 -0.162224
0.063829 -0.161669
0.063918 -0.161166
0.064057 -0.160814
0.064273 -0.160692
0.064576 -0.160840
0.064956 -0.161245
0.065385 -0.161844
0.065823 -0.162542
0.066233 -0.163239
0.066581 -0.163847
0.066852 -0.164309
0.067038 -0.164596
0.067146 -0.164705
0.067184 -0.164644
0.067162 -0.164414
0.067083 -0.164003
0.066945 -0.163390
-0.020235 -0.164168
-0.019821 -0.164038
-0.019381 -0.163999
-0.018922 -0.164070
-0.018453 -0.164259
-0.017986 -0.164569
-0.017535 -0.164996
-0.017111 -0.165540
-0.016720 -0.166202
-0.016362 -0.166990
-0.016031 -0.167910
-0.015718 -0.168966
-0.015411 -0.170146
-0.015098 -0.171422
-0.014769 -0.172747
-0.014417 -0.174056
-0.014037 -0.175281
-0.013630 -0.176360
-0.013197 -0.177243
-0.012743 -0.177901
-0.012274 -0.178324
-0.011798 -0.178520
-0.011325 -0.178508
-0.010860 -0.178315
-0.010407 -0.177967
-0.009969 -0.177491
-0.009539 -0.176910
-0.009110 -0.176250
-0.008674 -0.175538
-0.008221 -0.174803
-0.007747 -0.174082
-0.007254 -0.173407
-0.006746 -0.172811
-0.006232 -0.172307
-0.005722 -0.171892
-0.005220 -0.171537
-0.004727 -0.171200
-0.004241 -0.170834
-0.003759 -0.170396
-0.003276 -0.169858
-0.002789 -0.169210
-0.002292 -0.168459
-0.001785 -0.167629
-0.001263 -0.166755
-0.000726 -0.165881
-0.000173 -0.165050
0.000398 -0.164307
0.000984 -0.163692
0.001582 -0.163239
0.002189 -0.162982
0.002800 -0.162948
0.003409 -0.163162
0.004014 -0.163641
0.004615 -0.164391
0.005211 -0.165396
0.005807 -0.166617
0.006405 -0.167993
0.007006 -0.169445
0.007611 -0.170887
0.008218 -0.172239
0.008824 -0.173432
0.009427 -0.174418
0.010026 -0.175166
0.010619 -0.175664
0.011206 -0.175918
0.011785 -0.175940
0.012357 -0.175753
0.012923 -0.175382
0.013485 -0.174858
0.014048 -0.174214
0.014618 -0.173493
0.015204 -0.172745
0.015814 -0.172029
0.016457 -0.171413
0.017135 -0.170959
0.017845 -0.170707
0.018580 -0.170663
0.019330 -0.170791
0.020083 -0.171022
0.020829 -0.171269
0.021556 -0.171448
0.022259 -0.171490
0.022931 -0.171349
0.023571 -0.171005
0.024176 -0.170456
0.024746 -0.169720
0.025284 -0.168825
0.025792 -0.167805
0.026275 -0.166695
0.026740 -0.165533
0.027195 -0.164358
0.027648 -0.163212
0.028113 -0.162143
0.028600 -0.161211
0.029124 -0.160481
0.029698 -0.160023
0.030340 -0.159901
0.031063 -0.160156
0.031875 -0.160796
0.032774 -0.161788
0.033749 -0.163059
-0.181144 0.009850
-0.180995 0.010147
-0.181012 0.010506
-0.181191 0.010914
-0.181521 0.011357
-0.181992 0.011816
-0.182598 0.012277
-0.183334 0.012729
-0.184190 0.013168
-0.185146 0.013591
-0.186162 0.014002
-0.187187 0.014403
-0.188160 0.014800
-0.189021 0.015196
-0.189718 0.015595
-0.190218 0.015996
-0.190512 0.016398
-0.190615 0.016797
-0.190562 0.017189
-0.190403 0.017571
-0.190193 0.017945
-0.189976 0.018317
-0.189781 0.018696
-0.189621 0.019094
-0.189498 0.019518
-0.189410 0.019968
-0.189362 0.020441
-0.189361 0.020929
-0.189415 0.021424
-0.189522 0.021918
-0.189670 0.022406
-0.189828 0.022884
-0.189951 0.023352
-0.189983 0.023809
-0.189871 0.024256
-0.189565 0.024698
-0.189036 0.025139
-0.188276 0.025587
-0.187307 0.026054
-0.186176 0.026555
-0.184951 0.027103
-0.183712 0.027713
-0.182534 0.028394
-0.181478 0.029147
-0.180584 0.029966
-0.179872 0.030835
-0.179350 0.031735
-0.179023 0.032646
-0.178899 0.033551
-0.178985 0.034443
-0.179285 0.035318
-0.179790 0.036175
-0.180469 0.037018
-0.181268 0.037847
-0.182113 0.038660
-0.182920 0.039453
-0.183607 0.040218
-0.184104 0.040945
-0.184370 0.041625
-0.184389 0.042246
-0.184179 0.042800
-0.183782 0.043282
-0.183259 0.043687
-0.182673 0.044016
-0.182083 0.044274
-0.181535 0.044470
-0.181057 0.044617
-0.180670 0.044731
-0.180388 0.044830
-0.180228 0.044931
-0.180210 0.045051
-0.180353 0.045204
-0.180663 0.045396
-0.181126 0.045632
-0.181702 0.045904
-0.182329 0.046201
-0.182924 0.046508
-0.183402 0.046804
-0.183685 0.047075
-0.183715 0.047309
-0.183465 0.047498
-0.182938 0.047647
-0.182166 0.047761
-0.181206 0.047857
-0.180129 0.047949
-0.179004 0.048053
-0.177896 0.048183
-0.176856 0.048343
-0.175926 0.048534
-0.175141 0.048753
-0.174538 0.048996
-0.174157 0.049262
-0.174038 0.049552
-0.174211 0.049870
-0.174686 0.050216
-0.175444 0.050591
-0.176429 0.050987
-0.177558 0.051394
-0.178728 0.051798
-0.179837 0.052184
-0.180798 0.052540
0.164400 -0.088079
0.164162 -0.087466
0.164045 -0.086892
0.164074 -0.086376
0.164255 -0.085923
0.164570 -0.085524
0.164985 -0.085158
0.165458 -0.084796
0.165943 -0.084407
0.166396 -0.083963
0.166779 -0.083442
0.167063 -0.082832
0.167233 -0.082138
0.167284 -0.081373
0.167220 -0.080557
0.167052 -0.079709
0.166790 -0.078844
0.166445 -0.077975
0.166035 -0.077117
0.165581 -0.076288
0.165119 -0.075515
0.164693 -0.074832
0.164355 -0.074277
0.164157 -0.073885
0.164138 -0.073679
0.164321 -0.073669
0.164706 -0.073846
0.165274 -0.074185
0.165990 -0.074647
0.166812 -0.075185
0.167688 -0.075748
0.168567 -0.076291
0.169400 -0.076780
0.170144 -0.077196
0.170768 -0.077535
0.171252 -0.077803
0.171583 -0.078006
0.171754 -0.078150
0.171762 -0.078238
0.171609 -0.078273
0.171308 -0.078259
0.170890 -0.078208
0.170398 -0.078137
0.169893 -0.078074
0.169437 -0.078049
0.169088 -0.078092
0.168885 -0.078223
0.168842 -0.078453
0.168946 -0.078776
0.169165 -0.079176
0.169453 -0.079625
0.169758 -0.080091
0.170027 -0.080541
0.170216 -0.080949
0.170291 -0.081292
0.170232 -0.081554
0.170028 -0.081725
0.169678 -0.081792
0.169180 -0.081744
0.168535 -0.081570
0.167749 -0.081260
0.166834 -0.080814
0.165814 -0.080243
0.164729 -0.079570
0.163629 -0.078831
0.162573 -0.078070
0.161625 -0.077335
0.160840 -0.076667
0.160264 -0.076094
0.159926 -0.075630
0.159837 -0.075273
0.159991 -0.075007
0.160369 -0.074809
0.160941 -0.074653
0.161676 -0.074512
0.162542 -0.074363
0.163509 -0.074188
0.164551 -0.073975
0.165639 -0.073714
0.166743 -0.073395
0.167829 -0.073010
0.168863 -0.072551
0.169815 -0.072011
0.170668 -0.071393
0.171421 -0.070704
0.172089 -0.069959
0.172701 -0.069179
0.173294 -0.068389
0.173903 -0.067608
0.174557 -0.066853
0.175272 -0.066133
0.176046 -0.065451
0.176864 -0.064803
0.177698 -0.064180
0.178511 -0.063569
0.179265 -0.062956
0.179927 -0.062330
0.180470 -0.061681
0.180877 -0.061001
0.181134 -0.060283
0.181232 -0.059517
-0.152184 0.110449
-0.152318 0.110152
-0.152389 0.109857
-0.152410 0.109558
-0.152396 0.109254
-0.152370 0.108949
-0.152359 0.108651
-0.152388 0.108379
-0.152479 0.108155
-0.152639 0.107997
-0.152854 0.107912
-0.153093 0.107891
-0.153307 0.107908
-0.153447 0.107927
-0.153480 0.107907
-0.153392 0.107814
-0.153186 0.107626
-0.152890 0.107333
-0.152541 0.106932
-0.152183 0.106433
-0.151853 0.105844
-0.151581 0.105181
-0.151385 0.104454
-0.151274 0.103678
-0.151249 0.102867
-0.151310 0.102040
-0.151460 0.101217
-0.151706 0.100423
-0.152056 0.099685
-0.152525 0.099025
-0.153120 0.098460
-0.153840 0.097992
-0.154662 0.097610
-0.155548 0.097290
-0.156448 0.097003
-0.157314 0.096719
-0.158110 0.096420
-0.158828 0.096095
-0.159475 0.095745
-0.160078 0.095381
-0.160672 0.095014
-0.161294 0.094653
-0.161962 0.094303
-0.162688 0.093958
-0.163461 0.093607
-0.164268 0.093238
-0.165092 0.092842
-0.165922 0.092417
-0.166751 0.091970
-0.167579 0.091515
-0.168407 0.091073
-0.169226 0.090663
-0.170013 0.090299
-0.170730 0.089979
-0.171324 0.089690
-0.171744 0.089405
-0.171943 0.089100
-0.171899 0.088747
-0.171610 0.088329
-0.171099 0.087837
-0.170411 0.087263
-0.169601 0.086612
-0.168729 0.085889
-0.167848 0.085102
-0.167002 0.084263
-0.166221 0.083383
-0.165521 0.082478
-0.164912 0.081563
-0.164402 0.080660
-0.163997 0.079789
-0.163714 0.078971
-0.163568 0.078225
-0.163573 0.077562
-0.163735 0.076983
-0.164039 0.076485
-0.164454 0.076051
-0.164931 0.075667
-0.165422 0.075312
-0.165882 0.074974
-0.166282 0.074644
-0.166619 0.074316
-0.166906 0.073991
-0.167170 0.073672
-0.167449 0.073360
-0.167776 0.073058
-0.168178 0.072764
-0.168666 0.072475
-0.169239 0.072184
-0.169887 0.071884
-0.170595 0.071570
-0.171348 0.071241
-0.172138 0.070902
-0.172955 0.070566
-0.173792 0.070246
-0.174634 0.069954
-0.175447 0.069703
-0.176188 0.069491
-0.176802 0.069306
-0.177241 0.069130
-0.177467 0.068940
-0.177466 0.068714
-0.189790 0.002006
-0.190223 0.001906
-0.190639 0.001860
-0.191025 0.001874
-0.191350 0.001952
-0.191565 0.002098
-0.191614 0.002315
-0.191450 0.002608
-0.191050 0.002975
-0.190431 0.003411
-0.189646 0.003906
-0.188785 0.004445
-0.187952 0.005014
-0.187241 0.005601
-0.186708 0.006201
-0.186364 0.006815
-0.186180 0.007450
-0.186108 0.008115
-0.186103 0.008820
-0.186132 0.009572
-0.186181 0.010376
-0.186246 0.011231
-0.186333 0.012133
-0.186445 0.013074
-0.186575 0.014046
-0.186698 0.015042
-0.186773 0.016054
-0.186749 0.017075
-0.186582 0.018093
-0.186250 0.019098
-0.185764 0.020077
-0.185175 0.021015
-0.184564 0.021900
-0.184032 0.022720
-0.183674 0.023469
-0.183550 0.024145
-0.183672 0.024750
-0.184009 0.025291
-0.184509 0.025777
-0.185114 0.026222
-0.185781 0.026637
-0.186486 0.027033
-0.187212 0.027417
-0.187953 0.027789
-0.188700 0.028147
-0.189431 0.028484
-0.190112 0.028798
-0.190687 0.029084
-0.191093 0.029342
-0.191273 0.029575
-0.191187 0.029785
-0.190832 0.029975
-0.190244 0.030142
-0.189499 0.030281
-0.188697 0.030385
-0.187938 0.030446
-0.187296 0.030462
-0.186805 0.030431
-0.186457 0.030359
-0.186216 0.030253
-0.186045 0.030123
-0.185913 0.029979
-0.185805 0.029831
-0.185721 0.029687
-0.185666 0.029554
-0.185646 0.029438
-0.185658 0.029348
-0.185679 0.029287
-0.185669 0.029264
-0.185576 0.029282
-0.185348 0.029344
-0.184954 0.029447
-0.184391 0.029588
-0.183694 0.029761
-0.182933 0.029959
-0.182201 0.030177
-0.181595 0.030415
-0.181190 0.030673
-0.181021 0.030955
-0.181084 0.031266
-0.181347 0.031610
-0.181766 0.031994
-0.182306 0.032422
-0.182941 0.032900
-0.183656 0.033434
-0.184444 0.034027
-0.185291 0.034679
-0.186177 0.035385
-0.187062 0.036138
-0.187888 0.036928
-0.188583 0.037742
-0.189072 0.038567
-0.189293 0.039390
-0.189215 0.040203
-0.188841 0.040999
-0.188214 0.041777
-0.187407 0.042539
-0.186512 0.043291
-0.185613 0.044040
-0.184769 0.044792
-0.184005 0.045550
-0.115559 -0.147227
-0.115479 -0.147196
-0.115071 -0.146698
-0.114334 -0.145739
-0.113294 -0.144363
-0.112010 -0.142655
-0.110573 -0.140739
-0.109109 -0.138778
-0.107757 -0.136948
-0.106652 -0.135411
-0.105886 -0.134284
-0.105493 -0.133618
-0.105447 -0.133409
-0.105685 -0.133614
-0.106129 -0.134179
-0.106707 -0.135046
-0.107350 -0.136150
-0.107995 -0.137414
-0.108580 -0.138747
-0.109047 -0.140045
-0.109345 -0.141207
-0.109432 -0.142136
-0.109277 -0.142748
-0.108860 -0.142983
-0.108176 -0.142806
-0.107237 -0.142214
-0.106071 -0.141243
-0.104730 -0.139974
-0.103287 -0.138529
-0.101834 -0.137072
-0.100474 -0.135792
-0.099302 -0.134875
-0.098393 -0.134473
-0.097787 -0.134674
-0.097491 -0.135490
-0.097482 -0.136867
-0.097722 -0.138715
-0.098160 -0.140918
-0.098734 -0.143352
-0.099373 -0.145882
-0.100002 -0.148372
-0.100545 -0.150688
-0.100932 -0.152710
-0.101101 -0.154335
-0.101004 -0.155477
-0.100610 -0.156082
-0.099904 -0.156119
-0.098894 -0.155600
-0.097614 -0.154572
-0.096125 -0.153134
-0.094514 -0.151423
-0.092891 -0.149614
-0.091376 -0.147899
-0.090083 -0.146456
-0.089099 -0.145422
-0.088468 -0.144880
-0.088194 -0.144851
-0.088242 -0.145311
-0.088557 -0.146200
-0.089071 -0.147434
-0.089708 -0.148902
-0.090391 -0.150473
-0.091045 -0.152011
-0.091598 -0.153384
-0.091987 -0.154472
-0.092160 -0.155176
-0.092079 -0.155420
-0.091723 -0.155158
-0.091092 -0.154379
-0.090207 -0.153111
-0.089112 -0.151425
-0.087874 -0.149437
-0.086575 -0.147305
-0.085311 -0.145219
-0.084183 -0.143384
-0.083285 -0.141997
-0.082688 -0.141210
-0.082440 -0.141115
-0.082558 -0.141733
-0.083029 -0.143017
-0.083814 -0.144870
-0.084849 -0.147151
-0.086053 -0.149697
-0.087331 -0.152328
-0.088588 -0.154868
-0.089733 -0.157156
-0.090687 -0.159048
-0.091385 -0.160429
-0.091779 -0.161215
-0.091838 -0.161358
-0.091552 -0.160851
-0.090932 -0.159734
-0.090011 -0.158092
-0.088848 -0.156058
-0.087524 -0.153803
-0.086136 -0.151524
-0.084788 -0.149426
-0.083574 -0.147694
-0.082568 -0.146471
-0.081816 -0.145851
-0.081332 -0.145873
0.181881 0.037035
0.181982 0.037927
0.182089 0.038755
0.182191 0.039513
0.182286 0.040192
0.182379 0.040785
0.182474 0.041284
0.182565 0.041688
0.182642 0.041998
0.182690 0.042220
0.182695 0.042369
0.182648 0.042463
0.182553 0.042521
0.182423 0.042567
0.182279 0.042622
0.182149 0.042703
0.182063 0.042822
0.182046 0.042985
0.182111 0.043187
0.182258 0.043417
0.182470 0.043660
0.182723 0.043897
0.182988 0.044115
0.183240 0.044301
0.183462 0.044451
0.183643 0.044569
0.183776 0.044661
0.183855 0.044736
0.183870 0.044806
0.183811 0.044877
0.183666 0.044955
0.183428 0.045039
0.183096 0.045126
0.182682 0.045210
0.182209 0.045284
0.181711 0.045341
0.181231 0.045373
0.180816 0.045374
0.180508 0.045340
0.180340 0.045272
0.180324 0.045174
0.180453 0.045057
0.180705 0.044936
0.181052 0.044831
0.181467 0.044763
0.181929 0.044752
0.182425 0.044814
0.182939 0.044956
0.183453 0.045182
0.183937 0.045483
0.184357 0.045849
0.184674 0.046264
0.184856 0.046715
0.184883 0.047191
0.184745 0.047683
0.184450 0.048187
0.184020 0.048702
0.183483 0.049230
0.182876 0.049776
0.182237 0.050346
0.181598 0.050945
0.180983 0.051575
0.180409 0.052236
0.179886 0.052925
0.179422 0.053634
0.179027 0.054358
0.178717 0.055090
0.178506 0.055826
0.178406 0.056564
0.178415 0.057300
0.178515 0.058031
0.178671 0.058746
0.178837 0.059435
0.178968 0.060083
0.179022 0.060680
0.178973 0.061217
0.178813 0.061692
0.178551 0.062106
0.178210 0.062467
0.177826 0.062785
0.177437 0.063072
0.177079 0.063339
0.176773 0.063596
0.176527 0.063851
0.176336 0.064111
0.176193 0.064384
0.176093 0.064680
0.176041 0.065010
0.176053 0.065387
0.176148 0.065818
0.176338 0.066306
0.176620 0.066844
0.176967 0.067413
0.177332 0.067989
0.177655 0.068545
0.177880 0.069059
0.177959 0.069512
0.177863 0.069895
0.177587 0.070208
0.177142 0.070455
0.176558 0.070645
-0.162902 0.106792
-0.162364 0.106919
-0.161281 0.106756
-0.159694 0.106327
-0.157680 0.105674
-0.155353 0.104848
-0.152860 0.103916
-0.150375 0.102955
-0.148088 0.102047
-0.146193 0.101274
-0.144863 0.100709
-0.144233 0.100402
-0.144367 0.100375
-0.145248 0.100613
-0.146776 0.101072
-0.148788 0.101681
-0.151090 0.102362
-0.153484 0.103036
-0.155788 0.103631
-0.157845 0.104090
-0.159524 0.104366
-0.160725 0.104428
-0.161382 0.104259
-0.161457 0.103854
-0.160951 0.103220
-0.159903 0.102377
-0.158387 0.101358
-0.156514 0.100210
-0.154430 0.098993
-0.152301 0.097783
-0.150305 0.096667
-0.148619 0.095740
-0.147394 0.095090
-0.146734 0.094788
-0.146684 0.094875
-0.147220 0.095350
-0.148261 0.096176
-0.149681 0.097289
-0.151331 0.098608
-0.153055 0.100046
-0.154701 0.101520
-0.156128 0.102952
-0.157220 0.104277
-0.157883 0.105441
-0.158058 0.106406
-0.157713 0.107151
-0.156853 0.107670
-0.155516 0.107978
-0.153777 0.108104
-0.151742 0.108098
-0.149547 0.108021
-0.147350 0.107944
-0.145323 0.107945
-0.143629 0.108096
-0.142406 0.108457
-0.141745 0.109068
-0.141673 0.109939
-0.142153 0.111054
-0.143092 0.112367
-0.144364 0.113817
-0.145821 0.115332
-0.147316 0.116836
-0.148704 0.118254
-0.149857 0.119521
-0.150666 0.120581
-0.151047 0.121390
-0.150941 0.121920
-0.150318 0.122153
-0.149183 0.122090
-0.147576 0.121747
-0.145571 0.121157
-0.143276 0.120373
-0.140822 0.119463
-0.138356 0.118515
-0.136031 0.117628
-0.133987 0.116904
-0.132340 0.116432
-0.131169 0.116282
-0.130505 0.116488
-0.130340 0.117049
-0.130621 0.117931
-0.131266 0.119076
-0.132166 0.120409
-0.133199 0.121846
-0.134241 0.123302
-0.135170 0.124701
-0.135885 0.125978
-0.136302 0.127081
-0.136362 0.127973
-0.136035 0.128632
-0.135320 0.129053
-0.134248 0.129247
-0.132878 0.129246
-0.131293 0.129097
-0.129601 0.128863
-0.127927 0.128620
-0.126399 0.128450
-0.125138 0.128432
-0.124240 0.128632
-0.123761 0.129094
-0.123712 0.129836
-0.063779 0.172573
-0.063808 0.172173
-0.063856 0.171766
-0.063913 0.171369
-0.063972 0.170995
-0.064021 0.170651
-0.064052 0.170334
-0.064061 0.170040
-0.064043 0.169759
-0.063999 0.169481
-0.063930 0.169198
-0.063841 0.168902
-0.063735 0.168592
-0.063620 0.168267
-0.063497 0.167930
-0.063371 0.167588
-0.063246 0.167252
-0.063126 0.166936
-0.063023 0.166654
-0.062943 0.166419
-0.062901 0.166244
-0.062909 0.166137
-0.062984 0.166103
-0.063132 0.166144
-0.063365 0.166262
-0.063685 0.166451
-0.064087 0.166705
-0.064564 0.167011
-0.065104 0.167354
-0.065692 0.167716
-0.066310 0.168080
-0.066946 0.168431
-0.067584 0.168757
-0.068217 0.169047
-0.068837 0.169297
-0.069444 0.169501
-0.070039 0.169656
-0.070630 0.169763
-0.071226 0.169823
-0.071841 0.169838
-0.072484 0.169810
-0.073166 0.169741
-0.073890 0.169630
-0.074663 0.169478
-0.075481 0.169283
-0.076341 0.169049
-0.077244 0.168778
-0.078184 0.168474
-0.079157 0.168135
-0.080154 0.167756
-0.081160 0.167329
-0.082161 0.166840
-0.083140 0.166275
-0.084076 0.165624
-0.084954 0.164882
-0.085759 0.164051
-0.086481 0.163138
-0.087119 0.162161
-0.087672 0.161143
-0.088146 0.160109
-0.088555 0.159087
-0.088909 0.158101
-0.089225 0.157174
-0.089521 0.156320
-0.089811 0.155551
-0.090111 0.154876
-0.090435 0.154302
-0.090795 0.153835
-0.091200 0.153477
-0.091656 0.153227
-0.092160 0.153082
-0.092707 0.153033
-0.093283 0.153067
-0.093879 0.153168
-0.094474 0.153323
-0.095053 0.153514
-0.095606 0.153727
-0.096119 0.153949
-0.096587 0.154174
-0.097011 0.154398
-0.097398 0.154622
-0.097759 0.154854
-0.098103 0.155101
-0.098440 0.155368
-0.098775 0.155657
-0.099110 0.155963
-0.099443 0.156276
-0.099772 0.156584
-0.100099 0.156872
-0.100426 0.157127
-0.100760 0.157336
-0.101105 0.157485
-0.101467 0.157561
-0.101844 0.157547
-0.102234 0.157426
-0.102623 0.157180
-0.102998 0.156793
-0.103341 0.156253
-0.103640 0.155553
-0.103876 0.154696
-0.104043 0.153690
-0.153720 0.118012
-0.154033 0.117979
-0.153990 0.117739
-0.153617 0.117324
-0.152961 0.116776
-0.152077 0.116134
-0.151023 0.115439
-0.149860 0.114727
-0.148651 0.114033
-0.147463 0.113394
-0.146367 0.112848
-0.145434 0.112437
-0.144727 0.112193
-0.144287 0.112137
-0.144123 0.112265
-0.144204 0.112548
-0.144462 0.112937
-0.144807 0.113369
-0.145140 0.113780
-0.145371 0.114117
-0.145428 0.114340
-0.145264 0.114428
-0.144861 0.114378
-0.144223 0.114203
-0.143376 0.113927
-0.142354 0.113578
-0.141200 0.113188
-0.139956 0.112788
-0.138667 0.112409
-0.137383 0.112081
-0.136162 0.111841
-0.135071 0.111732
-0.134186 0.111801
-0.133587 0.112095
-0.133337 0.112656
-0.133476 0.113505
-0.133998 0.114639
-0.134852 0.116019
-0.135950 0.117582
-0.137180 0.119243
-0.138427 0.120914
-0.139589 0.122511
-0.140586 0.123965
-0.141366 0.125222
-0.141905 0.126247
-0.142197 0.127020
-0.142251 0.127534
-0.142081 0.127788
-0.141701 0.127795
-0.141125 0.127572
-0.140371 0.127154
-0.139468 0.126589
-0.138464 0.125939
-0.137425 0.125282
-0.136438 0.124702
-0.135594 0.124279
-0.134976 0.124079
-0.134636 0.124137
-0.134585 0.124454
-0.134786 0.124990
-0.135165 0.125675
-0.135628 0.126427
-0.136074 0.127164
-0.136416 0.127813
-0.136581 0.128323
-0.136519 0.128660
-0.136197 0.128809
-0.135598 0.128770
-0.134720 0.128555
-0.133571 0.128186
-0.132173 0.127692
-0.130564 0.127108
-0.128800 0.126481
-0.126959 0.125865
-0.125141 0.125327
-0.123461 0.124939
-0.122043 0.124777
-0.120999 0.124913
-0.120411 0.125396
-0.120314 0.126243
-0.120685 0.127435
-0.121453 0.128914
-0.122512 0.130599
-0.123737 0.132395
-0.125008 0.134209
-0.126214 0.135958
-0.127265 0.137574
-0.128088 0.139002
-0.128630 0.140203
-0.128854 0.141149
-0.128735 0.141822
-0.128266 0.142216
-0.127457 0.142340
-0.126337 0.142219
-0.124957 0.141900
-0.123392 0.141447
-0.121734 0.140946
-0.120088 0.140494
-0.118564 0.140193
-0.117257 0.140135
-0.116234 0.140382
-0.132883 -0.116944
-0.132533 -0.116648
-0.132248 -0.116416
-0.132068 -0.116285
-0.132026 -0.116281
-0.132138 -0.116417
-0.132402 -0.116687
-0.132792 -0.117062
-0.133261 -0.117498
-0.133754 -0.117943
-0.134214 -0.118345
-0.134591 -0.118660
-0.134845 -0.118857
-0.134956 -0.118916
-0.134917 -0.118833
-0.134736 -0.118614
-0.134436 -0.118279
-0.134047 -0.117850
-0.133602 -0.117356
-0.133134 -0.116825
-0.132678 -0.116283
-0.132268 -0.115758
-0.131940 -0.115280
-0.131730 -0.114880
-0.131671 -0.114591
-0.131789 -0.114443
-0.132097 -0.114452
-0.132586 -0.114615
-0.133226 -0.114911
-0.133971 -0.115294
-0.134763 -0.115709
-0.135548 -0.116098
-0.136276 -0.116406
-0.136908 -0.116588
-0.137419 -0.116614
-0.137796 -0.116467
-0.138039 -0.116146
-0.138157 -0.115663
-0.138166 -0.115043
-0.138090 -0.114316
-0.137952 -0.113516
-0.137776 -0.112682
-0.137589 -0.111853
-0.137420 -0.111074
-0.137300 -0.110388
-0.137262 -0.109839
-0.137338 -0.109466
-0.137551 -0.109291
-0.137909 -0.109318
-0.138401 -0.109524
-0.139000 -0.109865
-0.139663 -0.110280
-0.140343 -0.110705
-0.140991 -0.111079
-0.141564 -0.111351
-0.142026 -0.111488
-0.142350 -0.111473
-0.142520 -0.111304
-0.142531 -0.110994
-0.142391 -0.110565
-0.142114 -0.110043
-0.141721 -0.109455
-0.141240 -0.108830
-0.140704 -0.108196
-0.140151 -0.107585
-0.139628 -0.107029
-0.139183 -0.106567
-0.138865 -0.106232
-0.138716 -0.106055
-0.138759 -0.106048
-0.138994 -0.106204
-0.139395 -0.106493
-0.139920 -0.106867
-0.140515 -0.107272
-0.141124 -0.107651
-0.141697 -0.107956
-0.142190 -0.108148
-0.142571 -0.108201
-0.142822 -0.108102
-0.142939 -0.107848
-0.142931 -0.107450
-0.142814 -0.106921
-0.142610 -0.106284
-0.142347 -0.105566
-0.142058 -0.104798
-0.141778 -0.104017
-0.141549 -0.103268
-0.141415 -0.102597
-0.141421 -0.102053
-0.141606 -0.101675
-0.141993 -0.101489
-0.142581 -0.101498
-0.143349 -0.101682
-0.144251 -0.102004
-0.145228 -0.102411
-0.146216 -0.102850
-0.147154 -0.103268
-0.147988 -0.103617
-0.148677 -0.103861
-0.149194 -0.103972
-0.149526 -0.103940
-0.159427 0.097291
-0.158945 0.097520
-0.158342 0.097634
-0.157633 0.097642
-0.156844 0.097558
-0.156010 0.097407
-0.155169 0.097217
-0.154367 0.097021
-0.153650 0.096851
-0.153062 0.096736
-0.152645 0.096700
-0.152433 0.096756
-0.152444 0.096906
-0.152684 0.097140
-0.153142 0.097438
-0.153793 0.097771
-0.154603 0.098106
-0.155529 0.098408
-0.156526 0.098648
-0.157543 0.098799
-0.158532 0.098842
-0.159444 0.098766
-0.160235 0.098567
-0.160871 0.098252
-0.161328 0.097834
-0.161593 0.097333
-0.161668 0.096774
-0.161568 0.096188
-0.161319 0.095604
-0.160959 0.095050
-0.160534 0.094554
-0.160095 0.094139
-0.159691 0.093825
-0.159360 0.093627
-0.159125 0.093552
-0.158987 0.093604
-0.158931 0.093779
-0.158926 0.094070
-0.158939 0.094467
-0.158936 0.094961
-0.158886 0.095540
-0.158761 0.096191
-0.158540 0.096900
-0.158202 0.097652
-0.157734 0.098429
-0.157128 0.099220
-0.156383 0.100013
-0.155509 0.100802
-0.154526 0.101587
-0.153463 0.102372
-0.152356 0.103167
-0.151247 0.103985
-0.150178 0.104842
-0.149185 0.105754
-0.148299 0.106734
-0.147537 0.107785
-0.146903 0.108906
-0.146388 0.110083
-0.145978 0.111299
-0.145650 0.112531
-0.145383 0.113754
-0.145154 0.114946
-0.144940 0.116086
-0.144716 0.117158
-0.144457 0.118146
-0.144137 0.119038
-0.143736 0.119823
-0.143239 0.120495
-0.142639 0.121050
-0.141941 0.121489
-0.141157 0.121819
-0.140307 0.122051
-0.139418 0.122207
-0.138524 0.122313
-0.137660 0.122400
-0.136860 0.122497
-0.136149 0.122629
-0.135545 0.122811
-0.135049 0.123047
-0.134653 0.123334
-0.134339 0.123658
-0.134088 0.124009
-0.133880 0.124371
-0.133700 0.124732
-0.133532 0.125081
-0.133362 0.125405
-0.133177 0.125691
-0.132965 0.125931
-0.132716 0.126116
-0.132423 0.126246
-0.132085 0.126328
-0.131703 0.126374
-0.131292 0.126403
-0.130870 0.126441
-0.130464 0.126513
-0.130107 0.126643
-0.129829 0.126853
-0.129655 0.127156
-0.129600 0.127554
-0.129667 0.128040
-0.129849 0.128597
-0.184263 0.024785
-0.184816 0.024561
-0.185239 0.024394
-0.185518 0.024296
-0.185675 0.024274
-0.185767 0.024336
-0.185861 0.024488
-0.186007 0.024732
-0.186222 0.025065
-0.186484 0.025481
-0.186746 0.025968
-0.186963 0.026510
-0.187112 0.027093
-0.187201 0.027704
-0.187272 0.028333
-0.187384 0.028977
-0.187598 0.029635
-0.187953 0.030309
-0.188446 0.031003
-0.189032 0.031713
-0.189625 0.032438
-0.190124 0.033169
-0.190438 0.033897
-0.190510 0.034613
-0.190325 0.035305
-0.189915 0.035967
-0.189343 0.036590
-0.188685 0.037168
-0.188001 0.037695
-0.187316 0.038162
-0.186619 0.038563
-0.185879 0.038889
-0.185069 0.039139
-0.184191 0.039313
-0.183274 0.039417
-0.182380 0.039461
-0.181587 0.039453
-0.180971 0.039403
-0.180588 0.039313
-0.180459 0.039183
-0.180557 0.039012
-0.180816 0.038795
-0.181150 0.038527
-0.181469 0.038206
-0.181708 0.037829
-0.181830 0.037395
-0.181841 0.036906
-0.181779 0.036368
-0.181704 0.035787
-0.181676 0.035171
-0.181735 0.034524
-0.181889 0.033853
-0.182111 0.033157
-0.182365 0.032436
-0.182622 0.031690
-0.182873 0.030917
-0.183142 0.030116
-0.183471 0.029287
-0.183909 0.028431
-0.184498 0.027550
-0.185249 0.026649
-0.186133 0.025736
-0.187082 0.024821
-0.188002 0.023915
-0.188794 0.023031
-0.189374 0.022183
-0.189693 0.021385
-0.189741 0.020654
-0.189550 0.020001
-0.189179 0.019442
-0.188697 0.018987
-0.188156 0.018646
-0.187580 0.018427
-0.186963 0.018328
-0.186286 0.018342
-0.185538 0.018453
-0.184732 0.018640
-0.183912 0.018879
-0.183143 0.019146
-0.182499 0.019418
-0.182049 0.019676
-0.181830 0.019909
-0.181840 0.020112
-0.182031 0.020288
-0.182325 0.020449
-0.182628 0.020612
-0.182857 0.020797
-0.182956 0.021024
-0.182905 0.021315
-0.182726 0.021688
-0.182472 0.022158
-0.182213 0.022738
-0.182015 0.023433
-0.181917 0.024237
-0.181925 0.025135
-0.182015 0.026101
-0.182155 0.027106
-0.182319 0.028122
-0.182505 0.029124
-0.182733 0.030094
-0.183036 0.031022
-0.152816 0.105178
-0.151999 0.105074
-0.150959 0.104797
-0.149779 0.104381
-0.148560 0.103873
-0.147414 0.103330
-0.146456 0.102816
-0.145794 0.102399
-0.145521 0.102139
-0.145698 0.102087
-0.146353 0.102270
-0.147461 0.102690
-0.148953 0.103321
-0.150723 0.104114
-0.152647 0.105010
-0.154597 0.105943
-0.156452 0.106850
-0.158104 0.107671
-0.159460 0.108351
-0.160451 0.108848
-0.161030 0.109125
-0.161174 0.109165
-0.160889 0.108962
-0.160209 0.108528
-0.159195 0.107893
-0.157931 0.107102
-0.156523 0.106212
-0.155091 0.105290
-0.153754 0.104403
-0.152631 0.103617
-0.151814 0.102986
-0.151363 0.102543
-0.151296 0.102299
-0.151586 0.102242
-0.152165 0.102341
-0.152941 0.102551
-0.153813 0.102824
-0.154679 0.103109
-0.155443 0.103361
-0.156025 0.103542
-0.156363 0.103618
-0.156414 0.103570
-0.156158 0.103385
-0.155602 0.103063
-0.154775 0.102615
-0.153732 0.102061
-0.152549 0.101431
-0.151320 0.100763
-0.150154 0.100101
-0.149166 0.099493
-0.148468 0.098987
-0.148161 0.098630
-0.148319 0.098458
-0.148974 0.098496
-0.150109 0.098746
-0.151656 0.099191
-0.153503 0.099794
-0.155515 0.100506
-0.157548 0.101270
-0.159465 0.102027
-0.161141 0.102721
-0.162474 0.103305
-0.163386 0.103737
-0.163826 0.103987
-0.163775 0.104036
-0.163240 0.103874
-0.162263 0.103506
-0.160911 0.102949
-0.159278 0.102236
-0.157476 0.101413
-0.155634 0.100542
-0.153884 0.099693
-0.152353 0.098943
-0.151155 0.098363
-0.150376 0.098015
-0.150066 0.097930
-0.150229 0.098112
-0.150821 0.098530
-0.151761 0.099127
-0.152940 0.099832
-0.154236 0.100568
-0.155527 0.101259
-0.156702 0.101842
-0.157669 0.102264
-0.158360 0.102484
-0.158732 0.102481
-0.158769 0.102244
-0.158480 0.101780
-0.157901 0.101110
-0.157088 0.100267
-0.156120 0.099296
-0.155092 0.098252
-0.154114 0.097194
-0.153303 0.096181
-0.152773 0.095268
-0.152625 0.094499
-0.152933 0.093905
-0.153735 0.093496
-0.155016 0.093266
-0.156721 0.093188
-0.158749 0.093219
-0.145750 -0.104410
-0.146204 -0.104593
-0.146647 -0.104714
-0.147087 -0.104780
-0.147511 -0.104791
-0.147888 -0.104731
-0.148179 -0.104574
-0.148353 -0.104294
-0.148402 -0.103878
-0.148348 -0.103334
-0.148241 -0.102687
-0.148150 -0.101975
-0.148148 -0.101243
-0.148294 -0.100529
-0.148622 -0.099854
-0.149131 -0.099221
-0.149786 -0.098614
-0.150533 -0.098009
-0.151310 -0.097383
-0.152059 -0.096718
-0.152742 -0.096014
-0.153341 -0.095284
-0.153860 -0.094554
-0.154314 -0.093852
-0.154718 -0.093199
-0.155072 -0.092596
-0.155362 -0.092026
-0.155560 -0.091456
-0.155644 -0.090854
-0.155608 -0.090201
-0.155471 -0.089497
-0.155280 -0.088764
-0.155103 -0.088044
-0.155013 -0.087384
-0.155079 -0.086828
-0.155344 -0.086405
-0.155816 -0.086123
-0.156468 -0.085968
-0.157242 -0.085908
-0.158066 -0.085901
-0.158870 -0.085905
-0.159599 -0.085888
-0.160226 -0.085833
-0.160749 -0.085743
-0.161190 -0.085633
-0.161574 -0.085522
-0.161918 -0.085422
-0.162217 -0.085327
-0.162444 -0.085215
-0.162565 -0.085055
-0.162558 -0.084823
-0.162426 -0.084510
-0.162203 -0.084129
-0.161952 -0.083713
-0.161753 -0.083308
-0.161684 -0.082961
-0.161802 -0.082711
-0.162129 -0.082574
-0.162649 -0.082542
-0.163309 -0.082584
-0.164038 -0.082652
-0.164760 -0.082700
-0.165416 -0.082686
-0.165969 -0.082586
-0.166408 -0.082394
-0.166749 -0.082121
-0.167017 -0.081784
-0.167232 -0.081395
-0.167394 -0.080957
-0.167484 -0.080459
-0.167467 -0.079887
-0.167316 -0.079230
-0.167023 -0.078493
-0.166609 -0.077700
-0.166122 -0.076890
-0.165632 -0.076114
-0.165212 -0.075423
-0.164928 -0.074855
-0.164820 -0.074430
-0.164893 -0.074143
-0.165117 -0.073967
-0.165439 -0.073861
-0.165791 -0.073779
-0.166113 -0.073681
-0.166365 -0.073541
-0.166532 -0.073355
-0.166630 -0.073134
-0.166690 -0.072906
-0.166750 -0.072700
-0.166830 -0.072536
-0.166926 -0.072415
-0.167016 -0.072317
-0.167069 -0.072212
-0.167067 -0.072074
-0.167018 -0.071886
-0.166960 -0.071650
-0.166951 -0.071382
-0.167061 -0.071107
-0.167352 -0.070854
-0.167857 -0.070642
-0.168573 -0.070477
-0.016610 -0.174995
-0.016918 -0.174893
-0.017206 -0.174622
-0.017473 -0.174211
-0.017722 -0.173690
-0.017958 -0.173090
-0.018183 -0.172439
-0.018404 -0.171763
-0.018622 -0.171084
-0.018840 -0.170422
-0.019057 -0.169797
-0.019273 -0.169224
-0.019485 -0.168716
-0.019688 -0.168274
-0.019879 -0.167892
-0.020054 -0.167550
-0.020212 -0.167221
-0.020350 -0.166877
-0.020468 -0.166493
-0.020566 -0.166050
-0.020640 -0.165541
-0.020690 -0.164974
-0.020714 -0.164366
-0.020713 -0.163742
-0.020688 -0.163133
-0.020644 -0.162572
-0.020586 -0.162091
-0.020520 -0.161720
-0.020452 -0.161485
-0.020390 -0.161410
-0.020342 -0.161514
-0.020320 -0.161811
-0.020335 -0.162309
-0.020401 -0.163008
-0.020533 -0.163895
-0.020741 -0.164944
-0.021030 -0.166114
-0.021401 -0.167355
-0.021850 -0.168607
-0.022367 -0.169813
-0.022941 -0.170920
-0.023557 -0.171886
-0.024204 -0.172682
-0.024870 -0.173291
-0.025547 -0.173711
-0.026231 -0.173950
-0.026919 -0.174022
-0.027612 -0.173944
-0.028314 -0.173738
-0.029030 -0.173424
-0.029765 -0.173024
-0.030523 -0.172561
-0.031307 -0.172057
-0.032115 -0.171536
-0.032943 -0.171017
-0.033782 -0.170514
-0.034623 -0.170032
-0.035453 -0.169566
-0.036261 -0.169101
-0.037038 -0.168620
-0.037778 -0.168103
-0.038478 -0.167536
-0.039140 -0.166910
-0.039767 -0.166226
-0.040365 -0.165494
-0.040942 -0.164729
-0.041508 -0.163952
-0.042068 -0.163186
-0.042630 -0.162455
-0.043194 -0.161785
-0.043759 -0.161199
-0.044321 -0.160722
-0.044871 -0.160374
-0.045403 -0.160175
-0.045912 -0.160139
-0.046397 -0.160278
-0.046860 -0.160590
-0.047303 -0.161065
-0.047728 -0.161681
-0.048139 -0.162402
-0.048532 -0.163188
-0.048905 -0.163991
-0.049249 -0.164772
-0.049556 -0.165492
-0.049817 -0.166126
-0.050021 -0.166659
-0.050163 -0.167087
-0.050238 -0.167412
-0.050244 -0.167643
-0.050184 -0.167793
-0.050065 -0.167874
-0.049897 -0.167902
-0.049695 -0.167889
-0.049474 -0.167851
-0.049253 -0.167803
-0.049048 -0.167761
-0.048872 -0.167738
-0.048734 -0.167742
-0.048635 -0.167771
-0.048573 -0.167813
-0.048540 -0.167844
-0.023812 0.173779
-0.023065 0.174007
-0.022374 0.174266
-0.021738 0.174544
-0.021156 0.174838
-0.020628 0.175154
-0.020155 0.175507
-0.019737 0.175918
-0.019375 0.176407
-0.019068 0.176993
-0.018817 0.177680
-0.018619 0.178461
-0.018470 0.179315
-0.018363 0.180213
-0.018290 0.181119
-0.018241 0.182001
-0.018209 0.182832
-0.018187 0.183593
-0.018171 0.184271
-0.018162 0.184854
-0.018160 0.185332
-0.018171 0.185693
-0.018196 0.185923
-0.018239 0.186011
-0.018299 0.185950
-0.018373 0.185741
-0.018453 0.185396
-0.018528 0.184935
-0.018589 0.184385
-0.018624 0.183774
-0.018622 0.183127
-0.018575 0.182461
-0.018475 0.181788
-0.018318 0.181110
-0.018103 0.180428
-0.017832 0.179745
-0.017509 0.179065
-0.017139 0.178401
-0.016731 0.177767
-0.016290 0.177179
-0.015821 0.176649
-0.015327 0.176185
-0.014807 0.175789
-0.014257 0.175460
-0.013670 0.175196
-0.013041 0.174995
-0.012367 0.174863
-0.011648 0.174810
-0.010890 0.174853
-0.010103 0.175008
-0.009300 0.175291
-0.008495 0.175710
-0.007699 0.176266
-0.006918 0.176943
-0.006153 0.177719
-0.005402 0.178562
-0.004655 0.179439
-0.003905 0.180319
-0.003141 0.181175
-0.002354 0.181987
-0.001540 0.182738
-0.000694 0.183415
0.000184 0.184004
0.001092 0.184494
0.002026 0.184871
0.002977 0.185124
0.003939 0.185248
0.004898 0.185245
0.005847 0.185125
0.006776 0.184908
0.007682 0.184621
0.008563 0.184288
0.009422 0.183934
0.010265 0.183569
0.011096 0.183196
0.011920 0.182809
0.012735 0.182397
0.013540 0.181949
0.014326 0.181460
0.015086 0.180934
0.015811 0.180377
0.016492 0.179799
0.017122 0.179212
0.017695 0.178623
0.018209 0.178038
0.018665 0.177459
0.019068 0.176891
0.019425 0.176339
0.019748 0.175816
0.020049 0.175337
0.020340 0.174929
0.020633 0.174617
0.020935 0.174428
0.021249 0.174384
0.021577 0.174495
0.021915 0.174761
0.022259 0.175166
0.022608 0.175688
0.022959 0.176296
0.023313 0.176965
0.023676 0.177667
-0.078033 0.159398
-0.078778 0.159742
-0.079573 0.160107
-0.080430 0.160460
-0.081371 0.160787
-0.082421 0.161091
-0.083595 0.161373
-0.084885 0.161629
-0.086260 0.161841
-0.087665 0.161977
-0.089041 0.162008
-0.090338 0.161912
-0.091531 0.161691
-0.092617 0.161365
-0.093617 0.160967
-0.094563 0.160531
-0.095489 0.160080
-0.096422 0.159627
-0.097382 0.159170
-0.098373 0.158700
-0.099388 0.158200
-0.100405 0.157653
-0.101395 0.157040
-0.102320 0.156351
-0.103148 0.155593
-0.103854 0.154782
-0.104425 0.153951
-0.104853 0.153130
-0.105130 0.152339
-0.105249 0.151578
-0.105198 0.150831
-0.104972 0.150075
-0.104578 0.149296
-0.104040 0.148504
-0.103398 0.147727
-0.102704 0.147014
-0.102011 0.146423
-0.101365 0.146005
-0.100797 0.145797
-0.100323 0.145814
-0.099944 0.146052
-0.099651 0.146486
-0.099427 0.147076
-0.099257 0.147775
-0.099126 0.148536
-0.099033 0.149318
-0.098987 0.150094
-0.099010 0.150850
-0.099124 0.151576
-0.099342 0.152263
-0.099657 0.152890
-0.100035 0.153428
-0.100427 0.153847
-0.100783 0.154129
-0.101062 0.154272
-0.101247 0.154298
-0.101338 0.154245
-0.101356 0.154158
-0.101327 0.154072
-0.101282 0.154008
-0.101248 0.153973
-0.101250 0.153960
-0.101305 0.153955
-0.101428 0.153945
-0.101622 0.153916
-0.101887 0.153856
-0.102220 0.153762
-0.102616 0.153644
-0.103075 0.153522
-0.103595 0.153418
-0.104165 0.153345
-0.104757 0.153293
-0.105332 0.153231
-0.105847 0.153114
-0.106267 0.152897
-0.106576 0.152555
-0.106782 0.152082
-0.106914 0.151495
-0.107011 0.150827
-0.107112 0.150113
-0.107246 0.149385
-0.107425 0.148662
-0.107648 0.147954
-0.107902 0.147263
-0.108173 0.146586
-0.108448 0.145920
-0.108720 0.145267
-0.108991 0.144636
-0.109275 0.144047
-0.109594 0.143529
-0.109974 0.143116
-0.110434 0.142835
-0.110977 0.142694
-0.111585 0.142680
-0.112225 0.142763
-0.112860 0.142904
-0.113463 0.143074
-0.114025 0.143258
-0.114557 0.143458
-0.115084 0.143687
-0.115632 0.143958
-0.075646 -0.148519
-0.075558 -0.148228
-0.075523 -0.148052
-0.075571 -0.148044
-0.075729 -0.148247
-0.076015 -0.148685
-0.076440 -0.149363
-0.077005 -0.150260
-0.077698 -0.151336
-0.078498 -0.152532
-0.079375 -0.153780
-0.080292 -0.155009
-0.081210 -0.156147
-0.082088 -0.157129
-0.082889 -0.157897
-0.083585 -0.158408
-0.084156 -0.158630
-0.084591 -0.158552
-0.084890 -0.158180
-0.085062 -0.157541
-0.085125 -0.156679
-0.085104 -0.155651
-0.085028 -0.154526
-0.084934 -0.153377
-0.084854 -0.152273
-0.084820 -0.151280
-0.084859 -0.150447
-0.084990 -0.149806
-0.085222 -0.149370
-0.085557 -0.149128
-0.085987 -0.149056
-0.086500 -0.149113
-0.087077 -0.149249
-0.087696 -0.149408
-0.088332 -0.149530
-0.088961 -0.149561
-0.089560 -0.149454
-0.090111 -0.149175
-0.090596 -0.148708
-0.091008 -0.148056
-0.091344 -0.147239
-0.091611 -0.146295
-0.091825 -0.145274
-0.092008 -0.144237
-0.092188 -0.143250
-0.092396 -0.142378
-0.092661 -0.141681
-0.093011 -0.141205
-0.093466 -0.140980
-0.094035 -0.141017
-0.094721 -0.141306
-0.095515 -0.141820
-0.096400 -0.142516
-0.097353 -0.143338
-0.098342 -0.144226
-0.099334 -0.145112
-0.100289 -0.145932
-0.101168 -0.146629
-0.101936 -0.147155
-0.102563 -0.147477
-0.103029 -0.147578
-0.103326 -0.147458
-0.103459 -0.147131
-0.103446 -0.146631
-0.103315 -0.145999
-0.103103 -0.145288
-0.102850 -0.144555
-0.102599 -0.143855
-0.102387 -0.143238
-0.102245 -0.142740
-0.102195 -0.142383
-0.102248 -0.142172
-0.102405 -0.142098
-0.102659 -0.142138
-0.102992 -0.142261
-0.103378 -0.142425
-0.103784 -0.142585
-0.104176 -0.142690
-0.104516 -0.142690
-0.104775 -0.142543
-0.104929 -0.142215
-0.104965 -0.141691
-0.104879 -0.140969
-0.104682 -0.140067
-0.104393 -0.139021
-0.104039 -0.137879
-0.103656 -0.136700
-0.103284 -0.135549
-0.102966 -0.134491
-0.102747 -0.133582
-0.102663 -0.132871
-0.102748 -0.132388
-0.103022 -0.132146
-0.103492 -0.132142
-0.104154 -0.132357
-0.104989 -0.132760
-0.105968 -0.133310
-0.107054 -0.133959
-0.108201 -0.134652
-0.109364 -0.135332
-0.110497 -0.135945
-0.142892 0.114849
-0.143033 0.115076
-0.143119 0.115248
-0.143159 0.115369
-0.143164 0.115444
-0.143136 0.115475
-0.143077 0.115463
-0.142984 0.115414
-0.142863 0.115337
-0.142731 0.115249
-0.142621 0.115174
-0.142576 0.115141
-0.142642 0.115180
-0.142859 0.115314
-0.143245 0.115553
-0.143789 0.115888
-0.144450 0.116296
-0.145162 0.116738
-0.145851 0.117174
-0.146446 0.117569
-0.146889 0.117896
-0.147138 0.118143
-0.147170 0.118308
-0.146970 0.118396
-0.146536 0.118419
-0.145865 0.118388
-0.144959 0.118312
-0.143827 0.118200
-0.142493 0.118060
-0.140996 0.117910
-0.139398 0.117772
-0.137775 0.117682
-0.136215 0.117685
-0.134803 0.117829
-0.133607 0.118159
-0.132668 0.118700
-0.131987 0.119454
-0.131532 0.120395
-0.131246 0.121480
-0.131067 0.122654
-0.130936 0.123866
-0.130809 0.125071
-0.130660 0.126234
-0.130472 0.127332
-0.130238 0.128346
-0.129955 0.129260
-0.129614 0.130062
-0.129205 0.130739
-0.128717 0.131281
-0.128142 0.131691
-0.127483 0.131980
-0.126761 0.132179
-0.126010 0.132334
-0.125284 0.132506
-0.124643 0.132760
-0.124151 0.133158
-0.123858 0.133744
-0.123789 0.134533
-0.123938 0.135505
-0.124265 0.136613
-0.124714 0.137791
-0.125219 0.138970
-0.125721 0.140094
-0.126171 0.141117
-0.126530 0.142011
-0.126771 0.142757
-0.126870 0.143345
-0.126805 0.143766
-0.126553 0.144008
-0.126094 0.144063
-0.125417 0.143928
-0.124527 0.143613
-0.123445 0.143143
-0.122216 0.142563
-0.120904 0.141933
-0.119586 0.141325
-0.118342 0.140816
-0.117243 0.140473
-0.116337 0.140345
-0.115638 0.140447
-0.115123 0.140767
-0.114746 0.141265
-0.114452 0.141896
-0.114187 0.142613
-0.113911 0.143378
-0.113595 0.144159
-0.113220 0.144928
-0.112771 0.145660
-0.112235 0.146330
-0.111595 0.146911
-0.110836 0.147379
-0.109944 0.147719
-0.108916 0.147925
-0.107764 0.148013
-0.106516 0.148017
-0.105219 0.147988
-0.103930 0.147997
-0.102714 0.148123
-0.101632 0.148441
-0.100731 0.149010
-0.100033 0.149859
-0.014487 -0.170032
-0.014143 -0.170102
-0.013798 -0.170390
-0.013450 -0.170867
-0.013098 -0.171480
-0.012739 -0.172159
-0.012368 -0.172823
-0.011978 -0.173394
-0.011564 -0.173801
-0.011119 -0.173989
-0.010640 -0.173924
-0.010126 -0.173593
-0.009577 -0.173004
-0.008997 -0.172188
-0.008387 -0.171188
-0.007753 -0.170063
-0.007098 -0.168879
-0.006426 -0.167702
-0.005742 -0.166600
-0.005051 -0.165637
-0.004358 -0.164871
-0.003668 -0.164350
-0.002983 -0.164109
-0.002305 -0.164165
-0.001634 -0.164510
-0.000967 -0.165115
-0.000301 -0.165931
0.000367 -0.166891
0.001037 -0.167923
0.001711 -0.168953
0.002386 -0.169915
0.003060 -0.170753
0.003727 -0.171428
0.004383 -0.171920
0.005022 -0.172226
0.005642 -0.172357
0.006239 -0.172339
0.006813 -0.172204
0.007364 -0.171987
0.007895 -0.171728
0.008409 -0.171471
0.008910 -0.171259
0.009404 -0.171133
0.009894 -0.171131
0.010383 -0.171278
0.010875 -0.171584
0.011369 -0.172035
0.011863 -0.172600
0.012357 -0.173227
0.012847 -0.173856
0.013333 -0.174424
0.013815 -0.174871
0.014293 -0.175149
0.014766 -0.175222
0.015232 -0.175074
0.015691 -0.174706
0.016141 -0.174133
0.016582 -0.173387
0.017014 -0.172505
0.017439 -0.171535
0.017859 -0.170523
0.018274 -0.169521
0.018689 -0.168579
0.019108 -0.167747
0.019534 -0.167069
0.019975 -0.166578
0.020436 -0.166295
0.020924 -0.166220
0.021446 -0.166335
0.022007 -0.166604
0.022613 -0.166979
0.023265 -0.167407
0.023965 -0.167833
0.024710 -0.168212
0.025492 -0.168505
0.026304 -0.168688
0.027137 -0.168749
0.027984 -0.168689
0.028840 -0.168519
0.029703 -0.168256
0.030571 -0.167921
0.031445 -0.167543
0.032328 -0.167153
0.033223 -0.166786
0.034132 -0.166483
0.035059 -0.166282
0.036003 -0.166219
0.036966 -0.166319
0.037943 -0.166591
0.038929 -0.167024
0.039916 -0.167588
0.040894 -0.168237
0.041852 -0.168915
0.042780 -0.169563
0.043669 -0.170128
0.044514 -0.170562
0.045308 -0.170834
0.046052 -0.170923
0.046745 -0.170822
0.047391 -0.170537
0.047996 -0.170080
-0.149528 -0.101479
-0.149200 -0.101364
-0.148976 -0.101390
-0.148841 -0.101550
-0.148772 -0.101820
-0.148749 -0.102175
-0.148756 -0.102587
-0.148781 -0.103032
-0.148812 -0.103484
-0.148831 -0.103913
-0.148813 -0.104285
-0.148729 -0.104570
-0.148552 -0.104741
-0.148257 -0.104780
-0.147828 -0.104684
-0.147258 -0.104460
-0.146554 -0.104128
-0.145736 -0.103723
-0.144838 -0.103287
-0.143911 -0.102871
-0.143015 -0.102531
-0.142208 -0.102314
-0.141540 -0.102252
-0.141036 -0.102359
-0.140704 -0.102626
-0.140533 -0.103034
-0.140506 -0.103559
-0.140607 -0.104185
-0.140819 -0.104899
-0.141125 -0.105692
-0.141498 -0.106551
-0.141903 -0.107451
-0.142295 -0.108360
-0.142627 -0.109236
-0.142857 -0.110037
-0.142953 -0.110723
-0.142898 -0.111268
-0.142691 -0.111655
-0.142347 -0.111886
-0.141895 -0.111978
-0.141373 -0.111961
-0.140825 -0.111875
-0.140287 -0.111760
-0.139785 -0.111647
-0.139331 -0.111557
-0.138923 -0.111502
-0.138554 -0.111492
-0.138220 -0.111539
-0.137925 -0.111665
-0.137682 -0.111898
-0.137509 -0.112264
-0.137416 -0.112774
-0.137408 -0.113418
-0.137468 -0.114161
-0.137568 -0.114948
-0.137670 -0.115721
-0.137732 -0.116424
-0.137715 -0.117012
-0.137586 -0.117456
-0.137326 -0.117739
-0.136934 -0.117867
-0.136423 -0.117857
-0.135825 -0.117740
-0.135177 -0.117554
-0.134515 -0.117331
-0.133865 -0.117095
-0.133239 -0.116852
-0.132640 -0.116603
-0.132071 -0.116346
-0.131542 -0.116089
-0.131077 -0.115850
-0.130711 -0.115662
-0.130481 -0.115561
-0.130413 -0.115583
-0.130517 -0.115743
-0.130774 -0.116041
-0.131147 -0.116450
-0.131584 -0.116931
-0.132031 -0.117432
-0.132437 -0.117907
-0.132764 -0.118316
-0.132984 -0.118635
-0.133087 -0.118860
-0.133074 -0.119000
-0.132951 -0.119073
-0.132725 -0.119100
-0.132401 -0.119091
-0.131982 -0.119049
-0.131469 -0.118970
-0.130872 -0.118853
-0.130216 -0.118708
-0.129537 -0.118561
-0.128887 -0.118452
-0.128324 -0.118429
-0.127904 -0.118536
-0.127669 -0.118802
-0.127637 -0.119233
-0.127802 -0.119810
-0.128133 -0.120497
-0.128579 -0.121247
-0.129081 -0.122010
0.054280 -0.177578
0.053725 -0.177768
0.053097 -0.177536
0.052408 -0.176897
0.051662 -0.175863
0.050859 -0.174453
0.049997 -0.172705
0.049076 -0.170690
0.048105 -0.168513
0.047096 -0.166317
0.046074 -0.164266
0.045066 -0.162528
0.044098 -0.161241
0.043194 -0.160481
0.042363 -0.160243
0.041605 -0.160439
0.040905 -0.160932
0.040246 -0.161576
0.039615 -0.162249
0.038999 -0.162865
0.038394 -0.163375
0.037796 -0.163760
0.037202 -0.164016
0.036610 -0.164148
0.036016 -0.164154
0.035418 -0.164031
0.034817 -0.163779
0.034214 -0.163407
0.033616 -0.162941
0.033035 -0.162435
0.032488 -0.161974
0.031994 -0.161670
0.031575 -0.161657
0.031251 -0.162066
0.031030 -0.162997
0.030909 -0.164476
0.030869 -0.166441
0.030883 -0.168752
0.030920 -0.171227
0.030955 -0.173686
0.030971 -0.175980
0.030962 -0.178005
0.030926 -0.179692
0.030869 -0.181002
0.030795 -0.181909
0.030709 -0.182389
0.030607 -0.182419
0.030483 -0.181986
0.030326 -0.181095
0.030122 -0.179778
0.029861 -0.178100
0.029531 -0.176162
0.029131 -0.174099
0.028661 -0.172064
0.028133 -0.170222
0.027561 -0.168719
0.026966 -0.167658
0.026364 -0.167066
0.025771 -0.166901
0.025194 -0.167060
0.024637 -0.167421
0.024101 -0.167870
0.023584 -0.168318
0.023084 -0.168699
0.022594 -0.168968
0.022104 -0.169090
0.021604 -0.169033
0.021082 -0.168770
0.020529 -0.168281
0.019940 -0.167561
0.019314 -0.166626
0.018657 -0.165520
0.017980 -0.164312
0.017296 -0.163102
0.016621 -0.162013
0.015966 -0.161191
0.015335 -0.160783
0.014728 -0.160913
0.014134 -0.161655
0.013539 -0.163004
0.012927 -0.164878
0.012287 -0.167136
0.011611 -0.169616
0.010899 -0.172163
0.010156 -0.174646
0.009387 -0.176957
0.008601 -0.179006
0.007809 -0.180710
0.007021 -0.181995
0.006247 -0.182793
0.005497 -0.183059
0.004776 -0.182776
0.004090 -0.181958
0.003438 -0.180661
0.002815 -0.178977
0.002210 -0.177037
0.001607 -0.175003
0.000989 -0.173053
0.000342 -0.171367
-0.000342 -0.170088
-0.001058 -0.169301
-0.174714 -0.050821
-0.174300 -0.050721
-0.173807 -0.050612
-0.173273 -0.050501
-0.172743 -0.050400
-0.172260 -0.050320
-0.171864 -0.050280
-0.171588 -0.050296
-0.171451 -0.050387
-0.171464 -0.050568
-0.171623 -0.050852
-0.171909 -0.051244
-0.172292 -0.051743
-0.172733 -0.052336
-0.173186 -0.053005
-0.173605 -0.053725
-0.173953 -0.054471
-0.174198 -0.055222
-0.174321 -0.055958
-0.174312 -0.056666
-0.174170 -0.057338
-0.173902 -0.057967
-0.173522 -0.058554
-0.173047 -0.059101
-0.172504 -0.059614
-0.171921 -0.060101
-0.171331 -0.060576
-0.170765 -0.061055
-0.170256 -0.061556
-0.169831 -0.062098
-0.169510 -0.062700
-0.169307 -0.063376
-0.169223 -0.064132
-0.169244 -0.064967
-0.169342 -0.065867
-0.169477 -0.066810
-0.169603 -0.067768
-0.169677 -0.068715
-0.169661 -0.069624
-0.169530 -0.070474
-0.169268 -0.071247
-0.168870 -0.071930
-0.168341 -0.072517
-0.167693 -0.073006
-0.166944 -0.073401
-0.166117 -0.073713
-0.165242 -0.073963
-0.164353 -0.074174
-0.163487 -0.074378
-0.162684 -0.074607
-0.161981 -0.074893
-0.161414 -0.075265
-0.161013 -0.075745
-0.160794 -0.076345
-0.160758 -0.077063
-0.160889 -0.077885
-0.161153 -0.078782
-0.161504 -0.079719
-0.161894 -0.080652
-0.162275 -0.081542
-0.162603 -0.082353
-0.162844 -0.083055
-0.162972 -0.083627
-0.162969 -0.084056
-0.162825 -0.084339
-0.162536 -0.084478
-0.162108 -0.084486
-0.161554 -0.084381
-0.160897 -0.084188
-0.160167 -0.083937
-0.159400 -0.083663
-0.158637 -0.083403
-0.157924 -0.083196
-0.157304 -0.083081
-0.156815 -0.083089
-0.156482 -0.083244
-0.156310 -0.083551
-0.156282 -0.083996
-0.156363 -0.084553
-0.156512 -0.085183
-0.156682 -0.085846
-0.156837 -0.086504
-0.156944 -0.087123
-0.156983 -0.087674
-0.156937 -0.088137
-0.156797 -0.088496
-0.156558 -0.088743
-0.156222 -0.088878
-0.155793 -0.088911
-0.155286 -0.088857
-0.154720 -0.088743
-0.154122 -0.088601
-0.153523 -0.088469
-0.152959 -0.088391
-0.152469 -0.088411
-0.152086 -0.088567
-0.151836 -0.088888
-0.151727 -0.089385
-0.151750 -0.090048
-0.151878 -0.090853
-0.152075 -0.091762
0.142816 0.119972
0.142973 0.119055
0.142923 0.118090
0.142713 0.117109
0.142403 0.116151
0.142062 0.115255
0.141769 0.114456
0.141575 0.113792
0.141535 0.113281
0.141661 0.112938
0.141962 0.112761
0.142429 0.112745
0.143038 0.112885
0.143768 0.113167
0.144586 0.113572
0.145449 0.114072
0.146304 0.114625
0.147098 0.115179
0.147774 0.115685
0.148287 0.116097
0.148608 0.116375
0.148726 0.116498
0.148650 0.116456
0.148400 0.116260
0.148017 0.115931
0.147548 0.115507
0.147052 0.115027
0.146580 0.114537
0.146173 0.114078
0.145870 0.113672
0.145687 0.113332
0.145630 0.113056
0.145709 0.112832
0.145917 0.112650
0.146257 0.112493
0.146733 0.112342
0.147332 0.112174
0.148025 0.111964
0.148777 0.111682
0.149536 0.111301
0.150251 0.110799
0.150878 0.110160
0.151385 0.109381
0.151757 0.108468
0.152000 0.107436
0.152135 0.106312
0.152197 0.105128
0.152234 0.103920
0.152304 0.102722
0.152458 0.101567
0.152740 0.100483
0.153175 0.099490
0.153773 0.098603
0.154538 0.097823
0.155459 0.097156
0.156518 0.096601
0.157700 0.096147
0.158965 0.095783
0.160269 0.095482
0.161553 0.095210
0.162751 0.094932
0.163801 0.094611
0.164655 0.094213
0.165277 0.093719
0.165648 0.093119
0.165783 0.092408
0.165703 0.091601
0.165446 0.090720
0.165071 0.089789
0.164633 0.088840
0.164188 0.087906
0.163783 0.087011
0.163458 0.086170
0.163237 0.085391
0.163134 0.084675
0.163169 0.084010
0.163350 0.083394
0.163686 0.082819
0.164182 0.082274
0.164820 0.081751
0.165566 0.081238
0.166371 0.080719
0.167170 0.080184
0.167899 0.079622
0.168508 0.079024
0.168963 0.078385
0.169243 0.077709
0.169353 0.077003
0.169317 0.076278
0.169181 0.075542
0.168987 0.074820
0.168804 0.074115
0.168678 0.073444
0.168654 0.072817
0.168759 0.072245
0.169014 0.071733
0.169418 0.071296
0.169972 0.070948
0.170672 0.070698
0.171497 0.070560
0.172426 0.070530
0.193531 0.043750
0.192884 0.043094
0.191563 0.042370
0.189637 0.041591
0.187233 0.040772
0.184527 0.039932
0.181745 0.039095
0.179144 0.038286
0.176982 0.037531
0.175477 0.036851
0.174765 0.036258
0.174882 0.035750
0.175773 0.035319
0.177321 0.034948
0.179382 0.034622
0.181800 0.034329
0.184417 0.034053
0.187066 0.033787
0.189584 0.033519
0.191807 0.033243
0.193581 0.032952
0.194777 0.032642
0.195301 0.032312
0.195106 0.031959
0.194202 0.031584
0.192654 0.031188
0.190589 0.030774
0.188185 0.030349
0.185669 0.029922
0.183295 0.029508
0.181311 0.029119
0.179924 0.028763
0.179259 0.028438
0.179353 0.028137
0.180160 0.027845
0.181582 0.027546
0.183490 0.027226
0.185733 0.026874
0.188144 0.026483
0.190541 0.026055
0.192740 0.025592
0.194570 0.025103
0.195882 0.024601
0.196564 0.024097
0.196546 0.023604
0.195809 0.023134
0.194385 0.022694
0.192361 0.022291
0.189879 0.021927
0.187129 0.021603
0.184346 0.021314
0.181787 0.021055
0.179701 0.020820
0.178294 0.020600
0.177694 0.020391
0.177943 0.020184
0.179000 0.019972
0.180766 0.019747
0.183096 0.019500
0.185816 0.019223
0.188719 0.018914
0.191583 0.018569
0.194189 0.018196
0.196342 0.017804
0.197881 0.017408
0.198692 0.017027
0.198713 0.016678
0.197937 0.016376
0.196409 0.016129
0.194228 0.015942
0.191549 0.015814
0.188572 0.015736
0.185536 0.015699
0.182693 0.015693
0.180286 0.015706
0.178510 0.015726
0.177495 0.015740
0.177293 0.015731
0.177889 0.015683
0.179209 0.015583
0.181131 0.015423
0.183482 0.015204
0.186049 0.014936
0.188606 0.014638
0.190931 0.014334
0.192833 0.014051
0.194165 0.013811
0.194828 0.013633
0.194772 0.013530
0.194003 0.013502
0.192575 0.013546
0.190595 0.013647
0.188218 0.013789
0.185644 0.013950
0.183106 0.014108
0.180847 0.014245
0.179088 0.014344
0.178003 0.014398
0.177694 0.014406
0.178194 0.014372
0.179471 0.014310
-0.151280 -0.117567
-0.151392 -0.117636
-0.151103 -0.117292
-0.150437 -0.116550
-0.149450 -0.115455
-0.148228 -0.114084
-0.146869 -0.112526
-0.145481 -0.110879
-0.144161 -0.109241
-0.142983 -0.107691
-0.142001 -0.106301
-0.141243 -0.105120
-0.140723 -0.104186
-0.140446 -0.103522
-0.140402 -0.103133
-0.140569 -0.103005
-0.140911 -0.103109
-0.141372 -0.103385
-0.141882 -0.103765
-0.142363 -0.104166
-0.142736 -0.104508
-0.142934 -0.104722
-0.142910 -0.104758
-0.142637 -0.104595
-0.142118 -0.104234
-0.141380 -0.103703
-0.140477 -0.103059
-0.139485 -0.102378
-0.138494 -0.101747
-0.137602 -0.101261
-0.136901 -0.101005
-0.136472 -0.101054
-0.136370 -0.101450
-0.136627 -0.102216
-0.137245 -0.103342
-0.138205 -0.104802
-0.139465 -0.106550
-0.140961 -0.108516
-0.142605 -0.110609
-0.144293 -0.112729
-0.145906 -0.114755
-0.147326 -0.116577
-0.148448 -0.118092
-0.149189 -0.119221
-0.149494 -0.119914
-0.149341 -0.120152
-0.148738 -0.119946
-0.147728 -0.119342
-0.146385 -0.118414
-0.144802 -0.117255
-0.143094 -0.115980
-0.141378 -0.114705
-0.139769 -0.113540
-0.138363 -0.112584
-0.137235 -0.111907
-0.136433 -0.111553
-0.135978 -0.111535
-0.135860 -0.111837
-0.136043 -0.112414
-0.136459 -0.113192
-0.137018 -0.114074
-0.137617 -0.114951
-0.138150 -0.115715
-0.138525 -0.116265
-0.138669 -0.116527
-0.138534 -0.116451
-0.138097 -0.116014
-0.137362 -0.115226
-0.136357 -0.114120
-0.135140 -0.112763
-0.133790 -0.111240
-0.132410 -0.109660
-0.131114 -0.108138
-0.130027 -0.106797
-0.129262 -0.105750
-0.128916 -0.105090
-0.129061 -0.104889
-0.129730 -0.105187
-0.130918 -0.105989
-0.132581 -0.107263
-0.134633 -0.108931
-0.136955 -0.110881
-0.139398 -0.112960
-0.141806 -0.115010
-0.144024 -0.116873
-0.145921 -0.118416
-0.147391 -0.119544
-0.148360 -0.120192
-0.148785 -0.120336
-0.148658 -0.119984
-0.148002 -0.119178
-0.146868 -0.117988
-0.145341 -0.116513
-0.143529 -0.114874
-0.141555 -0.113201
-0.139556 -0.111633
-0.137662 -0.110302
-0.136002 -0.109326
-0.134679 -0.108793
-0.133772 -0.108762
-0.133326 -0.109245
0.149210 0.089960
0.150120 0.089930
0.151431 0.090059
0.153100 0.090345
0.155062 0.090777
0.157222 0.091327
0.159463 0.091955
0.161660 0.092613
0.163693 0.093252
0.165465 0.093832
0.166910 0.094319
0.167999 0.094691
0.168737 0.094934
0.169160 0.095048
0.169325 0.095041
0.169298 0.094929
0.169145 0.094729
0.168924 0.094464
0.168688 0.094155
0.168482 0.093823
0.168345 0.093490
0.168312 0.093176
0.168413 0.092901
0.168667 0.092677
0.169075 0.092511
0.169610 0.092396
0.170212 0.092315
0.170792 0.092242
0.171253 0.092150
0.171504 0.092016
0.171479 0.091822
0.171143 0.091557
0.170497 0.091213
0.169570 0.090792
0.168413 0.090296
0.167086 0.089735
0.165654 0.089122
0.164175 0.088470
0.162703 0.087797
0.161284 0.087121
0.159962 0.086464
0.158781 0.085849
0.157787 0.085305
0.157030 0.084865
0.156562 0.084563
0.156426 0.084431
0.156648 0.084493
0.157219 0.084753
0.158098 0.085199
0.159213 0.085800
0.160480 0.086510
0.161816 0.087279
0.163150 0.088061
0.164435 0.088816
0.165640 0.089513
0.166750 0.090133
0.167758 0.090666
0.168657 0.091107
0.169439 0.091457
0.170086 0.091717
0.170582 0.091891
0.170910 0.091987
0.171063 0.092012
0.171053 0.091984
0.170910 0.091922
0.170683 0.091851
0.170441 0.091798
0.170249 0.091784
0.170160 0.091819
0.170192 0.091898
0.170328 0.092002
0.170523 0.092102
0.170721 0.092169
0.170871 0.092180
0.170941 0.092124
0.170914 0.091998
0.170787 0.091807
0.170563 0.091558
0.170238 0.091254
0.169802 0.090897
0.169235 0.090484
0.168511 0.090012
0.167607 0.089479
0.166509 0.088888
0.165224 0.088247
0.163779 0.087572
0.162229 0.086886
0.160649 0.086219
0.159129 0.085603
0.157758 0.085069
0.156611 0.084641
0.155734 0.084329
0.155153 0.084132
0.154871 0.084038
0.154888 0.084034
0.155200 0.084102
0.155809 0.084232
0.156714 0.084414
0.157903 0.084639
0.159352 0.084897
0.161012 0.085175
0.172897 0.089150
0.173454 0.088364
0.173609 0.087429
0.173359 0.086364
0.172727 0.085201
0.171766 0.083982
0.170560 0.082760
0.169217 0.081592
0.167868 0.080538
0.166649 0.079650
0.165689 0.078965
0.165095 0.078500
0.164936 0.078251
0.165237 0.078197
0.165980 0.078306
0.167105 0.078543
0.168517 0.078867
0.170099 0.079239
0.171716 0.079618
0.173235 0.079969
0.174533 0.080263
0.175505 0.080476
0.176070 0.080595
0.176176 0.080613
0.175802 0.080529
0.174963 0.080350
0.173707 0.080084
0.172121 0.079744
0.170323 0.079350
0.168459 0.078923
0.166695 0.078495
0.165202 0.078102
0.164135 0.077786
0.163619 0.077587
0.163727 0.077534
0.164474 0.077644
0.165809 0.077908
0.167633 0.078298
0.169807 0.078767
0.172170 0.079261
0.174559 0.079726
0.176811 0.080113
0.178786 0.080384
0.180360 0.080507
0.181437 0.080464
0.181954 0.080241
0.181879 0.079833
0.181220 0.079241
0.180022 0.078477
0.178372 0.077567
0.176393 0.076549
0.174242 0.075477
0.172099 0.074413
0.170154 0.073424
0.168583 0.072569
0.167525 0.071888
0.167062 0.071395
0.167209 0.071076
0.167911 0.070897
0.169061 0.070810
0.170513 0.070766
0.172104 0.070721
0.173669 0.070634
0.175057 0.070479
0.176141 0.070235
0.176822 0.069888
0.177038 0.069433
0.176755 0.068870
0.175980 0.068206
0.174753 0.067454
0.173151 0.066633
0.171290 0.065771
0.169322 0.064898
0.167427 0.064055
0.165805 0.063283
0.164656 0.062624
0.164157 0.062116
0.164429 0.061782
0.165523 0.061629
0.167402 0.061644
0.169947 0.061795
0.172983 0.062041
0.176296 0.062335
0.179664 0.062634
0.182874 0.062902
0.185736 0.063112
0.188093 0.063244
0.189825 0.063288
0.190849 0.063240
0.191127 0.063098
0.190661 0.062868
0.189497 0.062557
0.187722 0.062180
0.185469 0.061757
0.182907 0.061315
0.180243 0.060889
0.177700 0.060521
0.175504 0.060251
0.173853 0.060118
0.172894 0.060147
0.172701 0.060351
0.188701 0.053831
0.188481 0.052800
0.187704 0.051723
0.186424 0.050617
0.184730 0.049494
0.182734 0.048371
0.180574 0.047265
0.178400 0.046197
0.176377 0.045191
0.174676 0.044274
0.173460 0.043473
0.172870 0.042814
0.172997 0.042313
0.173866 0.041968
0.175412 0.041761
0.177486 0.041662
0.179889 0.041633
0.182403 0.041639
0.184822 0.041655
0.186970 0.041666
0.188714 0.041666
0.189957 0.041657
0.190646 0.041642
0.190765 0.041621
0.190331 0.041597
0.189392 0.041565
0.188024 0.041524
0.186331 0.041464
0.184437 0.041383
0.182485 0.041279
0.180638 0.041152
0.179062 0.041003
0.177919 0.040835
0.177342 0.040651
0.177420 0.040451
0.178164 0.040234
0.179508 0.039996
0.181314 0.039734
0.183395 0.039448
0.185555 0.039138
0.187608 0.038808
0.189397 0.038465
0.190805 0.038111
0.191752 0.037752
0.192193 0.037388
0.192123 0.037013
0.191561 0.036624
0.190560 0.036212
0.189197 0.035768
0.187574 0.035289
0.185818 0.034773
0.184075 0.034221
0.182501 0.033644
0.181262 0.033051
0.180511 0.032455
0.180365 0.031869
0.180887 0.031296
0.182055 0.030736
0.183765 0.030175
0.185843 0.029604
0.188088 0.029008
0.190298 0.028384
0.192292 0.027734
0.193925 0.027069
0.195093 0.026398
0.195725 0.025738
0.195787 0.025097
0.195277 0.024484
0.194223 0.023901
0.192684 0.023347
0.190746 0.022821
0.188528 0.022312
0.186175 0.021812
0.183857 0.021311
0.181758 0.020796
0.180069 0.020253
0.178953 0.019669
0.178529 0.019035
0.178844 0.018341
0.179854 0.017589
0.181434 0.016788
0.183407 0.015957
0.185571 0.015120
0.187733 0.014306
0.189726 0.013542
0.191412 0.012855
0.192694 0.012259
0.193510 0.011764
0.193826 0.011375
0.193637 0.011085
0.192966 0.010886
0.191865 0.010764
0.190410 0.010704
0.188708 0.010688
0.186896 0.010699
0.185134 0.010719
0.183596 0.010736
0.182461 0.010740
0.181888 0.010721
0.181981 0.010681
0.182769 0.010623
0.051805 -0.164027
0.052031 -0.164304
0.052230 -0.164706
0.052390 -0.165205
0.052499 -0.165753
0.052544 -0.166285
0.052512 -0.166731
0.052392 -0.167018
0.052176 -0.167089
0.051862 -0.166910
0.051455 -0.166483
0.050968 -0.165843
0.050421 -0.165057
0.049838 -0.164211
0.049243 -0.163389
0.048653 -0.162655
0.048077 -0.162043
0.047522 -0.161558
0.046992 -0.161191
0.046496 -0.160930
0.046047 -0.160775
0.045659 -0.160728
0.045344 -0.160795
0.045109 -0.160973
0.044955 -0.161246
0.044879 -0.161583
0.044870 -0.161942
0.044911 -0.162267
0.044983 -0.162505
0.045068 -0.162611
0.045146 -0.162564
0.045210 -0.162370
0.045257 -0.162072
0.045296 -0.161738
0.045343 -0.161451
0.045415 -0.161290
0.045530 -0.161307
0.045698 -0.161513
0.045920 -0.161889
0.046191 -0.162399
0.046507 -0.163011
0.046861 -0.163711
0.047248 -0.164498
0.047665 -0.165380
0.048104 -0.166358
0.048552 -0.167415
0.048993 -0.168511
0.049407 -0.169588
0.049775 -0.170566
0.050081 -0.171364
0.050315 -0.171903
0.050472 -0.172127
0.050555 -0.172011
0.050576 -0.171567
0.050549 -0.170842
0.050490 -0.169919
0.050414 -0.168893
0.050329 -0.167858
0.050240 -0.166884
0.050144 -0.166011
0.050039 -0.165249
0.049923 -0.164600
0.049804 -0.164066
0.049693 -0.163659
0.049606 -0.163395
0.049560 -0.163288
0.049569 -0.163342
0.049643 -0.163544
0.049784 -0.163861
0.049986 -0.164242
0.050236 -0.164621
0.050518 -0.164929
0.050814 -0.165110
0.051110 -0.165131
0.051399 -0.164989
0.051679 -0.164715
0.051956 -0.164366
0.052243 -0.164013
0.052552 -0.163716
0.052895 -0.163510
0.053278 -0.163399
0.053700 -0.163366
0.054157 -0.163391
0.054646 -0.163464
0.055166 -0.163596
0.055717 -0.163809
0.056299 -0.164123
0.056907 -0.164552
0.057530 -0.165088
0.058151 -0.165699
0.058748 -0.166337
0.059300 -0.166935
0.059788 -0.167424
0.060200 -0.167745
0.060530 -0.167853
0.060783 -0.167733
0.060972 -0.167400
0.061116 -0.166897
0.061237 -0.166288
0.061358 -0.165642
0.061491 -0.165019
0.098272 0.151889
0.097948 0.151522
0.097678 0.151355
0.097467 0.151368
0.097317 0.151543
0.097234 0.151868
0.097222 0.152341
0.097287 0.152955
0.097423 0.153696
0.097610 0.154532
0.097814 0.155410
0.097988 0.156258
0.098077 0.156995
0.098030 0.157543
0.097809 0.157843
0.097391 0.157859
0.096782 0.157591
0.096010 0.157075
0.095138 0.156377
0.094243 0.155588
0.093417 0.154810
0.092741 0.154132
0.092269 0.153622
0.092023 0.153312
0.091996 0.153206
0.092162 0.153294
0.092494 0.153562
0.092971 0.154000
0.093575 0.154594
0.094288 0.155323
0.095081 0.156146
0.095908 0.156999
0.096712 0.157803
0.097422 0.158470
0.097971 0.158921
0.098301 0.159093
0.098372 0.158951
0.098171 0.158491
0.097714 0.157740
0.097047 0.156751
0.096239 0.155605
0.095370 0.154396
0.094525 0.153217
0.093774 0.152153
0.093171 0.151265
0.092753 0.150590
0.092543 0.150148
0.092552 0.149950
0.092792 0.150000
0.093265 0.150298
0.093965 0.150832
0.094869 0.151573
0.095933 0.152467
0.097093 0.153436
0.098269 0.154391
0.099381 0.155236
0.100357 0.155887
0.101142 0.156279
0.101710 0.156372
0.102062 0.156159
0.102226 0.155663
0.102253 0.154936
0.102210 0.154054
0.102166 0.153102
0.102185 0.152160
0.102314 0.151296
0.102582 0.150555
0.103004 0.149967
0.103588 0.149550
0.104344 0.149320
0.105280 0.149287
0.106402 0.149449
0.107700 0.149783
0.109139 0.150239
0.110658 0.150740
0.112178 0.151190
0.113609 0.151492
0.114862 0.151561
0.115866 0.151335
0.116573 0.150783
0.116959 0.149907
0.117030 0.148743
0.116820 0.147353
0.116383 0.145820
0.115789 0.144233
0.115113 0.142675
0.114425 0.141218
0.113786 0.139914
0.113250 0.138800
0.112861 0.137905
0.112662 0.137251
0.112692 0.136860
0.112979 0.136744
0.113536 0.136902
0.114346 0.137307
0.115361 0.137909
0.116503 0.138634
0.117674 0.139393
0.118776 0.140098
0.119721 0.140668
0.120443 0.141047
-0.052028 -0.167024
-0.051765 -0.166878
-0.051390 -0.166341
-0.050918 -0.165475
-0.050377 -0.164372
-0.049798 -0.163148
-0.049222 -0.161932
-0.048687 -0.160859
-0.048230 -0.160061
-0.047879 -0.159648
-0.047652 -0.159702
-0.047552 -0.160265
-0.047571 -0.161337
-0.047691 -0.162872
-0.047884 -0.164789
-0.048116 -0.166970
-0.048347 -0.169272
-0.048537 -0.171535
-0.048647 -0.173602
-0.048642 -0.175329
-0.048495 -0.176598
-0.048189 -0.177329
-0.047715 -0.177482
-0.047076 -0.177060
-0.046283 -0.176105
-0.045353 -0.174699
-0.044312 -0.172954
-0.043188 -0.171006
-0.042013 -0.169007
-0.040819 -0.167110
-0.039640 -0.165459
-0.038504 -0.164174
-0.037438 -0.163343
-0.036459 -0.163011
-0.035580 -0.163182
-0.034799 -0.163817
-0.034105 -0.164832
-0.033479 -0.166113
-0.032893 -0.167523
-0.032317 -0.168916
-0.031724 -0.170159
-0.031091 -0.171138
-0.030400 -0.171769
-0.029642 -0.172001
-0.028812 -0.171818
-0.027911 -0.171240
-0.026947 -0.170316
-0.025929 -0.169124
-0.024871 -0.167767
-0.023788 -0.166362
-0.022699 -0.165039
-0.021618 -0.163928
-0.020558 -0.163145
-0.019531 -0.162786
-0.018539 -0.162912
-0.017584 -0.163541
-0.016660 -0.164644
-0.015763 -0.166141
-0.014883 -0.167913
-0.014014 -0.169810
-0.013151 -0.171674
-0.012288 -0.173353
-0.011424 -0.174714
-0.010558 -0.175655
-0.009689 -0.176109
-0.008819 -0.176047
-0.007948 -0.175474
-0.007076 -0.174429
-0.006204 -0.172981
-0.005334 -0.171226
-0.004464 -0.169285
-0.003595 -0.167298
-0.002727 -0.165415
-0.001859 -0.163788
-0.000989 -0.162557
-0.000116 -0.161834
0.000765 -0.161688
0.001653 -0.162135
0.002551 -0.163125
0.003456 -0.164552
0.004365 -0.166265
0.005272 -0.168095
0.006172 -0.169873
0.007060 -0.171450
0.007930 -0.172707
0.008778 -0.173559
0.009603 -0.173955
0.010402 -0.173881
0.011176 -0.173351
0.011928 -0.172410
0.012659 -0.171131
0.013374 -0.169614
0.014081 -0.167981
0.014788 -0.166372
0.015508 -0.164935
0.016257 -0.163816
0.017052 -0.163144
0.017910 -0.163024
0.018845 -0.163515
0.019865 -0.164617
0.020967 -0.166261
0.054967 0.171295
0.054226 0.171124
0.053449 0.170904
0.052654 0.170667
0.051860 0.170448
0.051085 0.170284
0.050349 0.170211
0.049663 0.170259
0.049039 0.170451
0.048481 0.170798
0.047989 0.171297
0.047555 0.171933
0.047171 0.172675
0.046824 0.173484
0.046502 0.174312
0.046194 0.175109
0.045888 0.175828
0.045580 0.176426
0.045262 0.176868
0.044929 0.177131
0.044578 0.177202
0.044204 0.177079
0.043804 0.176769
0.043377 0.176290
0.042925 0.175668
0.042448 0.174937
0.041953 0.174137
0.041447 0.173312
0.040938 0.172510
0.040435 0.171775
0.039947 0.171146
0.039481 0.170653
0.039042 0.170313
0.038632 0.170126
0.038249 0.170079
0.037887 0.170143
0.037536 0.170285
0.037186 0.170468
0.036826 0.170657
0.036449 0.170825
0.036049 0.170948
0.035626 0.171014
0.035181 0.171014
0.034718 0.170948
0.034245 0.170820
0.033768 0.170644
0.033296 0.170439
0.032838 0.170236
0.032404 0.170067
0.032002 0.169973
0.031641 0.169991
0.031324 0.170157
0.031054 0.170493
0.030827 0.171011
0.030637 0.171705
0.030473 0.172552
0.030322 0.173515
0.030174 0.174550
0.030017 0.175605
0.029844 0.176632
0.029651 0.177584
0.029433 0.178424
0.029188 0.179121
0.028913 0.179652
0.028605 0.180006
0.028260 0.180180
0.027880 0.180182
0.027465 0.180030
0.027019 0.179754
0.026549 0.179390
0.026064 0.178983
0.025571 0.178577
0.025080 0.178218
0.024597 0.177941
0.024127 0.177770
0.023671 0.177713
0.023229 0.177762
0.022797 0.177897
0.022370 0.178086
0.021940 0.178296
0.021501 0.178497
0.021047 0.178661
0.020571 0.178771
0.020071 0.178813
0.019545 0.178779
0.018995 0.178664
0.018421 0.178468
0.017832 0.178197
0.017232 0.177862
0.016627 0.177486
0.016025 0.177099
0.015433 0.176740
0.014856 0.176451
0.014298 0.176275
0.013761 0.176248
0.013247 0.176393
0.012757 0.176719
0.012291 0.177216
0.011849 0.177861
0.011433 0.178620
0.011045 0.179450
0.044105 -0.161626
0.043881 -0.162392
0.043774 -0.163399
0.043762 -0.164575
0.043828 -0.165862
0.043960 -0.167211
0.044152 -0.168568
0.044395 -0.169864
0.044676 -0.171015
0.044980 -0.171928
0.045290 -0.172521
0.045592 -0.172736
0.045875 -0.172552
0.046134 -0.171990
0.046371 -0.171109
0.046593 -0.170006
0.046810 -0.168796
0.047033 -0.167606
0.047273 -0.166555
0.047537 -0.165740
0.047831 -0.165223
0.048159 -0.165019
0.048523 -0.165106
0.048927 -0.165440
0.049374 -0.165969
0.049868 -0.166650
0.050405 -0.167439
0.050976 -0.168279
0.051558 -0.169094
0.052122 -0.169788
0.052636 -0.170259
0.053074 -0.170421
0.053414 -0.170213
0.053645 -0.169616
0.053763 -0.168651
0.053774 -0.167378
0.053690 -0.165888
0.053531 -0.164291
0.053323 -0.162708
0.053093 -0.161259
0.052866 -0.160049
0.052664 -0.159164
0.052498 -0.158652
0.052370 -0.158532
0.052272 -0.158793
0.052195 -0.159405
0.052129 -0.160335
0.052070 -0.161540
0.052013 -0.162961
0.051952 -0.164516
0.051875 -0.166098
0.051770 -0.167585
0.051619 -0.168862
0.051407 -0.169833
0.051118 -0.170439
0.050739 -0.170659
0.050262 -0.170511
0.049684 -0.170050
0.049010 -0.169353
0.048250 -0.168517
0.047418 -0.167646
0.046526 -0.166842
0.045592 -0.166195
0.044632 -0.165771
0.043662 -0.165610
0.042702 -0.165730
0.041775 -0.166131
0.040904 -0.166809
0.040108 -0.167752
0.039396 -0.168930
0.038766 -0.170282
0.038200 -0.171709
0.037673 -0.173086
0.037155 -0.174281
0.036619 -0.175181
0.036045 -0.175705
0.035424 -0.175812
0.034754 -0.175501
0.034044 -0.174806
0.033309 -0.173788
0.032569 -0.172526
0.031848 -0.171114
0.031167 -0.169649
0.030549 -0.168231
0.030013 -0.166950
0.029576 -0.165889
0.029248 -0.165108
0.029037 -0.164656
0.028945 -0.164569
0.028975 -0.164866
0.029125 -0.165541
0.029386 -0.166546
0.029740 -0.167788
0.030161 -0.169138
0.030619 -0.170451
0.031085 -0.171594
0.031537 -0.172465
0.031961 -0.172999
0.032347 -0.173168
0.032689 -0.172977
0.032984 -0.172462
-0.123512 -0.139421
-0.122955 -0.139106
-0.122215 -0.138466
-0.121325 -0.137547
-0.120321 -0.136409
-0.119247 -0.135119
-0.118141 -0.133747
-0.117044 -0.132362
-0.115993 -0.131034
-0.115027 -0.129828
-0.114179 -0.128796
-0.113479 -0.127980
-0.112950 -0.127401
-0.112603 -0.127059
-0.112436 -0.126932
-0.112431 -0.126979
-0.112557 -0.127145
-0.112770 -0.127365
-0.113026 -0.127571
-0.113282 -0.127708
-0.113507 -0.127729
-0.113681 -0.127608
-0.113796 -0.127336
-0.113860 -0.126925
-0.113886 -0.126401
-0.113896 -0.125803
-0.113914 -0.125180
-0.113962 -0.124587
-0.114066 -0.124079
-0.114246 -0.123714
-0.114524 -0.123541
-0.114917 -0.123603
-0.115435 -0.123930
-0.116080 -0.124535
-0.116841 -0.125415
-0.117696 -0.126549
-0.118610 -0.127893
-0.119537 -0.129385
-0.120423 -0.130942
-0.121207 -0.132472
-0.121835 -0.133880
-0.122262 -0.135082
-0.122456 -0.136018
-0.122402 -0.136651
-0.122103 -0.136975
-0.121577 -0.137013
-0.120852 -0.136807
-0.119967 -0.136416
-0.118964 -0.135907
-0.117888 -0.135345
-0.116783 -0.134791
-0.115691 -0.134296
-0.114652 -0.133903
-0.113699 -0.133639
-0.112860 -0.133523
-0.112157 -0.133560
-0.111601 -0.133743
-0.111187 -0.134050
-0.110899 -0.134446
-0.110703 -0.134879
-0.110556 -0.135291
-0.110412 -0.135622
-0.110229 -0.135823
-0.109978 -0.135856
-0.109641 -0.135705
-0.109216 -0.135373
-0.108715 -0.134878
-0.108163 -0.134257
-0.107597 -0.133556
-0.107057 -0.132827
-0.106589 -0.132130
-0.106236 -0.131525
-0.106036 -0.131068
-0.106019 -0.130808
-0.106199 -0.130782
-0.106579 -0.131011
-0.107151 -0.131503
-0.107896 -0.132255
-0.108788 -0.133250
-0.109792 -0.134456
-0.110864 -0.135819
-0.111951 -0.137264
-0.112994 -0.138701
-0.113936 -0.140033
-0.114726 -0.141174
-0.115328 -0.142050
-0.115721 -0.142615
-0.115903 -0.142848
-0.115886 -0.142756
-0.115696 -0.142371
-0.115365 -0.141744
-0.114933 -0.140939
-0.114438 -0.140028
-0.113921 -0.139082
-0.113417 -0.138163
-0.112957 -0.137320
-0.112571 -0.136589
-0.112282 -0.135993
-0.112113 -0.135544
-0.112082 -0.135246
-0.112197 -0.135090
0.180143 -0.034000
0.180745 -0.034296
0.181612 -0.034667
0.182742 -0.035101
0.184065 -0.035562
0.185452 -0.035999
0.186747 -0.036351
0.187813 -0.036572
0.188555 -0.036633
0.188942 -0.036533
0.188999 -0.036295
0.188809 -0.035962
0.188486 -0.035589
0.188157 -0.035233
0.187928 -0.034938
0.187857 -0.034730
0.187946 -0.034611
0.188147 -0.034565
0.188390 -0.034569
0.188612 -0.034597
0.188777 -0.034633
0.188885 -0.034668
0.188962 -0.034705
0.189042 -0.034747
0.189134 -0.034791
0.189207 -0.034823
0.189191 -0.034813
0.188994 -0.034727
0.188539 -0.034535
0.187781 -0.034219
0.186728 -0.033780
0.185434 -0.033236
0.184001 -0.032623
0.182556 -0.031983
0.181237 -0.031362
0.180160 -0.030796
0.179399 -0.030310
0.178973 -0.029909
0.178851 -0.029583
0.178966 -0.029313
0.179248 -0.029080
0.179642 -0.028869
0.180125 -0.028681
0.180707 -0.028525
0.181414 -0.028413
0.182265 -0.028352
0.183243 -0.028331
0.184286 -0.028321
0.185293 -0.028279
0.186156 -0.028163
0.186787 -0.027944
0.187143 -0.027615
0.187227 -0.027188
0.187090 -0.026694
0.186821 -0.026177
0.186529 -0.025684
0.186318 -0.025257
0.186264 -0.024926
0.186397 -0.024703
0.186692 -0.024582
0.187089 -0.024545
0.187514 -0.024566
0.187911 -0.024623
0.188259 -0.024698
0.188575 -0.024784
0.188904 -0.024876
0.189293 -0.024975
0.189758 -0.025074
0.190267 -0.025159
0.190739 -0.025211
0.191072 -0.025209
0.191175 -0.025138
0.190994 -0.024995
0.190526 -0.024790
0.189819 -0.024541
0.188959 -0.024276
0.188057 -0.024025
0.187226 -0.023819
0.186547 -0.023677
0.186060 -0.023607
0.185749 -0.023604
0.185555 -0.023649
0.185403 -0.023718
0.185228 -0.023791
0.185000 -0.023857
0.184728 -0.023922
0.184458 -0.024008
0.184260 -0.024145
0.184193 -0.024362
0.184276 -0.024674
0.184479 -0.025075
0.184725 -0.025533
0.184925 -0.026011
0.185010 -0.026472
0.184946 -0.026892
0.184750 -0.027266
0.184473 -0.027600
0.184198 -0.027915
0.184016 -0.028236
0.184005 -0.028587
0.184205 -0.028981
-0.070355 0.172513
-0.069805 0.172072
-0.069254 0.171614
-0.068736 0.171186
-0.068269 0.170818
-0.067864 0.170524
-0.067510 0.170295
-0.067194 0.170111
-0.066888 0.169951
-0.066567 0.169795
-0.066216 0.169638
-0.065829 0.169482
-0.065407 0.169339
-0.064955 0.169219
-0.064480 0.169119
-0.063991 0.169022
-0.063479 0.168896
-0.062948 0.168704
-0.062401 0.168414
-0.061844 0.168014
-0.061294 0.167511
-0.060778 0.166935
-0.060320 0.166336
-0.059957 0.165772
-0.059708 0.165302
-0.059589 0.164973
-0.059600 0.164816
-0.059736 0.164836
-0.059979 0.165023
-0.060313 0.165348
-0.060721 0.165779
-0.061186 0.166287
-0.061699 0.166848
-0.062252 0.167449
-0.062833 0.168083
-0.063427 0.168736
-0.064013 0.169387
-0.064568 0.169999
-0.065067 0.170526
-0.065485 0.170922
-0.065813 0.171151
-0.066052 0.171197
-0.066218 0.171069
-0.066339 0.170795
-0.066450 0.170419
-0.066594 0.169993
-0.066807 0.169564
-0.067121 0.169171
-0.067550 0.168836
-0.068108 0.168571
-0.068777 0.168376
-0.069540 0.168250
-0.070368 0.168191
-0.071234 0.168204
-0.072106 0.168296
-0.072962 0.168470
-0.073777 0.168713
-0.074525 0.168991
-0.075184 0.169250
-0.075724 0.169424
-0.076129 0.169448
-0.076389 0.169274
-0.076501 0.168881
-0.076485 0.168271
-0.076368 0.167476
-0.076184 0.166544
-0.075972 0.165536
-0.075768 0.164517
-0.075601 0.163542
-0.075483 0.162661
-0.075425 0.161907
-0.075431 0.161304
-0.075496 0.160871
-0.075626 0.160616
-0.075824 0.160550
-0.076094 0.160678
-0.076440 0.161000
-0.076861 0.161505
-0.077339 0.162163
-0.077847 0.162926
-0.078350 0.163730
-0.078809 0.164506
-0.079193 0.165193
-0.079475 0.165744
-0.079650 0.166134
-0.079721 0.166357
-0.079704 0.166428
-0.079625 0.166371
-0.079507 0.166218
-0.079380 0.165998
-0.079271 0.165736
-0.079198 0.165455
-0.079184 0.165170
-0.079244 0.164899
-0.079385 0.164661
-0.079615 0.164477
-0.079935 0.164372
-0.080336 0.164365
-0.080811 0.164462
-0.081338 0.164647
-0.081893 0.164883
-0.036039 0.177477
-0.035666 0.176965
-0.035322 0.176375
-0.035021 0.175770
-0.034774 0.175218
-0.034604 0.174792
-0.034517 0.174564
-0.034538 0.174594
-0.034672 0.174923
-0.034927 0.175553
-0.035296 0.176444
-0.035757 0.177512
-0.036272 0.178647
-0.036804 0.179730
-0.037314 0.180660
-0.037777 0.181356
-0.038149 0.181776
-0.038434 0.181901
-0.038618 0.181739
-0.038693 0.181316
-0.038667 0.180667
-0.038552 0.179834
-0.038363 0.178859
-0.038114 0.177789
-0.037834 0.176671
-0.037536 0.175565
-0.037264 0.174531
-0.037026 0.173642
-0.036865 0.172965
-0.036801 0.172564
-0.036849 0.172477
-0.037006 0.172710
-0.037264 0.173221
-0.037608 0.173934
-0.038007 0.174747
-0.038421 0.175559
-0.038832 0.176284
-0.039207 0.176857
-0.039546 0.177238
-0.039838 0.177411
-0.040080 0.177377
-0.040279 0.177145
-0.040436 0.176736
-0.040558 0.176175
-0.040666 0.175492
-0.040759 0.174729
-0.040869 0.173936
-0.041020 0.173175
-0.041242 0.172513
-0.041572 0.172023
-0.042028 0.171771
-0.042650 0.171805
-0.043431 0.172138
-0.044374 0.172742
-0.045437 0.173547
-0.046576 0.174459
-0.047741 0.175377
-0.048878 0.176212
-0.049942 0.176895
-0.050899 0.177383
-0.051724 0.177650
-0.052402 0.177687
-0.052939 0.177494
-0.053329 0.177078
-0.053586 0.176454
-0.053724 0.175640
-0.053766 0.174666
-0.053731 0.173576
-0.053650 0.172422
-0.053566 0.171269
-0.053502 0.170191
-0.053501 0.169261
-0.053597 0.168545
-0.053804 0.168086
-0.054136 0.167892
-0.054568 0.167936
-0.055085 0.168155
-0.055637 0.168476
-0.056191 0.168826
-0.056699 0.169148
-0.057144 0.169401
-0.057504 0.169560
-0.057777 0.169611
-0.057944 0.169549
-0.058000 0.169373
-0.057945 0.169083
-0.057786 0.168687
-0.057537 0.168201
-0.057219 0.167656
-0.056872 0.167090
-0.056537 0.166560
-0.056280 0.166125
-0.056151 0.165853
-0.056209 0.165802
-0.056499 0.166013
-0.057025 0.166497
-0.057786 0.167224
-0.058741 0.168133
-0.059827 0.169146
-0.060993 0.170178
-0.062183 0.171160
0.180348 -0.051679
0.180596 -0.050967
0.180866 -0.050393
0.181133 -0.049938
0.181369 -0.049580
0.181553 -0.049287
0.181668 -0.049026
0.181703 -0.048760
0.181654 -0.048458
0.181517 -0.048099
0.181289 -0.047676
0.180963 -0.047198
0.180536 -0.046680
0.180008 -0.046141
0.179386 -0.045598
0.178693 -0.045068
0.177963 -0.044570
0.177243 -0.044123
0.176589 -0.043748
0.176059 -0.043463
0.175700 -0.043287
0.175541 -0.043230
0.175587 -0.043296
0.175821 -0.043481
0.176207 -0.043773
0.176702 -0.044154
0.177266 -0.044604
0.177862 -0.045103
0.178463 -0.045632
0.179048 -0.046174
0.179602 -0.046715
0.180106 -0.047240
0.180543 -0.047733
0.180891 -0.048174
0.181135 -0.048548
0.181267 -0.048846
0.181291 -0.049064
0.181224 -0.049212
0.181097 -0.049308
0.180952 -0.049376
0.180835 -0.049443
0.180786 -0.049533
0.180834 -0.049660
0.180986 -0.049827
0.181229 -0.050021
0.181535 -0.050221
0.181866 -0.050397
0.182186 -0.050516
0.182463 -0.050548
0.182679 -0.050462
0.182827 -0.050237
0.182907 -0.049851
0.182926 -0.049293
0.182884 -0.048560
0.182779 -0.047659
0.182598 -0.046608
0.182333 -0.045430
0.181978 -0.044152
0.181539 -0.042807
0.181040 -0.041428
0.180521 -0.040050
0.180030 -0.038709
0.179621 -0.037435
0.179340 -0.036252
0.179218 -0.035176
0.179261 -0.034214
0.179457 -0.033360
0.179775 -0.032602
0.180182 -0.031922
0.180644 -0.031294
0.181138 -0.030694
0.181648 -0.030094
0.182170 -0.029471
0.182700 -0.028813
0.183231 -0.028119
0.183748 -0.027403
0.184230 -0.026689
0.184655 -0.026000
0.185006 -0.025360
0.185279 -0.024790
0.185482 -0.024315
0.185638 -0.023956
0.185780 -0.023738
0.185947 -0.023682
0.186172 -0.023807
0.186476 -0.024119
0.186861 -0.024616
0.187308 -0.025282
0.187782 -0.026091
0.188240 -0.027006
0.188639 -0.027983
0.188945 -0.028981
0.189134 -0.029959
0.189194 -0.030885
0.189125 -0.031740
0.188928 -0.032512
0.188608 -0.033199
0.188167 -0.033803
0.187608 -0.034327
0.186930 -0.034778
0.186142 -0.035165
-0.145128 -0.111795
-0.144650 -0.111388
-0.144096 -0.110872
-0.143519 -0.110295
-0.142976 -0.109712
-0.142510 -0.109170
-0.142151 -0.108703
-0.141911 -0.108326
-0.141785 -0.108036
-0.141756 -0.107818
-0.141799 -0.107644
-0.141890 -0.107488
-0.142007 -0.107326
-0.142135 -0.107137
-0.142264 -0.106910
-0.142391 -0.106636
-0.142509 -0.106307
-0.142609 -0.105914
-0.142679 -0.105446
-0.142704 -0.104897
-0.142677 -0.104267
-0.142599 -0.103567
-0.142484 -0.102823
-0.142361 -0.102073
-0.142268 -0.101363
-0.142248 -0.100739
-0.142343 -0.100237
-0.142581 -0.099881
-0.142979 -0.099676
-0.143532 -0.099612
-0.144222 -0.099666
-0.145017 -0.099809
-0.145877 -0.100009
-0.146765 -0.100236
-0.147645 -0.100466
-0.148493 -0.100681
-0.149287 -0.100871
-0.150009 -0.101022
-0.150640 -0.101124
-0.151158 -0.101161
-0.151541 -0.101120
-0.151773 -0.100989
-0.151852 -0.100768
-0.151789 -0.100467
-0.151615 -0.100111
-0.151373 -0.099734
-0.151114 -0.099374
-0.150884 -0.099068
-0.150721 -0.098842
-0.150645 -0.098713
-0.150660 -0.098680
-0.150753 -0.098735
-0.150901 -0.098858
-0.151077 -0.099025
-0.151255 -0.099210
-0.151412 -0.099390
-0.151534 -0.099549
-0.151608 -0.099670
-0.151624 -0.099740
-0.151567 -0.099743
-0.151420 -0.099659
-0.151161 -0.099470
-0.150777 -0.099161
-0.150260 -0.098725
-0.149622 -0.098169
-0.148888 -0.097514
-0.148099 -0.096791
-0.147304 -0.096042
-0.146557 -0.095307
-0.145910 -0.094621
-0.145401 -0.094009
-0.145063 -0.093481
-0.144910 -0.093036
-0.144945 -0.092664
-0.145156 -0.092348
-0.145524 -0.092072
-0.146024 -0.091822
-0.146634 -0.091590
-0.147330 -0.091375
-0.148086 -0.091172
-0.148876 -0.090978
-0.149664 -0.090783
-0.150411 -0.090573
-0.151078 -0.090333
-0.151633 -0.090054
-0.152057 -0.089736
-0.152349 -0.089391
-0.152526 -0.089045
-0.152620 -0.088732
-0.152673 -0.088485
-0.152730 -0.088336
-0.152830 -0.088304
-0.153000 -0.088395
-0.153257 -0.088603
-0.153597 -0.088907
-0.154008 -0.089283
-0.154465 -0.089701
-0.154945 -0.090135
-0.155424 -0.090564
-0.155887 -0.090968
-0.156317 -0.091336
0.118903 0.133753
0.119793 0.133190
0.120747 0.132755
0.121731 0.132426
0.122712 0.132177
0.123660 0.131976
0.124556 0.131796
0.125391 0.131612
0.126166 0.131408
0.126892 0.131171
0.127583 0.130899
0.128254 0.130591
0.128919 0.130250
0.129589 0.129882
0.130267 0.129494
0.130957 0.129094
0.131660 0.128694
0.132376 0.128306
0.133107 0.127947
0.133857 0.127628
0.134627 0.127358
0.135413 0.127139
0.136205 0.126962
0.136981 0.126813
0.137716 0.126672
0.138381 0.126519
0.138956 0.126341
0.139424 0.126131
0.139785 0.125886
0.140045 0.125613
0.140220 0.125321
0.140328 0.125019
0.140384 0.124711
0.140399 0.124398
0.140377 0.124074
0.140314 0.123729
0.140208 0.123350
0.140059 0.122928
0.139875 0.122460
0.139673 0.121951
0.139478 0.121416
0.139315 0.120873
0.139206 0.120346
0.139159 0.119849
0.139171 0.119392
0.139228 0.118976
0.139314 0.118594
0.139421 0.118240
0.139550 0.117910
0.139718 0.117605
0.139955 0.117331
0.140293 0.117097
0.140765 0.116911
0.141388 0.116778
0.142169 0.116693
0.143089 0.116644
0.144117 0.116609
0.145211 0.116565
0.146325 0.116488
0.147421 0.116362
0.148469 0.116177
0.149453 0.115932
0.150366 0.115628
0.151203 0.115271
0.151959 0.114859
0.152621 0.114387
0.153173 0.113850
0.153600 0.113240
0.153895 0.112556
0.154064 0.111806
0.154132 0.111006
0.154141 0.110183
0.154143 0.109363
0.154194 0.108575
0.154342 0.107839
0.154619 0.107166
0.155031 0.106552
0.155559 0.105980
0.156165 0.105424
0.156803 0.104858
0.157428 0.104258
0.158007 0.103610
0.158523 0.102909
0.158971 0.102164
0.159353 0.101388
0.159669 0.100594
0.159908 0.099793
0.160051 0.098988
0.160075 0.098180
0.159963 0.097365
0.159716 0.096540
0.159356 0.095711
0.158925 0.094887
0.158485 0.094083
0.158106 0.093321
0.157857 0.092623
0.157792 0.092006
0.157943 0.091481
0.158315 0.091050
0.158885 0.090707
0.159611 0.090436
0.118051 -0.130034
0.117805 -0.130775
0.117575 -0.131497
0.117367 -0.132202
0.117188 -0.132891
0.117041 -0.133560
0.116918 -0.134191
0.116801 -0.134756
0.116669 -0.135234
0.116506 -0.135612
0.116305 -0.135902
0.116072 -0.136133
0.115827 -0.136355
0.115592 -0.136620
0.115393 -0.136975
0.115248 -0.137445
0.115161 -0.138028
0.115128 -0.138696
0.115132 -0.139403
0.115154 -0.140094
0.115173 -0.140721
0.115178 -0.141246
0.115165 -0.141653
0.115139 -0.141945
0.115105 -0.142135
0.115065 -0.142236
0.115008 -0.142249
0.114912 -0.142164
0.114751 -0.141963
0.114501 -0.141629
0.114151 -0.141158
0.113708 -0.140566
0.113194 -0.139887
0.112643 -0.139168
0.112096 -0.138463
0.111592 -0.137819
0.111158 -0.137270
0.110807 -0.136831
0.110537 -0.136499
0.110335 -0.136254
0.110179 -0.136073
0.110048 -0.135933
0.109928 -0.135821
0.109812 -0.135741
0.109703 -0.135706
0.109610 -0.135737
0.109538 -0.135853
0.109488 -0.136059
0.109448 -0.136341
0.109397 -0.136676
0.109313 -0.137034
0.109175 -0.137392
0.108975 -0.137744
0.108715 -0.138100
0.108408 -0.138490
0.108076 -0.138949
0.107738 -0.139515
0.107412 -0.140212
0.107103 -0.141044
0.106804 -0.141993
0.106501 -0.143021
0.106173 -0.144077
0.105801 -0.145116
0.105372 -0.146097
0.104882 -0.147000
0.104335 -0.147822
0.103740 -0.148572
0.103103 -0.149264
0.102425 -0.149899
0.101697 -0.150463
0.100906 -0.150929
0.100038 -0.151266
0.099089 -0.151451
0.098061 -0.151480
0.096970 -0.151369
0.095841 -0.151154
0.094702 -0.150884
0.093581 -0.150607
0.092498 -0.150366
0.091465 -0.150187
0.090484 -0.150077
0.089549 -0.150024
0.088649 -0.150008
0.087775 -0.150006
0.086926 -0.150004
0.086107 -0.150002
0.085332 -0.150012
0.084620 -0.150055
0.083988 -0.150147
0.083447 -0.150292
0.082994 -0.150477
0.082616 -0.150672
0.082295 -0.150846
0.082008 -0.150976
0.081741 -0.151056
0.081484 -0.151100
0.081236 -0.151143
0.081004 -0.151230
0.080795 -0.151408
0.080618 -0.151713
0.080477 -0.152165
0.139111 -0.132152
0.139313 -0.131359
0.139023 -0.130016
0.138285 -0.128179
0.137178 -0.125939
0.135809 -0.123421
0.134312 -0.120778
0.132846 -0.118188
0.131583 -0.115836
0.130684 -0.113899
0.130282 -0.112514
0.130453 -0.111761
0.131204 -0.111643
0.132479 -0.112094
0.134167 -0.112989
0.136128 -0.114177
0.138211 -0.115494
0.140268 -0.116786
0.142164 -0.117915
0.143785 -0.118768
0.145041 -0.119258
0.145867 -0.119325
0.146226 -0.118935
0.146108 -0.118082
0.145534 -0.116790
0.144553 -0.115111
0.143247 -0.113130
0.141731 -0.110961
0.140147 -0.108744
0.138664 -0.106639
0.137458 -0.104813
0.136699 -0.103416
0.136519 -0.102565
0.136995 -0.102322
0.138126 -0.102690
0.139841 -0.103613
0.142009 -0.104988
0.144463 -0.106677
0.147021 -0.108525
0.149507 -0.110374
0.151767 -0.112074
0.153671 -0.113490
0.155119 -0.114513
0.156044 -0.115059
0.156411 -0.115073
0.156217 -0.114534
0.155491 -0.113453
0.154296 -0.111875
0.152731 -0.109884
0.150931 -0.107601
0.149063 -0.105178
0.147317 -0.102790
0.145891 -0.100618
0.144963 -0.098826
0.144665 -0.097541
0.145057 -0.096825
0.146119 -0.096675
0.147762 -0.097022
0.149846 -0.097749
0.152202 -0.098714
0.154657 -0.099764
0.157044 -0.100753
0.159214 -0.101553
0.161042 -0.102053
0.162432 -0.102169
0.163316 -0.101840
0.163654 -0.101029
0.163435 -0.099727
0.162681 -0.097954
0.161447 -0.095765
0.159827 -0.093250
0.157959 -0.090534
0.156017 -0.087773
0.154206 -0.085134
0.152746 -0.082785
0.151840 -0.080870
0.151649 -0.079495
0.152258 -0.078715
0.153659 -0.078527
0.155756 -0.078878
0.158385 -0.079670
0.161339 -0.080780
0.164399 -0.082072
0.167356 -0.083405
0.170024 -0.084649
0.172252 -0.085691
0.173926 -0.086436
0.174968 -0.086814
0.175339 -0.086779
0.175032 -0.086310
0.174079 -0.085415
0.172549 -0.084133
0.170556 -0.082537
0.168258 -0.080727
0.165850 -0.078834
0.163557 -0.077000
0.161610 -0.075373
0.160214 -0.074086
0.159519 -0.073237
0.159595 -0.072878
0.160419 -0.073000
-0.165135 -0.093543
-0.164494 -0.093132
-0.163489 -0.092448
-0.162186 -0.091536
-0.160665 -0.090452
-0.159021 -0.089264
-0.157353 -0.088049
-0.155768 -0.086890
-0.154371 -0.085875
-0.153259 -0.085085
-0.152508 -0.084584
-0.152163 -0.084405
-0.152228 -0.084549
-0.152666 -0.084982
-0.153408 -0.085648
-0.154356 -0.086473
-0.155404 -0.087380
-0.156437 -0.088290
-0.157352 -0.089128
-0.158062 -0.089835
-0.158503 -0.090362
-0.158637 -0.090679
-0.158455 -0.090773
-0.157971 -0.090648
-0.157220 -0.090322
-0.156256 -0.089828
-0.155146 -0.089212
-0.153971 -0.088533
-0.152823 -0.087865
-0.151802 -0.087288
-0.151010 -0.086891
-0.150535 -0.086752
-0.150438 -0.086932
-0.150737 -0.087457
-0.151412 -0.088322
-0.152399 -0.089488
-0.153610 -0.090884
-0.154936 -0.092424
-0.156257 -0.094006
-0.157460 -0.095527
-0.158443 -0.096895
-0.159124 -0.098032
-0.159449 -0.098882
-0.159390 -0.099413
-0.158944 -0.099615
-0.158133 -0.099501
-0.156993 -0.099101
-0.155582 -0.098463
-0.153974 -0.097651
-0.152257 -0.096743
-0.150537 -0.095830
-0.148929 -0.095011
-0.147546 -0.094378
-0.146485 -0.094006
-0.145813 -0.093940
-0.145557 -0.094190
-0.145705 -0.094733
-0.146202 -0.095514
-0.146965 -0.096462
-0.147883 -0.097487
-0.148838 -0.098499
-0.149713 -0.099408
-0.150412 -0.100142
-0.150860 -0.100644
-0.151008 -0.100878
-0.150836 -0.100827
-0.150344 -0.100493
-0.149553 -0.099893
-0.148502 -0.099064
-0.147248 -0.098059
-0.145866 -0.096949
-0.144448 -0.095826
-0.143099 -0.094795
-0.141933 -0.093967
-0.141053 -0.093446
-0.140541 -0.093310
-0.140445 -0.093605
-0.140777 -0.094334
-0.141507 -0.095465
-0.142575 -0.096928
-0.143888 -0.098627
-0.145335 -0.100442
-0.146796 -0.102249
-0.148162 -0.103930
-0.149339 -0.105384
-0.150256 -0.106533
-0.150868 -0.107322
-0.151150 -0.107724
-0.151094 -0.107732
-0.150713 -0.107367
-0.150038 -0.106670
-0.149118 -0.105713
-0.148023 -0.104585
-0.146841 -0.103395
-0.145673 -0.102257
-0.144621 -0.101277
-0.143776 -0.100540
-0.143206 -0.100099
-0.142952 -0.099978
-0.143025 -0.100175
-0.143407 -0.100663
-0.187724 0.003241
-0.188216 0.002951
-0.188391 0.002695
-0.188246 0.002489
-0.187824 0.002345
-0.187209 0.002270
-0.186506 0.002273
-0.185827 0.002354
-0.185260 0.002509
-0.184853 0.002725
-0.184613 0.002985
-0.184525 0.003269
-0.184575 0.003558
-0.184768 0.003836
-0.185126 0.004095
-0.185673 0.004330
-0.186419 0.004544
-0.187338 0.004746
-0.188363 0.004950
-0.189385 0.005176
-0.190281 0.005442
-0.190929 0.005768
-0.191232 0.006170
-0.191128 0.006656
-0.190600 0.007231
-0.189678 0.007892
-0.188432 0.008631
-0.186961 0.009438
-0.185378 0.010301
-0.183789 0.011212
-0.182279 0.012160
-0.180907 0.013137
-0.179715 0.014129
-0.178743 0.015122
-0.178036 0.016094
-0.177647 0.017023
-0.177617 0.017892
-0.177963 0.018681
-0.178660 0.019379
-0.179633 0.019980
-0.180771 0.020484
-0.181941 0.020897
-0.183011 0.021232
-0.183872 0.021504
-0.184445 0.021730
-0.184694 0.021927
-0.184626 0.022112
-0.184287 0.022301
-0.183758 0.022509
-0.183138 0.022746
-0.182527 0.023016
-0.182005 0.023314
-0.181628 0.023624
-0.181423 0.023926
-0.181410 0.024199
-0.181611 0.024428
-0.182056 0.024606
-0.182777 0.024731
-0.183787 0.024811
-0.185067 0.024857
-0.186550 0.024882
-0.188121 0.024901
-0.189640 0.024930
-0.190958 0.024981
-0.191948 0.025067
-0.192514 0.025193
-0.192605 0.025365
-0.192219 0.025578
-0.191401 0.025829
-0.190236 0.026109
-0.188838 0.026412
-0.187334 0.026732
-0.185839 0.027071
-0.184447 0.027430
-0.183221 0.027816
-0.182205 0.028233
-0.181442 0.028683
-0.180978 0.029163
-0.180859 0.029667
-0.181118 0.030187
-0.181748 0.030711
-0.182687 0.031227
-0.183824 0.031725
-0.185013 0.032199
-0.186096 0.032643
-0.186933 0.033058
-0.187414 0.033446
-0.187473 0.033816
-0.187095 0.034177
-0.186312 0.034544
-0.185203 0.034938
-0.183882 0.035382
-0.182482 0.035901
-0.181137 0.036514
-0.179954 0.037227
-0.179010 0.038034
-0.178350 0.038917
-0.178001 0.039851
-0.177984 0.040815
-0.178319 0.041795
-0.179016 0.042784
0.088006 0.161932
0.087240 0.161596
0.086252 0.160901
0.085071 0.159880
0.083742 0.158595
0.082326 0.157133
0.080892 0.155601
0.079522 0.154123
0.078295 0.152829
0.077287 0.151840
0.076561 0.151250
0.076158 0.151118
0.076091 0.151458
0.076349 0.152241
0.076898 0.153403
0.077684 0.154853
0.078640 0.156484
0.079688 0.158179
0.080751 0.159819
0.081753 0.161293
0.082626 0.162505
0.083315 0.163374
0.083777 0.163844
0.083986 0.163882
0.083933 0.163484
0.083629 0.162680
0.083109 0.161531
0.082429 0.160126
0.081661 0.158586
0.080894 0.157044
0.080218 0.155647
0.079712 0.154530
0.079437 0.153807
0.079423 0.153548
0.079671 0.153781
0.080154 0.154481
0.080823 0.155580
0.081622 0.156971
0.082482 0.158527
0.083335 0.160106
0.084118 0.161569
0.084772 0.162792
0.085249 0.163672
0.085513 0.164135
0.085537 0.164134
0.085310 0.163657
0.084841 0.162727
0.084156 0.161399
0.083305 0.159765
0.082354 0.157948
0.081387 0.156094
0.080498 0.154369
0.079783 0.152935
0.079331 0.151937
0.079215 0.151482
0.079485 0.151623
0.080157 0.152358
0.081212 0.153629
0.082596 0.155329
0.084222 0.157317
0.085983 0.159433
0.087759 0.161515
0.089434 0.163411
0.090904 0.164994
0.092083 0.166164
0.092909 0.166850
0.093347 0.167010
0.093392 0.166633
0.093063 0.165742
0.092412 0.164392
0.091511 0.162673
0.090454 0.160704
0.089352 0.158630
0.088319 0.156612
0.087466 0.154813
0.086886 0.153381
0.086643 0.152437
0.086770 0.152060
0.087263 0.152275
0.088081 0.153048
0.089153 0.154287
0.090386 0.155854
0.091675 0.157586
0.092915 0.159315
0.094009 0.160885
0.094878 0.162163
0.095464 0.163043
0.095730 0.163454
0.095665 0.163356
0.095280 0.162747
0.094609 0.161661
0.093705 0.160170
0.092644 0.158378
0.091512 0.156419
0.090409 0.154448
0.089436 0.152630
0.088693 0.151122
0.088268 0.150058
0.088231 0.149537
0.088627 0.149609
0.089471 0.150270
-0.141167 0.126141
-0.141931 0.125926
-0.142588 0.125533
-0.143076 0.124960
-0.143364 0.124236
-0.143455 0.123420
-0.143377 0.122590
-0.143170 0.121826
-0.142864 0.121189
-0.142473 0.120701
-0.141985 0.120346
-0.141381 0.120079
-0.140650 0.119851
-0.139801 0.119623
-0.138868 0.119377
-0.137909 0.119117
-0.136996 0.118861
-0.136200 0.118633
-0.135578 0.118455
-0.135162 0.118336
-0.134948 0.118270
-0.134903 0.118240
-0.134976 0.118220
-0.135111 0.118186
-0.135262 0.118123
-0.135405 0.118030
-0.135542 0.117924
-0.135704 0.117836
-0.135938 0.117805
-0.136296 0.117871
-0.136815 0.118063
-0.137501 0.118388
-0.138325 0.118837
-0.139233 0.119383
-0.140164 0.119997
-0.141069 0.120654
-0.141924 0.121338
-0.142725 0.122040
-0.143485 0.122758
-0.144214 0.123488
-0.144916 0.124216
-0.145568 0.124919
-0.146131 0.125561
-0.146549 0.126097
-0.146769 0.126484
-0.146749 0.126692
-0.146469 0.126710
-0.145939 0.126549
-0.145194 0.126246
-0.144288 0.125851
-0.143284 0.125424
-0.142235 0.125012
-0.141178 0.124640
-0.140133 0.124309
-0.139111 0.124000
-0.138130 0.123688
-0.137217 0.123355
-0.136408 0.122998
-0.135745 0.122626
-0.135261 0.122254
-0.134977 0.121899
-0.134889 0.121570
-0.134971 0.121261
-0.135174 0.120958
-0.135436 0.120639
-0.135693 0.120282
-0.135891 0.119874
-0.135997 0.119413
-0.136006 0.118916
-0.135938 0.118413
-0.135839 0.117944
-0.135772 0.117551
-0.135797 0.117266
-0.135961 0.117107
-0.136288 0.117071
-0.136780 0.117140
-0.137426 0.117292
-0.138209 0.117510
-0.139116 0.117786
-0.140142 0.118121
-0.141280 0.118521
-0.142522 0.118986
-0.143845 0.119511
-0.145204 0.120072
-0.146534 0.120632
-0.147750 0.121141
-0.148766 0.121546
-0.149506 0.121801
-0.149922 0.121875
-0.150001 0.121759
-0.149773 0.121471
-0.149302 0.121052
-0.148682 0.120564
-0.148009 0.120074
-0.147364 0.119641
-0.146793 0.119304
-0.146311 0.119078
-0.145910 0.118960
-0.145584 0.118939
-0.145334 0.119005
-0.145178 0.119153
-0.141325 0.116931
-0.140819 0.116944
-0.140640 0.117198
-0.140784 0.117684
-0.141197 0.118362
-0.141795 0.119163
-0.142465 0.120006
-0.143094 0.120810
-0.143576 0.121505
-0.143825 0.122041
-0.143781 0.122387
-0.143413 0.122533
-0.142711 0.122488
-0.141692 0.122273
-0.140388 0.121921
-0.138847 0.121473
-0.137129 0.120972
-0.135310 0.120463
-0.133475 0.119993
-0.131723 0.119613
-0.130163 0.119372
-0.128906 0.119321
-0.128051 0.119504
-0.127671 0.119951
-0.127798 0.120669
-0.128407 0.121638
-0.129424 0.122809
-0.130735 0.124111
-0.132203 0.125464
-0.133689 0.126789
-0.135071 0.128015
-0.136245 0.129085
-0.137139 0.129951
-0.137709 0.130582
-0.137934 0.130959
-0.137818 0.131073
-0.137387 0.130927
-0.136684 0.130537
-0.135767 0.129930
-0.134712 0.129151
-0.133611 0.128255
-0.132566 0.127316
-0.131687 0.126417
-0.131086 0.125647
-0.130863 0.125088
-0.131089 0.124804
-0.131793 0.124825
-0.132951 0.125140
-0.134486 0.125696
-0.136276 0.126412
-0.138184 0.127193
-0.140067 0.127947
-0.141797 0.128594
-0.143266 0.129070
-0.144389 0.129331
-0.145107 0.129352
-0.145384 0.129120
-0.145208 0.128639
-0.144591 0.127924
-0.143571 0.127004
-0.142208 0.125915
-0.140590 0.124712
-0.138827 0.123458
-0.137048 0.122225
-0.135390 0.121092
-0.133985 0.120138
-0.132948 0.119429
-0.132359 0.119014
-0.132252 0.118914
-0.132610 0.119119
-0.133374 0.119592
-0.134445 0.120274
-0.135705 0.121093
-0.137030 0.121977
-0.138305 0.122855
-0.139422 0.123667
-0.140295 0.124364
-0.140855 0.124909
-0.141060 0.125278
-0.140888 0.125461
-0.140345 0.125461
-0.139465 0.125295
-0.138307 0.124994
-0.136958 0.124603
-0.135523 0.124181
-0.134125 0.123798
-0.132887 0.123528
-0.131926 0.123444
-0.131334 0.123603
-0.131167 0.124043
-0.131437 0.124770
-0.132108 0.125759
-0.133100 0.126956
-0.134303 0.128287
-0.135593 0.129665
-0.136842 0.131005
-0.137932 0.132229
-0.138759 0.133266
-0.139240 0.134061
-0.139319 0.134570
-0.138961 0.134764
-0.175289 -0.057312
-0.175449 -0.057229
-0.175633 -0.057096
-0.175851 -0.056912
-0.176107 -0.056683
-0.176395 -0.056411
-0.176701 -0.056098
-0.177004 -0.055740
-0.177281 -0.055331
-0.177512 -0.054863
-0.177678 -0.054329
-0.177772 -0.053728
-0.177792 -0.053065
-0.177743 -0.052350
-0.177640 -0.051596
-0.177497 -0.050819
-0.177332 -0.050030
-0.177160 -0.049236
-0.176992 -0.048443
-0.176837 -0.047656
-0.176705 -0.046877
-0.176605 -0.046108
-0.176550 -0.045355
-0.176553 -0.044622
-0.176624 -0.043912
-0.176769 -0.043229
-0.176991 -0.042572
-0.177281 -0.041936
-0.177629 -0.041313
-0.178018 -0.040690
-0.178433 -0.040054
-0.178859 -0.039393
-0.179286 -0.038701
-0.179710 -0.037976
-0.180132 -0.037223
-0.180559 -0.036448
-0.180999 -0.035660
-0.181458 -0.034868
-0.181941 -0.034079
-0.182443 -0.033301
-0.182958 -0.032541
-0.183478 -0.031807
-0.183996 -0.031104
-0.184509 -0.030440
-0.185015 -0.029821
-0.185512 -0.029252
-0.185996 -0.028734
-0.186460 -0.028264
-0.186891 -0.027835
-0.187272 -0.027438
-0.187585 -0.027057
-0.187812 -0.026680
-0.187939 -0.026293
-0.187959 -0.025887
-0.187873 -0.025460
-0.187688 -0.025012
-0.187420 -0.024548
-0.187083 -0.024077
-0.186694 -0.023608
-0.186263 -0.023151
-0.185796 -0.022713
-0.185295 -0.022300
-0.184762 -0.021915
-0.184203 -0.021559
-0.183625 -0.021232
-0.183041 -0.020932
-0.182464 -0.020658
-0.181909 -0.020408
-0.181386 -0.020181
-0.180898 -0.019972
-0.180447 -0.019778
-0.180030 -0.019592
-0.179645 -0.019407
-0.179291 -0.019215
-0.178975 -0.019014
-0.178710 -0.018803
-0.178516 -0.018585
-0.178414 -0.018368
-0.178425 -0.018157
-0.178564 -0.017957
-0.178837 -0.017771
-0.179237 -0.017598
-0.179751 -0.017434
-0.180359 -0.017275
-0.181042 -0.017117
-0.181782 -0.016957
-0.182564 -0.016792
-0.183374 -0.016620
-0.184196 -0.016438
-0.185014 -0.016240
-0.185806 -0.016018
-0.186550 -0.015760
-0.187223 -0.015452
-0.187808 -0.015079
-0.188290 -0.014632
-0.188662 -0.014104
-0.188927 -0.013498
-0.189091 -0.012824
-0.189172 -0.012098
-0.189188 -0.011335
-0.189159 -0.010552
-0.077622 -0.152266
-0.077172 -0.151946
-0.076781 -0.151831
-0.076456 -0.151942
-0.076197 -0.152283
-0.075993 -0.152842
-0.075824 -0.153585
-0.075665 -0.154461
-0.075484 -0.155409
-0.075249 -0.156357
-0.074927 -0.157231
-0.074490 -0.157961
-0.073919 -0.158489
-0.073203 -0.158775
-0.072347 -0.158805
-0.071367 -0.158589
-0.070292 -0.158166
-0.069156 -0.157594
-0.067999 -0.156947
-0.066858 -0.156300
-0.065763 -0.155723
-0.064737 -0.155276
-0.063797 -0.155005
-0.062957 -0.154949
-0.062230 -0.155135
-0.061626 -0.155580
-0.061152 -0.156281
-0.060810 -0.157213
-0.060597 -0.158329
-0.060502 -0.159566
-0.060510 -0.160846
-0.060600 -0.162086
-0.060748 -0.163202
-0.060930 -0.164121
-0.061126 -0.164784
-0.061320 -0.165158
-0.061502 -0.165232
-0.061670 -0.165024
-0.061828 -0.164571
-0.061983 -0.163931
-0.062148 -0.163167
-0.062338 -0.162346
-0.062566 -0.161529
-0.062846 -0.160773
-0.063193 -0.160126
-0.063618 -0.159630
-0.064131 -0.159317
-0.064735 -0.159202
-0.065427 -0.159280
-0.066194 -0.159528
-0.067020 -0.159903
-0.067881 -0.160347
-0.068751 -0.160793
-0.069602 -0.161168
-0.070409 -0.161402
-0.071150 -0.161438
-0.071813 -0.161236
-0.072392 -0.160781
-0.072892 -0.160082
-0.073325 -0.159171
-0.073712 -0.158098
-0.074074 -0.156920
-0.074431 -0.155700
-0.074801 -0.154497
-0.075201 -0.153362
-0.075641 -0.152346
-0.076131 -0.151491
-0.076679 -0.150832
-0.077290 -0.150393
-0.077962 -0.150179
-0.078689 -0.150175
-0.079459 -0.150347
-0.080252 -0.150645
-0.081045 -0.151005
-0.081808 -0.151359
-0.082511 -0.151643
-0.083124 -0.151799
-0.083623 -0.151791
-0.083991 -0.151600
-0.084225 -0.151234
-0.084328 -0.150720
-0.084315 -0.150101
-0.084207 -0.149433
-0.084026 -0.148770
-0.083798 -0.148164
-0.083544 -0.147660
-0.083288 -0.147297
-0.083048 -0.147107
-0.082846 -0.147115
-0.082698 -0.147333
-0.082619 -0.147761
-0.082616 -0.148381
-0.082690 -0.149163
-0.082836 -0.150063
-0.083038 -0.151028
-0.083273 -0.151996
-0.083511 -0.152901
-0.083723 -0.153679
-0.083884 -0.154274
-0.083977 -0.154649
-0.083997 -0.154787
0.197116 -0.020034
0.196710 -0.020817
0.195911 -0.021452
0.194776 -0.021951
0.193378 -0.022338
0.191802 -0.022641
0.190137 -0.022885
0.188476 -0.023096
0.186910 -0.023295
0.185526 -0.023500
0.184405 -0.023721
0.183616 -0.023966
0.183201 -0.024240
0.183164 -0.024537
0.183468 -0.024848
0.184039 -0.025159
0.184776 -0.025451
0.185568 -0.025702
0.186312 -0.025894
0.186918 -0.026010
0.187318 -0.026036
0.187471 -0.025966
0.187362 -0.025803
0.187000 -0.025552
0.186411 -0.025227
0.185643 -0.024851
0.184752 -0.024445
0.183807 -0.024036
0.182882 -0.023656
0.182053 -0.023329
0.181397 -0.023084
0.180990 -0.022949
0.180900 -0.022949
0.181174 -0.023102
0.181830 -0.023417
0.182852 -0.023894
0.184182 -0.024520
0.185722 -0.025264
0.187358 -0.026095
0.188966 -0.026973
0.190426 -0.027862
0.191637 -0.028727
0.192523 -0.029542
0.193030 -0.030285
0.193142 -0.030956
0.192857 -0.031549
0.192203 -0.032076
0.191229 -0.032555
0.189996 -0.033009
0.188575 -0.033454
0.187054 -0.033918
0.185520 -0.034419
0.184070 -0.034974
0.182800 -0.035603
0.181797 -0.036320
0.181123 -0.037137
0.180804 -0.038056
0.180823 -0.039071
0.181116 -0.040167
0.181591 -0.041315
0.182138 -0.042482
0.182649 -0.043635
0.183027 -0.044737
0.183199 -0.045760
0.183114 -0.046680
0.182746 -0.047481
0.182093 -0.048159
0.181176 -0.048714
0.180027 -0.049152
0.178699 -0.049489
0.177253 -0.049746
0.175766 -0.049953
0.174320 -0.050145
0.173006 -0.050364
0.171919 -0.050663
0.171140 -0.051084
0.170739 -0.051671
0.170760 -0.052454
0.171200 -0.053434
0.172023 -0.054593
0.173151 -0.055888
0.174483 -0.057257
0.175908 -0.058632
0.177314 -0.059939
0.178601 -0.061118
0.179691 -0.062116
0.180521 -0.062897
0.181055 -0.063439
0.181274 -0.063737
0.181182 -0.063800
0.180797 -0.063648
0.180156 -0.063312
0.179310 -0.062830
0.178327 -0.062246
0.177290 -0.061606
0.176290 -0.060955
0.175428 -0.060338
0.174796 -0.059790
0.174474 -0.059337
0.174502 -0.058989
0.174885 -0.058744
0.180295 0.059351
0.181004 0.058822
0.181627 0.058276
0.182165 0.057734
0.182617 0.057210
0.182977 0.056716
0.183231 0.056250
0.183363 0.055807
0.183362 0.055370
0.183235 0.054925
0.183006 0.054456
0.182720 0.053953
0.182433 0.053410
0.182203 0.052829
0.182080 0.052212
0.182090 0.051567
0.182231 0.050903
0.182472 0.050227
0.182765 0.049547
0.183054 0.048871
0.183293 0.048208
0.183454 0.047565
0.183529 0.046952
0.183529 0.046378
0.183470 0.045852
0.183369 0.045379
0.183232 0.044963
0.183053 0.044606
0.182822 0.044306
0.182534 0.044064
0.182197 0.043877
0.181841 0.043743
0.181511 0.043659
0.181267 0.043625
0.181171 0.043635
0.181271 0.043685
0.181587 0.043766
0.182106 0.043869
0.182780 0.043985
0.183536 0.044106
0.184293 0.044228
0.184974 0.044353
0.185524 0.044486
0.185909 0.044634
0.186119 0.044811
0.186163 0.045026
0.186059 0.045286
0.185825 0.045593
0.185475 0.045939
0.185015 0.046309
0.184455 0.046683
0.183815 0.047040
0.183128 0.047359
0.182450 0.047629
0.181848 0.047844
0.181398 0.048003
0.181165 0.048116
0.181189 0.048192
0.181472 0.048241
0.181972 0.048272
0.182611 0.048286
0.183299 0.048280
0.183947 0.048248
0.184485 0.048182
0.184872 0.048076
0.185093 0.047922
0.185160 0.047715
0.185096 0.047449
0.184925 0.047122
0.184664 0.046733
0.184320 0.046286
0.183898 0.045786
0.183408 0.045241
0.182876 0.044659
0.182350 0.044049
0.181892 0.043418
0.181576 0.042771
0.181470 0.042108
0.181621 0.041426
0.182040 0.040720
0.182693 0.039980
0.183515 0.039199
0.184415 0.038374
0.185304 0.037507
0.186100 0.036610
0.186748 0.035697
0.187219 0.034789
0.187511 0.033906
0.187642 0.033070
0.187644 0.032295
0.187549 0.031588
0.187385 0.030949
0.187174 0.030367
0.186933 0.029828
0.186688 0.029312
0.186472 0.028801
0.186332 0.028278
0.186326 0.027733
0.186505 0.027160
0.186908 0.026562
0.187541 0.025946
-0.178094 -0.006053
-0.177917 -0.005835
-0.178099 -0.005656
-0.178599 -0.005503
-0.179366 -0.005365
-0.180345 -0.005227
-0.181480 -0.005078
-0.182713 -0.004909
-0.183981 -0.004710
-0.185214 -0.004477
-0.186334 -0.004204
-0.187271 -0.003888
-0.187969 -0.003529
-0.188393 -0.003130
-0.188542 -0.002694
-0.188445 -0.002230
-0.188160 -0.001746
-0.187769 -0.001248
-0.187365 -0.000746
-0.187043 -0.000242
-0.186880 0.000260
-0.186931 0.000760
-0.187217 0.001258
-0.187731 0.001757
-0.188437 0.002256
-0.189284 0.002756
-0.190219 0.003256
-0.191187 0.003752
-0.192133 0.004243
-0.192997 0.004729
-0.193709 0.005215
-0.194195 0.005706
-0.194382 0.006213
-0.194214 0.006743
-0.193661 0.007303
-0.192724 0.007893
-0.191438 0.008512
-0.189870 0.009152
-0.188116 0.009803
-0.186285 0.010452
-0.184493 0.011088
-0.182844 0.011700
-0.181421 0.012278
-0.180276 0.012818
-0.179433 0.013317
-0.178890 0.013776
-0.178633 0.014197
-0.178639 0.014585
-0.178888 0.014941
-0.179358 0.015270
-0.180018 0.015574
-0.180826 0.015854
-0.181722 0.016111
-0.182636 0.016344
-0.183496 0.016553
-0.184240 0.016736
-0.184825 0.016894
-0.185234 0.017025
-0.185475 0.017132
-0.185580 0.017217
-0.185598 0.017285
-0.185588 0.017342
-0.185607 0.017397
-0.185704 0.017459
-0.185906 0.017537
-0.186222 0.017634
-0.186640 0.017753
-0.187133 0.017886
-0.187673 0.018021
-0.188235 0.018139
-0.188801 0.018215
-0.189355 0.018229
-0.189872 0.018164
-0.190313 0.018014
-0.190627 0.017783
-0.190755 0.017486
-0.190650 0.017144
-0.190284 0.016781
-0.189658 0.016417
-0.188800 0.016073
-0.187768 0.015765
-0.186634 0.015504
-0.185478 0.015302
-0.184375 0.015164
-0.183382 0.015092
-0.182531 0.015087
-0.181831 0.015143
-0.181268 0.015250
-0.180819 0.015398
-0.180464 0.015571
-0.180194 0.015758
-0.180011 0.015948
-0.179923 0.016135
-0.179937 0.016316
-0.180047 0.016490
-0.180233 0.016656
-0.180461 0.016811
-0.180698 0.016948
-0.180918 0.017059
-0.181111 0.017137
-0.181288 0.017171
-0.040036 0.175379
-0.040709 0.175207
-0.041424 0.175117
-0.042151 0.175069
-0.042860 0.175027
-0.043520 0.174962
-0.044104 0.174856
-0.044591 0.174700
-0.044965 0.174493
-0.045218 0.174240
-0.045349 0.173945
-0.045362 0.173614
-0.045269 0.173250
-0.045086 0.172856
-0.044834 0.172443
-0.044539 0.172029
-0.044229 0.171643
-0.043935 0.171326
-0.043684 0.171125
-0.043502 0.171084
-0.043398 0.171232
-0.043373 0.171575
-0.043416 0.172091
-0.043505 0.172735
-0.043622 0.173445
-0.043751 0.174159
-0.043883 0.174817
-0.044018 0.175372
-0.044161 0.175788
-0.044321 0.176045
-0.044509 0.176135
-0.044731 0.176060
-0.044990 0.175830
-0.045284 0.175459
-0.045604 0.174971
-0.045942 0.174394
-0.046290 0.173768
-0.046645 0.173141
-0.047005 0.172574
-0.047376 0.172129
-0.047767 0.171863
-0.048187 0.171815
-0.048642 0.171996
-0.049139 0.172384
-0.049679 0.172931
-0.050262 0.173574
-0.050884 0.174245
-0.051541 0.174881
-0.052222 0.175432
-0.052913 0.175858
-0.053596 0.176134
-0.054253 0.176246
-0.054860 0.176187
-0.055401 0.175957
-0.055861 0.175563
-0.056236 0.175011
-0.056528 0.174318
-0.056750 0.173508
-0.056927 0.172613
-0.057086 0.171680
-0.057263 0.170761
-0.057495 0.169915
-0.057814 0.169189
-0.058241 0.168618
-0.058785 0.168207
-0.059436 0.167941
-0.060170 0.167784
-0.060957 0.167689
-0.061761 0.167612
-0.062554 0.167511
-0.063308 0.167358
-0.064009 0.167133
-0.064648 0.166826
-0.065222 0.166434
-0.065738 0.165962
-0.066205 0.165415
-0.066637 0.164806
-0.067051 0.164153
-0.067468 0.163482
-0.067908 0.162828
-0.068401 0.162237
-0.068974 0.161760
-0.069657 0.161450
-0.070471 0.161347
-0.071429 0.161473
-0.072527 0.161819
-0.073746 0.162346
-0.075057 0.162996
-0.076421 0.163700
-0.077801 0.164387
-0.079162 0.164999
-0.080474 0.165487
-0.081712 0.165816
-0.082855 0.165966
-0.083882 0.165924
-0.084783 0.165688
-0.085548 0.165262
-0.086172 0.164655
-0.086662 0.163886
-0.087031 0.162979
-0.087304 0.161972
-0.145519 -0.106965
-0.145773 -0.107283
-0.146204 -0.107783
-0.146760 -0.108418
-0.147392 -0.109138
-0.148051 -0.109891
-0.148687 -0.110623
-0.149247 -0.111276
-0.149670 -0.111786
-0.149892 -0.112093
-0.149850 -0.112140
-0.149497 -0.111896
-0.148806 -0.111348
-0.147776 -0.110516
-0.146436 -0.109446
-0.144846 -0.108209
-0.143092 -0.106898
-0.141278 -0.105616
-0.139516 -0.104470
-0.137910 -0.103554
-0.136542 -0.102941
-0.135468 -0.102673
-0.134711 -0.102763
-0.134267 -0.103203
-0.134119 -0.103967
-0.134238 -0.105022
-0.134587 -0.106324
-0.135120 -0.107823
-0.135779 -0.109454
-0.136496 -0.111140
-0.137196 -0.112797
-0.137803 -0.114338
-0.138250 -0.115687
-0.138483 -0.116784
-0.138470 -0.117599
-0.138205 -0.118126
-0.137709 -0.118392
-0.137025 -0.118448
-0.136217 -0.118370
-0.135361 -0.118246
-0.134534 -0.118163
-0.133799 -0.118194
-0.133202 -0.118390
-0.132764 -0.118773
-0.132488 -0.119344
-0.132366 -0.120091
-0.132382 -0.120996
-0.132517 -0.122031
-0.132743 -0.123162
-0.133022 -0.124339
-0.133302 -0.125497
-0.133521 -0.126557
-0.133610 -0.127436
-0.133506 -0.128058
-0.133158 -0.128364
-0.132535 -0.128323
-0.131632 -0.127934
-0.130472 -0.127225
-0.129103 -0.126250
-0.127591 -0.125087
-0.126021 -0.123826
-0.124476 -0.122557
-0.123032 -0.121365
-0.121747 -0.120314
-0.120656 -0.119450
-0.119776 -0.118800
-0.119114 -0.118380
-0.118670 -0.118202
-0.118442 -0.118269
-0.118423 -0.118578
-0.118595 -0.119109
-0.118924 -0.119823
-0.119363 -0.120665
-0.119856 -0.121565
-0.120342 -0.122447
-0.120768 -0.123246
-0.121091 -0.123908
-0.121287 -0.124402
-0.121350 -0.124724
-0.121292 -0.124896
-0.121142 -0.124960
-0.120941 -0.124982
-0.120731 -0.125030
-0.120555 -0.125170
-0.120440 -0.125450
-0.120400 -0.125894
-0.120438 -0.126502
-0.120550 -0.127261
-0.120730 -0.128149
-0.120973 -0.129147
-0.121273 -0.130235
-0.121618 -0.131391
-0.121983 -0.132581
-0.122330 -0.133762
-0.122606 -0.134876
-0.122750 -0.135861
-0.122706 -0.136659
-0.122428 -0.137224
-0.121888 -0.137531
-0.121079 -0.137577
-0.120017 -0.137383
-0.106768 0.158432
-0.107271 0.158064
-0.107505 0.157560
-0.107497 0.156943
-0.107287 0.156240
-0.106923 0.155486
-0.106455 0.154719
-0.105932 0.153978
-0.105398 0.153297
-0.104885 0.152701
-0.104418 0.152202
-0.104009 0.151803
-0.103663 0.151496
-0.103376 0.151274
-0.103138 0.151121
-0.102935 0.151021
-0.102737 0.150948
-0.102513 0.150871
-0.102232 0.150754
-0.101863 0.150561
-0.101392 0.150266
-0.100816 0.149851
-0.100146 0.149317
-0.099410 0.148677
-0.098647 0.147963
-0.097905 0.147217
-0.097238 0.146491
-0.096700 0.145843
-0.096342 0.145330
-0.096207 0.145003
-0.096324 0.144900
-0.096704 0.145044
-0.097343 0.145439
-0.098223 0.146073
-0.099319 0.146923
-0.100602 0.147958
-0.102044 0.149135
-0.103606 0.150402
-0.105238 0.151689
-0.106880 0.152917
-0.108462 0.154003
-0.109917 0.154873
-0.111189 0.155469
-0.112241 0.155753
-0.113057 0.155715
-0.113644 0.155365
-0.114027 0.154735
-0.114248 0.153875
-0.114355 0.152844
-0.114403 0.151708
-0.114448 0.150537
-0.114540 0.149392
-0.114720 0.148325
-0.115024 0.147372
-0.115473 0.146551
-0.116077 0.145862
-0.116831 0.145294
-0.117721 0.144822
-0.118708 0.144411
-0.119742 0.144015
-0.120759 0.143581
-0.121688 0.143051
-0.122466 0.142376
-0.123042 0.141517
-0.123385 0.140449
-0.123483 0.139165
-0.123346 0.137674
-0.123006 0.136004
-0.122509 0.134197
-0.121922 0.132305
-0.121318 0.130392
-0.120783 0.128526
-0.120402 0.126781
-0.120259 0.125229
-0.120425 0.123936
-0.120953 0.122955
-0.121877 0.122321
-0.123210 0.122045
-0.124941 0.122117
-0.127034 0.122500
-0.129420 0.123131
-0.132001 0.123925
-0.134658 0.124788
-0.137263 0.125626
-0.139697 0.126356
-0.141859 0.126910
-0.143674 0.127241
-0.145091 0.127318
-0.146090 0.127132
-0.146673 0.126689
-0.146868 0.126010
-0.146722 0.125133
-0.146301 0.124110
-0.145686 0.123004
-0.144969 0.121887
-0.144249 0.120830
-0.143620 0.119900
-0.143170 0.119151
-0.142968 0.118620
-0.143056 0.118325
-0.143443 0.118256
-0.000205 -0.169357
0.000013 -0.169554
0.000174 -0.169950
0.000279 -0.170507
0.000333 -0.171170
0.000340 -0.171867
0.000312 -0.172522
0.000261 -0.173064
0.000200 -0.173436
0.000142 -0.173596
0.000096 -0.173524
0.000070 -0.173213
0.000068 -0.172673
0.000092 -0.171926
0.000145 -0.171006
0.000231 -0.169961
0.000356 -0.168855
0.000529 -0.167761
0.000759 -0.166762
0.001054 -0.165937
0.001420 -0.165352
0.001858 -0.165055
0.002367 -0.165064
0.002941 -0.165373
0.003576 -0.165952
0.004266 -0.166749
0.005003 -0.167697
0.005780 -0.168720
0.006589 -0.169746
0.007421 -0.170707
0.008267 -0.171547
0.009120 -0.172219
0.009974 -0.172689
0.010824 -0.172937
0.011670 -0.172953
0.012510 -0.172742
0.013341 -0.172330
0.014161 -0.171755
0.014965 -0.171076
0.015748 -0.170364
0.016508 -0.169695
0.017242 -0.169141
0.017949 -0.168764
0.018632 -0.168608
0.019291 -0.168691
0.019930 -0.169004
0.020548 -0.169505
0.021147 -0.170128
0.021731 -0.170792
0.022306 -0.171418
0.022883 -0.171939
0.023472 -0.172310
0.024087 -0.172505
0.024738 -0.172516
0.025430 -0.172344
0.026163 -0.171995
0.026929 -0.171476
0.027719 -0.170799
0.028525 -0.169981
0.029339 -0.169055
0.030160 -0.168066
0.030988 -0.167074
0.031828 -0.166147
0.032684 -0.165349
0.033562 -0.164737
0.034465 -0.164348
0.035394 -0.164195
0.036348 -0.164265
0.037323 -0.164519
0.038312 -0.164902
0.039306 -0.165353
0.040296 -0.165817
0.041276 -0.166249
0.042241 -0.166618
0.043189 -0.166902
0.044115 -0.167084
0.045019 -0.167152
0.045896 -0.167096
0.046742 -0.166907
0.047553 -0.166585
0.048325 -0.166141
0.049056 -0.165597
0.049748 -0.164986
0.050406 -0.164352
0.051037 -0.163745
0.051652 -0.163220
0.052264 -0.162825
0.052883 -0.162602
0.053516 -0.162570
0.054164 -0.162722
0.054828 -0.163027
0.055503 -0.163433
0.056186 -0.163885
0.056876 -0.164333
0.057572 -0.164739
0.058276 -0.165077
0.058985 -0.165330
0.059695 -0.165482
0.060397 -0.165514
0.061083 -0.165407
0.061747 -0.165144
-0.142878 0.116869
-0.143699 0.116536
-0.144589 0.116175
-0.145571 0.115798
-0.146643 0.115410
-0.147761 0.114998
-0.148853 0.114537
-0.149835 0.113995
-0.150638 0.113347
-0.151226 0.112581
-0.151602 0.111705
-0.151808 0.110739
-0.151916 0.109717
-0.152010 0.108674
-0.152173 0.107640
-0.152462 0.106630
-0.152901 0.105649
-0.153476 0.104688
-0.154149 0.103736
-0.154869 0.102785
-0.155594 0.101836
-0.156306 0.100905
-0.157012 0.100015
-0.157739 0.099198
-0.158524 0.098481
-0.159385 0.097876
-0.160310 0.097377
-0.161254 0.096952
-0.162145 0.096563
-0.162913 0.096171
-0.163507 0.095746
-0.163911 0.095279
-0.164146 0.094773
-0.164262 0.094247
-0.164328 0.093729
-0.164410 0.093249
-0.164553 0.092829
-0.164767 0.092482
-0.165026 0.092203
-0.165279 0.091972
-0.165470 0.091764
-0.165559 0.091549
-0.165536 0.091309
-0.165428 0.091032
-0.165293 0.090722
-0.165198 0.090389
-0.165193 0.090044
-0.165285 0.089686
-0.165436 0.089306
-0.165573 0.088887
-0.165620 0.088409
-0.165531 0.087863
-0.165298 0.087249
-0.164959 0.086582
-0.164581 0.085884
-0.164255 0.085180
-0.164062 0.084492
-0.164064 0.083829
-0.164281 0.083190
-0.164694 0.082560
-0.165249 0.081918
-0.165877 0.081243
-0.166515 0.080524
-0.167122 0.079759
-0.167687 0.078959
-0.168231 0.078147
-0.168797 0.077349
-0.169428 0.076587
-0.170144 0.075868
-0.170929 0.075186
-0.171730 0.074520
-0.172478 0.073841
-0.173112 0.073119
-0.173603 0.072336
-0.173958 0.071483
-0.174218 0.070560
-0.174449 0.069579
-0.174723 0.068552
-0.175098 0.067495
-0.175598 0.066419
-0.176205 0.065328
-0.176861 0.064225
-0.177482 0.063111
-0.177987 0.061987
-0.178319 0.060861
-0.178461 0.059744
-0.178442 0.058659
-0.178330 0.057629
-0.178215 0.056681
-0.178179 0.055837
-0.178266 0.055110
-0.178466 0.054501
-0.178731 0.053998
-0.178992 0.053580
-0.179196 0.053226
-0.179325 0.052916
-0.179392 0.052638
-0.179440 0.052380
-0.179523 0.052135
-0.179688 0.051895
-0.179955 0.051653
0.194275 -0.005160
0.193640 -0.004672
0.192946 -0.004246
0.192280 -0.003887
0.191720 -0.003597
0.191325 -0.003376
0.191121 -0.003220
0.191102 -0.003122
0.191229 -0.003074
0.191441 -0.003064
0.191670 -0.003080
0.191846 -0.003112
0.191914 -0.003150
0.191830 -0.003187
0.191567 -0.003220
0.191109 -0.003249
0.190448 -0.003276
0.189586 -0.003304
0.188534 -0.003340
0.187314 -0.003389
0.185966 -0.003460
0.184545 -0.003564
0.183124 -0.003713
0.181788 -0.003924
0.180635 -0.004212
0.179756 -0.004594
0.179236 -0.005083
0.179132 -0.005684
0.179469 -0.006396
0.180235 -0.007205
0.181380 -0.008088
0.182826 -0.009017
0.184483 -0.009960
0.186258 -0.010885
0.188062 -0.011766
0.189818 -0.012581
0.191456 -0.013314
0.192910 -0.013956
0.194125 -0.014500
0.195050 -0.014943
0.195649 -0.015284
0.195903 -0.015525
0.195821 -0.015670
0.195434 -0.015727
0.194805 -0.015705
0.194019 -0.015616
0.193176 -0.015472
0.192380 -0.015283
0.191723 -0.015056
0.191274 -0.014796
0.191064 -0.014502
0.191088 -0.014175
0.191307 -0.013814
0.191660 -0.013417
0.192078 -0.012984
0.192490 -0.012517
0.192835 -0.012016
0.193053 -0.011484
0.193093 -0.010921
0.192907 -0.010325
0.192451 -0.009696
0.191696 -0.009031
0.190627 -0.008330
0.189253 -0.007594
0.187610 -0.006830
0.185759 -0.006045
0.183789 -0.005253
0.181806 -0.004466
0.179928 -0.003698
0.178272 -0.002959
0.176943 -0.002261
0.176021 -0.001606
0.175555 -0.000996
0.175557 -0.000423
0.176008 0.000119
0.176863 0.000643
0.178065 0.001157
0.179543 0.001665
0.181220 0.002164
0.183012 0.002645
0.184826 0.003099
0.186571 0.003516
0.188158 0.003888
0.189513 0.004209
0.190576 0.004476
0.191317 0.004686
0.191729 0.004838
0.191839 0.004929
0.191700 0.004961
0.191385 0.004935
0.190983 0.004856
0.190584 0.004731
0.190267 0.004571
0.190091 0.004386
0.190089 0.004190
0.190265 0.003998
0.190605 0.003819
0.191081 0.003659
0.191657 0.003518
0.192289 0.003390
0.192925 0.003268
0.145326 0.127640
0.146012 0.126828
0.146294 0.125809
0.146182 0.124614
0.145717 0.123284
0.144964 0.121872
0.144009 0.120432
0.142956 0.119027
0.141914 0.117717
0.140991 0.116558
0.140277 0.115598
0.139841 0.114868
0.139718 0.114382
0.139912 0.114132
0.140393 0.114089
0.141112 0.114210
0.141998 0.114439
0.142973 0.114714
0.143955 0.114975
0.144864 0.115168
0.145628 0.115249
0.146190 0.115184
0.146507 0.114956
0.146560 0.114560
0.146351 0.114005
0.145909 0.113310
0.145287 0.112508
0.144563 0.111643
0.143829 0.110764
0.143187 0.109927
0.142744 0.109189
0.142596 0.108596
0.142820 0.108185
0.143466 0.107973
0.144545 0.107959
0.146035 0.108122
0.147878 0.108425
0.149989 0.108820
0.152261 0.109250
0.154578 0.109657
0.156820 0.109986
0.158875 0.110186
0.160643 0.110219
0.162045 0.110054
0.163026 0.109672
0.163560 0.109065
0.163656 0.108234
0.163351 0.107195
0.162718 0.105974
0.161854 0.104609
0.160882 0.103148
0.159935 0.101646
0.159148 0.100160
0.158642 0.098742
0.158506 0.097437
0.158785 0.096271
0.159480 0.095249
0.160548 0.094359
0.161914 0.093572
0.163482 0.092850
0.165143 0.092149
0.166783 0.091430
0.168294 0.090657
0.169577 0.089800
0.170550 0.088837
0.171155 0.087755
0.171357 0.086548
0.171151 0.085222
0.170566 0.083792
0.169656 0.082283
0.168510 0.080729
0.167238 0.079172
0.165971 0.077656
0.164852 0.076226
0.164020 0.074922
0.163600 0.073774
0.163682 0.072799
0.164316 0.071995
0.165499 0.071347
0.167182 0.070831
0.169276 0.070413
0.171660 0.070061
0.174200 0.069741
0.176749 0.069425
0.179170 0.069091
0.181334 0.068723
0.183132 0.068311
0.184481 0.067850
0.185325 0.067335
0.185642 0.066763
0.185448 0.066132
0.184793 0.065442
0.183764 0.064698
0.182476 0.063908
0.181071 0.063084
0.179705 0.062244
0.178529 0.061409
0.177679 0.060603
0.177253 0.059845
0.177297 0.059151
0.177805 0.058525
0.060312 0.170524
0.059871 0.171192
0.059458 0.171921
0.059082 0.172692
0.058739 0.173475
0.058411 0.174218
0.058068 0.174854
0.057672 0.175315
0.057193 0.175551
0.056610 0.175551
0.055923 0.175343
0.055145 0.174989
0.054306 0.174570
0.053437 0.174160
0.052566 0.173814
0.051717 0.173556
0.050904 0.173395
0.050138 0.173326
0.049423 0.173342
0.048763 0.173425
0.048158 0.173551
0.047607 0.173692
0.047108 0.173820
0.046660 0.173913
0.046258 0.173954
0.045894 0.173933
0.045559 0.173834
0.045237 0.173644
0.044914 0.173351
0.044581 0.172954
0.044236 0.172472
0.043890 0.171947
0.043566 0.171445
0.043293 0.171044
0.043105 0.170818
0.043031 0.170819
0.043094 0.171073
0.043314 0.171575
0.043706 0.172299
0.044282 0.173206
0.045043 0.174245
0.045976 0.175355
0.047056 0.176471
0.048243 0.177536
0.049495 0.178501
0.050768 0.179332
0.052023 0.179999
0.053223 0.180473
0.054332 0.180722
0.055319 0.180713
0.056157 0.180425
0.056830 0.179861
0.057336 0.179054
0.057691 0.178069
0.057925 0.176994
0.058078 0.175922
0.058189 0.174932
0.058292 0.174072
0.058405 0.173358
0.058534 0.172778
0.058677 0.172312
0.058821 0.171934
0.058957 0.171621
0.059074 0.171359
0.059167 0.171138
0.059233 0.170955
0.059268 0.170805
0.059266 0.170681
0.059212 0.170565
0.059088 0.170433
0.058875 0.170256
0.058559 0.170014
0.058139 0.169706
0.057630 0.169353
0.057065 0.169005
0.056490 0.168734
0.055953 0.168622
0.055490 0.168737
0.055124 0.169119
0.054856 0.169770
0.054676 0.170657
0.054565 0.171719
0.054503 0.172881
0.054471 0.174069
0.054448 0.175215
0.054414 0.176267
0.054342 0.177193
0.054206 0.177979
0.053981 0.178620
0.053638 0.179107
0.053153 0.179422
0.052506 0.179537
0.051685 0.179418
0.050690 0.179045
0.049536 0.178424
0.048253 0.177596
0.046890 0.176642
0.045506 0.175678
0.044164 0.174825
0.042918 0.174195
0.041814 0.173857
0.191192 -0.018372
0.190648 -0.018509
0.190149 -0.018633
0.189744 -0.018754
0.189439 -0.018875
0.189202 -0.018990
0.188976 -0.019089
0.188703 -0.019159
0.188348 -0.019190
0.187909 -0.019180
0.187417 -0.019127
0.186933 -0.019040
0.186527 -0.018926
0.186253 -0.018791
0.186130 -0.018640
0.186129 -0.018470
0.186186 -0.018276
0.186225 -0.018054
0.186179 -0.017803
0.186014 -0.017531
0.185731 -0.017249
0.185364 -0.016973
0.184970 -0.016722
0.184612 -0.016512
0.184341 -0.016353
0.184181 -0.016250
0.184121 -0.016196
0.184129 -0.016179
0.184162 -0.016182
0.184188 -0.016194
0.184199 -0.016206
0.184210 -0.016216
0.184263 -0.016234
0.184411 -0.016271
0.184698 -0.016344
0.185143 -0.016465
0.185722 -0.016641
0.186373 -0.016869
0.187019 -0.017140
0.187582 -0.017448
0.188011 -0.017785
0.188285 -0.018151
0.188421 -0.018550
0.188460 -0.018992
0.188461 -0.019486
0.188476 -0.020040
0.188536 -0.020655
0.188640 -0.021323
0.188754 -0.022025
0.188830 -0.022738
0.188823 -0.023436
0.188705 -0.024100
0.188483 -0.024720
0.188185 -0.025291
0.187865 -0.025819
0.187572 -0.026312
0.187339 -0.026774
0.187162 -0.027203
0.187003 -0.027591
0.186802 -0.027924
0.186498 -0.028188
0.186053 -0.028374
0.185458 -0.028479
0.184737 -0.028509
0.183945 -0.028472
0.183150 -0.028378
0.182419 -0.028234
0.181803 -0.028044
0.181322 -0.027803
0.180961 -0.027505
0.180688 -0.027141
0.180463 -0.026710
0.180264 -0.026215
0.180088 -0.025670
0.179963 -0.025097
0.179935 -0.024524
0.180061 -0.023979
0.180377 -0.023484
0.180892 -0.023050
0.181568 -0.022670
0.182336 -0.022329
0.183114 -0.022002
0.183829 -0.021668
0.184436 -0.021309
0.184922 -0.020916
0.185307 -0.020486
0.185635 -0.020022
0.185961 -0.019531
0.186328 -0.019021
0.186754 -0.018498
0.187220 -0.017963
0.187683 -0.017411
0.188083 -0.016833
0.188371 -0.016216
0.188520 -0.015553
0.188537 -0.014839
0.188458 -0.014076
0.188343 -0.013273
0.188260 -0.012438
0.188254 -0.011583
0.188339 -0.010715
0.161652 -0.072274
0.161704 -0.073267
0.161957 -0.074400
0.162393 -0.075645
0.162983 -0.076969
0.163686 -0.078331
0.164450 -0.079688
0.165214 -0.080997
0.165914 -0.082218
0.166495 -0.083324
0.166912 -0.084300
0.167141 -0.085140
0.167175 -0.085851
0.167026 -0.086451
0.166720 -0.086960
0.166297 -0.087404
0.165801 -0.087807
0.165278 -0.088191
0.164772 -0.088578
0.164317 -0.088981
0.163939 -0.089412
0.163653 -0.089878
0.163466 -0.090384
0.163374 -0.090933
0.163363 -0.091525
0.163411 -0.092152
0.163481 -0.092795
0.163529 -0.093432
0.163509 -0.094029
0.163375 -0.094553
0.163093 -0.094972
0.162641 -0.095262
0.162013 -0.095407
0.161220 -0.095402
0.160286 -0.095252
0.159247 -0.094972
0.158145 -0.094584
0.157023 -0.094115
0.155929 -0.093597
0.154902 -0.093065
0.153980 -0.092555
0.153193 -0.092102
0.152564 -0.091743
0.152113 -0.091509
0.151853 -0.091426
0.151789 -0.091511
0.151914 -0.091770
0.152205 -0.092196
0.152627 -0.092766
0.153128 -0.093450
0.153653 -0.094211
0.154147 -0.095014
0.154564 -0.095825
0.154870 -0.096621
0.155046 -0.097386
0.155086 -0.098111
0.154992 -0.098797
0.154777 -0.099446
0.154453 -0.100066
0.154036 -0.100664
0.153543 -0.101249
0.152989 -0.101829
0.152393 -0.102415
0.151774 -0.103019
0.151153 -0.103656
0.150552 -0.104338
0.149987 -0.105077
0.149469 -0.105878
0.148992 -0.106736
0.148540 -0.107633
0.148086 -0.108545
0.147597 -0.109439
0.147040 -0.110284
0.146389 -0.111055
0.145625 -0.111736
0.144740 -0.112320
0.143732 -0.112813
0.142607 -0.113228
0.141378 -0.113581
0.140060 -0.113890
0.138669 -0.114173
0.137227 -0.114445
0.135758 -0.114718
0.134291 -0.115005
0.132859 -0.115320
0.131502 -0.115677
0.130258 -0.116096
0.129163 -0.116592
0.128243 -0.117177
0.127511 -0.117852
0.126961 -0.118610
0.126572 -0.119431
0.126310 -0.120290
0.126140 -0.121161
0.126025 -0.122022
0.125937 -0.122861
0.125857 -0.123671
0.125770 -0.124452
0.125672 -0.125209
0.125562 -0.125947
0.125440 -0.126669
-0.163816 0.106887
-0.162860 0.107069
-0.161462 0.106994
-0.159674 0.106685
-0.157578 0.106175
-0.155271 0.105509
-0.152871 0.104742
-0.150505 0.103940
-0.148309 0.103182
-0.146422 0.102555
-0.144971 0.102143
-0.144049 0.102013
-0.143702 0.102193
-0.143916 0.102677
-0.144625 0.103419
-0.145725 0.104355
-0.147087 0.105409
-0.148573 0.106502
-0.150042 0.107563
-0.151367 0.108529
-0.152440 0.109350
-0.153182 0.109991
-0.153545 0.110434
-0.153511 0.110674
-0.153092 0.110718
-0.152324 0.110585
-0.151266 0.110302
-0.149996 0.109911
-0.148611 0.109464
-0.147230 0.109026
-0.145986 0.108673
-0.145020 0.108481
-0.144459 0.108519
-0.144386 0.108830
-0.144828 0.109428
-0.145748 0.110292
-0.147060 0.111372
-0.148645 0.112601
-0.150364 0.113901
-0.152066 0.115190
-0.153606 0.116388
-0.154852 0.117427
-0.155699 0.118259
-0.156077 0.118857
-0.155950 0.119211
-0.155313 0.119333
-0.154194 0.119246
-0.152642 0.118980
-0.150730 0.118575
-0.148552 0.118074
-0.146223 0.117529
-0.143874 0.117000
-0.141649 0.116558
-0.139690 0.116280
-0.138115 0.116236
-0.137002 0.116476
-0.136378 0.117021
-0.136213 0.117857
-0.136431 0.118938
-0.136919 0.120192
-0.137542 0.121533
-0.138162 0.122868
-0.138651 0.124111
-0.138912 0.125190
-0.138874 0.126054
-0.138506 0.126670
-0.137801 0.127024
-0.136781 0.127118
-0.135486 0.126967
-0.133975 0.126602
-0.132319 0.126069
-0.130606 0.125434
-0.128937 0.124780
-0.127422 0.124212
-0.126175 0.123844
-0.125297 0.123787
-0.124863 0.124126
-0.124907 0.124910
-0.125417 0.126138
-0.126336 0.127765
-0.127569 0.129704
-0.128991 0.131841
-0.130458 0.134046
-0.131821 0.136185
-0.132946 0.138143
-0.133724 0.139826
-0.134079 0.141171
-0.133965 0.142138
-0.133372 0.142713
-0.132314 0.142902
-0.130831 0.142732
-0.128988 0.142246
-0.126873 0.141507
-0.124596 0.140599
-0.122289 0.139622
-0.120093 0.138690
-0.118152 0.137915
-0.116587 0.137398
-0.115483 0.137210
-0.114874 0.137387
-0.114744 0.137927
0.169563 0.096641
0.168742 0.096831
0.167775 0.096947
0.166690 0.096990
0.165527 0.096976
0.164345 0.096934
0.163220 0.096903
0.162232 0.096930
0.161448 0.097052
0.160904 0.097296
0.160593 0.097663
0.160463 0.098129
0.160430 0.098651
0.160391 0.099176
0.160252 0.099654
0.159942 0.100048
0.159424 0.100338
0.158699 0.100523
0.157800 0.100621
0.156780 0.100661
0.155701 0.100679
0.154612 0.100710
0.153546 0.100775
0.152521 0.100888
0.151546 0.101054
0.150646 0.101280
0.149864 0.101579
0.149266 0.101970
0.148932 0.102482
0.148937 0.103141
0.149332 0.103963
0.150120 0.104942
0.151246 0.106048
0.152599 0.107228
0.154037 0.108414
0.155414 0.109540
0.156600 0.110550
0.157506 0.111409
0.158084 0.112102
0.158330 0.112633
0.158273 0.113021
0.157961 0.113287
0.157445 0.113450
0.156759 0.113516
0.155924 0.113487
0.154951 0.113363
0.153860 0.113153
0.152693 0.112886
0.151513 0.112607
0.150407 0.112377
0.149463 0.112263
0.148754 0.112320
0.148314 0.112580
0.148127 0.113036
0.148123 0.113641
0.148195 0.114322
0.148226 0.114997
0.148111 0.115591
0.147778 0.116050
0.147195 0.116346
0.146371 0.116474
0.145342 0.116452
0.144165 0.116308
0.142889 0.116076
0.141547 0.115781
0.140156 0.115440
0.138719 0.115065
0.137245 0.114666
0.135763 0.114266
0.134329 0.113902
0.133025 0.113629
0.131947 0.113512
0.131188 0.113619
0.130815 0.114002
0.130843 0.114677
0.131223 0.115622
0.131854 0.116773
0.132605 0.118041
0.133345 0.119335
0.133971 0.120577
0.134417 0.121712
0.134659 0.122710
0.134712 0.123566
0.134616 0.124293
0.134419 0.124907
0.134162 0.125418
0.133865 0.125826
0.133528 0.126116
0.133142 0.126277
0.132708 0.126309
0.132248 0.126235
0.131809 0.126109
0.131465 0.126005
0.131297 0.126008
0.131375 0.126192
0.131732 0.126598
0.132356 0.127214
0.133181 0.127981
0.134108 0.128803
0.135024 0.129571
0.135828 0.130193
-0.021039 -0.169616
-0.020812 -0.169204
-0.020646 -0.168791
-0.020550 -0.168427
-0.020528 -0.168160
-0.020585 -0.168031
-0.020722 -0.168063
-0.020935 -0.168258
-0.021217 -0.168591
-0.021562 -0.169016
-0.021958 -0.169481
-0.022396 -0.169932
-0.022868 -0.170328
-0.023364 -0.170646
-0.023880 -0.170877
-0.024410 -0.171018
-0.024952 -0.171075
-0.025505 -0.171047
-0.026070 -0.170932
-0.026649 -0.170728
-0.027244 -0.170437
-0.027856 -0.170071
-0.028489 -0.169651
-0.029145 -0.169212
-0.029826 -0.168795
-0.030536 -0.168444
-0.031276 -0.168199
-0.032048 -0.168086
-0.032850 -0.168112
-0.033681 -0.168258
-0.034536 -0.168489
-0.035409 -0.168755
-0.036291 -0.169011
-0.037174 -0.169216
-0.038048 -0.169345
-0.038904 -0.169384
-0.039737 -0.169330
-0.040539 -0.169179
-0.041302 -0.168929
-0.042018 -0.168575
-0.042674 -0.168113
-0.043259 -0.167546
-0.043765 -0.166885
-0.044186 -0.166154
-0.044524 -0.165394
-0.044783 -0.164652
-0.044973 -0.163985
-0.045106 -0.163449
-0.045196 -0.163085
-0.045253 -0.162915
-0.045284 -0.162935
-0.045291 -0.163117
-0.045273 -0.163418
-0.045231 -0.163792
-0.045161 -0.164198
-0.045066 -0.164605
-0.044949 -0.164992
-0.044813 -0.165346
-0.044661 -0.165652
-0.044492 -0.165895
-0.044303 -0.166055
-0.044087 -0.166114
-0.043839 -0.166058
-0.043556 -0.165886
-0.043240 -0.165609
-0.042893 -0.165253
-0.042524 -0.164860
-0.042143 -0.164478
-0.041763 -0.164159
-0.041397 -0.163947
-0.041057 -0.163869
-0.040753 -0.163934
-0.040494 -0.164124
-0.040284 -0.164411
-0.040124 -0.164756
-0.040016 -0.165125
-0.039958 -0.165490
-0.039949 -0.165833
-0.039988 -0.166138
-0.040073 -0.166395
-0.040205 -0.166586
-0.040383 -0.166695
-0.040608 -0.166704
-0.040884 -0.166599
-0.041214 -0.166379
-0.041604 -0.166053
-0.042062 -0.165644
-0.042599 -0.165190
-0.043227 -0.164736
-0.043961 -0.164330
-0.044813 -0.164016
-0.045792 -0.163819
-0.046899 -0.163746
-0.048129 -0.163781
-0.049462 -0.163895
-0.050875 -0.164052
-0.052335 -0.164221
-0.053810 -0.164376
-0.055273 -0.164499
-0.056699 -0.164577
-0.058073 -0.164592
0.155380 -0.109096
0.155578 -0.108209
0.155473 -0.106991
0.155103 -0.105481
0.154525 -0.103738
0.153811 -0.101842
0.153048 -0.099884
0.152326 -0.097960
0.151735 -0.096161
0.151354 -0.094563
0.151242 -0.093221
0.151432 -0.092166
0.151931 -0.091402
0.152714 -0.090906
0.153733 -0.090640
0.154922 -0.090545
0.156200 -0.090558
0.157484 -0.090610
0.158693 -0.090635
0.159756 -0.090577
0.160618 -0.090388
0.161240 -0.090036
0.161602 -0.089507
0.161702 -0.088800
0.161559 -0.087935
0.161207 -0.086947
0.160700 -0.085888
0.160105 -0.084818
0.159502 -0.083804
0.158971 -0.082914
0.158593 -0.082206
0.158432 -0.081725
0.158538 -0.081501
0.158932 -0.081544
0.159612 -0.081845
0.160548 -0.082380
0.161685 -0.083104
0.162949 -0.083963
0.164255 -0.084890
0.165514 -0.085816
0.166644 -0.086672
0.167572 -0.087397
0.168243 -0.087939
0.168622 -0.088263
0.168694 -0.088344
0.168462 -0.088180
0.167954 -0.087780
0.167212 -0.087172
0.166299 -0.086399
0.165286 -0.085513
0.164252 -0.084574
0.163277 -0.083640
0.162434 -0.082768
0.161784 -0.082005
0.161371 -0.081385
0.161216 -0.080931
0.161319 -0.080648
0.161654 -0.080524
0.162179 -0.080537
0.162834 -0.080649
0.163552 -0.080814
0.164263 -0.080985
0.164905 -0.081110
0.165426 -0.081146
0.165786 -0.081053
0.165965 -0.080804
0.165956 -0.080382
0.165771 -0.079785
0.165432 -0.079027
0.164976 -0.078138
0.164450 -0.077158
0.163907 -0.076138
0.163404 -0.075131
0.162998 -0.074190
0.162743 -0.073361
0.162684 -0.072683
0.162854 -0.072184
0.163271 -0.071878
0.163931 -0.071766
0.164812 -0.071834
0.165871 -0.072053
0.167050 -0.072384
0.168281 -0.072778
0.169495 -0.073185
0.170629 -0.073554
0.171629 -0.073842
0.172451 -0.074014
0.173067 -0.074047
0.173461 -0.073933
0.173632 -0.073678
0.173593 -0.073300
0.173369 -0.072830
0.172997 -0.072299
0.172523 -0.071745
0.171995 -0.071201
0.171466 -0.070701
0.170985 -0.070271
0.170592 -0.069932
0.170320 -0.069697
0.170185 -0.069571
0.170188 -0.069546
0.049266 -0.159062
0.049683 -0.159090
0.050170 -0.159288
0.050721 -0.159647
0.051324 -0.160150
0.051967 -0.160779
0.052638 -0.161508
0.053330 -0.162310
0.054041 -0.163155
0.054771 -0.164011
0.055522 -0.164845
0.056293 -0.165617
0.057078 -0.166280
0.057868 -0.166791
0.058649 -0.167115
0.059408 -0.167235
0.060133 -0.167156
0.060817 -0.166902
0.061454 -0.166513
0.062041 -0.166036
0.062575 -0.165513
0.063055 -0.164984
0.063482 -0.164477
0.063863 -0.164017
0.064207 -0.163624
0.064528 -0.163307
0.064839 -0.163062
0.065152 -0.162875
0.065470 -0.162718
0.065795 -0.162563
0.066121 -0.162382
0.066435 -0.162148
0.066723 -0.161833
0.066967 -0.161408
0.067152 -0.160848
0.067271 -0.160136
0.067324 -0.159272
0.067323 -0.158275
0.067289 -0.157180
0.067248 -0.156033
0.067226 -0.154885
0.067245 -0.153781
0.067321 -0.152758
0.067463 -0.151848
0.067677 -0.151078
0.067966 -0.150479
0.068333 -0.150077
0.068780 -0.149894
0.069308 -0.149942
0.069916 -0.150216
0.070602 -0.150700
0.071362 -0.151360
0.072190 -0.152153
0.073077 -0.153025
0.074008 -0.153916
0.074964 -0.154767
0.075921 -0.155524
0.076858 -0.156151
0.077756 -0.156627
0.078599 -0.156953
0.079376 -0.157140
0.080080 -0.157204
0.080702 -0.157166
0.081242 -0.157039
0.081702 -0.156838
0.082090 -0.156577
0.082425 -0.156276
0.082732 -0.155956
0.083040 -0.155639
0.083381 -0.155343
0.083784 -0.155080
0.084275 -0.154857
0.084871 -0.154676
0.085577 -0.154533
0.086383 -0.154409
0.087263 -0.154273
0.088182 -0.154081
0.089102 -0.153786
0.089989 -0.153348
0.090823 -0.152741
0.091594 -0.151956
0.092303 -0.150997
0.092958 -0.149877
0.093568 -0.148615
0.094146 -0.147234
0.094704 -0.145763
0.095254 -0.144236
0.095811 -0.142699
0.096392 -0.141200
0.097014 -0.139789
0.097692 -0.138513
0.098442 -0.137413
0.099280 -0.136522
0.100223 -0.135867
0.101288 -0.135461
0.102488 -0.135301
0.103821 -0.135360
0.105276 -0.135591
0.106826 -0.135932
0.108441 -0.136321
0.110090 -0.136709
-0.067349 -0.155878
-0.067871 -0.156087
-0.068411 -0.156462
-0.068945 -0.156968
-0.069445 -0.157548
-0.069886 -0.158124
-0.070244 -0.158615
-0.070506 -0.158939
-0.070663 -0.159033
-0.070719 -0.158853
-0.070683 -0.158379
-0.070574 -0.157620
-0.070417 -0.156605
-0.070239 -0.155384
-0.070071 -0.154018
-0.069939 -0.152577
-0.069869 -0.151130
-0.069877 -0.149746
-0.069974 -0.148487
-0.070162 -0.147408
-0.070437 -0.146552
-0.070789 -0.145949
-0.071208 -0.145619
-0.071680 -0.145560
-0.072193 -0.145755
-0.072730 -0.146162
-0.073271 -0.146720
-0.073793 -0.147362
-0.074278 -0.148015
-0.074709 -0.148621
-0.075078 -0.149135
-0.075383 -0.149529
-0.075633 -0.149795
-0.075842 -0.149944
-0.076031 -0.149998
-0.076225 -0.149990
-0.076447 -0.149956
-0.076719 -0.149935
-0.077060 -0.149961
-0.077479 -0.150062
-0.077979 -0.150262
-0.078556 -0.150577
-0.079197 -0.151020
-0.079891 -0.151600
-0.080618 -0.152321
-0.081358 -0.153172
-0.082086 -0.154123
-0.082775 -0.155121
-0.083395 -0.156095
-0.083922 -0.156969
-0.084335 -0.157669
-0.084622 -0.158134
-0.084777 -0.158324
-0.084805 -0.158222
-0.084714 -0.157829
-0.084520 -0.157168
-0.084238 -0.156277
-0.083887 -0.155203
-0.083485 -0.154005
-0.083051 -0.152745
-0.082601 -0.151487
-0.082154 -0.150299
-0.081725 -0.149240
-0.081330 -0.148367
-0.080985 -0.147727
-0.080702 -0.147356
-0.080490 -0.147270
-0.080348 -0.147460
-0.080264 -0.147889
-0.080214 -0.148496
-0.080171 -0.149203
-0.080103 -0.149935
-0.079986 -0.150621
-0.079801 -0.151211
-0.079539 -0.151672
-0.079199 -0.151992
-0.078792 -0.152174
-0.078330 -0.152237
-0.077834 -0.152209
-0.077327 -0.152123
-0.076833 -0.152016
-0.076375 -0.151924
-0.075972 -0.151879
-0.075638 -0.151911
-0.075379 -0.152046
-0.075198 -0.152308
-0.075090 -0.152723
-0.075049 -0.153310
-0.075061 -0.154075
-0.075108 -0.155000
-0.075168 -0.156037
-0.075218 -0.157119
-0.075237 -0.158164
-0.075210 -0.159096
-0.075131 -0.159853
-0.075000 -0.160393
-0.074821 -0.160697
-0.074604 -0.160763
-0.074358 -0.160607
-0.074092 -0.160252
-0.073817 -0.159734
0.134110 -0.118969
0.134419 -0.118262
0.134545 -0.117365
0.134513 -0.116316
0.134366 -0.115171
0.134163 -0.114004
0.133975 -0.112896
0.133880 -0.111933
0.133955 -0.111192
0.134263 -0.110735
0.134847 -0.110598
0.135718 -0.110787
0.136858 -0.111277
0.138219 -0.112015
0.139734 -0.112934
0.141324 -0.113954
0.142904 -0.114994
0.144388 -0.115974
0.145697 -0.116820
0.146762 -0.117467
0.147527 -0.117863
0.147954 -0.117970
0.148027 -0.117769
0.147751 -0.117258
0.147153 -0.116459
0.146284 -0.115413
0.145214 -0.114185
0.144029 -0.112855
0.142822 -0.111514
0.141688 -0.110256
0.140712 -0.109167
0.139963 -0.108315
0.139485 -0.107745
0.139295 -0.107474
0.139379 -0.107492
0.139703 -0.107762
0.140212 -0.108227
0.140837 -0.108817
0.141500 -0.109450
0.142124 -0.110041
0.142638 -0.110509
0.142984 -0.110784
0.143122 -0.110813
0.143031 -0.110561
0.142713 -0.110015
0.142189 -0.109186
0.141500 -0.108109
0.140704 -0.106845
0.139874 -0.105474
0.139098 -0.104088
0.138470 -0.102785
0.138085 -0.101659
0.138030 -0.100791
0.138369 -0.100239
0.139138 -0.100036
0.140333 -0.100180
0.141916 -0.100645
0.143818 -0.101377
0.145942 -0.102303
0.148182 -0.103337
0.150419 -0.104383
0.152542 -0.105346
0.154448 -0.106134
0.156050 -0.106666
0.157286 -0.106882
0.158114 -0.106738
0.158521 -0.106217
0.158517 -0.105328
0.158140 -0.104105
0.157452 -0.102610
0.156539 -0.100921
0.155505 -0.099133
0.154466 -0.097347
0.153538 -0.095666
0.152829 -0.094182
0.152425 -0.092968
0.152382 -0.092073
0.152717 -0.091514
0.153411 -0.091275
0.154409 -0.091313
0.155625 -0.091560
0.156954 -0.091930
0.158279 -0.092333
0.159488 -0.092681
0.160485 -0.092899
0.161191 -0.092927
0.161555 -0.092727
0.161553 -0.092280
0.161188 -0.091590
0.160490 -0.090681
0.159518 -0.089592
0.158348 -0.088382
0.157079 -0.087118
0.155821 -0.085878
0.154691 -0.084739
0.153800 -0.083779
0.153248 -0.083063
0.153110 -0.082641
0.153428 -0.082543
0.154210 -0.082778
0.155421 -0.083327
-0.100774 0.149267
-0.099809 0.149366
-0.098794 0.149481
-0.097759 0.149657
-0.096732 0.149941
-0.095742 0.150373
-0.094809 0.150984
-0.093943 0.151781
-0.093145 0.152755
-0.092405 0.153871
-0.091704 0.155083
-0.091021 0.156332
-0.090334 0.157562
-0.089624 0.158720
-0.088877 0.159763
-0.088081 0.160656
-0.087230 0.161380
-0.086321 0.161920
-0.085352 0.162274
-0.084324 0.162447
-0.083244 0.162453
-0.082122 0.162317
-0.080976 0.162071
-0.079832 0.161760
-0.078721 0.161434
-0.077678 0.161147
-0.076739 0.160952
-0.075934 0.160893
-0.075283 0.160998
-0.074796 0.161278
-0.074465 0.161722
-0.074271 0.162301
-0.074188 0.162973
-0.074186 0.163687
-0.074234 0.164397
-0.074306 0.165058
-0.074378 0.165635
-0.074431 0.166100
-0.074450 0.166433
-0.074425 0.166621
-0.074347 0.166657
-0.074211 0.166541
-0.074018 0.166285
-0.073772 0.165908
-0.073481 0.165445
-0.073160 0.164938
-0.072827 0.164441
-0.072503 0.164010
-0.072208 0.163699
-0.071958 0.163552
-0.071765 0.163598
-0.071635 0.163845
-0.071565 0.164277
-0.071545 0.164863
-0.071561 0.165557
-0.071596 0.166311
-0.071627 0.167076
-0.071634 0.167809
-0.071592 0.168472
-0.071477 0.169034
-0.071262 0.169470
-0.070923 0.169762
-0.070437 0.169898
-0.069789 0.169877
-0.068970 0.169710
-0.067984 0.169417
-0.066845 0.169035
-0.065580 0.168608
-0.064223 0.168187
-0.062817 0.167824
-0.061401 0.167567
-0.060010 0.167453
-0.058669 0.167505
-0.057390 0.167728
-0.056174 0.168114
-0.055009 0.168639
-0.053874 0.169273
-0.052744 0.169983
-0.051591 0.170735
-0.050389 0.171496
-0.049116 0.172235
-0.047756 0.172921
-0.046295 0.173525
-0.044729 0.174023
-0.043059 0.174395
-0.041295 0.174632
-0.039453 0.174739
-0.037556 0.174733
-0.035633 0.174647
-0.033710 0.174525
-0.031817 0.174418
-0.029976 0.174380
-0.028203 0.174458
-0.026509 0.174690
-0.024896 0.175097
-0.023363 0.175682
-0.021906 0.176430
-0.020522 0.177315
-0.019207 0.178298
-0.017957 0.179337
-0.016769 0.180383
0.019980 0.184953
0.019379 0.185291
0.018774 0.185196
0.018186 0.184712
0.017634 0.183913
0.017135 0.182875
0.016698 0.181668
0.016326 0.180349
0.016019 0.178973
0.015769 0.177603
0.015570 0.176327
0.015416 0.175256
0.015301 0.174507
0.015225 0.174177
0.015189 0.174321
0.015193 0.174926
0.015239 0.175918
0.015322 0.177169
0.015438 0.178529
0.015579 0.179846
0.015739 0.180991
0.015915 0.181873
0.016104 0.182449
0.016309 0.182718
0.016532 0.182714
0.016777 0.182494
0.017044 0.182115
0.017330 0.181623
0.017629 0.181049
0.017932 0.180415
0.018234 0.179753
0.018531 0.179119
0.018829 0.178595
0.019140 0.178285
0.019475 0.178292
0.019845 0.178689
0.020252 0.179498
0.020686 0.180672
0.021129 0.182106
0.021556 0.183654
0.021939 0.185156
0.022252 0.186463
0.022471 0.187462
0.022579 0.188083
0.022566 0.188302
0.022426 0.188136
0.022160 0.187625
0.021773 0.186821
0.021274 0.185769
0.020672 0.184504
0.019982 0.183058
0.019219 0.181473
0.018405 0.179819
0.017559 0.178194
0.016702 0.176725
0.015852 0.175543
0.015022 0.174763
0.014222 0.174452
0.013454 0.174613
0.012718 0.175187
0.012008 0.176061
0.011315 0.177099
0.010627 0.178166
0.009936 0.179152
0.009232 0.179980
0.008507 0.180616
0.007758 0.181055
0.006981 0.181315
0.006177 0.181419
0.005347 0.181381
0.004504 0.181207
0.003660 0.180894
0.002835 0.180451
0.002048 0.179909
0.001316 0.179331
0.000653 0.178808
0.000072 0.178452
-0.000420 0.178369
-0.000818 0.178639
-0.001120 0.179291
-0.001331 0.180292
-0.001457 0.181551
-0.001507 0.182940
-0.001491 0.184321
-0.001418 0.185567
-0.001300 0.186585
-0.001146 0.187318
-0.000966 0.187748
-0.000769 0.187881
-0.000562 0.187737
-0.000347 0.187333
-0.000125 0.186680
0.000104 0.185784
0.000341 0.184656
0.000583 0.183325
0.000828 0.181852
0.001069 0.180323
0.001303 0.178848
0.001525 0.177544
0.001731 0.176508
0.001918 0.175801
-0.180601 0.046649
-0.180276 0.046866
-0.179880 0.047088
-0.179455 0.047324
-0.179046 0.047586
-0.178687 0.047885
-0.178403 0.048234
-0.178205 0.048641
-0.178097 0.049113
-0.178078 0.049654
-0.178151 0.050261
-0.178316 0.050930
-0.178574 0.051652
-0.178919 0.052419
-0.179332 0.053221
-0.179782 0.054050
-0.180228 0.054895
-0.180621 0.055749
-0.180911 0.056602
-0.181057 0.057446
-0.181029 0.058275
-0.180814 0.059085
-0.180417 0.059873
-0.179859 0.060640
-0.179173 0.061389
-0.178399 0.062128
-0.177576 0.062866
-0.176740 0.063613
-0.175919 0.064381
-0.175141 0.065179
-0.174431 0.066010
-0.173815 0.066874
-0.173318 0.067770
-0.172955 0.068692
-0.172732 0.069635
-0.172638 0.070593
-0.172648 0.071554
-0.172722 0.072501
-0.172812 0.073416
-0.172870 0.074276
-0.172850 0.075061
-0.172720 0.075753
-0.172464 0.076342
-0.172079 0.076825
-0.171582 0.077207
-0.171001 0.077503
-0.170370 0.077731
-0.169726 0.077915
-0.169105 0.078078
-0.168536 0.078240
-0.168048 0.078417
-0.167667 0.078619
-0.167422 0.078850
-0.167335 0.079112
-0.167426 0.079402
-0.167699 0.079713
-0.168143 0.080035
-0.168727 0.080353
-0.169401 0.080651
-0.170103 0.080911
-0.170765 0.081116
-0.171319 0.081252
-0.171707 0.081307
-0.171884 0.081278
-0.171825 0.081163
-0.171525 0.080970
-0.170998 0.080707
-0.170273 0.080388
-0.169392 0.080025
-0.168400 0.079636
-0.167349 0.079236
-0.166291 0.078844
-0.165280 0.078486
-0.164373 0.078189
-0.163624 0.077983
-0.163076 0.077893
-0.162757 0.077939
-0.162673 0.078130
-0.162804 0.078463
-0.163106 0.078925
-0.163518 0.079493
-0.163969 0.080139
-0.164384 0.080833
-0.164698 0.081546
-0.164861 0.082255
-0.164838 0.082943
-0.164616 0.083600
-0.164201 0.084224
-0.163614 0.084819
-0.162886 0.085395
-0.162055 0.085963
-0.161162 0.086541
-0.160254 0.087145
-0.159380 0.087795
-0.158593 0.088507
-0.157949 0.089299
-0.157497 0.090179
-0.157273 0.091155
-0.157289 0.092220
-0.157532 0.093362
-0.157958 0.094556
0.076981 0.170383
0.077881 0.169893
0.078707 0.169325
0.079459 0.168698
0.080140 0.168027
0.080761 0.167327
0.081337 0.166614
0.081889 0.165904
0.082438 0.165212
0.083002 0.164540
0.083591 0.163885
0.084201 0.163235
0.084823 0.162574
0.085440 0.161886
0.086032 0.161161
0.086578 0.160392
0.087060 0.159581
0.087466 0.158737
0.087789 0.157877
0.088031 0.157025
0.088201 0.156206
0.088314 0.155446
0.088387 0.154762
0.088439 0.154165
0.088484 0.153656
0.088540 0.153239
0.088622 0.152916
0.088749 0.152702
0.088940 0.152618
0.089213 0.152684
0.089582 0.152918
0.090053 0.153321
0.090626 0.153880
0.091289 0.154564
0.092031 0.155332
0.092830 0.156141
0.093669 0.156945
0.094528 0.157703
0.095387 0.158378
0.096231 0.158945
0.097048 0.159387
0.097830 0.159696
0.098573 0.159875
0.099273 0.159927
0.099924 0.159854
0.100520 0.159658
0.101056 0.159339
0.101537 0.158907
0.101976 0.158378
0.102401 0.157779
0.102847 0.157143
0.103351 0.156498
0.103939 0.155862
0.104621 0.155238
0.105388 0.154617
0.106218 0.153980
0.107081 0.153310
0.107943 0.152589
0.108778 0.151807
0.109561 0.150957
0.110278 0.150040
0.110924 0.149062
0.111501 0.148036
0.112021 0.146974
0.112492 0.145888
0.112925 0.144784
0.113325 0.143666
0.113693 0.142533
0.114038 0.141391
0.114373 0.140253
0.114721 0.139145
0.115116 0.138099
0.115595 0.137154
0.116188 0.136341
0.116915 0.135683
0.117782 0.135183
0.118779 0.134831
0.119885 0.134603
0.121072 0.134467
0.122308 0.134393
0.123558 0.134352
0.124792 0.134321
0.125978 0.134287
0.127095 0.134246
0.128120 0.134200
0.129039 0.134154
0.129834 0.134111
0.130488 0.134069
0.130990 0.134021
0.131334 0.133957
0.131531 0.133870
0.131606 0.133761
0.131602 0.133637
0.131573 0.133513
0.131568 0.133406
0.131629 0.133326
0.131775 0.133279
0.132002 0.133262
0.132288 0.133268
0.132600 0.133287
0.132897 0.133308
-0.074431 0.166411
-0.073862 0.166475
-0.073113 0.166213
-0.072199 0.165647
-0.071154 0.164829
-0.070028 0.163836
-0.068887 0.162773
-0.067811 0.161761
-0.066883 0.160936
-0.066185 0.160427
-0.065784 0.160349
-0.065719 0.160776
-0.065994 0.161735
-0.066577 0.163195
-0.067413 0.165079
-0.068425 0.167275
-0.069531 0.169645
-0.070649 0.172043
-0.071698 0.174324
-0.072607 0.176350
-0.073311 0.178004
-0.073762 0.179189
-0.073922 0.179842
-0.073774 0.179929
-0.073314 0.179451
-0.072560 0.178442
-0.071545 0.176973
-0.070320 0.175145
-0.068951 0.173090
-0.067508 0.170963
-0.066066 0.168928
-0.064697 0.167148
-0.063459 0.165763
-0.062398 0.164870
-0.061538 0.164518
-0.060885 0.164699
-0.060424 0.165357
-0.060125 0.166395
-0.059942 0.167689
-0.059823 0.169103
-0.059713 0.170500
-0.059561 0.171756
-0.059324 0.172764
-0.058969 0.173445
-0.058477 0.173748
-0.057839 0.173652
-0.057062 0.173168
-0.056162 0.172338
-0.055167 0.171231
-0.054118 0.169946
-0.053059 0.168604
-0.052042 0.167339
-0.051121 0.166288
-0.050343 0.165579
-0.049743 0.165313
-0.049337 0.165556
-0.049122 0.166324
-0.049075 0.167589
-0.049157 0.169274
-0.049318 0.171267
-0.049503 0.173428
-0.049658 0.175603
-0.049731 0.177639
-0.049680 0.179397
-0.049472 0.180761
-0.049086 0.181643
-0.048511 0.181989
-0.047750 0.181779
-0.046814 0.181028
-0.045725 0.179790
-0.044517 0.178154
-0.043226 0.176245
-0.041898 0.174213
-0.040575 0.172224
-0.039301 0.170447
-0.038107 0.169038
-0.037018 0.168121
-0.036047 0.167779
-0.035192 0.168039
-0.034443 0.168871
-0.033776 0.170193
-0.033162 0.171876
-0.032564 0.173763
-0.031949 0.175689
-0.031285 0.177497
-0.030549 0.179051
-0.029724 0.180244
-0.028805 0.181002
-0.027792 0.181285
-0.026696 0.181088
-0.025530 0.180440
-0.024316 0.179405
-0.023076 0.178075
-0.021835 0.176573
-0.020616 0.175042
-0.019442 0.173636
-0.018328 0.172508
-0.017282 0.171797
-0.016303 0.171612
-0.015381 0.172025
-0.014497 0.173059
0.178481 0.032744
0.178916 0.033433
0.179771 0.034100
0.181006 0.034752
0.182551 0.035390
0.184306 0.036007
0.186142 0.036594
0.187922 0.037146
0.189519 0.037658
0.190830 0.038130
0.191784 0.038564
0.192341 0.038964
0.192492 0.039333
0.192255 0.039673
0.191674 0.039986
0.190817 0.040270
0.189771 0.040527
0.188642 0.040757
0.187543 0.040962
0.186578 0.041146
0.185830 0.041308
0.185353 0.041451
0.185168 0.041574
0.185271 0.041679
0.185634 0.041768
0.186199 0.041844
0.186880 0.041912
0.187571 0.041971
0.188159 0.042023
0.188546 0.042069
0.188651 0.042110
0.188424 0.042148
0.187839 0.042187
0.186898 0.042229
0.185625 0.042278
0.184068 0.042336
0.182298 0.042406
0.180408 0.042489
0.178506 0.042588
0.176707 0.042707
0.175115 0.042854
0.173817 0.043038
0.172873 0.043274
0.172321 0.043579
0.172179 0.043973
0.172452 0.044474
0.173118 0.045093
0.174122 0.045835
0.175375 0.046698
0.176761 0.047673
0.178158 0.048745
0.179457 0.049903
0.180569 0.051131
0.181431 0.052415
0.182002 0.053741
0.182267 0.055094
0.182228 0.056459
0.181907 0.057822
0.181346 0.059173
0.180604 0.060506
0.179750 0.061820
0.178858 0.063121
0.177994 0.064416
0.177216 0.065716
0.176565 0.067031
0.176075 0.068370
0.175775 0.069743
0.175683 0.071155
0.175795 0.072605
0.176078 0.074079
0.176465 0.075553
0.176864 0.076994
0.177182 0.078368
0.177330 0.079646
0.177243 0.080801
0.176874 0.081815
0.176205 0.082678
0.175238 0.083384
0.174002 0.083935
0.172548 0.084341
0.170942 0.084615
0.169262 0.084778
0.167582 0.084848
0.165967 0.084846
0.164468 0.084791
0.163130 0.084702
0.161995 0.084598
0.161115 0.084504
0.160545 0.084442
0.160329 0.084434
0.160487 0.084492
0.160997 0.084615
0.161796 0.084793
0.162795 0.085005
0.163893 0.085231
0.165001 0.085446
0.166041 0.085631
0.166958 0.085765
0.167716 0.085836
0.168304 0.085833
0.168727 0.085752
0.153940 -0.101205
0.154185 -0.100439
0.154165 -0.099437
0.153920 -0.098230
0.153510 -0.096870
0.153014 -0.095432
0.152522 -0.094004
0.152131 -0.092679
0.151934 -0.091544
0.152012 -0.090670
0.152416 -0.090101
0.153169 -0.089851
0.154256 -0.089905
0.155635 -0.090225
0.157236 -0.090753
0.158974 -0.091423
0.160752 -0.092166
0.162471 -0.092907
0.164030 -0.093576
0.165341 -0.094110
0.166326 -0.094451
0.166930 -0.094559
0.167121 -0.094406
0.166893 -0.093986
0.166268 -0.093312
0.165299 -0.092419
0.164063 -0.091363
0.162663 -0.090214
0.161219 -0.089053
0.159855 -0.087965
0.158690 -0.087027
0.157821 -0.086304
0.157311 -0.085838
0.157187 -0.085648
0.157439 -0.085728
0.158027 -0.086050
0.158882 -0.086567
0.159920 -0.087216
0.161043 -0.087923
0.162151 -0.088608
0.163144 -0.089192
0.163938 -0.089603
0.164468 -0.089786
0.164690 -0.089700
0.164588 -0.089328
0.164172 -0.088674
0.163478 -0.087764
0.162570 -0.086646
0.161530 -0.085386
0.160462 -0.084064
0.159477 -0.082768
0.158687 -0.081587
0.158195 -0.080596
0.158082 -0.079856
0.158398 -0.079401
0.159157 -0.079237
0.160334 -0.079350
0.161873 -0.079699
0.163685 -0.080228
0.165663 -0.080869
0.167686 -0.081543
0.169628 -0.082170
0.171375 -0.082671
0.172825 -0.082974
0.173902 -0.083018
0.174558 -0.082758
0.174772 -0.082167
0.174552 -0.081239
0.173933 -0.079990
0.172977 -0.078462
0.171769 -0.076718
0.170414 -0.074844
0.169034 -0.072932
0.167755 -0.071080
0.166698 -0.069378
0.165969 -0.067901
0.165642 -0.066706
0.165759 -0.065824
0.166324 -0.065265
0.167302 -0.065014
0.168619 -0.065032
0.170167 -0.065263
0.171819 -0.065635
0.173437 -0.066072
0.174893 -0.066498
0.176076 -0.066844
0.176906 -0.067052
0.177330 -0.067082
0.177328 -0.066909
0.176912 -0.066533
0.176120 -0.065973
0.175020 -0.065269
0.173704 -0.064476
0.172282 -0.063664
0.170873 -0.062903
0.169602 -0.062266
0.168579 -0.061813
0.167897 -0.061591
0.167617 -0.061626
0.167769 -0.061926
0.168341 -0.062482
-0.156435 -0.088795
-0.156444 -0.088731
-0.156518 -0.088670
-0.156595 -0.088577
-0.156619 -0.088423
-0.156556 -0.088200
-0.156403 -0.087920
-0.156183 -0.087617
-0.155935 -0.087334
-0.155704 -0.087119
-0.155531 -0.087018
-0.155441 -0.087063
-0.155444 -0.087270
-0.155525 -0.087626
-0.155646 -0.088095
-0.155762 -0.088621
-0.155831 -0.089143
-0.155832 -0.089614
-0.155780 -0.090007
-0.155721 -0.090323
-0.155722 -0.090582
-0.155845 -0.090810
-0.156123 -0.091021
-0.156537 -0.091204
-0.157032 -0.091333
-0.157532 -0.091370
-0.157969 -0.091288
-0.158304 -0.091077
-0.158527 -0.090743
-0.158653 -0.090306
-0.158718 -0.089795
-0.158765 -0.089235
-0.158838 -0.088647
-0.158973 -0.088046
-0.159187 -0.087432
-0.159477 -0.086798
-0.159818 -0.086129
-0.160179 -0.085409
-0.160536 -0.084634
-0.160890 -0.083815
-0.161264 -0.082982
-0.161702 -0.082173
-0.162239 -0.081420
-0.162887 -0.080733
-0.163618 -0.080097
-0.164374 -0.079477
-0.165089 -0.078835
-0.165707 -0.078144
-0.166199 -0.077394
-0.166566 -0.076595
-0.166830 -0.075770
-0.167025 -0.074952
-0.167191 -0.074176
-0.167365 -0.073480
-0.167572 -0.072889
-0.167827 -0.072423
-0.168122 -0.072078
-0.168432 -0.071838
-0.168723 -0.071667
-0.168961 -0.071533
-0.169135 -0.071409
-0.169264 -0.071285
-0.169389 -0.071167
-0.169562 -0.071069
-0.169816 -0.070999
-0.170146 -0.070953
-0.170504 -0.070912
-0.170816 -0.070850
-0.171007 -0.070744
-0.171023 -0.070584
-0.170841 -0.070372
-0.170467 -0.070123
-0.169931 -0.069857
-0.169275 -0.069593
-0.168548 -0.069351
-0.167801 -0.069144
-0.167078 -0.068982
-0.166416 -0.068867
-0.165838 -0.068799
-0.165351 -0.068770
-0.164958 -0.068775
-0.164670 -0.068814
-0.164510 -0.068902
-0.164517 -0.069057
-0.164722 -0.069302
-0.165135 -0.069644
-0.165720 -0.070066
-0.166409 -0.070531
-0.167114 -0.070987
-0.167755 -0.071385
-0.168279 -0.071688
-0.168664 -0.071876
-0.168916 -0.071948
-0.169064 -0.071919
-0.169145 -0.071816
-0.169198 -0.071672
-0.169261 -0.071523
-0.169364 -0.071407
-0.169526 -0.071347
-0.169746 -0.071353
-0.170010 -0.071417
-0.181327 -0.045338
-0.180836 -0.045053
-0.180219 -0.044747
-0.179524 -0.044428
-0.178807 -0.044105
-0.178133 -0.043794
-0.177561 -0.043509
-0.177137 -0.043265
-0.176882 -0.043070
-0.176782 -0.042924
-0.176802 -0.042820
-0.176889 -0.042745
-0.176993 -0.042685
-0.177075 -0.042627
-0.177110 -0.042560
-0.177089 -0.042477
-0.177010 -0.042370
-0.176871 -0.042231
-0.176672 -0.042049
-0.176404 -0.041814
-0.176063 -0.041514
-0.175643 -0.041141
-0.175152 -0.040695
-0.174604 -0.040181
-0.174032 -0.039616
-0.173476 -0.039028
-0.172986 -0.038450
-0.172614 -0.037924
-0.172408 -0.037490
-0.172400 -0.037180
-0.172599 -0.037006
-0.172987 -0.036963
-0.173529 -0.037024
-0.174179 -0.037155
-0.174898 -0.037320
-0.175653 -0.037488
-0.176423 -0.037636
-0.177192 -0.037746
-0.177941 -0.037802
-0.178648 -0.037794
-0.179282 -0.037710
-0.179812 -0.037539
-0.180208 -0.037277
-0.180450 -0.036919
-0.180533 -0.036473
-0.180467 -0.035950
-0.180286 -0.035371
-0.180036 -0.034761
-0.179781 -0.034148
-0.179586 -0.033559
-0.179510 -0.033014
-0.179591 -0.032525
-0.179842 -0.032095
-0.180248 -0.031719
-0.180779 -0.031389
-0.181397 -0.031098
-0.182073 -0.030839
-0.182779 -0.030609
-0.183495 -0.030402
-0.184199 -0.030213
-0.184860 -0.030031
-0.185442 -0.029847
-0.185905 -0.029649
-0.186210 -0.029426
-0.186328 -0.029172
-0.186244 -0.028887
-0.185962 -0.028576
-0.185505 -0.028251
-0.184914 -0.027928
-0.184243 -0.027631
-0.183555 -0.027383
-0.182913 -0.027213
-0.182368 -0.027139
-0.181949 -0.027174
-0.181663 -0.027320
-0.181498 -0.027564
-0.181434 -0.027889
-0.181449 -0.028275
-0.181526 -0.028700
-0.181649 -0.029144
-0.181801 -0.029591
-0.181957 -0.030022
-0.182084 -0.030419
-0.182144 -0.030765
-0.182099 -0.031044
-0.181916 -0.031244
-0.181578 -0.031359
-0.181079 -0.031391
-0.180438 -0.031351
-0.179687 -0.031260
-0.178879 -0.031147
-0.178078 -0.031046
-0.177350 -0.030994
-0.176755 -0.031021
-0.176337 -0.031148
-0.176113 -0.031384
-0.176080 -0.031728
-0.176225 -0.032170
-0.176529 -0.032702
-0.176979 -0.033312
-0.177560 -0.033990
0.194763 -0.020340
0.195229 -0.020101
0.195508 -0.019771
0.195589 -0.019359
0.195490 -0.018883
0.195242 -0.018362
0.194882 -0.017814
0.194434 -0.017250
0.193906 -0.016674
0.193294 -0.016079
0.192581 -0.015455
0.191756 -0.014793
0.190816 -0.014086
0.189770 -0.013333
0.188643 -0.012543
0.187476 -0.011731
0.186319 -0.010918
0.185225 -0.010129
0.184239 -0.009387
0.183386 -0.008706
0.182675 -0.008095
0.182092 -0.007550
0.181621 -0.007060
0.181249 -0.006612
0.180973 -0.006190
0.180807 -0.005782
0.180771 -0.005377
0.180889 -0.004968
0.181176 -0.004552
0.181633 -0.004131
0.182243 -0.003707
0.182975 -0.003287
0.183792 -0.002881
0.184652 -0.002496
0.185520 -0.002143
0.186368 -0.001826
0.187178 -0.001551
0.187948 -0.001318
0.188686 -0.001127
0.189405 -0.000971
0.190110 -0.000845
0.190797 -0.000738
0.191444 -0.000639
0.192021 -0.000535
0.192497 -0.000418
0.192853 -0.000279
0.193091 -0.000117
0.193226 0.000066
0.193291 0.000263
0.193319 0.000468
0.193339 0.000673
0.193364 0.000876
0.193390 0.001078
0.193398 0.001286
0.193356 0.001503
0.193229 0.001734
0.192986 0.001976
0.192606 0.002222
0.192084 0.002462
0.191428 0.002679
0.190654 0.002860
0.189778 0.002994
0.188815 0.003076
0.187774 0.003106
0.186663 0.003094
0.185496 0.003048
0.184299 0.002981
0.183111 0.002902
0.181985 0.002817
0.180981 0.002728
0.180157 0.002632
0.179565 0.002526
0.179243 0.002401
0.179209 0.002251
0.179467 0.002065
0.180002 0.001835
0.180782 0.001556
0.181764 0.001226
0.182902 0.000851
0.184149 0.000441
0.185464 0.000011
0.186813 -0.000420
0.188161 -0.000832
0.189468 -0.001207
0.190688 -0.001529
0.191770 -0.001785
0.192670 -0.001970
0.193353 -0.002085
0.193808 -0.002137
0.194046 -0.002142
0.194103 -0.002121
0.194030 -0.002098
0.193889 -0.002095
0.193737 -0.002131
0.193618 -0.002213
0.193560 -0.002339
0.193567 -0.002499
0.193626 -0.002677
0.193707 -0.002854
0.193773 -0.003016
0.193788 -0.003154
0.177147 -0.058186
0.176770 -0.057431
0.176207 -0.056600
0.175519 -0.055728
0.174786 -0.054854
0.174096 -0.054019
0.173534 -0.053257
0.173180 -0.052596
0.173091 -0.052058
0.173301 -0.051657
0.173817 -0.051397
0.174618 -0.051278
0.175666 -0.051293
0.176906 -0.051429
0.178276 -0.051671
0.179707 -0.051997
0.181123 -0.052378
0.182447 -0.052785
0.183600 -0.053186
0.184515 -0.053548
0.185135 -0.053846
0.185426 -0.054059
0.185381 -0.054176
0.185017 -0.054198
0.184383 -0.054135
0.183546 -0.054007
0.182589 -0.053841
0.181598 -0.053668
0.180657 -0.053522
0.179834 -0.053431
0.179176 -0.053418
0.178709 -0.053496
0.178433 -0.053670
0.178335 -0.053933
0.178387 -0.054272
0.178553 -0.054669
0.178791 -0.055099
0.179049 -0.055537
0.179275 -0.055957
0.179411 -0.056334
0.179405 -0.056643
0.179218 -0.056868
0.178823 -0.056997
0.178219 -0.057027
0.177425 -0.056966
0.176484 -0.056831
0.175460 -0.056646
0.174426 -0.056440
0.173463 -0.056245
0.172649 -0.056092
0.172049 -0.056010
0.171713 -0.056018
0.171664 -0.056129
0.171905 -0.056349
0.172417 -0.056676
0.173163 -0.057100
0.174096 -0.057608
0.175158 -0.058180
0.176284 -0.058789
0.177401 -0.059405
0.178438 -0.059991
0.179326 -0.060512
0.180006 -0.060932
0.180435 -0.061224
0.180588 -0.061366
0.180463 -0.061350
0.180085 -0.061178
0.179498 -0.060865
0.178766 -0.060439
0.177966 -0.059930
0.177177 -0.059377
0.176472 -0.058815
0.175915 -0.058276
0.175551 -0.057783
0.175404 -0.057349
0.175478 -0.056975
0.175766 -0.056652
0.176245 -0.056365
0.176884 -0.056095
0.177637 -0.055822
0.178451 -0.055525
0.179261 -0.055183
0.180000 -0.054779
0.180607 -0.054297
0.181031 -0.053728
0.181238 -0.053066
0.181215 -0.052317
0.180972 -0.051490
0.180543 -0.050605
0.179978 -0.049682
0.179340 -0.048746
0.178699 -0.047821
0.178123 -0.046930
0.177670 -0.046091
0.177385 -0.045319
0.177297 -0.044625
0.177416 -0.044014
0.177742 -0.043491
0.178260 -0.043061
0.178945 -0.042726
0.179760 -0.042488
-0.010184 0.189673
-0.009731 0.188849
-0.009307 0.187496
-0.008975 0.185701
-0.008716 0.183587
-0.008554 0.181304
-0.008527 0.179018
-0.008629 0.176897
-0.008871 0.175097
-0.009244 0.173744
-0.009734 0.172925
-0.010349 0.172683
-0.011033 0.173018
-0.011805 0.173882
-0.012631 0.175187
-0.013525 0.176805
-0.014470 0.178578
-0.015441 0.180338
-0.016432 0.181927
-0.017429 0.183209
-0.018390 0.184082
-0.019310 0.184482
-0.020164 0.184383
-0.020942 0.183802
-0.021615 0.182792
-0.022205 0.181440
-0.022705 0.179863
-0.023122 0.178200
-0.023494 0.176598
-0.023843 0.175205
-0.024197 0.174154
-0.024593 0.173548
-0.025068 0.173456
-0.025652 0.173908
-0.026350 0.174894
-0.027154 0.176357
-0.028026 0.178194
-0.028937 0.180258
-0.029816 0.182379
-0.030618 0.184378
-0.031284 0.186095
-0.031781 0.187396
-0.032078 0.188186
-0.032165 0.188409
-0.032044 0.188053
-0.031735 0.187147
-0.031263 0.185758
-0.030673 0.183982
-0.030013 0.181941
-0.029332 0.179773
-0.028673 0.177624
-0.028090 0.175636
-0.027606 0.173942
-0.027226 0.172655
-0.026952 0.171860
-0.026763 0.171614
-0.026640 0.171927
-0.026543 0.172757
-0.026453 0.174003
-0.026340 0.175522
-0.026186 0.177142
-0.025963 0.178695
-0.025676 0.180033
-0.025305 0.181039
-0.024863 0.181632
-0.024351 0.181767
-0.023776 0.181443
-0.023172 0.180690
-0.022557 0.179575
-0.021945 0.178193
-0.021379 0.176657
-0.020873 0.175097
-0.020451 0.173647
-0.020119 0.172440
-0.019879 0.171595
-0.019770 0.171207
-0.019741 0.171352
-0.019841 0.172064
-0.020054 0.173330
-0.020346 0.175081
-0.020714 0.177189
-0.021107 0.179481
-0.021552 0.181768
-0.021963 0.183872
-0.022358 0.185640
-0.022725 0.186959
-0.023024 0.187760
-0.023305 0.188011
-0.023528 0.187726
-0.023741 0.186951
-0.023912 0.185764
-0.024085 0.184265
-0.024227 0.182577
-0.024440 0.180822
-0.024663 0.179137
-0.024950 0.177647
-0.025314 0.176468
-0.025767 0.175701
-0.026333 0.175417
-0.027008 0.175650
-0.027785 0.176375
0.048490 -0.162988
0.048343 -0.163683
0.048241 -0.164594
0.048181 -0.165675
0.048156 -0.166854
0.048149 -0.168026
0.048138 -0.169061
0.048100 -0.169833
0.048013 -0.170237
0.047865 -0.170211
0.047649 -0.169735
0.047366 -0.168831
0.047023 -0.167566
0.046639 -0.166037
0.046236 -0.164364
0.045837 -0.162677
0.045465 -0.161099
0.045139 -0.159732
0.044872 -0.158653
0.044671 -0.157904
0.044544 -0.157502
0.044498 -0.157445
0.044543 -0.157726
0.044687 -0.158335
0.044937 -0.159251
0.045287 -0.160427
0.045722 -0.161778
0.046212 -0.163189
0.046725 -0.164531
0.047228 -0.165686
0.047695 -0.166561
0.048110 -0.167103
0.048466 -0.167294
0.048767 -0.167154
0.049022 -0.166734
0.049244 -0.166112
0.049446 -0.165386
0.049645 -0.164653
0.049854 -0.164009
0.050084 -0.163524
0.050344 -0.163249
0.050638 -0.163205
0.050972 -0.163400
0.051348 -0.163834
0.051775 -0.164508
0.052254 -0.165418
0.052785 -0.166537
0.053352 -0.167800
0.053929 -0.169102
0.054481 -0.170314
0.054974 -0.171303
0.055381 -0.171965
0.055684 -0.172231
0.055875 -0.172071
0.055954 -0.171498
0.055925 -0.170556
0.055801 -0.169319
0.055594 -0.167879
0.055322 -0.166331
0.055002 -0.164766
0.054653 -0.163265
0.054290 -0.161890
0.053930 -0.160696
0.053590 -0.159728
0.053285 -0.159035
0.053037 -0.158667
0.052862 -0.158670
0.052772 -0.159065
0.052768 -0.159830
0.052833 -0.160892
0.052941 -0.162136
0.053060 -0.163429
0.053159 -0.164648
0.053211 -0.165699
0.053197 -0.166517
0.053104 -0.167072
0.052926 -0.167363
0.052666 -0.167409
0.052331 -0.167248
0.051937 -0.166930
0.051501 -0.166508
0.051041 -0.166035
0.050574 -0.165552
0.050112 -0.165095
0.049672 -0.164699
0.049268 -0.164399
0.048919 -0.164244
0.048648 -0.164292
0.048477 -0.164599
0.048418 -0.165195
0.048466 -0.166063
0.048600 -0.167130
0.048785 -0.168284
0.048983 -0.169396
0.049160 -0.170353
0.049290 -0.171070
0.049360 -0.171497
0.049363 -0.171614
0.049300 -0.171430
0.049178 -0.170975
0.049005 -0.170293
-0.141580 0.133676
-0.141663 0.133208
-0.141472 0.132425
-0.141021 0.131335
-0.140343 0.129966
-0.139490 0.128373
-0.138536 0.126638
-0.137574 0.124864
-0.136703 0.123175
-0.136028 0.121694
-0.135631 0.120526
-0.135567 0.119731
-0.135842 0.119314
-0.136420 0.119222
-0.137241 0.119368
-0.138237 0.119655
-0.139347 0.119996
-0.140519 0.120319
-0.141711 0.120567
-0.142876 0.120698
-0.143970 0.120678
-0.144942 0.120477
-0.145741 0.120077
-0.146319 0.119466
-0.146641 0.118643
-0.146690 0.117619
-0.146471 0.116422
-0.146016 0.115094
-0.145388 0.113690
-0.144681 0.112280
-0.144010 0.110938
-0.143507 0.109740
-0.143295 0.108747
-0.143460 0.108001
-0.144035 0.107510
-0.144997 0.107259
-0.146278 0.107212
-0.147792 0.107329
-0.149456 0.107566
-0.151191 0.107885
-0.152923 0.108244
-0.154581 0.108599
-0.156092 0.108901
-0.157384 0.109102
-0.158393 0.109154
-0.159070 0.109021
-0.159385 0.108677
-0.159330 0.108112
-0.158929 0.107338
-0.158234 0.106384
-0.157320 0.105305
-0.156287 0.104172
-0.155247 0.103073
-0.154310 0.102094
-0.153565 0.101310
-0.153068 0.100766
-0.152834 0.100466
-0.152847 0.100384
-0.153071 0.100469
-0.153465 0.100664
-0.153990 0.100914
-0.154609 0.101165
-0.155276 0.101370
-0.155940 0.101485
-0.156542 0.101471
-0.157021 0.101293
-0.157314 0.100926
-0.157375 0.100353
-0.157174 0.099571
-0.156706 0.098588
-0.155993 0.097432
-0.155092 0.096141
-0.154086 0.094771
-0.153087 0.093389
-0.152221 0.092065
-0.151615 0.090865
-0.151377 0.089842
-0.151572 0.089027
-0.152222 0.088425
-0.153303 0.088025
-0.154766 0.087801
-0.156548 0.087720
-0.158578 0.087746
-0.160775 0.087840
-0.163047 0.087955
-0.165291 0.088042
-0.167397 0.088054
-0.169258 0.087945
-0.170781 0.087680
-0.171898 0.087234
-0.172568 0.086599
-0.172786 0.085782
-0.172584 0.084807
-0.172033 0.083712
-0.171231 0.082550
-0.170301 0.081383
-0.169371 0.080269
-0.168560 0.079258
-0.167956 0.078380
-0.167617 0.077640
-0.167571 0.077019
-0.191827 -0.018174
-0.191793 -0.018297
-0.191427 -0.018335
-0.190759 -0.018292
-0.189864 -0.018192
-0.188820 -0.018046
-0.187716 -0.017862
-0.186633 -0.017650
-0.185664 -0.017448
-0.184834 -0.017237
-0.184200 -0.017061
-0.183699 -0.016851
-0.183486 -0.016790
-0.183355 -0.016672
-0.183381 -0.016609
-0.183594 -0.016660
-0.183928 -0.016794
-0.184309 -0.016977
-0.184708 -0.017233
-0.185037 -0.017523
-0.185237 -0.017836
-0.185254 -0.018156
-0.185059 -0.018469
-0.184622 -0.018738
-0.183997 -0.018997
-0.183214 -0.019227
-0.182336 -0.019428
-0.181450 -0.019617
-0.180645 -0.019815
-0.179990 -0.020023
-0.179544 -0.020253
-0.179358 -0.020524
-0.179436 -0.020826
-0.179810 -0.021199
-0.180456 -0.021632
-0.181354 -0.022131
-0.182487 -0.022714
-0.183790 -0.023362
-0.185207 -0.024084
-0.186629 -0.024844
-0.187967 -0.025639
-0.189104 -0.026426
-0.189955 -0.027189
-0.190453 -0.027906
-0.190566 -0.028562
-0.190260 -0.029110
-0.189599 -0.029586
-0.188639 -0.029992
-0.187437 -0.030312
-0.186103 -0.030589
-0.184713 -0.030823
-0.183393 -0.031085
-0.182180 -0.031350
-0.181143 -0.031651
-0.180550 -0.032283
-0.179899 -0.032592
-0.179635 -0.033121
-0.179720 -0.033824
-0.179977 -0.034504
-0.180488 -0.035306
-0.181132 -0.036145
-0.181819 -0.036992
-0.182422 -0.037778
-0.182866 -0.038493
-0.183090 -0.039124
-0.183008 -0.039610
-0.182629 -0.039976
-0.181954 -0.040217
-0.180987 -0.040304
-0.179832 -0.040316
-0.178569 -0.040287
-0.177258 -0.040211
-0.176079 -0.040233
-0.174774 -0.039949
-0.173898 -0.039964
-0.173204 -0.039910
-0.172918 -0.040005
-0.172993 -0.040158
-0.173455 -0.040385
-0.174313 -0.040712
-0.175519 -0.041126
-0.176985 -0.041597
-0.178609 -0.042098
-0.180270 -0.042597
-0.181843 -0.043051
-0.183207 -0.043408
-0.184279 -0.043638
-0.184997 -0.043708
-0.185344 -0.043609
-0.185322 -0.043324
-0.184978 -0.042870
-0.184369 -0.042254
-0.183569 -0.041497
-0.182670 -0.040637
-0.181747 -0.039700
-0.180880 -0.038729
-0.180152 -0.037783
-0.179623 -0.036907
-0.179343 -0.036139
-0.179357 -0.035522
-0.179674 -0.035072
-0.134502 -0.121987
-0.134576 -0.122151
-0.134414 -0.122150
-0.134033 -0.121998
-0.133470 -0.121730
-0.132782 -0.121395
-0.132031 -0.121043
-0.131273 -0.120722
-0.130547 -0.120466
-0.129873 -0.120295
-0.129258 -0.120223
-0.128701 -0.120266
-0.128203 -0.120443
-0.127767 -0.120777
-0.127401 -0.121296
-0.127109 -0.122017
-0.126887 -0.122941
-0.126713 -0.124047
-0.126551 -0.125280
-0.126348 -0.126569
-0.126049 -0.127827
-0.125606 -0.128976
-0.124984 -0.129953
-0.124170 -0.130722
-0.123170 -0.131276
-0.122009 -0.131635
-0.120722 -0.131840
-0.119351 -0.131944
-0.117934 -0.132001
-0.116503 -0.132057
-0.115086 -0.132145
-0.113708 -0.132285
-0.112397 -0.132494
-0.111186 -0.132786
-0.110111 -0.133183
-0.109209 -0.133705
-0.108513 -0.134372
-0.108040 -0.135192
-0.107788 -0.136147
-0.107728 -0.137193
-0.107811 -0.138263
-0.107971 -0.139274
-0.108143 -0.140148
-0.108269 -0.140825
-0.108307 -0.141266
-0.108234 -0.141464
-0.108045 -0.141439
-0.107750 -0.141228
-0.107372 -0.140878
-0.106935 -0.140436
-0.106465 -0.139940
-0.105980 -0.139416
-0.105499 -0.138887
-0.105035 -0.138377
-0.104608 -0.137918
-0.104242 -0.137552
-0.103961 -0.137328
-0.103788 -0.137286
-0.103735 -0.137453
-0.103796 -0.137822
-0.103946 -0.138353
-0.104140 -0.138978
-0.104329 -0.139612
-0.104464 -0.140172
-0.104507 -0.140591
-0.104438 -0.140826
-0.104254 -0.140862
-0.103970 -0.140711
-0.103615 -0.140407
-0.103223 -0.139998
-0.102827 -0.139531
-0.102451 -0.139053
-0.102108 -0.138598
-0.101806 -0.138195
-0.101548 -0.137870
-0.101341 -0.137656
-0.101201 -0.137590
-0.101148 -0.137715
-0.101203 -0.138073
-0.101379 -0.138689
-0.101672 -0.139559
-0.102051 -0.140638
-0.102465 -0.141849
-0.102846 -0.143088
-0.103124 -0.144250
-0.103238 -0.145244
-0.103145 -0.146010
-0.102823 -0.146518
-0.102269 -0.146774
-0.101500 -0.146812
-0.100545 -0.146687
-0.099440 -0.146463
-0.098217 -0.146200
-0.096908 -0.145944
-0.095536 -0.145727
-0.094123 -0.145573
-0.092694 -0.145504
-0.091279 -0.145552
-0.089911 -0.145759
-0.088625 -0.146175
-0.087448 -0.146837
-0.113175 -0.136637
-0.113602 -0.137008
-0.114055 -0.137406
-0.114545 -0.137828
-0.115066 -0.138258
-0.115588 -0.138658
-0.116060 -0.138970
-0.116419 -0.139125
-0.116610 -0.139064
-0.116598 -0.138751
-0.116375 -0.138186
-0.115966 -0.137405
-0.115421 -0.136480
-0.114807 -0.135502
-0.114191 -0.134564
-0.113628 -0.133742
-0.113152 -0.133077
-0.112772 -0.132578
-0.112484 -0.132224
-0.112274 -0.131984
-0.112130 -0.131827
-0.112044 -0.131736
-0.112013 -0.131711
-0.112041 -0.131764
-0.112128 -0.131915
-0.112268 -0.132175
-0.112442 -0.132536
-0.112617 -0.132959
-0.112752 -0.133391
-0.112809 -0.133772
-0.112764 -0.134056
-0.112612 -0.134220
-0.112370 -0.134275
-0.112075 -0.134258
-0.111779 -0.134227
-0.111540 -0.134244
-0.111402 -0.134357
-0.111396 -0.134591
-0.111525 -0.134942
-0.111772 -0.135384
-0.112105 -0.135880
-0.112487 -0.136392
-0.112882 -0.136889
-0.113263 -0.137355
-0.113616 -0.137784
-0.113937 -0.138186
-0.114229 -0.138566
-0.114486 -0.138919
-0.114691 -0.139215
-0.114814 -0.139406
-0.114823 -0.139439
-0.114694 -0.139270
-0.114422 -0.138884
-0.114028 -0.138299
-0.113556 -0.137564
-0.113066 -0.136754
-0.112625 -0.135951
-0.112285 -0.135229
-0.112079 -0.134633
-0.112010 -0.134179
-0.112059 -0.133850
-0.112195 -0.133615
-0.112383 -0.133437
-0.112594 -0.133282
-0.112811 -0.133132
-0.113029 -0.132979
-0.113254 -0.132832
-0.113495 -0.132696
-0.113754 -0.132573
-0.114022 -0.132443
-0.114277 -0.132273
-0.114490 -0.132023
-0.114640 -0.131657
-0.114716 -0.131164
-0.114731 -0.130560
-0.114717 -0.129891
-0.114720 -0.129224
-0.114790 -0.128637
-0.114973 -0.128197
-0.115291 -0.127949
-0.115745 -0.127907
-0.116308 -0.128056
-0.116938 -0.128362
-0.117581 -0.128777
-0.118186 -0.129256
-0.118710 -0.129759
-0.119124 -0.130263
-0.119415 -0.130762
-0.119585 -0.131265
-0.119638 -0.131783
-0.119573 -0.132319
-0.119379 -0.132855
-0.119036 -0.133353
-0.118525 -0.133764
-0.117839 -0.134047
-0.116997 -0.134188
-0.116040 -0.134205
-0.115032 -0.134145
-0.114042 -0.134078
-0.113138 -0.134073
-0.112363 -0.134186
-0.074471 0.171608
-0.074169 0.171822
-0.073703 0.171752
-0.073073 0.171420
-0.072299 0.170874
-0.071414 0.170180
-0.070460 0.169416
-0.069487 0.168666
-0.068545 0.168005
-0.067674 0.167495
-0.066906 0.167178
-0.066254 0.167074
-0.065718 0.167177
-0.065285 0.167467
-0.064933 0.167906
-0.064638 0.168452
-0.064374 0.169060
-0.064116 0.169684
-0.063842 0.170280
-0.063527 0.170802
-0.063153 0.171208
-0.062701 0.171462
-0.062159 0.171537
-0.061523 0.171422
-0.060796 0.171125
-0.059991 0.170675
-0.059125 0.170118
-0.058224 0.169517
-0.057318 0.168943
-0.056433 0.168468
-0.055597 0.168157
-0.054831 0.168063
-0.054150 0.168221
-0.053562 0.168645
-0.053065 0.169328
-0.052653 0.170245
-0.052313 0.171359
-0.052032 0.172623
-0.051792 0.173981
-0.051574 0.175369
-0.051360 0.176718
-0.051128 0.177952
-0.050859 0.179000
-0.050539 0.179799
-0.050155 0.180309
-0.049706 0.180510
-0.049195 0.180412
-0.048633 0.180047
-0.048036 0.179470
-0.047423 0.178749
-0.046814 0.177961
-0.046228 0.177183
-0.045678 0.176484
-0.045177 0.175924
-0.044728 0.175542
-0.044335 0.175363
-0.043995 0.175386
-0.043703 0.175597
-0.043452 0.175967
-0.043232 0.176456
-0.043030 0.177014
-0.042830 0.177586
-0.042611 0.178111
-0.042352 0.178529
-0.042033 0.178786
-0.041636 0.178841
-0.041150 0.178672
-0.040568 0.178275
-0.039894 0.177668
-0.039138 0.176887
-0.038316 0.175982
-0.037450 0.175013
-0.036563 0.174047
-0.035679 0.173151
-0.034817 0.172392
-0.033993 0.171825
-0.033214 0.171493
-0.032479 0.171425
-0.031784 0.171633
-0.031116 0.172111
-0.030461 0.172840
-0.029803 0.173781
-0.029126 0.174880
-0.028414 0.176067
-0.027655 0.177261
-0.026841 0.178379
-0.025970 0.179346
-0.025047 0.180105
-0.024086 0.180617
-0.023104 0.180869
-0.022124 0.180871
-0.021169 0.180651
-0.020261 0.180256
-0.019413 0.179742
-0.018632 0.179174
-0.017916 0.178620
-0.017257 0.178146
-0.016640 0.177809
-0.016049 0.177654
-0.015469 0.177707
-0.014890 0.177979
0.063733 0.173215
0.064706 0.173032
0.065682 0.172866
0.066637 0.172684
0.067550 0.172459
0.068406 0.172173
0.069198 0.171818
0.069923 0.171390
0.070583 0.170891
0.071183 0.170321
0.071723 0.169678
0.072206 0.168958
0.072632 0.168152
0.073005 0.167256
0.073331 0.166269
0.073622 0.165200
0.073896 0.164070
0.074174 0.162915
0.074484 0.161781
0.074852 0.160716
0.075297 0.159766
0.075829 0.158957
0.076445 0.158301
0.077133 0.157790
0.077876 0.157409
0.078654 0.157141
0.079456 0.156972
0.080278 0.156899
0.081122 0.156924
0.081997 0.157048
0.082916 0.157275
0.083889 0.157598
0.084922 0.158004
0.086014 0.158469
0.087159 0.158965
0.088346 0.159461
0.089564 0.159932
0.090801 0.160361
0.092052 0.160742
0.093314 0.161077
0.094587 0.161372
0.095868 0.161633
0.097145 0.161851
0.098397 0.162010
0.099593 0.162080
0.100703 0.162032
0.101697 0.161841
0.102559 0.161493
0.103287 0.160989
0.103887 0.160342
0.104379 0.159572
0.104783 0.158705
0.105118 0.157762
0.105397 0.156766
0.105629 0.155729
0.105816 0.154659
0.105959 0.153559
0.106063 0.152428
0.106137 0.151270
0.106195 0.150091
0.106261 0.148907
0.106361 0.147733
0.106518 0.146587
0.106751 0.145479
0.107061 0.144408
0.107436 0.143362
0.107854 0.142325
0.108287 0.141282
0.108711 0.140231
0.109112 0.139180
0.109491 0.138155
0.109861 0.137189
0.110246 0.136326
0.110678 0.135607
0.111187 0.135063
0.111798 0.134714
0.112526 0.134562
0.113380 0.134596
0.114358 0.134794
0.115460 0.135132
0.116682 0.135586
0.118025 0.136137
0.119485 0.136767
0.121052 0.137456
0.122699 0.138180
0.124377 0.138904
0.126017 0.139583
0.127538 0.140169
0.128861 0.140621
0.129925 0.140905
0.130691 0.141003
0.131156 0.140914
0.131343 0.140652
0.131302 0.140242
0.131102 0.139720
0.130812 0.139122
0.130497 0.138484
0.130207 0.137833
0.129972 0.137186
0.129804 0.136554
0.129701 0.135939
0.094999 0.152104
0.095922 0.152157
0.096986 0.152458
0.098145 0.152961
0.099345 0.153612
0.100528 0.154349
0.101635 0.155106
0.102612 0.155814
0.103410 0.156407
0.103991 0.156824
0.104331 0.157020
0.104423 0.156966
0.104275 0.156654
0.103912 0.156095
0.103375 0.155326
0.102720 0.154399
0.102009 0.153383
0.101310 0.152356
0.100686 0.151394
0.100195 0.150569
0.099874 0.149935
0.099745 0.149525
0.099806 0.149348
0.100042 0.149394
0.100423 0.149635
0.100908 0.150030
0.101453 0.150530
0.102010 0.151078
0.102530 0.151619
0.102969 0.152095
0.103286 0.152457
0.103450 0.152662
0.103446 0.152682
0.103274 0.152506
0.102951 0.152142
0.102513 0.151620
0.102008 0.150983
0.101495 0.150292
0.101035 0.149611
0.100687 0.149007
0.100497 0.148536
0.100494 0.148242
0.100689 0.148145
0.101068 0.148250
0.101605 0.148541
0.102261 0.148995
0.102989 0.149575
0.103744 0.150240
0.104476 0.150939
0.105142 0.151617
0.105706 0.152220
0.106143 0.152694
0.106437 0.152994
0.106590 0.153087
0.106613 0.152957
0.106534 0.152605
0.106389 0.152053
0.106223 0.151341
0.106086 0.150523
0.106027 0.149663
0.106090 0.148827
0.106311 0.148080
0.106711 0.147470
0.107299 0.147031
0.108067 0.146773
0.108995 0.146687
0.110052 0.146749
0.111199 0.146918
0.112394 0.147150
0.113592 0.147393
0.114746 0.147598
0.115811 0.147716
0.116743 0.147709
0.117508 0.147544
0.118078 0.147204
0.118439 0.146686
0.118591 0.146001
0.118547 0.145177
0.118337 0.144257
0.118006 0.143296
0.117607 0.142353
0.117198 0.141491
0.116835 0.140765
0.116563 0.140218
0.116413 0.139879
0.116397 0.139760
0.116510 0.139858
0.116729 0.140158
0.117021 0.140636
0.117347 0.141262
0.117661 0.141997
0.117918 0.142799
0.118073 0.143619
0.118089 0.144405
0.117940 0.145109
0.117610 0.145690
0.117101 0.146117
0.116428 0.146376
0.115623 0.146468
0.114726 0.146411
0.113785 0.146238
0.023903 0.183199
0.024597 0.183154
0.025235 0.182834
0.025812 0.182277
0.026326 0.181529
0.026783 0.180648
0.027194 0.179695
0.027576 0.178729
0.027948 0.177811
0.028334 0.176999
0.028757 0.176349
0.029236 0.175912
0.029789 0.175730
0.030424 0.175827
0.031141 0.176199
0.031930 0.176812
0.032770 0.177601
0.033634 0.178478
0.034494 0.179349
0.035318 0.180122
0.036081 0.180724
0.036759 0.181100
0.037338 0.181222
0.037812 0.181082
0.038182 0.180692
0.038460 0.180075
0.038663 0.179269
0.038812 0.178318
0.038930 0.177274
0.039038 0.176194
0.039157 0.175146
0.039306 0.174201
0.039506 0.173435
0.039778 0.172918
0.040140 0.172709
0.040607 0.172834
0.041184 0.173284
0.041865 0.174006
0.042630 0.174917
0.043453 0.175915
0.044303 0.176900
0.045147 0.177784
0.045953 0.178498
0.046696 0.178995
0.047356 0.179253
0.047920 0.179262
0.048384 0.179031
0.048750 0.178577
0.049028 0.177926
0.049234 0.177114
0.049391 0.176181
0.049526 0.175180
0.049669 0.174171
0.049855 0.173221
0.050113 0.172404
0.050473 0.171786
0.050950 0.171417
0.051551 0.171323
0.052263 0.171489
0.053062 0.171871
0.053911 0.172395
0.054768 0.172977
0.055590 0.173537
0.056338 0.174003
0.056980 0.174325
0.057493 0.174467
0.057862 0.174410
0.058083 0.174147
0.058160 0.173681
0.058106 0.173023
0.057942 0.172191
0.057692 0.171216
0.057386 0.170137
0.057056 0.169009
0.056740 0.167900
0.056477 0.166891
0.056310 0.166067
0.056281 0.165506
0.056424 0.165266
0.056757 0.165372
0.057281 0.165808
0.057974 0.166521
0.058794 0.167430
0.059693 0.168447
0.060614 0.169490
0.061506 0.170486
0.062321 0.171381
0.063023 0.172131
0.063584 0.172707
0.063991 0.173084
0.064243 0.173246
0.064349 0.173186
0.064326 0.172907
0.064199 0.172423
0.064000 0.171766
0.063764 0.170984
0.063533 0.170140
0.063348 0.169313
0.063250 0.168585
0.063271 0.168034
0.063430 0.167721
0.053026 -0.160130
0.052563 -0.160324
0.052077 -0.160452
0.051572 -0.160552
0.051056 -0.160669
0.050536 -0.160850
0.050022 -0.161141
0.049524 -0.161582
0.049049 -0.162198
0.048601 -0.162999
0.048180 -0.163979
0.047781 -0.165112
0.047396 -0.166359
0.047012 -0.167666
0.046616 -0.168973
0.046193 -0.170215
0.045729 -0.171330
0.045215 -0.172259
0.044643 -0.172956
0.044012 -0.173386
0.043322 -0.173530
0.042579 -0.173388
0.041792 -0.172976
0.040971 -0.172327
0.040128 -0.171488
0.039277 -0.170521
0.038431 -0.169493
0.037601 -0.168476
0.036799 -0.167540
0.036030 -0.166746
0.035300 -0.166145
0.034609 -0.165768
0.033957 -0.165626
0.033339 -0.165707
0.032751 -0.165981
0.032185 -0.166398
0.031633 -0.166900
0.031085 -0.167421
0.030533 -0.167899
0.029969 -0.168280
0.029384 -0.168525
0.028773 -0.168606
0.028133 -0.168517
0.027464 -0.168265
0.026768 -0.167876
0.026049 -0.167386
0.025317 -0.166847
0.024578 -0.166316
0.023844 -0.165857
0.023124 -0.165533
0.022427 -0.165402
0.021760 -0.165513
0.021127 -0.165896
0.020530 -0.166564
0.019967 -0.167502
0.019434 -0.168674
0.018924 -0.170021
0.018430 -0.171466
0.017946 -0.172924
0.017462 -0.174310
0.016973 -0.175543
0.016470 -0.176556
0.015948 -0.177294
0.015402 -0.177723
0.014829 -0.177828
0.014228 -0.177612
0.013598 -0.177096
0.012939 -0.176319
0.012254 -0.175336
0.011544 -0.174215
0.010811 -0.173032
0.010055 -0.171870
0.009278 -0.170810
0.008480 -0.169924
0.007663 -0.169270
0.006825 -0.168881
0.005968 -0.168762
0.005095 -0.168889
0.004205 -0.169210
0.003301 -0.169658
0.002385 -0.170154
0.001459 -0.170624
0.000527 -0.170999
-0.000404 -0.171226
-0.001328 -0.171266
-0.002237 -0.171099
-0.003124 -0.170722
-0.003980 -0.170148
-0.004799 -0.169405
-0.005576 -0.168536
-0.006310 -0.167595
-0.007005 -0.166646
-0.007666 -0.165761
-0.008305 -0.165012
-0.008936 -0.164468
-0.009576 -0.164188
-0.010241 -0.164212
-0.010946 -0.164555
-0.011702 -0.165202
-0.012512 -0.166109
-0.013376 -0.167209
-0.161149 0.108733
-0.161585 0.108551
-0.161528 0.108199
-0.161018 0.107711
-0.160126 0.107131
-0.158949 0.106510
-0.157592 0.105895
-0.156158 0.105327
-0.154743 0.104841
-0.153426 0.104461
-0.152286 0.104216
-0.151398 0.104139
-0.150836 0.104270
-0.150653 0.104641
-0.150857 0.105267
-0.151407 0.106132
-0.152207 0.107190
-0.153121 0.108366
-0.153996 0.109578
-0.154686 0.110741
-0.155065 0.111785
-0.155043 0.112657
-0.154573 0.113323
-0.153650 0.113773
-0.152306 0.114013
-0.150610 0.114068
-0.148651 0.113977
-0.146532 0.113787
-0.144362 0.113553
-0.142242 0.113330
-0.140270 0.113173
-0.138540 0.113135
-0.137144 0.113271
-0.136177 0.113635
-0.135718 0.114272
-0.135815 0.115207
-0.136465 0.116433
-0.137600 0.117906
-0.139095 0.119544
-0.140782 0.121249
-0.142483 0.122912
-0.144030 0.124437
-0.145284 0.125744
-0.146146 0.126779
-0.146561 0.127513
-0.146515 0.127939
-0.146030 0.128074
-0.145160 0.127949
-0.143981 0.127608
-0.142579 0.127099
-0.141045 0.126471
-0.139471 0.125775
-0.137951 0.125064
-0.136585 0.124397
-0.135476 0.123844
-0.134722 0.123475
-0.134399 0.123349
-0.134537 0.123499
-0.135113 0.123917
-0.136048 0.124554
-0.137218 0.125326
-0.138478 0.126137
-0.139685 0.126889
-0.140710 0.127499
-0.141454 0.127909
-0.141854 0.128082
-0.141879 0.128006
-0.141533 0.127689
-0.140841 0.127157
-0.139850 0.126448
-0.138622 0.125610
-0.137227 0.124695
-0.135743 0.123761
-0.134256 0.122866
-0.132864 0.122074
-0.131672 0.121453
-0.130789 0.121070
-0.130313 0.120982
-0.130304 0.121224
-0.130777 0.121800
-0.131685 0.122675
-0.132928 0.123786
-0.134369 0.125048
-0.135857 0.126368
-0.137250 0.127660
-0.138425 0.128852
-0.139294 0.129891
-0.139800 0.130745
-0.139921 0.131399
-0.139661 0.131856
-0.139048 0.132128
-0.138123 0.132233
-0.136938 0.132196
-0.135551 0.132043
-0.134029 0.131811
-0.132454 0.131549
-0.130916 0.131320
-0.129515 0.131203
-0.128348 0.131280
-0.127489 0.131624
-0.126977 0.132277
0.056431 -0.168240
0.056466 -0.167598
0.056427 -0.166749
0.056332 -0.165774
0.056205 -0.164762
0.056069 -0.163799
0.055943 -0.162963
0.055841 -0.162306
0.055771 -0.161858
0.055732 -0.161626
0.055722 -0.161601
0.055736 -0.161766
0.055769 -0.162100
0.055813 -0.162575
0.055856 -0.163151
0.055882 -0.163769
0.055870 -0.164359
0.055797 -0.164842
0.055644 -0.165149
0.055397 -0.165225
0.055047 -0.165043
0.054597 -0.164601
0.054056 -0.163927
0.053441 -0.163070
0.052774 -0.162101
0.052081 -0.161103
0.051392 -0.160163
0.050736 -0.159371
0.050139 -0.158802
0.049621 -0.158513
0.049193 -0.158537
0.048858 -0.158885
0.048614 -0.159548
0.048449 -0.160501
0.048351 -0.161698
0.048298 -0.163072
0.048268 -0.164538
0.048233 -0.165998
0.048167 -0.167353
0.048049 -0.168512
0.047860 -0.169406
0.047590 -0.169989
0.047234 -0.170242
0.046793 -0.170174
0.046273 -0.169820
0.045688 -0.169235
0.045052 -0.168492
0.044385 -0.167679
0.043707 -0.166889
0.043041 -0.166211
0.042407 -0.165724
0.041820 -0.165485
0.041296 -0.165529
0.040846 -0.165876
0.040478 -0.166524
0.040194 -0.167446
0.039986 -0.168586
0.039841 -0.169857
0.039741 -0.171148
0.039664 -0.172341
0.039591 -0.173331
0.039508 -0.174034
0.039402 -0.174398
0.039266 -0.174400
0.039097 -0.174047
0.038896 -0.173371
0.038667 -0.172424
0.038416 -0.171272
0.038153 -0.169995
0.037891 -0.168677
0.037644 -0.167406
0.037427 -0.166263
0.037252 -0.165320
0.037130 -0.164638
0.037065 -0.164263
0.037058 -0.164219
0.037104 -0.164505
0.037190 -0.165080
0.037297 -0.165870
0.037401 -0.166776
0.037478 -0.167689
0.037502 -0.168508
0.037455 -0.169154
0.037323 -0.169575
0.037101 -0.169747
0.036788 -0.169671
0.036393 -0.169373
0.035929 -0.168898
0.035414 -0.168303
0.034865 -0.167659
0.034304 -0.167035
0.033745 -0.166501
0.033200 -0.166117
0.032677 -0.165931
0.032176 -0.165976
0.031699 -0.166277
0.031244 -0.166846
0.030806 -0.167678
0.030378 -0.168744
0.029949 -0.169980
0.029503 -0.171289
0.106800 0.145659
0.106428 0.146499
0.106095 0.147382
0.105790 0.148306
0.105512 0.149273
0.105267 0.150285
0.105055 0.151328
0.104866 0.152372
0.104676 0.153369
0.104454 0.154266
0.104171 0.155016
0.103809 0.155592
0.103364 0.155994
0.102850 0.156248
0.102293 0.156404
0.101728 0.156524
0.101186 0.156666
0.100689 0.156874
0.100247 0.157163
0.099855 0.157521
0.099500 0.157913
0.099160 0.158293
0.098819 0.158618
0.098463 0.158853
0.098087 0.158979
0.097688 0.158988
0.097266 0.158882
0.096817 0.158661
0.096328 0.158323
0.095782 0.157858
0.095161 0.157255
0.094456 0.156511
0.093671 0.155636
0.092826 0.154656
0.091959 0.153620
0.091121 0.152585
0.090367 0.151616
0.089748 0.150775
0.089299 0.150108
0.089037 0.149643
0.088953 0.149390
0.089019 0.149343
0.089199 0.149490
0.089451 0.149820
0.089739 0.150327
0.090038 0.151013
0.090328 0.151884
0.090592 0.152939
0.090812 0.154165
0.090963 0.155525
0.091013 0.156962
0.090930 0.158410
0.090688 0.159801
0.090273 0.161085
0.089688 0.162231
0.088947 0.163232
0.088076 0.164102
0.087104 0.164870
0.086057 0.165567
0.084953 0.166222
0.083801 0.166851
0.082603 0.167456
0.081356 0.168030
0.080059 0.168563
0.078712 0.169053
0.077324 0.169507
0.075905 0.169946
0.074471 0.170402
0.073035 0.170906
0.071602 0.171478
0.070170 0.172114
0.068726 0.172786
0.067254 0.173446
0.065739 0.174039
0.064177 0.174522
0.062570 0.174869
0.060934 0.175074
0.059287 0.175151
0.057655 0.175126
0.056062 0.175023
0.054526 0.174860
0.053061 0.174645
0.051670 0.174374
0.050351 0.174041
0.049097 0.173642
0.047897 0.173184
0.046745 0.172690
0.045633 0.172198
0.044559 0.171761
0.043523 0.171438
0.042521 0.171281
0.041547 0.171321
0.040591 0.171559
0.039640 0.171968
0.038683 0.172505
0.037712 0.173120
0.036728 0.173777
0.035740 0.174454
0.034764 0.175146
0.033821 0.175856
0.032929 0.176589
-0.184575 0.093834
-0.183395 0.093691
-0.181239 0.093144
-0.178223 0.092219
-0.174525 0.090964
-0.170377 0.089452
-0.166064 0.087778
-0.161909 0.086060
-0.158248 0.084427
-0.155393 0.083009
-0.153591 0.081921
-0.152991 0.081250
-0.153622 0.081040
-0.155381 0.081280
-0.158053 0.081903
-0.161342 0.082797
-0.164918 0.083825
-0.168457 0.084850
-0.171676 0.085756
-0.174356 0.086454
-0.176334 0.086882
-0.177509 0.087006
-0.177831 0.086814
-0.177301 0.086310
-0.175973 0.085517
-0.173953 0.084475
-0.171398 0.083239
-0.168521 0.081878
-0.165572 0.080478
-0.162830 0.079132
-0.160575 0.077937
-0.159058 0.076978
-0.158464 0.076321
-0.158900 0.076002
-0.160378 0.076018
-0.162813 0.076332
-0.166023 0.076873
-0.169743 0.077550
-0.173658 0.078265
-0.177451 0.078928
-0.180836 0.079466
-0.183586 0.079828
-0.185535 0.079981
-0.186576 0.079907
-0.186663 0.079604
-0.185806 0.079076
-0.184075 0.078342
-0.181598 0.077429
-0.178562 0.076375
-0.175199 0.075228
-0.171778 0.074045
-0.168583 0.072895
-0.165892 0.071847
-0.163936 0.070975
-0.162885 0.070346
-0.162828 0.070018
-0.163761 0.070026
-0.165580 0.070368
-0.168082 0.071005
-0.170992 0.071855
-0.174000 0.072821
-0.176810 0.073803
-0.179176 0.074718
-0.180912 0.075502
-0.181893 0.076111
-0.182053 0.076517
-0.181379 0.076705
-0.179912 0.076674
-0.177744 0.076434
-0.175018 0.076008
-0.171922 0.075434
-0.168684 0.074765
-0.165553 0.074068
-0.162788 0.073417
-0.160625 0.072893
-0.159259 0.072569
-0.158825 0.072497
-0.159392 0.072709
-0.160951 0.073201
-0.163408 0.073935
-0.166575 0.074841
-0.170187 0.075825
-0.173934 0.076789
-0.177516 0.077642
-0.180670 0.078313
-0.183196 0.078752
-0.184955 0.078929
-0.185869 0.078831
-0.185918 0.078460
-0.185135 0.077829
-0.183605 0.076964
-0.181463 0.075898
-0.178889 0.074674
-0.176094 0.073343
-0.173315 0.071957
-0.170791 0.070574
-0.168744 0.069248
-0.167358 0.068031
-0.166767 0.066965
-0.167047 0.066081
-0.168196 0.065393
-0.160078 -0.072393
-0.160501 -0.072614
-0.160945 -0.072821
-0.161435 -0.073020
-0.161994 -0.073219
-0.162626 -0.073423
-0.163319 -0.073625
-0.164045 -0.073814
-0.164776 -0.073967
-0.165497 -0.074064
-0.166211 -0.074093
-0.166939 -0.074049
-0.167711 -0.073939
-0.168560 -0.073773
-0.169502 -0.073564
-0.170531 -0.073311
-0.171615 -0.073006
-0.172698 -0.072629
-0.173710 -0.072160
-0.174584 -0.071580
-0.175266 -0.070881
-0.175724 -0.070070
-0.175956 -0.069166
-0.175986 -0.068202
-0.175856 -0.067213
-0.175608 -0.066232
-0.175278 -0.065274
-0.174883 -0.064341
-0.174429 -0.063420
-0.173921 -0.062495
-0.173372 -0.061557
-0.172813 -0.060606
-0.172292 -0.059658
-0.171864 -0.058739
-0.171582 -0.057875
-0.171479 -0.057090
-0.171562 -0.056393
-0.171802 -0.055776
-0.172146 -0.055220
-0.172526 -0.054697
-0.172876 -0.054178
-0.173143 -0.053641
-0.173298 -0.053072
-0.173342 -0.052471
-0.173302 -0.051848
-0.173228 -0.051224
-0.173177 -0.050624
-0.173197 -0.050071
-0.173320 -0.049579
-0.173550 -0.049150
-0.173878 -0.048782
-0.174292 -0.048470
-0.174791 -0.048212
-0.175390 -0.048016
-0.176117 -0.047897
-0.177002 -0.047873
-0.178062 -0.047953
-0.179287 -0.048138
-0.180631 -0.048411
-0.182017 -0.048740
-0.183344 -0.049083
-0.184511 -0.049396
-0.185430 -0.049641
-0.186041 -0.049789
-0.186322 -0.049829
-0.186290 -0.049765
-0.185995 -0.049614
-0.185510 -0.049400
-0.184912 -0.049147
-0.184260 -0.048868
-0.183588 -0.048565
-0.182906 -0.048230
-0.182217 -0.047856
-0.181529 -0.047444
-0.180868 -0.047006
-0.180277 -0.046566
-0.179810 -0.046153
-0.179509 -0.045789
-0.179393 -0.045488
-0.179441 -0.045245
-0.179599 -0.045041
-0.179782 -0.044842
-0.179903 -0.044615
-0.179879 -0.044326
-0.179655 -0.043955
-0.179208 -0.043492
-0.178552 -0.042945
-0.177733 -0.042332
-0.176826 -0.041686
-0.175912 -0.041039
-0.175066 -0.040421
-0.174343 -0.039853
-0.173776 -0.039343
-0.173383 -0.038892
-0.173179 -0.038495
-0.173185 -0.038152
-0.173438 -0.037867
-0.173979 -0.037649
-0.174840 -0.037507
-0.176031 -0.037448
-0.177524 -0.037465
-0.133655 -0.112253
-0.133602 -0.112218
-0.133712 -0.112385
-0.133983 -0.112726
-0.134396 -0.113202
-0.134923 -0.113767
-0.135526 -0.114373
-0.136164 -0.114976
-0.136792 -0.115531
-0.137365 -0.115999
-0.137841 -0.116350
-0.138186 -0.116560
-0.138377 -0.116615
-0.138400 -0.116516
-0.138259 -0.116272
-0.137971 -0.115903
-0.137565 -0.115438
-0.137086 -0.114915
-0.136587 -0.114373
-0.136129 -0.113858
-0.135772 -0.113412
-0.135572 -0.113071
-0.135564 -0.112861
-0.135762 -0.112793
-0.136158 -0.112860
-0.136720 -0.113042
-0.137405 -0.113309
-0.138165 -0.113621
-0.138945 -0.113934
-0.139699 -0.114201
-0.140380 -0.114375
-0.140951 -0.114416
-0.141386 -0.114289
-0.141669 -0.113971
-0.141797 -0.113453
-0.141780 -0.112738
-0.141643 -0.111842
-0.141420 -0.110793
-0.141154 -0.109627
-0.140894 -0.108394
-0.140692 -0.107145
-0.140596 -0.105940
-0.140646 -0.104832
-0.140870 -0.103869
-0.141282 -0.103081
-0.141877 -0.102482
-0.142640 -0.102067
-0.143543 -0.101819
-0.144548 -0.101709
-0.145612 -0.101702
-0.146684 -0.101756
-0.147710 -0.101829
-0.148637 -0.101881
-0.149415 -0.101878
-0.150008 -0.101793
-0.150392 -0.101611
-0.150560 -0.101326
-0.150521 -0.100941
-0.150300 -0.100469
-0.149935 -0.099929
-0.149474 -0.099350
-0.148973 -0.098766
-0.148493 -0.098215
-0.148090 -0.097736
-0.147813 -0.097360
-0.147694 -0.097110
-0.147744 -0.096996
-0.147957 -0.097013
-0.148306 -0.097148
-0.148753 -0.097374
-0.149251 -0.097659
-0.149749 -0.097962
-0.150194 -0.098242
-0.150541 -0.098456
-0.150749 -0.098567
-0.150793 -0.098549
-0.150660 -0.098384
-0.150351 -0.098069
-0.149884 -0.097615
-0.149290 -0.097043
-0.148613 -0.096387
-0.147907 -0.095692
-0.147236 -0.095007
-0.146663 -0.094385
-0.146250 -0.093871
-0.146043 -0.093500
-0.146073 -0.093293
-0.146349 -0.093253
-0.146862 -0.093367
-0.147586 -0.093612
-0.148484 -0.093952
-0.149509 -0.094351
-0.150607 -0.094765
-0.151721 -0.095156
-0.152792 -0.095487
-0.153766 -0.095727
-0.154595 -0.095856
-0.155246 -0.095860
-0.155697 -0.095735
-0.155942 -0.095486
-0.155992 -0.095126
-0.183006 0.038167
-0.183104 0.038177
-0.182827 0.038224
-0.182218 0.038315
-0.181340 0.038455
-0.180279 0.038648
-0.179136 0.038900
-0.178023 0.039217
-0.177054 0.039604
-0.176345 0.040071
-0.176000 0.040627
-0.176111 0.041281
-0.176733 0.042037
-0.177878 0.042895
-0.179496 0.043843
-0.181476 0.044861
-0.183661 0.045925
-0.185873 0.047007
-0.187936 0.048084
-0.189694 0.049139
-0.191025 0.050159
-0.191842 0.051138
-0.192092 0.052073
-0.191759 0.052964
-0.190855 0.053813
-0.189424 0.054619
-0.187535 0.055381
-0.185283 0.056098
-0.182783 0.056771
-0.180170 0.057405
-0.177591 0.058006
-0.175200 0.058589
-0.173146 0.059168
-0.171562 0.059759
-0.170540 0.060375
-0.170113 0.061022
-0.170248 0.061699
-0.170853 0.062396
-0.171794 0.063099
-0.172922 0.063793
-0.174096 0.064464
-0.175192 0.065104
-0.176114 0.065705
-0.176789 0.066263
-0.177171 0.066775
-0.177236 0.067238
-0.176983 0.067649
-0.176434 0.068002
-0.175631 0.068297
-0.174637 0.068537
-0.173537 0.068733
-0.172427 0.068902
-0.171419 0.069070
-0.170623 0.069265
-0.170143 0.069518
-0.170055 0.069855
-0.170391 0.070290
-0.171136 0.070822
-0.172220 0.071431
-0.173538 0.072088
-0.174967 0.072754
-0.176383 0.073394
-0.177674 0.073974
-0.178746 0.074469
-0.179527 0.074861
-0.179964 0.075135
-0.180019 0.075286
-0.179677 0.075312
-0.178939 0.075221
-0.177829 0.075024
-0.176395 0.074743
-0.174707 0.074403
-0.172859 0.074037
-0.170966 0.073681
-0.169155 0.073373
-0.167558 0.073151
-0.166296 0.073049
-0.165454 0.073087
-0.165070 0.073273
-0.165122 0.073600
-0.165536 0.074048
-0.166205 0.074592
-0.167010 0.075207
-0.167840 0.075870
-0.168595 0.076563
-0.169197 0.077271
-0.169585 0.077981
-0.169710 0.078684
-0.169544 0.079372
-0.169073 0.080035
-0.168302 0.080669
-0.167260 0.081273
-0.165996 0.081851
-0.164585 0.082415
-0.163122 0.082985
-0.161717 0.083589
-0.160490 0.084265
-0.159554 0.085051
-0.158995 0.085986
-0.158861 0.087095
-0.159143 0.088386
0.085494 0.162525
0.085901 0.162038
0.086561 0.161944
0.087443 0.162174
0.088499 0.162646
0.089699 0.163277
0.090983 0.163993
0.092293 0.164717
0.093560 0.165363
0.094710 0.165829
0.095638 0.166017
0.096271 0.165832
0.096552 0.165197
0.096451 0.164074
0.095961 0.162466
0.095133 0.160416
0.094021 0.158022
0.092748 0.155413
0.091433 0.152759
0.090216 0.150248
0.089242 0.148058
0.088608 0.146340
0.088406 0.145180
0.088654 0.144611
0.089333 0.144615
0.090430 0.145137
0.091852 0.146131
0.093588 0.147516
0.095534 0.149228
0.097618 0.151167
0.099729 0.153221
0.101773 0.155244
0.103624 0.157094
0.105147 0.158640
0.106292 0.159759
0.106993 0.160380
0.107229 0.160476
0.107034 0.160060
0.106464 0.159196
0.105619 0.157990
0.104611 0.156587
0.103614 0.155138
0.102748 0.153809
0.102113 0.152736
0.101779 0.152007
0.101759 0.151667
0.102079 0.151709
0.102685 0.152132
0.103575 0.152905
0.104706 0.153994
0.106014 0.155332
0.107406 0.156817
0.108765 0.158304
0.109959 0.159629
0.110853 0.160639
0.111363 0.161200
0.111420 0.161229
0.111015 0.160684
0.110180 0.159572
0.108966 0.157953
0.107482 0.155922
0.105856 0.153608
0.104192 0.151181
0.102656 0.148790
0.101338 0.146593
0.100332 0.144701
0.099700 0.143186
0.099474 0.142084
0.099639 0.141414
0.100227 0.141167
0.101202 0.141341
0.102549 0.141903
0.104208 0.142797
0.106096 0.143927
0.108113 0.145150
0.110083 0.146328
0.111942 0.147289
0.113551 0.147926
0.114822 0.148166
0.115757 0.147957
0.116378 0.147295
0.116702 0.146234
0.116809 0.144851
0.116772 0.143265
0.116723 0.141594
0.116786 0.139964
0.116976 0.138515
0.117559 0.137252
0.118635 0.136198
0.119922 0.135496
0.121526 0.135115
0.123511 0.135023
0.125777 0.135234
0.128344 0.135675
0.131017 0.136307
0.133752 0.136977
0.136337 0.137571
0.138630 0.137950
0.140476 0.138020
0.141791 0.137702
0.142510 0.136967
0.137420 -0.129875
0.137747 -0.129222
0.137912 -0.128484
0.137924 -0.127656
0.137792 -0.126722
0.137521 -0.125667
0.137127 -0.124491
0.136634 -0.123218
0.136077 -0.121892
0.135499 -0.120578
0.134940 -0.119340
0.134434 -0.118232
0.133998 -0.117286
0.133633 -0.116508
0.133322 -0.115880
0.133038 -0.115372
0.132753 -0.114946
0.132443 -0.114570
0.132099 -0.114222
0.131724 -0.113897
0.131335 -0.113600
0.130959 -0.113350
0.130623 -0.113165
0.130347 -0.113063
0.130140 -0.113051
0.130001 -0.113129
0.129922 -0.113290
0.129897 -0.113530
0.129928 -0.113849
0.130028 -0.114255
0.130217 -0.114762
0.130520 -0.115387
0.130958 -0.116140
0.131541 -0.117023
0.132263 -0.118023
0.133102 -0.119111
0.134022 -0.120244
0.134975 -0.121367
0.135913 -0.122422
0.136790 -0.123356
0.137574 -0.124126
0.138246 -0.124707
0.138805 -0.125093
0.139261 -0.125290
0.139634 -0.125311
0.139940 -0.125170
0.140193 -0.124872
0.140398 -0.124422
0.140559 -0.123821
0.140679 -0.123081
0.140770 -0.122224
0.140849 -0.121288
0.140937 -0.120315
0.141054 -0.119349
0.141211 -0.118420
0.141408 -0.117540
0.141632 -0.116701
0.141857 -0.115875
0.142053 -0.115028
0.142189 -0.114121
0.142246 -0.113121
0.142213 -0.112009
0.142096 -0.110777
0.141909 -0.109431
0.141678 -0.107987
0.141426 -0.106467
0.141177 -0.104893
0.140951 -0.103292
0.140766 -0.101688
0.140643 -0.100114
0.140605 -0.098604
0.140683 -0.097204
0.140912 -0.095964
0.141331 -0.094937
0.141973 -0.094168
0.142862 -0.093693
0.144005 -0.093529
0.145387 -0.093673
0.146969 -0.094099
0.148691 -0.094764
0.150481 -0.095612
0.152264 -0.096579
0.153970 -0.097606
0.155541 -0.098639
0.156933 -0.099632
0.158115 -0.100546
0.159069 -0.101349
0.159783 -0.102008
0.160252 -0.102495
0.160475 -0.102786
0.160459 -0.102869
0.160218 -0.102749
0.159782 -0.102453
0.159190 -0.102030
0.158492 -0.101543
0.157743 -0.101058
0.156994 -0.100638
0.156286 -0.100326
0.155640 -0.100141
0.155056 -0.100077
0.154519 -0.100106
0.147421 0.123117
0.147450 0.123607
0.147123 0.123923
0.146460 0.124095
0.145511 0.124171
0.144341 0.124201
0.143014 0.124233
0.141584 0.124299
0.140093 0.124418
0.138574 0.124599
0.137070 0.124854
0.135637 0.125204
0.134347 0.125678
0.133270 0.126306
0.132465 0.127110
0.131963 0.128093
0.131752 0.129230
0.131777 0.130470
0.131949 0.131737
0.132155 0.132947
0.132285 0.134018
0.132246 0.134885
0.131973 0.135509
0.131438 0.135879
0.130646 0.136009
0.129628 0.135933
0.128433 0.135699
0.127117 0.135354
0.125731 0.134942
0.124323 0.134498
0.122938 0.134054
0.121627 0.133646
0.120452 0.133319
0.119484 0.133128
0.118797 0.133129
0.118453 0.133371
0.118486 0.133879
0.118899 0.134647
0.119648 0.135632
0.120650 0.136761
0.121795 0.137937
0.122954 0.139062
0.124009 0.140049
0.124857 0.140841
0.125427 0.141406
0.125680 0.141747
0.125605 0.141889
0.125219 0.141872
0.124552 0.141739
0.123643 0.141532
0.122531 0.141281
0.121261 0.141013
0.119886 0.140757
0.118475 0.140551
0.117111 0.140445
0.115883 0.140496
0.114877 0.140756
0.114159 0.141259
0.113756 0.142012
0.113652 0.142986
0.113781 0.144118
0.114043 0.145318
0.114316 0.146493
0.114486 0.147560
0.114453 0.148457
0.114151 0.149151
0.113543 0.149635
0.112624 0.149922
0.111415 0.150035
0.109953 0.150001
0.108282 0.149843
0.106450 0.149584
0.104505 0.149248
0.102501 0.148868
0.100499 0.148497
0.098574 0.148208
0.096803 0.148089
0.095257 0.148232
0.093993 0.148714
0.093040 0.149581
0.092389 0.150831
0.091996 0.152413
0.091789 0.154230
0.091676 0.156160
0.091563 0.158076
0.091372 0.159869
0.091040 0.161455
0.090532 0.162785
0.089831 0.163841
0.088938 0.164628
0.087860 0.165165
0.086609 0.165479
0.085191 0.165596
0.083618 0.165544
0.081907 0.165356
0.080089 0.165085
0.078212 0.164801
0.076342 0.164593
0.074548 0.164559
0.072898 0.164789
0.071446 0.165342
-0.143344 0.113308
-0.143711 0.113141
-0.144498 0.113271
-0.145653 0.113659
-0.147081 0.114244
-0.148670 0.114952
-0.150298 0.115703
-0.151848 0.116420
-0.153210 0.117031
-0.154291 0.117474
-0.155009 0.117698
-0.155300 0.117666
-0.155125 0.117353
-0.154467 0.116748
-0.153344 0.115860
-0.151813 0.114715
-0.149972 0.113364
-0.147957 0.111878
-0.145927 0.110352
-0.144057 0.108892
-0.142516 0.107605
-0.141448 0.106584
-0.140953 0.105895
-0.141073 0.105567
-0.141796 0.105583
-0.143052 0.105893
-0.144738 0.106424
-0.146725 0.107088
-0.148876 0.107803
-0.151056 0.108493
-0.153132 0.109091
-0.154987 0.109543
-0.156518 0.109807
-0.157645 0.109853
-0.158312 0.109665
-0.158494 0.109242
-0.158205 0.108593
-0.157498 0.107748
-0.156469 0.106752
-0.155249 0.105665
-0.153998 0.104561
-0.152889 0.103518
-0.152085 0.102610
-0.151715 0.101900
-0.151863 0.101424
-0.152545 0.101188
-0.153722 0.101170
-0.155306 0.101317
-0.157177 0.101563
-0.159205 0.101830
-0.161252 0.102044
-0.163190 0.102135
-0.164898 0.102044
-0.166265 0.101728
-0.167205 0.101158
-0.167650 0.100319
-0.167564 0.099213
-0.166948 0.097856
-0.165844 0.096278
-0.164333 0.094526
-0.162535 0.092662
-0.160602 0.090760
-0.158701 0.088902
-0.157010 0.087173
-0.155687 0.085649
-0.154863 0.084385
-0.154619 0.083410
-0.154983 0.082715
-0.155923 0.082266
-0.157359 0.082003
-0.159175 0.081861
-0.161234 0.081775
-0.163388 0.081689
-0.165488 0.081558
-0.167395 0.081347
-0.168987 0.081031
-0.170164 0.080593
-0.170857 0.080021
-0.171030 0.079312
-0.170690 0.078468
-0.169886 0.077506
-0.168712 0.076448
-0.167302 0.075331
-0.165818 0.074199
-0.164444 0.073104
-0.163370 0.072098
-0.162763 0.071229
-0.162746 0.070537
-0.163382 0.070044
-0.164662 0.069753
-0.166511 0.069647
-0.168805 0.069697
-0.171390 0.069861
-0.174090 0.070096
-0.176733 0.070353
-0.179143 0.070591
-0.181167 0.070772
-0.182674 0.070863
-0.183566 0.070838
-0.183789 0.070679
-0.183329 0.070376
0.006912 0.182338
0.006660 0.181824
0.006343 0.181133
0.005963 0.180304
0.005515 0.179395
0.005001 0.178471
0.004419 0.177602
0.003770 0.176856
0.003056 0.176290
0.002279 0.175943
0.001448 0.175826
0.000569 0.175925
-0.000343 0.176204
-0.001274 0.176610
-0.002210 0.177082
-0.003136 0.177561
-0.004038 0.177994
-0.004908 0.178335
-0.005738 0.178547
-0.006526 0.178601
-0.007271 0.178479
-0.007972 0.178169
-0.008627 0.177675
-0.009237 0.177014
-0.009802 0.176221
-0.010323 0.175343
-0.010802 0.174447
-0.011241 0.173604
-0.011649 0.172892
-0.012027 0.172384
-0.012383 0.172138
-0.012719 0.172189
-0.013036 0.172540
-0.013334 0.173168
-0.013611 0.174024
-0.013865 0.175046
-0.014095 0.176165
-0.014298 0.177316
-0.014469 0.178435
-0.014604 0.179461
-0.014694 0.180340
-0.014732 0.181023
-0.014709 0.181467
-0.014624 0.181646
-0.014476 0.181551
-0.014274 0.181191
-0.014028 0.180602
-0.013757 0.179838
-0.013479 0.178971
-0.013214 0.178083
-0.012981 0.177257
-0.012795 0.176566
-0.012666 0.176065
-0.012598 0.175786
-0.012585 0.175734
-0.012619 0.175893
-0.012684 0.176230
-0.012764 0.176706
-0.012842 0.177279
-0.012903 0.177904
-0.012938 0.178536
-0.012944 0.179129
-0.012920 0.179637
-0.012876 0.180014
-0.012825 0.180223
-0.012783 0.180239
-0.012769 0.180055
-0.012801 0.179685
-0.012895 0.179164
-0.013067 0.178544
-0.013330 0.177893
-0.013694 0.177285
-0.014166 0.176790
-0.014752 0.176468
-0.015446 0.176356
-0.016245 0.176463
-0.017137 0.176775
-0.018106 0.177260
-0.019140 0.177876
-0.020222 0.178577
-0.021337 0.179318
-0.022467 0.180052
-0.023598 0.180732
-0.024711 0.181310
-0.025788 0.181738
-0.026812 0.181973
-0.027770 0.181985
-0.028651 0.181758
-0.029452 0.181295
-0.030179 0.180624
-0.030839 0.179787
-0.031452 0.178846
-0.032035 0.177872
-0.032613 0.176938
-0.033203 0.176114
-0.033823 0.175455
-0.034482 0.174995
-0.035183 0.174751
-0.035920 0.174722
-0.036685 0.174891
-0.037466 0.175233
-0.091062 0.157758
-0.090151 0.157989
-0.089247 0.158347
-0.088351 0.158827
-0.087457 0.159407
-0.086549 0.160048
-0.085609 0.160704
-0.084624 0.161323
-0.083588 0.161865
-0.082508 0.162305
-0.081403 0.162637
-0.080303 0.162873
-0.079239 0.163039
-0.078238 0.163161
-0.077318 0.163260
-0.076481 0.163347
-0.075722 0.163422
-0.075031 0.163487
-0.074401 0.163547
-0.073831 0.163617
-0.073323 0.163722
-0.072886 0.163889
-0.072530 0.164147
-0.072259 0.164510
-0.072072 0.164979
-0.071961 0.165535
-0.071909 0.166139
-0.071896 0.166744
-0.071898 0.167300
-0.071893 0.167764
-0.071866 0.168111
-0.071807 0.168331
-0.071713 0.168430
-0.071588 0.168421
-0.071434 0.168321
-0.071256 0.168142
-0.071054 0.167893
-0.070832 0.167580
-0.070594 0.167217
-0.070346 0.166823
-0.070103 0.166430
-0.069878 0.166077
-0.069690 0.165805
-0.069556 0.165652
-0.069485 0.165648
-0.069484 0.165807
-0.069545 0.166125
-0.069654 0.166581
-0.069787 0.167137
-0.069921 0.167748
-0.070032 0.168365
-0.070108 0.168951
-0.070146 0.169478
-0.070150 0.169930
-0.070131 0.170302
-0.070094 0.170588
-0.070040 0.170782
-0.069963 0.170873
-0.069851 0.170851
-0.069696 0.170710
-0.069491 0.170459
-0.069238 0.170120
-0.068948 0.169732
-0.068634 0.169341
-0.068313 0.168996
-0.068000 0.168739
-0.067705 0.168595
-0.067430 0.168570
-0.067173 0.168649
-0.066923 0.168802
-0.066670 0.168993
-0.066401 0.169187
-0.066105 0.169362
-0.065773 0.169509
-0.065397 0.169628
-0.064967 0.169725
-0.064470 0.169800
-0.063890 0.169845
-0.063214 0.169844
-0.062426 0.169783
-0.061523 0.169655
-0.060504 0.169468
-0.059381 0.169248
-0.058175 0.169039
-0.056911 0.168894
-0.055619 0.168866
-0.054328 0.169003
-0.053059 0.169334
-0.051828 0.169867
-0.050637 0.170587
-0.049481 0.171457
-0.048349 0.172425
-0.047229 0.173437
-0.046116 0.174443
-0.045010 0.175409
-0.043922 0.176313
-0.042862 0.177145
-0.041842 0.177896
-0.040868 0.178552
-0.039938 0.179092
-0.039048 0.179485
0.149525 -0.104668
0.149141 -0.104315
0.148719 -0.104061
0.148293 -0.103943
0.147893 -0.103994
0.147546 -0.104233
0.147263 -0.104659
0.147039 -0.105252
0.146852 -0.105970
0.146670 -0.106763
0.146457 -0.107574
0.146179 -0.108351
0.145808 -0.109055
0.145331 -0.109661
0.144741 -0.110160
0.144045 -0.110557
0.143255 -0.110868
0.142385 -0.111112
0.141450 -0.111305
0.140465 -0.111462
0.139443 -0.111592
0.138400 -0.111708
0.137361 -0.111824
0.136357 -0.111963
0.135427 -0.112155
0.134612 -0.112436
0.133948 -0.112837
0.133459 -0.113384
0.133150 -0.114086
0.133003 -0.114933
0.132986 -0.115897
0.133051 -0.116938
0.133150 -0.118009
0.133236 -0.119061
0.133272 -0.120057
0.133236 -0.120966
0.133120 -0.121769
0.132929 -0.122458
0.132675 -0.123026
0.132371 -0.123471
0.132029 -0.123786
0.131653 -0.123969
0.131248 -0.124018
0.130820 -0.123943
0.130386 -0.123768
0.129970 -0.123532
0.129609 -0.123287
0.129342 -0.123089
0.129208 -0.122989
0.129231 -0.123019
0.129420 -0.123185
0.129762 -0.123467
0.130226 -0.123823
0.130772 -0.124199
0.131360 -0.124543
0.131951 -0.124807
0.132515 -0.124960
0.133031 -0.124983
0.133483 -0.124869
0.133858 -0.124618
0.134142 -0.124236
0.134322 -0.123723
0.134385 -0.123081
0.134326 -0.122315
0.134148 -0.121436
0.133872 -0.120465
0.133534 -0.119437
0.133180 -0.118398
0.132870 -0.117398
0.132659 -0.116490
0.132593 -0.115712
0.132701 -0.115093
0.132988 -0.114635
0.133439 -0.114327
0.134022 -0.114139
0.134699 -0.114038
0.135429 -0.113990
0.136176 -0.113968
0.136911 -0.113959
0.137611 -0.113953
0.138259 -0.113948
0.138836 -0.113938
0.139324 -0.113912
0.139703 -0.113856
0.139955 -0.113757
0.140069 -0.113605
0.140046 -0.113404
0.139902 -0.113176
0.139671 -0.112954
0.139395 -0.112785
0.139123 -0.112720
0.138899 -0.112802
0.138753 -0.113057
0.138698 -0.113491
0.138728 -0.114081
0.138823 -0.114790
0.138955 -0.115568
0.139097 -0.116365
0.139224 -0.117138
0.139316 -0.117851
0.139357 -0.118477
0.154430 -0.087287
0.154153 -0.087966
0.154089 -0.088774
0.154209 -0.089690
0.154471 -0.090684
0.154824 -0.091722
0.155214 -0.092769
0.155588 -0.093796
0.155901 -0.094781
0.156114 -0.095705
0.156193 -0.096552
0.156113 -0.097308
0.155856 -0.097960
0.155417 -0.098500
0.154802 -0.098923
0.154036 -0.099236
0.153158 -0.099456
0.152222 -0.099612
0.151290 -0.099741
0.150433 -0.099885
0.149715 -0.100085
0.149190 -0.100377
0.148892 -0.100785
0.148826 -0.101316
0.148968 -0.101963
0.149271 -0.102701
0.149674 -0.103496
0.150112 -0.104308
0.150522 -0.105098
0.150851 -0.105828
0.151053 -0.106460
0.151093 -0.106965
0.150943 -0.107317
0.150587 -0.107498
0.150020 -0.107503
0.149250 -0.107335
0.148301 -0.107018
0.147210 -0.106584
0.146029 -0.106083
0.144819 -0.105572
0.143645 -0.105114
0.142575 -0.104777
0.141670 -0.104620
0.140981 -0.104692
0.140536 -0.105024
0.140341 -0.105619
0.140376 -0.106457
0.140598 -0.107495
0.140949 -0.108679
0.141363 -0.109949
0.141777 -0.111248
0.142129 -0.112525
0.142365 -0.113732
0.142441 -0.114830
0.142322 -0.115784
0.141983 -0.116566
0.141416 -0.117162
0.140629 -0.117566
0.139645 -0.117791
0.138503 -0.117859
0.137259 -0.117812
0.135979 -0.117701
0.134739 -0.117586
0.133612 -0.117533
0.132666 -0.117600
0.131952 -0.117838
0.131493 -0.118273
0.131283 -0.118908
0.131284 -0.119720
0.131441 -0.120664
0.131687 -0.121681
0.131953 -0.122706
0.132175 -0.123675
0.132292 -0.124526
0.132254 -0.125204
0.132019 -0.125666
0.131556 -0.125881
0.130850 -0.125839
0.129901 -0.125547
0.128724 -0.125031
0.127352 -0.124336
0.125830 -0.123527
0.124216 -0.122681
0.122578 -0.121888
0.120988 -0.121244
0.119520 -0.120842
0.118240 -0.120764
0.117199 -0.121064
0.116423 -0.121762
0.115914 -0.122836
0.115642 -0.124230
0.115561 -0.125863
0.115613 -0.127647
0.115737 -0.129489
0.115870 -0.131304
0.115954 -0.133014
0.115940 -0.134552
0.115786 -0.135865
0.115464 -0.136912
0.114960 -0.137675
0.114272 -0.138151
-0.135709 -0.096481
-0.135280 -0.096351
-0.135182 -0.096509
-0.135417 -0.096950
-0.135976 -0.097659
-0.136836 -0.098615
-0.137957 -0.099782
-0.139279 -0.101115
-0.140727 -0.102552
-0.142214 -0.104024
-0.143648 -0.105457
-0.144945 -0.106782
-0.146036 -0.107937
-0.146873 -0.108879
-0.147434 -0.109586
-0.147723 -0.110054
-0.147768 -0.110304
-0.147615 -0.110371
-0.147327 -0.110303
-0.146964 -0.110151
-0.146587 -0.109967
-0.146244 -0.109794
-0.145972 -0.109668
-0.145800 -0.109622
-0.145751 -0.109679
-0.145843 -0.109858
-0.146085 -0.110171
-0.146475 -0.110611
-0.146988 -0.111153
-0.147581 -0.111746
-0.148189 -0.112322
-0.148736 -0.112801
-0.149143 -0.113105
-0.149338 -0.113166
-0.149268 -0.112936
-0.148898 -0.112396
-0.148223 -0.111550
-0.147261 -0.110430
-0.146052 -0.109089
-0.144655 -0.107594
-0.143138 -0.106020
-0.141575 -0.104440
-0.140039 -0.102920
-0.138601 -0.101517
-0.137329 -0.100281
-0.136290 -0.099257
-0.135547 -0.098485
-0.135155 -0.098000
-0.135152 -0.097827
-0.135548 -0.097973
-0.136318 -0.098418
-0.137401 -0.099116
-0.138710 -0.099996
-0.140143 -0.100975
-0.141599 -0.101966
-0.142988 -0.102886
-0.144240 -0.103672
-0.145305 -0.104274
-0.146158 -0.104666
-0.146794 -0.104838
-0.147223 -0.104795
-0.147469 -0.104553
-0.147559 -0.104137
-0.147526 -0.103577
-0.147402 -0.102910
-0.147222 -0.102176
-0.147023 -0.101426
-0.146849 -0.100719
-0.146749 -0.100119
-0.146770 -0.099692
-0.146955 -0.099490
-0.147328 -0.099547
-0.147887 -0.099858
-0.148597 -0.100382
-0.149391 -0.101042
-0.150186 -0.101740
-0.150891 -0.102381
-0.151428 -0.102881
-0.151738 -0.103182
-0.151785 -0.103250
-0.151556 -0.103079
-0.151059 -0.102681
-0.150315 -0.102081
-0.149352 -0.101310
-0.148205 -0.100404
-0.146910 -0.099396
-0.145508 -0.098322
-0.144050 -0.097219
-0.142595 -0.096132
-0.141217 -0.095113
-0.140000 -0.094223
-0.139032 -0.093524
-0.138391 -0.093069
-0.138129 -0.092896
-0.138263 -0.093012
-0.138766 -0.093399
-0.139572 -0.094009
-0.140597 -0.094777
-0.141750 -0.095635
-0.142952 -0.096518
-0.144141 -0.097374
0.000222 -0.170121
0.000330 -0.170408
0.000449 -0.170633
0.000566 -0.170809
0.000670 -0.170945
0.000754 -0.171036
0.000813 -0.171062
0.000852 -0.170990
0.000877 -0.170792
0.000898 -0.170460
0.000928 -0.170013
0.000979 -0.169503
0.001063 -0.169011
0.001193 -0.168631
0.001379 -0.168454
0.001628 -0.168539
0.001943 -0.168898
0.002318 -0.169490
0.002747 -0.170238
0.003220 -0.171050
0.003727 -0.171839
0.004259 -0.172543
0.004812 -0.173123
0.005384 -0.173567
0.005977 -0.173876
0.006596 -0.174058
0.007244 -0.174111
0.007926 -0.174024
0.008640 -0.173778
0.009382 -0.173358
0.010145 -0.172761
0.010917 -0.172012
0.011688 -0.171163
0.012448 -0.170290
0.013186 -0.169491
0.013894 -0.168860
0.014566 -0.168469
0.015198 -0.168350
0.015789 -0.168488
0.016344 -0.168829
0.016867 -0.169302
0.017366 -0.169832
0.017847 -0.170365
0.018316 -0.170862
0.018776 -0.171306
0.019226 -0.171689
0.019665 -0.172002
0.020086 -0.172225
0.020483 -0.172327
0.020852 -0.172270
0.021191 -0.172022
0.021501 -0.171569
0.021789 -0.170928
0.022065 -0.170145
0.022341 -0.169301
0.022631 -0.168493
0.022949 -0.167822
0.023306 -0.167366
0.023707 -0.167170
0.024149 -0.167229
0.024621 -0.167505
0.025106 -0.167938
0.025585 -0.168465
0.026041 -0.169037
0.026460 -0.169621
0.026835 -0.170200
0.027163 -0.170767
0.027444 -0.171309
0.027683 -0.171803
0.027885 -0.172209
0.028054 -0.172482
0.028196 -0.172576
0.028315 -0.172463
0.028417 -0.172138
0.028508 -0.171631
0.028596 -0.170998
0.028689 -0.170319
0.028798 -0.169681
0.028928 -0.169161
0.029083 -0.168806
0.029264 -0.168625
0.029471 -0.168595
0.029702 -0.168674
0.029958 -0.168818
0.030244 -0.168990
0.030566 -0.169175
0.030930 -0.169371
0.031344 -0.169588
0.031810 -0.169830
0.032326 -0.170083
0.032883 -0.170315
0.033470 -0.170473
0.034068 -0.170501
0.034664 -0.170353
0.035245 -0.170007
0.035807 -0.169472
0.036352 -0.168791
0.036889 -0.168033
0.037436 -0.167284
0.038008 -0.166629
0.038623 -0.166131
-0.009771 -0.173776
-0.009312 -0.173186
-0.008861 -0.172425
-0.008427 -0.171552
-0.008019 -0.170642
-0.007640 -0.169773
-0.007289 -0.169019
-0.006961 -0.168438
-0.006646 -0.168065
-0.006336 -0.167909
-0.006021 -0.167952
-0.005695 -0.168165
-0.005355 -0.168507
-0.005000 -0.168938
-0.004636 -0.169417
-0.004269 -0.169906
-0.003907 -0.170365
-0.003558 -0.170751
-0.003229 -0.171019
-0.002928 -0.171129
-0.002660 -0.171045
-0.002430 -0.170751
-0.002241 -0.170248
-0.002095 -0.169561
-0.001992 -0.168737
-0.001928 -0.167847
-0.001897 -0.166970
-0.001892 -0.166191
-0.001906 -0.165586
-0.001932 -0.165209
-0.001967 -0.165088
-0.002008 -0.165221
-0.002055 -0.165583
-0.002111 -0.166137
-0.002179 -0.166838
-0.002262 -0.167642
-0.002364 -0.168504
-0.002485 -0.169380
-0.002627 -0.170218
-0.002788 -0.170965
-0.002964 -0.171566
-0.003147 -0.171969
-0.003328 -0.172139
-0.003495 -0.172059
-0.003637 -0.171737
-0.003740 -0.171211
-0.003796 -0.170538
-0.003799 -0.169798
-0.003746 -0.169077
-0.003642 -0.168460
-0.003496 -0.168015
-0.003318 -0.167786
-0.003123 -0.167793
-0.002926 -0.168029
-0.002740 -0.168471
-0.002574 -0.169087
-0.002436 -0.169839
-0.002326 -0.170687
-0.002240 -0.171582
-0.002170 -0.172470
-0.002103 -0.173288
-0.002026 -0.173971
-0.001923 -0.174457
-0.001783 -0.174697
-0.001596 -0.174663
-0.001357 -0.174349
-0.001067 -0.173778
-0.000732 -0.173000
-0.000364 -0.172086
0.000022 -0.171124
0.000412 -0.170201
0.000791 -0.169397
0.001150 -0.168772
0.001484 -0.168360
0.001794 -0.168171
0.002083 -0.168199
0.002359 -0.168423
0.002630 -0.168819
0.002904 -0.169361
0.003185 -0.170014
0.003477 -0.170737
0.003775 -0.171476
0.004075 -0.172168
0.004370 -0.172749
0.004652 -0.173158
0.004914 -0.173355
0.005150 -0.173320
0.005358 -0.173060
0.005538 -0.172611
0.005692 -0.172028
0.005830 -0.171383
0.005960 -0.170752
0.006093 -0.170204
0.006240 -0.169792
0.006408 -0.169549
0.006601 -0.169487
0.006814 -0.169600
0.007041 -0.169872
0.007271 -0.170281
0.007488 -0.170798
0.007680 -0.171390
-0.170825 0.061501
-0.170626 0.061763
-0.170589 0.062003
-0.170753 0.062244
-0.171137 0.062504
-0.171734 0.062794
-0.172518 0.063120
-0.173450 0.063479
-0.174482 0.063866
-0.175569 0.064270
-0.176668 0.064677
-0.177739 0.065070
-0.178740 0.065434
-0.179629 0.065752
-0.180362 0.066012
-0.180896 0.066205
-0.181198 0.066328
-0.181244 0.066381
-0.181026 0.066372
-0.180559 0.066312
-0.179875 0.066219
-0.179024 0.066112
-0.178070 0.066014
-0.177083 0.065944
-0.176128 0.065916
-0.175264 0.065941
-0.174529 0.066024
-0.173944 0.066163
-0.173511 0.066359
-0.173222 0.066611
-0.173058 0.066917
-0.172996 0.067280
-0.173009 0.067699
-0.173060 0.068173
-0.173109 0.068699
-0.173112 0.069267
-0.173021 0.069865
-0.172796 0.070481
-0.172407 0.071099
-0.171839 0.071708
-0.171100 0.072302
-0.170214 0.072877
-0.169227 0.073436
-0.168198 0.073989
-0.167192 0.074547
-0.166275 0.075124
-0.165502 0.075736
-0.164912 0.076394
-0.164528 0.077108
-0.164355 0.077883
-0.164387 0.078720
-0.164610 0.079617
-0.165000 0.080565
-0.165528 0.081551
-0.166154 0.082556
-0.166829 0.083554
-0.167495 0.084520
-0.168092 0.085424
-0.168562 0.086244
-0.168854 0.086960
-0.168932 0.087560
-0.168777 0.088043
-0.168393 0.088416
-0.167800 0.088696
-0.167037 0.088908
-0.166154 0.089081
-0.165207 0.089245
-0.164249 0.089430
-0.163323 0.089661
-0.162459 0.089957
-0.161676 0.090334
-0.160980 0.090804
-0.160373 0.091375
-0.159851 0.092054
-0.159408 0.092839
-0.159025 0.093722
-0.158675 0.094684
-0.158315 0.095696
-0.157891 0.096725
-0.157347 0.097735
-0.156635 0.098689
-0.155721 0.099556
-0.154589 0.100315
-0.153248 0.100952
-0.151732 0.101469
-0.150092 0.101877
-0.148398 0.102200
-0.146727 0.102469
-0.145153 0.102723
-0.143739 0.103001
-0.142533 0.103342
-0.141563 0.103777
-0.140845 0.104333
-0.140385 0.105028
-0.140182 0.105872
-0.140231 0.106865
-0.140516 0.107993
-0.141006 0.109232
-0.141655 0.110542
-0.142404 0.111876
-0.143181 0.113182
-0.039610 -0.166053
-0.039074 -0.165771
-0.038507 -0.165518
-0.037914 -0.165317
-0.037301 -0.165182
-0.036670 -0.165120
-0.036022 -0.165137
-0.035356 -0.165238
-0.034670 -0.165426
-0.033962 -0.165705
-0.033233 -0.166070
-0.032480 -0.166504
-0.031704 -0.166975
-0.030908 -0.167444
-0.030095 -0.167864
-0.029274 -0.168197
-0.028452 -0.168412
-0.027640 -0.168497
-0.026849 -0.168454
-0.026089 -0.168300
-0.025368 -0.168059
-0.024694 -0.167761
-0.024071 -0.167438
-0.023502 -0.167114
-0.022988 -0.166814
-0.022527 -0.166552
-0.022115 -0.166342
-0.021746 -0.166197
-0.021413 -0.166131
-0.021112 -0.166161
-0.020837 -0.166305
-0.020585 -0.166570
-0.020349 -0.166950
-0.020124 -0.167419
-0.019901 -0.167936
-0.019674 -0.168452
-0.019437 -0.168921
-0.019187 -0.169306
-0.018923 -0.169583
-0.018648 -0.169744
-0.018366 -0.169796
-0.018083 -0.169751
-0.017802 -0.169629
-0.017526 -0.169454
-0.017254 -0.169248
-0.016984 -0.169033
-0.016712 -0.168829
-0.016433 -0.168654
-0.016146 -0.168526
-0.015848 -0.168463
-0.015542 -0.168485
-0.015230 -0.168609
-0.014916 -0.168846
-0.014603 -0.169193
-0.014296 -0.169632
-0.013997 -0.170128
-0.013708 -0.170640
-0.013432 -0.171121
-0.013167 -0.171535
-0.012912 -0.171854
-0.012661 -0.172065
-0.012407 -0.172166
-0.012140 -0.172164
-0.011850 -0.172071
-0.011527 -0.171902
-0.011163 -0.171672
-0.010755 -0.171390
-0.010307 -0.171068
-0.009828 -0.170714
-0.009332 -0.170342
-0.008831 -0.169968
-0.008336 -0.169621
-0.007852 -0.169327
-0.007380 -0.169114
-0.006914 -0.168993
-0.006446 -0.168959
-0.005966 -0.168990
-0.005464 -0.169052
-0.004933 -0.169113
-0.004368 -0.169148
-0.003770 -0.169145
-0.003145 -0.169100
-0.002498 -0.169019
-0.001841 -0.168908
-0.001185 -0.168778
-0.000539 -0.168636
0.000087 -0.168491
0.000689 -0.168349
0.001266 -0.168217
0.001822 -0.168103
0.002366 -0.168016
0.002913 -0.167969
0.003478 -0.167980
0.004078 -0.168071
0.004726 -0.168258
0.005428 -0.168552
0.006184 -0.168946
0.006983 -0.169418
0.007810 -0.169933
0.008645 -0.170454
0.009468 -0.170947
-0.184896 -0.030389
-0.185287 -0.030707
-0.185693 -0.031110
-0.186114 -0.031602
-0.186542 -0.032183
-0.186952 -0.032839
-0.187297 -0.033550
-0.187511 -0.034285
-0.187522 -0.035011
-0.187272 -0.035702
-0.186724 -0.036341
-0.185870 -0.036924
-0.184735 -0.037461
-0.183370 -0.037973
-0.181847 -0.038491
-0.180248 -0.039052
-0.178655 -0.039688
-0.177138 -0.040428
-0.175742 -0.041284
-0.174490 -0.042258
-0.173385 -0.043339
-0.172425 -0.044517
-0.171606 -0.045773
-0.170936 -0.047100
-0.170423 -0.048490
-0.170075 -0.049937
-0.169893 -0.051436
-0.169860 -0.052974
-0.169942 -0.054531
-0.170095 -0.056084
-0.170270 -0.057606
-0.170428 -0.059070
-0.170538 -0.060457
-0.170591 -0.061755
-0.170592 -0.062960
-0.170565 -0.064080
-0.170546 -0.065128
-0.170575 -0.066123
-0.170690 -0.067082
-0.170911 -0.068017
-0.171238 -0.068931
-0.171650 -0.069818
-0.172113 -0.070667
-0.172590 -0.071468
-0.173056 -0.072216
-0.173494 -0.072909
-0.173901 -0.073551
-0.174274 -0.074141
-0.174604 -0.074676
-0.174869 -0.075139
-0.175037 -0.075511
-0.175075 -0.075771
-0.174954 -0.075902
-0.174657 -0.075897
-0.174184 -0.075758
-0.173551 -0.075498
-0.172787 -0.075142
-0.171930 -0.074719
-0.171021 -0.074261
-0.170094 -0.073799
-0.169172 -0.073356
-0.168267 -0.072947
-0.167377 -0.072578
-0.166499 -0.072249
-0.165632 -0.071961
-0.164783 -0.071717
-0.163968 -0.071526
-0.163208 -0.071397
-0.162521 -0.071343
-0.161919 -0.071370
-0.161403 -0.071479
-0.160964 -0.071667
-0.160590 -0.071924
-0.160270 -0.072241
-0.160001 -0.072614
-0.159788 -0.073041
-0.159644 -0.073529
-0.159591 -0.074092
-0.159648 -0.074747
-0.159834 -0.075511
-0.160155 -0.076393
-0.160602 -0.077394
-0.161147 -0.078494
-0.161744 -0.079664
-0.162340 -0.080867
-0.162881 -0.082062
-0.163325 -0.083221
-0.163644 -0.084324
-0.163825 -0.085361
-0.163870 -0.086329
-0.163783 -0.087226
-0.163560 -0.088043
-0.163195 -0.088768
-0.162674 -0.089382
-0.161986 -0.089876
-0.161132 -0.090248
-0.160129 -0.090514
-0.159012 -0.090704
-0.157832 -0.090861
-0.156645 -0.091034
-0.155510 -0.091269
-0.070500 -0.153448
-0.069948 -0.153004
-0.069366 -0.152563
-0.068781 -0.152168
-0.068221 -0.151863
-0.067716 -0.151690
-0.067291 -0.151680
-0.066960 -0.151850
-0.066728 -0.152196
-0.066587 -0.152696
-0.066524 -0.153312
-0.066523 -0.154006
-0.066574 -0.154739
-0.066669 -0.155480
-0.066805 -0.156207
-0.066977 -0.156895
-0.067180 -0.157519
-0.067403 -0.158050
-0.067637 -0.158456
-0.067870 -0.158712
-0.068095 -0.158803
-0.068312 -0.158727
-0.068525 -0.158504
-0.068742 -0.158167
-0.068973 -0.157763
-0.069228 -0.157350
-0.069514 -0.156986
-0.069832 -0.156724
-0.070183 -0.156600
-0.070564 -0.156625
-0.070966 -0.156780
-0.071380 -0.157026
-0.071796 -0.157312
-0.072202 -0.157592
-0.072591 -0.157829
-0.072957 -0.158001
-0.073295 -0.158090
-0.073602 -0.158084
-0.073869 -0.157966
-0.074091 -0.157717
-0.074260 -0.157320
-0.074372 -0.156763
-0.074430 -0.156051
-0.074440 -0.155202
-0.074418 -0.154255
-0.074385 -0.153265
-0.074370 -0.152300
-0.074401 -0.151431
-0.074511 -0.150725
-0.074723 -0.150238
-0.075051 -0.149998
-0.075496 -0.150009
-0.076047 -0.150248
-0.076684 -0.150676
-0.077387 -0.151249
-0.078137 -0.151922
-0.078918 -0.152656
-0.079718 -0.153412
-0.080523 -0.154148
-0.081314 -0.154819
-0.082072 -0.155376
-0.082776 -0.155771
-0.083406 -0.155969
-0.083952 -0.155946
-0.084408 -0.155698
-0.084779 -0.155240
-0.085077 -0.154605
-0.085321 -0.153843
-0.085537 -0.153015
-0.085748 -0.152191
-0.085977 -0.151439
-0.086242 -0.150810
-0.086550 -0.150336
-0.086900 -0.150016
-0.087284 -0.149832
-0.087693 -0.149749
-0.088116 -0.149734
-0.088545 -0.149759
-0.088973 -0.149802
-0.089392 -0.149839
-0.089791 -0.149844
-0.090157 -0.149783
-0.090475 -0.149617
-0.090730 -0.149311
-0.090916 -0.148835
-0.091032 -0.148177
-0.091086 -0.147341
-0.091099 -0.146352
-0.091097 -0.145256
-0.091113 -0.144115
-0.091182 -0.143002
-0.091339 -0.141994
-0.091613 -0.141158
-0.092021 -0.140540
-0.092568 -0.140163
-0.093245 -0.140026
-0.094035 -0.140109
-0.094917 -0.140383
-0.095869 -0.140815
-0.096871 -0.141370
-0.097904 -0.142008
-0.121692 -0.125416
-0.121443 -0.125224
-0.121445 -0.125320
-0.121704 -0.125725
-0.122197 -0.126419
-0.122874 -0.127348
-0.123662 -0.128425
-0.124481 -0.129543
-0.125246 -0.130591
-0.125883 -0.131464
-0.126330 -0.132075
-0.126541 -0.132356
-0.126488 -0.132269
-0.126164 -0.131802
-0.125580 -0.130974
-0.124768 -0.129827
-0.123775 -0.128429
-0.122668 -0.126870
-0.121526 -0.125253
-0.120432 -0.123688
-0.119476 -0.122280
-0.118737 -0.121127
-0.118287 -0.120304
-0.118178 -0.119869
-0.118437 -0.119846
-0.119061 -0.120225
-0.120013 -0.120957
-0.121230 -0.121962
-0.122627 -0.123136
-0.124111 -0.124365
-0.125589 -0.125541
-0.126972 -0.126564
-0.128184 -0.127356
-0.129166 -0.127857
-0.129878 -0.128031
-0.130301 -0.127863
-0.130440 -0.127364
-0.130320 -0.126568
-0.129987 -0.125528
-0.129507 -0.124320
-0.128955 -0.123036
-0.128418 -0.121775
-0.127978 -0.120640
-0.127712 -0.119728
-0.127679 -0.119120
-0.127920 -0.118873
-0.128447 -0.119008
-0.129242 -0.119509
-0.130255 -0.120318
-0.131412 -0.121347
-0.132622 -0.122490
-0.133786 -0.123638
-0.134810 -0.124681
-0.135611 -0.125526
-0.136124 -0.126098
-0.136304 -0.126343
-0.136129 -0.126232
-0.135600 -0.125764
-0.134737 -0.124960
-0.133583 -0.123867
-0.132196 -0.122550
-0.130650 -0.121093
-0.129031 -0.119590
-0.127429 -0.118139
-0.125934 -0.116834
-0.124632 -0.115763
-0.123591 -0.114992
-0.122859 -0.114568
-0.122452 -0.114503
-0.122358 -0.114777
-0.122534 -0.115339
-0.122920 -0.116112
-0.123445 -0.117004
-0.124035 -0.117916
-0.124619 -0.118753
-0.125137 -0.119431
-0.125541 -0.119884
-0.125799 -0.120067
-0.125897 -0.119961
-0.125836 -0.119565
-0.125638 -0.118906
-0.125339 -0.118027
-0.124991 -0.116995
-0.124653 -0.115887
-0.124395 -0.114796
-0.124285 -0.113814
-0.124389 -0.113034
-0.124763 -0.112535
-0.125449 -0.112373
-0.126467 -0.112570
-0.127811 -0.113104
-0.129448 -0.113921
-0.131319 -0.114932
-0.133341 -0.116032
-0.135417 -0.117109
-0.137442 -0.118053
-0.139316 -0.118770
-0.140947 -0.119182
-0.142264 -0.119236
-0.143218 -0.118904
-0.143782 -0.118180
0.101815 -0.138250
0.101381 -0.138844
0.100962 -0.139507
0.100554 -0.140202
0.100151 -0.140886
0.099747 -0.141515
0.099334 -0.142049
0.098905 -0.142458
0.098457 -0.142730
0.097993 -0.142870
0.097519 -0.142902
0.097046 -0.142869
0.096586 -0.142820
0.096150 -0.142810
0.095745 -0.142881
0.095374 -0.143065
0.095036 -0.143377
0.094731 -0.143821
0.094461 -0.144386
0.094229 -0.145058
0.094038 -0.145814
0.093889 -0.146628
0.093780 -0.147469
0.093699 -0.148301
0.093629 -0.149086
0.093547 -0.149781
0.093425 -0.150347
0.093238 -0.150746
0.092968 -0.150955
0.092604 -0.150963
0.092149 -0.150781
0.091615 -0.150440
0.091023 -0.149987
0.090404 -0.149477
0.089786 -0.148967
0.089194 -0.148503
0.088650 -0.148121
0.088164 -0.147844
0.087741 -0.147687
0.087380 -0.147664
0.087077 -0.147783
0.086828 -0.148053
0.086625 -0.148474
0.086461 -0.149034
0.086325 -0.149708
0.086204 -0.150455
0.086083 -0.151222
0.085944 -0.151948
0.085767 -0.152575
0.085536 -0.153053
0.085241 -0.153353
0.084874 -0.153467
0.084437 -0.153406
0.083932 -0.153205
0.083367 -0.152909
0.082746 -0.152573
0.082077 -0.152246
0.081363 -0.151975
0.080609 -0.151797
0.079822 -0.151743
0.079013 -0.151840
0.078200 -0.152105
0.077399 -0.152549
0.076631 -0.153174
0.075909 -0.153965
0.075240 -0.154895
0.074617 -0.155918
0.074024 -0.156976
0.073436 -0.158004
0.072823 -0.158932
0.072158 -0.159706
0.071421 -0.160284
0.070597 -0.160652
0.069684 -0.160820
0.068686 -0.160819
0.067617 -0.160696
0.066492 -0.160503
0.065328 -0.160290
0.064137 -0.160098
0.062931 -0.159957
0.061716 -0.159892
0.060499 -0.159927
0.059287 -0.160087
0.058086 -0.160399
0.056906 -0.160885
0.055755 -0.161561
0.054640 -0.162422
0.053563 -0.163442
0.052524 -0.164568
0.051516 -0.165726
0.050530 -0.166829
0.049551 -0.167794
0.048570 -0.168551
0.047577 -0.169055
0.046566 -0.169287
0.045534 -0.169253
0.044481 -0.168985
0.043408 -0.168529
0.042318 -0.167940
0.041215 -0.167276
0.040107 -0.166594
0.180768 -0.031946
0.180271 -0.031477
0.179830 -0.031032
0.179489 -0.030630
0.179292 -0.030293
0.179282 -0.030039
0.179486 -0.029883
0.179913 -0.029833
0.180544 -0.029892
0.181341 -0.030055
0.182245 -0.030311
0.183190 -0.030645
0.184111 -0.031043
0.184953 -0.031488
0.185674 -0.031964
0.186247 -0.032456
0.186659 -0.032950
0.186907 -0.033432
0.186992 -0.033888
0.186917 -0.034304
0.186687 -0.034671
0.186315 -0.034981
0.185824 -0.035236
0.185247 -0.035445
0.184632 -0.035623
0.184036 -0.035795
0.183515 -0.035984
0.183120 -0.036216
0.182884 -0.036508
0.182816 -0.036868
0.182897 -0.037293
0.183089 -0.037766
0.183338 -0.038263
0.183588 -0.038753
0.183789 -0.039203
0.183902 -0.039586
0.183901 -0.039876
0.183773 -0.040055
0.183509 -0.040110
0.183109 -0.040037
0.182573 -0.039837
0.181909 -0.039517
0.181135 -0.039093
0.180279 -0.038585
0.179385 -0.038019
0.178511 -0.037422
0.177726 -0.036822
0.177104 -0.036247
0.176711 -0.035717
0.176603 -0.035249
0.176810 -0.034849
0.177336 -0.034514
0.178155 -0.034233
0.179218 -0.033992
0.180462 -0.033771
0.181819 -0.033550
0.183225 -0.033314
0.184622 -0.033045
0.185961 -0.032731
0.187197 -0.032359
0.188286 -0.031916
0.189190 -0.031392
0.189873 -0.030782
0.190314 -0.030081
0.190504 -0.029295
0.190458 -0.028433
0.190213 -0.027513
0.189822 -0.026557
0.189356 -0.025592
0.188889 -0.024644
0.188489 -0.023737
0.188207 -0.022891
0.188071 -0.022116
0.188083 -0.021416
0.188222 -0.020788
0.188453 -0.020224
0.188737 -0.019709
0.189034 -0.019229
0.189313 -0.018763
0.189544 -0.018294
0.189703 -0.017802
0.189760 -0.017270
0.189686 -0.016686
0.189453 -0.016044
0.189039 -0.015346
0.188437 -0.014598
0.187658 -0.013816
0.186734 -0.013018
0.185716 -0.012227
0.184673 -0.011468
0.183682 -0.010761
0.182818 -0.010127
0.182147 -0.009579
0.181712 -0.009126
0.181534 -0.008771
0.181609 -0.008511
0.181915 -0.008343
0.182419 -0.008256
0.183085 -0.008240
0.183877 -0.008284
0.184763 -0.008375
-0.129530 0.137829
-0.129203 0.137412
-0.128584 0.136714
-0.127707 0.135768
-0.126651 0.134613
-0.125500 0.133318
-0.124351 0.131967
-0.123333 0.130648
-0.122556 0.129462
-0.122129 0.128501
-0.122126 0.127834
-0.122579 0.127500
-0.123479 0.127491
-0.124744 0.127775
-0.126288 0.128282
-0.128001 0.128929
-0.129782 0.129632
-0.131521 0.130316
-0.133147 0.130906
-0.134569 0.131356
-0.135743 0.131617
-0.136625 0.131657
-0.137174 0.131463
-0.137388 0.131025
-0.137265 0.130356
-0.136836 0.129479
-0.136157 0.128435
-0.135311 0.127280
-0.134398 0.126081
-0.133524 0.124918
-0.132801 0.123868
-0.132330 0.122995
-0.132174 0.122344
-0.132348 0.121937
-0.132853 0.121753
-0.133618 0.121762
-0.134560 0.121918
-0.135599 0.122170
-0.136650 0.122467
-0.137621 0.122776
-0.138416 0.123073
-0.139033 0.123304
-0.139378 0.123468
-0.139452 0.123529
-0.139234 0.123476
-0.138726 0.123298
-0.137986 0.122979
-0.137033 0.122540
-0.135964 0.121987
-0.134872 0.121351
-0.133849 0.120681
-0.133019 0.120026
-0.132486 0.119443
-0.132351 0.118976
-0.132647 0.118669
-0.133374 0.118537
-0.134483 0.118573
-0.135881 0.118752
-0.137438 0.119042
-0.139057 0.119393
-0.140632 0.119759
-0.142075 0.120096
-0.143321 0.120359
-0.144310 0.120514
-0.145009 0.120530
-0.145405 0.120379
-0.145486 0.120054
-0.145275 0.119545
-0.144785 0.118872
-0.144076 0.118049
-0.143206 0.117117
-0.142264 0.116118
-0.141324 0.115118
-0.140490 0.114176
-0.139848 0.113352
-0.139476 0.112697
-0.139414 0.112246
-0.139679 0.112005
-0.140257 0.111956
-0.141098 0.112065
-0.142155 0.112282
-0.143363 0.112555
-0.144658 0.112831
-0.145976 0.113059
-0.147251 0.113194
-0.148420 0.113200
-0.149424 0.113048
-0.150227 0.112718
-0.150799 0.112204
-0.151137 0.111505
-0.151251 0.110637
-0.151162 0.109631
-0.150939 0.108514
-0.150651 0.107334
-0.150382 0.106138
-0.150234 0.104971
-0.150301 0.103872
-0.150642 0.102874
-0.151312 0.101985
-0.152299 0.101210
-0.153573 0.100536
0.083368 -0.151431
0.083336 -0.151993
0.083287 -0.152481
0.083241 -0.152898
0.083219 -0.153249
0.083231 -0.153533
0.083275 -0.153731
0.083338 -0.153814
0.083407 -0.153751
0.083471 -0.153535
0.083536 -0.153187
0.083622 -0.152761
0.083756 -0.152334
0.083973 -0.151992
0.084297 -0.151812
0.084743 -0.151839
0.085310 -0.152082
0.085980 -0.152507
0.086726 -0.153051
0.087515 -0.153633
0.088311 -0.154171
0.089087 -0.154601
0.089828 -0.154885
0.090529 -0.155020
0.091197 -0.155023
0.091841 -0.154920
0.092464 -0.154726
0.093058 -0.154438
0.093605 -0.154034
0.094086 -0.153486
0.094485 -0.152784
0.094801 -0.151940
0.095048 -0.151001
0.095255 -0.150035
0.095457 -0.149118
0.095687 -0.148322
0.095971 -0.147697
0.096320 -0.147268
0.096728 -0.147027
0.097174 -0.146941
0.097626 -0.146954
0.098052 -0.146998
0.098427 -0.147014
0.098740 -0.146958
0.098995 -0.146815
0.099213 -0.146592
0.099413 -0.146307
0.099612 -0.145977
0.099807 -0.145604
0.099981 -0.145175
0.100108 -0.144671
0.100165 -0.144079
0.100145 -0.143411
0.100058 -0.142708
0.099934 -0.142033
0.099812 -0.141468
0.099732 -0.141090
0.099725 -0.140963
0.099805 -0.141121
0.099969 -0.141562
0.100194 -0.142247
0.100447 -0.143109
0.100689 -0.144067
0.100886 -0.145042
0.101012 -0.145973
0.101057 -0.146830
0.101024 -0.147607
0.100919 -0.148312
0.100749 -0.148955
0.100511 -0.149525
0.100196 -0.149993
0.099794 -0.150323
0.099298 -0.150480
0.098719 -0.150456
0.098079 -0.150267
0.097413 -0.149957
0.096761 -0.149586
0.096163 -0.149216
0.095647 -0.148899
0.095232 -0.148669
0.094920 -0.148539
0.094701 -0.148501
0.094557 -0.148525
0.094461 -0.148571
0.094389 -0.148598
0.094326 -0.148576
0.094267 -0.148494
0.094224 -0.148366
0.094214 -0.148217
0.094256 -0.148072
0.094359 -0.147940
0.094516 -0.147806
0.094709 -0.147637
0.094916 -0.147400
0.095120 -0.147075
0.095317 -0.146670
0.095516 -0.146219
0.095739 -0.145775
0.096012 -0.145400
0.096360 -0.145142
0.096805 -0.145034
-0.156055 0.103121
-0.155680 0.102890
-0.155237 0.102625
-0.154779 0.102351
-0.154360 0.102093
-0.154031 0.101875
-0.153827 0.101720
-0.153776 0.101640
-0.153877 0.101641
-0.154119 0.101719
-0.154474 0.101862
-0.154911 0.102049
-0.155384 0.102257
-0.155854 0.102456
-0.156273 0.102620
-0.156606 0.102717
-0.156817 0.102724
-0.156884 0.102621
-0.156794 0.102393
-0.156545 0.102032
-0.156145 0.101539
-0.155617 0.100920
-0.154993 0.100187
-0.154311 0.099368
-0.153624 0.098488
-0.152983 0.097582
-0.152445 0.096686
-0.152058 0.095832
-0.151867 0.095047
-0.151900 0.094353
-0.152173 0.093760
-0.152681 0.093276
-0.153412 0.092894
-0.154337 0.092608
-0.155418 0.092405
-0.156607 0.092270
-0.157861 0.092182
-0.159127 0.092120
-0.160361 0.092062
-0.161523 0.091987
-0.162585 0.091872
-0.163525 0.091702
-0.164331 0.091466
-0.165002 0.091154
-0.165545 0.090767
-0.165983 0.090306
-0.166338 0.089781
-0.166647 0.089204
-0.166945 0.088589
-0.167261 0.087959
-0.167619 0.087331
-0.168031 0.086727
-0.168495 0.086164
-0.168998 0.085655
-0.169514 0.085211
-0.170014 0.084833
-0.170461 0.084519
-0.170827 0.084254
-0.171077 0.084024
-0.171194 0.083807
-0.171161 0.083584
-0.170976 0.083337
-0.170642 0.083051
-0.170168 0.082719
-0.169576 0.082338
-0.168893 0.081910
-0.168157 0.081443
-0.167406 0.080951
-0.166687 0.080450
-0.166037 0.079964
-0.165499 0.079509
-0.165099 0.079106
-0.164860 0.078767
-0.164789 0.078505
-0.164885 0.078322
-0.165134 0.078217
-0.165512 0.078184
-0.165991 0.078211
-0.166534 0.078281
-0.167106 0.078375
-0.167671 0.078471
-0.168195 0.078553
-0.168652 0.078600
-0.169018 0.078602
-0.169280 0.078547
-0.169435 0.078426
-0.169488 0.078233
-0.169440 0.077974
-0.169318 0.077647
-0.169143 0.077260
-0.168946 0.076821
-0.168756 0.076341
-0.168596 0.075836
-0.168496 0.075313
-0.168466 0.074789
-0.168517 0.074274
-0.168652 0.073775
-0.168860 0.073299
-0.169132 0.072843
-0.169455 0.072400
-0.169810 0.071958
0.148433 0.122599
0.147449 0.122914
0.146241 0.123004
0.144869 0.122889
0.143404 0.122602
0.141917 0.122191
0.140482 0.121709
0.139164 0.121211
0.138026 0.120750
0.137119 0.120366
0.136483 0.120090
0.136141 0.119933
0.136099 0.119893
0.136335 0.119948
0.136809 0.120067
0.137463 0.120209
0.138230 0.120330
0.139039 0.120390
0.139824 0.120350
0.140528 0.120178
0.141105 0.119855
0.141527 0.119371
0.141780 0.118731
0.141871 0.117955
0.141822 0.117072
0.141667 0.116123
0.141454 0.115151
0.141234 0.114205
0.141060 0.113332
0.140985 0.112575
0.141050 0.111972
0.141288 0.111550
0.141713 0.111325
0.142322 0.111298
0.143092 0.111460
0.143986 0.111787
0.144952 0.112247
0.145929 0.112802
0.146853 0.113411
0.147661 0.114035
0.148296 0.114638
0.148712 0.115189
0.148876 0.115667
0.148777 0.116058
0.148421 0.116359
0.147833 0.116577
0.147051 0.116729
0.146126 0.116840
0.145116 0.116941
0.144081 0.117067
0.143077 0.117252
0.142161 0.117524
0.141380 0.117903
0.140766 0.118398
0.140336 0.119006
0.140086 0.119712
0.139994 0.120494
0.140021 0.121321
0.140115 0.122158
0.140220 0.122968
0.140280 0.123717
0.140245 0.124371
0.140078 0.124902
0.139755 0.125289
0.139270 0.125519
0.138630 0.125591
0.137858 0.125517
0.136988 0.125316
0.136062 0.125018
0.135127 0.124658
0.134233 0.124277
0.133428 0.123915
0.132758 0.123611
0.132260 0.123402
0.131959 0.123313
0.131863 0.123363
0.131968 0.123554
0.132253 0.123879
0.132682 0.124315
0.133214 0.124833
0.133802 0.125392
0.134399 0.125949
0.134961 0.126458
0.135453 0.126873
0.135847 0.127156
0.136131 0.127279
0.136303 0.127230
0.136374 0.127009
0.136363 0.126631
0.136300 0.126125
0.136216 0.125527
0.136145 0.124879
0.136122 0.124226
0.136178 0.123607
0.136342 0.123054
0.136639 0.122590
0.137085 0.122223
0.137687 0.121950
0.138438 0.121756
0.139320 0.121615
0.140301 0.121496
-0.043823 -0.161958
-0.044372 -0.162564
-0.044990 -0.163457
-0.045632 -0.164575
-0.046259 -0.165849
-0.046838 -0.167195
-0.047345 -0.168519
-0.047766 -0.169716
-0.048094 -0.170684
-0.048327 -0.171339
-0.048471 -0.171624
-0.048536 -0.171515
-0.048534 -0.171025
-0.048479 -0.170198
-0.048385 -0.169106
-0.048263 -0.167839
-0.048124 -0.166498
-0.047973 -0.165187
-0.047819 -0.164007
-0.047669 -0.163053
-0.047532 -0.162396
-0.047418 -0.162080
-0.047335 -0.162115
-0.047295 -0.162480
-0.047305 -0.163135
-0.047371 -0.164027
-0.047493 -0.165090
-0.047657 -0.166241
-0.047840 -0.167385
-0.048011 -0.168419
-0.048139 -0.169249
-0.048196 -0.169803
-0.048163 -0.170037
-0.048033 -0.169943
-0.047805 -0.169548
-0.047493 -0.168905
-0.047118 -0.168088
-0.046709 -0.167177
-0.046297 -0.166258
-0.045917 -0.165407
-0.045596 -0.164693
-0.045353 -0.164167
-0.045195 -0.163858
-0.045112 -0.163775
-0.045082 -0.163903
-0.045074 -0.164221
-0.045054 -0.164702
-0.044992 -0.165316
-0.044862 -0.166024
-0.044646 -0.166773
-0.044337 -0.167495
-0.043935 -0.168115
-0.043451 -0.168565
-0.042907 -0.168793
-0.042327 -0.168773
-0.041740 -0.168508
-0.041178 -0.168021
-0.040663 -0.167355
-0.040212 -0.166560
-0.039832 -0.165691
-0.039520 -0.164809
-0.039265 -0.163976
-0.039057 -0.163261
-0.038881 -0.162728
-0.038727 -0.162429
-0.038587 -0.162397
-0.038456 -0.162640
-0.038336 -0.163143
-0.038229 -0.163876
-0.038136 -0.164795
-0.038056 -0.165838
-0.037979 -0.166931
-0.037891 -0.167988
-0.037779 -0.168927
-0.037628 -0.169680
-0.037430 -0.170204
-0.037183 -0.170480
-0.036891 -0.170518
-0.036560 -0.170342
-0.036202 -0.169991
-0.035829 -0.169503
-0.035453 -0.168921
-0.035089 -0.168287
-0.034752 -0.167647
-0.034455 -0.167049
-0.034209 -0.166540
-0.034017 -0.166157
-0.033875 -0.165928
-0.033770 -0.165865
-0.033687 -0.165974
-0.033609 -0.166246
-0.033519 -0.166660
-0.033409 -0.167175
-0.033274 -0.167736
-0.033117 -0.168280
-0.032943 -0.168746
-0.032763 -0.169088
-0.032584 -0.169280
-0.032416 -0.169315
-0.032262 -0.169195
-0.032121 -0.168933
0.052723 -0.167331
0.053070 -0.166678
0.053338 -0.165901
0.053540 -0.165039
0.053695 -0.164135
0.053823 -0.163233
0.053944 -0.162372
0.054077 -0.161586
0.054240 -0.160900
0.054441 -0.160336
0.054682 -0.159915
0.054960 -0.159653
0.055268 -0.159566
0.055597 -0.159661
0.055939 -0.159937
0.056285 -0.160377
0.056622 -0.160951
0.056935 -0.161610
0.057206 -0.162299
0.057419 -0.162963
0.057557 -0.163553
0.057608 -0.164034
0.057567 -0.164390
0.057433 -0.164620
0.057212 -0.164738
0.056914 -0.164768
0.056553 -0.164736
0.056145 -0.164671
0.055703 -0.164599
0.055243 -0.164541
0.054780 -0.164518
0.054327 -0.164547
0.053904 -0.164645
0.053526 -0.164825
0.053211 -0.165102
0.052966 -0.165479
0.052796 -0.165950
0.052695 -0.166492
0.052651 -0.167066
0.052648 -0.167619
0.052670 -0.168095
0.052705 -0.168445
0.052744 -0.168631
0.052787 -0.168634
0.052839 -0.168453
0.052910 -0.168103
0.053012 -0.167610
0.053158 -0.167006
0.053357 -0.166324
0.053618 -0.165594
0.053947 -0.164845
0.054346 -0.164102
0.054819 -0.163394
0.055362 -0.162753
0.055971 -0.162216
0.056638 -0.161817
0.057355 -0.161581
0.058111 -0.161513
0.058895 -0.161597
0.059696 -0.161791
0.060499 -0.162036
0.061289 -0.162265
0.062053 -0.162418
0.062780 -0.162447
0.063460 -0.162325
0.064089 -0.162040
0.064665 -0.161600
0.065190 -0.161026
0.065670 -0.160347
0.066112 -0.159593
0.066530 -0.158796
0.066938 -0.157987
0.067356 -0.157194
0.067808 -0.156447
0.068310 -0.155781
0.068877 -0.155236
0.069513 -0.154855
0.070217 -0.154676
0.070983 -0.154722
0.071793 -0.154991
0.072626 -0.155454
0.073449 -0.156059
0.074230 -0.156741
0.074937 -0.157432
0.075543 -0.158071
0.076031 -0.158614
0.076392 -0.159030
0.076628 -0.159306
0.076747 -0.159439
0.076766 -0.159436
0.076704 -0.159309
0.076584 -0.159069
0.076429 -0.158730
0.076259 -0.158306
0.076092 -0.157815
0.075942 -0.157282
0.075817 -0.156742
0.075722 -0.156234
0.075663 -0.155797
0.075641 -0.155464
0.075657 -0.155249
0.180525 0.070754
0.181147 0.070784
0.181710 0.070775
0.182160 0.070719
0.182469 0.070617
0.182630 0.070476
0.182640 0.070307
0.182487 0.070115
0.182140 0.069899
0.181566 0.069648
0.180744 0.069346
0.179679 0.068975
0.178415 0.068522
0.177021 0.067980
0.175585 0.067350
0.174200 0.066643
0.172946 0.065878
0.171894 0.065079
0.171094 0.064272
0.170577 0.063485
0.170347 0.062740
0.170375 0.062051
0.170604 0.061425
0.170965 0.060865
0.171395 0.060374
0.171844 0.059955
0.172285 0.059614
0.172704 0.059354
0.173094 0.059175
0.173440 0.059065
0.173726 0.059007
0.173938 0.058981
0.174072 0.058967
0.174144 0.058949
0.174189 0.058920
0.174253 0.058877
0.174387 0.058826
0.174638 0.058775
0.175048 0.058733
0.175652 0.058712
0.176479 0.058725
0.177533 0.058780
0.178785 0.058879
0.180168 0.059016
0.181587 0.059180
0.182945 0.059358
0.184165 0.059538
0.185202 0.059716
0.186043 0.059892
0.186689 0.060064
0.187143 0.060231
0.187398 0.060383
0.187445 0.060505
0.187274 0.060581
0.186893 0.060593
0.186324 0.060530
0.185598 0.060387
0.184756 0.060163
0.183832 0.059868
0.182864 0.059512
0.181890 0.059112
0.180949 0.058683
0.180076 0.058240
0.179296 0.057791
0.178611 0.057343
0.178013 0.056899
0.177485 0.056465
0.177020 0.056050
0.176624 0.055668
0.176317 0.055335
0.176122 0.055066
0.176053 0.054873
0.176110 0.054758
0.176277 0.054719
0.176535 0.054749
0.176870 0.054838
0.177279 0.054979
0.177769 0.055163
0.178345 0.055381
0.179010 0.055614
0.179761 0.055843
0.180599 0.056040
0.181529 0.056184
0.182554 0.056256
0.183663 0.056246
0.184817 0.056152
0.185948 0.055979
0.186973 0.055741
0.187820 0.055454
0.188443 0.055137
0.188839 0.054808
0.189034 0.054483
0.189070 0.054171
0.188986 0.053873
0.188802 0.053582
0.188526 0.053283
0.188159 0.052958
0.187711 0.052588
0.187206 0.052161
0.186671 0.051668
0.186136 0.051111
-0.191799 0.023729
-0.191757 0.023707
-0.191136 0.023690
-0.189970 0.023680
-0.188331 0.023678
-0.186320 0.023681
-0.184072 0.023683
-0.181743 0.023676
-0.179507 0.023651
-0.177543 0.023604
-0.176016 0.023532
-0.175063 0.023437
-0.174770 0.023325
-0.175166 0.023197
-0.176206 0.023056
-0.177779 0.022900
-0.179722 0.022726
-0.181841 0.022534
-0.183935 0.022328
-0.185820 0.022114
-0.187344 0.021902
-0.188390 0.021707
-0.188883 0.021541
-0.188790 0.021418
-0.188120 0.021348
-0.186917 0.021340
-0.185267 0.021399
-0.183285 0.021529
-0.181122 0.021729
-0.178953 0.022001
-0.176969 0.022341
-0.175362 0.022746
-0.174304 0.023215
-0.173931 0.023743
-0.174321 0.024328
-0.175472 0.024967
-0.177299 0.025653
-0.179646 0.026379
-0.182306 0.027135
-0.185055 0.027910
-0.187678 0.028694
-0.189986 0.029480
-0.191830 0.030262
-0.193099 0.031034
-0.193725 0.031791
-0.193683 0.032529
-0.192987 0.033244
-0.191690 0.033930
-0.189884 0.034581
-0.187698 0.035195
-0.185291 0.035768
-0.182850 0.036301
-0.180574 0.036799
-0.178657 0.037272
-0.177272 0.037734
-0.176549 0.038198
-0.176554 0.038674
-0.177279 0.039164
-0.178633 0.039661
-0.180466 0.040149
-0.182582 0.040610
-0.184774 0.041028
-0.186847 0.041387
-0.188628 0.041679
[truncated: 1,519,589 more chars]
