# Supplementary material for: Enhancing geometric representations for molecules with equivariant vector-scalar interactive message passing
Source: Nat Commun. 2024 Jan 5;15:313. doi: 10.1038/s41467-023-43720-2 (PMC10770089; doi:10.1038/s41467-023-43720-2)
Supplement: Supplementary file 4 — Source Data [file 41467_2023_43720_MOESM4_ESM.zip › Source Data/Figure s3f(right).txt]

-0.013083 -0.178329
-0.012607 -0.177736
-0.012085 -0.176924
-0.011529 -0.175930
-0.010955 -0.174808
-0.010370 -0.173630
-0.009779 -0.172482
-0.009178 -0.171453
-0.008561 -0.170625
-0.007919 -0.170054
-0.007243 -0.169758
-0.006530 -0.169713
-0.005780 -0.169860
-0.004999 -0.170123
-0.004196 -0.170425
-0.003382 -0.170711
-0.002571 -0.170944
-0.001777 -0.171109
-0.001010 -0.171203
-0.000282 -0.171226
0.000398 -0.171175
0.001026 -0.171041
0.001598 -0.170811
0.002113 -0.170474
0.002572 -0.170030
0.002979 -0.169499
0.003339 -0.168915
0.003657 -0.168334
0.003939 -0.167830
0.004193 -0.167480
0.004424 -0.167360
0.004636 -0.167531
0.004831 -0.168020
0.005009 -0.168816
0.005168 -0.169869
0.005306 -0.171101
0.005418 -0.172424
0.005499 -0.173759
0.005547 -0.175042
0.005557 -0.176228
0.005528 -0.177283
0.005457 -0.178175
0.005344 -0.178870
0.005189 -0.179331
0.004995 -0.179523
0.004767 -0.179421
0.004514 -0.179020
0.004246 -0.178340
0.003974 -0.177432
0.003713 -0.176370
0.003473 -0.175252
0.003264 -0.174185
0.003094 -0.173272
0.002962 -0.172590
0.002864 -0.172181
0.002793 -0.172039
0.002737 -0.172117
0.002682 -0.172344
0.002618 -0.172645
0.002538 -0.172959
0.002435 -0.173240
0.002308 -0.173460
0.002159 -0.173599
0.001993 -0.173635
0.001818 -0.173540
0.001645 -0.173280
0.001486 -0.172822
0.001351 -0.172142
0.001249 -0.171229
0.001184 -0.170099
0.001157 -0.168792
0.001161 -0.167373
0.001185 -0.165929
0.001216 -0.164563
0.001241 -0.163384
0.001250 -0.162492
0.001238 -0.161967
0.001208 -0.161849
0.001166 -0.162134
0.001122 -0.162782
0.001088 -0.163732
0.001072 -0.164920
0.001083 -0.166289
0.001126 -0.167789
0.001205 -0.169366
0.001318 -0.170960
0.001462 -0.172497
0.001629 -0.173895
0.001813 -0.175075
0.002004 -0.175968
0.002193 -0.176531
0.002370 -0.176746
0.002530 -0.176629
0.002671 -0.176227
0.002796 -0.175613
0.002916 -0.174883
0.003048 -0.174145
0.003210 -0.173502
0.003420 -0.173042
0.003691 -0.172813
0.004025 -0.172822
-0.043109 -0.169634
-0.042713 -0.169678
-0.042267 -0.169695
-0.041778 -0.169708
-0.041249 -0.169730
-0.040683 -0.169766
-0.040080 -0.169811
-0.039437 -0.169854
-0.038751 -0.169883
-0.038017 -0.169890
-0.037235 -0.169871
-0.036403 -0.169831
-0.035523 -0.169781
-0.034598 -0.169733
-0.033631 -0.169697
-0.032627 -0.169676
-0.031588 -0.169664
-0.030518 -0.169650
-0.029420 -0.169620
-0.028295 -0.169560
-0.027148 -0.169465
-0.025982 -0.169340
-0.024801 -0.169197
-0.023608 -0.169053
-0.022405 -0.168928
-0.021193 -0.168840
-0.019972 -0.168800
-0.018742 -0.168813
-0.017503 -0.168874
-0.016255 -0.168976
-0.015001 -0.169111
-0.013748 -0.169272
-0.012504 -0.169462
-0.011281 -0.169684
-0.010091 -0.169950
-0.008945 -0.170269
-0.007851 -0.170646
-0.006814 -0.171076
-0.005832 -0.171545
-0.004902 -0.172029
-0.004016 -0.172501
-0.003167 -0.172937
-0.002347 -0.173320
-0.001550 -0.173642
-0.000771 -0.173902
-0.000005 -0.174103
0.000750 -0.174254
0.001496 -0.174357
0.002235 -0.174415
0.002969 -0.174424
0.003702 -0.174377
0.004436 -0.174269
0.005174 -0.174093
0.005917 -0.173853
0.006667 -0.173557
0.007423 -0.173220
0.008185 -0.172861
0.008949 -0.172500
0.009715 -0.172152
0.010477 -0.171823
0.011233 -0.171511
0.011976 -0.171206
0.012702 -0.170896
0.013406 -0.170570
0.014084 -0.170225
0.014735 -0.169861
0.015359 -0.169485
0.015962 -0.169107
0.016549 -0.168738
0.017128 -0.168385
0.017709 -0.168051
0.018299 -0.167736
0.018909 -0.167436
0.019545 -0.167149
0.020214 -0.166875
0.020920 -0.166620
0.021667 -0.166396
0.022460 -0.166221
0.023299 -0.166116
0.024188 -0.166097
0.025127 -0.166176
0.026116 -0.166351
0.027154 -0.166610
0.028239 -0.166934
0.029369 -0.167298
0.030542 -0.167680
0.031753 -0.168065
0.033001 -0.168441
0.034282 -0.168805
0.035592 -0.169155
0.036928 -0.169486
0.038282 -0.169792
0.039647 -0.170060
0.041015 -0.170274
0.042378 -0.170416
0.043728 -0.170468
0.045059 -0.170419
0.046368 -0.170264
0.047658 -0.170009
0.048932 -0.169665
0.050199 -0.169253
-0.186149 0.056425
-0.186339 0.056366
-0.186183 0.056273
-0.185690 0.056158
-0.184898 0.056034
-0.183866 0.055911
-0.182671 0.055799
-0.181401 0.055707
-0.180144 0.055639
-0.178979 0.055600
-0.177970 0.055597
-0.177168 0.055637
-0.176603 0.055730
-0.176292 0.055889
-0.176234 0.056125
-0.176404 0.056448
-0.176756 0.056861
-0.177222 0.057365
-0.177720 0.057954
-0.178165 0.058617
-0.178475 0.059341
-0.178580 0.060113
-0.178427 0.060917
-0.177982 0.061737
-0.177235 0.062559
-0.176203 0.063372
-0.174922 0.064168
-0.173453 0.064946
-0.171869 0.065708
-0.170251 0.066463
-0.168679 0.067227
-0.167228 0.068015
-0.165964 0.068846
-0.164945 0.069735
-0.164226 0.070698
-0.163847 0.071750
-0.163838 0.072896
-0.164200 0.074135
-0.164898 0.075455
-0.165868 0.076830
-0.167018 0.078229
-0.168246 0.079614
-0.169450 0.080952
-0.170540 0.082212
-0.171438 0.083372
-0.172089 0.084417
-0.172456 0.085337
-0.172526 0.086134
-0.172306 0.086813
-0.171823 0.087386
-0.171121 0.087869
-0.170252 0.088278
-0.169274 0.088628
-0.168245 0.088933
-0.167221 0.089202
-0.166259 0.089444
-0.165413 0.089671
-0.164736 0.089895
-0.164272 0.090127
-0.164045 0.090374
-0.164057 0.090634
-0.164280 0.090896
-0.164665 0.091142
-0.165147 0.091348
-0.165657 0.091489
-0.166126 0.091545
-0.166495 0.091500
-0.166718 0.091346
-0.166766 0.091085
-0.166626 0.090727
-0.166308 0.090292
-0.165833 0.089806
-0.165238 0.089298
-0.164562 0.088799
-0.163846 0.088335
-0.163132 0.087929
-0.162457 0.087597
-0.161860 0.087353
-0.161381 0.087209
-0.161060 0.087178
-0.160931 0.087269
-0.161010 0.087485
-0.161293 0.087824
-0.161752 0.088273
-0.162337 0.088812
-0.162985 0.089418
-0.163629 0.090066
-0.164203 0.090737
-0.164650 0.091413
-0.164923 0.092082
-0.164991 0.092738
-0.164840 0.093379
-0.164474 0.094004
-0.163912 0.094618
-0.163187 0.095224
-0.162337 0.095827
-0.161401 0.096432
-0.160418 0.097043
-0.159426 0.097670
-0.158457 0.098322
-0.157547 0.099017
-0.162975 0.072151
-0.162501 0.072132
-0.162162 0.072150
-0.161977 0.072201
-0.161956 0.072277
-0.162105 0.072370
-0.162415 0.072467
-0.162872 0.072556
-0.163448 0.072623
-0.164111 0.072655
-0.164819 0.072642
-0.165534 0.072576
-0.166214 0.072452
-0.166826 0.072271
-0.167345 0.072041
-0.167756 0.071774
-0.168059 0.071489
-0.168261 0.071206
-0.168384 0.070949
-0.168454 0.070738
-0.168499 0.070589
-0.168550 0.070514
-0.168636 0.070514
-0.168781 0.070587
-0.169005 0.070725
-0.169321 0.070918
-0.169738 0.071153
-0.170254 0.071420
-0.170860 0.071707
-0.171534 0.072003
-0.172247 0.072296
-0.172960 0.072573
-0.173630 0.072821
-0.174213 0.073029
-0.174669 0.073188
-0.174968 0.073292
-0.175090 0.073341
-0.175031 0.073336
-0.174799 0.073286
-0.174416 0.073202
-0.173914 0.073096
-0.173334 0.072985
-0.172718 0.072883
-0.172112 0.072807
-0.171560 0.072768
-0.171101 0.072776
-0.170770 0.072834
-0.170594 0.072943
-0.170591 0.073099
-0.170772 0.073293
-0.171129 0.073514
-0.171643 0.073749
-0.172282 0.073982
-0.172997 0.074201
-0.173733 0.074394
-0.174432 0.074556
-0.175036 0.074681
-0.175496 0.074773
-0.175775 0.074838
-0.175853 0.074889
-0.175725 0.074940
-0.175400 0.075010
-0.174902 0.075117
-0.174266 0.075280
-0.173533 0.075510
-0.172751 0.075814
-0.171970 0.076193
-0.171237 0.076640
-0.170594 0.077144
-0.170075 0.077695
-0.169705 0.078282
-0.169494 0.078893
-0.169440 0.079523
-0.169523 0.080162
-0.169710 0.080804
-0.169957 0.081439
-0.170214 0.082057
-0.170429 0.082647
-0.170556 0.083196
-0.170558 0.083697
-0.170410 0.084142
-0.170102 0.084528
-0.169640 0.084859
-0.169038 0.085140
-0.168326 0.085381
-0.167539 0.085595
-0.166719 0.085794
-0.165911 0.085991
-0.165159 0.086196
-0.164504 0.086421
-0.163983 0.086676
-0.163623 0.086966
-0.163443 0.087297
-0.163448 0.087667
-0.163633 0.088070
-0.163974 0.088493
-0.164436 0.088916
-0.164972 0.089317
-0.165531 0.089670
-0.166054 0.089952
-0.166493 0.090141
0.192844 -0.007035
0.193317 -0.007612
0.193697 -0.008169
0.193980 -0.008692
0.194169 -0.009171
0.194257 -0.009600
0.194223 -0.009976
0.194028 -0.010294
0.193633 -0.010558
0.193010 -0.010773
0.192159 -0.010952
0.191111 -0.011116
0.189927 -0.011287
0.188689 -0.011495
0.187492 -0.011770
0.186424 -0.012137
0.185557 -0.012612
0.184935 -0.013201
0.184566 -0.013894
0.184424 -0.014669
0.184464 -0.015493
0.184630 -0.016331
0.184870 -0.017151
0.185151 -0.017927
0.185454 -0.018645
0.185778 -0.019300
0.186124 -0.019896
0.186488 -0.020442
0.186848 -0.020943
0.187170 -0.021400
0.187415 -0.021813
0.187549 -0.022177
0.187559 -0.022490
0.187460 -0.022754
0.187290 -0.022973
0.187112 -0.023155
0.186995 -0.023312
0.187005 -0.023452
0.187193 -0.023581
0.187581 -0.023701
0.188158 -0.023812
0.188882 -0.023906
0.189687 -0.023974
0.190499 -0.024005
0.191247 -0.023990
0.191883 -0.023925
0.192383 -0.023810
0.192747 -0.023653
0.192993 -0.023461
0.193133 -0.023239
0.193168 -0.022985
0.193082 -0.022692
0.192846 -0.022350
0.192440 -0.021952
0.191857 -0.021499
0.191121 -0.021002
0.190279 -0.020482
0.189395 -0.019967
0.188543 -0.019489
0.187787 -0.019079
0.187177 -0.018764
0.186738 -0.018560
0.186468 -0.018473
0.186339 -0.018492
0.186305 -0.018599
0.186311 -0.018767
0.186311 -0.018967
0.186273 -0.019177
0.186190 -0.019381
0.186074 -0.019574
0.185946 -0.019758
0.185827 -0.019939
0.185720 -0.020127
0.185618 -0.020329
0.185498 -0.020553
0.185342 -0.020806
0.185144 -0.021096
0.184919 -0.021432
0.184703 -0.021825
0.184546 -0.022287
0.184505 -0.022828
0.184631 -0.023451
0.184959 -0.024157
0.185498 -0.024938
0.186231 -0.025783
0.187112 -0.026671
0.188070 -0.027580
0.189022 -0.028485
0.189888 -0.029364
0.190605 -0.030202
0.191139 -0.030999
0.191485 -0.031762
0.191659 -0.032509
0.191692 -0.033261
0.191607 -0.034031
0.191414 -0.034825
0.191110 -0.035638
0.190683 -0.036457
0.190130 -0.037268
0.189459 -0.038058
0.188698 -0.038824
0.171637 -0.074109
0.171580 -0.073161
0.171441 -0.072154
0.171265 -0.071116
0.171091 -0.070074
0.170954 -0.069056
0.170882 -0.068089
0.170893 -0.067198
0.170996 -0.066406
0.171198 -0.065733
0.171499 -0.065200
0.171899 -0.064822
0.172392 -0.064609
0.172964 -0.064561
0.173591 -0.064668
0.174240 -0.064903
0.174868 -0.065230
0.175428 -0.065609
0.175877 -0.065997
0.176181 -0.066357
0.176317 -0.066666
0.176280 -0.066908
0.176078 -0.067080
0.175731 -0.067190
0.175271 -0.067251
0.174729 -0.067281
0.174142 -0.067300
0.173538 -0.067329
0.172945 -0.067388
0.172385 -0.067492
0.171875 -0.067657
0.171431 -0.067892
0.171070 -0.068204
0.170804 -0.068596
0.170644 -0.069068
0.170591 -0.069612
0.170637 -0.070215
0.170762 -0.070858
0.170936 -0.071514
0.171122 -0.072158
0.171284 -0.072763
0.171394 -0.073304
0.171434 -0.073764
0.171397 -0.074127
0.171294 -0.074387
0.171139 -0.074538
0.170959 -0.074584
0.170780 -0.074529
0.170627 -0.074382
0.170520 -0.074155
0.170473 -0.073861
0.170495 -0.073515
0.170589 -0.073136
0.170756 -0.072740
0.170998 -0.072349
0.171315 -0.071983
0.171705 -0.071659
0.172158 -0.071388
0.172656 -0.071171
0.173171 -0.070998
0.173667 -0.070846
0.174106 -0.070685
0.174449 -0.070480
0.174669 -0.070196
0.174749 -0.069805
0.174683 -0.069286
0.174478 -0.068628
0.174147 -0.067832
0.173710 -0.066910
0.173191 -0.065881
0.172612 -0.064773
0.172000 -0.063617
0.171381 -0.062446
0.170785 -0.061291
0.170246 -0.060182
0.169802 -0.059145
0.169497 -0.058205
0.169371 -0.057378
0.169462 -0.056676
0.169792 -0.056102
0.170365 -0.055651
0.171163 -0.055307
0.172150 -0.055049
0.173272 -0.054849
0.174473 -0.054684
0.175697 -0.054528
0.176895 -0.054364
0.178030 -0.054180
0.179073 -0.053969
0.180004 -0.053726
0.180811 -0.053454
0.181483 -0.053155
0.182014 -0.052833
0.182399 -0.052492
0.182638 -0.052135
0.182735 -0.051768
0.182700 -0.051394
0.182553 -0.051023
0.182321 -0.050663
0.182040 -0.050327
0.181747 -0.050025
-0.068798 -0.158035
-0.068681 -0.157856
-0.068655 -0.157939
-0.068722 -0.158248
-0.068878 -0.158734
-0.069110 -0.159336
-0.069401 -0.159988
-0.069723 -0.160613
-0.070045 -0.161134
-0.070333 -0.161474
-0.070555 -0.161568
-0.070683 -0.161370
-0.070699 -0.160855
-0.070595 -0.160026
-0.070373 -0.158912
-0.070047 -0.157570
-0.069641 -0.156075
-0.069186 -0.154523
-0.068723 -0.153015
-0.068294 -0.151652
-0.067942 -0.150524
-0.067705 -0.149700
-0.067609 -0.149220
-0.067668 -0.149101
-0.067887 -0.149336
-0.068258 -0.149899
-0.068769 -0.150751
-0.069397 -0.151837
-0.070119 -0.153091
-0.070904 -0.154434
-0.071719 -0.155775
-0.072528 -0.157025
-0.073298 -0.158099
-0.073998 -0.158928
-0.074608 -0.159463
-0.075112 -0.159681
-0.075509 -0.159583
-0.075806 -0.159198
-0.076017 -0.158575
-0.076168 -0.157783
-0.076288 -0.156904
-0.076405 -0.156021
-0.076548 -0.155216
-0.076738 -0.154553
-0.076992 -0.154079
-0.077320 -0.153821
-0.077730 -0.153785
-0.078226 -0.153966
-0.078811 -0.154343
-0.079480 -0.154884
-0.080224 -0.155546
-0.081021 -0.156270
-0.081839 -0.156985
-0.082638 -0.157616
-0.083375 -0.158087
-0.084013 -0.158334
-0.084523 -0.158312
-0.084889 -0.157997
-0.085108 -0.157387
-0.085191 -0.156504
-0.085159 -0.155391
-0.085042 -0.154109
-0.084877 -0.152728
-0.084701 -0.151327
-0.084548 -0.149983
-0.084450 -0.148764
-0.084431 -0.147729
-0.084510 -0.146921
-0.084696 -0.146371
-0.084992 -0.146097
-0.085390 -0.146103
-0.085875 -0.146379
-0.086422 -0.146899
-0.087000 -0.147616
-0.087571 -0.148470
-0.088096 -0.149382
-0.088542 -0.150274
-0.088882 -0.151067
-0.089098 -0.151697
-0.089187 -0.152117
-0.089153 -0.152302
-0.089011 -0.152247
-0.088783 -0.151972
-0.088498 -0.151514
-0.088186 -0.150928
-0.087877 -0.150277
-0.087599 -0.149629
-0.087377 -0.149045
-0.087229 -0.148578
-0.087171 -0.148270
-0.087212 -0.148148
-0.087356 -0.148228
-0.087604 -0.148512
-0.087952 -0.148989
-0.088387 -0.149628
-0.088888 -0.150380
-0.089425 -0.151181
-0.089962 -0.151957
-0.090460 -0.152633
-0.090883 -0.153141
-0.091201 -0.153429
-0.164790 0.096385
-0.164035 0.096425
-0.163149 0.096439
-0.162173 0.096434
-0.161148 0.096414
-0.160119 0.096389
-0.159134 0.096372
-0.158240 0.096378
-0.157479 0.096430
-0.156885 0.096546
-0.156474 0.096740
-0.156247 0.097021
-0.156192 0.097389
-0.156287 0.097842
-0.156509 0.098371
-0.156834 0.098960
-0.157228 0.099591
-0.157657 0.100237
-0.158079 0.100869
-0.158451 0.101456
-0.158740 0.101976
-0.158922 0.102409
-0.158990 0.102748
-0.158946 0.102992
-0.158807 0.103142
-0.158591 0.103204
-0.158322 0.103189
-0.158024 0.103109
-0.157730 0.102979
-0.157472 0.102818
-0.157285 0.102646
-0.157196 0.102477
-0.157223 0.102322
-0.157367 0.102184
-0.157616 0.102065
-0.157952 0.101962
-0.158346 0.101874
-0.158771 0.101800
-0.159194 0.101736
-0.159582 0.101675
-0.159902 0.101607
-0.160124 0.101522
-0.160230 0.101408
-0.160209 0.101254
-0.160067 0.101052
-0.159816 0.100795
-0.159477 0.100475
-0.159078 0.100086
-0.158651 0.099623
-0.158235 0.099086
-0.157875 0.098479
-0.157620 0.097812
-0.157520 0.097102
-0.157612 0.096370
-0.157920 0.095639
-0.158447 0.094935
-0.159178 0.094280
-0.160084 0.093696
-0.161124 0.093196
-0.162253 0.092783
-0.163410 0.092448
-0.164533 0.092171
-0.165552 0.091927
-0.166408 0.091689
-0.167052 0.091440
-0.167457 0.091163
-0.167615 0.090853
-0.167538 0.090505
-0.167251 0.090116
-0.166785 0.089689
-0.166174 0.089226
-0.165453 0.088737
-0.164660 0.088237
-0.163839 0.087752
-0.163041 0.087309
-0.162317 0.086938
-0.161720 0.086669
-0.161297 0.086522
-0.161085 0.086508
-0.161112 0.086630
-0.161384 0.086879
-0.161888 0.087240
-0.162585 0.087689
-0.163412 0.088201
-0.164294 0.088748
-0.165153 0.089308
-0.165920 0.089863
-0.166544 0.090399
-0.166991 0.090903
-0.167245 0.091360
-0.167301 0.091754
-0.167167 0.092066
-0.166854 0.092281
-0.166382 0.092389
-0.165785 0.092385
-0.165106 0.092272
-0.164399 0.092060
-0.163724 0.091761
-0.163140 0.091391
-0.162699 0.090971
-0.162439 0.090524
0.161262 0.091204
0.161712 0.090242
0.162202 0.089330
0.162734 0.088470
0.163301 0.087664
0.163898 0.086908
0.164512 0.086197
0.165128 0.085523
0.165729 0.084880
0.166294 0.084259
0.166806 0.083656
0.167247 0.083068
0.167606 0.082493
0.167877 0.081933
0.168061 0.081390
0.168166 0.080867
0.168206 0.080366
0.168199 0.079892
0.168167 0.079447
0.168132 0.079036
0.168116 0.078662
0.168135 0.078329
0.168207 0.078039
0.168340 0.077795
0.168543 0.077598
0.168815 0.077449
0.169151 0.077348
0.169540 0.077293
0.169967 0.077279
0.170412 0.077298
0.170852 0.077342
0.171265 0.077400
0.171629 0.077457
0.171929 0.077502
0.172152 0.077520
0.172293 0.077500
0.172355 0.077431
0.172345 0.077307
0.172278 0.077122
0.172171 0.076876
0.172044 0.076572
0.171918 0.076213
0.171813 0.075810
0.171748 0.075373
0.171739 0.074915
0.171802 0.074448
0.171948 0.073987
0.172185 0.073542
0.172514 0.073118
0.172929 0.072717
0.173418 0.072335
0.173961 0.071968
0.174535 0.071605
0.175117 0.071236
0.175679 0.070852
0.176201 0.070446
0.176664 0.070011
0.177052 0.069543
0.177360 0.069039
0.177584 0.068500
0.177727 0.067926
0.177797 0.067321
0.177808 0.066688
0.177775 0.066031
0.177718 0.065355
0.177659 0.064666
0.177622 0.063968
0.177630 0.063267
0.177706 0.062567
0.177867 0.061868
0.178123 0.061172
0.178475 0.060478
0.178916 0.059783
0.179430 0.059082
0.179994 0.058370
0.180581 0.057643
0.181167 0.056895
0.181722 0.056121
0.182226 0.055316
0.182661 0.054476
0.183012 0.053598
0.183271 0.052680
0.183434 0.051721
0.183502 0.050725
0.183478 0.049694
0.183371 0.048636
0.183190 0.047562
0.182953 0.046484
0.182680 0.045416
0.182396 0.044375
0.182125 0.043376
0.181890 0.042433
0.181710 0.041557
0.181597 0.040753
0.181550 0.040026
0.181563 0.039373
0.181619 0.038790
0.181700 0.038271
0.181783 0.037807
0.181851 0.037389
0.181882 0.037010
-0.138511 -0.119229
-0.138231 -0.118941
-0.137847 -0.118500
-0.137371 -0.117917
-0.136833 -0.117217
-0.136277 -0.116437
-0.135762 -0.115628
-0.135346 -0.114845
-0.135082 -0.114138
-0.134999 -0.113541
-0.135094 -0.113065
-0.135336 -0.112695
-0.135672 -0.112398
-0.136048 -0.112135
-0.136418 -0.111869
-0.136753 -0.111577
-0.137041 -0.111244
-0.137285 -0.110864
-0.137493 -0.110435
-0.137674 -0.109948
-0.137834 -0.109391
-0.137972 -0.108743
-0.138083 -0.107982
-0.138164 -0.107090
-0.138214 -0.106060
-0.138245 -0.104903
-0.138278 -0.103647
-0.138347 -0.102344
-0.138497 -0.101063
-0.138775 -0.099882
-0.139225 -0.098875
-0.139873 -0.098098
-0.140720 -0.097569
-0.141740 -0.097267
-0.142883 -0.097136
-0.144089 -0.097104
-0.145297 -0.097098
-0.146461 -0.097057
-0.147551 -0.096943
-0.148557 -0.096735
-0.149482 -0.096427
-0.150340 -0.096027
-0.151140 -0.095543
-0.151883 -0.094982
-0.152555 -0.094350
-0.153135 -0.093647
-0.153599 -0.092880
-0.153933 -0.092062
-0.154140 -0.091216
-0.154247 -0.090380
-0.154305 -0.089605
-0.154385 -0.088948
-0.154565 -0.088462
-0.154916 -0.088189
-0.155483 -0.088144
-0.156267 -0.088313
-0.157228 -0.088651
-0.158295 -0.089097
-0.159380 -0.089586
-0.160400 -0.090061
-0.161289 -0.090480
-0.162001 -0.090820
-0.162508 -0.091067
-0.162794 -0.091215
-0.162852 -0.091259
-0.162676 -0.091190
-0.162263 -0.090994
-0.161613 -0.090661
-0.160739 -0.090186
-0.159667 -0.089573
-0.158442 -0.088845
-0.157130 -0.088041
-0.155814 -0.087215
-0.154592 -0.086435
-0.153563 -0.085770
-0.152813 -0.085283
-0.152405 -0.085017
-0.152357 -0.084983
-0.152649 -0.085160
-0.153225 -0.085503
-0.154011 -0.085951
-0.154930 -0.086441
-0.155913 -0.086915
-0.156906 -0.087331
-0.157873 -0.087653
-0.158787 -0.087859
-0.159629 -0.087931
-0.160380 -0.087855
-0.161018 -0.087617
-0.161520 -0.087208
-0.161866 -0.086622
-0.162046 -0.085864
-0.162066 -0.084948
-0.161953 -0.083903
-0.161754 -0.082772
-0.161542 -0.081607
-0.161399 -0.080466
-0.161413 -0.079406
-0.161655 -0.078473
-0.162171 -0.077691
-0.162964 -0.077064
-0.084259 -0.157791
-0.083757 -0.157269
-0.083160 -0.156474
-0.082492 -0.155477
-0.081787 -0.154362
-0.081083 -0.153226
-0.080420 -0.152162
-0.079836 -0.151253
-0.079364 -0.150569
-0.079029 -0.150156
-0.078844 -0.150036
-0.078807 -0.150204
-0.078907 -0.150635
-0.079121 -0.151286
-0.079424 -0.152103
-0.079786 -0.153028
-0.080178 -0.154001
-0.080570 -0.154956
-0.080930 -0.155826
-0.081227 -0.156548
-0.081436 -0.157065
-0.081537 -0.157334
-0.081518 -0.157329
-0.081380 -0.157051
-0.081140 -0.156521
-0.080822 -0.155784
-0.080465 -0.154904
-0.080111 -0.153957
-0.079804 -0.153023
-0.079587 -0.152182
-0.079496 -0.151504
-0.079555 -0.151042
-0.079779 -0.150831
-0.080164 -0.150878
-0.080695 -0.151171
-0.081344 -0.151677
-0.082078 -0.152352
-0.082857 -0.153144
-0.083642 -0.153994
-0.084393 -0.154837
-0.085073 -0.155608
-0.085649 -0.156240
-0.086097 -0.156674
-0.086399 -0.156864
-0.086552 -0.156782
-0.086564 -0.156425
-0.086452 -0.155811
-0.086241 -0.154980
-0.085961 -0.153990
-0.085642 -0.152911
-0.085313 -0.151817
-0.085001 -0.150786
-0.084732 -0.149886
-0.084527 -0.149180
-0.084402 -0.148714
-0.084366 -0.148518
-0.084419 -0.148600
-0.084554 -0.148945
-0.084758 -0.149522
-0.085013 -0.150280
-0.085295 -0.151160
-0.085580 -0.152089
-0.085839 -0.152993
-0.086043 -0.153797
-0.086167 -0.154436
-0.086189 -0.154859
-0.086091 -0.155035
-0.085864 -0.154957
-0.085505 -0.154637
-0.085019 -0.154112
-0.084421 -0.153428
-0.083733 -0.152645
-0.082987 -0.151826
-0.082219 -0.151034
-0.081472 -0.150328
-0.080788 -0.149764
-0.080207 -0.149385
-0.079762 -0.149221
-0.079473 -0.149287
-0.079350 -0.149578
-0.079389 -0.150079
-0.079574 -0.150757
-0.079880 -0.151568
-0.080271 -0.152453
-0.080708 -0.153346
-0.081147 -0.154176
-0.081548 -0.154876
-0.081878 -0.155389
-0.082111 -0.155677
-0.082234 -0.155722
-0.082248 -0.155524
-0.082162 -0.155099
-0.081999 -0.154477
-0.081791 -0.153698
-0.081574 -0.152807
-0.081388 -0.151857
-0.081274 -0.150905
-0.081270 -0.150007
-0.081406 -0.149220
-0.081703 -0.148592
-0.082172 -0.148157
0.098599 0.154033
0.098856 0.154645
0.099179 0.155402
0.099511 0.156263
0.099806 0.157200
0.100030 0.158191
0.100155 0.159212
0.100157 0.160221
0.100005 0.161160
0.099674 0.161956
0.099141 0.162538
0.098397 0.162851
0.097448 0.162864
0.096321 0.162582
0.095054 0.162037
0.093699 0.161295
0.092314 0.160437
0.090953 0.159558
0.089666 0.158752
0.088494 0.158101
0.087467 0.157670
0.086599 0.157493
0.085891 0.157576
0.085333 0.157895
0.084911 0.158411
0.084610 0.159080
0.084421 0.159861
0.084336 0.160719
0.084347 0.161618
0.084437 0.162516
0.084574 0.163360
0.084722 0.164090
0.084838 0.164645
0.084890 0.164979
0.084858 0.165064
0.084738 0.164899
0.084546 0.164507
0.084313 0.163938
0.084084 0.163261
0.083909 0.162553
0.083841 0.161894
0.083924 0.161357
0.084190 0.160995
0.084649 0.160836
0.085287 0.160878
0.086072 0.161096
0.086961 0.161453
0.087903 0.161909
0.088856 0.162434
0.089781 0.163009
0.090648 0.163615
0.091429 0.164226
0.092095 0.164798
0.092622 0.165273
0.092990 0.165585
0.093188 0.165676
0.093217 0.165503
0.093095 0.165048
0.092850 0.164321
0.092518 0.163353
0.092141 0.162199
0.091761 0.160923
0.091418 0.159604
0.091148 0.158321
0.090980 0.157148
0.090935 0.156151
0.091021 0.155373
0.091233 0.154836
0.091553 0.154541
0.091958 0.154477
0.092422 0.154625
0.092921 0.154968
0.093435 0.155478
0.093937 0.156119
0.094396 0.156838
0.094776 0.157570
0.095041 0.158247
0.095162 0.158806
0.095120 0.159204
0.094913 0.159416
0.094557 0.159443
0.094077 0.159303
0.093515 0.159032
0.092917 0.158679
0.092334 0.158301
0.091816 0.157957
0.091402 0.157705
0.091118 0.157590
0.090967 0.157643
0.090932 0.157875
0.090975 0.158281
0.091051 0.158847
0.091115 0.159560
0.091131 0.160409
0.091069 0.161384
0.090905 0.162462
0.090618 0.163603
0.090189 0.164745
0.089603 0.165817
0.088855 0.166748
0.087953 0.167481
0.136801 -0.116575
0.136417 -0.116953
0.136149 -0.117465
0.135968 -0.118084
0.135837 -0.118774
0.135714 -0.119495
0.135563 -0.120210
0.135352 -0.120888
0.135063 -0.121509
0.134687 -0.122060
0.134223 -0.122539
0.133675 -0.122950
0.133049 -0.123299
0.132354 -0.123595
0.131599 -0.123839
0.130793 -0.124036
0.129955 -0.124188
0.129109 -0.124307
0.128287 -0.124410
0.127530 -0.124529
0.126877 -0.124699
0.126363 -0.124957
0.126006 -0.125330
0.125806 -0.125826
0.125743 -0.126432
0.125785 -0.127118
0.125889 -0.127840
0.126017 -0.128550
0.126131 -0.129203
0.126208 -0.129765
0.126231 -0.130215
0.126195 -0.130545
0.126099 -0.130761
0.125947 -0.130874
0.125741 -0.130898
0.125481 -0.130843
0.125161 -0.130718
0.124778 -0.130527
0.124328 -0.130280
0.123818 -0.129999
0.123267 -0.129717
0.122704 -0.129480
0.122165 -0.129341
0.121687 -0.129345
0.121298 -0.129525
0.121010 -0.129886
0.120815 -0.130410
0.120690 -0.131060
0.120604 -0.131789
0.120523 -0.132549
0.120418 -0.133299
0.120269 -0.134006
0.120064 -0.134651
0.119799 -0.135223
0.119475 -0.135718
0.119096 -0.136137
0.118664 -0.136481
0.118181 -0.136749
0.117648 -0.136940
0.117064 -0.137057
0.116438 -0.137107
0.115781 -0.137110
0.115117 -0.137097
0.114477 -0.137113
0.113891 -0.137206
0.113390 -0.137421
0.112991 -0.137791
0.112693 -0.138327
0.112484 -0.139018
0.112335 -0.139831
0.112213 -0.140720
0.112086 -0.141634
0.111923 -0.142523
0.111704 -0.143348
0.111412 -0.144081
0.111040 -0.144706
0.110584 -0.145218
0.110047 -0.145615
0.109428 -0.145897
0.108728 -0.146060
0.107949 -0.146099
0.107091 -0.146012
0.106161 -0.145807
0.105171 -0.145509
0.104146 -0.145159
0.103119 -0.144814
0.102126 -0.144543
0.101209 -0.144406
0.100396 -0.144448
0.099704 -0.144684
0.099135 -0.145100
0.098671 -0.145659
0.098287 -0.146312
0.097951 -0.147008
0.097633 -0.147705
0.097305 -0.148372
0.096945 -0.148988
0.096539 -0.149543
0.096074 -0.150032
0.095543 -0.150453
0.094942 -0.150796
0.093354 0.152453
0.092350 0.152726
0.091321 0.153040
0.090295 0.153423
0.089291 0.153895
0.088326 0.154466
0.087412 0.155142
0.086557 0.155923
0.085764 0.156811
0.085036 0.157805
0.084369 0.158901
0.083756 0.160088
0.083180 0.161346
0.082619 0.162644
0.082046 0.163938
0.081430 0.165178
0.080747 0.166310
0.079978 0.167285
0.079113 0.168066
0.078155 0.168631
0.077118 0.168976
0.076021 0.169116
0.074889 0.169079
0.073750 0.168904
0.072626 0.168636
0.071538 0.168319
0.070500 0.167992
0.069520 0.167690
0.068606 0.167441
0.067761 0.167267
0.066991 0.167189
0.066297 0.167220
0.065681 0.167370
0.065140 0.167637
0.064659 0.168006
0.064222 0.168446
0.063804 0.168916
0.063378 0.169364
0.062922 0.169742
0.062420 0.170007
0.061864 0.170132
0.061257 0.170109
0.060605 0.169947
0.059921 0.169673
0.059221 0.169323
0.058521 0.168940
0.057838 0.168565
0.057187 0.168236
0.056579 0.167983
0.056022 0.167830
0.055520 0.167799
0.055075 0.167912
0.054683 0.168188
0.054335 0.168646
0.054018 0.169296
0.053711 0.170133
0.053387 0.171136
0.053018 0.172262
0.052575 0.173451
0.052035 0.174635
0.051383 0.175745
0.050615 0.176721
0.049737 0.177518
0.048761 0.178114
0.047706 0.178507
0.046593 0.178713
0.045443 0.178762
0.044277 0.178692
0.043109 0.178546
0.041949 0.178363
0.040801 0.178178
0.039664 0.178023
0.038537 0.177925
0.037417 0.177913
0.036305 0.178014
0.035199 0.178249
0.034102 0.178635
0.033013 0.179167
0.031927 0.179822
0.030836 0.180553
0.029731 0.181292
0.028602 0.181964
0.027439 0.182497
0.026237 0.182832
0.024994 0.182931
0.023711 0.182782
0.022393 0.182396
0.021049 0.181804
0.019684 0.181051
0.018309 0.180188
0.016931 0.179266
0.015559 0.178330
0.014204 0.177421
0.012875 0.176570
0.011584 0.175804
0.010338 0.175152
0.009146 0.174639
0.008009 0.174293
0.006927 0.174138
0.005895 0.174188
0.004906 0.174441
-0.069265 -0.154477
-0.068931 -0.154193
-0.068694 -0.154098
-0.068570 -0.154229
-0.068566 -0.154601
-0.068678 -0.155201
-0.068892 -0.155987
-0.069182 -0.156896
-0.069519 -0.157851
-0.069870 -0.158770
-0.070203 -0.159577
-0.070494 -0.160208
-0.070722 -0.160618
-0.070872 -0.160773
-0.070937 -0.160660
-0.070915 -0.160274
-0.070807 -0.159622
-0.070620 -0.158717
-0.070366 -0.157584
-0.070064 -0.156257
-0.069738 -0.154784
-0.069420 -0.153224
-0.069146 -0.151649
-0.068955 -0.150137
-0.068883 -0.148766
-0.068959 -0.147603
-0.069205 -0.146701
-0.069625 -0.146088
-0.070214 -0.145766
-0.070953 -0.145711
-0.071816 -0.145878
-0.072773 -0.146211
-0.073792 -0.146647
-0.074846 -0.147129
-0.075910 -0.147608
-0.076962 -0.148042
-0.077984 -0.148397
-0.078959 -0.148646
-0.079874 -0.148768
-0.080716 -0.148750
-0.081479 -0.148587
-0.082160 -0.148291
-0.082767 -0.147885
-0.083312 -0.147410
-0.083816 -0.146918
-0.084303 -0.146469
-0.084799 -0.146125
-0.085327 -0.145938
-0.085901 -0.145943
-0.086530 -0.146151
-0.087210 -0.146550
-0.087930 -0.147102
-0.088670 -0.147757
-0.089405 -0.148459
-0.090109 -0.149153
-0.090757 -0.149794
-0.091326 -0.150348
-0.091798 -0.150788
-0.092156 -0.151097
-0.092387 -0.151260
-0.092479 -0.151266
-0.092427 -0.151108
-0.092229 -0.150787
-0.091893 -0.150316
-0.091439 -0.149724
-0.090895 -0.149056
-0.090302 -0.148375
-0.089706 -0.147752
-0.089154 -0.147260
-0.088691 -0.146967
-0.088348 -0.146918
-0.088141 -0.147134
-0.088066 -0.147604
-0.088105 -0.148287
-0.088228 -0.149125
-0.088400 -0.150046
-0.088592 -0.150979
-0.088777 -0.151857
-0.088935 -0.152624
-0.089050 -0.153228
-0.089110 -0.153627
-0.089104 -0.153781
-0.089022 -0.153661
-0.088858 -0.153246
-0.088612 -0.152533
-0.088290 -0.151535
-0.087908 -0.150290
-0.087491 -0.148854
-0.087073 -0.147307
-0.086694 -0.145739
-0.086398 -0.144251
-0.086225 -0.142937
-0.086209 -0.141877
-0.086375 -0.141124
-0.086733 -0.140698
-0.087278 -0.140586
-0.087995 -0.140745
-0.088862 -0.141113
-0.089850 -0.141618
-0.090932 -0.142191
-0.092080 -0.142770
-0.082829 -0.146380
-0.082514 -0.146130
-0.082345 -0.146172
-0.082332 -0.146528
-0.082468 -0.147187
-0.082727 -0.148106
-0.083074 -0.149212
-0.083462 -0.150419
-0.083850 -0.151636
-0.084199 -0.152782
-0.084480 -0.153792
-0.084671 -0.154618
-0.084763 -0.155233
-0.084754 -0.155628
-0.084652 -0.155810
-0.084466 -0.155796
-0.084213 -0.155608
-0.083909 -0.155276
-0.083571 -0.154833
-0.083216 -0.154317
-0.082867 -0.153775
-0.082546 -0.153264
-0.082280 -0.152848
-0.082096 -0.152589
-0.082018 -0.152543
-0.082063 -0.152741
-0.082237 -0.153181
-0.082534 -0.153829
-0.082937 -0.154620
-0.083418 -0.155469
-0.083946 -0.156287
-0.084487 -0.156988
-0.085010 -0.157503
-0.085489 -0.157780
-0.085905 -0.157791
-0.086242 -0.157524
-0.086494 -0.156983
-0.086655 -0.156184
-0.086726 -0.155153
-0.086712 -0.153923
-0.086625 -0.152537
-0.086480 -0.151049
-0.086308 -0.149523
-0.086143 -0.148038
-0.086031 -0.146676
-0.086018 -0.145523
-0.086148 -0.144647
-0.086450 -0.144092
-0.086934 -0.143868
-0.087592 -0.143950
-0.088396 -0.144287
-0.089306 -0.144809
-0.090278 -0.145444
-0.091265 -0.146119
-0.092227 -0.146771
-0.093130 -0.147347
-0.093950 -0.147809
-0.094669 -0.148127
-0.095277 -0.148282
-0.095771 -0.148260
-0.096151 -0.148058
-0.096421 -0.147678
-0.096593 -0.147133
-0.096681 -0.146451
-0.096709 -0.145675
-0.096706 -0.144866
-0.096708 -0.144097
-0.096752 -0.143447
-0.096872 -0.142990
-0.097088 -0.142778
-0.097410 -0.142833
-0.097831 -0.143144
-0.098332 -0.143667
-0.098883 -0.144337
-0.099454 -0.145077
-0.100013 -0.145810
-0.100534 -0.146466
-0.100997 -0.146989
-0.101385 -0.147337
-0.101687 -0.147482
-0.101894 -0.147404
-0.101999 -0.147093
-0.101998 -0.146547
-0.101890 -0.145770
-0.101681 -0.144780
-0.101386 -0.143611
-0.101029 -0.142313
-0.100647 -0.140953
-0.100286 -0.139613
-0.099996 -0.138377
-0.099827 -0.137323
-0.099820 -0.136504
-0.100000 -0.135946
-0.100373 -0.135644
-0.100932 -0.135566
-0.101653 -0.135668
-0.102504 -0.135895
-0.103446 -0.136195
-0.104439 -0.136515
-0.105448 -0.136813
-0.106437 -0.137051
-0.011272 -0.166694
-0.011660 -0.166824
-0.012075 -0.167111
-0.012514 -0.167530
-0.012968 -0.168046
-0.013426 -0.168620
-0.013877 -0.169214
-0.014306 -0.169795
-0.014700 -0.170342
-0.015046 -0.170840
-0.015334 -0.171286
-0.015559 -0.171676
-0.015724 -0.172009
-0.015835 -0.172283
-0.015904 -0.172494
-0.015948 -0.172642
-0.015984 -0.172731
-0.016027 -0.172772
-0.016091 -0.172783
-0.016183 -0.172790
-0.016307 -0.172817
-0.016464 -0.172885
-0.016651 -0.173005
-0.016865 -0.173177
-0.017101 -0.173386
-0.017354 -0.173606
-0.017622 -0.173807
-0.017904 -0.173957
-0.018200 -0.174030
-0.018513 -0.174008
-0.018848 -0.173886
-0.019209 -0.173668
-0.019600 -0.173363
-0.020023 -0.172984
-0.020481 -0.172546
-0.020970 -0.172063
-0.021489 -0.171545
-0.022035 -0.171008
-0.022605 -0.170464
-0.023196 -0.169934
-0.023810 -0.169436
-0.024449 -0.168992
-0.025116 -0.168622
-0.025816 -0.168340
-0.026553 -0.168154
-0.027331 -0.168063
-0.028150 -0.168056
-0.029006 -0.168109
-0.029893 -0.168196
-0.030800 -0.168286
-0.031713 -0.168356
-0.032619 -0.168389
-0.033505 -0.168381
-0.034361 -0.168339
-0.035180 -0.168274
-0.035960 -0.168199
-0.036699 -0.168128
-0.037397 -0.168065
-0.038057 -0.168013
-0.038681 -0.167969
-0.039271 -0.167932
-0.039834 -0.167904
-0.040375 -0.167888
-0.040900 -0.167894
-0.041417 -0.167927
-0.041928 -0.167990
-0.042434 -0.168080
-0.042930 -0.168180
-0.043408 -0.168267
-0.043859 -0.168311
-0.044273 -0.168281
-0.044642 -0.168150
-0.044962 -0.167902
-0.045237 -0.167534
-0.045472 -0.167059
-0.045678 -0.166499
-0.045866 -0.165885
-0.046047 -0.165250
-0.046226 -0.164623
-0.046407 -0.164031
-0.046589 -0.163491
-0.046771 -0.163019
-0.046953 -0.162628
-0.047139 -0.162331
-0.047333 -0.162144
-0.047541 -0.162082
-0.047769 -0.162153
-0.048020 -0.162360
-0.048298 -0.162692
-0.048598 -0.163123
-0.048913 -0.163615
-0.049233 -0.164118
-0.049541 -0.164578
-0.049822 -0.164945
-0.050060 -0.165180
-0.050239 -0.165262
-0.050351 -0.165187
-0.050390 -0.164964
-0.050355 -0.164617
-0.050252 -0.164174
-0.050091 -0.163665
-0.170088 -0.076471
-0.170312 -0.076660
-0.170227 -0.076684
-0.169874 -0.076563
-0.169309 -0.076324
-0.168589 -0.075996
-0.167758 -0.075604
-0.166846 -0.075167
-0.165874 -0.074706
-0.164867 -0.074244
-0.163870 -0.073817
-0.162946 -0.073475
-0.162184 -0.073277
-0.161675 -0.073282
-0.161499 -0.073540
-0.161700 -0.074075
-0.162267 -0.074876
-0.163130 -0.075896
-0.164175 -0.077054
-0.165265 -0.078258
-0.166267 -0.079415
-0.167074 -0.080444
-0.167612 -0.081292
-0.167841 -0.081928
-0.167757 -0.082347
-0.167377 -0.082563
-0.166736 -0.082607
-0.165868 -0.082511
-0.164807 -0.082307
-0.163580 -0.082018
-0.162219 -0.081668
-0.160766 -0.081280
-0.159283 -0.080888
-0.157856 -0.080538
-0.156595 -0.080285
-0.155614 -0.080192
-0.155018 -0.080311
-0.154878 -0.080677
-0.155204 -0.081285
-0.155940 -0.082093
-0.156974 -0.083023
-0.158162 -0.083977
-0.159357 -0.084858
-0.160436 -0.085587
-0.161305 -0.086108
-0.161909 -0.086394
-0.162226 -0.086448
-0.162259 -0.086292
-0.162033 -0.085963
-0.161579 -0.085496
-0.160928 -0.084925
-0.160110 -0.084277
-0.159154 -0.083575
-0.158099 -0.082849
-0.157004 -0.082140
-0.155950 -0.081505
-0.155041 -0.081013
-0.154391 -0.080739
-0.154106 -0.080750
-0.154257 -0.081090
-0.154859 -0.081761
-0.155860 -0.082721
-0.157150 -0.083887
-0.158587 -0.085152
-0.160026 -0.086407
-0.161343 -0.087555
-0.162444 -0.088526
-0.163277 -0.089280
-0.163823 -0.089800
-0.164088 -0.090094
-0.164098 -0.090180
-0.163882 -0.090083
-0.163465 -0.089824
-0.162866 -0.089424
-0.162104 -0.088902
-0.161208 -0.088282
-0.160225 -0.087601
-0.159225 -0.086911
-0.158303 -0.086277
-0.157568 -0.085771
-0.157125 -0.085467
-0.157055 -0.085416
-0.157391 -0.085638
-0.158098 -0.086112
-0.159083 -0.086773
-0.160215 -0.087530
-0.161350 -0.088286
-0.162364 -0.088957
-0.163162 -0.089479
-0.163691 -0.089815
-0.163933 -0.089957
-0.163900 -0.089916
-0.163621 -0.089715
-0.163133 -0.089381
-0.162469 -0.088938
-0.161654 -0.088403
-0.160710 -0.087793
-0.159665 -0.087127
-0.158561 -0.086438
-0.157464 -0.085774
-0.156461 -0.085203
0.160581 0.104069
0.161157 0.103758
0.161375 0.103265
0.161251 0.102602
0.160843 0.101791
0.160245 0.100864
0.159578 0.099861
0.158967 0.098826
0.158528 0.097798
0.158340 0.096801
0.158449 0.095842
0.158862 0.094915
0.159564 0.094003
0.160527 0.093091
0.161715 0.092164
0.163082 0.091209
0.164574 0.090214
0.166120 0.089169
0.167638 0.088060
0.169039 0.086881
0.170237 0.085626
0.171156 0.084297
0.171739 0.082900
0.171955 0.081448
0.171804 0.079958
0.171317 0.078455
0.170556 0.076964
0.169613 0.075518
0.168602 0.074150
0.167650 0.072896
0.166880 0.071787
0.166403 0.070850
0.166301 0.070100
0.166625 0.069542
0.167394 0.069167
0.168601 0.068960
0.170212 0.068893
0.172169 0.068936
0.174389 0.069054
0.176763 0.069209
0.179162 0.069368
0.181452 0.069499
0.183496 0.069577
0.185175 0.069585
0.186392 0.069515
0.187080 0.069366
0.187206 0.069143
0.186778 0.068857
0.185845 0.068523
0.184493 0.068162
0.182844 0.067795
0.181040 0.067449
0.179234 0.067147
0.177571 0.066909
0.176175 0.066750
0.175141 0.066676
0.174533 0.066686
0.174383 0.066778
0.174692 0.066949
0.175427 0.067191
0.176518 0.067493
0.177861 0.067839
0.179325 0.068207
0.180762 0.068574
0.182030 0.068918
0.183000 0.069220
0.183569 0.069462
0.183667 0.069631
0.183262 0.069714
0.182359 0.069699
0.181002 0.069575
0.179272 0.069338
0.177280 0.068989
0.175164 0.068541
0.173070 0.068014
0.171148 0.067437
0.169537 0.066846
0.168355 0.066273
0.167697 0.065751
0.167629 0.065301
0.168186 0.064933
0.169359 0.064643
0.171096 0.064414
0.173291 0.064220
0.175797 0.064029
0.178438 0.063812
0.181028 0.063544
0.183393 0.063209
0.185384 0.062795
0.186882 0.062298
0.187811 0.061715
0.188134 0.061047
0.187855 0.060300
0.187021 0.059486
0.185719 0.058622
0.184070 0.057735
0.182222 0.056853
0.180336 0.056005
0.178582 0.055218
0.177117 0.054507
0.176079 0.053876
0.151024 0.115235
0.150187 0.116140
0.149115 0.117077
0.147843 0.118065
0.146411 0.119116
0.144859 0.120228
0.143225 0.121395
0.141550 0.122605
0.139876 0.123852
0.138248 0.125136
0.136707 0.126465
0.135294 0.127861
0.134033 0.129341
0.132924 0.130918
0.131941 0.132585
0.131034 0.134313
0.130139 0.136055
0.129192 0.137760
0.128139 0.139380
0.126945 0.140879
0.125595 0.142233
0.124090 0.143432
0.122449 0.144474
0.120699 0.145365
0.118870 0.146111
0.116994 0.146723
0.115101 0.147214
0.113216 0.147599
0.111360 0.147899
0.109556 0.148142
0.107826 0.148360
0.106202 0.148594
0.104720 0.148887
0.103421 0.149282
0.102343 0.149812
0.101506 0.150488
0.100906 0.151299
0.100507 0.152207
0.100254 0.153159
0.100080 0.154098
0.099919 0.154977
0.099720 0.155758
0.099445 0.156424
0.099074 0.156968
0.098599 0.157399
0.098021 0.157731
0.097347 0.157983
0.096588 0.158177
0.095755 0.158330
0.094861 0.158457
0.093924 0.158572
0.092962 0.158686
0.092000 0.158817
0.091065 0.158986
0.090188 0.159224
0.089394 0.159563
0.088699 0.160033
0.088099 0.160646
0.087572 0.161394
0.087079 0.162241
0.086576 0.163136
0.086021 0.164020
0.085381 0.164843
0.084635 0.165564
0.083773 0.166161
0.082795 0.166624
0.081707 0.166956
0.080517 0.167165
0.079237 0.167262
0.077876 0.167261
0.076444 0.167175
0.074951 0.167021
0.073403 0.166820
0.071808 0.166600
0.070179 0.166397
0.068532 0.166259
0.066888 0.166241
0.065273 0.166398
0.063709 0.166775
0.062210 0.167389
0.060776 0.168226
0.059390 0.169236
0.058025 0.170351
0.056646 0.171497
0.055223 0.172609
0.053728 0.173637
0.052147 0.174552
0.050469 0.175342
0.048696 0.176009
0.046831 0.176561
0.044885 0.177012
0.042871 0.177376
0.040806 0.177665
0.038705 0.177891
0.036584 0.178065
0.034459 0.178202
0.032346 0.178321
0.030261 0.178453
0.028218 0.178635
0.026225 0.178910
0.024283 0.179316
0.183450 -0.029965
0.184112 -0.030081
0.185052 -0.030244
0.186252 -0.030435
0.187647 -0.030624
0.189119 -0.030771
0.190524 -0.030829
0.191719 -0.030751
0.192592 -0.030497
0.193070 -0.030045
0.193130 -0.029389
0.192797 -0.028548
0.192135 -0.027556
0.191243 -0.026460
0.190238 -0.025311
0.189233 -0.024153
0.188323 -0.023018
0.187569 -0.021925
0.186993 -0.020879
0.186589 -0.019879
0.186338 -0.018925
0.186229 -0.018022
0.186274 -0.017186
0.186505 -0.016442
0.186963 -0.015817
0.187666 -0.015327
0.188588 -0.014968
0.189644 -0.014707
0.190706 -0.014493
0.191637 -0.014269
0.192317 -0.013987
0.192668 -0.013616
0.192653 -0.013145
0.192286 -0.012584
0.191620 -0.011953
0.190739 -0.011284
0.189749 -0.010609
0.188757 -0.009957
0.187857 -0.009352
0.187115 -0.008813
0.186559 -0.008346
0.186186 -0.007955
0.185969 -0.007637
0.185882 -0.007387
0.185913 -0.007203
0.186075 -0.007084
0.186402 -0.007032
0.186930 -0.007046
0.187675 -0.007122
0.188603 -0.007249
0.189634 -0.007408
0.190650 -0.007579
0.191532 -0.007741
0.192177 -0.007883
0.192524 -0.007999
0.192554 -0.008092
0.192289 -0.008175
0.191784 -0.008262
0.191113 -0.008372
0.190357 -0.008521
0.189587 -0.008718
0.188854 -0.008965
0.188181 -0.009256
0.187572 -0.009575
0.187014 -0.009906
0.186505 -0.010232
0.186057 -0.010547
0.185712 -0.010855
0.185538 -0.011170
0.185609 -0.011514
0.185981 -0.011901
0.186663 -0.012336
0.187599 -0.012804
0.188684 -0.013277
0.189791 -0.013720
0.190798 -0.014102
0.191617 -0.014401
0.192199 -0.014609
0.192534 -0.014726
0.192643 -0.014765
0.192570 -0.014741
0.192366 -0.014667
0.192078 -0.014554
0.191736 -0.014407
0.191350 -0.014224
0.190912 -0.014000
0.190406 -0.013731
0.189821 -0.013416
0.189168 -0.013061
0.188488 -0.012682
0.187855 -0.012301
0.187365 -0.011941
0.187111 -0.011625
0.187157 -0.011367
0.187513 -0.011170
0.188127 -0.011027
0.188906 -0.010921
0.189740 -0.010833
0.190534 -0.010747
0.191227 -0.010652
0.191791 -0.010543
0.180509 -0.060266
0.179946 -0.060630
0.179254 -0.060852
0.178490 -0.060967
0.177710 -0.061013
0.176964 -0.061025
0.176287 -0.061029
0.175701 -0.061044
0.175217 -0.061081
0.174840 -0.061148
0.174583 -0.061250
0.174461 -0.061391
0.174492 -0.061577
0.174682 -0.061807
0.175019 -0.062070
0.175470 -0.062348
0.175980 -0.062613
0.176483 -0.062833
0.176915 -0.062978
0.177218 -0.063024
0.177349 -0.062957
0.177284 -0.062772
0.177018 -0.062473
0.176563 -0.062075
0.175952 -0.061597
0.175226 -0.061060
0.174437 -0.060488
0.173634 -0.059904
0.172864 -0.059329
0.172169 -0.058781
0.171583 -0.058282
0.171139 -0.057856
0.170866 -0.057530
0.170792 -0.057330
0.170931 -0.057280
0.171285 -0.057394
0.171835 -0.057676
0.172540 -0.058113
0.173342 -0.058684
0.174179 -0.059359
0.174985 -0.060105
0.175704 -0.060889
0.176288 -0.061679
0.176705 -0.062450
0.176935 -0.063181
0.176976 -0.063858
0.176839 -0.064478
0.176548 -0.065047
0.176135 -0.065577
0.175637 -0.066086
0.175090 -0.066592
0.174527 -0.067115
0.173979 -0.067671
0.173479 -0.068275
0.173059 -0.068942
0.172754 -0.069683
0.172590 -0.070509
0.172583 -0.071419
0.172725 -0.072407
0.172984 -0.073451
0.173310 -0.074518
0.173644 -0.075569
0.173924 -0.076559
0.174098 -0.077449
0.174126 -0.078204
0.173982 -0.078803
0.173653 -0.079233
0.173142 -0.079500
0.172462 -0.079617
0.171638 -0.079605
0.170698 -0.079487
0.169675 -0.079287
0.168605 -0.079028
0.167521 -0.078731
0.166462 -0.078422
0.165468 -0.078129
0.164580 -0.077884
0.163841 -0.077722
0.163286 -0.077674
0.162934 -0.077759
0.162782 -0.077981
0.162807 -0.078326
0.162967 -0.078767
0.163212 -0.079267
0.163487 -0.079786
0.163739 -0.080287
0.163924 -0.080738
0.164008 -0.081114
0.163969 -0.081400
0.163797 -0.081587
0.163498 -0.081678
0.163089 -0.081680
0.162592 -0.081610
0.162036 -0.081486
0.161449 -0.081330
0.160854 -0.081160
0.160280 -0.080995
0.159754 -0.080851
0.159316 -0.080740
0.159009 -0.080679
0.158883 -0.080677
-0.032203 0.186165
-0.031324 0.185581
-0.030436 0.184724
-0.029552 0.183642
-0.028687 0.182408
-0.027857 0.181120
-0.027074 0.179897
-0.026355 0.178863
-0.025710 0.178130
-0.025148 0.177770
-0.024671 0.177802
-0.024276 0.178176
-0.023952 0.178797
-0.023683 0.179551
-0.023456 0.180333
-0.023262 0.181061
-0.023090 0.181682
-0.022937 0.182162
-0.022798 0.182478
-0.022670 0.182613
-0.022542 0.182542
-0.022409 0.182244
-0.022260 0.181700
-0.022089 0.180904
-0.021894 0.179869
-0.021679 0.178636
-0.021457 0.177278
-0.021250 0.175894
-0.021091 0.174611
-0.021016 0.173563
-0.021068 0.172881
-0.021278 0.172658
-0.021662 0.172934
-0.022219 0.173681
-0.022925 0.174813
-0.023744 0.176213
-0.024633 0.177759
-0.025549 0.179345
-0.026453 0.180890
-0.027309 0.182335
-0.028088 0.183638
-0.028765 0.184756
-0.029324 0.185648
-0.029750 0.186267
-0.030038 0.186567
-0.030193 0.186514
-0.030228 0.186094
-0.030164 0.185323
-0.030033 0.184248
-0.029868 0.182952
-0.029714 0.181552
-0.029607 0.180183
-0.029582 0.178988
-0.029663 0.178092
-0.029856 0.177583
-0.030153 0.177489
-0.030531 0.177780
-0.030958 0.178376
-0.031401 0.179182
-0.031829 0.180099
-0.032222 0.181044
-0.032564 0.181945
-0.032841 0.182742
-0.033045 0.183371
-0.033161 0.183775
-0.033179 0.183894
-0.033084 0.183680
-0.032866 0.183103
-0.032520 0.182154
-0.032047 0.180856
-0.031455 0.179261
-0.030762 0.177458
-0.029993 0.175563
-0.029180 0.173720
-0.028360 0.172083
-0.027572 0.170796
-0.026849 0.169976
-0.026213 0.169684
-0.025670 0.169925
-0.025214 0.170645
-0.024829 0.171761
-0.024490 0.173175
-0.024174 0.174793
-0.023857 0.176528
-0.023514 0.178292
-0.023124 0.180000
-0.022666 0.181562
-0.022128 0.182891
-0.021500 0.183908
-0.020782 0.184551
-0.019981 0.184782
-0.019114 0.184592
-0.018203 0.184007
-0.017278 0.183089
-0.016372 0.181932
-0.015525 0.180659
-0.014771 0.179416
-0.014140 0.178347
-0.013653 0.177585
-0.013317 0.177227
-0.013127 0.177326
-0.186350 0.028636
-0.186677 0.028597
-0.186788 0.028623
-0.186722 0.028725
-0.186530 0.028906
-0.186261 0.029164
-0.185952 0.029488
-0.185629 0.029863
-0.185307 0.030272
-0.185008 0.030703
-0.184760 0.031150
-0.184609 0.031613
-0.184611 0.032099
-0.184814 0.032618
-0.185250 0.033181
-0.185917 0.033797
-0.186770 0.034471
-0.187733 0.035203
-0.188702 0.035986
-0.189566 0.036811
-0.190228 0.037667
-0.190610 0.038539
-0.190672 0.039414
-0.190403 0.040279
-0.189825 0.041123
-0.188978 0.041939
-0.187910 0.042727
-0.186666 0.043489
-0.185286 0.044233
-0.183804 0.044972
-0.182259 0.045717
-0.180702 0.046478
-0.179202 0.047265
-0.177841 0.048086
-0.176707 0.048945
-0.175879 0.049848
-0.175406 0.050792
-0.175301 0.051775
-0.175531 0.052788
-0.176024 0.053821
-0.176676 0.054862
-0.177375 0.055898
-0.178015 0.056919
-0.178511 0.057919
-0.178811 0.058896
-0.178891 0.059857
-0.178758 0.060811
-0.178438 0.061772
-0.177967 0.062753
-0.177380 0.063759
-0.176705 0.064788
-0.175961 0.065830
-0.175171 0.066869
-0.174365 0.067893
-0.173591 0.068896
-0.172913 0.069882
-0.172410 0.070862
-0.172151 0.071855
-0.172188 0.072878
-0.172531 0.073941
-0.173144 0.075042
-0.173947 0.076167
-0.174829 0.077289
-0.175671 0.078377
-0.176367 0.079401
-0.176836 0.080335
-0.177033 0.081161
-0.176951 0.081875
-0.176613 0.082476
-0.176062 0.082973
-0.175348 0.083377
-0.174512 0.083698
-0.173581 0.083947
-0.172570 0.084132
-0.171491 0.084263
-0.170364 0.084353
-0.169232 0.084421
-0.168153 0.084492
-0.167204 0.084595
-0.166459 0.084757
-0.165979 0.084999
-0.165791 0.085330
-0.165881 0.085744
-0.166194 0.086220
-0.166640 0.086728
-0.167115 0.087235
-0.167515 0.087713
-0.167757 0.088143
-0.167790 0.088520
-0.167591 0.088850
-0.167172 0.089150
-0.166562 0.089444
-0.165802 0.089757
-0.164932 0.090109
-0.163980 0.090515
-0.162966 0.090976
-0.161904 0.091489
-0.160813 0.092051
-0.159730 0.092664
-0.158709 0.093337
-0.157818 0.094088
-0.181514 -0.022937
-0.181100 -0.022807
-0.180829 -0.022730
-0.180706 -0.022711
-0.180714 -0.022753
-0.180824 -0.022849
-0.181001 -0.022984
-0.181207 -0.023142
-0.181413 -0.023302
-0.181601 -0.023445
-0.181768 -0.023553
-0.181922 -0.023612
-0.182083 -0.023611
-0.182269 -0.023543
-0.182494 -0.023405
-0.182761 -0.023202
-0.183063 -0.022942
-0.183385 -0.022638
-0.183711 -0.022305
-0.184031 -0.021963
-0.184351 -0.021632
-0.184682 -0.021330
-0.185048 -0.021072
-0.185469 -0.020869
-0.185958 -0.020722
-0.186515 -0.020629
-0.187118 -0.020577
-0.187730 -0.020552
-0.188305 -0.020538
-0.188790 -0.020520
-0.189141 -0.020487
-0.189324 -0.020434
-0.189324 -0.020364
-0.189139 -0.020286
-0.188782 -0.020212
-0.188278 -0.020161
-0.187653 -0.020148
-0.186934 -0.020186
-0.186145 -0.020282
-0.185309 -0.020437
-0.184452 -0.020644
-0.183604 -0.020896
-0.182805 -0.021185
-0.182104 -0.021504
-0.181549 -0.021849
-0.181183 -0.022222
-0.181033 -0.022623
-0.181100 -0.023055
-0.181361 -0.023519
-0.181769 -0.024014
-0.182264 -0.024535
-0.182781 -0.025072
-0.183258 -0.025616
-0.183646 -0.026155
-0.183913 -0.026676
-0.184042 -0.027166
-0.184031 -0.027615
-0.183888 -0.028010
-0.183627 -0.028342
-0.183266 -0.028602
-0.182817 -0.028787
-0.182298 -0.028895
-0.181724 -0.028935
-0.181121 -0.028918
-0.180519 -0.028868
-0.179959 -0.028809
-0.179486 -0.028770
-0.179144 -0.028780
-0.178968 -0.028862
-0.178977 -0.029029
-0.179168 -0.029283
-0.179517 -0.029611
-0.179983 -0.029993
-0.180514 -0.030400
-0.181057 -0.030802
-0.181566 -0.031171
-0.182004 -0.031486
-0.182352 -0.031731
-0.182598 -0.031900
-0.182742 -0.031990
-0.182786 -0.032006
-0.182736 -0.031953
-0.182598 -0.031839
-0.182378 -0.031673
-0.182090 -0.031463
-0.181753 -0.031219
-0.181399 -0.030953
-0.181066 -0.030678
-0.180797 -0.030406
-0.180630 -0.030151
-0.180595 -0.029922
-0.180705 -0.029724
-0.180951 -0.029559
-0.181304 -0.029425
-0.181720 -0.029318
-0.182149 -0.029230
-0.182541 -0.029156
-0.182856 -0.029089
-0.183067 -0.029028
-0.183160 -0.028969
-0.183133 -0.028913
-0.184778 0.051704
-0.184889 0.051460
-0.184794 0.051175
-0.184488 0.050849
-0.183990 0.050488
-0.183337 0.050106
-0.182582 0.049722
-0.181780 0.049359
-0.180980 0.049035
-0.180219 0.048763
-0.179515 0.048547
-0.178875 0.048379
-0.178300 0.048243
-0.177790 0.048121
-0.177356 0.047994
-0.177010 0.047847
-0.176772 0.047670
-0.176655 0.047456
-0.176664 0.047202
-0.176788 0.046908
-0.177003 0.046577
-0.177271 0.046213
-0.177546 0.045822
-0.177790 0.045411
-0.177968 0.044991
-0.178063 0.044572
-0.178079 0.044167
-0.178036 0.043788
-0.177973 0.043445
-0.177935 0.043144
-0.177966 0.042891
-0.178100 0.042681
-0.178356 0.042512
-0.178733 0.042378
-0.179223 0.042273
-0.179809 0.042193
-0.180483 0.042137
-0.181239 0.042106
-0.182076 0.042099
-0.182989 0.042117
-0.183961 0.042161
-0.184962 0.042225
-0.185945 0.042304
-0.186851 0.042389
-0.187615 0.042470
-0.188184 0.042536
-0.188518 0.042578
-0.188596 0.042590
-0.188419 0.042567
-0.188008 0.042512
-0.187402 0.042427
-0.186642 0.042323
-0.185775 0.042209
-0.184840 0.042094
-0.183868 0.041984
-0.182883 0.041879
-0.181910 0.041774
-0.180974 0.041665
-0.180103 0.041542
-0.179330 0.041400
-0.178682 0.041235
-0.178180 0.041042
-0.177826 0.040821
-0.177609 0.040571
-0.177504 0.040288
-0.177471 0.039974
-0.177468 0.039631
-0.177459 0.039259
-0.177414 0.038866
-0.177322 0.038461
-0.177185 0.038054
-0.177024 0.037658
-0.176870 0.037284
-0.176759 0.036943
-0.176725 0.036641
-0.176798 0.036379
-0.176991 0.036158
-0.177310 0.035972
-0.177750 0.035822
-0.178311 0.035705
-0.178996 0.035624
-0.179815 0.035582
-0.180776 0.035586
-0.181885 0.035638
-0.183129 0.035740
-0.184480 0.035888
-0.185882 0.036078
-0.187268 0.036301
-0.188558 0.036550
-0.189682 0.036815
-0.190584 0.037092
-0.191227 0.037375
-0.191600 0.037662
-0.191719 0.037955
-0.191616 0.038254
-0.191338 0.038566
-0.190937 0.038893
-0.190454 0.039243
-0.189924 0.039617
-0.189368 0.040015
-0.188799 0.040434
-0.172836 -0.051457
-0.172507 -0.051362
-0.172442 -0.051415
-0.172642 -0.051615
-0.173079 -0.051946
-0.173705 -0.052380
-0.174460 -0.052882
-0.175273 -0.053413
-0.176076 -0.053935
-0.176809 -0.054416
-0.177419 -0.054833
-0.177867 -0.055169
-0.178130 -0.055415
-0.178194 -0.055571
-0.178061 -0.055643
-0.177740 -0.055644
-0.177253 -0.055590
-0.176630 -0.055506
-0.175915 -0.055421
-0.175158 -0.055367
-0.174422 -0.055378
-0.173770 -0.055489
-0.173264 -0.055725
-0.172952 -0.056107
-0.172866 -0.056638
-0.173008 -0.057309
-0.173358 -0.058096
-0.173869 -0.058964
-0.174478 -0.059873
-0.175116 -0.060778
-0.175710 -0.061639
-0.176198 -0.062422
-0.176525 -0.063102
-0.176654 -0.063662
-0.176561 -0.064095
-0.176234 -0.064402
-0.175675 -0.064590
-0.174899 -0.064670
-0.173933 -0.064659
-0.172816 -0.064576
-0.171604 -0.064447
-0.170368 -0.064301
-0.169187 -0.064172
-0.168143 -0.064095
-0.167314 -0.064105
-0.166759 -0.064231
-0.166511 -0.064491
-0.166574 -0.064891
-0.166920 -0.065422
-0.167495 -0.066059
-0.168227 -0.066766
-0.169033 -0.067496
-0.169830 -0.068197
-0.170544 -0.068821
-0.171111 -0.069324
-0.171483 -0.069670
-0.171628 -0.069834
-0.171530 -0.069802
-0.171183 -0.069568
-0.170597 -0.069140
-0.169796 -0.068532
-0.168814 -0.067772
-0.167702 -0.066898
-0.166520 -0.065957
-0.165340 -0.065004
-0.164239 -0.064095
-0.163291 -0.063288
-0.162564 -0.062630
-0.162106 -0.062155
-0.161944 -0.061876
-0.162078 -0.061790
-0.162484 -0.061872
-0.163116 -0.062085
-0.163913 -0.062385
-0.164807 -0.062724
-0.165732 -0.063062
-0.166623 -0.063363
-0.167428 -0.063603
-0.168103 -0.063766
-0.168612 -0.063844
-0.168932 -0.063836
-0.169050 -0.063747
-0.168967 -0.063590
-0.168698 -0.063384
-0.168276 -0.063155
-0.167748 -0.062931
-0.167175 -0.062748
-0.166629 -0.062639
-0.166180 -0.062634
-0.165894 -0.062758
-0.165817 -0.063022
-0.165973 -0.063424
-0.166361 -0.063950
-0.166950 -0.064576
-0.167688 -0.065270
-0.168513 -0.065998
-0.169353 -0.066727
-0.170143 -0.067427
-0.170824 -0.068076
-0.171348 -0.068655
-0.171680 -0.069152
-0.092184 -0.151925
-0.091685 -0.151631
-0.091164 -0.151394
-0.090636 -0.151222
-0.090116 -0.151123
-0.089612 -0.151095
-0.089126 -0.151131
-0.088650 -0.151210
-0.088169 -0.151300
-0.087662 -0.151366
-0.087106 -0.151369
-0.086486 -0.151277
-0.085791 -0.151069
-0.085020 -0.150739
-0.084186 -0.150300
-0.083308 -0.149777
-0.082410 -0.149210
-0.081523 -0.148644
-0.080671 -0.148124
-0.079879 -0.147688
-0.079162 -0.147368
-0.078531 -0.147183
-0.077993 -0.147147
-0.077553 -0.147268
-0.077214 -0.147553
-0.076980 -0.148010
-0.076851 -0.148643
-0.076826 -0.149448
-0.076894 -0.150412
-0.077041 -0.151503
-0.077243 -0.152678
-0.077477 -0.153881
-0.077714 -0.155049
-0.077931 -0.156124
-0.078108 -0.157058
-0.078232 -0.157820
-0.078298 -0.158396
-0.078308 -0.158793
-0.078268 -0.159030
-0.078190 -0.159138
-0.078086 -0.159146
-0.077969 -0.159084
-0.077848 -0.158972
-0.077733 -0.158826
-0.077630 -0.158660
-0.077546 -0.158486
-0.077487 -0.158323
-0.077460 -0.158193
-0.077470 -0.158117
-0.077522 -0.158108
-0.077615 -0.158169
-0.077742 -0.158285
-0.077892 -0.158425
-0.078046 -0.158541
-0.078184 -0.158580
-0.078286 -0.158491
-0.078335 -0.158236
-0.078324 -0.157790
-0.078252 -0.157151
-0.078127 -0.156335
-0.077963 -0.155374
-0.077777 -0.154305
-0.077586 -0.153173
-0.077403 -0.152018
-0.077240 -0.150876
-0.077099 -0.149776
-0.076985 -0.148746
-0.076902 -0.147811
-0.076857 -0.147001
-0.076860 -0.146342
-0.076928 -0.145861
-0.077077 -0.145577
-0.077319 -0.145499
-0.077663 -0.145619
-0.078105 -0.145909
-0.078632 -0.146328
-0.079221 -0.146824
-0.079843 -0.147344
-0.080472 -0.147844
-0.081082 -0.148292
-0.081655 -0.148673
-0.082181 -0.148988
-0.082655 -0.149253
-0.083077 -0.149489
-0.083449 -0.149720
-0.083775 -0.149963
-0.084056 -0.150231
-0.084296 -0.150526
-0.084499 -0.150848
-0.084671 -0.151194
-0.084822 -0.151568
-0.084965 -0.151971
-0.085115 -0.152412
-0.085285 -0.152898
-0.085485 -0.153431
-0.085714 -0.154006
-0.085966 -0.154605
-0.086221 -0.155197
-0.086453 -0.155743
-0.086635 -0.156198
-0.086740 -0.156520
0.163784 0.088690
0.163839 0.089565
0.163987 0.090467
0.164203 0.091378
0.164465 0.092280
0.164748 0.093156
0.165018 0.093992
0.165235 0.094769
0.165349 0.095469
0.165314 0.096071
0.165087 0.096557
0.164643 0.096914
0.163977 0.097137
0.163103 0.097231
0.162062 0.097211
0.160912 0.097106
0.159726 0.096950
0.158580 0.096780
0.157545 0.096632
0.156673 0.096535
0.155991 0.096504
0.155502 0.096542
0.155190 0.096647
0.155030 0.096810
0.154995 0.097022
0.155063 0.097279
0.155214 0.097575
0.155429 0.097901
0.155683 0.098247
0.155946 0.098592
0.156185 0.098914
0.156363 0.099186
0.156451 0.099383
0.156431 0.099490
0.156301 0.099500
0.156077 0.099421
0.155793 0.099274
0.155498 0.099089
0.155248 0.098902
0.155100 0.098750
0.155097 0.098663
0.155263 0.098656
0.155602 0.098730
0.156095 0.098873
0.156718 0.099063
0.157441 0.099273
0.158244 0.099479
0.159113 0.099663
0.160036 0.099807
0.161004 0.099900
0.161996 0.099931
0.162982 0.099890
0.163921 0.099770
0.164765 0.099563
0.165468 0.099267
0.165999 0.098883
0.166340 0.098415
0.166498 0.097876
0.166501 0.097283
0.166395 0.096655
0.166238 0.096015
0.166093 0.095382
0.166011 0.094775
0.166027 0.094201
0.166147 0.093665
0.166352 0.093165
0.166606 0.092700
0.166870 0.092272
0.167107 0.091890
0.167291 0.091566
0.167404 0.091316
0.167434 0.091154
0.167370 0.091085
0.167196 0.091109
0.166898 0.091209
0.166461 0.091363
0.165881 0.091544
0.165163 0.091726
0.164330 0.091890
0.163421 0.092026
0.162490 0.092138
0.161600 0.092239
0.160817 0.092353
0.160197 0.092502
0.159778 0.092709
0.159569 0.092988
0.159555 0.093341
0.159692 0.093757
0.159929 0.094222
0.160214 0.094717
0.160506 0.095223
0.160778 0.095726
0.161019 0.096216
0.161226 0.096684
0.161402 0.097122
0.161545 0.097521
0.161650 0.097869
0.161702 0.098154
0.161686 0.098370
0.161588 0.098513
0.161405 0.098588
-0.168033 -0.074854
-0.168426 -0.075119
-0.168769 -0.075344
-0.169029 -0.075519
-0.169205 -0.075647
-0.169316 -0.075745
-0.169384 -0.075829
-0.169421 -0.075905
-0.169415 -0.075968
-0.169332 -0.076003
-0.169125 -0.075987
-0.168759 -0.075907
-0.168216 -0.075761
-0.167510 -0.075563
-0.166686 -0.075344
-0.165809 -0.075147
-0.164959 -0.075018
-0.164214 -0.075002
-0.163634 -0.075131
-0.163249 -0.075414
-0.163055 -0.075842
-0.163016 -0.076382
-0.163072 -0.076987
-0.163165 -0.077610
-0.163242 -0.078212
-0.163277 -0.078768
-0.163266 -0.079273
-0.163221 -0.079732
-0.163158 -0.080158
-0.163087 -0.080565
-0.162998 -0.080955
-0.162868 -0.081321
-0.162663 -0.081649
-0.162357 -0.081922
-0.161939 -0.082128
-0.161426 -0.082271
-0.160856 -0.082365
-0.160291 -0.082441
-0.159803 -0.082535
-0.159464 -0.082686
-0.159329 -0.082923
-0.159424 -0.083257
-0.159737 -0.083678
-0.160217 -0.084153
-0.160789 -0.084637
-0.161369 -0.085083
-0.161889 -0.085455
-0.162307 -0.085738
-0.162610 -0.085937
-0.162812 -0.086073
-0.162935 -0.086171
-0.163002 -0.086252
-0.163015 -0.086317
-0.162959 -0.086355
-0.162811 -0.086341
-0.162550 -0.086255
-0.162170 -0.086088
-0.161690 -0.085846
-0.161152 -0.085557
-0.160613 -0.085260
-0.160138 -0.085001
-0.159782 -0.084823
-0.159582 -0.084757
-0.159542 -0.084815
-0.159638 -0.084984
-0.159817 -0.085237
-0.160015 -0.085534
-0.160173 -0.085833
-0.160248 -0.086105
-0.160223 -0.086335
-0.160108 -0.086524
-0.159932 -0.086686
-0.159731 -0.086839
-0.159534 -0.086998
-0.159354 -0.087162
-0.159186 -0.087318
-0.159010 -0.087441
-0.158809 -0.087510
-0.158576 -0.087510
-0.158323 -0.087448
-0.158081 -0.087347
-0.157898 -0.087248
-0.157827 -0.087200
-0.157917 -0.087247
-0.158200 -0.087425
-0.158674 -0.087743
-0.159304 -0.088183
-0.160020 -0.088702
-0.160734 -0.089242
-0.161357 -0.089746
-0.161815 -0.090168
-0.162069 -0.090483
-0.162111 -0.090692
-0.161970 -0.090817
-0.161693 -0.090893
-0.161336 -0.090959
-0.160944 -0.091044
-0.160537 -0.091156
-0.160112 -0.091288
-0.159653 -0.091422
-0.159144 -0.091542
0.046966 0.176159
0.046500 0.175935
0.046104 0.175807
0.045763 0.175767
0.045458 0.175799
0.045163 0.175888
0.044857 0.176034
0.044526 0.176250
0.044161 0.176557
0.043761 0.176971
0.043328 0.177488
0.042862 0.178071
0.042364 0.178655
0.041831 0.179161
0.041258 0.179520
0.040645 0.179683
0.039989 0.179636
0.039293 0.179397
0.038558 0.179016
0.037787 0.178557
0.036983 0.178094
0.036144 0.177693
0.035268 0.177402
0.034355 0.177248
0.033404 0.177232
0.032422 0.177336
0.031414 0.177535
0.030394 0.177802
0.029374 0.178123
0.028373 0.178499
0.027404 0.178940
0.026481 0.179456
0.025607 0.180045
0.024780 0.180680
0.023990 0.181308
0.023221 0.181863
0.022461 0.182283
0.021699 0.182526
0.020927 0.182577
0.020148 0.182454
0.019366 0.182202
0.018592 0.181882
0.017840 0.181560
0.017124 0.181297
0.016458 0.181130
0.015851 0.181072
0.015305 0.181109
0.014815 0.181205
0.014371 0.181318
0.013957 0.181408
0.013553 0.181456
0.013141 0.181463
0.012702 0.181449
0.012217 0.181447
0.011676 0.181482
0.011072 0.181562
0.010410 0.181662
0.009705 0.181739
0.008975 0.181742
0.008239 0.181631
0.007518 0.181393
0.006825 0.181042
0.006173 0.180616
0.005564 0.180171
0.004996 0.179765
0.004461 0.179448
0.003945 0.179250
0.003432 0.179177
0.002905 0.179210
0.002351 0.179313
0.001762 0.179437
0.001132 0.179538
0.000460 0.179586
-0.000252 0.179569
-0.001001 0.179494
-0.001782 0.179382
-0.002591 0.179256
-0.003422 0.179127
-0.004273 0.178988
-0.005138 0.178816
-0.006018 0.178582
-0.006912 0.178266
-0.007825 0.177866
-0.008762 0.177409
-0.009728 0.176940
-0.010732 0.176522
-0.011781 0.176220
-0.012880 0.176088
-0.014032 0.176157
-0.015233 0.176430
-0.016476 0.176878
-0.017747 0.177445
-0.019031 0.178061
-0.020316 0.178655
-0.021590 0.179173
-0.022850 0.179579
-0.024097 0.179869
-0.025339 0.180061
-0.026584 0.180184
-0.027840 0.180268
-0.029103 0.180327
0.171284 -0.092746
0.171060 -0.091773
0.170555 -0.090551
0.169822 -0.089127
0.168929 -0.087559
0.167955 -0.085910
0.166979 -0.084243
0.166082 -0.082616
0.165334 -0.081078
0.164790 -0.079667
0.164491 -0.078409
0.164452 -0.077317
0.164669 -0.076391
0.165117 -0.075622
0.165753 -0.074989
0.166522 -0.074464
0.167357 -0.074010
0.168188 -0.073589
0.168946 -0.073160
0.169567 -0.072689
0.169999 -0.072147
0.170207 -0.071517
0.170176 -0.070793
0.169913 -0.069983
0.169444 -0.069109
0.168818 -0.068202
0.168100 -0.067303
0.167369 -0.066456
0.166709 -0.065705
0.166207 -0.065090
0.165941 -0.064645
0.165976 -0.064395
0.166357 -0.064354
0.167098 -0.064523
0.168187 -0.064889
0.169585 -0.065426
0.171230 -0.066099
0.173049 -0.066863
0.174955 -0.067673
0.176853 -0.068479
0.178649 -0.069231
0.180248 -0.069882
0.181567 -0.070387
0.182541 -0.070710
0.183126 -0.070822
0.183302 -0.070708
0.183080 -0.070371
0.182496 -0.069826
0.181614 -0.069105
0.180521 -0.068253
0.179318 -0.067321
0.178116 -0.066363
0.177020 -0.065436
0.176126 -0.064589
0.175509 -0.063865
0.175213 -0.063295
0.175251 -0.062895
0.175603 -0.062666
0.176225 -0.062596
0.177049 -0.062661
0.177992 -0.062821
0.178960 -0.063025
0.179855 -0.063215
0.180585 -0.063329
0.181072 -0.063311
0.181256 -0.063113
0.181100 -0.062704
0.180592 -0.062066
0.179746 -0.061198
0.178599 -0.060117
0.177214 -0.058854
0.175670 -0.057451
0.174068 -0.055958
0.172518 -0.054431
0.171137 -0.052927
0.170040 -0.051499
0.169329 -0.050194
0.169079 -0.049044
0.169333 -0.048069
0.170097 -0.047272
0.171342 -0.046641
0.173009 -0.046154
0.175014 -0.045777
0.177254 -0.045474
0.179614 -0.045201
0.181973 -0.044917
0.184215 -0.044579
0.186236 -0.044150
0.187950 -0.043600
0.189297 -0.042905
0.190239 -0.042057
0.190769 -0.041058
0.190905 -0.039920
0.190693 -0.038667
0.190205 -0.037331
0.189529 -0.035949
0.188769 -0.034560
0.188029 -0.033203
0.187409 -0.031910
0.186989 -0.030708
0.186827 -0.029615
-0.058546 -0.168455
-0.058147 -0.167911
-0.057690 -0.167114
-0.057190 -0.166136
-0.056667 -0.165061
-0.056140 -0.163977
-0.055633 -0.162966
-0.055165 -0.162091
-0.054752 -0.161389
-0.054408 -0.160871
-0.054138 -0.160527
-0.053947 -0.160338
-0.053836 -0.160282
-0.053807 -0.160340
-0.053859 -0.160499
-0.053989 -0.160740
-0.054189 -0.161038
-0.054449 -0.161356
-0.054750 -0.161645
-0.055073 -0.161849
-0.055399 -0.161917
-0.055710 -0.161811
-0.055996 -0.161515
-0.056254 -0.161036
-0.056490 -0.160407
-0.056716 -0.159682
-0.056952 -0.158930
-0.057218 -0.158225
-0.057535 -0.157635
-0.057920 -0.157211
-0.058383 -0.156984
-0.058925 -0.156960
-0.059542 -0.157125
-0.060227 -0.157457
-0.060971 -0.157929
-0.061768 -0.158518
-0.062613 -0.159203
-0.063499 -0.159961
-0.064414 -0.160760
-0.065340 -0.161555
-0.066251 -0.162288
-0.067112 -0.162894
-0.067894 -0.163312
-0.068567 -0.163494
-0.069113 -0.163415
-0.069528 -0.163077
-0.069816 -0.162508
-0.069994 -0.161760
-0.070089 -0.160904
-0.070128 -0.160016
-0.070141 -0.159168
-0.070150 -0.158421
-0.070171 -0.157812
-0.070212 -0.157358
-0.070274 -0.157057
-0.070355 -0.156900
-0.070452 -0.156875
-0.070564 -0.156974
-0.070689 -0.157189
-0.070820 -0.157506
-0.070946 -0.157898
-0.071052 -0.158318
-0.071114 -0.158704
-0.071111 -0.158983
-0.071022 -0.159088
-0.070835 -0.158964
-0.070546 -0.158581
-0.070160 -0.157934
-0.069692 -0.157048
-0.069164 -0.155969
-0.068603 -0.154761
-0.068040 -0.153500
-0.067504 -0.152257
-0.067023 -0.151100
-0.066620 -0.150082
-0.066315 -0.149240
-0.066120 -0.148602
-0.066051 -0.148186
-0.066117 -0.148008
-0.066329 -0.148082
-0.066695 -0.148415
-0.067216 -0.149001
-0.067886 -0.149809
-0.068688 -0.150789
-0.069594 -0.151865
-0.070569 -0.152954
-0.071577 -0.153973
-0.072585 -0.154853
-0.073565 -0.155550
-0.074502 -0.156041
-0.075389 -0.156329
-0.076227 -0.156440
-0.077027 -0.156409
-0.077803 -0.156279
-0.078570 -0.156089
-0.079346 -0.155869
-0.080139 -0.155636
-0.080959 -0.155396
-0.081809 -0.155151
-0.082692 -0.154901
-0.083611 -0.154651
0.184032 -0.051791
0.184396 -0.051145
0.184760 -0.050541
0.185106 -0.049971
0.185408 -0.049429
0.185637 -0.048905
0.185769 -0.048392
0.185787 -0.047886
0.185683 -0.047382
0.185457 -0.046874
0.185121 -0.046359
0.184695 -0.045834
0.184211 -0.045299
0.183706 -0.044760
0.183219 -0.044223
0.182783 -0.043697
0.182419 -0.043189
0.182136 -0.042705
0.181936 -0.042249
0.181817 -0.041822
0.181781 -0.041429
0.181829 -0.041076
0.181961 -0.040765
0.182167 -0.040501
0.182432 -0.040283
0.182732 -0.040105
0.183041 -0.039959
0.183334 -0.039832
0.183590 -0.039709
0.183791 -0.039577
0.183923 -0.039423
0.183978 -0.039241
0.183958 -0.039031
0.183879 -0.038801
0.183767 -0.038566
0.183664 -0.038345
0.183611 -0.038156
0.183645 -0.038015
0.183783 -0.037926
0.184026 -0.037890
0.184362 -0.037897
0.184774 -0.037941
0.185250 -0.038012
0.185781 -0.038104
0.186361 -0.038207
0.186979 -0.038307
0.187610 -0.038388
0.188220 -0.038429
0.188769 -0.038411
0.189213 -0.038322
0.189519 -0.038157
0.189657 -0.037917
0.189612 -0.037611
0.189383 -0.037251
0.188978 -0.036854
0.188422 -0.036435
0.187751 -0.036011
0.187011 -0.035600
0.186250 -0.035218
0.185516 -0.034875
0.184846 -0.034577
0.184272 -0.034321
0.183814 -0.034101
0.183489 -0.033904
0.183309 -0.033716
0.183283 -0.033523
0.183406 -0.033311
0.183663 -0.033069
0.184023 -0.032786
0.184448 -0.032455
0.184894 -0.032071
0.185321 -0.031634
0.185695 -0.031148
0.185984 -0.030616
0.186168 -0.030047
0.186230 -0.029448
0.186169 -0.028833
0.185998 -0.028219
0.185748 -0.027627
0.185465 -0.027081
0.185204 -0.026602
0.185017 -0.026208
0.184942 -0.025910
0.185001 -0.025709
0.185200 -0.025604
0.185535 -0.025593
0.186004 -0.025677
0.186605 -0.025855
0.187331 -0.026128
0.188165 -0.026489
0.189070 -0.026923
0.189995 -0.027411
0.190877 -0.027927
0.191653 -0.028449
0.192267 -0.028958
0.192677 -0.029438
0.192855 -0.029880
0.192790 -0.030277
0.192485 -0.030628
0.191963 -0.030932
0.191258 -0.031193
0.037018 -0.166248
0.037192 -0.166525
0.037341 -0.166764
0.037477 -0.166955
0.037610 -0.167110
0.037752 -0.167253
0.037909 -0.167411
0.038083 -0.167599
0.038274 -0.167816
0.038484 -0.168046
0.038714 -0.168266
0.038966 -0.168455
0.039244 -0.168598
0.039553 -0.168694
0.039897 -0.168752
0.040279 -0.168792
0.040701 -0.168839
0.041163 -0.168923
0.041665 -0.169064
0.042201 -0.169269
0.042764 -0.169527
0.043339 -0.169804
0.043912 -0.170060
0.044472 -0.170253
0.045009 -0.170356
0.045525 -0.170360
0.046026 -0.170276
0.046523 -0.170121
0.047032 -0.169917
0.047562 -0.169672
0.048122 -0.169383
0.048712 -0.169038
0.049326 -0.168618
0.049955 -0.168110
0.050588 -0.167508
0.051213 -0.166822
0.051822 -0.166072
0.052405 -0.165291
0.052961 -0.164525
0.053486 -0.163819
0.053980 -0.163214
0.054444 -0.162736
0.054879 -0.162386
0.055285 -0.162147
0.055667 -0.161987
0.056036 -0.161875
0.056405 -0.161795
0.056792 -0.161745
0.057215 -0.161736
0.057687 -0.161786
0.058213 -0.161900
0.058789 -0.162072
0.059404 -0.162276
0.060046 -0.162478
0.060703 -0.162644
0.061368 -0.162748
0.062038 -0.162777
0.062713 -0.162733
0.063396 -0.162626
0.064089 -0.162479
0.064796 -0.162316
0.065523 -0.162161
0.066272 -0.162033
0.067041 -0.161940
0.067825 -0.161880
0.068613 -0.161839
0.069391 -0.161801
0.070143 -0.161756
0.070859 -0.161707
0.071535 -0.161671
0.072171 -0.161672
0.072774 -0.161734
0.073351 -0.161867
0.073911 -0.162058
0.074455 -0.162277
0.074986 -0.162478
0.075501 -0.162614
0.075997 -0.162645
0.076469 -0.162542
0.076913 -0.162292
0.077325 -0.161895
0.077708 -0.161367
0.078064 -0.160734
0.078400 -0.160028
0.078722 -0.159282
0.079032 -0.158522
0.079330 -0.157762
0.079614 -0.157007
0.079883 -0.156255
0.080140 -0.155511
0.080398 -0.154792
0.080680 -0.154131
0.081010 -0.153574
0.081412 -0.153163
0.081901 -0.152924
0.082474 -0.152858
0.083117 -0.152937
0.083803 -0.153117
0.084506 -0.153345
0.085200 -0.153574
0.085867 -0.153767
0.189112 -0.017735
0.188810 -0.017069
0.188775 -0.016474
0.188987 -0.015947
0.189397 -0.015475
0.189935 -0.015042
0.190516 -0.014626
0.191053 -0.014198
0.191464 -0.013725
0.191682 -0.013172
0.191656 -0.012510
0.191356 -0.011724
0.190773 -0.010822
0.189921 -0.009830
0.188836 -0.008791
0.187576 -0.007751
0.186211 -0.006752
0.184821 -0.005828
0.183489 -0.005003
0.182294 -0.004294
0.181313 -0.003709
0.180617 -0.003250
0.180262 -0.002917
0.180290 -0.002709
0.180721 -0.002623
0.181544 -0.002656
0.182717 -0.002801
0.184168 -0.003046
0.185804 -0.003376
0.187519 -0.003767
0.189207 -0.004194
0.190769 -0.004626
0.192126 -0.005035
0.193216 -0.005393
0.193999 -0.005679
0.194460 -0.005878
0.194600 -0.005980
0.194448 -0.005989
0.194049 -0.005914
0.193461 -0.005775
0.192753 -0.005596
0.191998 -0.005403
0.191272 -0.005223
0.190655 -0.005080
0.190220 -0.004994
0.190036 -0.004983
0.190147 -0.005057
0.190573 -0.005217
0.191291 -0.005457
0.192245 -0.005765
0.193348 -0.006120
0.194494 -0.006499
0.195573 -0.006874
0.196480 -0.007216
0.197127 -0.007496
0.197447 -0.007687
0.197398 -0.007771
0.196964 -0.007736
0.196156 -0.007583
0.195008 -0.007326
0.193572 -0.006988
0.191914 -0.006596
0.190107 -0.006174
0.188231 -0.005745
0.186370 -0.005324
0.184609 -0.004923
0.183033 -0.004550
0.181720 -0.004210
0.180736 -0.003907
0.180128 -0.003642
0.179911 -0.003418
0.180071 -0.003230
0.180561 -0.003071
0.181311 -0.002925
0.182236 -0.002769
0.183249 -0.002576
0.184271 -0.002316
0.185233 -0.001960
0.186080 -0.001492
0.186773 -0.000909
0.187289 -0.000219
0.187627 0.000558
0.187801 0.001398
0.187841 0.002279
0.187786 0.003179
0.187683 0.004082
0.187588 0.004972
0.187558 0.005837
0.187653 0.006667
0.187926 0.007455
0.188420 0.008193
0.189155 0.008879
0.190122 0.009514
0.191284 0.010103
0.192574 0.010656
0.193911 0.011189
0.195202 0.011718
0.196359 0.012261
0.197300 0.012833
0.197959 0.013445
0.198289 0.014100
-0.115074 -0.128527
-0.115644 -0.128985
-0.116426 -0.129713
-0.117389 -0.130666
-0.118482 -0.131782
-0.119631 -0.132975
-0.120746 -0.134144
-0.121733 -0.135177
-0.122507 -0.135970
-0.123004 -0.136442
-0.123190 -0.136539
-0.123057 -0.136243
-0.122630 -0.135568
-0.121956 -0.134561
-0.121106 -0.133293
-0.120165 -0.131854
-0.119221 -0.130340
-0.118357 -0.128842
-0.117643 -0.127445
-0.117128 -0.126212
-0.116840 -0.125194
-0.116787 -0.124428
-0.116963 -0.123939
-0.117350 -0.123749
-0.117927 -0.123869
-0.118667 -0.124296
-0.119530 -0.125000
-0.120459 -0.125911
-0.121384 -0.126929
-0.122231 -0.127933
-0.122929 -0.128806
-0.123424 -0.129447
-0.123681 -0.129788
-0.123690 -0.129794
-0.123462 -0.129463
-0.123026 -0.128830
-0.122430 -0.127955
-0.121730 -0.126918
-0.120988 -0.125808
-0.120267 -0.124717
-0.119623 -0.123727
-0.119101 -0.122908
-0.118733 -0.122310
-0.118537 -0.121969
-0.118523 -0.121901
-0.118694 -0.122117
-0.119053 -0.122619
-0.119600 -0.123408
-0.120326 -0.124471
-0.121199 -0.125769
-0.122159 -0.127231
-0.123126 -0.128756
-0.124011 -0.130224
-0.124737 -0.131517
-0.125250 -0.132540
-0.125520 -0.133226
-0.125543 -0.133544
-0.125337 -0.133499
-0.124940 -0.133124
-0.124399 -0.132473
-0.123773 -0.131610
-0.123118 -0.130602
-0.122483 -0.129512
-0.121908 -0.128394
-0.121419 -0.127295
-0.121030 -0.126257
-0.120752 -0.125325
-0.120593 -0.124549
-0.120565 -0.123987
-0.120685 -0.123704
-0.120965 -0.123752
-0.121404 -0.124149
-0.121976 -0.124865
-0.122630 -0.125817
-0.123298 -0.126888
-0.123908 -0.127955
-0.124398 -0.128911
-0.124725 -0.129677
-0.124864 -0.130212
-0.124809 -0.130501
-0.124574 -0.130558
-0.124183 -0.130415
-0.123669 -0.130115
-0.123068 -0.129704
-0.122415 -0.129232
-0.121742 -0.128737
-0.121075 -0.128257
-0.120435 -0.127819
-0.119840 -0.127445
-0.119311 -0.127160
-0.118874 -0.126991
-0.118569 -0.126976
-0.118442 -0.127157
-0.118534 -0.127575
-0.118866 -0.128248
-0.119422 -0.129155
-0.120141 -0.130233
-0.120936 -0.131389
-0.121710 -0.132519
-0.122383 -0.133530
-0.122895 -0.134351
-0.162860 0.090404
-0.162353 0.090599
-0.161785 0.090736
-0.161147 0.090828
-0.160441 0.090895
-0.159686 0.090965
-0.158914 0.091068
-0.158177 0.091240
-0.157528 0.091512
-0.157019 0.091907
-0.156683 0.092432
-0.156527 0.093078
-0.156538 0.093821
-0.156682 0.094626
-0.156925 0.095460
-0.157232 0.096294
-0.157578 0.097107
-0.157944 0.097888
-0.158315 0.098631
-0.158675 0.099337
-0.159002 0.100007
-0.159267 0.100641
-0.159435 0.101239
-0.159469 0.101796
-0.159338 0.102310
-0.159020 0.102777
-0.158514 0.103197
-0.157839 0.103573
-0.157038 0.103913
-0.156172 0.104226
-0.155315 0.104527
-0.154539 0.104831
-0.153902 0.105151
-0.153434 0.105499
-0.153138 0.105879
-0.152996 0.106291
-0.152972 0.106732
-0.153030 0.107198
-0.153136 0.107686
-0.153263 0.108189
-0.153389 0.108704
-0.153492 0.109222
-0.153548 0.109731
-0.153532 0.110215
-0.153411 0.110656
-0.153153 0.111035
-0.152733 0.111333
-0.152135 0.111540
-0.151357 0.111653
-0.150419 0.111681
-0.149360 0.111643
-0.148235 0.111572
-0.147110 0.111507
-0.146055 0.111490
-0.145128 0.111559
-0.144370 0.111741
-0.143803 0.112046
-0.143429 0.112471
-0.143238 0.113001
-0.143213 0.113616
-0.143338 0.114297
-0.143593 0.115028
-0.143954 0.115792
-0.144393 0.116576
-0.144868 0.117362
-0.145327 0.118130
-0.145714 0.118856
-0.145968 0.119516
-0.146035 0.120088
-0.145873 0.120553
-0.145456 0.120903
-0.144779 0.121135
-0.143861 0.121259
-0.142743 0.121293
-0.141486 0.121265
-0.140165 0.121209
-0.138854 0.121164
-0.137622 0.121165
-0.136518 0.121242
-0.135571 0.121421
-0.134796 0.121718
-0.134195 0.122149
-0.133764 0.122722
-0.133494 0.123440
-0.133370 0.124299
-0.133368 0.125282
-0.133451 0.126361
-0.133570 0.127497
-0.133666 0.128640
-0.133678 0.129739
-0.133544 0.130744
-0.133219 0.131614
-0.132672 0.132321
-0.131893 0.132849
-0.130898 0.133202
-0.129721 0.133400
-0.128414 0.133477
-0.127044 0.133482
-0.125676 0.133466
-0.124374 0.133483
-0.123193 0.133577
-0.056304 -0.156842
-0.056132 -0.156428
-0.055940 -0.156035
-0.055751 -0.155742
-0.055589 -0.155616
-0.055471 -0.155703
-0.055409 -0.156021
-0.055411 -0.156562
-0.055478 -0.157301
-0.055609 -0.158209
-0.055804 -0.159258
-0.056061 -0.160424
-0.056373 -0.161681
-0.056732 -0.162995
-0.057123 -0.164316
-0.057525 -0.165577
-0.057916 -0.166702
-0.058275 -0.167609
-0.058582 -0.168226
-0.058825 -0.168499
-0.058998 -0.168399
-0.059106 -0.167924
-0.059157 -0.167104
-0.059168 -0.165992
-0.059161 -0.164658
-0.059162 -0.163187
-0.059196 -0.161661
-0.059287 -0.160158
-0.059459 -0.158742
-0.059729 -0.157465
-0.060115 -0.156367
-0.060630 -0.155484
-0.061287 -0.154840
-0.062094 -0.154456
-0.063056 -0.154333
-0.064170 -0.154455
-0.065426 -0.154782
-0.066800 -0.155251
-0.068265 -0.155784
-0.069782 -0.156297
-0.071311 -0.156708
-0.072813 -0.156950
-0.074259 -0.156979
-0.075625 -0.156774
-0.076905 -0.156338
-0.078098 -0.155697
-0.079216 -0.154890
-0.080275 -0.153966
-0.081294 -0.152975
-0.082291 -0.151963
-0.083277 -0.150969
-0.084263 -0.150029
-0.085257 -0.149175
-0.086266 -0.148439
-0.087300 -0.147854
-0.088369 -0.147447
-0.089479 -0.147230
-0.090628 -0.147199
-0.091804 -0.147322
-0.092979 -0.147548
-0.094116 -0.147810
-0.095173 -0.148036
-0.096105 -0.148162
-0.096877 -0.148137
-0.097466 -0.147934
-0.097862 -0.147547
-0.098068 -0.146993
-0.098102 -0.146307
-0.097986 -0.145532
-0.097749 -0.144719
-0.097421 -0.143911
-0.097032 -0.143146
-0.096613 -0.142451
-0.096197 -0.141850
-0.095817 -0.141363
-0.095510 -0.141014
-0.095313 -0.140829
-0.095256 -0.140830
-0.095360 -0.141029
-0.095626 -0.141421
-0.096036 -0.141972
-0.096553 -0.142627
-0.097127 -0.143312
-0.097704 -0.143946
-0.098234 -0.144453
-0.098679 -0.144771
-0.099014 -0.144859
-0.099229 -0.144698
-0.099331 -0.144294
-0.099336 -0.143671
-0.099273 -0.142866
-0.099178 -0.141926
-0.099088 -0.140896
-0.099040 -0.139821
-0.099065 -0.138741
-0.099187 -0.137696
-0.099429 -0.136727
-0.099806 -0.135884
-0.100335 -0.135218
-0.101027 -0.134781
-0.101889 -0.134612
-0.100019 -0.152031
-0.099566 -0.151511
-0.098920 -0.150642
-0.098107 -0.149462
-0.097164 -0.148037
-0.096145 -0.146448
-0.095107 -0.144790
-0.094111 -0.143159
-0.093218 -0.141642
-0.092479 -0.140311
-0.091934 -0.139222
-0.091607 -0.138412
-0.091510 -0.137901
-0.091638 -0.137693
-0.091973 -0.137782
-0.092487 -0.138144
-0.093143 -0.138741
-0.093896 -0.139513
-0.094696 -0.140387
-0.095494 -0.141277
-0.096242 -0.142096
-0.096906 -0.142769
-0.097462 -0.143237
-0.097902 -0.143468
-0.098229 -0.143453
-0.098463 -0.143208
-0.098630 -0.142771
-0.098767 -0.142197
-0.098914 -0.141553
-0.099113 -0.140906
-0.099402 -0.140323
-0.099813 -0.139860
-0.100366 -0.139562
-0.101071 -0.139457
-0.101929 -0.139561
-0.102928 -0.139873
-0.104053 -0.140378
-0.105280 -0.141051
-0.106583 -0.141852
-0.107924 -0.142725
-0.109255 -0.143599
-0.110520 -0.144392
-0.111663 -0.145022
-0.112630 -0.145416
-0.113382 -0.145519
-0.113896 -0.145303
-0.114166 -0.144767
-0.114205 -0.143938
-0.114041 -0.142864
-0.113716 -0.141614
-0.113277 -0.140267
-0.112774 -0.138900
-0.112257 -0.137587
-0.111769 -0.136387
-0.111343 -0.135346
-0.111009 -0.134493
-0.110786 -0.133847
-0.110689 -0.133417
-0.110728 -0.133203
-0.110902 -0.133195
-0.111198 -0.133369
-0.111586 -0.133683
-0.112023 -0.134074
-0.112451 -0.134470
-0.112812 -0.134793
-0.113052 -0.134977
-0.113130 -0.134973
-0.113020 -0.134757
-0.112717 -0.134330
-0.112234 -0.133715
-0.111603 -0.132955
-0.110869 -0.132107
-0.110093 -0.131234
-0.109338 -0.130402
-0.108670 -0.129669
-0.108149 -0.129084
-0.107825 -0.128685
-0.107733 -0.128495
-0.107898 -0.128525
-0.108326 -0.128777
-0.109016 -0.129243
-0.109954 -0.129911
-0.111115 -0.130755
-0.112463 -0.131737
-0.113944 -0.132802
-0.115494 -0.133875
-0.117038 -0.134872
-0.118500 -0.135709
-0.119815 -0.136313
-0.120933 -0.136629
-0.121823 -0.136625
-0.122478 -0.136293
-0.122908 -0.135649
-0.123144 -0.134728
-0.123226 -0.133582
-0.123202 -0.132273
-0.123119 -0.130867
-0.123023 -0.129428
-0.122950 -0.128014
-0.122931 -0.126675
-0.122989 -0.125450
-0.165949 0.078085
-0.165508 0.078197
-0.165311 0.078461
-0.165315 0.078839
-0.165473 0.079294
-0.165741 0.079786
-0.166080 0.080280
-0.166449 0.080746
-0.166813 0.081158
-0.167133 0.081494
-0.167368 0.081737
-0.167481 0.081873
-0.167439 0.081894
-0.167217 0.081798
-0.166808 0.081592
-0.166227 0.081292
-0.165517 0.080924
-0.164745 0.080522
-0.163997 0.080125
-0.163370 0.079772
-0.162949 0.079500
-0.162798 0.079333
-0.162948 0.079284
-0.163396 0.079357
-0.164117 0.079541
-0.165070 0.079822
-0.166210 0.080176
-0.167490 0.080575
-0.168867 0.080990
-0.170295 0.081390
-0.171728 0.081745
-0.173113 0.082026
-0.174393 0.082207
-0.175506 0.082265
-0.176388 0.082179
-0.176986 0.081935
-0.177262 0.081526
-0.177206 0.080954
-0.176840 0.080231
-0.176217 0.079382
-0.175415 0.078442
-0.174527 0.077452
-0.173644 0.076457
-0.172840 0.075493
-0.172167 0.074586
-0.171651 0.073743
-0.171307 0.072958
-0.171143 0.072213
-0.171168 0.071483
-0.171392 0.070744
-0.171817 0.069974
-0.172435 0.069153
-0.173219 0.068265
-0.174127 0.067298
-0.175096 0.066244
-0.176054 0.065097
-0.176926 0.063861
-0.177641 0.062544
-0.178151 0.061165
-0.178429 0.059747
-0.178483 0.058321
-0.178349 0.056918
-0.178088 0.055573
-0.177772 0.054312
-0.177477 0.053157
-0.177262 0.052114
-0.177167 0.051182
-0.177211 0.050352
-0.177402 0.049610
-0.177738 0.048946
-0.178222 0.048352
-0.178857 0.047822
-0.179643 0.047354
-0.180576 0.046944
-0.181637 0.046588
-0.182790 0.046281
-0.183981 0.046016
-0.185141 0.045787
-0.186191 0.045590
-0.187052 0.045421
-0.187662 0.045278
-0.187982 0.045163
-0.188006 0.045077
-0.187760 0.045026
-0.187295 0.045017
-0.186681 0.045059
-0.185991 0.045162
-0.185287 0.045334
-0.184611 0.045576
-0.183984 0.045887
-0.183415 0.046253
-0.182911 0.046657
-0.182481 0.047078
-0.182142 0.047494
-0.181912 0.047884
-0.181807 0.048232
-0.181829 0.048525
-0.181963 0.048751
-0.182177 0.048903
-0.182418 0.048973
-0.182625 0.048957
0.173712 -0.072838
0.173749 -0.071964
0.173875 -0.071149
0.174098 -0.070392
0.174412 -0.069687
0.174791 -0.069020
0.175196 -0.068374
0.175580 -0.067729
0.175900 -0.067070
0.176114 -0.066385
0.176195 -0.065669
0.176128 -0.064922
0.175907 -0.064152
0.175543 -0.063369
0.175049 -0.062585
0.174449 -0.061815
0.173768 -0.061073
0.173032 -0.060373
0.172270 -0.059728
0.171508 -0.059152
0.170779 -0.058658
0.170114 -0.058263
0.169548 -0.057981
0.169115 -0.057829
0.168842 -0.057816
0.168748 -0.057946
0.168839 -0.058213
0.169106 -0.058600
0.169524 -0.059083
0.170060 -0.059632
0.170671 -0.060218
0.171316 -0.060813
0.171955 -0.061391
0.172557 -0.061932
0.173097 -0.062421
0.173563 -0.062849
0.173954 -0.063210
0.174274 -0.063504
0.174533 -0.063735
0.174744 -0.063911
0.174916 -0.064039
0.175061 -0.064129
0.175189 -0.064189
0.175312 -0.064225
0.175449 -0.064244
0.175621 -0.064253
0.175852 -0.064255
0.176162 -0.064254
0.176562 -0.064248
0.177053 -0.064232
0.177619 -0.064199
0.178232 -0.064134
0.178852 -0.064022
0.179438 -0.063848
0.179950 -0.063597
0.180351 -0.063260
0.180618 -0.062830
0.180734 -0.062309
0.180696 -0.061699
0.180509 -0.061009
0.180184 -0.060247
0.179741 -0.059423
0.179203 -0.058545
0.178597 -0.057619
0.177955 -0.056655
0.177312 -0.055660
0.176706 -0.054646
0.176175 -0.053626
0.175755 -0.052615
0.175474 -0.051626
0.175354 -0.050670
0.175403 -0.049757
0.175619 -0.048890
0.175989 -0.048070
0.176490 -0.047293
0.177091 -0.046555
0.177758 -0.045846
0.178457 -0.045159
0.179157 -0.044484
0.179837 -0.043814
0.180482 -0.043144
0.181087 -0.042475
0.181654 -0.041811
0.182190 -0.041160
0.182705 -0.040531
0.183207 -0.039934
0.183705 -0.039379
0.184208 -0.038872
0.184721 -0.038418
0.185250 -0.038021
0.185799 -0.037679
0.186367 -0.037391
0.186948 -0.037155
0.187530 -0.036964
0.188096 -0.036812
0.188621 -0.036690
0.189078 -0.036588
0.189439 -0.036493
0.189676 -0.036392
0.189767 -0.036272
0.189700 -0.036126
-0.042282 -0.169320
-0.042300 -0.169526
-0.042278 -0.169572
-0.042222 -0.169466
-0.042145 -0.169239
-0.042059 -0.168932
-0.041976 -0.168591
-0.041901 -0.168259
-0.041830 -0.167973
-0.041754 -0.167765
-0.041661 -0.167661
-0.041537 -0.167680
-0.041372 -0.167832
-0.041164 -0.168112
-0.040913 -0.168502
-0.040622 -0.168976
-0.040298 -0.169509
-0.039944 -0.170081
-0.039567 -0.170669
-0.039167 -0.171247
-0.038741 -0.171779
-0.038281 -0.172218
-0.037778 -0.172517
-0.037221 -0.172637
-0.036601 -0.172557
-0.035915 -0.172282
-0.035160 -0.171837
-0.034340 -0.171262
-0.033462 -0.170609
-0.032536 -0.169928
-0.031575 -0.169262
-0.030593 -0.168653
-0.029608 -0.168132
-0.028638 -0.167728
-0.027698 -0.167464
-0.026802 -0.167355
-0.025958 -0.167410
-0.025171 -0.167630
-0.024442 -0.168009
-0.023772 -0.168534
-0.023154 -0.169178
-0.022583 -0.169900
-0.022048 -0.170643
-0.021538 -0.171340
-0.021042 -0.171928
-0.020552 -0.172354
-0.020060 -0.172589
-0.019565 -0.172628
-0.019067 -0.172487
-0.018564 -0.172197
-0.018056 -0.171800
-0.017540 -0.171337
-0.017012 -0.170849
-0.016467 -0.170378
-0.015899 -0.169966
-0.015306 -0.169654
-0.014691 -0.169481
-0.014058 -0.169475
-0.013419 -0.169647
-0.012788 -0.169995
-0.012180 -0.170505
-0.011609 -0.171152
-0.011086 -0.171903
-0.010620 -0.172711
-0.010213 -0.173518
-0.009862 -0.174254
-0.009562 -0.174853
-0.009305 -0.175258
-0.009080 -0.175435
-0.008875 -0.175370
-0.008680 -0.175074
-0.008483 -0.174571
-0.008277 -0.173896
-0.008054 -0.173088
-0.007809 -0.172185
-0.007542 -0.171231
-0.007253 -0.170272
-0.006943 -0.169362
-0.006619 -0.168563
-0.006284 -0.167934
-0.005943 -0.167529
-0.005597 -0.167384
-0.005246 -0.167517
-0.004886 -0.167919
-0.004515 -0.168557
-0.004130 -0.169372
-0.003728 -0.170284
-0.003310 -0.171201
-0.002876 -0.172042
-0.002432 -0.172737
-0.001982 -0.173246
-0.001534 -0.173551
-0.001098 -0.173656
-0.000678 -0.173577
-0.000279 -0.173336
0.000104 -0.172960
0.000478 -0.172475
0.000855 -0.171915
0.001251 -0.171320
0.001684 -0.170746
0.002168 -0.170257
0.185009 0.032591
0.185203 0.033443
0.185604 0.034355
0.186194 0.035325
0.186932 0.036344
0.187751 0.037395
0.188559 0.038459
0.189256 0.039517
0.189749 0.040553
0.189964 0.041555
0.189859 0.042515
0.189424 0.043431
0.188683 0.044306
0.187685 0.045145
0.186500 0.045958
0.185206 0.046758
0.183882 0.047555
0.182596 0.048359
0.181403 0.049173
0.180347 0.049996
0.179460 0.050827
0.178766 0.051658
0.178285 0.052487
0.178031 0.053311
0.178010 0.054130
0.178214 0.054943
0.178614 0.055750
0.179158 0.056543
0.179773 0.057308
0.180371 0.058027
0.180872 0.058683
0.181206 0.059258
0.181332 0.059738
0.181235 0.060116
0.180929 0.060387
0.180450 0.060556
0.179849 0.060628
0.179185 0.060613
0.178512 0.060526
0.177876 0.060381
0.177313 0.060200
0.176847 0.060005
0.176495 0.059821
0.176273 0.059675
0.176196 0.059592
0.176280 0.059594
0.176536 0.059696
0.176968 0.059904
0.177557 0.060214
0.178258 0.060613
0.179004 0.061075
0.179710 0.061574
0.180295 0.062081
0.180690 0.062572
0.180855 0.063030
0.180775 0.063445
0.180465 0.063813
0.179960 0.064139
0.179309 0.064431
0.178569 0.064703
0.177792 0.064968
0.177021 0.065238
0.176291 0.065524
0.175626 0.065834
0.175045 0.066173
0.174564 0.066548
0.174201 0.066962
0.173973 0.067422
0.173893 0.067935
0.173967 0.068509
0.174182 0.069146
0.174508 0.069844
0.174890 0.070595
0.175263 0.071381
0.175558 0.072184
0.175719 0.072985
0.175710 0.073768
0.175518 0.074523
0.175153 0.075245
0.174644 0.075935
0.174032 0.076599
0.173357 0.077240
0.172658 0.077867
0.171961 0.078485
0.171287 0.079098
0.170647 0.079713
0.170050 0.080335
0.169505 0.080972
0.169027 0.081635
0.168633 0.082332
0.168347 0.083076
0.168190 0.083873
0.168173 0.084726
0.168290 0.085629
0.168511 0.086569
0.168782 0.087523
0.169042 0.088465
0.169228 0.089369
0.169291 0.090214
0.169205 0.090987
0.168960 0.091681
0.177141 0.056990
0.177990 0.056360
0.179098 0.055750
0.180415 0.055157
0.181874 0.054579
0.183388 0.054011
0.184857 0.053447
0.186179 0.052878
0.187259 0.052294
0.188025 0.051686
0.188433 0.051044
0.188478 0.050362
0.188183 0.049638
0.187604 0.048872
0.186814 0.048068
0.185900 0.047230
0.184953 0.046366
0.184058 0.045482
0.183290 0.044586
0.182712 0.043685
0.182373 0.042787
0.182305 0.041903
0.182524 0.041042
0.183029 0.040213
0.183800 0.039423
0.184797 0.038676
0.185955 0.037974
0.187190 0.037315
0.188401 0.036696
0.189489 0.036115
0.190362 0.035570
0.190949 0.035059
0.191209 0.034582
0.191132 0.034136
0.190734 0.033719
0.190062 0.033330
0.189176 0.032967
0.188152 0.032629
0.187069 0.032316
0.186007 0.032026
0.185041 0.031759
0.184241 0.031515
0.183670 0.031292
0.183377 0.031086
0.183394 0.030895
0.183737 0.030715
0.184396 0.030544
0.185338 0.030383
0.186504 0.030234
0.187810 0.030101
0.189153 0.029986
0.190425 0.029888
0.191525 0.029804
0.192369 0.029727
0.192903 0.029648
0.193100 0.029555
0.192961 0.029439
0.192511 0.029289
0.191794 0.029096
0.190862 0.028852
0.189775 0.028550
0.188597 0.028187
0.187387 0.027759
0.186210 0.027265
0.185124 0.026708
0.184188 0.026096
0.183456 0.025438
0.182973 0.024749
0.182772 0.024042
0.182868 0.023333
0.183250 0.022629
0.183882 0.021936
0.184701 0.021254
0.185622 0.020580
0.186555 0.019911
0.187415 0.019241
0.188133 0.018567
0.188668 0.017883
0.189002 0.017181
0.189141 0.016457
0.189104 0.015701
0.188918 0.014909
0.188616 0.014079
0.188232 0.013209
0.187802 0.012304
0.187366 0.011368
0.186969 0.010407
0.186659 0.009429
0.186483 0.008440
0.186487 0.007446
0.186707 0.006450
0.187167 0.005457
0.187869 0.004468
0.188788 0.003487
0.189868 0.002517
0.191027 0.001565
0.192170 0.000641
0.193206 -0.000249
0.194057 -0.001094
0.194668 -0.001890
0.195010 -0.002631
-0.031007 0.181855
-0.030700 0.182148
-0.030316 0.182295
-0.029861 0.182310
-0.029351 0.182212
-0.028800 0.182015
-0.028225 0.181731
-0.027641 0.181362
-0.027058 0.180913
-0.026485 0.180394
-0.025927 0.179831
-0.025385 0.179263
-0.024858 0.178739
-0.024339 0.178311
-0.023814 0.178016
-0.023269 0.177875
-0.022687 0.177877
-0.022054 0.177990
-0.021361 0.178163
-0.020605 0.178338
-0.019790 0.178463
-0.018928 0.178497
-0.018034 0.178415
-0.017128 0.178214
-0.016231 0.177902
-0.015360 0.177499
-0.014531 0.177029
-0.013751 0.176510
-0.013021 0.175952
-0.012340 0.175361
-0.011701 0.174743
-0.011094 0.174116
-0.010513 0.173515
-0.009948 0.172995
-0.009395 0.172627
-0.008848 0.172483
-0.008305 0.172624
-0.007763 0.173077
-0.007215 0.173833
-0.006656 0.174843
-0.006076 0.176030
-0.005468 0.177309
-0.004825 0.178597
-0.004146 0.179823
-0.003438 0.180936
-0.002710 0.181908
-0.001978 0.182727
-0.001261 0.183394
-0.000577 0.183910
0.000059 0.184270
0.000639 0.184462
0.001158 0.184464
0.001622 0.184263
0.002038 0.183860
0.002420 0.183281
0.002784 0.182580
0.003147 0.181833
0.003527 0.181130
0.003944 0.180555
0.004415 0.180174
0.004958 0.180021
0.005583 0.180092
0.006293 0.180353
0.007083 0.180748
0.007940 0.181215
0.008847 0.181696
0.009783 0.182145
0.010730 0.182531
0.011670 0.182840
0.012590 0.183062
0.013480 0.183187
0.014338 0.183196
0.015159 0.183061
0.015945 0.182749
0.016698 0.182233
0.017423 0.181507
0.018131 0.180590
0.018836 0.179532
0.019557 0.178413
0.020317 0.177331
0.021139 0.176389
0.022040 0.175674
0.023037 0.175240
0.024135 0.175100
0.025335 0.175224
0.026631 0.175555
0.028013 0.176021
0.029468 0.176553
0.030975 0.177095
0.032512 0.177611
0.034050 0.178080
0.035559 0.178495
0.037003 0.178845
0.038347 0.179112
0.039557 0.179261
0.040607 0.179251
0.041484 0.179039
0.042187 0.178602
0.042732 0.177939
0.043149 0.177081
0.043481 0.176087
-0.145937 -0.090658
-0.146266 -0.091093
-0.146998 -0.091934
-0.148061 -0.093112
-0.149357 -0.094523
-0.150778 -0.096046
-0.152215 -0.097559
-0.153574 -0.098960
-0.154785 -0.100175
-0.155802 -0.101164
-0.156596 -0.101909
-0.157144 -0.102408
-0.157426 -0.102667
-0.157419 -0.102690
-0.157104 -0.102485
-0.156472 -0.102067
-0.155537 -0.101462
-0.154343 -0.100720
-0.152968 -0.099910
-0.151514 -0.099118
-0.150102 -0.098434
-0.148850 -0.097938
-0.147855 -0.097681
-0.147183 -0.097685
-0.146855 -0.097939
-0.146852 -0.098407
-0.147113 -0.099038
-0.147551 -0.099771
-0.148068 -0.100553
-0.148573 -0.101338
-0.148992 -0.102098
-0.149272 -0.102816
-0.149370 -0.103481
-0.149256 -0.104079
-0.148899 -0.104587
-0.148277 -0.104976
-0.147380 -0.105215
-0.146215 -0.105285
-0.144817 -0.105189
-0.143247 -0.104951
-0.141595 -0.104624
-0.139967 -0.104278
-0.138472 -0.103992
-0.137209 -0.103844
-0.136249 -0.103898
-0.135633 -0.104203
-0.135371 -0.104791
-0.135446 -0.105671
-0.135818 -0.106829
-0.136423 -0.108226
-0.137183 -0.109800
-0.138012 -0.111476
-0.138836 -0.113183
-0.139590 -0.114858
-0.140229 -0.116448
-0.140714 -0.117906
-0.141010 -0.119183
-0.141087 -0.120232
-0.140913 -0.121009
-0.140469 -0.121482
-0.139753 -0.121645
-0.138781 -0.121516
-0.137595 -0.121148
-0.136255 -0.120616
-0.134837 -0.120016
-0.133422 -0.119449
-0.132085 -0.119007
-0.130891 -0.118764
-0.129893 -0.118772
-0.129131 -0.119063
-0.128629 -0.119645
-0.128389 -0.120503
-0.128393 -0.121595
-0.128605 -0.122863
-0.128980 -0.124235
-0.129467 -0.125637
-0.130012 -0.126997
-0.130558 -0.128241
-0.131043 -0.129299
-0.131401 -0.130101
-0.131572 -0.130594
-0.131512 -0.130743
-0.131197 -0.130542
-0.130632 -0.130016
-0.129844 -0.129217
-0.128884 -0.128216
-0.127817 -0.127094
-0.126707 -0.125931
-0.125614 -0.124797
-0.124589 -0.123750
-0.123673 -0.122842
-0.122908 -0.122126
-0.122333 -0.121654
-0.121982 -0.121470
-0.121869 -0.121599
-0.121989 -0.122038
-0.122305 -0.122754
-0.122764 -0.123692
-0.123299 -0.124786
-0.123839 -0.125958
-0.124315 -0.127132
0.027672 -0.171812
0.027994 -0.171217
0.028374 -0.170545
0.028805 -0.169819
0.029271 -0.169061
0.029756 -0.168300
0.030242 -0.167583
0.030717 -0.166975
0.031176 -0.166561
0.031621 -0.166423
0.032060 -0.166613
0.032501 -0.167126
0.032946 -0.167896
0.033391 -0.168811
0.033828 -0.169755
0.034246 -0.170629
0.034636 -0.171366
0.034990 -0.171929
0.035300 -0.172305
0.035559 -0.172500
0.035759 -0.172528
0.035895 -0.172409
0.035959 -0.172166
0.035946 -0.171818
0.035851 -0.171383
0.035672 -0.170870
0.035414 -0.170289
0.035085 -0.169653
0.034707 -0.168994
0.034307 -0.168368
0.033919 -0.167858
0.033580 -0.167558
0.033315 -0.167549
0.033134 -0.167865
0.033030 -0.168479
0.032978 -0.169312
0.032952 -0.170260
0.032925 -0.171222
0.032880 -0.172121
0.032805 -0.172903
0.032696 -0.173535
0.032549 -0.173997
0.032368 -0.174278
0.032156 -0.174370
0.031916 -0.174271
0.031656 -0.173977
0.031380 -0.173489
0.031096 -0.172808
0.030808 -0.171945
0.030524 -0.170921
0.030248 -0.169782
0.029986 -0.168601
0.029744 -0.167480
0.029529 -0.166542
0.029347 -0.165912
0.029201 -0.165682
0.029092 -0.165893
0.029016 -0.166520
0.028969 -0.167488
0.028946 -0.168699
0.028941 -0.170052
0.028951 -0.171457
0.028971 -0.172837
0.029000 -0.174126
0.029038 -0.175269
0.029083 -0.176218
0.029135 -0.176934
0.029191 -0.177387
0.029249 -0.177549
0.029300 -0.177400
0.029336 -0.176925
0.029350 -0.176126
0.029337 -0.175026
0.029303 -0.173677
0.029261 -0.172166
0.029234 -0.170616
0.029253 -0.169166
0.029351 -0.167953
0.029551 -0.167082
0.029865 -0.166599
0.030286 -0.166496
0.030795 -0.166719
0.031368 -0.167193
0.031977 -0.167839
0.032600 -0.168586
0.033216 -0.169369
0.033809 -0.170131
0.034364 -0.170824
0.034871 -0.171406
0.035316 -0.171837
0.035690 -0.172083
0.035985 -0.172112
0.036194 -0.171898
0.036316 -0.171429
0.036356 -0.170715
0.036324 -0.169793
0.036240 -0.168737
0.036128 -0.167650
0.036013 -0.166657
0.035919 -0.165881
0.035863 -0.165418
-0.124177 0.137127
-0.124871 0.137304
-0.125587 0.137519
-0.126314 0.137756
-0.127045 0.138001
-0.127767 0.138235
-0.128451 0.138430
-0.129048 0.138547
-0.129500 0.138546
-0.129755 0.138393
-0.129775 0.138070
-0.129549 0.137579
-0.129095 0.136943
-0.128455 0.136204
-0.127692 0.135420
-0.126879 0.134657
-0.126090 0.133981
-0.125384 0.133448
-0.124801 0.133096
-0.124358 0.132938
-0.124050 0.132967
-0.123858 0.133161
-0.123763 0.133494
-0.123753 0.133948
-0.123825 0.134514
-0.123978 0.135191
-0.124207 0.135977
-0.124488 0.136857
-0.124775 0.137796
-0.125003 0.138739
-0.125102 0.139621
-0.125013 0.140382
-0.124697 0.140975
-0.124145 0.141377
-0.123375 0.141590
-0.122430 0.141638
-0.121372 0.141567
-0.120277 0.141438
-0.119222 0.141315
-0.118275 0.141257
-0.117488 0.141310
-0.116887 0.141499
-0.116475 0.141827
-0.116236 0.142284
-0.116147 0.142852
-0.116187 0.143516
-0.116343 0.144264
-0.116610 0.145090
-0.116979 0.145979
-0.117432 0.146904
-0.117929 0.147810
-0.118411 0.148629
-0.118809 0.149285
-0.119060 0.149712
-0.119115 0.149866
-0.118949 0.149730
-0.118563 0.149316
-0.117979 0.148660
-0.117244 0.147818
-0.116417 0.146862
-0.115566 0.145866
-0.114754 0.144904
-0.114030 0.144033
-0.113427 0.143292
-0.112960 0.142700
-0.112634 0.142260
-0.112452 0.141971
-0.112421 0.141831
-0.112554 0.141842
-0.112867 0.142008
-0.113362 0.142326
-0.114020 0.142773
-0.114791 0.143303
-0.115602 0.143851
-0.116373 0.144348
-0.117029 0.144730
-0.117516 0.144954
-0.117805 0.144997
-0.117892 0.144862
-0.117797 0.144570
-0.117557 0.144158
-0.117220 0.143677
-0.116837 0.143183
-0.116454 0.142729
-0.116110 0.142362
-0.115828 0.142115
-0.115622 0.142010
-0.115494 0.142055
-0.115443 0.142258
-0.115468 0.142622
-0.115571 0.143156
-0.115754 0.143864
-0.116014 0.144742
-0.116330 0.145767
-0.116660 0.146891
-0.116945 0.148044
-0.117118 0.149144
-0.117118 0.150114
-0.116900 0.150892
-0.116440 0.151434
-0.115735 0.151726
-0.196093 -0.003418
-0.195462 -0.003290
-0.194262 -0.003068
-0.192576 -0.002775
-0.190518 -0.002440
-0.188233 -0.002097
-0.185891 -0.001783
-0.183680 -0.001535
-0.181784 -0.001388
-0.180371 -0.001371
-0.179560 -0.001502
-0.179414 -0.001785
-0.179919 -0.002213
-0.180999 -0.002768
-0.182526 -0.003424
-0.184342 -0.004153
-0.186283 -0.004926
-0.188188 -0.005716
-0.189913 -0.006498
-0.191336 -0.007249
-0.192361 -0.007950
-0.192918 -0.008587
-0.192965 -0.009147
-0.192490 -0.009622
-0.191512 -0.010008
-0.190086 -0.010308
-0.188298 -0.010532
-0.186269 -0.010695
-0.184149 -0.010820
-0.182108 -0.010936
-0.180326 -0.011075
-0.178972 -0.011269
-0.178181 -0.011549
-0.178037 -0.011937
-0.178553 -0.012443
-0.179675 -0.013067
-0.181296 -0.013796
-0.183268 -0.014606
-0.185429 -0.015467
-0.187616 -0.016348
-0.189677 -0.017212
-0.191478 -0.018027
-0.192911 -0.018761
-0.193895 -0.019390
-0.194376 -0.019893
-0.194327 -0.020256
-0.193751 -0.020475
-0.192681 -0.020554
-0.191181 -0.020508
-0.189345 -0.020365
-0.187298 -0.020162
-0.185187 -0.019947
-0.183179 -0.019772
-0.181443 -0.019689
-0.180135 -0.019747
-0.179371 -0.019976
-0.179218 -0.020391
-0.179673 -0.020981
-0.180671 -0.021717
-0.182097 -0.022555
-0.183807 -0.023444
-0.185643 -0.024330
-0.187451 -0.025164
-0.189089 -0.025902
-0.190436 -0.026506
-0.191391 -0.026949
-0.191880 -0.027213
-0.191855 -0.027290
-0.191296 -0.027184
-0.190214 -0.026912
-0.188650 -0.026497
-0.186676 -0.025975
-0.184399 -0.025385
-0.181950 -0.024772
-0.179489 -0.024180
-0.177187 -0.023652
-0.175211 -0.023227
-0.173711 -0.022934
-0.172794 -0.022792
-0.172517 -0.022813
-0.172879 -0.022994
-0.173825 -0.023321
-0.175254 -0.023773
-0.177037 -0.024320
-0.179030 -0.024926
-0.181088 -0.025554
-0.183072 -0.026169
-0.184858 -0.026736
-0.186341 -0.027227
-0.187438 -0.027620
-0.188096 -0.027899
-0.188289 -0.028058
-0.188019 -0.028096
-0.187325 -0.028023
-0.186274 -0.027860
-0.184963 -0.027635
-0.183519 -0.027386
-0.182081 -0.027159
-0.180797 -0.027001
-0.179804 -0.026959
-0.179209 -0.027068
0.188763 0.004963
0.188887 0.005770
0.189062 0.006552
0.189313 0.007305
0.189636 0.008031
0.190001 0.008733
0.190361 0.009421
0.190665 0.010105
0.190871 0.010794
0.190960 0.011491
0.190937 0.012196
0.190836 0.012905
0.190706 0.013611
0.190603 0.014309
0.190573 0.014995
0.190634 0.015663
0.190773 0.016310
0.190943 0.016933
0.191083 0.017529
0.191136 0.018095
0.191068 0.018627
0.190874 0.019121
0.190584 0.019573
0.190250 0.019980
0.189928 0.020343
0.189662 0.020665
0.189471 0.020954
0.189339 0.021221
0.189230 0.021476
0.189098 0.021730
0.188907 0.021987
0.188640 0.022253
0.188310 0.022525
0.187957 0.022803
0.187639 0.023086
0.187422 0.023377
0.187354 0.023678
0.187455 0.023996
0.187704 0.024336
0.188043 0.024701
0.188395 0.025094
0.188686 0.025513
0.188865 0.025955
0.188914 0.026415
0.188847 0.026885
0.188708 0.027358
0.188547 0.027826
0.188411 0.028285
0.188325 0.028731
0.188285 0.029169
0.188263 0.029603
0.188218 0.030044
0.188113 0.030502
0.187928 0.030985
0.187668 0.031500
0.187366 0.032050
0.187076 0.032639
0.186862 0.033266
0.186782 0.033930
0.186867 0.034628
0.187114 0.035351
0.187480 0.036093
0.187898 0.036845
0.188291 0.037601
0.188595 0.038360
0.188770 0.039121
0.188807 0.039892
0.188726 0.040681
0.188560 0.041501
0.188345 0.042369
0.188102 0.043300
0.187830 0.044307
0.187503 0.045393
0.187087 0.046555
0.186550 0.047777
0.185880 0.049033
0.185097 0.050296
0.184249 0.051538
0.183409 0.052738
0.182658 0.053885
0.182068 0.054975
0.181678 0.056011
0.181483 0.056996
0.181435 0.057930
0.181458 0.058809
0.181473 0.059627
0.181416 0.060379
0.181253 0.061061
0.180977 0.061674
0.180610 0.062219
0.180187 0.062703
0.179747 0.063133
0.179314 0.063515
0.178895 0.063855
0.178475 0.064158
0.178031 0.064426
0.177542 0.064659
0.177003 0.064858
0.176428 0.065028
0.175859 0.065178
0.175352 0.065323
-0.184536 -0.052320
-0.184033 -0.051977
-0.183257 -0.051481
-0.182294 -0.050865
-0.181237 -0.050167
-0.180177 -0.049424
-0.179194 -0.048671
-0.178350 -0.047936
-0.177691 -0.047241
-0.177248 -0.046605
-0.177044 -0.046044
-0.177095 -0.045572
-0.177409 -0.045197
-0.177976 -0.044921
-0.178757 -0.044733
-0.179686 -0.044606
-0.180670 -0.044500
-0.181606 -0.044369
-0.182394 -0.044168
-0.182950 -0.043856
-0.183217 -0.043408
-0.183167 -0.042809
-0.182803 -0.042061
-0.182155 -0.041176
-0.181276 -0.040180
-0.180236 -0.039103
-0.179118 -0.037980
-0.178002 -0.036846
-0.176969 -0.035731
-0.176088 -0.034662
-0.175416 -0.033659
-0.175002 -0.032736
-0.174882 -0.031901
-0.175090 -0.031157
-0.175647 -0.030504
-0.176558 -0.029935
-0.177804 -0.029439
-0.179330 -0.028995
-0.181047 -0.028580
-0.182839 -0.028166
-0.184581 -0.027727
-0.186154 -0.027241
-0.187460 -0.026692
-0.188431 -0.026071
-0.189034 -0.025377
-0.189267 -0.024617
-0.189158 -0.023802
-0.188757 -0.022948
-0.188134 -0.022075
-0.187362 -0.021206
-0.186519 -0.020362
-0.185675 -0.019566
-0.184894 -0.018836
-0.184233 -0.018191
-0.183742 -0.017647
-0.183469 -0.017221
-0.183454 -0.016926
-0.183722 -0.016773
-0.184268 -0.016765
-0.185049 -0.016894
-0.185986 -0.017142
-0.186973 -0.017482
-0.187894 -0.017879
-0.188640 -0.018298
-0.189125 -0.018708
-0.189292 -0.019084
-0.189112 -0.019407
-0.188587 -0.019671
-0.187741 -0.019877
-0.186618 -0.020034
-0.185272 -0.020158
-0.183768 -0.020268
-0.182173 -0.020383
-0.180555 -0.020521
-0.178985 -0.020695
-0.177531 -0.020916
-0.176261 -0.021191
-0.175243 -0.021526
-0.174541 -0.021924
-0.174209 -0.022388
-0.174276 -0.022911
-0.174734 -0.023484
-0.175533 -0.024085
-0.176579 -0.024683
-0.177753 -0.025245
-0.178933 -0.025737
-0.180007 -0.026127
-0.180890 -0.026397
-0.181524 -0.026533
-0.181882 -0.026536
-0.181967 -0.026416
-0.181802 -0.026187
-0.181427 -0.025870
-0.180896 -0.025486
-0.180265 -0.025054
-0.179597 -0.024591
-0.178947 -0.024110
-0.178376 -0.023628
-0.177942 -0.023157
-0.177706 -0.022718
-0.177731 -0.022330
0.197097 0.016945
0.196267 0.017313
0.195035 0.017745
0.193506 0.018232
0.191803 0.018764
0.190048 0.019334
0.188359 0.019933
0.186838 0.020554
0.185565 0.021192
0.184605 0.021838
0.184009 0.022484
0.183817 0.023120
0.184053 0.023739
0.184709 0.024336
0.185737 0.024911
0.187035 0.025469
0.188456 0.026014
0.189838 0.026553
0.191023 0.027091
0.191881 0.027631
0.192321 0.028175
0.192296 0.028722
0.191800 0.029269
0.190865 0.029810
0.189552 0.030337
0.187951 0.030841
0.186167 0.031316
0.184313 0.031755
0.182503 0.032154
0.180837 0.032514
0.179406 0.032835
0.178283 0.033119
0.177532 0.033372
0.177208 0.033601
0.177359 0.033815
0.178009 0.034024
0.179151 0.034234
0.180723 0.034443
0.182607 0.034645
0.184641 0.034825
0.186649 0.034969
0.188470 0.035065
0.189976 0.035104
0.191081 0.035078
0.191743 0.034986
0.191958 0.034826
0.191756 0.034601
0.191197 0.034313
0.190357 0.033970
0.189327 0.033579
0.188197 0.033148
0.187054 0.032687
0.185976 0.032205
0.185033 0.031707
0.184290 0.031199
0.183813 0.030683
0.183668 0.030161
0.183912 0.029628
0.184574 0.029082
0.185636 0.028519
0.187015 0.027935
0.188575 0.027332
0.190153 0.026713
0.191593 0.026086
0.192768 0.025458
0.193590 0.024836
0.194011 0.024230
0.194022 0.023647
0.193644 0.023094
0.192923 0.022578
0.191922 0.022104
0.190716 0.021678
0.189381 0.021302
0.187992 0.020981
0.186617 0.020715
0.185319 0.020508
0.184161 0.020362
0.183209 0.020281
0.182535 0.020267
0.182215 0.020326
0.182307 0.020463
0.182831 0.020682
0.183754 0.020983
0.184979 0.021367
0.186369 0.021831
0.187774 0.022372
0.189059 0.022988
0.190116 0.023678
0.190874 0.024440
0.191299 0.025269
0.191386 0.026161
0.191154 0.027106
0.190640 0.028098
0.189892 0.029125
0.188958 0.030180
0.187887 0.031252
0.186724 0.032333
0.185511 0.033414
0.184296 0.034486
0.183138 0.035543
0.182109 0.036578
0.122065 0.149382
0.121933 0.150016
0.121649 0.150489
0.121197 0.150784
0.120592 0.150908
0.119872 0.150893
0.119088 0.150788
0.118285 0.150639
0.117489 0.150476
0.116695 0.150300
0.115881 0.150090
0.115015 0.149816
0.114081 0.149453
0.113086 0.148998
0.112062 0.148472
0.111062 0.147915
0.110149 0.147377
0.109376 0.146906
0.108782 0.146531
0.108375 0.146256
0.108134 0.146061
0.108015 0.145905
0.107961 0.145739
0.107916 0.145519
0.107834 0.145214
0.107688 0.144812
0.107473 0.144324
0.107203 0.143781
0.106912 0.143231
0.106642 0.142726
0.106435 0.142309
0.106323 0.142009
0.106325 0.141829
0.106443 0.141758
0.106677 0.141774
0.107024 0.141864
0.107492 0.142030
0.108098 0.142289
0.108865 0.142666
0.109808 0.143187
0.110930 0.143865
0.112207 0.144689
0.113588 0.145623
0.114998 0.146609
0.116349 0.147581
0.117555 0.148471
0.118539 0.149222
0.119247 0.149795
0.119655 0.150171
0.119770 0.150358
0.119631 0.150384
0.119296 0.150297
0.118827 0.150152
0.118278 0.149997
0.117679 0.149864
0.117045 0.149765
0.116381 0.149700
0.115698 0.149665
0.115018 0.149667
0.114377 0.149719
0.113815 0.149839
0.113360 0.150036
0.113019 0.150305
0.112767 0.150616
0.112556 0.150920
0.112318 0.151156
0.111981 0.151267
0.111481 0.151206
0.110772 0.150945
0.109827 0.150480
0.108647 0.149834
0.107253 0.149050
0.105686 0.148194
0.104001 0.147341
0.102256 0.146568
0.100508 0.145943
0.098809 0.145518
0.097209 0.145326
0.095750 0.145389
0.094474 0.145725
0.093421 0.146359
0.092629 0.147318
0.092123 0.148626
0.091912 0.150287
0.091980 0.152271
0.092282 0.154509
0.092748 0.156896
0.093294 0.159306
0.093829 0.161610
0.094270 0.163687
0.094545 0.165443
0.094602 0.166810
0.094414 0.167751
0.093977 0.168266
0.093315 0.168383
0.092468 0.168161
0.091491 0.167675
0.090440 0.167010
0.089364 0.166244
0.088301 0.165448
0.087280 0.164677
-0.178725 0.062321
-0.179309 0.062067
-0.179998 0.061862
-0.180771 0.061700
-0.181602 0.061576
-0.182454 0.061482
-0.183264 0.061408
-0.183954 0.061338
-0.184437 0.061253
-0.184633 0.061135
-0.184488 0.060969
-0.183978 0.060746
-0.183116 0.060462
-0.181947 0.060121
-0.180554 0.059730
-0.179037 0.059300
-0.177514 0.058840
-0.176097 0.058362
-0.174882 0.057873
-0.173931 0.057381
-0.173274 0.056892
-0.172909 0.056412
-0.172821 0.055946
-0.172988 0.055503
-0.173389 0.055089
-0.174007 0.054709
-0.174814 0.054363
-0.175769 0.054045
-0.176811 0.053740
-0.177856 0.053429
-0.178813 0.053091
-0.179595 0.052712
-0.180132 0.052284
-0.180380 0.051806
-0.180331 0.051286
-0.180007 0.050739
-0.179464 0.050181
-0.178789 0.049633
-0.178082 0.049113
-0.177451 0.048640
-0.176990 0.048229
-0.176765 0.047888
-0.176811 0.047621
-0.177131 0.047420
-0.177709 0.047272
-0.178523 0.047161
-0.179556 0.047069
-0.180788 0.046985
-0.182198 0.046896
-0.183745 0.046794
-0.185357 0.046673
-0.186938 0.046523
-0.188379 0.046336
-0.189571 0.046100
-0.190428 0.045808
-0.190893 0.045452
-0.190946 0.045028
-0.190600 0.044535
-0.189901 0.043977
-0.188919 0.043361
-0.187742 0.042696
-0.186459 0.041996
-0.185155 0.041275
-0.183901 0.040545
-0.182746 0.039819
-0.181729 0.039108
-0.180875 0.038425
-0.180212 0.037784
-0.179772 0.037201
-0.179588 0.036691
-0.179685 0.036265
-0.180068 0.035926
-0.180704 0.035669
-0.181528 0.035476
-0.182446 0.035324
-0.183353 0.035186
-0.184153 0.035040
-0.184767 0.034866
-0.185148 0.034650
-0.185273 0.034387
-0.185152 0.034075
-0.184820 0.033718
-0.184334 0.033324
-0.183763 0.032903
-0.183180 0.032463
-0.182646 0.032015
-0.182209 0.031569
-0.181898 0.031133
-0.181732 0.030715
-0.181725 0.030323
-0.181900 0.029962
-0.182286 0.029635
-0.182915 0.029347
-0.183806 0.029099
-0.184946 0.028892
-0.186279 0.028725
-0.187707 0.028594
-0.189110 0.028494
-0.190370 0.028419
-0.191386 0.028364
-0.192089 0.028326
0.069408 0.168660
0.069970 0.168956
0.070557 0.169261
0.071145 0.169538
0.071715 0.169767
0.072252 0.169952
0.072747 0.170109
0.073191 0.170259
0.073572 0.170412
0.073878 0.170561
0.074091 0.170676
0.074201 0.170717
0.074203 0.170645
0.074106 0.170432
0.073932 0.170076
0.073714 0.169599
0.073494 0.169040
0.073315 0.168457
0.073215 0.167904
0.073222 0.167426
0.073350 0.167050
0.073592 0.166776
0.073929 0.166587
0.074332 0.166452
0.074772 0.166338
0.075223 0.166222
0.075673 0.166096
0.076117 0.165965
0.076557 0.165842
0.076996 0.165736
0.077430 0.165647
0.077850 0.165558
0.078240 0.165441
0.078583 0.165262
0.078869 0.164998
0.079101 0.164637
0.079292 0.164191
0.079469 0.163693
0.079667 0.163191
0.079923 0.162740
0.080274 0.162393
0.080745 0.162188
0.081349 0.162139
0.082079 0.162236
0.082913 0.162447
0.083818 0.162727
0.084756 0.163033
0.085691 0.163332
0.086592 0.163605
0.087437 0.163853
0.088209 0.164084
0.088896 0.164308
0.089486 0.164522
0.089968 0.164706
0.090329 0.164827
0.090563 0.164845
0.090669 0.164729
0.090658 0.164463
0.090552 0.164055
0.090386 0.163535
0.090202 0.162953
0.090046 0.162369
0.089957 0.161844
0.089963 0.161426
0.090074 0.161147
0.090280 0.161015
0.090552 0.161014
0.090849 0.161113
0.091131 0.161278
0.091363 0.161476
0.091528 0.161686
0.091622 0.161896
0.091653 0.162094
0.091638 0.162264
0.091591 0.162379
0.091521 0.162399
0.091427 0.162284
0.091300 0.161999
0.091132 0.161526
0.090919 0.160872
0.090667 0.160071
0.090396 0.159178
0.090137 0.158264
0.089929 0.157408
0.089808 0.156686
0.089807 0.156157
0.089942 0.155856
0.090210 0.155787
0.090591 0.155929
0.091051 0.156237
0.091547 0.156661
0.092039 0.157153
0.092495 0.157674
0.092892 0.158202
0.093214 0.158720
0.093451 0.159215
0.093593 0.159664
0.093628 0.160036
0.093543 0.160292
0.093328 0.160392
0.092982 0.160309
-0.151738 -0.095957
-0.151451 -0.095722
-0.151191 -0.095534
-0.150990 -0.095407
-0.150880 -0.095355
-0.150887 -0.095386
-0.151027 -0.095499
-0.151302 -0.095688
-0.151691 -0.095935
-0.152157 -0.096216
-0.152649 -0.096501
-0.153120 -0.096763
-0.153525 -0.096983
-0.153835 -0.097147
-0.154032 -0.097253
-0.154111 -0.097302
-0.154076 -0.097300
-0.153935 -0.097252
-0.153702 -0.097163
-0.153396 -0.097037
-0.153039 -0.096879
-0.152658 -0.096696
-0.152283 -0.096496
-0.151945 -0.096290
-0.151675 -0.096091
-0.151499 -0.095916
-0.151438 -0.095781
-0.151505 -0.095704
-0.151700 -0.095692
-0.152008 -0.095745
-0.152400 -0.095850
-0.152837 -0.095981
-0.153277 -0.096106
-0.153679 -0.096193
-0.154017 -0.096212
-0.154275 -0.096146
-0.154451 -0.095983
-0.154551 -0.095720
-0.154588 -0.095361
-0.154578 -0.094913
-0.154537 -0.094386
-0.154483 -0.093794
-0.154434 -0.093150
-0.154407 -0.092475
-0.154422 -0.091788
-0.154496 -0.091111
-0.154649 -0.090466
-0.154897 -0.089876
-0.155252 -0.089362
-0.155726 -0.088940
-0.156317 -0.088617
-0.157016 -0.088392
-0.157798 -0.088252
-0.158626 -0.088171
-0.159457 -0.088122
-0.160248 -0.088074
-0.160963 -0.088003
-0.161577 -0.087890
-0.162075 -0.087725
-0.162452 -0.087499
-0.162712 -0.087211
-0.162862 -0.086856
-0.162913 -0.086435
-0.162881 -0.085947
-0.162785 -0.085397
-0.162646 -0.084792
-0.162488 -0.084146
-0.162338 -0.083478
-0.162221 -0.082812
-0.162163 -0.082174
-0.162188 -0.081591
-0.162310 -0.081085
-0.162535 -0.080671
-0.162854 -0.080351
-0.163239 -0.080114
-0.163652 -0.079935
-0.164049 -0.079784
-0.164390 -0.079630
-0.164646 -0.079446
-0.164801 -0.079210
-0.164853 -0.078911
-0.164808 -0.078542
-0.164681 -0.078103
-0.164489 -0.077598
-0.164251 -0.077033
-0.163986 -0.076419
-0.163712 -0.075772
-0.163447 -0.075109
-0.163212 -0.074449
-0.163023 -0.073816
-0.162901 -0.073231
-0.162865 -0.072714
-0.162932 -0.072284
-0.163120 -0.071954
-0.163434 -0.071729
-0.163869 -0.071608
-0.164406 -0.071575
-0.165009 -0.071609
-0.165636 -0.071682
-0.166244 -0.071769
-0.166799 -0.071848
-0.092965 -0.149170
-0.092779 -0.148788
-0.092415 -0.148094
-0.091891 -0.147110
-0.091237 -0.145882
-0.090495 -0.144482
-0.089719 -0.143004
-0.088971 -0.141555
-0.088315 -0.140253
-0.087809 -0.139212
-0.087503 -0.138526
-0.087426 -0.138256
-0.087587 -0.138426
-0.087979 -0.139027
-0.088582 -0.140023
-0.089363 -0.141354
-0.090285 -0.142938
-0.091301 -0.144678
-0.092361 -0.146462
-0.093412 -0.148171
-0.094399 -0.149688
-0.095278 -0.150912
-0.096011 -0.151760
-0.096574 -0.152178
-0.096956 -0.152143
-0.097160 -0.151663
-0.097203 -0.150779
-0.097114 -0.149558
-0.096936 -0.148093
-0.096723 -0.146495
-0.096536 -0.144885
-0.096444 -0.143386
-0.096509 -0.142105
-0.096783 -0.141121
-0.097300 -0.140479
-0.098076 -0.140192
-0.099111 -0.140244
-0.100384 -0.140594
-0.101859 -0.141180
-0.103484 -0.141913
-0.105192 -0.142693
-0.106905 -0.143405
-0.108542 -0.143940
-0.110024 -0.144199
-0.111286 -0.144105
-0.112279 -0.143610
-0.112971 -0.142693
-0.113356 -0.141366
-0.113446 -0.139669
-0.113275 -0.137671
-0.112900 -0.135467
-0.112396 -0.133171
-0.111852 -0.130913
-0.111361 -0.128826
-0.111010 -0.127031
-0.110871 -0.125624
-0.110998 -0.124669
-0.111421 -0.124203
-0.112151 -0.124227
-0.113180 -0.124715
-0.114475 -0.125608
-0.115981 -0.126821
-0.117621 -0.128240
-0.119300 -0.129739
-0.120920 -0.131187
-0.122390 -0.132465
-0.123630 -0.133469
-0.124584 -0.134123
-0.125216 -0.134380
-0.125517 -0.134220
-0.125497 -0.133655
-0.125188 -0.132723
-0.124639 -0.131492
-0.123916 -0.130055
-0.123098 -0.128524
-0.122269 -0.127017
-0.121517 -0.125647
-0.120922 -0.124510
-0.120554 -0.123678
-0.120467 -0.123196
-0.120697 -0.123090
-0.121253 -0.123358
-0.122119 -0.123973
-0.123244 -0.124875
-0.124550 -0.125978
-0.125941 -0.127171
-0.127308 -0.128333
-0.128553 -0.129345
-0.129590 -0.130102
-0.130354 -0.130521
-0.130804 -0.130546
-0.130923 -0.130147
-0.130716 -0.129326
-0.130213 -0.128111
-0.129461 -0.126555
-0.128531 -0.124736
-0.127506 -0.122750
-0.126481 -0.120704
-0.125549 -0.118705
-0.124798 -0.116857
-0.124298 -0.115251
0.189416 0.020882
0.189017 0.020408
0.188659 0.019954
0.188392 0.019507
0.188271 0.019050
0.188339 0.018565
0.188626 0.018037
0.189133 0.017456
0.189831 0.016820
0.190658 0.016135
0.191527 0.015414
0.192347 0.014676
0.193032 0.013941
0.193516 0.013229
0.193758 0.012554
0.193743 0.011930
0.193480 0.011363
0.192996 0.010854
0.192329 0.010398
0.191522 0.009990
0.190620 0.009617
0.189662 0.009271
0.188689 0.008939
0.187744 0.008613
0.186872 0.008286
0.186125 0.007955
0.185555 0.007620
0.185216 0.007284
0.185145 0.006953
0.185360 0.006635
0.185846 0.006339
0.186554 0.006073
0.187411 0.005844
0.188329 0.005658
0.189218 0.005519
0.190002 0.005428
0.190626 0.005385
0.191058 0.005382
0.191292 0.005412
0.191339 0.005460
0.191227 0.005514
0.190991 0.005559
0.190668 0.005583
0.190289 0.005578
0.189885 0.005538
0.189484 0.005459
0.189119 0.005340
0.188824 0.005178
0.188642 0.004969
0.188615 0.004708
0.188779 0.004387
0.189154 0.004003
0.189735 0.003553
0.190486 0.003038
0.191346 0.002469
0.192233 0.001859
0.193066 0.001228
0.193769 0.000593
0.194285 -0.000028
0.194581 -0.000622
0.194645 -0.001178
0.194486 -0.001693
0.194126 -0.002165
0.193594 -0.002599
0.192924 -0.002997
0.192145 -0.003368
0.191291 -0.003720
0.190395 -0.004062
0.189496 -0.004408
0.188640 -0.004771
0.187877 -0.005163
0.187257 -0.005599
0.186826 -0.006088
0.186610 -0.006637
0.186612 -0.007248
0.186811 -0.007917
0.187156 -0.008638
0.187582 -0.009398
0.188016 -0.010185
0.188393 -0.010983
0.188659 -0.011777
0.188780 -0.012551
0.188740 -0.013291
0.188541 -0.013986
0.188199 -0.014628
0.187734 -0.015210
0.187171 -0.015729
0.186534 -0.016184
0.185849 -0.016573
0.185142 -0.016901
0.184444 -0.017171
0.183796 -0.017393
0.183245 -0.017577
0.182842 -0.017736
0.182638 -0.017882
0.182671 -0.018024
0.182957 -0.018167
0.183489 -0.018310
0.184226 -0.018444
0.185108 -0.018553
0.186063 -0.018620
-0.137992 0.133594
-0.137822 0.133164
-0.137280 0.132421
-0.136406 0.131392
-0.135260 0.130121
-0.133919 0.128667
-0.132477 0.127102
-0.131037 0.125508
-0.129709 0.123970
-0.128599 0.122575
-0.127805 0.121399
-0.127403 0.120502
-0.127440 0.119921
-0.127932 0.119663
-0.128849 0.119707
-0.130129 0.120002
-0.131678 0.120480
-0.133380 0.121056
-0.135114 0.121647
-0.136763 0.122171
-0.138222 0.122560
-0.139411 0.122758
-0.140270 0.122729
-0.140768 0.122451
-0.140897 0.121922
-0.140677 0.121154
-0.140151 0.120175
-0.139384 0.119025
-0.138458 0.117762
-0.137479 0.116451
-0.136561 0.115168
-0.135823 0.113995
-0.135383 0.113011
-0.135341 0.112289
-0.135774 0.111881
-0.136716 0.111817
-0.138159 0.112090
-0.140047 0.112664
-0.142275 0.113472
-0.144712 0.114425
-0.147205 0.115428
-0.149603 0.116387
-0.151766 0.117221
-0.153579 0.117860
-0.154950 0.118256
-0.155822 0.118374
-0.156169 0.118200
-0.155993 0.117731
-0.155326 0.116982
-0.154226 0.115980
-0.152779 0.114767
-0.151092 0.113398
-0.149290 0.111943
-0.147511 0.110480
-0.145899 0.109092
-0.144589 0.107864
-0.143697 0.106867
-0.143308 0.106157
-0.143466 0.105760
-0.144166 0.105673
-0.145350 0.105858
-0.146917 0.106256
-0.148734 0.106788
-0.150653 0.107367
-0.152526 0.107913
-0.154219 0.108355
-0.155626 0.108636
-0.156664 0.108717
-0.157280 0.108573
-0.157451 0.108195
-0.157185 0.107585
-0.156512 0.106763
-0.155496 0.105757
-0.154223 0.104608
-0.152807 0.103367
-0.151380 0.102097
-0.150086 0.100866
-0.149076 0.099743
-0.148487 0.098795
-0.148435 0.098076
-0.148997 0.097620
-0.150198 0.097435
-0.151999 0.097498
-0.154307 0.097759
-0.156977 0.098146
-0.159838 0.098579
-0.162714 0.098976
-0.165435 0.099269
-0.167858 0.099400
-0.169866 0.099329
-0.171378 0.099029
-0.172342 0.098489
-0.172740 0.097710
-0.172588 0.096703
-0.171927 0.095493
-0.170832 0.094113
-0.169403 0.092604
-0.167765 0.091017
-0.166065 0.089410
-0.164452 0.087843
-0.163086 0.086375
-0.083885 0.168618
-0.083900 0.168809
-0.083732 0.168707
-0.083382 0.168307
-0.082868 0.167631
-0.082230 0.166726
-0.081525 0.165662
-0.080825 0.164523
-0.080207 0.163402
-0.079741 0.162385
-0.079483 0.161542
-0.079458 0.160918
-0.079670 0.160530
-0.080097 0.160375
-0.080707 0.160431
-0.081460 0.160668
-0.082316 0.161050
-0.083236 0.161532
-0.084176 0.162064
-0.085093 0.162586
-0.085939 0.163039
-0.086668 0.163360
-0.087237 0.163495
-0.087609 0.163403
-0.087758 0.163057
-0.087672 0.162450
-0.087356 0.161598
-0.086831 0.160541
-0.086136 0.159341
-0.085320 0.158078
-0.084441 0.156844
-0.083558 0.155732
-0.082722 0.154827
-0.081976 0.154193
-0.081351 0.153878
-0.080864 0.153907
-0.080523 0.154289
-0.080325 0.155020
-0.080256 0.156078
-0.080285 0.157427
-0.080374 0.159006
-0.080470 0.160737
-0.080519 0.162528
-0.080467 0.164280
-0.080266 0.165902
-0.079880 0.167314
-0.079286 0.168453
-0.078476 0.169281
-0.077460 0.169782
-0.076262 0.169966
-0.074923 0.169869
-0.073496 0.169548
-0.072038 0.169076
-0.070611 0.168536
-0.069267 0.168010
-0.068047 0.167573
-0.066977 0.167286
-0.066067 0.167197
-0.065315 0.167337
-0.064712 0.167724
-0.064241 0.168358
-0.063879 0.169219
-0.063601 0.170264
-0.063372 0.171429
-0.063158 0.172631
-0.062920 0.173780
-0.062626 0.174787
-0.062245 0.175575
-0.061756 0.176082
-0.061148 0.176270
-0.060419 0.176129
-0.059575 0.175671
-0.058633 0.174936
-0.057615 0.173986
-0.056547 0.172895
-0.055457 0.171747
-0.054372 0.170625
-0.053314 0.169608
-0.052308 0.168762
-0.051371 0.168150
-0.050520 0.167822
-0.049769 0.167820
-0.049124 0.168172
-0.048581 0.168883
-0.048128 0.169927
-0.047740 0.171247
-0.047388 0.172759
-0.047037 0.174363
-0.046657 0.175953
-0.046223 0.177432
-0.045717 0.178718
-0.045129 0.179748
-0.044461 0.180487
-0.043721 0.180920
-0.042926 0.181059
-0.042098 0.180934
-0.041261 0.180594
-0.040438 0.180096
-0.039646 0.179502
-0.038897 0.178875
-0.038198 0.178275
0.064727 -0.160939
0.065213 -0.160819
0.065740 -0.160847
0.066306 -0.161008
0.066902 -0.161278
0.067516 -0.161620
0.068133 -0.161988
0.068733 -0.162333
0.069300 -0.162603
0.069816 -0.162755
0.070266 -0.162751
0.070643 -0.162566
0.070942 -0.162190
0.071165 -0.161627
0.071322 -0.160897
0.071425 -0.160033
0.071493 -0.159079
0.071546 -0.158086
0.071606 -0.157107
0.071692 -0.156192
0.071821 -0.155386
0.072006 -0.154723
0.072257 -0.154227
0.072580 -0.153911
0.072976 -0.153775
0.073446 -0.153810
0.073983 -0.153996
0.074583 -0.154302
0.075234 -0.154691
0.075924 -0.155120
0.076639 -0.155542
0.077364 -0.155914
0.078083 -0.156196
0.078784 -0.156357
0.079456 -0.156378
0.080092 -0.156256
0.080690 -0.156000
0.081253 -0.155631
0.081786 -0.155182
0.082299 -0.154692
0.082803 -0.154199
0.083310 -0.153741
0.083831 -0.153346
0.084376 -0.153038
0.084956 -0.152830
0.085576 -0.152726
0.086240 -0.152718
0.086953 -0.152793
0.087714 -0.152925
0.088521 -0.153084
0.089370 -0.153235
0.090252 -0.153340
0.091158 -0.153364
0.092071 -0.153274
0.092976 -0.153045
0.093855 -0.152658
0.094695 -0.152106
0.095485 -0.151392
0.096220 -0.150530
0.096903 -0.149546
0.097544 -0.148474
0.098157 -0.147353
0.098760 -0.146227
0.099373 -0.145134
0.100016 -0.144108
0.100703 -0.143175
0.101446 -0.142346
0.102251 -0.141626
0.103120 -0.141007
0.104052 -0.140476
0.105041 -0.140011
0.106078 -0.139589
0.107152 -0.139181
0.108252 -0.138762
0.109363 -0.138304
0.110469 -0.137784
0.111557 -0.137179
0.112613 -0.136477
0.113628 -0.135668
0.114599 -0.134756
0.115526 -0.133753
0.116420 -0.132680
0.117295 -0.131569
0.118170 -0.130456
0.119068 -0.129378
0.120010 -0.128373
0.121012 -0.127469
0.122088 -0.126692
0.123242 -0.126055
0.124473 -0.125563
0.125769 -0.125210
0.127114 -0.124980
0.128487 -0.124850
0.129863 -0.124788
0.131216 -0.124760
0.132519 -0.124729
0.133744 -0.124659
0.134868 -0.124516
0.135868 -0.124272
0.136728 -0.123905
0.137437 -0.123400
-0.039791 0.168303
-0.040464 0.168208
-0.041194 0.168335
-0.041962 0.168649
-0.042748 0.169107
-0.043532 0.169659
-0.044299 0.170253
-0.045035 0.170839
-0.045731 0.171372
-0.046380 0.171815
-0.046978 0.172137
-0.047521 0.172322
-0.048003 0.172364
-0.048422 0.172267
-0.048776 0.172052
-0.049068 0.171749
-0.049308 0.171399
-0.049507 0.171049
-0.049679 0.170748
-0.049836 0.170543
-0.049985 0.170468
-0.050127 0.170547
-0.050258 0.170782
-0.050375 0.171159
-0.050475 0.171650
-0.050554 0.172211
-0.050618 0.172793
-0.050671 0.173341
-0.050725 0.173806
-0.050792 0.174140
-0.050885 0.174306
-0.051014 0.174277
-0.051186 0.174037
-0.051400 0.173586
-0.051652 0.172936
-0.051938 0.172114
-0.052253 0.171161
-0.052599 0.170126
-0.052976 0.169070
-0.053388 0.168056
-0.053837 0.167146
-0.054326 0.166394
-0.054857 0.165842
-0.055427 0.165516
-0.056037 0.165427
-0.056681 0.165569
-0.057353 0.165919
-0.058046 0.166441
-0.058751 0.167088
-0.059462 0.167808
-0.060172 0.168546
-0.060877 0.169254
-0.061573 0.169887
-0.062252 0.170413
-0.062907 0.170807
-0.063533 0.171058
-0.064124 0.171161
-0.064681 0.171126
-0.065212 0.170968
-0.065727 0.170716
-0.066244 0.170407
-0.066782 0.170082
-0.067363 0.169785
-0.068008 0.169556
-0.068733 0.169426
-0.069549 0.169412
-0.070457 0.169516
-0.071449 0.169727
-0.072510 0.170016
-0.073616 0.170351
-0.074737 0.170690
-0.075841 0.170994
-0.076894 0.171226
-0.077863 0.171354
-0.078720 0.171355
-0.079445 0.171206
-0.080028 0.170893
-0.080469 0.170406
-0.080782 0.169744
-0.080989 0.168914
-0.081118 0.167938
-0.081203 0.166848
-0.081281 0.165689
-0.081386 0.164512
-0.081551 0.163369
-0.081806 0.162308
-0.082170 0.161366
-0.082656 0.160567
-0.083268 0.159920
-0.083999 0.159420
-0.084834 0.159049
-0.085755 0.158778
-0.086737 0.158571
-0.087760 0.158391
-0.088805 0.158200
-0.089858 0.157964
-0.090912 0.157656
-0.091961 0.157256
-0.093004 0.156751
-0.094035 0.156138
-0.095054 0.155424
0.062294 0.167959
0.061668 0.167774
0.061077 0.167526
0.060528 0.167241
0.060031 0.166950
0.059592 0.166686
0.059221 0.166480
0.058925 0.166361
0.058711 0.166352
0.058585 0.166473
0.058551 0.166735
0.058610 0.167141
0.058762 0.167684
0.059003 0.168349
0.059328 0.169109
0.059726 0.169927
0.060183 0.170761
0.060681 0.171566
0.061199 0.172297
0.061718 0.172916
0.062220 0.173394
0.062688 0.173709
0.063110 0.173853
0.063479 0.173823
0.063789 0.173629
0.064039 0.173287
0.064230 0.172822
0.064365 0.172264
0.064449 0.171651
0.064491 0.171019
0.064501 0.170407
0.064488 0.169850
0.064463 0.169375
0.064432 0.169004
0.064398 0.168747
0.064361 0.168604
0.064313 0.168565
0.064244 0.168611
0.064141 0.168715
0.063992 0.168845
0.063785 0.168970
0.063510 0.169061
0.063160 0.169094
0.062730 0.169055
0.062219 0.168937
0.061628 0.168744
0.060961 0.168486
0.060228 0.168185
0.059439 0.167866
0.058609 0.167561
0.057757 0.167303
0.056898 0.167126
0.056053 0.167060
0.055236 0.167135
0.054459 0.167372
0.053732 0.167784
0.053057 0.168378
0.052438 0.169145
0.051873 0.170065
0.051361 0.171105
0.050895 0.172223
0.050466 0.173371
0.050063 0.174502
0.049672 0.175570
0.049280 0.176537
0.048877 0.177369
0.048451 0.178044
0.047998 0.178547
0.047514 0.178871
0.047000 0.179018
0.046462 0.178999
0.045903 0.178830
0.045332 0.178537
0.044753 0.178152
0.044169 0.177711
0.043580 0.177253
0.042981 0.176819
0.042364 0.176444
0.041721 0.176157
0.041050 0.175977
0.040352 0.175911
0.039638 0.175953
0.038917 0.176082
0.038199 0.176270
0.037492 0.176481
0.036803 0.176680
0.036137 0.176835
0.035498 0.176915
0.034893 0.176900
0.034327 0.176775
0.033806 0.176535
0.033336 0.176182
0.032920 0.175728
0.032561 0.175193
0.032261 0.174602
0.032018 0.173983
0.031833 0.173373
0.031704 0.172806
0.031632 0.172319
0.031620 0.171947
0.031675 0.171720
-0.178385 0.088113
-0.178747 0.087778
-0.178453 0.087299
-0.177560 0.086716
-0.176159 0.086072
-0.174358 0.085417
-0.172278 0.084797
-0.170031 0.084248
-0.167727 0.083795
-0.165470 0.083452
-0.163371 0.083230
-0.161561 0.083143
-0.160185 0.083213
-0.159388 0.083467
-0.159276 0.083922
-0.159885 0.084579
-0.161144 0.085406
-0.162882 0.086346
-0.164865 0.087328
-0.166849 0.088279
-0.168616 0.089140
-0.170000 0.089863
-0.170891 0.090418
-0.171232 0.090792
-0.171013 0.090984
-0.170265 0.091005
-0.169052 0.090880
-0.167459 0.090639
-0.165588 0.090317
-0.163545 0.089950
-0.161438 0.089575
-0.159374 0.089227
-0.157462 0.088943
-0.155825 0.088763
-0.154588 0.088736
-0.153882 0.088912
-0.153818 0.089337
-0.154457 0.090043
-0.155778 0.091025
-0.157668 0.092236
-0.159930 0.093593
-0.162339 0.094995
-0.164672 0.096339
-0.166744 0.097542
-0.168419 0.098541
-0.169611 0.099295
-0.170281 0.099787
-0.170428 0.100015
-0.170087 0.099992
-0.169313 0.099741
-0.168181 0.099293
-0.166771 0.098679
-0.165171 0.097932
-0.163471 0.097085
-0.161774 0.096177
-0.160197 0.095254
-0.158876 0.094372
-0.157949 0.093593
-0.157545 0.092979
-0.157756 0.092572
-0.158603 0.092384
-0.160025 0.092391
-0.161877 0.092532
-0.163958 0.092735
-0.166058 0.092927
-0.167986 0.093049
-0.169594 0.093062
-0.170783 0.092945
-0.171501 0.092689
-0.171731 0.092297
-0.171490 0.091780
-0.170811 0.091152
-0.169748 0.090433
-0.168364 0.089643
-0.166732 0.088806
-0.164938 0.087947
-0.163081 0.087095
-0.161282 0.086286
-0.159681 0.085560
-0.158439 0.084961
-0.157717 0.084534
-0.157655 0.084315
-0.158337 0.084326
-0.159758 0.084565
-0.161807 0.085001
-0.164287 0.085581
-0.166956 0.086238
-0.169578 0.086914
-0.171953 0.087557
-0.173936 0.088136
-0.175436 0.088631
-0.176407 0.089036
-0.176840 0.089351
-0.176751 0.089580
-0.176171 0.089729
-0.175140 0.089799
-0.173709 0.089792
-0.171942 0.089707
-0.169922 0.089549
-0.167762 0.089332
-0.165597 0.089082
0.070440 -0.160500
0.069950 -0.160951
0.069287 -0.161090
0.068469 -0.160901
0.067529 -0.160394
0.066510 -0.159606
0.065464 -0.158601
0.064447 -0.157462
0.063516 -0.156287
0.062717 -0.155179
0.062085 -0.154238
0.061633 -0.153550
0.061359 -0.153186
0.061247 -0.153193
0.061274 -0.153596
0.061415 -0.154391
0.061642 -0.155545
0.061932 -0.156994
0.062261 -0.158647
0.062603 -0.160391
0.062933 -0.162102
0.063228 -0.163658
0.063466 -0.164950
0.063627 -0.165888
0.063698 -0.166411
0.063671 -0.166486
0.063541 -0.166114
0.063313 -0.165328
0.062994 -0.164195
0.062599 -0.162806
0.062148 -0.161277
0.061668 -0.159738
0.061187 -0.158323
0.060740 -0.157157
0.060365 -0.156352
0.060095 -0.155993
0.059961 -0.156133
0.059980 -0.156787
0.060157 -0.157934
0.060479 -0.159509
0.060919 -0.161416
0.061437 -0.163529
0.061989 -0.165704
0.062527 -0.167794
0.063007 -0.169657
0.063389 -0.171170
0.063645 -0.172235
0.063756 -0.172786
0.063711 -0.172789
0.063516 -0.172247
0.063183 -0.171196
0.062741 -0.169704
0.062227 -0.167866
0.061688 -0.165799
0.061173 -0.163633
0.060734 -0.161503
0.060410 -0.159541
0.060232 -0.157863
0.060210 -0.156566
0.060342 -0.155715
0.060609 -0.155342
0.060982 -0.155445
0.061426 -0.155977
0.061902 -0.156861
0.062370 -0.157987
0.062793 -0.159230
0.063141 -0.160459
0.063386 -0.161555
0.063508 -0.162415
0.063497 -0.162965
0.063348 -0.163157
0.063067 -0.162975
0.062667 -0.162431
0.062166 -0.161566
0.061590 -0.160444
0.060967 -0.159153
0.060328 -0.157797
0.059705 -0.156494
0.059128 -0.155370
0.058625 -0.154543
0.058216 -0.154122
0.057915 -0.154186
0.057726 -0.154784
0.057642 -0.155924
0.057643 -0.157569
0.057700 -0.159635
0.057771 -0.162000
0.057813 -0.164520
0.057782 -0.167040
0.057638 -0.169408
0.057352 -0.171493
0.056906 -0.173188
0.056294 -0.174417
0.055520 -0.175137
0.054600 -0.175336
0.053555 -0.175035
0.052413 -0.174282
0.051204 -0.173148
0.049961 -0.171727
0.048714 -0.170129
0.047495 -0.168474
0.188837 0.065536
0.188806 0.066201
0.188350 0.066765
0.187483 0.067236
0.186266 0.067630
0.184789 0.067966
0.183163 0.068262
0.181497 0.068534
0.179874 0.068790
0.178344 0.069035
0.176925 0.069268
0.175623 0.069493
0.174445 0.069720
0.173409 0.069968
0.172541 0.070258
0.171867 0.070614
0.171394 0.071053
0.171106 0.071579
0.170958 0.072187
0.170886 0.072857
0.170813 0.073562
0.170664 0.074272
0.170376 0.074958
0.169908 0.075595
0.169245 0.076168
0.168402 0.076668
0.167426 0.077099
0.166390 0.077472
0.165384 0.077808
0.164505 0.078133
0.163836 0.078477
0.163435 0.078864
0.163329 0.079311
0.163522 0.079826
0.164003 0.080408
0.164762 0.081051
0.165789 0.081745
0.167077 0.082477
0.168602 0.083228
0.170322 0.083973
0.172163 0.084682
0.174024 0.085322
0.175787 0.085861
0.177326 0.086275
0.178527 0.086549
0.179300 0.086682
0.179587 0.086683
0.179369 0.086576
0.178668 0.086390
0.177550 0.086164
0.176112 0.085936
0.174476 0.085744
0.172761 0.085618
0.171075 0.085577
0.169499 0.085629
0.168091 0.085773
0.166897 0.086009
0.165955 0.086337
0.165296 0.086763
0.164936 0.087294
0.164866 0.087931
0.165041 0.088665
0.165384 0.089476
0.165792 0.090330
0.166146 0.091192
0.166335 0.092022
0.166258 0.092789
0.165841 0.093469
0.165044 0.094051
0.163858 0.094534
0.162316 0.094930
0.160486 0.095261
0.158464 0.095560
0.156368 0.095871
0.154316 0.096238
0.152415 0.096709
0.150750 0.097319
0.149384 0.098094
0.148368 0.099051
0.147743 0.100200
0.147544 0.101542
0.147792 0.103074
0.148482 0.104778
0.149573 0.106620
0.150985 0.108546
0.152599 0.110487
0.154277 0.112367
0.155873 0.114112
0.157249 0.115657
0.158287 0.116954
0.158900 0.117969
0.159033 0.118690
0.158671 0.119125
0.157836 0.119301
0.156591 0.119264
0.155029 0.119075
0.153269 0.118807
0.151434 0.118529
0.149640 0.118303
0.147985 0.118177
0.146542 0.118185
-0.190095 0.049498
-0.190468 0.049129
-0.190382 0.048744
-0.189892 0.048362
-0.189077 0.047997
-0.188028 0.047665
-0.186832 0.047376
-0.185559 0.047130
-0.184267 0.046927
-0.183009 0.046755
-0.181846 0.046608
-0.180851 0.046477
-0.180109 0.046360
-0.179699 0.046256
-0.179678 0.046169
-0.180060 0.046101
-0.180807 0.046054
-0.181828 0.046023
-0.182990 0.046001
-0.184145 0.045977
-0.185150 0.045940
-0.185889 0.045875
-0.186286 0.045774
-0.186308 0.045627
-0.185963 0.045428
-0.185293 0.045172
-0.184361 0.044857
-0.183239 0.044483
-0.181998 0.044053
-0.180707 0.043572
-0.179425 0.043050
-0.178217 0.042503
-0.177156 0.041948
-0.176326 0.041407
-0.175816 0.040903
-0.175713 0.040452
-0.176082 0.040069
-0.176950 0.039755
-0.178291 0.039505
-0.180029 0.039305
-0.182036 0.039138
-0.184157 0.038985
-0.186233 0.038828
-0.188119 0.038654
-0.189706 0.038453
-0.190921 0.038221
-0.191731 0.037955
-0.192139 0.037656
-0.192170 0.037329
-0.191862 0.036978
-0.191256 0.036608
-0.190396 0.036221
-0.189327 0.035822
-0.188105 0.035411
-0.186805 0.034985
-0.185521 0.034542
-0.184367 0.034078
-0.183460 0.033593
-0.182905 0.033084
-0.182773 0.032555
-0.183086 0.032010
-0.183807 0.031455
-0.184843 0.030896
-0.186059 0.030338
-0.187308 0.029788
-0.188451 0.029254
-0.189378 0.028744
-0.190010 0.028268
-0.190307 0.027837
-0.190258 0.027460
-0.189875 0.027145
-0.189179 0.026898
-0.188202 0.026719
-0.186980 0.026607
-0.185559 0.026557
-0.184003 0.026560
-0.182394 0.026605
-0.180833 0.026681
-0.179438 0.026777
-0.178327 0.026884
-0.177610 0.026994
-0.177370 0.027103
-0.177649 0.027209
-0.178437 0.027309
-0.179668 0.027405
-0.181227 0.027500
-0.182968 0.027597
-0.184741 0.027703
-0.186411 0.027826
-0.187870 0.027972
-0.189046 0.028148
-0.189900 0.028361
-0.190415 0.028614
-0.190589 0.028909
-0.190432 0.029244
-0.189961 0.029613
-0.189204 0.030006
-0.188205 0.030408
-0.187026 0.030804
-0.185754 0.031179
-0.184491 0.031521
0.078689 -0.152432
0.078103 -0.152740
0.077427 -0.152888
0.076679 -0.152897
0.075878 -0.152793
0.075045 -0.152610
0.074201 -0.152387
0.073364 -0.152172
0.072551 -0.152022
0.071781 -0.152004
0.071070 -0.152196
0.070432 -0.152673
0.069877 -0.153503
0.069406 -0.154724
0.069010 -0.156331
0.068666 -0.158266
0.068344 -0.160426
0.068010 -0.162678
0.067633 -0.164883
0.067190 -0.166914
0.066667 -0.168670
0.066061 -0.170080
0.065377 -0.171103
0.064624 -0.171722
0.063812 -0.171945
0.062951 -0.171792
0.062050 -0.171298
0.061112 -0.170503
0.060143 -0.169456
0.059147 -0.168220
0.058132 -0.166866
0.057114 -0.165482
0.056112 -0.164170
0.055151 -0.163035
0.054257 -0.162175
0.053452 -0.161661
0.052747 -0.161520
0.052142 -0.161725
0.051622 -0.162203
0.051167 -0.162849
0.050754 -0.163553
0.050360 -0.164217
0.049967 -0.164767
0.049565 -0.165152
0.049145 -0.165350
0.048705 -0.165353
0.048244 -0.165168
0.047765 -0.164811
0.047273 -0.164302
0.046773 -0.163665
0.046270 -0.162931
0.045772 -0.162141
0.045286 -0.161346
0.044821 -0.160616
0.044387 -0.160035
0.043995 -0.159696
0.043650 -0.159688
0.043356 -0.160084
0.043109 -0.160919
0.042898 -0.162178
0.042705 -0.163795
0.042513 -0.165666
0.042302 -0.167667
0.042055 -0.169678
0.041761 -0.171593
0.041411 -0.173330
0.041001 -0.174831
0.040528 -0.176055
0.039992 -0.176981
0.039391 -0.177590
0.038724 -0.177874
0.037992 -0.177826
0.037196 -0.177449
0.036342 -0.176759
0.035435 -0.175788
0.034485 -0.174592
0.033503 -0.173249
0.032499 -0.171859
0.031481 -0.170541
0.030456 -0.169413
0.029427 -0.168576
0.028396 -0.168092
0.027359 -0.167964
0.026307 -0.168140
0.025228 -0.168534
0.024110 -0.169049
0.022946 -0.169599
0.021732 -0.170117
0.020470 -0.170560
0.019165 -0.170898
0.017826 -0.171114
0.016465 -0.171192
0.015097 -0.171115
0.013733 -0.170866
0.012384 -0.170431
0.011061 -0.169808
0.009765 -0.169009
0.008498 -0.168068
0.007256 -0.167043
0.006029 -0.166012
0.004806 -0.165077
-0.111186 -0.129400
-0.111680 -0.129855
-0.112319 -0.130474
-0.113094 -0.131227
-0.113991 -0.132076
-0.114988 -0.132984
-0.116048 -0.133896
-0.117119 -0.134743
-0.118143 -0.135456
-0.119057 -0.135965
-0.119816 -0.136226
-0.120384 -0.136205
-0.120751 -0.135906
-0.120925 -0.135358
-0.120937 -0.134612
-0.120835 -0.133749
-0.120682 -0.132862
-0.120537 -0.132036
-0.120456 -0.131345
-0.120471 -0.130829
-0.120594 -0.130499
-0.120813 -0.130335
-0.121103 -0.130302
-0.121437 -0.130367
-0.121786 -0.130495
-0.122125 -0.130664
-0.122428 -0.130846
-0.122668 -0.131018
-0.122812 -0.131141
-0.122827 -0.131175
-0.122678 -0.131068
-0.122343 -0.130785
-0.121812 -0.130297
-0.121091 -0.129595
-0.120208 -0.128693
-0.119207 -0.127631
-0.118152 -0.126470
-0.117117 -0.125290
-0.116183 -0.124179
-0.115424 -0.123225
-0.114897 -0.122495
-0.114632 -0.122032
-0.114631 -0.121852
-0.114875 -0.121947
-0.115328 -0.122291
-0.115952 -0.122858
-0.116708 -0.123617
-0.117561 -0.124538
-0.118478 -0.125589
-0.119421 -0.126729
-0.120349 -0.127904
-0.121211 -0.129049
-0.121958 -0.130094
-0.122545 -0.130972
-0.122936 -0.131631
-0.123118 -0.132040
-0.123096 -0.132197
-0.122894 -0.132121
-0.122555 -0.131860
-0.122137 -0.131481
-0.121702 -0.131060
-0.121310 -0.130670
-0.121007 -0.130373
-0.120819 -0.130203
-0.120753 -0.130168
-0.120795 -0.130254
-0.120928 -0.130440
-0.121132 -0.130699
-0.121393 -0.131014
-0.121703 -0.131376
-0.122051 -0.131768
-0.122426 -0.132175
-0.122801 -0.132560
-0.123137 -0.132872
-0.123388 -0.133049
-0.123511 -0.133029
-0.123470 -0.132767
-0.123249 -0.132237
-0.122851 -0.131448
-0.122298 -0.130426
-0.121636 -0.129237
-0.120922 -0.127958
-0.120222 -0.126678
-0.119597 -0.125478
-0.119087 -0.124410
-0.118718 -0.123515
-0.118488 -0.122794
-0.118381 -0.122241
-0.118367 -0.121828
-0.118417 -0.121535
-0.118513 -0.121354
-0.118639 -0.121274
-0.118791 -0.121300
-0.118966 -0.121435
-0.119158 -0.121672
-0.119349 -0.121993
-0.119510 -0.122357
-0.119606 -0.122718
-0.119603 -0.123031
-0.119494 -0.123285
-0.119264 -0.123447
-0.161721 -0.086194
-0.161642 -0.086020
-0.161321 -0.085689
-0.160789 -0.085220
-0.160091 -0.084643
-0.159281 -0.083998
-0.158422 -0.083330
-0.157582 -0.082690
-0.156828 -0.082127
-0.156229 -0.081693
-0.155846 -0.081430
-0.155728 -0.081375
-0.155906 -0.081549
-0.156382 -0.081955
-0.157131 -0.082575
-0.158094 -0.083371
-0.159189 -0.084287
-0.160323 -0.085252
-0.161402 -0.086195
-0.162344 -0.087046
-0.163084 -0.087743
-0.163577 -0.088239
-0.163800 -0.088499
-0.163745 -0.088505
-0.163418 -0.088255
-0.162839 -0.087764
-0.162043 -0.087063
-0.161077 -0.086195
-0.159999 -0.085214
-0.158879 -0.084176
-0.157796 -0.083143
-0.156833 -0.082176
-0.156077 -0.081334
-0.155604 -0.080670
-0.155475 -0.080220
-0.155717 -0.080000
-0.156321 -0.079999
-0.157237 -0.080182
-0.158385 -0.080492
-0.159666 -0.080866
-0.160976 -0.081240
-0.162223 -0.081560
-0.163330 -0.081783
-0.164239 -0.081881
-0.164912 -0.081838
-0.165329 -0.081651
-0.165482 -0.081326
-0.165377 -0.080876
-0.165036 -0.080325
-0.164492 -0.079696
-0.163790 -0.079021
-0.162990 -0.078332
-0.162164 -0.077666
-0.161390 -0.077062
-0.160756 -0.076563
-0.160346 -0.076211
-0.160235 -0.076043
-0.160473 -0.076084
-0.161076 -0.076341
-0.162013 -0.076802
-0.163215 -0.077431
-0.164579 -0.078178
-0.165994 -0.078988
-0.167347 -0.079804
-0.168543 -0.080580
-0.169507 -0.081274
-0.170184 -0.081858
-0.170542 -0.082309
-0.170566 -0.082613
-0.170259 -0.082764
-0.169642 -0.082760
-0.168748 -0.082609
-0.167625 -0.082325
-0.166332 -0.081933
-0.164940 -0.081468
-0.163531 -0.080972
-0.162195 -0.080499
-0.161024 -0.080104
-0.160104 -0.079842
-0.159502 -0.079759
-0.159256 -0.079882
-0.159363 -0.080212
-0.159781 -0.080729
-0.160434 -0.081388
-0.161230 -0.082133
-0.162076 -0.082906
-0.162885 -0.083648
-0.163585 -0.084311
-0.164122 -0.084853
-0.164456 -0.085242
-0.164559 -0.085453
-0.164420 -0.085474
-0.164037 -0.085301
-0.163423 -0.084942
-0.162600 -0.084412
-0.161605 -0.083742
-0.160488 -0.082969
-0.159309 -0.082143
-0.158140 -0.081320
-0.157060 -0.080562
-0.156145 -0.079929
0.170617 -0.059517
0.170836 -0.058693
0.171551 -0.058029
0.172736 -0.057522
0.174315 -0.057147
0.176173 -0.056868
0.178177 -0.056640
0.180193 -0.056415
0.182096 -0.056147
0.183780 -0.055794
0.185157 -0.055326
0.186161 -0.054721
0.186744 -0.053969
0.186884 -0.053071
0.186578 -0.052033
0.185847 -0.050869
0.184728 -0.049601
0.183284 -0.048256
0.181594 -0.046869
0.179755 -0.045485
0.177879 -0.044153
0.176087 -0.042929
0.174497 -0.041866
0.173215 -0.041010
0.172322 -0.040390
0.171863 -0.040018
0.171846 -0.039885
0.172244 -0.039961
0.173004 -0.040201
0.174055 -0.040556
0.175314 -0.040973
0.176690 -0.041404
0.178088 -0.041805
0.179414 -0.042144
0.180588 -0.042397
0.181543 -0.042547
0.182234 -0.042589
0.182636 -0.042524
0.182747 -0.042360
0.182586 -0.042114
0.182195 -0.041810
0.181635 -0.041478
0.180985 -0.041153
0.180334 -0.040871
0.179776 -0.040665
0.179399 -0.040562
0.179274 -0.040578
0.179444 -0.040720
0.179924 -0.040984
0.180692 -0.041354
0.181704 -0.041808
0.182892 -0.042320
0.184179 -0.042860
0.185479 -0.043395
0.186702 -0.043895
0.187764 -0.044331
0.188590 -0.044675
0.189121 -0.044907
0.189317 -0.045011
0.189159 -0.044978
0.188650 -0.044806
0.187816 -0.044498
0.186708 -0.044068
0.185398 -0.043537
0.183979 -0.042935
0.182562 -0.042297
0.181262 -0.041664
0.180187 -0.041074
0.179429 -0.040562
0.179048 -0.040152
0.179066 -0.039857
0.179466 -0.039676
0.180204 -0.039595
0.181209 -0.039590
0.182399 -0.039633
0.183686 -0.039689
0.184976 -0.039727
0.186182 -0.039716
0.187223 -0.039628
0.188031 -0.039440
0.188557 -0.039135
0.188769 -0.038702
0.188659 -0.038139
0.188241 -0.037455
0.187550 -0.036668
0.186646 -0.035811
0.185610 -0.034920
0.184539 -0.034041
0.183541 -0.033215
0.182718 -0.032479
0.182160 -0.031862
0.181931 -0.031378
0.182059 -0.031030
0.182536 -0.030808
0.183320 -0.030693
0.184346 -0.030661
0.185529 -0.030684
0.186780 -0.030731
0.188005 -0.030776
0.189116 -0.030790
0.190034 -0.030753
-0.073657 -0.167007
-0.073891 -0.167228
-0.074002 -0.167036
-0.073994 -0.166459
-0.073885 -0.165552
-0.073704 -0.164400
-0.073487 -0.163095
-0.073271 -0.161726
-0.073085 -0.160364
-0.072945 -0.159057
-0.072860 -0.157834
-0.072835 -0.156719
-0.072877 -0.155742
-0.072998 -0.154943
-0.073212 -0.154361
-0.073527 -0.154023
-0.073939 -0.153931
-0.074427 -0.154051
-0.074954 -0.154321
-0.075473 -0.154659
-0.075933 -0.154980
-0.076292 -0.155202
-0.076513 -0.155263
-0.076575 -0.155121
-0.076470 -0.154761
-0.076204 -0.154197
-0.075794 -0.153467
-0.075268 -0.152629
-0.074655 -0.151757
-0.073988 -0.150922
-0.073296 -0.150187
-0.072604 -0.149600
-0.071939 -0.149195
-0.071328 -0.149000
-0.070801 -0.149043
-0.070389 -0.149355
-0.070121 -0.149966
-0.070013 -0.150893
-0.070063 -0.152128
-0.070253 -0.153627
-0.070544 -0.155315
-0.070893 -0.157097
-0.071248 -0.158868
-0.071566 -0.160532
-0.071805 -0.162005
-0.071937 -0.163224
-0.071939 -0.164151
-0.071802 -0.164770
-0.071525 -0.165093
-0.071120 -0.165149
-0.070604 -0.164986
-0.070003 -0.164652
-0.069341 -0.164197
-0.068647 -0.163667
-0.067943 -0.163100
-0.067254 -0.162540
-0.066604 -0.162036
-0.066015 -0.161639
-0.065503 -0.161401
-0.065079 -0.161350
-0.064738 -0.161491
-0.064464 -0.161793
-0.064230 -0.162197
-0.064006 -0.162629
-0.063762 -0.163011
-0.063472 -0.163275
-0.063122 -0.163368
-0.062704 -0.163258
-0.062220 -0.162936
-0.061681 -0.162415
-0.061104 -0.161731
-0.060510 -0.160932
-0.059921 -0.160077
-0.059354 -0.159221
-0.058823 -0.158414
-0.058338 -0.157696
-0.057907 -0.157100
-0.057542 -0.156661
-0.057256 -0.156418
-0.057067 -0.156416
-0.056994 -0.156696
-0.057049 -0.157283
-0.057235 -0.158170
-0.057544 -0.159312
-0.057953 -0.160627
-0.058434 -0.162015
-0.058956 -0.163367
-0.059488 -0.164584
-0.060000 -0.165588
-0.060468 -0.166321
-0.060875 -0.166754
-0.061207 -0.166883
-0.061457 -0.166729
-0.061624 -0.166333
-0.061710 -0.165750
-0.061725 -0.165040
-0.061678 -0.164261
-0.061585 -0.163461
-0.061462 -0.162683
-0.061331 -0.161967
-0.061215 -0.161357
0.025182 -0.169955
0.025389 -0.169374
0.025594 -0.168803
0.025789 -0.168302
0.025972 -0.167925
0.026138 -0.167712
0.026286 -0.167682
0.026415 -0.167832
0.026524 -0.168137
0.026613 -0.168560
0.026684 -0.169058
0.026737 -0.169591
0.026774 -0.170126
0.026796 -0.170639
0.026805 -0.171107
0.026797 -0.171513
0.026769 -0.171835
0.026715 -0.172047
0.026628 -0.172123
0.026501 -0.172040
0.026327 -0.171784
0.026103 -0.171359
0.025831 -0.170787
0.025516 -0.170110
0.025167 -0.169382
0.024798 -0.168669
0.024422 -0.168031
0.024052 -0.167521
0.023698 -0.167178
0.023367 -0.167017
0.023059 -0.167035
0.022773 -0.167214
0.022503 -0.167526
0.022240 -0.167942
0.021978 -0.168437
0.021706 -0.168986
0.021415 -0.169570
0.021098 -0.170164
0.020747 -0.170741
0.020355 -0.171264
0.019919 -0.171699
0.019437 -0.172010
0.018912 -0.172173
0.018351 -0.172178
0.017763 -0.172034
0.017160 -0.171771
0.016552 -0.171435
0.015949 -0.171080
0.015359 -0.170764
0.014788 -0.170539
0.014238 -0.170440
0.013714 -0.170487
0.013216 -0.170677
0.012748 -0.170994
0.012310 -0.171412
0.011905 -0.171905
0.011533 -0.172449
0.011195 -0.173025
0.010891 -0.173608
0.010617 -0.174175
0.010370 -0.174690
0.010145 -0.175114
0.009936 -0.175405
0.009737 -0.175528
0.009546 -0.175461
0.009359 -0.175202
0.009172 -0.174769
0.008984 -0.174200
0.008790 -0.173548
0.008588 -0.172870
0.008375 -0.172223
0.008150 -0.171657
0.007910 -0.171206
0.007654 -0.170889
0.007383 -0.170711
0.007098 -0.170662
0.006799 -0.170730
0.006491 -0.170899
0.006177 -0.171153
0.005863 -0.171476
0.005551 -0.171843
0.005247 -0.172222
0.004953 -0.172574
0.004672 -0.172851
0.004404 -0.173011
0.004150 -0.173017
0.003909 -0.172850
0.003677 -0.172512
0.003451 -0.172023
0.003227 -0.171426
0.003000 -0.170774
0.002766 -0.170128
0.002522 -0.169548
0.002262 -0.169081
0.001982 -0.168764
0.001680 -0.168615
0.001352 -0.168635
0.000998 -0.168815
0.000618 -0.169138
0.000211 -0.169585
-0.000220 -0.170132
0.050605 -0.159922
0.051074 -0.159873
0.051594 -0.160036
0.052161 -0.160396
0.052762 -0.160925
0.053388 -0.161583
0.054028 -0.162330
0.054677 -0.163128
0.055332 -0.163953
0.055996 -0.164787
0.056669 -0.165612
0.057350 -0.166407
0.058031 -0.167142
0.058701 -0.167778
0.059345 -0.168279
0.059951 -0.168618
0.060510 -0.168784
0.061018 -0.168788
0.061477 -0.168659
0.061895 -0.168439
0.062279 -0.168175
0.062643 -0.167913
0.062999 -0.167689
0.063359 -0.167526
0.063733 -0.167427
0.064127 -0.167378
0.064540 -0.167349
0.064969 -0.167307
0.065407 -0.167221
0.065847 -0.167070
0.066286 -0.166846
0.066718 -0.166549
0.067138 -0.166178
0.067539 -0.165727
0.067912 -0.165185
0.068249 -0.164536
0.068542 -0.163769
0.068788 -0.162883
0.068990 -0.161890
0.069156 -0.160814
0.069299 -0.159690
0.069435 -0.158558
0.069582 -0.157461
0.069757 -0.156438
0.069975 -0.155523
0.070245 -0.154742
0.070574 -0.154105
0.070960 -0.153610
0.071402 -0.153242
0.071896 -0.152979
0.072442 -0.152800
0.073047 -0.152687
0.073721 -0.152636
0.074478 -0.152644
0.075328 -0.152712
0.076279 -0.152834
0.077326 -0.152992
0.078455 -0.153165
0.079646 -0.153324
0.080877 -0.153447
0.082125 -0.153521
0.083374 -0.153543
0.084612 -0.153524
0.085832 -0.153480
0.087029 -0.153432
0.088205 -0.153398
0.089360 -0.153389
0.090497 -0.153407
0.091618 -0.153439
0.092721 -0.153461
0.093801 -0.153437
0.094854 -0.153332
0.095876 -0.153118
0.096868 -0.152780
0.097832 -0.152316
0.098774 -0.151737
0.099699 -0.151053
0.100603 -0.150273
0.101478 -0.149400
0.102309 -0.148431
0.103083 -0.147366
0.103792 -0.146212
0.104434 -0.144987
0.105017 -0.143717
0.105555 -0.142436
0.106065 -0.141180
0.106566 -0.139983
0.107074 -0.138875
0.107602 -0.137878
0.108152 -0.136999
0.108720 -0.136236
0.109296 -0.135571
0.109866 -0.134979
0.110418 -0.134435
0.110949 -0.133917
0.111466 -0.133414
0.111985 -0.132927
0.112527 -0.132460
0.113112 -0.132018
0.113753 -0.131602
0.114455 -0.131204
0.001716 -0.176583
0.002213 -0.176079
0.002747 -0.175487
0.003317 -0.174865
0.003919 -0.174256
0.004547 -0.173690
0.005190 -0.173188
0.005836 -0.172761
0.006471 -0.172422
0.007085 -0.172177
0.007666 -0.172033
0.008206 -0.171988
0.008702 -0.172027
0.009151 -0.172122
0.009555 -0.172226
0.009920 -0.172284
0.010250 -0.172237
0.010553 -0.172031
0.010835 -0.171626
0.011104 -0.171005
0.011363 -0.170168
0.011616 -0.169141
0.011865 -0.167969
0.012110 -0.166712
0.012350 -0.165437
0.012583 -0.164214
0.012806 -0.163109
0.013017 -0.162181
0.013217 -0.161479
0.013407 -0.161042
0.013592 -0.160901
0.013779 -0.161076
0.013972 -0.161573
0.014178 -0.162387
0.014399 -0.163492
0.014637 -0.164843
0.014887 -0.166375
0.015144 -0.168008
0.015398 -0.169652
0.015641 -0.171217
0.015862 -0.172623
0.016055 -0.173808
0.016216 -0.174732
0.016344 -0.175377
0.016442 -0.175749
0.016516 -0.175873
0.016576 -0.175791
0.016633 -0.175551
0.016698 -0.175205
0.016784 -0.174806
0.016899 -0.174398
0.017050 -0.174022
0.017237 -0.173714
0.017455 -0.173503
0.017695 -0.173410
0.017944 -0.173447
0.018188 -0.173612
0.018416 -0.173884
0.018619 -0.174222
0.018791 -0.174570
0.018931 -0.174862
0.019044 -0.175035
0.019133 -0.175036
0.019208 -0.174827
0.019276 -0.174394
0.019345 -0.173742
0.019425 -0.172896
0.019524 -0.171891
0.019648 -0.170773
0.019805 -0.169590
0.020001 -0.168391
0.020240 -0.167223
0.020528 -0.166133
0.020869 -0.165165
0.021267 -0.164363
0.021726 -0.163766
0.022252 -0.163409
0.022850 -0.163312
0.023523 -0.163477
0.024271 -0.163884
0.025087 -0.164489
0.025961 -0.165226
0.026874 -0.166018
0.027804 -0.166785
0.028729 -0.167457
0.029626 -0.167980
0.030476 -0.168320
0.031265 -0.168466
0.031985 -0.168427
0.032634 -0.168227
0.033217 -0.167903
0.033746 -0.167496
0.034234 -0.167047
0.034700 -0.166594
0.035159 -0.166175
0.035628 -0.165824
0.036117 -0.165578
0.036634 -0.165476
0.037181 -0.165553
0.037753 -0.165837
0.038341 -0.166344
-0.186629 0.015169
-0.186235 0.015169
-0.185803 0.015147
-0.185347 0.015101
-0.184886 0.015031
-0.184437 0.014937
-0.184018 0.014821
-0.183644 0.014690
-0.183324 0.014548
-0.183066 0.014402
-0.182879 0.014258
-0.182771 0.014121
-0.182753 0.013992
-0.182839 0.013873
-0.183037 0.013761
-0.183354 0.013650
-0.183785 0.013531
-0.184314 0.013394
-0.184916 0.013229
-0.185556 0.013025
-0.186200 0.012778
-0.186815 0.012482
-0.187376 0.012139
-0.187866 0.011752
-0.188279 0.011329
-0.188613 0.010877
-0.188872 0.010408
-0.189063 0.009930
-0.189190 0.009451
-0.189254 0.008978
-0.189253 0.008513
-0.189187 0.008057
-0.189055 0.007606
-0.188863 0.007157
-0.188626 0.006700
-0.188360 0.006229
-0.188091 0.005735
-0.187842 0.005212
-0.187631 0.004656
-0.187466 0.004067
-0.187345 0.003449
-0.187254 0.002808
-0.187173 0.002152
-0.187084 0.001488
-0.186968 0.000820
-0.186818 0.000149
-0.186634 -0.000530
-0.186420 -0.001223
-0.186189 -0.001938
-0.185954 -0.002685
-0.185724 -0.003472
-0.185507 -0.004303
-0.185304 -0.005176
-0.185114 -0.006083
-0.184934 -0.007012
-0.184768 -0.007948
-0.184622 -0.008874
-0.184512 -0.009778
-0.184455 -0.010649
-0.184466 -0.011479
-0.184553 -0.012264
-0.184710 -0.013001
-0.184920 -0.013692
-0.185151 -0.014337
-0.185369 -0.014938
-0.185540 -0.015497
-0.185636 -0.016017
-0.185642 -0.016498
-0.185550 -0.016942
-0.185365 -0.017350
-0.185098 -0.017724
-0.184765 -0.018064
-0.184384 -0.018370
-0.183970 -0.018640
-0.183539 -0.018874
-0.183105 -0.019073
-0.182683 -0.019240
-0.182290 -0.019379
-0.181948 -0.019499
-0.181685 -0.019612
-0.181531 -0.019730
-0.181515 -0.019865
-0.181661 -0.020029
-0.181977 -0.020226
-0.182454 -0.020458
-0.183064 -0.020721
-0.183768 -0.021005
-0.184515 -0.021300
-0.185258 -0.021594
-0.185952 -0.021876
-0.186561 -0.022136
-0.187057 -0.022368
-0.187422 -0.022564
-0.187643 -0.022721
-0.187714 -0.022840
-0.187631 -0.022921
-0.187394 -0.022972
-0.187008 -0.022999
-0.186483 -0.023014
-0.185839 -0.023031
-0.185100 -0.023062
0.035359 0.171360
0.034418 0.171637
0.033576 0.172247
0.032824 0.173190
0.032150 0.174438
0.031542 0.175933
0.030984 0.177596
0.030462 0.179327
0.029955 0.181022
0.029447 0.182582
0.028920 0.183920
0.028363 0.184967
0.027766 0.185681
0.027125 0.186044
0.026443 0.186062
0.025725 0.185766
0.024981 0.185206
0.024222 0.184449
0.023462 0.183571
0.022713 0.182657
0.021990 0.181792
0.021305 0.181053
0.020669 0.180513
0.020092 0.180227
0.019577 0.180233
0.019120 0.180544
0.018713 0.181141
0.018339 0.181974
0.017975 0.182966
0.017599 0.184019
0.017190 0.185029
0.016733 0.185899
0.016219 0.186543
0.015650 0.186899
0.015033 0.186927
0.014380 0.186616
0.013708 0.185974
0.013032 0.185034
0.012366 0.183848
0.011721 0.182479
0.011105 0.181005
0.010523 0.179508
0.009975 0.178075
0.009457 0.176789
0.008960 0.175735
0.008471 0.174986
0.007976 0.174602
0.007460 0.174618
0.006910 0.175038
0.006311 0.175827
0.005652 0.176916
0.004925 0.178209
0.004122 0.179595
0.003239 0.180964
0.002277 0.182217
0.001243 0.183274
0.000144 0.184077
-0.001012 0.184591
-0.002215 0.184805
-0.003457 0.184728
-0.004728 0.184387
-0.006020 0.183823
-0.007328 0.183091
-0.008644 0.182254
-0.009970 0.181382
-0.011303 0.180551
-0.012648 0.179835
-0.014009 0.179308
-0.015390 0.179032
-0.016797 0.179046
-0.018232 0.179362
-0.019698 0.179949
-0.021192 0.180743
-0.022706 0.181650
-0.024229 0.182558
-0.025746 0.183357
-0.027243 0.183948
-0.028709 0.184255
-0.030134 0.184226
-0.031513 0.183836
-0.032842 0.183083
-0.034116 0.181988
-0.035328 0.180590
-0.036474 0.178943
-0.037553 0.177114
-0.038570 0.175176
-0.039537 0.173214
-0.040470 0.171317
-0.041389 0.169580
-0.042319 0.168101
-0.043282 0.166967
-0.044300 0.166249
-0.045387 0.165982
-0.046546 0.166165
-0.047774 0.166748
-0.049054 0.167650
-0.050365 0.168763
-0.051683 0.169973
-0.052981 0.171174
-0.054233 0.172274
-0.055420 0.173201
-0.116973 -0.123947
-0.116506 -0.123583
-0.116055 -0.123293
-0.115675 -0.123140
-0.115416 -0.123187
-0.115314 -0.123478
-0.115387 -0.124039
-0.115633 -0.124867
-0.116033 -0.125935
-0.116551 -0.127194
-0.117144 -0.128582
-0.117762 -0.130031
-0.118357 -0.131471
-0.118883 -0.132839
-0.119299 -0.134074
-0.119570 -0.135126
-0.119669 -0.135952
-0.119576 -0.136517
-0.119279 -0.136799
-0.118777 -0.136789
-0.118080 -0.136492
-0.117212 -0.135934
-0.116208 -0.135157
-0.115114 -0.134223
-0.113985 -0.133204
-0.112880 -0.132181
-0.111859 -0.131232
-0.110973 -0.130424
-0.110262 -0.129807
-0.109753 -0.129407
-0.109454 -0.129230
-0.109362 -0.129264
-0.109456 -0.129478
-0.109708 -0.129833
-0.110085 -0.130284
-0.110546 -0.130781
-0.111053 -0.131274
-0.111565 -0.131714
-0.112046 -0.132054
-0.112460 -0.132257
-0.112780 -0.132291
-0.112989 -0.132138
-0.113078 -0.131799
-0.113053 -0.131287
-0.112931 -0.130636
-0.112744 -0.129892
-0.112530 -0.129114
-0.112335 -0.128366
-0.112205 -0.127707
-0.112183 -0.127192
-0.112300 -0.126861
-0.112577 -0.126737
-0.113023 -0.126826
-0.113631 -0.127120
-0.114387 -0.127595
-0.115269 -0.128220
-0.116246 -0.128954
-0.117284 -0.129753
-0.118346 -0.130569
-0.119392 -0.131351
-0.120378 -0.132050
-0.121265 -0.132618
-0.122016 -0.133011
-0.122604 -0.133199
-0.123013 -0.133164
-0.123243 -0.132906
-0.123309 -0.132444
-0.123239 -0.131812
-0.123073 -0.131058
-0.122857 -0.130238
-0.122640 -0.129408
-0.122463 -0.128619
-0.122363 -0.127909
-0.122361 -0.127307
-0.122471 -0.126822
-0.122688 -0.126455
-0.123002 -0.126194
-0.123392 -0.126019
-0.123832 -0.125908
-0.124289 -0.125829
-0.124729 -0.125749
-0.125116 -0.125628
-0.125410 -0.125425
-0.125578 -0.125101
-0.125593 -0.124623
-0.125438 -0.123969
-0.125109 -0.123134
-0.124616 -0.122130
-0.123984 -0.120987
-0.123248 -0.119752
-0.122455 -0.118486
-0.121659 -0.117254
-0.120916 -0.116121
-0.120281 -0.115146
-0.119801 -0.114376
-0.119519 -0.113844
-0.119460 -0.113571
-0.119639 -0.113561
-0.120057 -0.113804
-0.120699 -0.114280
-0.121541 -0.114958
-0.094835 0.155184
-0.094880 0.154852
-0.094917 0.154538
-0.094979 0.154261
-0.095092 0.154043
-0.095284 0.153905
-0.095575 0.153865
-0.095978 0.153938
-0.096498 0.154126
-0.097127 0.154425
-0.097847 0.154817
-0.098630 0.155274
-0.099442 0.155763
-0.100244 0.156242
-0.101006 0.156673
-0.101703 0.157018
-0.102316 0.157249
-0.102838 0.157346
-0.103274 0.157299
-0.103628 0.157108
-0.103914 0.156783
-0.104148 0.156338
-0.104340 0.155794
-0.104506 0.155176
-0.104659 0.154509
-0.104810 0.153822
-0.104978 0.153142
-0.105173 0.152498
-0.105411 0.151916
-0.105707 0.151413
-0.106068 0.151001
-0.106496 0.150680
-0.106984 0.150439
-0.107518 0.150256
-0.108076 0.150106
-0.108631 0.149957
-0.109159 0.149781
-0.109639 0.149553
-0.110055 0.149259
-0.110395 0.148893
-0.110660 0.148454
-0.110850 0.147952
-0.110976 0.147399
-0.111046 0.146810
-0.111073 0.146201
-0.111072 0.145588
-0.111061 0.144986
-0.111058 0.144413
-0.111089 0.143884
-0.111182 0.143418
-0.111360 0.143028
-0.111652 0.142727
-0.112077 0.142519
-0.112641 0.142402
-0.113341 0.142365
-0.114154 0.142391
-0.115047 0.142456
-0.115979 0.142534
-0.116905 0.142599
-0.117787 0.142625
-0.118598 0.142593
-0.119312 0.142487
-0.119922 0.142298
-0.120424 0.142023
-0.120824 0.141662
-0.121133 0.141217
-0.121362 0.140694
-0.121527 0.140099
-0.121643 0.139440
-0.121729 0.138729
-0.121801 0.137976
-0.121879 0.137198
-0.121983 0.136408
-0.122126 0.135624
-0.122319 0.134860
-0.122565 0.134128
-0.122864 0.133431
-0.123201 0.132775
-0.123563 0.132152
-0.123933 0.131554
-0.124295 0.130969
-0.124644 0.130384
-0.124978 0.129787
-0.125300 0.129171
-0.125625 0.128532
-0.125967 0.127869
-0.126341 0.127183
-0.126763 0.126478
-0.127244 0.125756
-0.127790 0.125025
-0.128409 0.124291
-0.129104 0.123565
-0.129877 0.122860
-0.130734 0.122190
-0.131676 0.121573
-0.132704 0.121023
-0.133817 0.120550
-0.135006 0.120159
-0.136251 0.119846
-0.137535 0.119598
-0.138831 0.119393
0.001320 -0.183093
0.001711 -0.182444
0.002132 -0.181463
0.002569 -0.180207
0.003012 -0.178757
0.003449 -0.177199
0.003872 -0.175621
0.004274 -0.174094
0.004647 -0.172667
0.004987 -0.171367
0.005292 -0.170200
0.005562 -0.169161
0.005800 -0.168244
0.006009 -0.167444
0.006193 -0.166768
0.006352 -0.166220
0.006486 -0.165802
0.006591 -0.165499
0.006664 -0.165283
0.006701 -0.165110
0.006698 -0.164931
0.006654 -0.164705
0.006565 -0.164404
0.006433 -0.164028
0.006259 -0.163600
0.006046 -0.163168
0.005798 -0.162796
0.005520 -0.162557
0.005212 -0.162522
0.004876 -0.162744
0.004510 -0.163254
0.004110 -0.164056
0.003674 -0.165125
0.003200 -0.166419
0.002687 -0.167886
0.002136 -0.169477
0.001548 -0.171147
0.000923 -0.172854
0.000264 -0.174554
-0.000427 -0.176194
-0.001144 -0.177708
-0.001884 -0.179023
-0.002641 -0.180064
-0.003407 -0.180768
-0.004177 -0.181092
-0.004939 -0.181023
-0.005686 -0.180584
-0.006409 -0.179833
-0.007099 -0.178858
-0.007756 -0.177766
-0.008380 -0.176665
-0.008974 -0.175649
-0.009544 -0.174787
-0.010098 -0.174116
-0.010642 -0.173638
-0.011186 -0.173336
-0.011737 -0.173179
-0.012304 -0.173137
-0.012892 -0.173179
-0.013505 -0.173275
-0.014140 -0.173391
-0.014790 -0.173480
-0.015441 -0.173484
-0.016079 -0.173341
-0.016687 -0.172993
-0.017249 -0.172397
-0.017754 -0.171536
-0.018191 -0.170419
-0.018558 -0.169086
-0.018854 -0.167606
-0.019086 -0.166070
-0.019265 -0.164580
-0.019403 -0.163240
-0.019520 -0.162147
-0.019631 -0.161376
-0.019754 -0.160974
-0.019902 -0.160963
-0.020083 -0.161339
-0.020301 -0.162080
-0.020556 -0.163152
-0.020841 -0.164512
-0.021147 -0.166105
-0.021458 -0.167864
-0.021761 -0.169704
-0.022037 -0.171530
-0.022273 -0.173239
-0.022457 -0.174736
-0.022580 -0.175939
-0.022641 -0.176792
-0.022640 -0.177267
-0.022587 -0.177369
-0.022492 -0.177133
-0.022372 -0.176622
-0.022242 -0.175917
-0.022119 -0.175111
-0.022015 -0.174294
-0.021937 -0.173546
-0.021886 -0.172931
-0.021856 -0.172489
-0.021836 -0.172243
-0.021816 -0.172199
0.055880 -0.162786
0.056121 -0.162370
0.056529 -0.162307
0.057103 -0.162592
0.057815 -0.163154
0.058615 -0.163870
0.059441 -0.164595
0.060231 -0.165196
0.060936 -0.165572
0.061518 -0.165668
0.061961 -0.165479
0.062260 -0.165040
0.062427 -0.164412
0.062479 -0.163666
0.062434 -0.162855
0.062308 -0.162006
0.062111 -0.161116
0.061848 -0.160169
0.061524 -0.159157
0.061149 -0.158098
0.060742 -0.157047
0.060327 -0.156094
0.059936 -0.155350
0.059601 -0.154923
0.059350 -0.154899
0.059197 -0.155310
0.059136 -0.156125
0.059144 -0.157248
0.059184 -0.158551
0.059216 -0.159895
0.059208 -0.161166
0.059139 -0.162285
0.059003 -0.163215
0.058803 -0.163958
0.058553 -0.164543
0.058263 -0.165006
0.057943 -0.165376
0.057593 -0.165659
0.057208 -0.165841
0.056781 -0.165892
0.056307 -0.165792
0.055791 -0.165544
0.055251 -0.165187
0.054714 -0.164793
0.054219 -0.164463
0.053805 -0.164305
0.053506 -0.164411
0.053341 -0.164832
0.053310 -0.165560
0.053393 -0.166523
0.053557 -0.167608
0.053760 -0.168690
0.053967 -0.169658
0.054150 -0.170436
0.054290 -0.170988
0.054377 -0.171319
0.054410 -0.171455
0.054389 -0.171429
0.054316 -0.171262
0.054190 -0.170951
0.054010 -0.170475
0.053777 -0.169809
0.053498 -0.168941
0.053187 -0.167890
0.052866 -0.166709
0.052566 -0.165486
0.052319 -0.164333
0.052156 -0.163364
0.052105 -0.162677
0.052180 -0.162332
0.052381 -0.162334
0.052695 -0.162638
0.053095 -0.163159
0.053552 -0.163799
0.054036 -0.164468
0.054525 -0.165101
0.055005 -0.165663
0.055468 -0.166143
0.055915 -0.166545
0.056342 -0.166871
0.056747 -0.167111
0.057120 -0.167238
0.057448 -0.167214
0.057720 -0.167004
0.057930 -0.166591
0.058081 -0.165990
0.058186 -0.165248
0.058269 -0.164449
0.058361 -0.163699
0.058499 -0.163114
0.058712 -0.162795
0.059019 -0.162807
0.059420 -0.163157
0.059893 -0.163797
0.060404 -0.164632
0.060912 -0.165547
0.061380 -0.166436
0.061782 -0.167214
0.062104 -0.167829
0.062341 -0.168257
0.062498 -0.168493
-0.025982 -0.163275
-0.025569 -0.163187
-0.025142 -0.163240
-0.024704 -0.163443
-0.024264 -0.163795
-0.023832 -0.164281
-0.023418 -0.164882
-0.023029 -0.165581
-0.022672 -0.166361
-0.022344 -0.167215
-0.022043 -0.168139
-0.021758 -0.169130
-0.021481 -0.170183
-0.021199 -0.171282
-0.020904 -0.172401
-0.020587 -0.173501
-0.020242 -0.174537
-0.019866 -0.175467
-0.019460 -0.176253
-0.019027 -0.176874
-0.018574 -0.177325
-0.018108 -0.177613
-0.017639 -0.177759
-0.017176 -0.177786
-0.016726 -0.177718
-0.016292 -0.177571
-0.015873 -0.177357
-0.015464 -0.177082
-0.015057 -0.176750
-0.014640 -0.176368
-0.014207 -0.175945
-0.013751 -0.175497
-0.013273 -0.175039
-0.012777 -0.174590
-0.012271 -0.174157
-0.011762 -0.173737
-0.011254 -0.173313
-0.010751 -0.172858
-0.010249 -0.172339
-0.009746 -0.171730
-0.009238 -0.171016
-0.008722 -0.170195
-0.008194 -0.169282
-0.007653 -0.168306
-0.007097 -0.167304
-0.006525 -0.166321
-0.005937 -0.165399
-0.005335 -0.164577
-0.004718 -0.163888
-0.004090 -0.163359
-0.003455 -0.163009
-0.002819 -0.162855
-0.002186 -0.162912
-0.001563 -0.163192
-0.000952 -0.163702
-0.000355 -0.164438
0.000229 -0.165385
0.000805 -0.166506
0.001376 -0.167751
0.001947 -0.169055
0.002520 -0.170349
0.003097 -0.171569
0.003678 -0.172664
0.004264 -0.173596
0.004853 -0.174346
0.005445 -0.174912
0.006038 -0.175302
0.006632 -0.175531
0.007225 -0.175619
0.007815 -0.175582
0.008402 -0.175436
0.008987 -0.175195
0.009573 -0.174875
0.010165 -0.174499
0.010770 -0.174097
0.011395 -0.173711
0.012047 -0.173389
0.012727 -0.173174
0.013435 -0.173095
0.014163 -0.173150
0.014905 -0.173309
0.015650 -0.173512
0.016389 -0.173689
0.017117 -0.173771
0.017826 -0.173707
0.018514 -0.173464
0.019179 -0.173033
0.019821 -0.172422
0.020441 -0.171655
0.021041 -0.170759
0.021623 -0.169767
0.022190 -0.168707
0.022746 -0.167604
0.023294 -0.166481
0.023840 -0.165361
0.024388 -0.164271
0.024947 -0.163245
0.025521 -0.162329
0.026120 -0.161575
0.026752 -0.161041
0.027428 -0.160777
-0.180781 0.016223
-0.180649 0.016514
-0.180735 0.016872
-0.181027 0.017285
-0.181504 0.017738
-0.182140 0.018213
-0.182914 0.018695
-0.183802 0.019175
-0.184780 0.019646
-0.185814 0.020105
-0.186863 0.020554
-0.187874 0.020995
-0.188793 0.021428
-0.189565 0.021857
-0.190148 0.022284
-0.190513 0.022707
-0.190654 0.023127
-0.190589 0.023539
-0.190360 0.023940
-0.190022 0.024327
-0.189643 0.024699
-0.189285 0.025059
-0.188998 0.025414
-0.188812 0.025775
-0.188736 0.026151
-0.188766 0.026550
-0.188892 0.026971
-0.189101 0.027411
-0.189384 0.027865
-0.189724 0.028326
-0.190103 0.028789
-0.190488 0.029248
-0.190836 0.029701
-0.191096 0.030146
-0.191212 0.030581
-0.191131 0.031005
-0.190810 0.031419
-0.190222 0.031825
-0.189361 0.032228
-0.188248 0.032637
-0.186931 0.033066
-0.185478 0.033531
-0.183975 0.034050
-0.182510 0.034637
-0.181160 0.035304
-0.179987 0.036054
-0.179025 0.036878
-0.178294 0.037760
-0.177797 0.038681
-0.177536 0.039620
-0.177508 0.040561
-0.177711 0.041493
-0.178134 0.042412
-0.178751 0.043315
-0.179519 0.044201
-0.180378 0.045070
-0.181251 0.045916
-0.182058 0.046735
-0.182722 0.047517
-0.183181 0.048255
-0.183396 0.048938
-0.183356 0.049558
-0.183081 0.050110
-0.182613 0.050589
-0.182014 0.050993
-0.181354 0.051323
-0.180699 0.051584
-0.180100 0.051783
-0.179596 0.051932
-0.179210 0.052043
-0.178957 0.052134
-0.178848 0.052222
-0.178893 0.052324
-0.179100 0.052456
-0.179471 0.052629
-0.179993 0.052851
-0.180634 0.053121
-0.181341 0.053432
-0.182047 0.053770
-0.182670 0.054116
-0.183134 0.054451
-0.183371 0.054755
-0.183333 0.055016
-0.183000 0.055225
-0.182380 0.055383
-0.181508 0.055498
-0.180440 0.055584
-0.179245 0.055659
-0.177991 0.055743
-0.176744 0.055852
-0.175556 0.055998
-0.174470 0.056185
-0.173522 0.056413
-0.172746 0.056678
-0.172176 0.056978
-0.171849 0.057311
-0.171791 0.057675
-0.172019 0.058070
-0.172525 0.058492
-0.173272 0.058933
-0.174199 0.059381
0.161115 -0.093651
0.160927 -0.093051
0.160908 -0.092531
0.161078 -0.092106
0.161430 -0.091775
0.161938 -0.091519
0.162556 -0.091306
0.163230 -0.091100
0.163904 -0.090859
0.164524 -0.090545
0.165046 -0.090130
0.165434 -0.089594
0.165667 -0.088934
0.165738 -0.088162
0.165652 -0.087298
0.165423 -0.086366
0.165072 -0.085389
0.164620 -0.084388
0.164093 -0.083385
0.163518 -0.082401
0.162931 -0.081465
0.162379 -0.080610
0.161913 -0.079877
0.161588 -0.079308
0.161452 -0.078935
0.161539 -0.078780
0.161859 -0.078845
0.162402 -0.079112
0.163136 -0.079548
0.164016 -0.080107
0.164987 -0.080735
0.165992 -0.081375
0.166974 -0.081978
0.167882 -0.082505
0.168670 -0.082934
0.169307 -0.083259
0.169776 -0.083484
0.170068 -0.083620
0.170183 -0.083677
0.170127 -0.083666
0.169909 -0.083595
0.169547 -0.083474
0.169071 -0.083320
0.168526 -0.083153
0.167967 -0.083002
0.167462 -0.082900
0.167073 -0.082882
0.166849 -0.082974
0.166815 -0.083193
0.166969 -0.083541
0.167283 -0.084003
0.167709 -0.084552
0.168188 -0.085152
0.168658 -0.085763
0.169060 -0.086346
0.169345 -0.086870
0.169476 -0.087310
0.169433 -0.087650
0.169207 -0.087878
0.168797 -0.087986
0.168208 -0.087965
0.167448 -0.087807
0.166529 -0.087508
0.165470 -0.087070
0.164303 -0.086504
0.163068 -0.085835
0.161818 -0.085099
0.160612 -0.084341
0.159513 -0.083611
0.158576 -0.082953
0.157847 -0.082401
0.157355 -0.081974
0.157113 -0.081674
0.157115 -0.081488
0.157342 -0.081392
0.157764 -0.081358
0.158347 -0.081355
0.159054 -0.081354
0.159855 -0.081331
0.160721 -0.081267
0.161629 -0.081148
0.162555 -0.080965
0.163477 -0.080710
0.164371 -0.080376
0.165215 -0.079961
0.165991 -0.079466
0.166695 -0.078899
0.167334 -0.078273
0.167932 -0.077611
0.168521 -0.076937
0.169140 -0.076275
0.169823 -0.075647
0.170598 -0.075066
0.171474 -0.074538
0.172446 -0.074059
0.173490 -0.073620
0.174571 -0.073206
0.175641 -0.072797
0.176653 -0.072372
0.177561 -0.071913
0.178331 -0.071404
-0.148347 0.115725
-0.148523 0.115451
-0.148694 0.115213
-0.148868 0.115001
-0.149048 0.114808
-0.149241 0.114628
-0.149454 0.114463
-0.149695 0.114319
-0.149967 0.114206
-0.150267 0.114135
-0.150574 0.114107
-0.150856 0.114115
-0.151070 0.114135
-0.151173 0.114136
-0.151135 0.114083
-0.150943 0.113946
-0.150602 0.113706
-0.150144 0.113353
-0.149611 0.112890
-0.149056 0.112329
-0.148533 0.111686
-0.148087 0.110980
-0.147755 0.110228
-0.147554 0.109446
-0.147491 0.108648
-0.147564 0.107846
-0.147764 0.107054
-0.148081 0.106285
-0.148507 0.105559
-0.149038 0.104892
-0.149671 0.104300
-0.150402 0.103790
-0.151217 0.103361
-0.152087 0.102997
-0.152974 0.102672
-0.153832 0.102357
-0.154618 0.102025
-0.155302 0.101654
-0.155877 0.101236
-0.156354 0.100777
-0.156769 0.100289
-0.157170 0.099794
-0.157608 0.099311
-0.158129 0.098858
-0.158764 0.098441
-0.159524 0.098059
-0.160405 0.097702
-0.161391 0.097357
-0.162462 0.097013
-0.163599 0.096662
-0.164779 0.096310
-0.165990 0.095963
-0.167210 0.095631
-0.168411 0.095325
-0.169551 0.095046
-0.170572 0.094784
-0.171414 0.094518
-0.172017 0.094223
-0.172337 0.093871
-0.172351 0.093440
-0.172062 0.092917
-0.171501 0.092295
-0.170716 0.091578
-0.169776 0.090770
-0.168751 0.089884
-0.167712 0.088933
-0.166717 0.087933
-0.165815 0.086898
-0.165033 0.085847
-0.164386 0.084799
-0.163882 0.083771
-0.163522 0.082786
-0.163310 0.081861
-0.163249 0.081015
-0.163339 0.080260
-0.163578 0.079596
-0.163944 0.079019
-0.164405 0.078514
-0.164912 0.078060
-0.165408 0.077638
-0.165841 0.077230
-0.166178 0.076822
-0.166399 0.076409
-0.166508 0.075992
-0.166533 0.075572
-0.166514 0.075159
-0.166501 0.074758
-0.166546 0.074378
-0.166690 0.074022
-0.166965 0.073693
-0.167384 0.073387
-0.167948 0.073100
-0.168651 0.072826
-0.169478 0.072563
-0.170416 0.072311
-0.171452 0.072075
-0.172567 0.071864
-0.173737 0.071684
-0.174920 0.071539
-0.176056 0.071424
-0.177075 0.071328
-0.189677 0.008660
-0.190148 0.008569
-0.190674 0.008520
-0.191231 0.008519
-0.191779 0.008567
-0.192254 0.008669
-0.192587 0.008830
-0.192713 0.009053
-0.192588 0.009339
-0.192204 0.009687
-0.191587 0.010092
-0.190801 0.010545
-0.189934 0.011037
-0.189078 0.011560
-0.188310 0.012106
-0.187669 0.012674
-0.187163 0.013268
-0.186772 0.013893
-0.186468 0.014555
-0.186229 0.015261
-0.186046 0.016017
-0.185922 0.016824
-0.185871 0.017680
-0.185904 0.018581
-0.186027 0.019519
-0.186225 0.020487
-0.186463 0.021476
-0.186688 0.022480
-0.186833 0.023490
-0.186843 0.024494
-0.186679 0.025483
-0.186337 0.026443
-0.185851 0.027363
-0.185284 0.028232
-0.184724 0.029044
-0.184257 0.029793
-0.183950 0.030478
-0.183831 0.031101
-0.183894 0.031667
-0.184106 0.032184
-0.184427 0.032663
-0.184828 0.033116
-0.185293 0.033558
-0.185822 0.033996
-0.186419 0.034438
-0.187090 0.034883
-0.187829 0.035327
-0.188612 0.035763
-0.189392 0.036183
-0.190102 0.036579
-0.190669 0.036946
-0.191023 0.037279
-0.191118 0.037578
-0.190944 0.037838
-0.190526 0.038059
-0.189927 0.038235
-0.189229 0.038362
-0.188518 0.038438
-0.187860 0.038462
-0.187287 0.038437
-0.186798 0.038367
-0.186374 0.038261
-0.185992 0.038130
-0.185636 0.037983
-0.185307 0.037834
-0.185021 0.037689
-0.184797 0.037558
-0.184660 0.037445
-0.184618 0.037356
-0.184663 0.037294
-0.184760 0.037262
-0.184853 0.037261
-0.184877 0.037290
-0.184773 0.037347
-0.184505 0.037428
-0.184069 0.037527
-0.183499 0.037639
-0.182857 0.037762
-0.182224 0.037894
-0.181679 0.038037
-0.181277 0.038196
-0.181044 0.038375
-0.180974 0.038578
-0.181041 0.038809
-0.181219 0.039075
-0.181489 0.039379
-0.181847 0.039730
-0.182298 0.040134
-0.182856 0.040596
-0.183529 0.041118
-0.184314 0.041701
-0.185185 0.042337
-0.186095 0.043016
-0.186970 0.043726
-0.187727 0.044451
-0.188290 0.045178
-0.188598 0.045894
-0.188627 0.046591
-0.188385 0.047268
-0.187913 0.047926
-0.187275 0.048572
-0.120622 -0.143008
-0.120570 -0.143020
-0.120230 -0.142649
-0.119596 -0.141895
-0.118686 -0.140788
-0.117544 -0.139386
-0.116247 -0.137786
-0.114899 -0.136113
-0.113621 -0.134505
-0.112530 -0.133095
-0.111715 -0.131983
-0.111217 -0.131222
-0.111026 -0.130818
-0.111095 -0.130749
-0.111364 -0.130980
-0.111774 -0.131478
-0.112270 -0.132209
-0.112803 -0.133130
-0.113325 -0.134184
-0.113789 -0.135301
-0.114148 -0.136397
-0.114359 -0.137386
-0.114384 -0.138183
-0.114195 -0.138718
-0.113773 -0.138935
-0.113111 -0.138800
-0.112217 -0.138311
-0.111115 -0.137496
-0.109851 -0.136422
-0.108489 -0.135194
-0.107110 -0.133946
-0.105804 -0.132836
-0.104658 -0.132018
-0.103737 -0.131624
-0.103080 -0.131731
-0.102697 -0.132361
-0.102574 -0.133484
-0.102685 -0.135035
-0.102993 -0.136933
-0.103455 -0.139086
-0.104016 -0.141392
-0.104615 -0.143742
-0.105186 -0.146024
-0.105660 -0.148129
-0.105976 -0.149957
-0.106078 -0.151422
-0.105925 -0.152455
-0.105486 -0.153010
-0.104752 -0.153067
-0.103733 -0.152638
-0.102462 -0.151773
-0.100998 -0.150558
-0.099426 -0.149119
-0.097844 -0.147605
-0.096362 -0.146176
-0.095079 -0.144976
-0.094071 -0.144114
-0.093378 -0.143654
-0.093004 -0.143617
-0.092926 -0.143989
-0.093103 -0.144735
-0.093479 -0.145796
-0.093994 -0.147094
-0.094579 -0.148527
-0.095165 -0.149984
-0.095685 -0.151348
-0.096074 -0.152505
-0.096277 -0.153359
-0.096250 -0.153828
-0.095964 -0.153857
-0.095407 -0.153416
-0.094591 -0.152508
-0.093545 -0.151170
-0.092321 -0.149482
-0.090988 -0.147556
-0.089629 -0.145541
-0.088336 -0.143606
-0.087197 -0.141927
-0.086292 -0.140660
-0.085681 -0.139926
-0.085400 -0.139796
-0.085465 -0.140287
-0.085868 -0.141369
-0.086582 -0.142968
-0.087556 -0.144979
-0.088723 -0.147270
-0.090002 -0.149693
-0.091303 -0.152097
-0.092541 -0.154335
-0.093633 -0.156274
-0.094511 -0.157800
-0.095120 -0.158826
-0.095421 -0.159291
-0.095394 -0.159171
-0.095036 -0.158479
-0.094367 -0.157271
-0.093429 -0.155642
-0.092287 -0.153724
-0.091021 -0.151679
-0.089725 -0.149682
-0.088491 -0.147901
0.183004 0.030784
0.183170 0.031676
0.183404 0.032516
0.183686 0.033295
0.184003 0.034006
0.184341 0.034640
0.184685 0.035188
0.185012 0.035646
0.185292 0.036013
0.185497 0.036292
0.185600 0.036495
0.185584 0.036634
0.185446 0.036727
0.185196 0.036795
0.184858 0.036857
0.184470 0.036933
0.184073 0.037039
0.183715 0.037185
0.183436 0.037376
0.183265 0.037608
0.183217 0.037872
0.183291 0.038152
0.183471 0.038434
0.183738 0.038702
0.184068 0.038946
0.184440 0.039161
0.184835 0.039347
0.185230 0.039509
0.185602 0.039653
0.185921 0.039786
0.186156 0.039915
0.186276 0.040041
0.186256 0.040164
0.186083 0.040281
0.185754 0.040388
0.185286 0.040478
0.184710 0.040546
0.184069 0.040585
0.183418 0.040590
0.182815 0.040557
0.182313 0.040483
0.181953 0.040372
0.181760 0.040232
0.181737 0.040076
0.181875 0.039925
0.182160 0.039800
0.182575 0.039725
0.183106 0.039720
0.183735 0.039800
0.184440 0.039971
0.185188 0.040232
0.185929 0.040574
0.186609 0.040981
0.187172 0.041437
0.187567 0.041928
0.187761 0.042440
0.187736 0.042964
0.187494 0.043494
0.187054 0.044028
0.186448 0.044568
0.185719 0.045117
0.184912 0.045682
0.184074 0.046270
0.183242 0.046888
0.182450 0.047540
0.181721 0.048227
0.181076 0.048947
0.180534 0.049694
0.180118 0.050462
0.179850 0.051245
0.179747 0.052037
0.179814 0.052832
0.180037 0.053624
0.180378 0.054406
0.180784 0.055166
0.181189 0.055893
0.181530 0.056575
0.181753 0.057202
0.181823 0.057767
0.181724 0.058269
0.181461 0.058711
0.181059 0.059101
0.180556 0.059450
0.179998 0.059769
0.179429 0.060073
0.178886 0.060371
0.178393 0.060673
0.177963 0.060985
0.177600 0.061317
0.177309 0.061676
0.177101 0.062074
0.176998 0.062523
0.177023 0.063033
0.177196 0.063611
0.177521 0.064255
0.177977 0.064951
0.178518 0.065677
0.179078 0.066405
0.179582 0.067106
0.179959 0.067754
0.180153 0.068330
-0.159189 0.112486
-0.158689 0.112617
-0.157733 0.112485
-0.156350 0.112114
-0.154601 0.111536
-0.152573 0.110795
-0.150380 0.109948
-0.148159 0.109059
-0.146064 0.108198
-0.144249 0.107436
-0.142863 0.106840
-0.142030 0.106460
-0.141824 0.106324
-0.142264 0.106436
-0.143301 0.106769
-0.144829 0.107273
-0.146704 0.107885
-0.148766 0.108537
-0.150859 0.109162
-0.152840 0.109703
-0.154587 0.110110
-0.155997 0.110345
-0.156993 0.110383
-0.157520 0.110208
-0.157552 0.109815
-0.157088 0.109210
-0.156162 0.108409
-0.154834 0.107442
-0.153198 0.106349
-0.151369 0.105184
-0.149484 0.104014
-0.147689 0.102920
-0.146130 0.101984
-0.144930 0.101290
-0.144183 0.100905
-0.143933 0.100871
-0.144174 0.101198
-0.144852 0.101862
-0.145880 0.102816
-0.147148 0.103995
-0.148536 0.105325
-0.149922 0.106733
-0.151188 0.108146
-0.152231 0.109500
-0.152962 0.110740
-0.153315 0.111820
-0.153246 0.112710
-0.152739 0.113394
-0.151803 0.113871
-0.150478 0.114158
-0.148828 0.114285
-0.146945 0.114300
-0.144945 0.114261
-0.142959 0.114233
-0.141128 0.114286
-0.139584 0.114483
-0.138437 0.114876
-0.137757 0.115498
-0.137563 0.116356
-0.137828 0.117437
-0.138483 0.118705
-0.139431 0.120111
-0.140559 0.121595
-0.141748 0.123093
-0.142885 0.124542
-0.143861 0.125883
-0.144583 0.127062
-0.144974 0.128036
-0.144974 0.128771
-0.144548 0.129245
-0.143683 0.129446
-0.142398 0.129378
-0.140737 0.129059
-0.138774 0.128522
-0.136604 0.127818
-0.134340 0.127014
-0.132104 0.126188
-0.130013 0.125430
-0.128171 0.124824
-0.126660 0.124443
-0.125527 0.124339
-0.124790 0.124538
-0.124438 0.125037
-0.124433 0.125811
-0.124713 0.126817
-0.125201 0.127997
-0.125808 0.129284
-0.126437 0.130611
-0.126997 0.131912
-0.127403 0.133129
-0.127588 0.134214
-0.127502 0.135130
-0.127116 0.135853
-0.126425 0.136373
-0.125449 0.136692
-0.124226 0.136831
-0.122818 0.136827
-0.121306 0.136728
-0.119781 0.136597
-0.118345 0.136504
-0.117093 0.136513
-0.057780 0.174780
-0.057837 0.174417
-0.057944 0.174114
-0.058088 0.173878
-0.058253 0.173708
-0.058419 0.173594
-0.058574 0.173515
-0.058703 0.173447
-0.058795 0.173365
-0.058845 0.173244
-0.058848 0.173063
-0.058805 0.172810
-0.058720 0.172477
-0.058598 0.172064
-0.058443 0.171580
-0.058267 0.171040
-0.058078 0.170467
-0.057885 0.169888
-0.057701 0.169336
-0.057540 0.168841
-0.057416 0.168432
-0.057347 0.168134
-0.057348 0.167964
-0.057432 0.167931
-0.057611 0.168036
-0.057886 0.168275
-0.058257 0.168631
-0.058714 0.169084
-0.059246 0.169603
-0.059830 0.170157
-0.060451 0.170712
-0.061087 0.171237
-0.061720 0.171704
-0.062335 0.172093
-0.062921 0.172390
-0.063472 0.172589
-0.063986 0.172688
-0.064469 0.172693
-0.064932 0.172618
-0.065391 0.172477
-0.065862 0.172293
-0.066369 0.172086
-0.066931 0.171875
-0.067564 0.171677
-0.068280 0.171502
-0.069084 0.171359
-0.069976 0.171250
-0.070954 0.171175
-0.072011 0.171127
-0.073137 0.171097
-0.074318 0.171068
-0.075537 0.171015
-0.076770 0.170910
-0.077994 0.170723
-0.079181 0.170423
-0.080305 0.169989
-0.081345 0.169403
-0.082282 0.168662
-0.083105 0.167773
-0.083810 0.166753
-0.084400 0.165632
-0.084882 0.164446
-0.085279 0.163234
-0.085609 0.162035
-0.085893 0.160887
-0.086157 0.159822
-0.086425 0.158863
-0.086718 0.158029
-0.087054 0.157332
-0.087448 0.156777
-0.087910 0.156362
-0.088442 0.156081
-0.089037 0.155920
-0.089687 0.155859
-0.090373 0.155876
-0.091076 0.155945
-0.091773 0.156041
-0.092440 0.156140
-0.093060 0.156222
-0.093614 0.156273
-0.094092 0.156283
-0.094491 0.156250
-0.094819 0.156183
-0.095088 0.156094
-0.095318 0.156004
-0.095531 0.155937
-0.095750 0.155917
-0.095997 0.155964
-0.096288 0.156092
-0.096630 0.156309
-0.097029 0.156612
-0.097487 0.156994
-0.098003 0.157440
-0.098572 0.157932
-0.099185 0.158443
-0.099833 0.158944
-0.100497 0.159400
-0.101159 0.159775
-0.101793 0.160031
-0.102375 0.160134
-0.102881 0.160054
-0.149633 0.123348
-0.149986 0.123351
-0.150064 0.123180
-0.149887 0.122865
-0.149484 0.122437
-0.148893 0.121927
-0.148150 0.121363
-0.147290 0.120770
-0.146351 0.120168
-0.145374 0.119583
-0.144408 0.119043
-0.143506 0.118581
-0.142726 0.118232
-0.142116 0.118022
-0.141705 0.117964
-0.141497 0.118052
-0.141466 0.118261
-0.141558 0.118546
-0.141704 0.118856
-0.141831 0.119139
-0.141873 0.119354
-0.141780 0.119472
-0.141521 0.119480
-0.141087 0.119382
-0.140487 0.119191
-0.139738 0.118930
-0.138865 0.118621
-0.137894 0.118289
-0.136845 0.117951
-0.135745 0.117629
-0.134620 0.117340
-0.133509 0.117111
-0.132459 0.116973
-0.131532 0.116966
-0.130792 0.117134
-0.130305 0.117517
-0.130116 0.118147
-0.130244 0.119037
-0.130675 0.120173
-0.131358 0.121516
-0.132216 0.123006
-0.133162 0.124571
-0.134109 0.126135
-0.134985 0.127632
-0.135740 0.129008
-0.136342 0.130222
-0.136782 0.131247
-0.137059 0.132067
-0.137179 0.132672
-0.137145 0.133055
-0.136954 0.133217
-0.136604 0.133166
-0.136094 0.132921
-0.135435 0.132517
-0.134654 0.132004
-0.133801 0.131447
-0.132941 0.130917
-0.132151 0.130491
-0.131501 0.130231
-0.131046 0.130182
-0.130810 0.130358
-0.130783 0.130741
-0.130920 0.131285
-0.131157 0.131924
-0.131423 0.132589
-0.131647 0.133212
-0.131770 0.133742
-0.131747 0.134141
-0.131546 0.134387
-0.131145 0.134470
-0.130529 0.134391
-0.129687 0.134155
-0.128620 0.133775
-0.127338 0.133271
-0.125865 0.132670
-0.124245 0.132010
-0.122543 0.131342
-0.120842 0.130723
-0.119242 0.130224
-0.117849 0.129915
-0.116759 0.129863
-0.116047 0.130117
-0.115749 0.130700
-0.115859 0.131606
-0.116332 0.132795
-0.117092 0.134209
-0.118048 0.135775
-0.119108 0.137419
-0.120184 0.139074
-0.121201 0.140680
-0.122094 0.142186
-0.122810 0.143547
-0.123303 0.144727
-0.123535 0.145691
-0.123478 0.146415
-0.123115 0.146885
-0.122448 0.147102
-0.121498 0.147087
-0.120304 0.146879
-0.118931 0.146537
-0.117454 0.146135
-0.136959 -0.112182
-0.136625 -0.111922
-0.136401 -0.111768
-0.136323 -0.111747
-0.136412 -0.111875
-0.136674 -0.112153
-0.137094 -0.112564
-0.137634 -0.113069
-0.138239 -0.113619
-0.138847 -0.114155
-0.139394 -0.114624
-0.139826 -0.114979
-0.140100 -0.115187
-0.140193 -0.115229
-0.140095 -0.115098
-0.139817 -0.114804
-0.139382 -0.114368
-0.138828 -0.113821
-0.138198 -0.113199
-0.137539 -0.112541
-0.136896 -0.111886
-0.136314 -0.111266
-0.135835 -0.110717
-0.135498 -0.110268
-0.135339 -0.109951
-0.135388 -0.109791
-0.135660 -0.109805
-0.136153 -0.109997
-0.136842 -0.110347
-0.137680 -0.110817
-0.138607 -0.111351
-0.139553 -0.111888
-0.140455 -0.112364
-0.141257 -0.112724
-0.141918 -0.112924
-0.142411 -0.112935
-0.142724 -0.112742
-0.142860 -0.112345
-0.142835 -0.111762
-0.142675 -0.111019
-0.142413 -0.110156
-0.142088 -0.109215
-0.141737 -0.108241
-0.141398 -0.107283
-0.141110 -0.106386
-0.140908 -0.105600
-0.140826 -0.104968
-0.140897 -0.104529
-0.141140 -0.104308
-0.141562 -0.104312
-0.142150 -0.104525
-0.142873 -0.104904
-0.143682 -0.105390
-0.144520 -0.105915
-0.145329 -0.106409
-0.146056 -0.106811
-0.146658 -0.107072
-0.147101 -0.107162
-0.147363 -0.107066
-0.147435 -0.106788
-0.147321 -0.106345
-0.147036 -0.105767
-0.146606 -0.105089
-0.146062 -0.104347
-0.145442 -0.103579
-0.144788 -0.102823
-0.144146 -0.102115
-0.143565 -0.101492
-0.143098 -0.100991
-0.142794 -0.100644
-0.142695 -0.100479
-0.142823 -0.100507
-0.143175 -0.100717
-0.143723 -0.101080
-0.144417 -0.101543
-0.145192 -0.102046
-0.145984 -0.102527
-0.146732 -0.102929
-0.147382 -0.103207
-0.147894 -0.103326
-0.148241 -0.103267
-0.148412 -0.103025
-0.148411 -0.102606
-0.148255 -0.102027
-0.147972 -0.101311
-0.147595 -0.100487
-0.147164 -0.099589
-0.146721 -0.098655
-0.146313 -0.097726
-0.145991 -0.096851
-0.145804 -0.096078
-0.145802 -0.095456
-0.146022 -0.095024
-0.146486 -0.094805
-0.147189 -0.094801
-0.148103 -0.094989
-0.149175 -0.095327
-0.150335 -0.095759
-0.151511 -0.096226
-0.152630 -0.096671
-0.153632 -0.097044
-0.156055 0.102803
-0.155598 0.103034
-0.155081 0.103183
-0.154510 0.103254
-0.153899 0.103258
-0.153264 0.103209
-0.152626 0.103127
-0.152007 0.103031
-0.151432 0.102946
-0.150927 0.102891
-0.150520 0.102884
-0.150233 0.102936
-0.150086 0.103053
-0.150091 0.103231
-0.150251 0.103461
-0.150562 0.103726
-0.151012 0.104003
-0.151585 0.104270
-0.152261 0.104505
-0.153015 0.104685
-0.153820 0.104795
-0.154644 0.104822
-0.155453 0.104759
-0.156215 0.104605
-0.156899 0.104364
-0.157478 0.104046
-0.157933 0.103665
-0.158252 0.103240
-0.158430 0.102791
-0.158474 0.102338
-0.158398 0.101899
-0.158224 0.101493
-0.157983 0.101138
-0.157705 0.100847
-0.157420 0.100632
-0.157148 0.100503
-0.156896 0.100463
-0.156662 0.100515
-0.156435 0.100657
-0.156198 0.100888
-0.155936 0.101208
-0.155640 0.101615
-0.155298 0.102105
-0.154904 0.102676
-0.154452 0.103317
-0.153934 0.104019
-0.153342 0.104769
-0.152672 0.105555
-0.151922 0.106365
-0.151095 0.107190
-0.150200 0.108026
-0.149252 0.108871
-0.148272 0.109727
-0.147281 0.110599
-0.146305 0.111497
-0.145364 0.112428
-0.144475 0.113398
-0.143648 0.114410
-0.142884 0.115461
-0.142182 0.116543
-0.141535 0.117646
-0.140939 0.118754
-0.140388 0.119857
-0.139879 0.120940
-0.139405 0.121995
-0.138960 0.123013
-0.138532 0.123986
-0.138107 0.124907
-0.137668 0.125771
-0.137201 0.126570
-0.136695 0.127299
-0.136143 0.127952
-0.135544 0.128525
-0.134899 0.129018
-0.134215 0.129436
-0.133503 0.129790
-0.132777 0.130094
-0.132052 0.130368
-0.131344 0.130629
-0.130664 0.130894
-0.130019 0.131172
-0.129406 0.131464
-0.128821 0.131769
-0.128256 0.132082
-0.127702 0.132398
-0.127154 0.132715
-0.126609 0.133030
-0.126064 0.133342
-0.125519 0.133649
-0.124973 0.133948
-0.124425 0.134234
-0.123875 0.134502
-0.123322 0.134752
-0.122766 0.134985
-0.122208 0.135206
-0.121654 0.135424
-0.121113 0.135653
-0.120596 0.135906
-0.120119 0.136199
-0.119697 0.136543
-0.119344 0.136947
-0.183435 0.031189
-0.184028 0.030982
-0.184558 0.030822
-0.185001 0.030719
-0.185366 0.030684
-0.185691 0.030724
-0.186016 0.030849
-0.186374 0.031063
-0.186766 0.031365
-0.187159 0.031749
-0.187499 0.032203
-0.187735 0.032710
-0.187832 0.033257
-0.187791 0.033828
-0.187644 0.034414
-0.187454 0.035009
-0.187295 0.035613
-0.187241 0.036231
-0.187339 0.036868
-0.187596 0.037525
-0.187978 0.038204
-0.188413 0.038899
-0.188815 0.039601
-0.189105 0.040301
-0.189234 0.040989
-0.189190 0.041657
-0.188998 0.042298
-0.188709 0.042907
-0.188372 0.043478
-0.188019 0.044005
-0.187648 0.044477
-0.187223 0.044883
-0.186697 0.045213
-0.186033 0.045459
-0.185221 0.045621
-0.184282 0.045703
-0.183273 0.045718
-0.182273 0.045678
-0.181368 0.045595
-0.180638 0.045481
-0.180138 0.045342
-0.179883 0.045180
-0.179847 0.044992
-0.179971 0.044773
-0.180179 0.044517
-0.180397 0.044220
-0.180575 0.043877
-0.180692 0.043487
-0.180760 0.043051
-0.180814 0.042573
-0.180902 0.042059
-0.181058 0.041515
-0.181292 0.040942
-0.181584 0.040342
-0.181892 0.039710
-0.182172 0.039043
-0.182392 0.038338
-0.182548 0.037593
-0.182664 0.036808
-0.182791 0.035985
-0.182990 0.035127
-0.183319 0.034239
-0.183816 0.033327
-0.184484 0.032399
-0.185289 0.031463
-0.186161 0.030527
-0.187014 0.029600
-0.187763 0.028693
-0.188345 0.027817
-0.188730 0.026984
-0.188925 0.026208
-0.188964 0.025502
-0.188899 0.024881
-0.188770 0.024354
-0.188596 0.023931
-0.188364 0.023615
-0.188042 0.023402
-0.187595 0.023284
-0.187008 0.023245
-0.186293 0.023268
-0.185495 0.023332
-0.184680 0.023418
-0.183928 0.023507
-0.183315 0.023584
-0.182896 0.023638
-0.182691 0.023665
-0.182679 0.023665
-0.182802 0.023645
-0.182984 0.023621
-0.183147 0.023611
-0.183234 0.023636
-0.183217 0.023719
-0.183105 0.023881
-0.182934 0.024143
-0.182759 0.024521
-0.182632 0.025027
-0.182583 0.025661
-0.182612 0.026413
-0.182691 0.027262
-0.182781 0.028180
-0.182845 0.029136
-0.149093 0.110493
-0.148313 0.110381
-0.147376 0.110128
-0.146350 0.109765
-0.145319 0.109333
-0.144371 0.108881
-0.143595 0.108462
-0.143072 0.108128
-0.142868 0.107931
-0.143030 0.107909
-0.143575 0.108086
-0.144486 0.108467
-0.145714 0.109033
-0.147178 0.109747
-0.148785 0.110561
-0.150433 0.111425
-0.152030 0.112285
-0.153487 0.113093
-0.154732 0.113803
-0.155703 0.114373
-0.156358 0.114770
-0.156672 0.114969
-0.156639 0.114959
-0.156275 0.114738
-0.155619 0.114323
-0.154727 0.113743
-0.153671 0.113038
-0.152539 0.112260
-0.151422 0.111465
-0.150413 0.110712
-0.149594 0.110053
-0.149030 0.109528
-0.148758 0.109163
-0.148784 0.108964
-0.149078 0.108917
-0.149588 0.108994
-0.150239 0.109158
-0.150954 0.109366
-0.151653 0.109578
-0.152263 0.109754
-0.152722 0.109860
-0.152978 0.109870
-0.152998 0.109763
-0.152764 0.109527
-0.152278 0.109163
-0.151560 0.108679
-0.150653 0.108091
-0.149611 0.107426
-0.148511 0.106716
-0.147435 0.105999
-0.146475 0.105316
-0.145723 0.104710
-0.145265 0.104221
-0.145175 0.103884
-0.145500 0.103727
-0.146254 0.103763
-0.147411 0.103993
-0.148908 0.104397
-0.150650 0.104943
-0.152526 0.105591
-0.154418 0.106290
-0.156212 0.106992
-0.157804 0.107648
-0.159106 0.108215
-0.160049 0.108656
-0.160586 0.108942
-0.160696 0.109053
-0.160381 0.108979
-0.159671 0.108722
-0.158616 0.108292
-0.157290 0.107714
-0.155782 0.107023
-0.154192 0.106269
-0.152624 0.105507
-0.151183 0.104800
-0.149962 0.104215
-0.149041 0.103808
-0.148474 0.103621
-0.148286 0.103677
-0.148466 0.103968
-0.148976 0.104466
-0.149747 0.105121
-0.150694 0.105871
-0.151720 0.106648
-0.152728 0.107388
-0.153629 0.108033
-0.154348 0.108533
-0.154831 0.108852
-0.155044 0.108967
-0.154975 0.108867
-0.154635 0.108556
-0.154054 0.108049
-0.153277 0.107376
-0.152370 0.106574
-0.151408 0.105692
-0.150475 0.104781
-0.149664 0.103896
-0.149063 0.103086
-0.148753 0.102394
-0.148797 0.101853
-0.149232 0.101478
-0.149332 -0.099191
-0.149816 -0.099380
-0.150339 -0.099548
-0.150901 -0.099699
-0.151482 -0.099827
-0.152039 -0.099909
-0.152523 -0.099909
-0.152886 -0.099795
-0.153102 -0.099540
-0.153175 -0.099137
-0.153133 -0.098593
-0.153031 -0.097937
-0.152934 -0.097202
-0.152905 -0.096426
-0.152994 -0.095638
-0.153226 -0.094855
-0.153598 -0.094080
-0.154083 -0.093307
-0.154639 -0.092524
-0.155220 -0.091722
-0.155789 -0.090902
-0.156323 -0.090075
-0.156819 -0.089264
-0.157290 -0.088500
-0.157753 -0.087812
-0.158222 -0.087214
-0.158687 -0.086703
-0.159123 -0.086251
-0.159487 -0.085817
-0.159743 -0.085361
-0.159869 -0.084854
-0.159869 -0.084285
-0.159773 -0.083664
-0.159635 -0.083020
-0.159519 -0.082389
-0.159492 -0.081810
-0.159606 -0.081313
-0.159886 -0.080916
-0.160331 -0.080617
-0.160909 -0.080404
-0.161567 -0.080249
-0.162247 -0.080122
-0.162896 -0.079996
-0.163481 -0.079853
-0.163992 -0.079690
-0.164445 -0.079519
-0.164870 -0.079359
-0.165294 -0.079230
-0.165730 -0.079138
-0.166159 -0.079070
-0.166544 -0.078999
-0.166836 -0.078889
-0.167000 -0.078711
-0.167029 -0.078452
-0.166942 -0.078115
-0.166791 -0.077725
-0.166643 -0.077317
-0.166566 -0.076929
-0.166617 -0.076596
-0.166827 -0.076337
-0.167192 -0.076152
-0.167681 -0.076023
-0.168241 -0.075917
-0.168810 -0.075799
-0.169336 -0.075633
-0.169782 -0.075398
-0.170140 -0.075086
-0.170422 -0.074709
-0.170661 -0.074286
-0.170887 -0.073837
-0.171119 -0.073374
-0.171346 -0.072894
-0.171537 -0.072382
-0.171648 -0.071821
-0.171643 -0.071199
-0.171508 -0.070518
-0.171258 -0.069797
-0.170933 -0.069069
-0.170592 -0.068373
-0.170295 -0.067749
-0.170099 -0.067225
-0.170036 -0.066815
-0.170113 -0.066514
-0.170306 -0.066297
-0.170570 -0.066130
-0.170846 -0.065974
-0.171080 -0.065794
-0.171232 -0.065564
-0.171291 -0.065279
-0.171270 -0.064949
-0.171210 -0.064600
-0.171160 -0.064266
-0.171164 -0.063977
-0.171241 -0.063749
-0.171380 -0.063578
-0.171550 -0.063443
-0.171714 -0.063315
-0.171851 -0.063167
-0.171963 -0.062984
-0.172079 -0.062763
-0.172248 -0.062511
-0.022771 -0.174246
-0.023081 -0.174170
-0.023375 -0.173997
-0.023654 -0.173744
-0.023921 -0.173430
-0.024175 -0.173067
-0.024419 -0.172663
-0.024655 -0.172223
-0.024884 -0.171749
-0.025105 -0.171244
-0.025319 -0.170713
-0.025524 -0.170162
-0.025717 -0.169602
-0.025896 -0.169040
-0.026058 -0.168482
-0.026202 -0.167926
-0.026327 -0.167368
-0.026431 -0.166797
-0.026517 -0.166205
-0.026584 -0.165586
-0.026634 -0.164940
-0.026665 -0.164278
-0.026677 -0.163617
-0.026670 -0.162981
-0.026646 -0.162395
-0.026607 -0.161885
-0.026558 -0.161472
-0.026504 -0.161174
-0.026449 -0.161003
-0.026396 -0.160967
-0.026351 -0.161069
-0.026320 -0.161309
-0.026308 -0.161687
-0.026326 -0.162198
-0.026383 -0.162837
-0.026492 -0.163594
-0.026662 -0.164454
-0.026900 -0.165393
-0.027209 -0.166382
-0.027589 -0.167386
-0.028033 -0.168370
-0.028534 -0.169301
-0.029081 -0.170153
-0.029663 -0.170906
-0.030270 -0.171552
-0.030893 -0.172090
-0.031528 -0.172524
-0.032171 -0.172861
-0.032820 -0.173108
-0.033478 -0.173273
-0.034146 -0.173357
-0.034828 -0.173361
-0.035526 -0.173286
-0.036244 -0.173131
-0.036980 -0.172900
-0.037731 -0.172596
-0.038493 -0.172226
-0.039257 -0.171795
-0.040013 -0.171307
-0.040749 -0.170760
-0.041457 -0.170152
-0.042127 -0.169476
-0.042755 -0.168730
-0.043342 -0.167914
-0.043891 -0.167036
-0.044407 -0.166111
-0.044901 -0.165162
-0.045382 -0.164212
-0.045863 -0.163289
-0.046352 -0.162417
-0.046855 -0.161618
-0.047376 -0.160911
-0.047912 -0.160307
-0.048459 -0.159818
-0.049005 -0.159451
-0.049540 -0.159210
-0.050052 -0.159102
-0.050534 -0.159127
-0.050980 -0.159285
-0.051389 -0.159572
-0.051763 -0.159976
-0.052104 -0.160477
-0.052417 -0.161051
-0.052702 -0.161668
-0.052963 -0.162300
-0.053198 -0.162920
-0.053404 -0.163508
-0.053577 -0.164054
-0.053714 -0.164555
-0.053809 -0.165014
-0.053857 -0.165439
-0.053855 -0.165839
-0.053800 -0.166222
-0.053696 -0.166595
-0.053544 -0.166958
-0.053352 -0.167309
-0.053131 -0.167645
-0.052892 -0.167962
-0.052650 -0.168259
-0.052416 -0.168533
-0.052201 -0.168785
-0.017939 0.174501
-0.017189 0.174728
-0.016495 0.175041
-0.015855 0.175419
-0.015267 0.175847
-0.014729 0.176318
-0.014239 0.176826
-0.013795 0.177375
-0.013395 0.177968
-0.013037 0.178608
-0.012720 0.179290
-0.012442 0.180007
-0.012200 0.180739
-0.011990 0.181465
-0.011808 0.182161
-0.011647 0.182809
-0.011502 0.183396
-0.011368 0.183919
-0.011243 0.184382
-0.011126 0.184795
-0.011020 0.185167
-0.010930 0.185503
-0.010861 0.185803
-0.010820 0.186058
-0.010810 0.186257
-0.010832 0.186386
-0.010882 0.186434
-0.010951 0.186395
-0.011030 0.186268
-0.011105 0.186056
-0.011162 0.185764
-0.011189 0.185397
-0.011173 0.184953
-0.011108 0.184431
-0.010985 0.183827
-0.010804 0.183140
-0.010564 0.182376
-0.010269 0.181548
-0.009927 0.180680
-0.009543 0.179802
-0.009126 0.178947
-0.008683 0.178148
-0.008220 0.177432
-0.007738 0.176819
-0.007235 0.176319
-0.006706 0.175933
-0.006146 0.175661
-0.005547 0.175498
-0.004905 0.175442
-0.004221 0.175494
-0.003499 0.175654
-0.002747 0.175923
-0.001977 0.176301
-0.001201 0.176778
-0.000429 0.177340
0.000333 0.177966
0.001082 0.178627
0.001819 0.179295
0.002549 0.179945
0.003280 0.180559
0.004020 0.181124
0.004779 0.181640
0.005563 0.182109
0.006379 0.182539
0.007232 0.182936
0.008123 0.183305
0.009051 0.183646
0.010011 0.183954
0.010995 0.184223
0.011993 0.184445
0.012992 0.184619
0.013980 0.184746
0.014947 0.184829
0.015885 0.184874
0.016793 0.184884
0.017671 0.184856
0.018521 0.184778
0.019348 0.184630
0.020152 0.184392
0.020934 0.184043
0.021690 0.183574
0.022417 0.182984
0.023109 0.182288
0.023761 0.181509
0.024369 0.180678
0.024928 0.179827
0.025437 0.178985
0.025893 0.178176
0.026300 0.177418
0.026663 0.176721
0.026988 0.176093
0.027288 0.175541
0.027573 0.175075
0.027857 0.174704
0.028151 0.174439
0.028463 0.174290
0.028798 0.174263
0.029156 0.174356
0.029533 0.174556
0.029921 0.174843
0.030313 0.175190
-0.072499 0.162080
-0.073243 0.162476
-0.074060 0.162946
-0.074960 0.163454
-0.075961 0.163976
-0.077081 0.164501
-0.078325 0.165017
-0.079683 0.165506
-0.081116 0.165936
-0.082572 0.166264
-0.083989 0.166450
-0.085313 0.166462
-0.086510 0.166294
-0.087570 0.165958
-0.088502 0.165488
-0.089337 0.164927
-0.090110 0.164315
-0.090862 0.163688
-0.091626 0.163066
-0.092427 0.162463
-0.093281 0.161879
-0.094191 0.161312
-0.095143 0.160748
-0.096114 0.160177
-0.097071 0.159589
-0.097983 0.158985
-0.098819 0.158377
-0.099558 0.157779
-0.100178 0.157206
-0.100658 0.156656
-0.100974 0.156111
-0.101102 0.155539
-0.101026 0.154908
-0.100743 0.154197
-0.100271 0.153406
-0.099643 0.152559
-0.098906 0.151702
-0.098118 0.150894
-0.097330 0.150196
-0.096590 0.149663
-0.095932 0.149337
-0.095377 0.149238
-0.094933 0.149371
-0.094598 0.149717
-0.094363 0.150247
-0.094218 0.150921
-0.094155 0.151698
-0.094172 0.152543
-0.094278 0.153427
-0.094484 0.154331
-0.094797 0.155231
-0.095211 0.156098
-0.095697 0.156893
-0.096208 0.157570
-0.096689 0.158089
-0.097088 0.158424
-0.097369 0.158571
-0.097513 0.158553
-0.097522 0.158407
-0.097412 0.158182
-0.097215 0.157926
-0.096963 0.157676
-0.096694 0.157455
-0.096444 0.157276
-0.096244 0.157144
-0.096124 0.157060
-0.096104 0.157019
-0.096197 0.157017
-0.096408 0.157054
-0.096738 0.157131
-0.097186 0.157258
-0.097745 0.157446
-0.098395 0.157694
-0.099103 0.157983
-0.099820 0.158271
-0.100490 0.158502
-0.101063 0.158616
-0.101504 0.158569
-0.101799 0.158335
-0.101959 0.157917
-0.102013 0.157335
-0.102001 0.156626
-0.101965 0.155829
-0.101937 0.154983
-0.101941 0.154121
-0.101987 0.153264
-0.102076 0.152429
-0.102205 0.151624
-0.102369 0.150860
-0.102567 0.150143
-0.102803 0.149487
-0.103087 0.148912
-0.103437 0.148444
-0.103870 0.148107
-0.104398 0.147918
-0.105014 0.147874
-0.105694 0.147949
-0.106397 0.148099
-0.107082 0.148278
-0.107711 0.148443
-0.108269 0.148571
-0.080866 -0.145695
-0.080780 -0.145433
-0.080775 -0.145332
-0.080877 -0.145434
-0.081107 -0.145769
-0.081478 -0.146347
-0.081992 -0.147157
-0.082641 -0.148165
-0.083407 -0.149320
-0.084263 -0.150559
-0.085178 -0.151812
-0.086115 -0.153009
-0.087036 -0.154086
-0.087903 -0.154986
-0.088684 -0.155663
-0.089352 -0.156081
-0.089889 -0.156220
-0.090287 -0.156073
-0.090546 -0.155651
-0.090677 -0.154981
-0.090698 -0.154106
-0.090636 -0.153082
-0.090523 -0.151977
-0.090393 -0.150859
-0.090283 -0.149796
-0.090225 -0.148849
-0.090246 -0.148064
-0.090364 -0.147472
-0.090590 -0.147082
-0.090922 -0.146883
-0.091352 -0.146847
-0.091865 -0.146935
-0.092439 -0.147097
-0.093053 -0.147281
-0.093683 -0.147432
-0.094304 -0.147501
-0.094895 -0.147440
-0.095439 -0.147213
-0.095920 -0.146797
-0.096329 -0.146183
-0.096662 -0.145381
-0.096923 -0.144417
-0.097123 -0.143331
-0.097282 -0.142180
-0.097425 -0.141024
-0.097582 -0.139931
-0.097784 -0.138965
-0.098063 -0.138183
-0.098442 -0.137629
-0.098940 -0.137330
-0.099565 -0.137293
-0.100312 -0.137504
-0.101171 -0.137936
-0.102118 -0.138543
-0.103130 -0.139274
-0.104174 -0.140068
-0.105218 -0.140867
-0.106229 -0.141610
-0.107173 -0.142244
-0.108019 -0.142725
-0.108739 -0.143019
-0.109312 -0.143109
-0.109724 -0.142990
-0.109976 -0.142674
-0.110077 -0.142189
-0.110050 -0.141572
-0.109929 -0.140874
-0.109754 -0.140149
-0.109569 -0.139453
-0.109416 -0.138839
-0.109333 -0.138350
-0.109348 -0.138015
-0.109475 -0.137847
-0.109717 -0.137840
-0.110064 -0.137971
-0.110497 -0.138206
-0.110993 -0.138503
-0.111519 -0.138815
-0.112043 -0.139094
-0.112527 -0.139292
-0.112937 -0.139364
-0.113243 -0.139272
-0.113420 -0.138985
-0.113454 -0.138485
-0.113343 -0.137771
-0.113094 -0.136855
-0.112727 -0.135769
-0.112272 -0.134555
-0.111765 -0.133271
-0.111250 -0.131978
-0.110772 -0.130742
-0.110377 -0.129626
-0.110105 -0.128683
-0.109995 -0.127953
-0.110071 -0.127458
-0.110348 -0.127202
-0.110827 -0.127169
-0.111496 -0.127332
-0.112331 -0.127652
-0.113297 -0.128083
-0.114355 -0.128575
-0.138913 0.119780
-0.139075 0.120030
-0.139235 0.120260
-0.139399 0.120470
-0.139566 0.120657
-0.139725 0.120814
-0.139862 0.120934
-0.139957 0.121008
-0.139999 0.121034
-0.139986 0.121018
-0.139932 0.120974
-0.139864 0.120924
-0.139823 0.120896
-0.139848 0.120916
-0.139973 0.121007
-0.140215 0.121178
-0.140565 0.121424
-0.140995 0.121726
-0.141458 0.122058
-0.141904 0.122390
-0.142284 0.122698
-0.142563 0.122967
-0.142713 0.123188
-0.142721 0.123365
-0.142573 0.123502
-0.142261 0.123607
-0.141770 0.123681
-0.141088 0.123724
-0.140205 0.123734
-0.139125 0.123707
-0.137866 0.123648
-0.136467 0.123571
-0.134987 0.123501
-0.133494 0.123475
-0.132064 0.123538
-0.130762 0.123733
-0.129637 0.124095
-0.128711 0.124639
-0.127977 0.125360
-0.127405 0.126232
-0.126953 0.127219
-0.126579 0.128281
-0.126249 0.129382
-0.125940 0.130495
-0.125641 0.131597
-0.125347 0.132673
-0.125054 0.133706
-0.124752 0.134678
-0.124424 0.135567
-0.124048 0.136349
-0.123601 0.137004
-0.123064 0.137521
-0.122430 0.137902
-0.121708 0.138168
-0.120922 0.138355
-0.120113 0.138517
-0.119334 0.138715
-0.118639 0.139010
-0.118080 0.139453
-0.117690 0.140072
-0.117483 0.140869
-0.117446 0.141819
-0.117552 0.142877
-0.117759 0.143992
-0.118030 0.145115
-0.118329 0.146208
-0.118628 0.147241
-0.118905 0.148195
-0.119135 0.149054
-0.119292 0.149799
-0.119342 0.150409
-0.119250 0.150857
-0.118984 0.151120
-0.118519 0.151183
-0.117847 0.151043
-0.116979 0.150717
-0.115945 0.150243
-0.114795 0.149674
-0.113591 0.149075
-0.112400 0.148517
-0.111283 0.148066
-0.110290 0.147773
-0.109442 0.147666
-0.108738 0.147748
-0.108152 0.148001
-0.107652 0.148399
-0.107204 0.148914
-0.106780 0.149522
-0.106361 0.150202
-0.105932 0.150933
-0.105477 0.151692
-0.104978 0.152444
-0.104409 0.153152
-0.103742 0.153774
-0.102950 0.154273
-0.102013 0.154622
-0.100926 0.154812
-0.099696 0.154854
-0.098353 0.154779
-0.096937 0.154641
-0.095502 0.154505
-0.020495 -0.169302
-0.020160 -0.169417
-0.019840 -0.169807
-0.019533 -0.170437
-0.019232 -0.171245
-0.018931 -0.172150
-0.018622 -0.173058
-0.018293 -0.173880
-0.017936 -0.174533
-0.017540 -0.174951
-0.017101 -0.175088
-0.016614 -0.174919
-0.016080 -0.174442
-0.015501 -0.173678
-0.014882 -0.172666
-0.014229 -0.171463
-0.013548 -0.170135
-0.012846 -0.168760
-0.012131 -0.167416
-0.011412 -0.166181
-0.010695 -0.165129
-0.009990 -0.164326
-0.009300 -0.163825
-0.008631 -0.163659
-0.007984 -0.163838
-0.007358 -0.164347
-0.006747 -0.165142
-0.006147 -0.166159
-0.005552 -0.167321
-0.004956 -0.168542
-0.004356 -0.169739
-0.003750 -0.170837
-0.003139 -0.171776
-0.002525 -0.172512
-0.001912 -0.173019
-0.001304 -0.173295
-0.000705 -0.173351
-0.000120 -0.173215
0.000450 -0.172927
0.001002 -0.172533
0.001537 -0.172085
0.002056 -0.171639
0.002562 -0.171252
0.003058 -0.170981
0.003548 -0.170877
0.004035 -0.170979
0.004523 -0.171307
0.005011 -0.171857
0.005499 -0.172598
0.005986 -0.173477
0.006471 -0.174424
0.006953 -0.175359
0.007430 -0.176204
0.007905 -0.176891
0.008378 -0.177362
0.008848 -0.177576
0.009315 -0.177513
0.009778 -0.177171
0.010236 -0.176565
0.010688 -0.175727
0.011133 -0.174704
0.011571 -0.173548
0.012004 -0.172322
0.012431 -0.171091
0.012854 -0.169923
0.013276 -0.168882
0.013699 -0.168029
0.014128 -0.167409
0.014567 -0.167052
0.015023 -0.166961
0.015500 -0.167118
0.016005 -0.167480
0.016544 -0.167989
0.017122 -0.168577
0.017740 -0.169176
0.018401 -0.169725
0.019103 -0.170170
0.019840 -0.170472
0.020607 -0.170608
0.021395 -0.170570
0.022200 -0.170363
0.023014 -0.170005
0.023837 -0.169524
0.024665 -0.168954
0.025500 -0.168338
0.026345 -0.167724
0.027202 -0.167165
0.028076 -0.166717
0.028972 -0.166435
0.029892 -0.166365
0.030839 -0.166540
0.031810 -0.166969
0.032802 -0.167634
0.033806 -0.168495
0.034811 -0.169489
0.035807 -0.170542
0.036781 -0.171576
0.037724 -0.172518
0.038625 -0.173304
0.039479 -0.173886
0.040281 -0.174230
-0.153060 -0.096148
-0.152757 -0.096063
-0.152610 -0.096150
-0.152599 -0.096394
-0.152692 -0.096768
-0.152854 -0.097240
-0.153057 -0.097775
-0.153273 -0.098339
-0.153477 -0.098898
-0.153642 -0.099418
-0.153736 -0.099863
-0.153727 -0.100200
-0.153585 -0.100400
-0.153288 -0.100446
-0.152824 -0.100332
-0.152191 -0.100065
-0.151398 -0.099666
-0.150469 -0.099168
-0.149442 -0.098614
-0.148368 -0.098059
-0.147310 -0.097560
-0.146338 -0.097175
-0.145513 -0.096951
-0.144882 -0.096916
-0.144467 -0.097078
-0.144265 -0.097421
-0.144255 -0.097920
-0.144412 -0.098546
-0.144706 -0.099272
-0.145110 -0.100078
-0.145595 -0.100948
-0.146125 -0.101859
-0.146658 -0.102785
-0.147144 -0.103694
-0.147536 -0.104548
-0.147792 -0.105310
-0.147882 -0.105950
-0.147792 -0.106446
-0.147524 -0.106789
-0.147098 -0.106983
-0.146548 -0.107048
-0.145922 -0.107015
-0.145273 -0.106927
-0.144651 -0.106826
-0.144094 -0.106749
-0.143623 -0.106723
-0.143241 -0.106760
-0.142936 -0.106861
-0.142690 -0.107029
-0.142492 -0.107268
-0.142336 -0.107592
-0.142224 -0.108017
-0.142162 -0.108556
-0.142151 -0.109211
-0.142183 -0.109960
-0.142240 -0.110766
-0.142293 -0.111579
-0.142311 -0.112346
-0.142264 -0.113018
-0.142122 -0.113561
-0.141867 -0.113953
-0.141487 -0.114186
-0.140986 -0.114270
-0.140382 -0.114227
-0.139706 -0.114091
-0.138999 -0.113904
-0.138301 -0.113704
-0.137644 -0.113519
-0.137042 -0.113360
-0.136495 -0.113225
-0.135995 -0.113102
-0.135537 -0.112982
-0.135122 -0.112863
-0.134766 -0.112754
-0.134489 -0.112675
-0.134312 -0.112648
-0.134248 -0.112690
-0.134294 -0.112812
-0.134433 -0.113011
-0.134634 -0.113272
-0.134859 -0.113570
-0.135070 -0.113876
-0.135235 -0.114164
-0.135331 -0.114413
-0.135348 -0.114613
-0.135286 -0.114767
-0.135155 -0.114891
-0.134970 -0.115008
-0.134742 -0.115136
-0.134476 -0.115287
-0.134169 -0.115459
-0.133814 -0.115639
-0.133406 -0.115812
-0.132948 -0.115967
-0.132458 -0.116107
-0.131963 -0.116247
-0.131499 -0.116413
-0.131104 -0.116632
-0.130810 -0.116926
-0.130640 -0.117304
-0.130602 -0.117760
0.048005 -0.179285
0.047455 -0.179498
0.046867 -0.179370
0.046249 -0.178908
0.045602 -0.178112
0.044921 -0.176984
0.044198 -0.175538
0.043427 -0.173816
0.042606 -0.171893
0.041738 -0.169874
0.040833 -0.167892
0.039907 -0.166091
0.038981 -0.164605
0.038072 -0.163530
0.037196 -0.162902
0.036360 -0.162689
0.035565 -0.162801
0.034805 -0.163123
0.034073 -0.163542
0.033364 -0.163969
0.032676 -0.164350
0.032009 -0.164658
0.031361 -0.164887
0.030731 -0.165042
0.030116 -0.165123
0.029510 -0.165127
0.028910 -0.165044
0.028314 -0.164862
0.027720 -0.164579
0.027131 -0.164209
0.026554 -0.163789
0.026000 -0.163384
0.025481 -0.163086
0.025013 -0.163007
0.024610 -0.163265
0.024281 -0.163959
0.024024 -0.165141
0.023831 -0.166787
0.023685 -0.168805
0.023565 -0.171050
0.023452 -0.173368
0.023335 -0.175618
0.023206 -0.177698
0.023068 -0.179538
0.022924 -0.181097
0.022781 -0.182351
0.022646 -0.183273
0.022520 -0.183836
0.022401 -0.184009
0.022280 -0.183766
0.022145 -0.183101
0.021980 -0.182034
0.021770 -0.180615
0.021503 -0.178931
0.021168 -0.177094
0.020762 -0.175240
0.020284 -0.173514
0.019742 -0.172049
0.019149 -0.170939
0.018520 -0.170226
0.017872 -0.169882
0.017222 -0.169832
0.016583 -0.169977
0.015966 -0.170223
0.015380 -0.170494
0.014829 -0.170736
0.014314 -0.170911
0.013830 -0.170985
0.013366 -0.170928
0.012910 -0.170704
0.012449 -0.170281
0.011973 -0.169634
0.011474 -0.168757
0.010948 -0.167665
0.010397 -0.166401
0.009825 -0.165033
0.009240 -0.163655
0.008648 -0.162388
0.008055 -0.161366
0.007461 -0.160727
0.006861 -0.160592
0.006248 -0.161034
0.005612 -0.162061
0.004945 -0.163613
0.004240 -0.165580
0.003500 -0.167829
0.002727 -0.170231
0.001929 -0.172674
0.001116 -0.175064
0.000296 -0.177316
-0.000517 -0.179345
-0.001315 -0.181067
-0.002086 -0.182398
-0.002819 -0.183265
-0.003508 -0.183620
-0.004146 -0.183443
-0.004733 -0.182748
-0.005270 -0.181589
-0.005769 -0.180056
-0.006246 -0.178271
-0.006723 -0.176388
-0.176427 -0.044674
-0.176050 -0.044602
-0.175662 -0.044544
-0.175293 -0.044504
-0.174969 -0.044483
-0.174714 -0.044488
-0.174546 -0.044525
-0.174475 -0.044603
-0.174505 -0.044731
-0.174629 -0.044917
-0.174834 -0.045171
-0.175100 -0.045497
-0.175401 -0.045896
-0.175708 -0.046362
-0.175989 -0.046886
-0.176217 -0.047455
-0.176367 -0.048051
-0.176427 -0.048662
-0.176389 -0.049275
-0.176259 -0.049881
-0.176048 -0.050476
-0.175771 -0.051059
-0.175447 -0.051629
-0.175095 -0.052189
-0.174731 -0.052741
-0.174375 -0.053288
-0.174040 -0.053836
-0.173741 -0.054390
-0.173488 -0.054957
-0.173289 -0.055547
-0.173147 -0.056167
-0.173064 -0.056828
-0.173037 -0.057535
-0.173059 -0.058291
-0.173112 -0.059091
-0.173174 -0.059926
-0.173216 -0.060781
-0.173207 -0.061638
-0.173118 -0.062479
-0.172930 -0.063289
-0.172630 -0.064058
-0.172218 -0.064777
-0.171702 -0.065442
-0.171096 -0.066053
-0.170418 -0.066611
-0.169690 -0.067118
-0.168931 -0.067582
-0.168163 -0.068011
-0.167406 -0.068420
-0.166680 -0.068825
-0.166006 -0.069245
-0.165404 -0.069698
-0.164891 -0.070201
-0.164485 -0.070768
-0.164195 -0.071409
-0.164025 -0.072124
-0.163966 -0.072908
-0.164001 -0.073746
-0.164102 -0.074617
-0.164238 -0.075493
-0.164376 -0.076346
-0.164488 -0.077150
-0.164554 -0.077882
-0.164559 -0.078526
-0.164497 -0.079073
-0.164365 -0.079518
-0.164164 -0.079863
-0.163897 -0.080114
-0.163567 -0.080281
-0.163180 -0.080378
-0.162744 -0.080422
-0.162271 -0.080429
-0.161772 -0.080418
-0.161266 -0.080412
-0.160774 -0.080430
-0.160317 -0.080496
-0.159918 -0.080631
-0.159593 -0.080853
-0.159349 -0.081168
-0.159179 -0.081576
-0.159066 -0.082062
-0.158983 -0.082604
-0.158902 -0.083176
-0.158798 -0.083750
-0.158656 -0.084305
-0.158468 -0.084822
-0.158235 -0.085287
-0.157961 -0.085691
-0.157654 -0.086029
-0.157321 -0.086298
-0.156966 -0.086500
-0.156594 -0.086639
-0.156208 -0.086727
-0.155813 -0.086776
-0.155414 -0.086806
-0.155022 -0.086841
-0.154649 -0.086908
-0.154310 -0.087034
-0.154019 -0.087248
-0.153787 -0.087570
-0.153618 -0.088012
0.146778 0.114932
0.146937 0.114028
0.146945 0.113120
0.146852 0.112226
0.146697 0.111381
0.146538 0.110607
0.146430 0.109927
0.146410 0.109361
0.146510 0.108914
0.146733 0.108592
0.147076 0.108386
0.147519 0.108292
0.148049 0.108300
0.148647 0.108404
0.149296 0.108595
0.149968 0.108864
0.150637 0.109188
0.151274 0.109536
0.151831 0.109880
0.152281 0.110180
0.152599 0.110405
0.152772 0.110529
0.152798 0.110541
0.152692 0.110439
0.152484 0.110232
0.152206 0.109943
0.151900 0.109599
0.151607 0.109234
0.151361 0.108877
0.151188 0.108549
0.151094 0.108263
0.151087 0.108014
0.151151 0.107795
0.151281 0.107590
0.151478 0.107382
0.151737 0.107160
0.152066 0.106909
0.152467 0.106617
0.152932 0.106270
0.153444 0.105851
0.153974 0.105346
0.154491 0.104740
0.154962 0.104028
0.155365 0.103205
0.155686 0.102279
0.155925 0.101263
0.156095 0.100179
0.156224 0.099050
0.156347 0.097904
0.156505 0.096767
0.156741 0.095660
0.157083 0.094604
0.157553 0.093610
0.158157 0.092683
0.158889 0.091827
0.159737 0.091042
0.160688 0.090329
0.161729 0.089686
0.162844 0.089109
0.164008 0.088594
0.165192 0.088126
0.166351 0.087685
0.167434 0.087251
0.168395 0.086796
0.169194 0.086299
0.169800 0.085741
0.170201 0.085115
0.170403 0.084415
0.170426 0.083649
0.170308 0.082826
0.170086 0.081970
0.169815 0.081096
0.169530 0.080229
0.169275 0.079382
0.169069 0.078565
0.168927 0.077782
0.168854 0.077028
0.168850 0.076297
0.168925 0.075579
0.169091 0.074864
0.169352 0.074150
0.169714 0.073431
0.170167 0.072705
0.170697 0.071965
0.171262 0.071211
0.171821 0.070440
0.172335 0.069645
0.172760 0.068830
0.173079 0.067991
0.173272 0.067139
0.173350 0.066278
0.173336 0.065415
0.173263 0.064561
0.173172 0.063723
0.173109 0.062909
0.173110 0.062126
0.173207 0.061373
0.173407 0.060661
0.173726 0.059984
0.174160 0.059354
0.174702 0.058782
0.194858 0.037025
0.194237 0.036397
0.193033 0.035734
0.191303 0.035045
0.189150 0.034339
0.186721 0.033626
0.184203 0.032918
0.181809 0.032229
0.179757 0.031571
0.178234 0.030956
0.177367 0.030389
0.177199 0.029871
0.177701 0.029396
0.178790 0.028956
0.180354 0.028543
0.182278 0.028151
0.184442 0.027773
0.186723 0.027407
0.188995 0.027049
0.191126 0.026699
0.192982 0.026354
0.194437 0.026013
0.195383 0.025677
0.195748 0.025346
0.195497 0.025018
0.194645 0.024693
0.193253 0.024369
0.191433 0.024045
0.189340 0.023724
0.187169 0.023406
0.185132 0.023098
0.183432 0.022802
0.182234 0.022516
0.181637 0.022238
0.181667 0.021956
0.182287 0.021659
0.183422 0.021335
0.184977 0.020974
0.186842 0.020570
0.188894 0.020121
0.190996 0.019630
0.193002 0.019104
0.194763 0.018555
0.196140 0.017999
0.197018 0.017452
0.197313 0.016927
0.196982 0.016440
0.196023 0.016000
0.194482 0.015613
0.192449 0.015281
0.190062 0.015002
0.187499 0.014768
0.184968 0.014568
0.182686 0.014390
0.180856 0.014219
0.179634 0.014044
0.179111 0.013853
0.179309 0.013641
0.180192 0.013402
0.181684 0.013130
0.183681 0.012822
0.186050 0.012477
0.188633 0.012096
0.191251 0.011685
0.193719 0.011252
0.195858 0.010811
0.197513 0.010381
0.198566 0.009979
0.198941 0.009625
0.198608 0.009334
0.197584 0.009115
0.195933 0.008973
0.193765 0.008904
0.191233 0.008899
0.188527 0.008944
0.185855 0.009024
0.183427 0.009120
0.181427 0.009217
0.179995 0.009297
0.179212 0.009344
0.179106 0.009339
0.179659 0.009270
0.180818 0.009125
0.182489 0.008901
0.184541 0.008603
0.186805 0.008245
0.189091 0.007851
0.191209 0.007450
0.192987 0.007074
0.194288 0.006752
0.195013 0.006508
0.195110 0.006355
0.194568 0.006302
0.193424 0.006343
0.191756 0.006466
0.189685 0.006653
0.187371 0.006879
0.185001 0.007119
0.182778 0.007346
0.180892 0.007540
0.179503 0.007683
-0.155275 -0.112166
-0.155427 -0.112263
-0.155234 -0.112022
-0.154715 -0.111451
-0.153915 -0.110583
-0.152900 -0.109470
-0.151753 -0.108182
-0.150558 -0.106791
-0.149389 -0.105368
-0.148307 -0.103975
-0.147353 -0.102667
-0.146553 -0.101489
-0.145924 -0.100476
-0.145476 -0.099659
-0.145214 -0.099055
-0.145136 -0.098672
-0.145230 -0.098502
-0.145467 -0.098521
-0.145805 -0.098683
-0.146183 -0.098931
-0.146534 -0.099194
-0.146791 -0.099409
-0.146897 -0.099520
-0.146812 -0.099490
-0.146511 -0.099299
-0.146000 -0.098953
-0.145303 -0.098477
-0.144465 -0.097918
-0.143552 -0.097337
-0.142637 -0.096803
-0.141802 -0.096389
-0.141121 -0.096162
-0.140662 -0.096174
-0.140473 -0.096466
-0.140590 -0.097057
-0.141024 -0.097950
-0.141773 -0.099133
-0.142815 -0.100579
-0.144113 -0.102248
-0.145610 -0.104082
-0.147222 -0.106001
-0.148852 -0.107918
-0.150393 -0.109735
-0.151739 -0.111359
-0.152796 -0.112710
-0.153494 -0.113727
-0.153789 -0.114374
-0.153665 -0.114641
-0.153136 -0.114543
-0.152244 -0.114123
-0.151050 -0.113437
-0.149639 -0.112565
-0.148101 -0.111591
-0.146536 -0.110605
-0.145035 -0.109691
-0.143680 -0.108927
-0.142539 -0.108372
-0.141666 -0.108073
-0.141090 -0.108051
-0.140822 -0.108305
-0.140844 -0.108811
-0.141110 -0.109514
-0.141550 -0.110344
-0.142073 -0.111206
-0.142582 -0.112005
-0.142984 -0.112649
-0.143203 -0.113060
-0.143182 -0.113183
-0.142886 -0.112986
-0.142306 -0.112462
-0.141453 -0.111627
-0.140359 -0.110517
-0.139077 -0.109190
-0.137678 -0.107718
-0.136247 -0.106187
-0.134884 -0.104693
-0.133690 -0.103331
-0.132767 -0.102197
-0.132204 -0.101370
-0.132073 -0.100920
-0.132422 -0.100895
-0.133266 -0.101318
-0.134588 -0.102182
-0.136332 -0.103442
-0.138407 -0.105017
-0.140689 -0.106791
-0.143040 -0.108629
-0.145316 -0.110392
-0.147388 -0.111958
-0.149147 -0.113228
-0.150508 -0.114136
-0.151418 -0.114642
-0.151851 -0.114741
-0.151803 -0.114446
-0.151303 -0.113800
-0.150399 -0.112865
-0.149160 -0.111717
-0.147673 -0.110446
-0.146041 -0.109156
-0.144373 -0.107950
-0.142776 -0.106927
0.152126 0.084763
0.153050 0.084710
0.154413 0.084820
0.156168 0.085091
0.158245 0.085509
0.160544 0.086045
0.162940 0.086660
0.165301 0.087307
0.167502 0.087938
0.169436 0.088512
0.171026 0.088996
0.172228 0.089365
0.173035 0.089604
0.173471 0.089707
0.173585 0.089680
0.173445 0.089534
0.173125 0.089289
0.172700 0.088967
0.172241 0.088593
0.171811 0.088192
0.171468 0.087791
0.171258 0.087414
0.171225 0.087083
0.171401 0.086816
0.171800 0.086625
0.172414 0.086511
0.173202 0.086460
0.174084 0.086450
0.174958 0.086451
0.175710 0.086434
0.176238 0.086373
0.176465 0.086248
0.176348 0.086048
0.175875 0.085765
0.175068 0.085396
0.173970 0.084944
0.172639 0.084416
0.171140 0.083824
0.169541 0.083182
0.167903 0.082505
0.166282 0.081813
0.164733 0.081124
0.163302 0.080462
0.162040 0.079851
0.160997 0.079319
0.160226 0.078895
0.159776 0.078611
0.159685 0.078491
0.159965 0.078553
0.160596 0.078796
0.161523 0.079203
0.162667 0.079740
0.163938 0.080366
0.165254 0.081035
0.166546 0.081705
0.167770 0.082342
0.168900 0.082920
0.169929 0.083424
0.170857 0.083844
0.171690 0.084181
0.172430 0.084438
0.173074 0.084620
0.173617 0.084735
0.174046 0.084791
0.174356 0.084799
0.174548 0.084773
0.174639 0.084729
0.174664 0.084687
0.174672 0.084666
0.174721 0.084683
0.174863 0.084747
0.175124 0.084855
0.175497 0.084991
0.175941 0.085127
0.176395 0.085232
0.176796 0.085279
0.177091 0.085251
0.177252 0.085140
0.177268 0.084951
0.177146 0.084693
0.176898 0.084378
0.176537 0.084018
0.176063 0.083621
0.175472 0.083191
0.174747 0.082732
0.173869 0.082245
0.172821 0.081732
0.171596 0.081197
0.170209 0.080647
0.168695 0.080095
0.167113 0.079555
0.165537 0.079048
0.164045 0.078592
0.162706 0.078201
0.161569 0.077883
0.160656 0.077634
0.159973 0.077445
0.159518 0.077300
0.159288 0.077188
0.159290 0.077096
0.159536 0.077021
0.175816 0.083132
0.176381 0.082340
0.176612 0.081440
0.176499 0.080446
0.176052 0.079384
0.175307 0.078287
0.174325 0.077193
0.173187 0.076146
0.171992 0.075193
0.170851 0.074370
0.169870 0.073709
0.169144 0.073223
0.168744 0.072912
0.168714 0.072763
0.169066 0.072751
0.169778 0.072852
0.170801 0.073037
0.172058 0.073277
0.173454 0.073546
0.174879 0.073816
0.176222 0.074063
0.177379 0.074268
0.178258 0.074414
0.178786 0.074493
0.178917 0.074502
0.178629 0.074439
0.177930 0.074307
0.176859 0.074113
0.175484 0.073860
0.173900 0.073560
0.172226 0.073223
0.170598 0.072867
0.169155 0.072516
0.168032 0.072197
0.167345 0.071939
0.167172 0.071770
0.167555 0.071709
0.168482 0.071764
0.169899 0.071925
0.171712 0.072171
0.173800 0.072466
0.176027 0.072774
0.178253 0.073056
0.180341 0.073279
0.182169 0.073418
0.183632 0.073451
0.184648 0.073364
0.185160 0.073146
0.185144 0.072790
0.184605 0.072295
0.183583 0.071667
0.182151 0.070920
0.180412 0.070083
0.178496 0.069191
0.176553 0.068289
0.174740 0.067428
0.173209 0.066650
0.172087 0.065990
0.171459 0.065462
0.171361 0.065064
0.171775 0.064776
0.172634 0.064567
0.173829 0.064402
0.175227 0.064249
0.176685 0.064079
0.178061 0.063870
0.179226 0.063608
0.180074 0.063281
0.180527 0.062881
0.180535 0.062405
0.180079 0.061853
0.179172 0.061229
0.177860 0.060541
0.176217 0.059803
0.174351 0.059031
0.172396 0.058247
0.170509 0.057475
0.168861 0.056743
0.167622 0.056079
0.166943 0.055507
0.166939 0.055045
0.167670 0.054701
0.169132 0.054471
0.171252 0.054341
0.173904 0.054286
0.176923 0.054278
0.180123 0.054288
0.183311 0.054288
0.186310 0.054257
0.188960 0.054179
0.191129 0.054045
0.192718 0.053852
0.193664 0.053600
0.193938 0.053293
0.193550 0.052937
0.192546 0.052540
0.191005 0.052113
0.189044 0.051672
0.186808 0.051235
0.184470 0.050823
0.182214 0.050461
0.190387 0.047299
0.190178 0.046280
0.189496 0.045246
0.188389 0.044204
0.186926 0.043165
0.185194 0.042137
0.183298 0.041130
0.181354 0.040157
0.179493 0.039228
0.177846 0.038360
0.176549 0.037574
0.175726 0.036885
0.175473 0.036309
0.175843 0.035851
0.176823 0.035507
0.178336 0.035256
0.180244 0.035079
0.182379 0.034947
0.184565 0.034844
0.186639 0.034754
0.188467 0.034674
0.189943 0.034605
0.191000 0.034549
0.191596 0.034512
0.191722 0.034497
0.191394 0.034499
0.190649 0.034517
0.189546 0.034542
0.188164 0.034563
0.186596 0.034574
0.184957 0.034562
0.183370 0.034523
0.181967 0.034452
0.180884 0.034342
0.180237 0.034191
0.180113 0.033993
0.180545 0.033746
0.181505 0.033451
0.182905 0.033109
0.184613 0.032726
0.186467 0.032313
0.188314 0.031881
0.190011 0.031443
0.191445 0.031012
0.192529 0.030597
0.193213 0.030202
0.193468 0.029828
0.193299 0.029468
0.192725 0.029114
0.191794 0.028755
0.190569 0.028381
0.189135 0.027979
0.187592 0.027545
0.186057 0.027074
0.184657 0.026570
0.183527 0.026034
0.182792 0.025473
0.182556 0.024892
0.182872 0.024297
0.183741 0.023686
0.185089 0.023056
0.186790 0.022406
0.188688 0.021729
0.190616 0.021030
0.192420 0.020317
0.193975 0.019598
0.195180 0.018889
0.195967 0.018199
0.196292 0.017540
0.196142 0.016917
0.195518 0.016337
0.194455 0.015795
0.193004 0.015285
0.191238 0.014803
0.189259 0.014334
0.187188 0.013867
0.185168 0.013384
0.183355 0.012869
0.181898 0.012307
0.180935 0.011677
0.180557 0.010968
0.180798 0.010172
0.181621 0.009292
0.182926 0.008340
0.184574 0.007339
0.186403 0.006321
0.188260 0.005317
0.190004 0.004361
0.191524 0.003483
0.192733 0.002703
0.193569 0.002037
0.194000 0.001489
0.194009 0.001059
0.193603 0.000738
0.192807 0.000518
0.191672 0.000378
0.190268 0.000304
0.188689 0.000273
0.187056 0.000265
0.185504 0.000261
0.184184 0.000238
0.045970 -0.165696
0.046192 -0.166013
0.046399 -0.166514
0.046578 -0.167164
0.046716 -0.167905
0.046802 -0.168665
0.046820 -0.169358
0.046760 -0.169901
0.046613 -0.170221
0.046374 -0.170267
0.046042 -0.170020
0.045625 -0.169494
0.045136 -0.168737
0.044595 -0.167823
0.044023 -0.166836
0.043438 -0.165856
0.042855 -0.164943
0.042284 -0.164134
0.041733 -0.163445
0.041211 -0.162883
0.040731 -0.162455
0.040308 -0.162175
0.039954 -0.162055
0.039681 -0.162105
0.039495 -0.162322
0.039395 -0.162682
0.039376 -0.163147
0.039425 -0.163660
0.039524 -0.164155
0.039655 -0.164562
0.039797 -0.164827
0.039932 -0.164914
0.040050 -0.164817
0.040143 -0.164563
0.040214 -0.164206
0.040272 -0.163821
0.040330 -0.163486
0.040404 -0.163266
0.040506 -0.163195
0.040644 -0.163282
0.040822 -0.163512
0.041042 -0.163868
0.041305 -0.164345
0.041611 -0.164950
0.041961 -0.165702
0.042352 -0.166614
0.042778 -0.167688
0.043224 -0.168897
0.043673 -0.170187
0.044105 -0.171479
0.044500 -0.172681
0.044843 -0.173695
0.045120 -0.174437
0.045329 -0.174844
0.045470 -0.174885
0.045552 -0.174566
0.045586 -0.173926
0.045585 -0.173037
0.045563 -0.171985
0.045528 -0.170860
0.045487 -0.169740
0.045439 -0.168678
0.045385 -0.167707
0.045323 -0.166844
0.045259 -0.166109
0.045203 -0.165524
0.045169 -0.165119
0.045172 -0.164916
0.045225 -0.164928
0.045338 -0.165148
0.045513 -0.165543
0.045746 -0.166057
0.046025 -0.166615
0.046334 -0.167135
0.046656 -0.167541
0.046973 -0.167773
0.047276 -0.167802
0.047559 -0.167629
0.047820 -0.167286
0.048065 -0.166829
0.048302 -0.166328
0.048542 -0.165842
0.048796 -0.165416
0.049069 -0.165065
0.049367 -0.164788
0.049692 -0.164583
0.050046 -0.164457
0.050433 -0.164433
0.050860 -0.164547
0.051328 -0.164833
0.051837 -0.165313
0.052379 -0.165983
0.052937 -0.166810
0.053489 -0.167731
0.054013 -0.168665
0.054487 -0.169522
0.054895 -0.170221
0.055227 -0.170696
0.055483 -0.170910
0.055668 -0.170856
0.055798 -0.170555
0.103469 0.148500
0.103152 0.148165
0.102934 0.148067
0.102809 0.148182
0.102776 0.148481
0.102829 0.148942
0.102963 0.149546
0.103170 0.150275
0.103437 0.151106
0.103740 0.152001
0.104043 0.152909
0.104299 0.153764
0.104456 0.154496
0.104465 0.155034
0.104288 0.155322
0.103897 0.155325
0.103290 0.155033
0.102490 0.154470
0.101541 0.153690
0.100518 0.152774
0.099510 0.151821
0.098615 0.150934
0.097917 0.150203
0.097472 0.149691
0.097298 0.149429
0.097386 0.149416
0.097704 0.149638
0.098221 0.150070
0.098905 0.150689
0.099727 0.151467
0.100657 0.152366
0.101654 0.153334
0.102669 0.154300
0.103635 0.155184
0.104485 0.155901
0.105147 0.156377
0.105565 0.156554
0.105699 0.156401
0.105533 0.155911
0.105076 0.155108
0.104369 0.154040
0.103475 0.152784
0.102479 0.151430
0.101474 0.150078
0.100543 0.148823
0.099759 0.147744
0.099173 0.146895
0.098818 0.146305
0.098712 0.145986
0.098861 0.145937
0.099267 0.146150
0.099922 0.146606
0.100808 0.147274
0.101887 0.148109
0.103105 0.149043
0.104388 0.149998
0.105655 0.150887
0.106824 0.151625
0.107823 0.152141
0.108599 0.152383
0.109126 0.152320
0.109405 0.151948
0.109465 0.151293
0.109358 0.150404
0.109158 0.149355
0.108944 0.148233
0.108796 0.147125
0.108779 0.146111
0.108940 0.145247
0.109307 0.144572
0.109892 0.144106
0.110702 0.143859
0.111737 0.143834
0.112997 0.144022
0.114466 0.144401
0.116109 0.144925
0.117867 0.145523
0.119660 0.146106
0.121393 0.146580
0.122968 0.146852
0.124301 0.146850
0.125325 0.146522
0.125997 0.145848
0.126302 0.144838
0.126255 0.143530
0.125896 0.141991
0.125287 0.140306
0.124510 0.138568
0.123650 0.136868
0.122790 0.135286
0.122004 0.133880
0.121352 0.132691
0.120885 0.131748
0.120646 0.131064
0.120670 0.130651
0.120982 0.130509
0.121591 0.130624
0.122482 0.130968
0.123605 0.131490
0.124886 0.132122
0.126226 0.132784
-0.057843 -0.165093
-0.057589 -0.164997
-0.057232 -0.164585
-0.056787 -0.163908
-0.056277 -0.163040
-0.055735 -0.162071
-0.055193 -0.161104
-0.054689 -0.160243
-0.054252 -0.159588
-0.053910 -0.159226
-0.053677 -0.159224
-0.053559 -0.159619
-0.053552 -0.160423
-0.053640 -0.161614
-0.053805 -0.163144
-0.054019 -0.164941
-0.054250 -0.166907
-0.054464 -0.168927
-0.054626 -0.170875
-0.054701 -0.172627
-0.054660 -0.174071
-0.054480 -0.175118
-0.054146 -0.175705
-0.053654 -0.175807
-0.053005 -0.175430
-0.052212 -0.174616
-0.051293 -0.173433
-0.050270 -0.171975
-0.049169 -0.170354
-0.048021 -0.168690
-0.046854 -0.167103
-0.045696 -0.165703
-0.044574 -0.164584
-0.043512 -0.163814
-0.042527 -0.163432
-0.041633 -0.163450
-0.040833 -0.163847
-0.040120 -0.164571
-0.039480 -0.165542
-0.038892 -0.166661
-0.038326 -0.167814
-0.037757 -0.168889
-0.037159 -0.169786
-0.036511 -0.170424
-0.035798 -0.170748
-0.035013 -0.170733
-0.034153 -0.170378
-0.033221 -0.169712
-0.032225 -0.168787
-0.031175 -0.167676
-0.030087 -0.166465
-0.028978 -0.165252
-0.027863 -0.164141
-0.026760 -0.163231
-0.025681 -0.162612
-0.024636 -0.162356
-0.023629 -0.162512
-0.022661 -0.163096
-0.021727 -0.164090
-0.020819 -0.165436
-0.019929 -0.167043
-0.019048 -0.168791
-0.018168 -0.170549
-0.017283 -0.172184
-0.016388 -0.173577
-0.015483 -0.174632
-0.014566 -0.175282
-0.013640 -0.175489
-0.012705 -0.175246
-0.011766 -0.174576
-0.010825 -0.173525
-0.009884 -0.172163
-0.008947 -0.170579
-0.008016 -0.168877
-0.007092 -0.167173
-0.006177 -0.165588
-0.005269 -0.164243
-0.004367 -0.163248
-0.003468 -0.162693
-0.002570 -0.162638
-0.001668 -0.163098
-0.000761 -0.164036
0.000150 -0.165367
0.001065 -0.166962
0.001980 -0.168673
0.002892 -0.170350
0.003796 -0.171857
0.004689 -0.173084
0.005566 -0.173953
0.006427 -0.174417
0.007267 -0.174458
0.008086 -0.174087
0.008884 -0.173336
0.009660 -0.172260
0.010417 -0.170936
0.011157 -0.169453
0.011886 -0.167916
0.012610 -0.166438
0.013339 -0.165135
0.014085 -0.164123
0.014861 -0.163506
0.060769 0.169314
0.060036 0.169198
0.059284 0.169089
0.058529 0.169010
0.057786 0.168983
0.057070 0.169026
0.056391 0.169158
0.055759 0.169389
0.055178 0.169725
0.054649 0.170163
0.054170 0.170694
0.053735 0.171300
0.053335 0.171956
0.052960 0.172633
0.052599 0.173299
0.052245 0.173922
0.051892 0.174471
0.051534 0.174919
0.051171 0.175249
0.050801 0.175448
0.050425 0.175510
0.050042 0.175440
0.049652 0.175247
0.049255 0.174943
0.048848 0.174548
0.048433 0.174081
0.048010 0.173566
0.047580 0.173027
0.047146 0.172488
0.046712 0.171973
0.046281 0.171504
0.045855 0.171101
0.045438 0.170775
0.045032 0.170532
0.044637 0.170369
0.044252 0.170273
0.043872 0.170226
0.043489 0.170205
0.043098 0.170189
0.042691 0.170161
0.042261 0.170108
0.041806 0.170026
0.041327 0.169914
0.040826 0.169778
0.040309 0.169625
0.039783 0.169464
0.039257 0.169306
0.038740 0.169164
0.038241 0.169053
0.037769 0.168992
0.037332 0.169000
0.036937 0.169098
0.036589 0.169306
0.036291 0.169636
0.036041 0.170096
0.035835 0.170681
0.035663 0.171379
0.035515 0.172165
0.035381 0.173011
0.035246 0.173881
0.035104 0.174743
0.034949 0.175564
0.034777 0.176320
0.034590 0.176990
0.034387 0.177560
0.034170 0.178023
0.033939 0.178378
0.033691 0.178627
0.033426 0.178777
0.033144 0.178840
0.032844 0.178833
0.032528 0.178776
0.032198 0.178692
0.031858 0.178606
0.031511 0.178541
0.031161 0.178517
0.030810 0.178547
0.030456 0.178634
0.030099 0.178769
0.029736 0.178936
0.029361 0.179108
0.028971 0.179259
0.028559 0.179363
0.028120 0.179401
0.027649 0.179360
0.027144 0.179239
0.026604 0.179043
0.026028 0.178781
0.025419 0.178466
0.024782 0.178111
0.024122 0.177730
0.023448 0.177338
0.022769 0.176954
0.022096 0.176599
0.021435 0.176298
0.020796 0.176079
0.020183 0.175967
0.019600 0.175983
0.019049 0.176141
0.018529 0.176442
0.018039 0.176876
0.038397 -0.162983
0.038147 -0.163767
0.038007 -0.164845
0.037956 -0.166142
0.037979 -0.167591
0.038064 -0.169130
0.038203 -0.170696
0.038390 -0.172209
0.038614 -0.173580
0.038863 -0.174709
0.039124 -0.175507
0.039384 -0.175905
0.039633 -0.175868
0.039864 -0.175400
0.040076 -0.174545
0.040272 -0.173382
0.040457 -0.172019
0.040640 -0.170584
0.040828 -0.169210
0.041031 -0.168019
0.041253 -0.167113
0.041501 -0.166552
0.041779 -0.166354
0.042094 -0.166496
0.042453 -0.166939
0.042863 -0.167630
0.043330 -0.168521
0.043850 -0.169554
0.044411 -0.170660
0.044993 -0.171744
0.045567 -0.172697
0.046104 -0.173409
0.046577 -0.173784
0.046966 -0.173755
0.047257 -0.173294
0.047446 -0.172409
0.047532 -0.171151
0.047523 -0.169599
0.047432 -0.167858
0.047280 -0.166049
0.047090 -0.164299
0.046885 -0.162730
0.046690 -0.161451
0.046524 -0.160543
0.046394 -0.160055
0.046303 -0.160002
0.046244 -0.160371
0.046210 -0.161137
0.046194 -0.162260
0.046187 -0.163686
0.046184 -0.165340
0.046174 -0.167119
0.046145 -0.168900
0.046082 -0.170554
0.045969 -0.171960
0.045793 -0.173025
0.045539 -0.173689
0.045195 -0.173931
0.044754 -0.173764
0.044212 -0.173240
0.043571 -0.172431
0.042839 -0.171432
0.042025 -0.170350
0.041143 -0.169295
0.040204 -0.168369
0.039226 -0.167659
0.038222 -0.167223
0.037212 -0.167098
0.036218 -0.167298
0.035264 -0.167826
0.034371 -0.168677
0.033556 -0.169831
0.032822 -0.171237
0.032162 -0.172809
0.031556 -0.174425
0.030979 -0.175947
0.030406 -0.177242
0.029816 -0.178203
0.029191 -0.178758
0.028524 -0.178870
0.027813 -0.178541
0.027065 -0.177804
0.026290 -0.176716
0.025506 -0.175354
0.024729 -0.173810
0.023981 -0.172184
0.023278 -0.170576
0.022640 -0.169085
0.022078 -0.167801
0.021606 -0.166797
0.021228 -0.166137
0.020949 -0.165868
0.020773 -0.166028
0.020696 -0.166622
0.020715 -0.167620
0.020817 -0.168937
0.020985 -0.170444
0.021197 -0.171991
0.021432 -0.173430
0.021671 -0.174638
0.021903 -0.175523
-0.128357 -0.134949
-0.127820 -0.134692
-0.127140 -0.134184
-0.126344 -0.133461
-0.125462 -0.132568
-0.124523 -0.131551
-0.123554 -0.130460
-0.122581 -0.129341
-0.121630 -0.128241
-0.120725 -0.127205
-0.119889 -0.126272
-0.119147 -0.125473
-0.118519 -0.124830
-0.118021 -0.124350
-0.117663 -0.124030
-0.117443 -0.123849
-0.117347 -0.123777
-0.117352 -0.123773
-0.117428 -0.123792
-0.117542 -0.123788
-0.117667 -0.123724
-0.117783 -0.123573
-0.117880 -0.123322
-0.117957 -0.122970
-0.118024 -0.122531
-0.118093 -0.122030
-0.118182 -0.121499
-0.118306 -0.120975
-0.118479 -0.120497
-0.118713 -0.120106
-0.119019 -0.119838
-0.119408 -0.119727
-0.119885 -0.119801
-0.120454 -0.120077
-0.121114 -0.120565
-0.121854 -0.121265
-0.122660 -0.122163
-0.123508 -0.123237
-0.124368 -0.124448
-0.125201 -0.125743
-0.125965 -0.127059
-0.126617 -0.128325
-0.127118 -0.129472
-0.127438 -0.130442
-0.127559 -0.131197
-0.127478 -0.131718
-0.127201 -0.132012
-0.126747 -0.132101
-0.126142 -0.132027
-0.125418 -0.131835
-0.124605 -0.131576
-0.123738 -0.131294
-0.122845 -0.131028
-0.121954 -0.130808
-0.121091 -0.130656
-0.120278 -0.130583
-0.119533 -0.130597
-0.118873 -0.130695
-0.118308 -0.130872
-0.117842 -0.131113
-0.117466 -0.131394
-0.117161 -0.131682
-0.116898 -0.131938
-0.116644 -0.132121
-0.116366 -0.132196
-0.116038 -0.132136
-0.115645 -0.131930
-0.115180 -0.131580
-0.114652 -0.131101
-0.114078 -0.130518
-0.113482 -0.129866
-0.112897 -0.129183
-0.112357 -0.128512
-0.111899 -0.127895
-0.111553 -0.127375
-0.111347 -0.126992
-0.111299 -0.126778
-0.111419 -0.126754
-0.111706 -0.126933
-0.112151 -0.127320
-0.112740 -0.127911
-0.113455 -0.128696
-0.114271 -0.129656
-0.115155 -0.130756
-0.116071 -0.131948
-0.116975 -0.133170
-0.117825 -0.134355
-0.118581 -0.135436
-0.119213 -0.136353
-0.119702 -0.137066
-0.120042 -0.137547
-0.120239 -0.137793
-0.120307 -0.137813
-0.120267 -0.137636
-0.120142 -0.137298
-0.119956 -0.136844
-0.119733 -0.136318
-0.119491 -0.135763
-0.119250 -0.135210
-0.119022 -0.134685
-0.118824 -0.134202
0.178832 -0.040102
0.179447 -0.040429
0.180374 -0.040856
0.181608 -0.041370
0.183075 -0.041933
0.184644 -0.042489
0.186155 -0.042971
0.187462 -0.043323
0.188455 -0.043506
0.189080 -0.043507
0.189336 -0.043339
0.189275 -0.043034
0.188985 -0.042642
0.188580 -0.042219
0.188169 -0.041817
0.187839 -0.041475
0.187635 -0.041212
0.187555 -0.041029
0.187562 -0.040913
0.187608 -0.040841
0.187652 -0.040796
0.187681 -0.040767
0.187713 -0.040754
0.187781 -0.040763
0.187917 -0.040799
0.188123 -0.040859
0.188357 -0.040924
0.188536 -0.040959
0.188560 -0.040927
0.188343 -0.040790
0.187829 -0.040526
0.187008 -0.040131
0.185917 -0.039618
0.184633 -0.039016
0.183263 -0.038363
0.181926 -0.037702
0.180735 -0.037073
0.179776 -0.036504
0.179092 -0.036010
0.178683 -0.035589
0.178514 -0.035229
0.178529 -0.034912
0.178679 -0.034623
0.178934 -0.034358
0.179295 -0.034123
0.179786 -0.033934
0.180442 -0.033809
0.181279 -0.033755
0.182274 -0.033758
0.183354 -0.033785
0.184415 -0.033790
0.185347 -0.033727
0.186064 -0.033565
0.186520 -0.033293
0.186715 -0.032920
0.186689 -0.032472
0.186517 -0.031988
0.186293 -0.031513
0.186111 -0.031088
0.186048 -0.030745
0.186140 -0.030500
0.186381 -0.030355
0.186727 -0.030292
0.187115 -0.030290
0.187488 -0.030325
0.187817 -0.030376
0.188108 -0.030434
0.188401 -0.030497
0.188753 -0.030567
0.189207 -0.030646
0.189766 -0.030726
0.190379 -0.030794
0.190953 -0.030827
0.191382 -0.030805
0.191580 -0.030714
0.191499 -0.030552
0.191142 -0.030330
0.190553 -0.030068
0.189813 -0.029792
0.189023 -0.029532
0.188280 -0.029315
0.187659 -0.029160
0.187196 -0.029074
0.186877 -0.029050
0.186651 -0.029067
0.186447 -0.029100
0.186200 -0.029125
0.185870 -0.029125
0.185457 -0.029103
0.184999 -0.029076
0.184562 -0.029076
0.184221 -0.029142
0.184024 -0.029307
0.183977 -0.029580
0.184034 -0.029950
0.184118 -0.030382
0.184150 -0.030836
0.184078 -0.031279
0.183885 -0.031689
0.183599 -0.032062
0.183279 -0.032406
-0.064394 0.174888
-0.063875 0.174460
-0.063386 0.174074
-0.062949 0.173771
-0.062578 0.173570
-0.062275 0.173466
-0.062028 0.173439
-0.061810 0.173450
-0.061595 0.173463
-0.061353 0.173445
-0.061064 0.173375
-0.060716 0.173249
-0.060306 0.173075
-0.059841 0.172865
-0.059328 0.172632
-0.058779 0.172375
-0.058196 0.172084
-0.057588 0.171738
-0.056961 0.171317
-0.056321 0.170807
-0.055687 0.170214
-0.055080 0.169562
-0.054525 0.168893
-0.054057 0.168264
-0.053697 0.167733
-0.053465 0.167354
-0.053369 0.167163
-0.053400 0.167174
-0.053550 0.167378
-0.053795 0.167744
-0.054115 0.168232
-0.054490 0.168798
-0.054906 0.169402
-0.055350 0.170015
-0.055820 0.170622
-0.056305 0.171214
-0.056800 0.171787
-0.057290 0.172331
-0.057763 0.172825
-0.058196 0.173240
-0.058574 0.173545
-0.058889 0.173713
-0.059141 0.173731
-0.059339 0.173607
-0.059506 0.173366
-0.059675 0.173050
-0.059877 0.172708
-0.060150 0.172386
-0.060521 0.172119
-0.061008 0.171926
-0.061620 0.171810
-0.062349 0.171761
-0.063177 0.171763
-0.064078 0.171800
-0.065021 0.171863
-0.065976 0.171949
-0.066913 0.172064
-0.067808 0.172212
-0.068639 0.172386
-0.069388 0.172563
-0.070031 0.172703
-0.070557 0.172753
-0.070953 0.172662
-0.071211 0.172391
-0.071341 0.171920
-0.071360 0.171257
-0.071297 0.170432
-0.071188 0.169491
-0.071070 0.168493
-0.070976 0.167497
-0.070930 0.166553
-0.070947 0.165702
-0.071027 0.164968
-0.071163 0.164364
-0.071347 0.163896
-0.071570 0.163566
-0.071828 0.163377
-0.072119 0.163333
-0.072449 0.163437
-0.072818 0.163690
-0.073226 0.164081
-0.073663 0.164587
-0.074109 0.165169
-0.074538 0.165778
-0.074922 0.166363
-0.075242 0.166880
-0.075483 0.167296
-0.075646 0.167600
-0.075739 0.167797
-0.075780 0.167906
-0.075789 0.167953
-0.075786 0.167965
-0.075790 0.167963
-0.075816 0.167960
-0.075872 0.167958
-0.075967 0.167956
-0.076105 0.167950
-0.076289 0.167940
-0.076516 0.167933
-0.076788 0.167940
-0.077102 0.167977
-0.029978 0.178647
-0.029628 0.178157
-0.029325 0.177654
-0.029073 0.177192
-0.028875 0.176822
-0.028752 0.176597
-0.028698 0.176565
-0.028734 0.176765
-0.028859 0.177218
-0.029075 0.177918
-0.029380 0.178826
-0.029754 0.179868
-0.030180 0.180946
-0.030619 0.181958
-0.031046 0.182811
-0.031429 0.183432
-0.031749 0.183779
-0.031998 0.183837
-0.032154 0.183617
-0.032223 0.183151
-0.032205 0.182479
-0.032111 0.181651
-0.031948 0.180716
-0.031730 0.179719
-0.031477 0.178706
-0.031204 0.177720
-0.030944 0.176804
-0.030702 0.176009
-0.030514 0.175382
-0.030384 0.174972
-0.030344 0.174816
-0.030389 0.174932
-0.030525 0.175307
-0.030736 0.175896
-0.031015 0.176624
-0.031324 0.177399
-0.031650 0.178131
-0.031961 0.178748
-0.032253 0.179194
-0.032516 0.179441
-0.032736 0.179485
-0.032925 0.179334
-0.033082 0.179010
-0.033219 0.178541
-0.033338 0.177958
-0.033449 0.177293
-0.033573 0.176584
-0.033710 0.175872
-0.033887 0.175205
-0.034126 0.174635
-0.034445 0.174221
-0.034877 0.174016
-0.035436 0.174062
-0.036138 0.174381
-0.036986 0.174960
-0.037951 0.175748
-0.039014 0.176664
-0.040127 0.177615
-0.041248 0.178506
-0.042334 0.179262
-0.043346 0.179829
-0.044264 0.180178
-0.045059 0.180299
-0.045735 0.180198
-0.046283 0.179888
-0.046713 0.179388
-0.047037 0.178720
-0.047265 0.177909
-0.047419 0.176984
-0.047516 0.175984
-0.047588 0.174953
-0.047653 0.173944
-0.047746 0.173014
-0.047883 0.172225
-0.048094 0.171627
-0.048392 0.171258
-0.048791 0.171125
-0.049269 0.171204
-0.049805 0.171440
-0.050372 0.171762
-0.050928 0.172098
-0.051441 0.172385
-0.051883 0.172582
-0.052241 0.172663
-0.052506 0.172621
-0.052673 0.172455
-0.052743 0.172174
-0.052720 0.171787
-0.052599 0.171308
-0.052398 0.170752
-0.052119 0.170145
-0.051790 0.169517
-0.051433 0.168913
-0.051094 0.168382
-0.050817 0.167982
-0.050657 0.167771
-0.050663 0.167798
-0.050865 0.168094
-0.051289 0.168660
-0.051921 0.169465
-0.052731 0.170446
0.178434 -0.057813
0.178737 -0.057122
0.179119 -0.056587
0.179548 -0.056186
0.179987 -0.055892
0.180401 -0.055669
0.180759 -0.055478
0.181035 -0.055279
0.181210 -0.055035
0.181268 -0.054719
0.181194 -0.054319
0.180974 -0.053836
0.180600 -0.053281
0.180068 -0.052671
0.179386 -0.052026
0.178574 -0.051364
0.177668 -0.050706
0.176718 -0.050078
0.175788 -0.049505
0.174951 -0.049016
0.174276 -0.048637
0.173822 -0.048391
0.173624 -0.048293
0.173689 -0.048348
0.173996 -0.048550
0.174504 -0.048884
0.175161 -0.049328
0.175912 -0.049857
0.176710 -0.050445
0.177510 -0.051068
0.178281 -0.051703
0.178991 -0.052331
0.179612 -0.052932
0.180118 -0.053486
0.180484 -0.053972
0.180693 -0.054374
0.180739 -0.054679
0.180630 -0.054887
0.180385 -0.055005
0.180044 -0.055053
0.179658 -0.055058
0.179287 -0.055057
0.178992 -0.055084
0.178824 -0.055167
0.178816 -0.055326
0.178977 -0.055561
0.179293 -0.055861
0.179728 -0.056198
0.180237 -0.056538
0.180772 -0.056840
0.181289 -0.057066
0.181756 -0.057180
0.182149 -0.057149
0.182454 -0.056947
0.182660 -0.056555
0.182756 -0.055963
0.182729 -0.055171
0.182567 -0.054192
0.182262 -0.053045
0.181812 -0.051758
0.181230 -0.050362
0.180546 -0.048897
0.179806 -0.047405
0.179072 -0.045929
0.178410 -0.044512
0.177888 -0.043188
0.177556 -0.041985
0.177444 -0.040916
0.177556 -0.039983
0.177871 -0.039175
0.178352 -0.038470
0.178956 -0.037842
0.179639 -0.037261
0.180366 -0.036694
0.181107 -0.036112
0.181842 -0.035492
0.182547 -0.034822
0.183200 -0.034101
0.183774 -0.033344
0.184243 -0.032569
0.184587 -0.031799
0.184800 -0.031057
0.184885 -0.030365
0.184865 -0.029749
0.184778 -0.029237
0.184675 -0.028857
0.184613 -0.028637
0.184646 -0.028600
0.184817 -0.028763
0.185149 -0.029130
0.185640 -0.029694
0.186265 -0.030433
0.186982 -0.031316
0.187739 -0.032299
0.188480 -0.033338
0.189157 -0.034386
0.189726 -0.035401
0.190155 -0.036349
0.190416 -0.037206
0.190484 -0.037959
0.190341 -0.038600
-0.148948 -0.106525
-0.148487 -0.106162
-0.148001 -0.105741
-0.147537 -0.105301
-0.147139 -0.104884
-0.146840 -0.104522
-0.146654 -0.104235
-0.146580 -0.104025
-0.146597 -0.103879
-0.146679 -0.103771
-0.146791 -0.103671
-0.146902 -0.103547
-0.146987 -0.103375
-0.147031 -0.103137
-0.147030 -0.102825
-0.146986 -0.102438
-0.146909 -0.101980
-0.146804 -0.101455
-0.146679 -0.100867
-0.146534 -0.100218
-0.146370 -0.099516
-0.146191 -0.098771
-0.146009 -0.098003
-0.145846 -0.097244
-0.145734 -0.096531
-0.145710 -0.095905
-0.145808 -0.095400
-0.146057 -0.095041
-0.146470 -0.094835
-0.147046 -0.094772
-0.147764 -0.094829
-0.148590 -0.094973
-0.149482 -0.095165
-0.150393 -0.095371
-0.151282 -0.095560
-0.152117 -0.095711
-0.152876 -0.095810
-0.153547 -0.095853
-0.154125 -0.095838
-0.154606 -0.095768
-0.154986 -0.095643
-0.155260 -0.095461
-0.155424 -0.095223
-0.155480 -0.094933
-0.155439 -0.094601
-0.155327 -0.094248
-0.155181 -0.093903
-0.155044 -0.093598
-0.154957 -0.093362
-0.154955 -0.093218
-0.155054 -0.093177
-0.155252 -0.093237
-0.155531 -0.093382
-0.155858 -0.093589
-0.156193 -0.093828
-0.156500 -0.094069
-0.156746 -0.094285
-0.156908 -0.094455
-0.156974 -0.094564
-0.156942 -0.094603
-0.156811 -0.094567
-0.156581 -0.094451
-0.156251 -0.094248
-0.155815 -0.093950
-0.155272 -0.093553
-0.154625 -0.093056
-0.153888 -0.092468
-0.153087 -0.091809
-0.152261 -0.091107
-0.151456 -0.090397
-0.150720 -0.089715
-0.150098 -0.089091
-0.149622 -0.088544
-0.149313 -0.088079
-0.149178 -0.087691
-0.149208 -0.087363
-0.149386 -0.087071
-0.149684 -0.086792
-0.150077 -0.086506
-0.150539 -0.086199
-0.151051 -0.085866
-0.151597 -0.085508
-0.152165 -0.085127
-0.152739 -0.084729
-0.153303 -0.084314
-0.153835 -0.083882
-0.154313 -0.083432
-0.154719 -0.082966
-0.155045 -0.082494
-0.155296 -0.082033
-0.155491 -0.081610
-0.155661 -0.081257
-0.155844 -0.081004
-0.156077 -0.080876
-0.156389 -0.080885
-0.156798 -0.081030
-0.157302 -0.081296
-0.157887 -0.081656
-0.158521 -0.082076
-0.159169 -0.082519
-0.159794 -0.082953
0.123355 0.129574
0.124241 0.128997
0.125234 0.128578
0.126294 0.128294
0.127382 0.128110
0.128458 0.127990
0.129489 0.127895
0.130455 0.127792
0.131343 0.127654
0.132149 0.127460
0.132877 0.127198
0.133534 0.126861
0.134132 0.126451
0.134682 0.125973
0.135197 0.125437
0.135690 0.124857
0.136175 0.124255
0.136668 0.123654
0.137186 0.123078
0.137747 0.122555
0.138368 0.122108
0.139062 0.121751
0.139830 0.121490
0.140662 0.121315
0.141536 0.121210
0.142420 0.121150
0.143277 0.121109
0.144073 0.121064
0.144782 0.120997
0.145385 0.120897
0.145874 0.120756
0.146250 0.120574
0.146520 0.120350
0.146690 0.120084
0.146767 0.119776
0.146757 0.119423
0.146661 0.119020
0.146483 0.118562
0.146229 0.118045
0.145916 0.117471
0.145568 0.116850
0.145221 0.116196
0.144914 0.115534
0.144685 0.114890
0.144562 0.114288
0.144554 0.113744
0.144655 0.113265
0.144843 0.112847
0.145091 0.112479
0.145378 0.112148
0.145690 0.111842
0.146031 0.111554
0.146411 0.111280
0.146849 0.111020
0.147367 0.110777
0.147976 0.110550
0.148681 0.110335
0.149475 0.110124
0.150338 0.109905
0.151243 0.109662
0.152162 0.109385
0.153071 0.109065
0.153953 0.108702
0.154804 0.108304
0.155627 0.107881
0.156432 0.107445
0.157220 0.107004
0.157989 0.106558
0.158722 0.106099
0.159395 0.105613
0.159981 0.105087
0.160462 0.104510
0.160832 0.103878
0.161100 0.103196
0.161290 0.102474
0.161438 0.101728
0.161586 0.100973
0.161771 0.100222
0.162022 0.099481
0.162349 0.098751
0.162745 0.098025
0.163188 0.097291
0.163649 0.096536
0.164097 0.095748
0.164513 0.094920
0.164892 0.094056
0.165239 0.093164
0.165570 0.092260
0.165898 0.091359
0.166225 0.090475
0.166542 0.089614
0.166821 0.088775
0.167029 0.087951
0.167139 0.087134
0.167132 0.086313
0.167009 0.085485
0.166793 0.084649
0.166517 0.083809
0.166229 0.082975
0.165975 0.082157
0.165797 0.081366
0.113420 -0.133960
0.113165 -0.134719
0.112957 -0.135509
0.112799 -0.136327
0.112690 -0.137166
0.112627 -0.138011
0.112592 -0.138831
0.112561 -0.139586
0.112506 -0.140238
0.112401 -0.140761
0.112230 -0.141145
0.111991 -0.141409
0.111693 -0.141585
0.111357 -0.141726
0.111006 -0.141884
0.110668 -0.142105
0.110361 -0.142417
0.110100 -0.142826
0.109885 -0.143316
0.109715 -0.143857
0.109579 -0.144410
0.109473 -0.144941
0.109393 -0.145429
0.109343 -0.145867
0.109327 -0.146260
0.109349 -0.146613
0.109400 -0.146928
0.109461 -0.147190
0.109498 -0.147369
0.109476 -0.147427
0.109363 -0.147333
0.109140 -0.147068
0.108804 -0.146633
0.108367 -0.146052
0.107854 -0.145363
0.107301 -0.144616
0.106743 -0.143861
0.106213 -0.143144
0.105734 -0.142493
0.105319 -0.141925
0.104967 -0.141439
0.104673 -0.141028
0.104426 -0.140679
0.104217 -0.140387
0.104040 -0.140156
0.103899 -0.140001
0.103798 -0.139942
0.103742 -0.140001
0.103732 -0.140184
0.103756 -0.140482
0.103793 -0.140867
0.103816 -0.141298
0.103796 -0.141736
0.103709 -0.142151
0.103544 -0.142529
0.103300 -0.142877
0.102988 -0.143220
0.102625 -0.143592
0.102233 -0.144029
0.101831 -0.144562
0.101430 -0.145206
0.101034 -0.145957
0.100640 -0.146793
0.100239 -0.147683
0.099819 -0.148589
0.099374 -0.149481
0.098902 -0.150343
0.098408 -0.151172
0.097897 -0.151981
0.097377 -0.152781
0.096844 -0.153577
0.096288 -0.154355
0.095689 -0.155083
0.095026 -0.155716
0.094277 -0.156213
0.093435 -0.156547
0.092498 -0.156707
0.091480 -0.156708
0.090400 -0.156582
0.089283 -0.156367
0.088152 -0.156110
0.087026 -0.155848
0.085918 -0.155607
0.084832 -0.155397
0.083769 -0.155216
0.082723 -0.155055
0.081694 -0.154902
0.080684 -0.154755
0.079702 -0.154624
0.078765 -0.154531
0.077892 -0.154501
0.077101 -0.154557
0.076401 -0.154700
0.075791 -0.154913
0.075259 -0.155160
0.074784 -0.155397
0.074344 -0.155583
0.073922 -0.155697
0.073503 -0.155738
0.073083 -0.155724
0.072663 -0.155695
0.134353 -0.136844
0.134613 -0.136098
0.134461 -0.134860
0.133934 -0.133178
0.133092 -0.131127
0.132019 -0.128811
0.130821 -0.126361
0.129623 -0.123926
0.128559 -0.121665
0.127761 -0.119731
0.127342 -0.118253
0.127375 -0.117315
0.127886 -0.116942
0.128849 -0.117100
0.130196 -0.117705
0.131826 -0.118637
0.133625 -0.119761
0.135473 -0.120939
0.137258 -0.122044
0.138875 -0.122965
0.140239 -0.123609
0.141282 -0.123907
0.141955 -0.123812
0.142230 -0.123300
0.142105 -0.122370
0.141599 -0.121048
0.140755 -0.119384
0.139643 -0.117456
0.138359 -0.115367
0.137019 -0.113242
0.135763 -0.111223
0.134736 -0.109455
0.134076 -0.108070
0.133896 -0.107170
0.134264 -0.106815
0.135195 -0.107015
0.136645 -0.107734
0.138520 -0.108894
0.140694 -0.110387
0.143022 -0.112084
0.145356 -0.113851
0.147558 -0.115552
0.149508 -0.117061
0.151109 -0.118267
0.152287 -0.119083
0.152996 -0.119441
0.153216 -0.119302
0.152953 -0.118655
0.152240 -0.117516
0.151138 -0.115936
0.149737 -0.113993
0.148156 -0.111801
0.146538 -0.109497
0.145045 -0.107236
0.143843 -0.105176
0.143079 -0.103459
0.142860 -0.102193
0.143237 -0.101438
0.144200 -0.101196
0.145678 -0.101419
0.147560 -0.102013
0.149710 -0.102860
0.151983 -0.103826
0.154238 -0.104783
0.156345 -0.105606
0.158191 -0.106191
0.159685 -0.106451
0.160759 -0.106318
0.161368 -0.105748
0.161492 -0.104718
0.161134 -0.103232
0.160322 -0.101319
0.159115 -0.099041
0.157603 -0.096490
0.155908 -0.093789
0.154183 -0.091079
0.152602 -0.088510
0.151343 -0.086225
0.150573 -0.084348
0.150421 -0.082966
0.150959 -0.082128
0.152189 -0.081834
0.154042 -0.082042
0.156391 -0.082674
0.159073 -0.083628
0.161906 -0.084785
0.164710 -0.086023
0.167321 -0.087224
0.169600 -0.088282
0.171436 -0.089105
0.172750 -0.089622
0.173493 -0.089781
0.173645 -0.089554
0.173215 -0.088936
0.172244 -0.087946
0.170803 -0.086634
0.169001 -0.085074
0.166981 -0.083364
0.164913 -0.081619
0.162987 -0.079963
0.161387 -0.078517
-0.168298 -0.087651
-0.167685 -0.087289
-0.166771 -0.086713
-0.165611 -0.085957
-0.164274 -0.085064
-0.162832 -0.084085
-0.161366 -0.083077
-0.159956 -0.082101
-0.158684 -0.081225
-0.157627 -0.080509
-0.156847 -0.080006
-0.156384 -0.079747
-0.156252 -0.079740
-0.156433 -0.079967
-0.156882 -0.080391
-0.157537 -0.080964
-0.158318 -0.081630
-0.159139 -0.082329
-0.159917 -0.083007
-0.160573 -0.083613
-0.161046 -0.084105
-0.161293 -0.084453
-0.161294 -0.084640
-0.161048 -0.084660
-0.160575 -0.084520
-0.159906 -0.084236
-0.159087 -0.083835
-0.158171 -0.083354
-0.157222 -0.082837
-0.156313 -0.082339
-0.155520 -0.081926
-0.154922 -0.081660
-0.154586 -0.081603
-0.154556 -0.081798
-0.154847 -0.082268
-0.155443 -0.083010
-0.156296 -0.083999
-0.157341 -0.085189
-0.158495 -0.086519
-0.159666 -0.087916
-0.160763 -0.089301
-0.161698 -0.090599
-0.162399 -0.091743
-0.162812 -0.092678
-0.162904 -0.093370
-0.162665 -0.093802
-0.162102 -0.093974
-0.161239 -0.093902
-0.160114 -0.093615
-0.158776 -0.093155
-0.157291 -0.092575
-0.155734 -0.091939
-0.154195 -0.091320
-0.152765 -0.090791
-0.151532 -0.090420
-0.150568 -0.090255
-0.149919 -0.090322
-0.149602 -0.090623
-0.149607 -0.091135
-0.149894 -0.091819
-0.150403 -0.092621
-0.151053 -0.093476
-0.151752 -0.094318
-0.152408 -0.095081
-0.152937 -0.095707
-0.153273 -0.096152
-0.153372 -0.096387
-0.153208 -0.096394
-0.152777 -0.096174
-0.152090 -0.095738
-0.151174 -0.095109
-0.150069 -0.094326
-0.148831 -0.093439
-0.147528 -0.092516
-0.146243 -0.091636
-0.145066 -0.090887
-0.144082 -0.090353
-0.143368 -0.090107
-0.142978 -0.090199
-0.142938 -0.090652
-0.143248 -0.091462
-0.143883 -0.092597
-0.144792 -0.094003
-0.145905 -0.095604
-0.147136 -0.097308
-0.148393 -0.099015
-0.149588 -0.100627
-0.150643 -0.102060
-0.151501 -0.103243
-0.152118 -0.104125
-0.152470 -0.104674
-0.152544 -0.104880
-0.152343 -0.104751
-0.151882 -0.104318
-0.151191 -0.103634
-0.150318 -0.102773
-0.149326 -0.101825
-0.148293 -0.100885
-0.147297 -0.100046
-0.146412 -0.099382
-0.145701 -0.098942
-0.187619 0.009825
-0.188156 0.009549
-0.188448 0.009291
-0.188483 0.009066
-0.188290 0.008887
-0.187929 0.008769
-0.187483 0.008721
-0.187033 0.008752
-0.186645 0.008862
-0.186349 0.009045
-0.186145 0.009286
-0.186012 0.009566
-0.185933 0.009866
-0.185907 0.010170
-0.185959 0.010465
-0.186130 0.010744
-0.186459 0.011005
-0.186966 0.011251
-0.187639 0.011490
-0.188420 0.011733
-0.189222 0.011994
-0.189934 0.012287
-0.190453 0.012626
-0.190694 0.013021
-0.190602 0.013480
-0.190164 0.014006
-0.189404 0.014600
-0.188380 0.015257
-0.187171 0.015972
-0.185862 0.016742
-0.184530 0.017560
-0.183229 0.018421
-0.181998 0.019318
-0.180861 0.020241
-0.179849 0.021176
-0.179004 0.022107
-0.178381 0.023017
-0.178038 0.023888
-0.178019 0.024707
-0.178337 0.025461
-0.178964 0.026140
-0.179827 0.026738
-0.180820 0.027254
-0.181826 0.027693
-0.182729 0.028063
-0.183438 0.028375
-0.183893 0.028645
-0.184070 0.028888
-0.183981 0.029119
-0.183675 0.029358
-0.183220 0.029620
-0.182697 0.029916
-0.182179 0.030252
-0.181721 0.030621
-0.181355 0.031007
-0.181100 0.031386
-0.180971 0.031737
-0.180993 0.032043
-0.181206 0.032295
-0.181653 0.032489
-0.182371 0.032633
-0.183372 0.032736
-0.184624 0.032810
-0.186050 0.032868
-0.187536 0.032921
-0.188946 0.032979
-0.190149 0.033051
-0.191035 0.033142
-0.191532 0.033255
-0.191606 0.033391
-0.191271 0.033546
-0.190577 0.033719
-0.189607 0.033903
-0.188456 0.034097
-0.187223 0.034302
-0.185992 0.034520
-0.184823 0.034756
-0.183757 0.035018
-0.182830 0.035312
-0.182081 0.035642
-0.181563 0.036010
-0.181334 0.036416
-0.181442 0.036855
-0.181906 0.037320
-0.182694 0.037798
-0.183723 0.038278
-0.184867 0.038745
-0.185978 0.039190
-0.186914 0.039607
-0.187555 0.039992
-0.187821 0.040348
-0.187673 0.040683
-0.187117 0.041010
-0.186202 0.041348
-0.185011 0.041722
-0.183649 0.042158
-0.182226 0.042681
-0.180839 0.043306
-0.179568 0.044034
-0.178467 0.044852
-0.177574 0.045739
0.093479 0.158785
0.092726 0.158510
0.091779 0.157948
0.090664 0.157124
0.089416 0.156081
0.088086 0.154886
0.086733 0.153620
0.085422 0.152375
0.084222 0.151252
0.083197 0.150344
0.082402 0.149729
0.081878 0.149460
0.081646 0.149560
0.081706 0.150023
0.082041 0.150812
0.082617 0.151873
0.083388 0.153133
0.084294 0.154510
0.085274 0.155917
0.086260 0.157265
0.087190 0.158470
0.088007 0.159457
0.088662 0.160164
0.089120 0.160548
0.089357 0.160582
0.089366 0.160265
0.089158 0.159619
0.088763 0.158692
0.088229 0.157553
0.087617 0.156291
0.087003 0.155008
0.086459 0.153815
0.086054 0.152817
0.085841 0.152105
0.085847 0.151741
0.086079 0.151760
0.086519 0.152160
0.087134 0.152906
0.087877 0.153933
0.088695 0.155154
0.089530 0.156464
0.090326 0.157751
0.091030 0.158908
0.091595 0.159839
0.091980 0.160465
0.092157 0.160730
0.092104 0.160602
0.091819 0.160076
0.091311 0.159175
0.090610 0.157950
0.089763 0.156478
0.088831 0.154860
0.087891 0.153217
0.087023 0.151677
0.086312 0.150370
0.085834 0.149408
0.085655 0.148877
0.085821 0.148824
0.086357 0.149258
0.087257 0.150148
0.088491 0.151425
0.089996 0.152992
0.091688 0.154729
0.093465 0.156510
0.095222 0.158209
0.096856 0.159713
0.098278 0.160929
0.099416 0.161782
0.100222 0.162224
0.100672 0.162228
0.100765 0.161791
0.100528 0.160938
0.100009 0.159718
0.099277 0.158207
0.098415 0.156500
0.097519 0.154711
0.096686 0.152963
0.096007 0.151380
0.095559 0.150075
0.095399 0.149145
0.095553 0.148658
0.096023 0.148647
0.096782 0.149103
0.097777 0.149973
0.098932 0.151166
0.100158 0.152561
0.101363 0.154026
0.102457 0.155430
0.103364 0.156654
0.104023 0.157598
0.104394 0.158185
0.104458 0.158365
0.104217 0.158116
0.103692 0.157444
0.102924 0.156388
0.101970 0.155011
0.100900 0.153404
0.099796 0.151680
0.098744 0.149959
0.097830 0.148370
0.097134 0.147028
-0.136724 0.131046
-0.137522 0.130884
-0.138279 0.130589
-0.138925 0.130150
-0.139420 0.129586
-0.139750 0.128942
-0.139926 0.128281
-0.139966 0.127668
-0.139885 0.127153
-0.139683 0.126754
-0.139342 0.126453
-0.138838 0.126209
-0.138155 0.125972
-0.137295 0.125702
-0.136284 0.125376
-0.135175 0.124997
-0.134039 0.124585
-0.132958 0.124172
-0.132009 0.123794
-0.131255 0.123481
-0.130731 0.123248
-0.130440 0.123094
-0.130354 0.123004
-0.130424 0.122955
-0.130598 0.122921
-0.130830 0.122887
-0.131091 0.122849
-0.131379 0.122817
-0.131709 0.122816
-0.132113 0.122876
-0.132623 0.123024
-0.133258 0.123276
-0.134010 0.123633
-0.134846 0.124077
-0.135713 0.124581
-0.136557 0.125116
-0.137335 0.125662
-0.138027 0.126209
-0.138636 0.126756
-0.139186 0.127314
-0.139710 0.127893
-0.140232 0.128500
-0.140763 0.129130
-0.141286 0.129763
-0.141765 0.130365
-0.142152 0.130892
-0.142397 0.131304
-0.142462 0.131571
-0.142331 0.131683
-0.142010 0.131649
-0.141527 0.131502
-0.140919 0.131284
-0.140224 0.131036
-0.139469 0.130788
-0.138665 0.130543
-0.137814 0.130290
-0.136918 0.130001
-0.135992 0.129652
-0.135064 0.129227
-0.134180 0.128729
-0.133393 0.128174
-0.132753 0.127590
-0.132300 0.127006
-0.132051 0.126444
-0.131999 0.125915
-0.132114 0.125415
-0.132345 0.124930
-0.132634 0.124441
-0.132923 0.123931
-0.133168 0.123393
-0.133346 0.122834
-0.133456 0.122271
-0.133521 0.121736
-0.133579 0.121261
-0.133674 0.120876
-0.133843 0.120595
-0.134110 0.120416
-0.134481 0.120323
-0.134950 0.120292
-0.135510 0.120300
-0.136154 0.120334
-0.136886 0.120395
-0.137716 0.120498
-0.138659 0.120660
-0.139729 0.120901
-0.140926 0.121231
-0.142228 0.121643
-0.143590 0.122113
-0.144944 0.122602
-0.146206 0.123057
-0.147296 0.123430
-0.148148 0.123676
-0.148725 0.123772
-0.149026 0.123714
-0.149084 0.123521
-0.148960 0.123233
-0.148727 0.122898
-0.148451 0.122564
-0.148173 0.122264
-0.147910 0.122014
-0.147652 0.121817
-0.137304 0.121849
-0.136821 0.121860
-0.136700 0.122153
-0.136929 0.122716
-0.137451 0.123502
-0.138175 0.124436
-0.138987 0.125429
-0.139768 0.126391
-0.140408 0.127242
-0.140817 0.127923
-0.140928 0.128393
-0.140701 0.128635
-0.140121 0.128647
-0.139194 0.128446
-0.137944 0.128060
-0.136413 0.127528
-0.134656 0.126895
-0.132740 0.126212
-0.130746 0.125531
-0.128765 0.124908
-0.126904 0.124403
-0.125274 0.124074
-0.123987 0.123981
-0.123141 0.124170
-0.122798 0.124673
-0.122981 0.125490
-0.123655 0.126593
-0.124738 0.127921
-0.126112 0.129394
-0.127637 0.130922
-0.129178 0.132418
-0.130616 0.133803
-0.131849 0.135015
-0.132806 0.136003
-0.133438 0.136735
-0.133723 0.137189
-0.133660 0.137355
-0.133266 0.137236
-0.132579 0.136848
-0.131651 0.136218
-0.130550 0.135386
-0.129359 0.134408
-0.128176 0.133355
-0.127108 0.132310
-0.126267 0.131366
-0.125759 0.130616
-0.125674 0.130141
-0.126066 0.129996
-0.126945 0.130199
-0.128270 0.130722
-0.129949 0.131497
-0.131861 0.132432
-0.133868 0.133422
-0.135836 0.134370
-0.137645 0.135190
-0.139196 0.135816
-0.140409 0.136203
-0.141228 0.136319
-0.141616 0.136152
-0.141558 0.135701
-0.141059 0.134979
-0.140147 0.134012
-0.138876 0.132837
-0.137320 0.131506
-0.135582 0.130084
-0.133781 0.128648
-0.132051 0.127281
-0.130529 0.126069
-0.129334 0.125093
-0.128559 0.124412
-0.128255 0.124062
-0.128429 0.124047
-0.129039 0.124340
-0.130008 0.124892
-0.131232 0.125635
-0.132594 0.126496
-0.133980 0.127400
-0.135283 0.128281
-0.136407 0.129081
-0.137273 0.129751
-0.137818 0.130255
-0.138000 0.130570
-0.137796 0.130683
-0.137211 0.130598
-0.136271 0.130332
-0.135030 0.129917
-0.133570 0.129401
-0.131993 0.128845
-0.130419 0.128325
-0.128972 0.127923
-0.127772 0.127718
-0.126921 0.127778
-0.126484 0.128150
-0.126489 0.128848
-0.126918 0.129858
-0.127712 0.131133
-0.128781 0.132605
-0.130015 0.134187
-0.131298 0.135793
-0.132516 0.137335
-0.133564 0.138735
-0.177306 -0.051128
-0.177494 -0.051055
-0.177765 -0.050959
-0.178121 -0.050839
-0.178555 -0.050693
-0.179045 -0.050520
-0.179562 -0.050312
-0.180066 -0.050061
-0.180521 -0.049754
-0.180891 -0.049378
-0.181149 -0.048922
-0.181276 -0.048380
-0.181267 -0.047755
-0.181128 -0.047054
-0.180875 -0.046292
-0.180533 -0.045486
-0.180132 -0.044652
-0.179702 -0.043807
-0.179272 -0.042962
-0.178869 -0.042127
-0.178516 -0.041311
-0.178235 -0.040520
-0.178044 -0.039760
-0.177959 -0.039035
-0.177994 -0.038350
-0.178152 -0.037704
-0.178429 -0.037097
-0.178812 -0.036521
-0.179277 -0.035967
-0.179795 -0.035419
-0.180333 -0.034862
-0.180861 -0.034278
-0.181354 -0.033654
-0.181794 -0.032979
-0.182172 -0.032253
-0.182489 -0.031478
-0.182756 -0.030663
-0.182990 -0.029817
-0.183210 -0.028952
-0.183435 -0.028077
-0.183682 -0.027206
-0.183962 -0.026349
-0.184284 -0.025515
-0.184655 -0.024717
-0.185082 -0.023962
-0.185569 -0.023260
-0.186121 -0.022618
-0.186731 -0.022038
-0.187387 -0.021520
-0.188068 -0.021058
-0.188741 -0.020642
-0.189372 -0.020256
-0.189923 -0.019884
-0.190360 -0.019509
-0.190658 -0.019116
-0.190798 -0.018693
-0.190775 -0.018234
-0.190593 -0.017739
-0.190268 -0.017210
-0.189822 -0.016656
-0.189277 -0.016088
-0.188658 -0.015518
-0.187983 -0.014958
-0.187272 -0.014420
-0.186541 -0.013912
-0.185810 -0.013441
-0.185099 -0.013013
-0.184427 -0.012628
-0.183815 -0.012290
-0.183276 -0.011996
-0.182818 -0.011744
-0.182436 -0.011530
-0.182119 -0.011347
-0.181848 -0.011185
-0.181602 -0.011036
-0.181362 -0.010887
-0.181114 -0.010730
-0.180854 -0.010558
-0.180588 -0.010369
-0.180330 -0.010163
-0.180102 -0.009944
-0.179927 -0.009718
-0.179828 -0.009489
-0.179823 -0.009262
-0.179922 -0.009037
-0.180130 -0.008816
-0.180451 -0.008598
-0.180885 -0.008383
-0.181436 -0.008171
-0.182104 -0.007963
-0.182887 -0.007760
-0.183778 -0.007560
-0.184757 -0.007360
-0.185794 -0.007155
-0.186852 -0.006932
-0.187887 -0.006679
-0.188854 -0.006378
-0.189716 -0.006015
-0.190440 -0.005579
-0.191006 -0.005065
-0.191404 -0.004476
-0.082935 -0.149405
-0.082495 -0.149127
-0.082155 -0.149100
-0.081920 -0.149336
-0.081783 -0.149830
-0.081727 -0.150556
-0.081722 -0.151469
-0.081735 -0.152510
-0.081728 -0.153607
-0.081660 -0.154685
-0.081495 -0.155666
-0.081199 -0.156481
-0.080748 -0.157070
-0.080128 -0.157393
-0.079338 -0.157428
-0.078389 -0.157183
-0.077310 -0.156688
-0.076136 -0.156000
-0.074913 -0.155194
-0.073687 -0.154355
-0.072499 -0.153566
-0.071385 -0.152904
-0.070370 -0.152433
-0.069472 -0.152199
-0.068705 -0.152238
-0.068078 -0.152569
-0.067597 -0.153194
-0.067262 -0.154095
-0.067068 -0.155228
-0.067003 -0.156534
-0.067049 -0.157933
-0.067183 -0.159340
-0.067379 -0.160666
-0.067608 -0.161828
-0.067846 -0.162754
-0.068071 -0.163390
-0.068267 -0.163705
-0.068424 -0.163690
-0.068542 -0.163366
-0.068627 -0.162773
-0.068690 -0.161975
-0.068749 -0.161046
-0.068824 -0.160062
-0.068934 -0.159101
-0.069101 -0.158227
-0.069341 -0.157500
-0.069673 -0.156964
-0.070108 -0.156650
-0.070654 -0.156573
-0.071308 -0.156728
-0.072061 -0.157088
-0.072894 -0.157606
-0.073781 -0.158221
-0.074693 -0.158861
-0.075596 -0.159449
-0.076461 -0.159908
-0.077259 -0.160169
-0.077967 -0.160178
-0.078573 -0.159901
-0.079073 -0.159327
-0.079475 -0.158472
-0.079795 -0.157372
-0.080060 -0.156085
-0.080298 -0.154680
-0.080541 -0.153230
-0.080817 -0.151806
-0.081149 -0.150473
-0.081557 -0.149289
-0.082054 -0.148303
-0.082650 -0.147552
-0.083346 -0.147058
-0.084140 -0.146826
-0.085021 -0.146838
-0.085968 -0.147056
-0.086957 -0.147422
-0.087955 -0.147867
-0.088928 -0.148315
-0.089839 -0.148691
-0.090651 -0.148929
-0.091335 -0.148977
-0.091868 -0.148803
-0.092240 -0.148399
-0.092453 -0.147781
-0.092518 -0.146983
-0.092460 -0.146060
-0.092309 -0.145075
-0.092098 -0.144095
-0.091860 -0.143186
-0.091629 -0.142406
-0.091432 -0.141805
-0.091294 -0.141425
-0.091236 -0.141297
-0.091275 -0.141434
-0.091419 -0.141834
-0.091670 -0.142473
-0.092022 -0.143313
-0.092460 -0.144302
-0.092960 -0.145377
-0.093489 -0.146468
-0.094008 -0.147504
-0.094476 -0.148414
0.196241 -0.026760
0.195851 -0.027543
0.195159 -0.028191
0.194206 -0.028717
0.193048 -0.029140
0.191749 -0.029485
0.190367 -0.029771
0.188969 -0.030021
0.187614 -0.030252
0.186364 -0.030476
0.185279 -0.030700
0.184419 -0.030939
0.183823 -0.031191
0.183515 -0.031459
0.183489 -0.031738
0.183708 -0.032019
0.184112 -0.032287
0.184622 -0.032528
0.185156 -0.032725
0.185641 -0.032862
0.186010 -0.032924
0.186220 -0.032903
0.186247 -0.032797
0.186085 -0.032609
0.185743 -0.032345
0.185248 -0.032022
0.184633 -0.031654
0.183942 -0.031264
0.183221 -0.030874
0.182517 -0.030506
0.181885 -0.030184
0.181375 -0.029930
0.181045 -0.029771
0.180943 -0.029729
0.181109 -0.029818
0.181570 -0.030056
0.182321 -0.030441
0.183333 -0.030968
0.184547 -0.031614
0.185881 -0.032353
0.187246 -0.033152
0.188547 -0.033977
0.189696 -0.034790
0.190627 -0.035569
0.191285 -0.036289
0.191642 -0.036942
0.191686 -0.037519
0.191430 -0.038032
0.190897 -0.038493
0.190123 -0.038917
0.189151 -0.039323
0.188034 -0.039732
0.186827 -0.040159
0.185596 -0.040623
0.184411 -0.041138
0.183341 -0.041715
0.182455 -0.042369
0.181804 -0.043106
0.181414 -0.043928
0.181279 -0.044831
0.181362 -0.045803
0.181595 -0.046816
0.181899 -0.047847
0.182193 -0.048869
0.182397 -0.049849
0.182451 -0.050766
0.182311 -0.051600
0.181951 -0.052339
0.181367 -0.052980
0.180566 -0.053523
0.179571 -0.053975
0.178413 -0.054344
0.177132 -0.054645
0.175778 -0.054899
0.174407 -0.055129
0.173083 -0.055364
0.171878 -0.055644
0.170862 -0.056007
0.170100 -0.056493
0.169644 -0.057134
0.169523 -0.057951
0.169736 -0.058947
0.170256 -0.060103
0.171025 -0.061382
0.171970 -0.062733
0.173011 -0.064098
0.174068 -0.065419
0.175066 -0.066640
0.175947 -0.067718
0.176664 -0.068619
0.177189 -0.069326
0.177504 -0.069830
0.177607 -0.070134
0.177504 -0.070250
0.177214 -0.070198
0.176765 -0.070006
0.176193 -0.069701
0.175550 -0.069318
0.174896 -0.068894
0.174298 -0.068464
0.173827 -0.068060
0.182194 0.053137
0.182915 0.052591
0.183617 0.052047
0.184293 0.051521
0.184931 0.051028
0.185511 0.050572
0.186003 0.050152
0.186370 0.049758
0.186583 0.049374
0.186626 0.048981
0.186504 0.048563
0.186243 0.048106
0.185889 0.047602
0.185498 0.047047
0.185128 0.046443
0.184826 0.045795
0.184625 0.045113
0.184530 0.044407
0.184525 0.043690
0.184581 0.042973
0.184662 0.042268
0.184742 0.041585
0.184808 0.040935
0.184863 0.040327
0.184917 0.039768
0.184984 0.039264
0.185066 0.038817
0.185154 0.038428
0.185221 0.038096
0.185238 0.037818
0.185179 0.037593
0.185034 0.037417
0.184815 0.037288
0.184552 0.037201
0.184293 0.037156
0.184095 0.037146
0.184011 0.037168
0.184079 0.037215
0.184312 0.037282
0.184696 0.037360
0.185188 0.037445
0.185733 0.037535
0.186269 0.037631
0.186746 0.037738
0.187130 0.037864
0.187405 0.038020
0.187576 0.038216
0.187652 0.038461
0.187649 0.038759
0.187573 0.039107
0.187420 0.039496
0.187180 0.039910
0.186844 0.040327
0.186413 0.040727
0.185904 0.041088
0.185355 0.041397
0.184818 0.041645
0.184358 0.041828
0.184036 0.041951
0.183901 0.042019
0.183975 0.042044
0.184241 0.042036
0.184654 0.042004
0.185147 0.041952
0.185647 0.041883
0.186091 0.041795
0.186439 0.041685
0.186674 0.041545
0.186802 0.041368
0.186842 0.041145
0.186816 0.040869
0.186738 0.040533
0.186607 0.040134
0.186416 0.039674
0.186154 0.039157
0.185821 0.038590
0.185433 0.037983
0.185026 0.037343
0.184654 0.036676
0.184377 0.035988
0.184255 0.035281
0.184332 0.034553
0.184619 0.033802
0.185097 0.033024
0.185714 0.032216
0.186401 0.031379
0.187085 0.030518
0.187699 0.029642
0.188198 0.028765
0.188557 0.027904
0.188776 0.027076
0.188873 0.026296
0.188874 0.025575
0.188806 0.024920
0.188689 0.024328
0.188535 0.023791
0.188353 0.023296
0.188149 0.022823
0.187943 0.022352
0.187763 0.021867
0.187653 0.021348
-0.178287 0.000186
-0.178128 0.000393
-0.178376 0.000565
-0.178984 0.000714
-0.179889 0.000852
-0.181023 0.000990
-0.182316 0.001140
-0.183700 0.001312
-0.185098 0.001513
-0.186433 0.001749
-0.187627 0.002024
-0.188607 0.002339
-0.189312 0.002695
-0.189707 0.003087
-0.189781 0.003513
-0.189557 0.003964
-0.189089 0.004433
-0.188458 0.004912
-0.187764 0.005394
-0.187118 0.005874
-0.186626 0.006350
-0.186374 0.006824
-0.186418 0.007295
-0.186781 0.007767
-0.187445 0.008239
-0.188366 0.008712
-0.189483 0.009184
-0.190725 0.009653
-0.192019 0.010115
-0.193290 0.010569
-0.194459 0.011015
-0.195439 0.011456
-0.196147 0.011899
-0.196504 0.012350
-0.196451 0.012818
-0.195953 0.013308
-0.195009 0.013822
-0.193652 0.014360
-0.191948 0.014918
-0.189993 0.015491
-0.187906 0.016070
-0.185815 0.016647
-0.183844 0.017214
-0.182099 0.017764
-0.180659 0.018293
-0.179565 0.018795
-0.178827 0.019270
-0.178429 0.019718
-0.178341 0.020140
-0.178527 0.020537
-0.178949 0.020912
-0.179567 0.021265
-0.180334 0.021599
-0.181193 0.021913
-0.182076 0.022207
-0.182913 0.022480
-0.183638 0.022729
-0.184200 0.022952
-0.184568 0.023148
-0.184735 0.023315
-0.184722 0.023453
-0.184574 0.023565
-0.184352 0.023655
-0.184130 0.023730
-0.183982 0.023798
-0.183974 0.023869
-0.184149 0.023953
-0.184527 0.024055
-0.185100 0.024179
-0.185839 0.024318
-0.186700 0.024462
-0.187638 0.024594
-0.188609 0.024690
-0.189572 0.024729
-0.190483 0.024692
-0.191291 0.024567
-0.191936 0.024353
-0.192354 0.024057
-0.192489 0.023691
-0.192302 0.023276
-0.191780 0.022831
-0.190939 0.022377
-0.189829 0.021934
-0.188524 0.021520
-0.187115 0.021152
-0.185705 0.020843
-0.184386 0.020604
-0.183236 0.020442
-0.182303 0.020360
-0.181599 0.020352
-0.181113 0.020409
-0.180810 0.020517
-0.180653 0.020660
-0.180606 0.020821
-0.180644 0.020987
-0.180748 0.021149
-0.180899 0.021303
-0.181074 0.021449
-0.181239 0.021586
-0.181354 0.021714
-0.181385 0.021828
-0.034068 0.176707
-0.034753 0.176589
-0.035489 0.176616
-0.036250 0.176739
-0.037005 0.176909
-0.037722 0.177084
-0.038374 0.177227
-0.038934 0.177314
-0.039385 0.177326
-0.039714 0.177253
-0.039915 0.177089
-0.039988 0.176830
-0.039940 0.176477
-0.039782 0.176032
-0.039533 0.175507
-0.039216 0.174922
-0.038856 0.174312
-0.038486 0.173724
-0.038137 0.173215
-0.037839 0.172847
-0.037614 0.172677
-0.037477 0.172744
-0.037427 0.173056
-0.037453 0.173593
-0.037537 0.174307
-0.037661 0.175133
-0.037808 0.175997
-0.037968 0.176831
-0.038138 0.177577
-0.038318 0.178186
-0.038513 0.178626
-0.038729 0.178875
-0.038968 0.178923
-0.039231 0.178768
-0.039513 0.178418
-0.039809 0.177890
-0.040111 0.177210
-0.040413 0.176418
-0.040712 0.175566
-0.041008 0.174721
-0.041308 0.173958
-0.041620 0.173354
-0.041955 0.172976
-0.042326 0.172867
-0.042743 0.173040
-0.043212 0.173472
-0.043740 0.174113
-0.044328 0.174897
-0.044972 0.175750
-0.045667 0.176605
-0.046400 0.177399
-0.047153 0.178082
-0.047906 0.178616
-0.048636 0.178970
-0.049317 0.179124
-0.049929 0.179065
-0.050457 0.178788
-0.050891 0.178297
-0.051233 0.177604
-0.051492 0.176736
-0.051688 0.175731
-0.051848 0.174643
-0.052006 0.173535
-0.052199 0.172480
-0.052463 0.171544
-0.052829 0.170782
-0.053313 0.170225
-0.053921 0.169876
-0.054638 0.169713
-0.055437 0.169693
-0.056288 0.169766
-0.057152 0.169878
-0.058000 0.169981
-0.058803 0.170033
-0.059542 0.170004
-0.060203 0.169869
-0.060781 0.169611
-0.061275 0.169220
-0.061693 0.168692
-0.062046 0.168032
-0.062350 0.167258
-0.062629 0.166398
-0.062910 0.165496
-0.063226 0.164609
-0.063612 0.163806
-0.064106 0.163160
-0.064739 0.162735
-0.065533 0.162580
-0.066497 0.162712
-0.067622 0.163119
-0.068886 0.163759
-0.070256 0.164567
-0.071696 0.165473
-0.073165 0.166404
-0.074626 0.167294
-0.076043 0.168086
-0.077380 0.168731
-0.078610 0.169192
-0.079705 0.169439
-0.080645 0.169452
-0.081414 0.169220
-0.149250 -0.101823
-0.149541 -0.102149
-0.150065 -0.102688
-0.150765 -0.103388
-0.151580 -0.104196
-0.152453 -0.105056
-0.153322 -0.105908
-0.154121 -0.106688
-0.154782 -0.107332
-0.155230 -0.107775
-0.155400 -0.107962
-0.155235 -0.107854
-0.154699 -0.107431
-0.153783 -0.106702
-0.152505 -0.105699
-0.150914 -0.104481
-0.149087 -0.103126
-0.147123 -0.101730
-0.145138 -0.100397
-0.143249 -0.099229
-0.141564 -0.098315
-0.140166 -0.097722
-0.139109 -0.097486
-0.138411 -0.097616
-0.138067 -0.098101
-0.138053 -0.098910
-0.138333 -0.100008
-0.138859 -0.101348
-0.139574 -0.102874
-0.140411 -0.104519
-0.141293 -0.106207
-0.142138 -0.107853
-0.142867 -0.109377
-0.143408 -0.110706
-0.143709 -0.111784
-0.143736 -0.112579
-0.143482 -0.113084
-0.142962 -0.113319
-0.142221 -0.113330
-0.141322 -0.113182
-0.140345 -0.112961
-0.139377 -0.112757
-0.138499 -0.112654
-0.137774 -0.112720
-0.137244 -0.112996
-0.136924 -0.113497
-0.136811 -0.114221
-0.136889 -0.115149
-0.137135 -0.116256
-0.137518 -0.117508
-0.137996 -0.118858
-0.138518 -0.120246
-0.139019 -0.121597
-0.139425 -0.122827
-0.139663 -0.123852
-0.139665 -0.124596
-0.139381 -0.125007
-0.138781 -0.125054
-0.137862 -0.124738
-0.136645 -0.124085
-0.135180 -0.123147
-0.133536 -0.122000
-0.131799 -0.120732
-0.130062 -0.119439
-0.128413 -0.118208
-0.126923 -0.117113
-0.125638 -0.116207
-0.124584 -0.115521
-0.123771 -0.115072
-0.123199 -0.114867
-0.122863 -0.114907
-0.122750 -0.115182
-0.122838 -0.115672
-0.123094 -0.116339
-0.123468 -0.117130
-0.123902 -0.117979
-0.124333 -0.118815
-0.124704 -0.119569
-0.124967 -0.120185
-0.125090 -0.120625
-0.125062 -0.120872
-0.124888 -0.120934
-0.124595 -0.120843
-0.124222 -0.120651
-0.123821 -0.120427
-0.123450 -0.120250
-0.123160 -0.120193
-0.122991 -0.120316
-0.122968 -0.120653
-0.123098 -0.121216
-0.123377 -0.121996
-0.123794 -0.122969
-0.124335 -0.124110
-0.124984 -0.125385
-0.125715 -0.126761
-0.126492 -0.128193
-0.127266 -0.129626
-0.127975 -0.130995
-0.128548 -0.132230
-0.128920 -0.133265
-0.129032 -0.134048
-0.101266 0.162104
-0.101810 0.161787
-0.102147 0.161385
-0.102297 0.160913
-0.102287 0.160390
-0.102150 0.159837
-0.101918 0.159275
-0.101622 0.158725
-0.101288 0.158205
-0.100935 0.157726
-0.100577 0.157292
-0.100222 0.156900
-0.099875 0.156544
-0.099539 0.156218
-0.099215 0.155917
-0.098898 0.155638
-0.098582 0.155372
-0.098252 0.155108
-0.097887 0.154826
-0.097470 0.154504
-0.096987 0.154121
-0.096430 0.153661
-0.095807 0.153119
-0.095132 0.152498
-0.094435 0.151815
-0.093748 0.151100
-0.093112 0.150389
-0.092568 0.149723
-0.092156 0.149147
-0.091912 0.148701
-0.091864 0.148419
-0.092027 0.148325
-0.092405 0.148430
-0.092990 0.148733
-0.093763 0.149223
-0.094706 0.149887
-0.095801 0.150707
-0.097028 0.151661
-0.098368 0.152721
-0.099794 0.153846
-0.101267 0.154978
-0.102738 0.156055
-0.104156 0.157009
-0.105471 0.157781
-0.106642 0.158326
-0.107646 0.158618
-0.108476 0.158653
-0.109141 0.158442
-0.109663 0.158014
-0.110074 0.157407
-0.110408 0.156667
-0.110700 0.155839
-0.110983 0.154968
-0.111288 0.154093
-0.111637 0.153244
-0.112053 0.152442
-0.112553 0.151701
-0.113149 0.151024
-0.113849 0.150413
-0.114653 0.149859
-0.115546 0.149345
-0.116498 0.148845
-0.117465 0.148322
-0.118392 0.147733
-0.119227 0.147037
-0.119920 0.146195
-0.120437 0.145182
-0.120761 0.143984
-0.120887 0.142600
-0.120831 0.141045
-0.120620 0.139343
-0.120293 0.137529
-0.119897 0.135647
-0.119490 0.133741
-0.119127 0.131863
-0.118869 0.130065
-0.118772 0.128402
-0.118889 0.126926
-0.119263 0.125686
-0.119934 0.124723
-0.120932 0.124064
-0.122273 0.123722
-0.123956 0.123687
-0.125951 0.123925
-0.128199 0.124379
-0.130613 0.124974
-0.133095 0.125630
-0.135542 0.126273
-0.137863 0.126838
-0.139983 0.127276
-0.141846 0.127554
-0.143416 0.127653
-0.144673 0.127566
-0.145614 0.127298
-0.146247 0.126864
-0.146593 0.126285
-0.146683 0.125590
-0.146560 0.124817
-0.146276 0.124003
-0.145894 0.123191
-0.145484 0.122422
-0.006142 -0.169145
-0.005934 -0.169379
-0.005789 -0.169862
-0.005705 -0.170551
-0.005677 -0.171383
-0.005696 -0.172279
-0.005750 -0.173151
-0.005825 -0.173919
-0.005905 -0.174511
-0.005976 -0.174876
-0.006028 -0.174978
-0.006051 -0.174802
-0.006040 -0.174348
-0.005994 -0.173630
-0.005910 -0.172680
-0.005790 -0.171544
-0.005631 -0.170284
-0.005430 -0.168977
-0.005183 -0.167711
-0.004885 -0.166581
-0.004534 -0.165673
-0.004127 -0.165059
-0.003668 -0.164787
-0.003158 -0.164876
-0.002602 -0.165313
-0.002004 -0.166059
-0.001367 -0.167052
-0.000695 -0.168213
0.000009 -0.169457
0.000741 -0.170700
0.001496 -0.171865
0.002271 -0.172886
0.003059 -0.173710
0.003858 -0.174295
0.004665 -0.174614
0.005477 -0.174655
0.006293 -0.174423
0.007109 -0.173943
0.007923 -0.173255
0.008729 -0.172421
0.009522 -0.171516
0.010295 -0.170624
0.011044 -0.169832
0.011768 -0.169217
0.012466 -0.168844
0.013139 -0.168756
0.013791 -0.168965
0.014422 -0.169453
0.015034 -0.170166
0.015630 -0.171021
0.016214 -0.171927
0.016792 -0.172790
0.017373 -0.173536
0.017970 -0.174109
0.018593 -0.174474
0.019253 -0.174615
0.019957 -0.174526
0.020703 -0.174211
0.021489 -0.173678
0.022306 -0.172946
0.023146 -0.172039
0.024002 -0.170996
0.024869 -0.169868
0.025745 -0.168717
0.026631 -0.167614
0.027528 -0.166633
0.028440 -0.165840
0.029368 -0.165287
0.030314 -0.165003
0.031277 -0.164989
0.032255 -0.165219
0.033245 -0.165641
0.034240 -0.166190
0.035231 -0.166797
0.036212 -0.167403
0.037176 -0.167958
0.038119 -0.168425
0.039038 -0.168779
0.039932 -0.169000
0.040796 -0.169075
0.041631 -0.168995
0.042432 -0.168761
0.043199 -0.168381
0.043929 -0.167873
0.044624 -0.167265
0.045284 -0.166596
0.045914 -0.165910
0.046521 -0.165259
0.047115 -0.164697
0.047707 -0.164277
0.048307 -0.164043
0.048924 -0.164025
0.049562 -0.164226
0.050221 -0.164621
0.050897 -0.165159
0.051584 -0.165780
0.052279 -0.166419
0.052980 -0.167023
0.053686 -0.167551
0.054395 -0.167972
0.055103 -0.168263
-0.138771 0.121818
-0.139626 0.121533
-0.140598 0.121257
-0.141702 0.120998
-0.142929 0.120755
-0.144231 0.120507
-0.145528 0.120219
-0.146728 0.119852
-0.147752 0.119366
-0.148545 0.118740
-0.149091 0.117967
-0.149408 0.117062
-0.149551 0.116051
-0.149591 0.114970
-0.149611 0.113856
-0.149685 0.112738
-0.149866 0.111636
-0.150178 0.110556
-0.150615 0.109497
-0.151152 0.108456
-0.151757 0.107434
-0.152406 0.106438
-0.153094 0.105490
-0.153837 0.104618
-0.154663 0.103852
-0.155599 0.103217
-0.156654 0.102718
-0.157800 0.102337
-0.158977 0.102037
-0.160104 0.101768
-0.161100 0.101482
-0.161903 0.101145
-0.162485 0.100737
-0.162850 0.100257
-0.163039 0.099719
-0.163112 0.099148
-0.163136 0.098574
-0.163170 0.098027
-0.163249 0.097528
-0.163377 0.097086
-0.163528 0.096699
-0.163660 0.096350
-0.163734 0.096018
-0.163731 0.095683
-0.163663 0.095332
-0.163572 0.094965
-0.163525 0.094589
-0.163588 0.094217
-0.163797 0.093855
-0.164142 0.093496
-0.164561 0.093122
-0.164967 0.092706
-0.165272 0.092225
-0.165419 0.091663
-0.165389 0.091018
-0.165209 0.090303
-0.164935 0.089540
-0.164646 0.088754
-0.164423 0.087971
-0.164331 0.087206
-0.164404 0.086465
-0.164643 0.085738
-0.165014 0.085010
-0.165468 0.084262
-0.165950 0.083480
-0.166421 0.082661
-0.166868 0.081811
-0.167307 0.080952
-0.167777 0.080108
-0.168323 0.079306
-0.168982 0.078562
-0.169757 0.077875
-0.170614 0.077229
-0.171484 0.076594
-0.172296 0.075936
-0.172991 0.075225
-0.173540 0.074440
-0.173953 0.073572
-0.174267 0.072621
-0.174543 0.071596
-0.174850 0.070510
-0.175245 0.069374
-0.175761 0.068201
-0.176390 0.066996
-0.177089 0.065766
-0.177786 0.064514
-0.178404 0.063244
-0.178880 0.061967
-0.179182 0.060695
-0.179320 0.059448
-0.179347 0.058248
-0.179338 0.057120
-0.179378 0.056086
-0.179524 0.055158
-0.179790 0.054339
-0.180143 0.053621
-0.180521 0.052987
-0.180857 0.052417
-0.181107 0.051892
-0.181262 0.051398
-0.181342 0.050925
0.193920 -0.011764
0.193344 -0.011257
0.192779 -0.010815
0.192301 -0.010442
0.191970 -0.010143
0.191826 -0.009916
0.191875 -0.009756
0.192095 -0.009655
0.192432 -0.009602
0.192818 -0.009583
0.193176 -0.009583
0.193438 -0.009591
0.193545 -0.009595
0.193459 -0.009587
0.193157 -0.009563
0.192630 -0.009523
0.191883 -0.009470
0.190928 -0.009408
0.189783 -0.009344
0.188477 -0.009286
0.187047 -0.009244
0.185545 -0.009228
0.184032 -0.009251
0.182585 -0.009331
0.181286 -0.009483
0.180221 -0.009726
0.179469 -0.010077
0.179090 -0.010548
0.179121 -0.011143
0.179567 -0.011859
0.180399 -0.012680
0.181556 -0.013581
0.182959 -0.014533
0.184521 -0.015502
0.186156 -0.016456
0.187789 -0.017367
0.189357 -0.018215
0.190805 -0.018982
0.192089 -0.019659
0.193170 -0.020240
0.194015 -0.020724
0.194598 -0.021111
0.194906 -0.021404
0.194944 -0.021609
0.194736 -0.021735
0.194327 -0.021792
0.193785 -0.021793
0.193191 -0.021750
0.192631 -0.021674
0.192187 -0.021574
0.191920 -0.021453
0.191866 -0.021309
0.192023 -0.021139
0.192361 -0.020936
0.192825 -0.020692
0.193346 -0.020402
0.193856 -0.020061
0.194293 -0.019669
0.194604 -0.019226
0.194747 -0.018734
0.194686 -0.018195
0.194392 -0.017609
0.193839 -0.016976
0.193010 -0.016296
0.191902 -0.015569
0.190524 -0.014796
0.188910 -0.013983
0.187113 -0.013139
0.185204 -0.012275
0.183273 -0.011405
0.181414 -0.010543
0.179726 -0.009703
0.178295 -0.008897
0.177191 -0.008132
0.176458 -0.007413
0.176113 -0.006737
0.176148 -0.006100
0.176533 -0.005490
0.177230 -0.004897
0.178191 -0.004311
0.179367 -0.003726
0.180703 -0.003143
0.182140 -0.002567
0.183615 -0.002009
0.185062 -0.001478
0.186417 -0.000982
0.187625 -0.000530
0.188642 -0.000126
0.189444 0.000226
0.190027 0.000522
0.190409 0.000760
0.190625 0.000939
0.190728 0.001060
0.190776 0.001126
0.190829 0.001144
0.190938 0.001124
0.191136 0.001076
0.191435 0.001014
0.191830 0.000955
0.192299 0.000913
0.192815 0.000901
0.149537 0.122534
0.150230 0.121720
0.150584 0.120757
0.150605 0.119669
0.150321 0.118486
0.149778 0.117244
0.149041 0.115983
0.148189 0.114745
0.147308 0.113570
0.146484 0.112496
0.145790 0.111558
0.145289 0.110779
0.145019 0.110175
0.144996 0.109747
0.145213 0.109483
0.145646 0.109360
0.146251 0.109343
0.146978 0.109393
0.147766 0.109468
0.148554 0.109524
0.149282 0.109526
0.149895 0.109442
0.150346 0.109251
0.150604 0.108942
0.150652 0.108514
0.150494 0.107975
0.150154 0.107340
0.149675 0.106633
0.149117 0.105884
0.148555 0.105128
0.148069 0.104403
0.147741 0.103747
0.147648 0.103193
0.147851 0.102764
0.148395 0.102474
0.149296 0.102324
0.150548 0.102302
0.152117 0.102387
0.153946 0.102549
0.155960 0.102750
0.158070 0.102953
0.160180 0.103117
0.162196 0.103205
0.164026 0.103187
0.165593 0.103037
0.166836 0.102737
0.167715 0.102276
0.168216 0.101649
0.168351 0.100856
0.168157 0.099906
0.167697 0.098817
0.167055 0.097613
0.166329 0.096325
0.165627 0.094988
0.165053 0.093638
0.164703 0.092308
0.164648 0.091029
0.164928 0.089821
0.165549 0.088692
0.166485 0.087642
0.167683 0.086656
0.169068 0.085715
0.170553 0.084797
0.172046 0.083877
0.173451 0.082934
0.174681 0.081948
0.175659 0.080903
0.176325 0.079789
0.176640 0.078596
0.176588 0.077323
0.176178 0.075975
0.175444 0.074563
0.174445 0.073104
0.173261 0.071622
0.171989 0.070145
0.170741 0.068701
0.169633 0.067320
0.168776 0.066024
0.168272 0.064831
0.168196 0.063749
0.168594 0.062778
0.169474 0.061909
0.170808 0.061125
0.172534 0.060408
0.174562 0.059736
0.176786 0.059090
0.179087 0.058452
0.181350 0.057809
0.183465 0.057153
0.185333 0.056482
0.186877 0.055793
0.188037 0.055089
0.188782 0.054367
0.189104 0.053629
0.189026 0.052872
0.188596 0.052095
0.187888 0.051297
0.186994 0.050479
0.186022 0.049644
0.185087 0.048798
0.184300 0.047948
0.066171 0.168406
0.065770 0.169119
0.065434 0.169948
0.065164 0.170870
0.064949 0.171847
0.064765 0.172818
0.064575 0.173706
0.064334 0.174431
0.064001 0.174929
0.063550 0.175167
0.062971 0.175150
0.062271 0.174919
0.061476 0.174536
0.060615 0.174073
0.059722 0.173593
0.058824 0.173141
0.057946 0.172745
0.057105 0.172423
0.056314 0.172186
0.055583 0.172041
0.054917 0.171986
0.054317 0.172007
0.053783 0.172086
0.053312 0.172199
0.052900 0.172326
0.052540 0.172446
0.052220 0.172538
0.051925 0.172578
0.051638 0.172537
0.051343 0.172391
0.051026 0.172127
0.050685 0.171750
0.050329 0.171288
0.049979 0.170791
0.049664 0.170323
0.049416 0.169952
0.049265 0.169735
0.049239 0.169709
0.049359 0.169893
0.049645 0.170286
0.050114 0.170875
0.050775 0.171636
0.051627 0.172532
0.052652 0.173514
0.053820 0.174534
0.055089 0.175545
0.056414 0.176509
0.057752 0.177393
0.059062 0.178165
0.060305 0.178784
0.061447 0.179205
0.062454 0.179384
0.063300 0.179289
0.063969 0.178911
0.064460 0.178275
0.064791 0.177433
0.064992 0.176461
0.065102 0.175442
0.065161 0.174450
0.065205 0.173539
0.065259 0.172733
0.065336 0.172038
0.065436 0.171443
0.065555 0.170936
0.065684 0.170504
0.065818 0.170139
0.065950 0.169840
0.066081 0.169606
0.066209 0.169439
0.066328 0.169331
0.066424 0.169265
0.066475 0.169207
0.066454 0.169118
0.066336 0.168959
0.066105 0.168705
0.065759 0.168351
0.065319 0.167919
0.064820 0.167455
0.064309 0.167030
0.063838 0.166718
0.063444 0.166588
0.063154 0.166686
0.062973 0.167030
0.062895 0.167609
0.062906 0.168388
0.062988 0.169316
0.063122 0.170331
0.063286 0.171377
0.063456 0.172405
0.063604 0.173383
0.063702 0.174296
0.063719 0.175138
0.063621 0.175902
0.063377 0.176565
0.062958 0.177092
0.062341 0.177433
0.061515 0.177543
0.060483 0.177390
0.059264 0.176975
0.057897 0.176333
0.056435 0.175535
0.190363 -0.024909
0.189852 -0.025036
0.189451 -0.025168
0.189200 -0.025315
0.189095 -0.025478
0.189090 -0.025646
0.189115 -0.025805
0.189095 -0.025935
0.188974 -0.026022
0.188727 -0.026054
0.188362 -0.026031
0.187921 -0.025955
0.187461 -0.025836
0.187041 -0.025683
0.186700 -0.025502
0.186446 -0.025296
0.186251 -0.025064
0.186068 -0.024804
0.185844 -0.024513
0.185542 -0.024195
0.185155 -0.023860
0.184705 -0.023525
0.184241 -0.023208
0.183826 -0.022930
0.183522 -0.022706
0.183368 -0.022548
0.183373 -0.022454
0.183514 -0.022416
0.183739 -0.022416
0.183993 -0.022435
0.184228 -0.022457
0.184418 -0.022471
0.184567 -0.022473
0.184701 -0.022469
0.184861 -0.022471
0.185089 -0.022495
0.185410 -0.022554
0.185819 -0.022657
0.186281 -0.022804
0.186739 -0.022990
0.187135 -0.023210
0.187422 -0.023457
0.187583 -0.023732
0.187628 -0.024038
0.187598 -0.024387
0.187551 -0.024791
0.187550 -0.025264
0.187640 -0.025815
0.187838 -0.026442
0.188122 -0.027133
0.188441 -0.027865
0.188731 -0.028612
0.188934 -0.029345
0.189014 -0.030043
0.188965 -0.030692
0.188808 -0.031289
0.188582 -0.031835
0.188328 -0.032336
0.188074 -0.032794
0.187819 -0.033209
0.187537 -0.033569
0.187183 -0.033864
0.186710 -0.034081
0.186089 -0.034214
0.185317 -0.034261
0.184423 -0.034233
0.183462 -0.034142
0.182509 -0.034005
0.181639 -0.033836
0.180914 -0.033643
0.180370 -0.033428
0.180006 -0.033183
0.179790 -0.032897
0.179672 -0.032560
0.179607 -0.032165
0.179565 -0.031717
0.179545 -0.031226
0.179566 -0.030713
0.179666 -0.030201
0.179886 -0.029714
0.180251 -0.029268
0.180754 -0.028870
0.181359 -0.028511
0.182003 -0.028174
0.182618 -0.027839
0.183148 -0.027485
0.183559 -0.027096
0.183852 -0.026666
0.184056 -0.026193
0.184228 -0.025681
0.184433 -0.025137
0.184733 -0.024571
0.185163 -0.023990
0.185720 -0.023399
0.186365 -0.022795
0.187033 -0.022171
0.187656 -0.021517
0.188178 -0.020822
0.188572 -0.020078
0.188841 -0.019282
0.189015 -0.018435
0.158901 -0.077828
0.158941 -0.078836
0.159218 -0.080015
0.159711 -0.081335
0.160383 -0.082756
0.161185 -0.084232
0.162056 -0.085711
0.162928 -0.087144
0.163729 -0.088482
0.164398 -0.089689
0.164882 -0.090739
0.165148 -0.091622
0.165183 -0.092338
0.164991 -0.092901
0.164597 -0.093334
0.164039 -0.093667
0.163367 -0.093932
0.162636 -0.094164
0.161903 -0.094397
0.161222 -0.094660
0.160637 -0.094976
0.160181 -0.095364
0.159874 -0.095835
0.159722 -0.096396
0.159719 -0.097048
0.159842 -0.097782
0.160056 -0.098580
0.160314 -0.099415
0.160557 -0.100247
0.160728 -0.101032
0.160774 -0.101727
0.160649 -0.102289
0.160325 -0.102686
0.159790 -0.102900
0.159047 -0.102919
0.158117 -0.102750
0.157033 -0.102406
0.155838 -0.101913
0.154582 -0.101302
0.153317 -0.100611
0.152096 -0.099883
0.150968 -0.099163
0.149976 -0.098494
0.149156 -0.097924
0.148535 -0.097491
0.148134 -0.097231
0.147960 -0.097168
0.148012 -0.097314
0.148270 -0.097665
0.148699 -0.098199
0.149246 -0.098882
0.149851 -0.099670
0.150450 -0.100516
0.150985 -0.101375
0.151407 -0.102211
0.151685 -0.102997
0.151800 -0.103717
0.151750 -0.104364
0.151543 -0.104944
0.151198 -0.105464
0.150739 -0.105939
0.150191 -0.106386
0.149582 -0.106823
0.148940 -0.107270
0.148290 -0.107746
0.147657 -0.108268
0.147068 -0.108857
0.146542 -0.109527
0.146097 -0.110292
0.145737 -0.111156
0.145456 -0.112110
0.145228 -0.113134
0.145017 -0.114193
0.144779 -0.115246
0.144469 -0.116250
0.144046 -0.117167
0.143479 -0.117967
0.142748 -0.118635
0.141845 -0.119164
0.140772 -0.119564
0.139539 -0.119850
0.138164 -0.120046
0.136669 -0.120177
0.135081 -0.120272
0.133432 -0.120356
0.131754 -0.120453
0.130086 -0.120587
0.128468 -0.120779
0.126942 -0.121052
0.125550 -0.121428
0.124328 -0.121923
0.123301 -0.122546
0.122477 -0.123293
0.121845 -0.124144
0.121375 -0.125068
0.121030 -0.126027
0.120763 -0.126980
0.120533 -0.127895
0.120304 -0.128746
0.120053 -0.129524
0.119763 -0.130224
-0.160090 0.112555
-0.159172 0.112725
-0.157898 0.112671
-0.156309 0.112410
-0.154467 0.111971
-0.152447 0.111391
-0.150336 0.110712
-0.148230 0.109987
-0.146232 0.109282
-0.144450 0.108667
-0.142984 0.108216
-0.141920 0.107993
-0.141309 0.108036
-0.141162 0.108353
-0.141449 0.108922
-0.142107 0.109697
-0.143049 0.110619
-0.144175 0.111625
-0.145376 0.112650
-0.146542 0.113636
-0.147576 0.114529
-0.148395 0.115289
-0.148938 0.115889
-0.149173 0.116313
-0.149089 0.116558
-0.148698 0.116629
-0.148030 0.116544
-0.147131 0.116325
-0.146061 0.116007
-0.144894 0.115634
-0.143722 0.115262
-0.142649 0.114956
-0.141786 0.114785
-0.141235 0.114809
-0.141069 0.115071
-0.141316 0.115587
-0.141959 0.116347
-0.142941 0.117317
-0.144178 0.118449
-0.145569 0.119681
-0.147003 0.120946
-0.148362 0.122172
-0.149533 0.123292
-0.150418 0.124251
-0.150941 0.125012
-0.151055 0.125554
-0.150740 0.125878
-0.150001 0.125995
-0.148867 0.125929
-0.147381 0.125709
-0.145606 0.125370
-0.143620 0.124950
-0.141518 0.124493
-0.139408 0.124054
-0.137407 0.123694
-0.135625 0.123477
-0.134154 0.123462
-0.133057 0.123689
-0.132355 0.124177
-0.132032 0.124917
-0.132036 0.125876
-0.132287 0.127000
-0.132680 0.128217
-0.133103 0.129447
-0.133447 0.130614
-0.133620 0.131648
-0.133556 0.132499
-0.133215 0.133129
-0.132585 0.133521
-0.131675 0.133671
-0.130512 0.133587
-0.129134 0.133291
-0.127594 0.132815
-0.125953 0.132206
-0.124286 0.131532
-0.122678 0.130875
-0.121220 0.130335
-0.120002 0.130015
-0.119099 0.130011
-0.118565 0.130395
-0.118419 0.131202
-0.118651 0.132433
-0.119216 0.134051
-0.120047 0.135986
-0.121049 0.138143
-0.122113 0.140408
-0.123124 0.142663
-0.123971 0.144794
-0.124563 0.146709
-0.124832 0.148334
-0.124733 0.149621
-0.124250 0.150544
-0.123384 0.151095
-0.122160 0.151285
-0.120617 0.151138
-0.118815 0.150700
-0.116832 0.150034
-0.114764 0.149223
-0.112719 0.148365
-0.110809 0.147565
-0.109137 0.146919
0.172709 0.090763
0.171934 0.090997
0.171081 0.091192
0.170167 0.091346
0.169219 0.091466
0.168276 0.091571
0.167391 0.091687
0.166624 0.091848
0.166021 0.092080
0.165607 0.092400
0.165373 0.092809
0.165273 0.093289
0.165234 0.093807
0.165166 0.094320
0.164982 0.094785
0.164613 0.095169
0.164017 0.095450
0.163190 0.095623
0.162158 0.095700
0.160976 0.095705
0.159716 0.095675
0.158450 0.095647
0.157237 0.095657
0.156112 0.095727
0.155095 0.095870
0.154195 0.096092
0.153430 0.096395
0.152834 0.096784
0.152456 0.097273
0.152355 0.097874
0.152585 0.098602
0.153173 0.099461
0.154106 0.100436
0.155324 0.101498
0.156724 0.102599
0.158176 0.103682
0.159543 0.104692
0.160708 0.105584
0.161583 0.106326
0.162120 0.106908
0.162312 0.107338
0.162189 0.107638
0.161807 0.107836
0.161233 0.107964
0.160528 0.108042
0.159733 0.108081
0.158873 0.108082
0.157961 0.108046
0.157017 0.107980
0.156076 0.107908
0.155193 0.107864
0.154433 0.107897
0.153858 0.108051
0.153511 0.108362
0.153395 0.108841
0.153470 0.109467
0.153654 0.110192
0.153839 0.110947
0.153913 0.111659
0.153776 0.112265
0.153364 0.112718
0.152648 0.112994
0.151641 0.113090
0.150389 0.113021
0.148962 0.112819
0.147431 0.112520
0.145859 0.112161
0.144284 0.111769
0.142723 0.111365
0.141185 0.110962
0.139681 0.110577
0.138243 0.110235
0.136923 0.109971
0.135790 0.109834
0.134919 0.109875
0.134373 0.110138
0.134183 0.110650
0.134332 0.111406
0.134753 0.112369
0.135340 0.113474
0.135971 0.114645
0.136531 0.115806
0.136931 0.116896
0.137118 0.117874
0.137081 0.118721
0.136842 0.119440
0.136451 0.120052
0.135972 0.120583
0.135465 0.121060
0.134971 0.121499
0.134513 0.121898
0.134094 0.122252
0.133713 0.122553
0.133376 0.122809
0.133109 0.123047
0.132955 0.123315
0.132967 0.123672
0.133193 0.124175
0.133658 0.124858
0.134350 0.125720
0.135216 0.126717
-0.026993 -0.168710
-0.026753 -0.168338
-0.026577 -0.168027
-0.026472 -0.167814
-0.026446 -0.167734
-0.026501 -0.167809
-0.026637 -0.168045
-0.026850 -0.168426
-0.027132 -0.168914
-0.027471 -0.169453
-0.027856 -0.169985
-0.028276 -0.170451
-0.028720 -0.170808
-0.029179 -0.171031
-0.029647 -0.171115
-0.030120 -0.171068
-0.030598 -0.170907
-0.031081 -0.170655
-0.031571 -0.170328
-0.032074 -0.169942
-0.032594 -0.169511
-0.033136 -0.169053
-0.033706 -0.168590
-0.034310 -0.168148
-0.034952 -0.167762
-0.035636 -0.167466
-0.036365 -0.167292
-0.037140 -0.167261
-0.037958 -0.167378
-0.038816 -0.167627
-0.039707 -0.167970
-0.040620 -0.168357
-0.041546 -0.168730
-0.042472 -0.169036
-0.043387 -0.169235
-0.044281 -0.169301
-0.045146 -0.169226
-0.045979 -0.169014
-0.046775 -0.168674
-0.047533 -0.168219
-0.048249 -0.167660
-0.048915 -0.167008
-0.049526 -0.166277
-0.050075 -0.165486
-0.050559 -0.164664
-0.050978 -0.163847
-0.051337 -0.163080
-0.051645 -0.162412
-0.051912 -0.161892
-0.052148 -0.161556
-0.052363 -0.161422
-0.052559 -0.161486
-0.052735 -0.161717
-0.052887 -0.162068
-0.053006 -0.162485
-0.053085 -0.162915
-0.053121 -0.163318
-0.053113 -0.163665
-0.053064 -0.163943
-0.052978 -0.164144
-0.052862 -0.164267
-0.052717 -0.164310
-0.052543 -0.164269
-0.052337 -0.164140
-0.052096 -0.163924
-0.051818 -0.163631
-0.051503 -0.163278
-0.051157 -0.162897
-0.050787 -0.162528
-0.050403 -0.162215
-0.050017 -0.162004
-0.049638 -0.161930
-0.049276 -0.162013
-0.048938 -0.162251
-0.048627 -0.162621
-0.048346 -0.163083
-0.048093 -0.163589
-0.047869 -0.164095
-0.047671 -0.164563
-0.047500 -0.164968
-0.047356 -0.165294
-0.047240 -0.165534
-0.047153 -0.165684
-0.047097 -0.165739
-0.047074 -0.165694
-0.047089 -0.165545
-0.047146 -0.165294
-0.047253 -0.164953
-0.047420 -0.164542
-0.047657 -0.164094
-0.047979 -0.163650
-0.048401 -0.163256
-0.048938 -0.162957
-0.049602 -0.162785
-0.050401 -0.162758
-0.051336 -0.162868
-0.052397 -0.163086
-0.053566 -0.163371
-0.054816 -0.163673
-0.056116 -0.163951
-0.057433 -0.164171
0.151474 -0.114343
0.151732 -0.113496
0.151758 -0.112368
0.151582 -0.110990
0.151243 -0.109410
0.150796 -0.107691
0.150301 -0.105908
0.149823 -0.104136
0.149425 -0.102449
0.149165 -0.100912
0.149086 -0.099571
0.149218 -0.098457
0.149570 -0.097581
0.150135 -0.096933
0.150889 -0.096491
0.151791 -0.096217
0.152791 -0.096064
0.153832 -0.095981
0.154857 -0.095916
0.155813 -0.095820
0.156653 -0.095648
0.157341 -0.095368
0.157853 -0.094957
0.158179 -0.094406
0.158321 -0.093719
0.158293 -0.092915
0.158124 -0.092025
0.157851 -0.091093
0.157521 -0.090168
0.157190 -0.089303
0.156913 -0.088550
0.156741 -0.087952
0.156721 -0.087543
0.156883 -0.087344
0.157244 -0.087363
0.157804 -0.087595
0.158546 -0.088020
0.159436 -0.088609
0.160427 -0.089321
0.161463 -0.090107
0.162483 -0.090913
0.163427 -0.091685
0.164244 -0.092372
0.164887 -0.092929
0.165327 -0.093320
0.165544 -0.093522
0.165535 -0.093524
0.165311 -0.093327
0.164896 -0.092946
0.164325 -0.092407
0.163645 -0.091746
0.162907 -0.091005
0.162165 -0.090228
0.161471 -0.089460
0.160872 -0.088739
0.160404 -0.088097
0.160093 -0.087557
0.159950 -0.087134
0.159973 -0.086829
0.160145 -0.086635
0.160437 -0.086535
0.160810 -0.086502
0.161220 -0.086506
0.161624 -0.086512
0.161981 -0.086487
0.162257 -0.086399
0.162428 -0.086220
0.162485 -0.085930
0.162424 -0.085517
0.162258 -0.084978
0.162005 -0.084322
0.161691 -0.083569
0.161349 -0.082749
0.161012 -0.081896
0.160717 -0.081049
0.160497 -0.080247
0.160383 -0.079524
0.160402 -0.078909
0.160573 -0.078425
0.160908 -0.078086
0.161408 -0.077900
0.162063 -0.077862
0.162852 -0.077960
0.163745 -0.078173
0.164700 -0.078470
0.165675 -0.078816
0.166626 -0.079174
0.167513 -0.079506
0.168303 -0.079780
0.168972 -0.079970
0.169505 -0.080060
0.169897 -0.080044
0.170150 -0.079928
0.170272 -0.079726
0.170281 -0.079461
0.170198 -0.079158
0.170049 -0.078843
0.169859 -0.078540
0.169656 -0.078270
0.169462 -0.078048
0.169298 -0.077885
0.043708 -0.160575
0.044125 -0.160643
0.044614 -0.160932
0.045168 -0.161423
0.045773 -0.162092
0.046416 -0.162906
0.047084 -0.163826
0.047765 -0.164809
0.048456 -0.165812
0.049152 -0.166794
0.049856 -0.167713
0.050567 -0.168528
0.051283 -0.169197
0.051998 -0.169682
0.052704 -0.169952
0.053393 -0.169994
0.054058 -0.169813
0.054693 -0.169438
0.055297 -0.168914
0.055869 -0.168301
0.056408 -0.167658
0.056914 -0.167039
0.057386 -0.166487
0.057828 -0.166034
0.058243 -0.165702
0.058640 -0.165501
0.059028 -0.165427
0.059417 -0.165461
0.059812 -0.165569
0.060214 -0.165708
0.060621 -0.165835
0.061023 -0.165907
0.061408 -0.165882
0.061760 -0.165723
0.062062 -0.165395
0.062297 -0.164871
0.062459 -0.164133
0.062545 -0.163182
0.062565 -0.162041
0.062538 -0.160751
0.062490 -0.159370
0.062450 -0.157966
0.062446 -0.156602
0.062503 -0.155335
0.062634 -0.154208
0.062850 -0.153255
0.063156 -0.152503
0.063551 -0.151976
0.064037 -0.151690
0.064609 -0.151651
0.065262 -0.151851
0.065989 -0.152269
0.066782 -0.152870
0.067633 -0.153610
0.068532 -0.154437
0.069469 -0.155294
0.070428 -0.156122
0.071392 -0.156867
0.072344 -0.157485
0.073269 -0.157949
0.074153 -0.158252
0.074990 -0.158406
0.075775 -0.158436
0.076504 -0.158376
0.077176 -0.158258
0.077789 -0.158106
0.078343 -0.157941
0.078845 -0.157776
0.079303 -0.157624
0.079736 -0.157497
0.080164 -0.157406
0.080614 -0.157357
0.081109 -0.157351
0.081672 -0.157381
0.082321 -0.157440
0.083065 -0.157513
0.083904 -0.157580
0.084823 -0.157611
0.085794 -0.157565
0.086783 -0.157397
0.087753 -0.157064
0.088674 -0.156535
0.089530 -0.155798
0.090315 -0.154860
0.091037 -0.153743
0.091709 -0.152480
0.092348 -0.151101
0.092969 -0.149640
0.093589 -0.148127
0.094218 -0.146594
0.094869 -0.145076
0.095553 -0.143611
0.096278 -0.142233
0.097049 -0.140972
0.097872 -0.139853
0.098749 -0.138893
0.099688 -0.138109
0.100697 -0.137509
0.101786 -0.137096
0.102959 -0.136853
0.104214 -0.136751
-0.072843 -0.153365
-0.073382 -0.153583
-0.073970 -0.154022
-0.074577 -0.154642
-0.075171 -0.155376
-0.075718 -0.156142
-0.076189 -0.156847
-0.076561 -0.157401
-0.076817 -0.157729
-0.076953 -0.157774
-0.076971 -0.157502
-0.076883 -0.156905
-0.076707 -0.156000
-0.076470 -0.154822
-0.076202 -0.153425
-0.075933 -0.151875
-0.075696 -0.150246
-0.075520 -0.148614
-0.075427 -0.147053
-0.075435 -0.145636
-0.075551 -0.144425
-0.075777 -0.143474
-0.076108 -0.142820
-0.076535 -0.142485
-0.077045 -0.142468
-0.077622 -0.142742
-0.078243 -0.143258
-0.078884 -0.143946
-0.079515 -0.144726
-0.080109 -0.145522
-0.080644 -0.146263
-0.081104 -0.146896
-0.081482 -0.147387
-0.081780 -0.147717
-0.082008 -0.147889
-0.082182 -0.147917
-0.082326 -0.147832
-0.082466 -0.147669
-0.082628 -0.147471
-0.082837 -0.147282
-0.083115 -0.147143
-0.083476 -0.147095
-0.083928 -0.147169
-0.084472 -0.147395
-0.085104 -0.147797
-0.085812 -0.148390
-0.086583 -0.149179
-0.087393 -0.150149
-0.088213 -0.151258
-0.089010 -0.152443
-0.089749 -0.153620
-0.090395 -0.154701
-0.090921 -0.155605
-0.091309 -0.156264
-0.091548 -0.156631
-0.091635 -0.156680
-0.091578 -0.156406
-0.091387 -0.155822
-0.091079 -0.154960
-0.090673 -0.153862
-0.090191 -0.152586
-0.089656 -0.151193
-0.089092 -0.149756
-0.088525 -0.148348
-0.087978 -0.147045
-0.087476 -0.145919
-0.087040 -0.145034
-0.086691 -0.144443
-0.086442 -0.144178
-0.086297 -0.144247
-0.086248 -0.144624
-0.086270 -0.145254
-0.086330 -0.146057
-0.086390 -0.146947
-0.086412 -0.147836
-0.086365 -0.148654
-0.086227 -0.149344
-0.085986 -0.149873
-0.085640 -0.150224
-0.085194 -0.150401
-0.084663 -0.150419
-0.084067 -0.150307
-0.083430 -0.150101
-0.082781 -0.149842
-0.082148 -0.149577
-0.081560 -0.149348
-0.081041 -0.149197
-0.080610 -0.149164
-0.080278 -0.149286
-0.080053 -0.149600
-0.079935 -0.150136
-0.079915 -0.150914
-0.079979 -0.151925
-0.080099 -0.153132
-0.080245 -0.154468
-0.080384 -0.155841
-0.080486 -0.157156
-0.080530 -0.158327
-0.080502 -0.159285
-0.080396 -0.159983
-0.080213 -0.160396
0.129821 -0.123497
0.130176 -0.122828
0.130398 -0.122011
0.130505 -0.121075
0.130527 -0.120066
0.130505 -0.119041
0.130492 -0.118065
0.130542 -0.117206
0.130712 -0.116526
0.131049 -0.116074
0.131585 -0.115882
0.132335 -0.115958
0.133288 -0.116287
0.134417 -0.116835
0.135679 -0.117552
0.137019 -0.118380
0.138380 -0.119257
0.139700 -0.120122
0.140920 -0.120915
0.141985 -0.121581
0.142846 -0.122074
0.143463 -0.122355
0.143812 -0.122395
0.143881 -0.122182
0.143675 -0.121716
0.143218 -0.121016
0.142548 -0.120117
0.141718 -0.119070
0.140794 -0.117941
0.139844 -0.116803
0.138938 -0.115729
0.138139 -0.114785
0.137496 -0.114027
0.137043 -0.113491
0.136794 -0.113193
0.136746 -0.113132
0.136879 -0.113286
0.137161 -0.113619
0.137548 -0.114083
0.137989 -0.114618
0.138429 -0.115158
0.138813 -0.115635
0.139092 -0.115982
0.139227 -0.116144
0.139192 -0.116076
0.138978 -0.115753
0.138592 -0.115166
0.138056 -0.114330
0.137403 -0.113277
0.136683 -0.112062
0.135953 -0.110754
0.135280 -0.109433
0.134735 -0.108179
0.134391 -0.107070
0.134310 -0.106173
0.134541 -0.105538
0.135114 -0.105195
0.136031 -0.105153
0.137273 -0.105400
0.138797 -0.105903
0.140541 -0.106614
0.142432 -0.107471
0.144384 -0.108402
0.146313 -0.109328
0.148135 -0.110169
0.149774 -0.110852
0.151171 -0.111311
0.152281 -0.111495
0.153076 -0.111373
0.153549 -0.110933
0.153712 -0.110186
0.153594 -0.109162
0.153242 -0.107912
0.152721 -0.106501
0.152105 -0.105002
0.151475 -0.103496
0.150912 -0.102059
0.150488 -0.100763
0.150263 -0.099666
0.150280 -0.098811
0.150560 -0.098219
0.151101 -0.097891
0.151878 -0.097806
0.152845 -0.097923
0.153934 -0.098182
0.155064 -0.098513
0.156150 -0.098842
0.157108 -0.099098
0.157869 -0.099223
0.158380 -0.099172
0.158606 -0.098919
0.158536 -0.098455
0.158178 -0.097787
0.157562 -0.096941
0.156735 -0.095951
0.155760 -0.094866
0.154710 -0.093740
0.153664 -0.092631
0.152703 -0.091596
0.151903 -0.090690
0.151331 -0.089961
-0.095568 0.152715
-0.094625 0.152804
-0.093671 0.152952
-0.092725 0.153199
-0.091808 0.153582
-0.090932 0.154129
-0.090106 0.154853
-0.089327 0.155751
-0.088587 0.156799
-0.087870 0.157956
-0.087156 0.159172
-0.086424 0.160389
-0.085656 0.161551
-0.084839 0.162611
-0.083965 0.163532
-0.083033 0.164288
-0.082045 0.164868
-0.081007 0.165268
-0.079926 0.165496
-0.078808 0.165565
-0.077664 0.165497
-0.076503 0.165317
-0.075339 0.165060
-0.074189 0.164764
-0.073075 0.164475
-0.072023 0.164236
-0.071057 0.164092
-0.070202 0.164080
-0.069476 0.164225
-0.068889 0.164535
-0.068438 0.165001
-0.068111 0.165597
-0.067888 0.166284
-0.067742 0.167014
-0.067646 0.167740
-0.067575 0.168418
-0.067508 0.169010
-0.067428 0.169493
-0.067324 0.169849
-0.067187 0.170073
-0.067015 0.170163
-0.066805 0.170126
-0.066559 0.169972
-0.066281 0.169718
-0.065977 0.169386
-0.065657 0.169004
-0.065331 0.168608
-0.065011 0.168240
-0.064712 0.167941
-0.064446 0.167753
-0.064223 0.167710
-0.064046 0.167830
-0.063915 0.168119
-0.063826 0.168562
-0.063768 0.169130
-0.063729 0.169783
-0.063696 0.170476
-0.063654 0.171164
-0.063590 0.171809
-0.063491 0.172377
-0.063344 0.172845
-0.063135 0.173198
-0.062850 0.173423
-0.062475 0.173515
-0.061994 0.173477
-0.061396 0.173315
-0.060674 0.173044
-0.059824 0.172689
-0.058856 0.172281
-0.057784 0.171859
-0.056631 0.171464
-0.055423 0.171137
-0.054189 0.170912
-0.052952 0.170813
-0.051732 0.170853
-0.050538 0.171028
-0.049373 0.171323
-0.048229 0.171716
-0.047094 0.172177
-0.045951 0.172677
-0.044778 0.173188
-0.043558 0.173687
-0.042271 0.174155
-0.040904 0.174577
-0.039445 0.174941
-0.037887 0.175235
-0.036230 0.175455
-0.034479 0.175597
-0.032644 0.175667
-0.030740 0.175677
-0.028790 0.175649
-0.026818 0.175613
-0.024848 0.175602
-0.022902 0.175654
-0.021000 0.175802
-0.019153 0.176073
-0.017367 0.176480
-0.015645 0.177024
-0.013982 0.177694
-0.012376 0.178466
-0.010822 0.179309
0.026339 0.184197
0.025755 0.184599
0.025159 0.184651
0.024571 0.184389
0.024011 0.183866
0.023494 0.183140
0.023030 0.182257
0.022623 0.181250
0.022271 0.180145
0.021972 0.178980
0.021719 0.177811
0.021510 0.176722
0.021343 0.175814
0.021222 0.175190
0.021148 0.174929
0.021125 0.175069
0.021154 0.175592
0.021231 0.176429
0.021351 0.177473
0.021504 0.178597
0.021678 0.179681
0.021865 0.180622
0.022062 0.181353
0.022267 0.181848
0.022484 0.182113
0.022718 0.182183
0.022972 0.182103
0.023249 0.181914
0.023544 0.181638
0.023852 0.181284
0.024162 0.180853
0.024468 0.180355
0.024768 0.179825
0.025068 0.179324
0.025378 0.178939
0.025716 0.178766
0.026094 0.178886
0.026522 0.179344
0.026996 0.180138
0.027503 0.181210
0.028023 0.182455
0.028527 0.183747
0.028988 0.184957
0.029380 0.185974
0.029680 0.186720
0.029874 0.187156
0.029952 0.187281
0.029910 0.187122
0.029749 0.186717
0.029472 0.186104
0.029084 0.185305
0.028592 0.184331
0.028006 0.183193
0.027340 0.181911
0.026613 0.180536
0.025849 0.179145
0.025071 0.177843
0.024304 0.176745
0.023566 0.175955
0.022872 0.175542
0.022229 0.175526
0.021636 0.175871
0.021083 0.176496
0.020557 0.177294
0.020041 0.178152
0.019518 0.178974
0.018974 0.179690
0.018396 0.180266
0.017777 0.180698
0.017113 0.180999
0.016402 0.181191
0.015646 0.181286
0.014853 0.181281
0.014033 0.181161
0.013204 0.180914
0.012384 0.180541
0.011592 0.180068
0.010849 0.179555
0.010172 0.179086
0.009576 0.178760
0.009076 0.178670
0.008679 0.178883
0.008386 0.179424
0.008192 0.180268
0.008087 0.181344
0.008056 0.182549
0.008083 0.183774
0.008154 0.184917
0.008253 0.185904
0.008368 0.186689
0.008490 0.187258
0.008611 0.187613
0.008727 0.187765
0.008838 0.187717
0.008944 0.187462
0.009050 0.186984
0.009159 0.186268
0.009273 0.185318
0.009394 0.184161
0.009521 0.182855
0.009654 0.181487
-0.178919 0.053031
-0.178624 0.053239
-0.178321 0.053456
-0.178045 0.053691
-0.177824 0.053955
-0.177675 0.054258
-0.177603 0.054608
-0.177600 0.055014
-0.177650 0.055478
-0.177739 0.056001
-0.177853 0.056582
-0.177987 0.057214
-0.178139 0.057890
-0.178312 0.058603
-0.178502 0.059347
-0.178702 0.060114
-0.178895 0.060898
-0.179057 0.061693
-0.179160 0.062494
-0.179179 0.063294
-0.179091 0.064091
-0.178885 0.064879
-0.178560 0.065658
-0.178128 0.066427
-0.177611 0.067190
-0.177036 0.067951
-0.176428 0.068714
-0.175809 0.069488
-0.175193 0.070279
-0.174587 0.071093
-0.173996 0.071933
-0.173426 0.072800
-0.172887 0.073691
-0.172391 0.074601
-0.171951 0.075525
-0.171576 0.076460
-0.171266 0.077404
-0.171014 0.078349
-0.170801 0.079287
-0.170603 0.080206
-0.170390 0.081090
-0.170134 0.081923
-0.169814 0.082688
-0.169416 0.083376
-0.168942 0.083979
-0.168403 0.084500
-0.167821 0.084947
-0.167223 0.085333
-0.166637 0.085677
-0.166086 0.085997
-0.165587 0.086309
-0.165153 0.086627
-0.164792 0.086958
-0.164512 0.087307
-0.164327 0.087672
-0.164246 0.088052
-0.164283 0.088443
-0.164440 0.088837
-0.164714 0.089228
-0.165087 0.089604
-0.165528 0.089951
-0.165997 0.090256
-0.166445 0.090505
-0.166823 0.090684
-0.167086 0.090785
-0.167201 0.090803
-0.167144 0.090740
-0.166911 0.090599
-0.166510 0.090391
-0.165959 0.090126
-0.165287 0.089816
-0.164524 0.089473
-0.163703 0.089107
-0.162853 0.088732
-0.162008 0.088362
-0.161200 0.088016
-0.160465 0.087718
-0.159839 0.087493
-0.159352 0.087364
-0.159025 0.087349
-0.158862 0.087457
-0.158852 0.087691
-0.158966 0.088041
-0.159163 0.088491
-0.159389 0.089018
-0.159592 0.089599
-0.159725 0.090207
-0.159749 0.090824
-0.159640 0.091431
-0.159392 0.092022
-0.159011 0.092592
-0.158513 0.093146
-0.157924 0.093690
-0.157269 0.094235
-0.156575 0.094792
-0.155867 0.095372
-0.155172 0.095991
-0.154519 0.096662
-0.153941 0.097397
-0.153473 0.098210
-0.153145 0.099108
0.082811 0.167692
0.083712 0.167202
0.084573 0.166699
0.085395 0.166191
0.086173 0.165682
0.086909 0.165170
0.087609 0.164653
0.088282 0.164129
0.088939 0.163593
0.089590 0.163038
0.090237 0.162451
0.090876 0.161813
0.091496 0.161109
0.092085 0.160326
0.092627 0.159457
0.093108 0.158504
0.093518 0.157477
0.093849 0.156397
0.094102 0.155289
0.094283 0.154190
0.094403 0.153136
0.094482 0.152165
0.094540 0.151308
0.094597 0.150584
0.094672 0.149999
0.094776 0.149551
0.094920 0.149230
0.095115 0.149029
0.095371 0.148948
0.095696 0.148990
0.096099 0.149160
0.096583 0.149458
0.097147 0.149875
0.097782 0.150390
0.098474 0.150977
0.099208 0.151600
0.099969 0.152226
0.100740 0.152824
0.101511 0.153369
0.102271 0.153839
0.103012 0.154221
0.103732 0.154512
0.104435 0.154716
0.105124 0.154845
0.105806 0.154911
0.106481 0.154926
0.107146 0.154892
0.107795 0.154806
0.108419 0.154664
0.109018 0.154461
0.109599 0.154202
0.110179 0.153896
0.110781 0.153555
0.111427 0.153184
0.112127 0.152782
0.112880 0.152337
0.113672 0.151830
0.114479 0.151242
0.115273 0.150556
0.116028 0.149762
0.116723 0.148857
0.117343 0.147846
0.117881 0.146743
0.118341 0.145568
0.118736 0.144346
0.119085 0.143104
0.119410 0.141865
0.119728 0.140645
0.120051 0.139451
0.120383 0.138284
0.120725 0.137140
0.121081 0.136019
0.121461 0.134927
0.121882 0.133880
0.122366 0.132895
0.122933 0.131992
0.123598 0.131185
0.124364 0.130481
0.125227 0.129875
0.126171 0.129355
0.127176 0.128904
0.128219 0.128501
0.129278 0.128130
0.130331 0.127775
0.131362 0.127429
0.132358 0.127092
0.133316 0.126773
0.134234 0.126486
0.135113 0.126245
0.135952 0.126064
0.136742 0.125945
0.137473 0.125885
0.138134 0.125871
0.138720 0.125886
0.139238 0.125917
0.139703 0.125955
0.140142 0.125994
0.140580 0.126030
0.141038 0.126062
0.141525 0.126083
0.142034 0.126087
-0.068698 0.168972
-0.068145 0.169048
-0.067452 0.168855
-0.066628 0.168408
-0.065698 0.167745
-0.064697 0.166925
-0.063675 0.166028
-0.062692 0.165150
-0.061813 0.164400
-0.061102 0.163885
-0.060613 0.163701
-0.060384 0.163919
-0.060427 0.164578
-0.060728 0.165673
-0.061253 0.167163
-0.061950 0.168974
-0.062761 0.171010
-0.063622 0.173161
-0.064473 0.175310
-0.065256 0.177341
-0.065918 0.179144
-0.066414 0.180622
-0.066707 0.181698
-0.066771 0.182316
-0.066591 0.182448
-0.066166 0.182092
-0.065506 0.181276
-0.064635 0.180054
-0.063591 0.178508
-0.062420 0.176745
-0.061172 0.174890
-0.059901 0.173077
-0.058657 0.171440
-0.057485 0.170096
-0.056420 0.169134
-0.055486 0.168607
-0.054694 0.168527
-0.054045 0.168870
-0.053526 0.169574
-0.053114 0.170556
-0.052775 0.171710
-0.052475 0.172927
-0.052173 0.174095
-0.051834 0.175114
-0.051429 0.175901
-0.050935 0.176392
-0.050340 0.176549
-0.049639 0.176360
-0.048839 0.175837
-0.047952 0.175019
-0.047001 0.173969
-0.046014 0.172770
-0.045024 0.171523
-0.044071 0.170339
-0.043189 0.169330
-0.042413 0.168597
-0.041766 0.168224
-0.041259 0.168270
-0.040891 0.168757
-0.040646 0.169676
-0.040499 0.170983
-0.040417 0.172604
-0.040363 0.174437
-0.040300 0.176363
-0.040193 0.178257
-0.040011 0.179997
-0.039731 0.181471
-0.039336 0.182591
-0.038818 0.183291
-0.038175 0.183533
-0.037412 0.183307
-0.036540 0.182633
-0.035576 0.181560
-0.034543 0.180167
-0.033465 0.178556
-0.032370 0.176846
-0.031282 0.175167
-0.030224 0.173649
-0.029211 0.172410
-0.028254 0.171546
-0.027358 0.171129
-0.026523 0.171192
-0.025743 0.171732
-0.025007 0.172703
-0.024303 0.174022
-0.023611 0.175573
-0.022914 0.177224
-0.022192 0.178841
-0.021431 0.180300
-0.020621 0.181497
-0.019755 0.182353
-0.018836 0.182819
-0.017866 0.182871
-0.016855 0.182518
-0.015814 0.181793
-0.014757 0.180757
-0.013696 0.179493
-0.012646 0.178101
-0.011616 0.176694
-0.010615 0.175388
-0.009646 0.174297
0.179444 0.026617
0.179925 0.027295
0.180869 0.027947
0.182232 0.028582
0.183937 0.029201
0.185875 0.029799
0.187911 0.030371
0.189900 0.030913
0.191707 0.031422
0.193221 0.031900
0.194361 0.032351
0.195077 0.032777
0.195351 0.033182
0.195190 0.033569
0.194626 0.033938
0.193719 0.034290
0.192549 0.034623
0.191220 0.034937
0.189849 0.035231
0.188560 0.035506
0.187462 0.035762
0.186643 0.035999
0.186158 0.036215
0.186031 0.036411
0.186254 0.036584
0.186794 0.036737
0.187580 0.036872
0.188515 0.036989
0.189481 0.037092
0.190353 0.037180
0.191022 0.037255
0.191398 0.037320
0.191419 0.037377
0.191050 0.037429
0.190283 0.037481
0.189130 0.037535
0.187630 0.037593
0.185844 0.037658
0.183861 0.037729
0.181785 0.037807
0.179736 0.037894
0.177834 0.037993
0.176182 0.038110
0.174863 0.038256
0.173933 0.038448
0.173427 0.038704
0.173362 0.039043
0.173737 0.039484
0.174524 0.040037
0.175658 0.040707
0.177037 0.041490
0.178539 0.042379
0.180040 0.043364
0.181427 0.044433
0.182612 0.045574
0.183530 0.046777
0.184142 0.048029
0.184430 0.049318
0.184396 0.050631
0.184064 0.051957
0.183478 0.053286
0.182697 0.054613
0.181798 0.055937
0.180858 0.057262
0.179953 0.058595
0.179145 0.059947
0.178481 0.061328
0.177997 0.062748
0.177721 0.064217
0.177675 0.065739
0.177866 0.067316
0.178275 0.068940
0.178848 0.070590
0.179499 0.072238
0.180126 0.073849
0.180625 0.075391
0.180906 0.076833
0.180899 0.078150
0.180560 0.079325
0.179870 0.080347
0.178835 0.081212
0.177487 0.081921
0.175884 0.082485
0.174098 0.082920
0.172214 0.083245
0.170312 0.083482
0.168461 0.083652
0.166715 0.083772
0.165114 0.083860
0.163698 0.083934
0.162511 0.084012
0.161608 0.084118
0.161042 0.084274
0.160849 0.084494
0.161031 0.084784
0.161544 0.085135
0.162310 0.085530
0.163226 0.085944
0.164189 0.086350
0.165109 0.086724
0.165914 0.087046
0.150282 -0.106386
0.150582 -0.105655
0.150681 -0.104727
0.150610 -0.103626
0.150414 -0.102394
0.150151 -0.101091
0.149888 -0.099791
0.149694 -0.098571
0.149638 -0.097502
0.149778 -0.096644
0.150153 -0.096036
0.150783 -0.095693
0.151665 -0.095610
0.152774 -0.095759
0.154066 -0.096100
0.155486 -0.096584
0.156971 -0.097156
0.158450 -0.097761
0.159854 -0.098344
0.161113 -0.098851
0.162162 -0.099233
0.162947 -0.099446
0.163430 -0.099461
0.163588 -0.099257
0.163420 -0.098832
0.162945 -0.098200
0.162203 -0.097393
0.161257 -0.096457
0.160183 -0.095450
0.159074 -0.094440
0.158022 -0.093492
0.157112 -0.092666
0.156416 -0.092011
0.155980 -0.091561
0.155827 -0.091330
0.155952 -0.091316
0.156333 -0.091504
0.156928 -0.091862
0.157683 -0.092348
0.158533 -0.092909
0.159407 -0.093485
0.160233 -0.094011
0.160941 -0.094426
0.161473 -0.094674
0.161784 -0.094712
0.161848 -0.094513
0.161661 -0.094069
0.161237 -0.093389
0.160611 -0.092502
0.159838 -0.091452
0.158987 -0.090298
0.158138 -0.089109
0.157375 -0.087956
0.156779 -0.086909
0.156424 -0.086026
0.156364 -0.085350
0.156634 -0.084907
0.157245 -0.084703
0.158184 -0.084728
0.159416 -0.084956
0.160884 -0.085345
0.162517 -0.085848
0.164229 -0.086404
0.165930 -0.086951
0.167529 -0.087424
0.168942 -0.087760
0.170102 -0.087903
0.170959 -0.087809
0.171484 -0.087444
0.171671 -0.086793
0.171535 -0.085859
0.171108 -0.084663
0.170443 -0.083247
0.169606 -0.081669
0.168676 -0.079999
0.167738 -0.078311
0.166880 -0.076679
0.166180 -0.075168
0.165706 -0.073836
0.165507 -0.072724
0.165613 -0.071862
0.166033 -0.071262
0.166750 -0.070920
0.167725 -0.070815
0.168892 -0.070912
0.170166 -0.071159
0.171450 -0.071497
0.172648 -0.071863
0.173673 -0.072195
0.174454 -0.072441
0.174944 -0.072558
0.175117 -0.072519
0.174970 -0.072314
0.174521 -0.071952
0.173809 -0.071457
0.172888 -0.070868
0.171827 -0.070235
0.170705 -0.069610
0.169602 -0.069048
0.168599 -0.068596
0.167766 -0.068296
-0.159489 -0.083179
-0.159522 -0.083132
-0.159673 -0.083120
-0.159875 -0.083108
-0.160063 -0.083063
-0.160191 -0.082970
-0.160239 -0.082828
-0.160209 -0.082657
-0.160124 -0.082482
-0.160010 -0.082337
-0.159896 -0.082253
-0.159802 -0.082259
-0.159740 -0.082370
-0.159704 -0.082587
-0.159676 -0.082894
-0.159625 -0.083256
-0.159521 -0.083631
-0.159347 -0.083978
-0.159109 -0.084271
-0.158844 -0.084502
-0.158618 -0.084685
-0.158511 -0.084847
-0.158588 -0.085016
-0.158878 -0.085204
-0.159360 -0.085404
-0.159970 -0.085586
-0.160627 -0.085716
-0.161257 -0.085764
-0.161809 -0.085713
-0.162257 -0.085558
-0.162600 -0.085307
-0.162854 -0.084970
-0.163045 -0.084561
-0.163202 -0.084089
-0.163350 -0.083560
-0.163506 -0.082972
-0.163674 -0.082322
-0.163844 -0.081599
-0.163998 -0.080796
-0.164126 -0.079913
-0.164235 -0.078966
-0.164354 -0.077985
-0.164535 -0.077013
-0.164836 -0.076095
-0.165296 -0.075262
-0.165921 -0.074522
-0.166673 -0.073856
-0.167490 -0.073229
-0.168299 -0.072606
-0.169046 -0.071959
-0.169697 -0.071278
-0.170245 -0.070565
-0.170697 -0.069834
-0.171072 -0.069104
-0.171392 -0.068397
-0.171677 -0.067737
-0.171938 -0.067140
-0.172181 -0.066618
-0.172400 -0.066170
-0.172575 -0.065784
-0.172685 -0.065438
-0.172711 -0.065111
-0.172655 -0.064787
-0.172544 -0.064460
-0.172429 -0.064142
-0.172381 -0.063851
-0.172459 -0.063603
-0.172690 -0.063407
-0.173055 -0.063257
-0.173494 -0.063133
-0.173925 -0.063014
-0.174273 -0.062883
-0.174483 -0.062733
-0.174527 -0.062565
-0.174401 -0.062387
-0.174119 -0.062207
-0.173706 -0.062034
-0.173192 -0.061874
-0.172609 -0.061728
-0.171985 -0.061595
-0.171345 -0.061470
-0.170706 -0.061346
-0.170081 -0.061218
-0.169486 -0.061082
-0.168947 -0.060945
-0.168510 -0.060827
-0.168237 -0.060756
-0.168188 -0.060765
-0.168406 -0.060874
-0.168887 -0.061090
-0.169584 -0.061391
-0.170413 -0.061739
-0.171284 -0.062089
-0.172119 -0.062402
-0.172870 -0.062649
-0.173512 -0.062813
-0.174043 -0.062893
-0.174472 -0.062895
-0.174816 -0.062834
-0.175092 -0.062731
-0.175314 -0.062609
-0.182861 -0.038883
-0.182399 -0.038626
-0.181879 -0.038373
-0.181339 -0.038125
-0.180819 -0.037888
-0.180364 -0.037667
-0.180013 -0.037468
-0.179790 -0.037298
-0.179698 -0.037157
-0.179713 -0.037043
-0.179793 -0.036947
-0.179886 -0.036858
-0.179940 -0.036763
-0.179920 -0.036653
-0.179804 -0.036522
-0.179592 -0.036367
-0.179293 -0.036188
-0.178926 -0.035983
-0.178510 -0.035751
-0.178057 -0.035487
-0.177578 -0.035187
-0.177079 -0.034843
-0.176568 -0.034454
-0.176056 -0.034019
-0.175561 -0.033547
-0.175109 -0.033052
-0.174730 -0.032558
-0.174460 -0.032095
-0.174330 -0.031694
-0.174363 -0.031386
-0.174566 -0.031191
-0.174925 -0.031113
-0.175406 -0.031142
-0.175963 -0.031251
-0.176551 -0.031407
-0.177131 -0.031577
-0.177681 -0.031735
-0.178193 -0.031858
-0.178670 -0.031935
-0.179116 -0.031955
-0.179537 -0.031913
-0.179929 -0.031805
-0.180283 -0.031628
-0.180584 -0.031379
-0.180819 -0.031058
-0.180977 -0.030669
-0.181060 -0.030221
-0.181078 -0.029729
-0.181056 -0.029211
-0.181031 -0.028687
-0.181043 -0.028178
-0.181132 -0.027699
-0.181324 -0.027260
-0.181627 -0.026861
-0.182028 -0.026498
-0.182497 -0.026159
-0.182997 -0.025837
-0.183496 -0.025524
-0.183971 -0.025218
-0.184414 -0.024917
-0.184822 -0.024625
-0.185198 -0.024342
-0.185541 -0.024067
-0.185842 -0.023798
-0.186085 -0.023530
-0.186253 -0.023260
-0.186328 -0.022983
-0.186300 -0.022702
-0.186169 -0.022420
-0.185946 -0.022145
-0.185657 -0.021890
-0.185335 -0.021669
-0.185020 -0.021499
-0.184746 -0.021397
-0.184543 -0.021378
-0.184420 -0.021447
-0.184369 -0.021606
-0.184367 -0.021846
-0.184386 -0.022150
-0.184400 -0.022501
-0.184392 -0.022881
-0.184357 -0.023272
-0.184296 -0.023661
-0.184214 -0.024035
-0.184112 -0.024382
-0.183982 -0.024692
-0.183810 -0.024952
-0.183579 -0.025154
-0.183271 -0.025291
-0.182872 -0.025360
-0.182380 -0.025367
-0.181804 -0.025323
-0.181167 -0.025247
-0.180503 -0.025167
-0.179858 -0.025111
-0.179278 -0.025112
-0.178802 -0.025192
-0.178453 -0.025367
-0.178234 -0.025642
-0.178131 -0.026010
-0.178121 -0.026459
0.193843 -0.027045
0.194352 -0.026836
0.194754 -0.026550
0.195030 -0.026197
0.195184 -0.025789
0.195228 -0.025342
0.195178 -0.024871
0.195039 -0.024381
0.194801 -0.023871
0.194444 -0.023334
0.193944 -0.022756
0.193281 -0.022125
0.192444 -0.021433
0.191438 -0.020678
0.190284 -0.019863
0.189023 -0.019003
0.187708 -0.018119
0.186401 -0.017237
0.185165 -0.016383
0.184052 -0.015582
0.183093 -0.014850
0.182301 -0.014193
0.181669 -0.013608
0.181185 -0.013084
0.180837 -0.012606
0.180623 -0.012161
0.180549 -0.011736
0.180627 -0.011322
0.180866 -0.010910
0.181264 -0.010498
0.181806 -0.010082
0.182466 -0.009665
0.183207 -0.009250
0.183989 -0.008842
0.184775 -0.008448
0.185532 -0.008075
0.186239 -0.007729
0.186885 -0.007415
0.187476 -0.007139
0.188030 -0.006902
0.188575 -0.006705
0.189135 -0.006546
0.189726 -0.006418
0.190347 -0.006312
0.190980 -0.006216
0.191597 -0.006119
0.192171 -0.006012
0.192685 -0.005888
0.193135 -0.005745
0.193529 -0.005589
0.193883 -0.005423
0.194211 -0.005255
0.194519 -0.005088
0.194801 -0.004921
0.195040 -0.004750
0.195210 -0.004567
0.195281 -0.004366
0.195221 -0.004142
0.195008 -0.003894
0.194631 -0.003630
0.194093 -0.003361
0.193412 -0.003103
0.192614 -0.002873
0.191724 -0.002687
0.190763 -0.002553
0.189746 -0.002474
0.188678 -0.002446
0.187568 -0.002460
0.186431 -0.002505
0.185289 -0.002569
0.184178 -0.002645
0.183137 -0.002728
0.182208 -0.002815
0.181427 -0.002907
0.180822 -0.003007
0.180409 -0.003118
0.180197 -0.003247
0.180186 -0.003400
0.180369 -0.003587
0.180728 -0.003814
0.181246 -0.004085
0.181903 -0.004401
0.182683 -0.004758
0.183575 -0.005145
0.184571 -0.005550
0.185658 -0.005959
0.186813 -0.006352
0.187999 -0.006715
0.189170 -0.007032
0.190274 -0.007294
0.191267 -0.007497
0.192120 -0.007645
0.192822 -0.007749
0.193381 -0.007825
0.193820 -0.007893
0.194168 -0.007973
0.194456 -0.008083
0.194707 -0.008232
0.194936 -0.008423
0.195147 -0.008648
0.195335 -0.008894
0.174980 -0.064220
0.174664 -0.063468
0.174226 -0.062662
0.173717 -0.061834
0.173200 -0.061019
0.172741 -0.060249
0.172402 -0.059550
0.172239 -0.058945
0.172287 -0.058446
0.172565 -0.058063
0.173069 -0.057795
0.173779 -0.057639
0.174661 -0.057590
0.175676 -0.057639
0.176779 -0.057774
0.177925 -0.057982
0.179067 -0.058248
0.180154 -0.058550
0.181135 -0.058866
0.181959 -0.059172
0.182585 -0.059444
0.182978 -0.059664
0.183122 -0.059818
0.183022 -0.059899
0.182702 -0.059911
0.182204 -0.059863
0.181587 -0.059774
0.180915 -0.059667
0.180248 -0.059566
0.179643 -0.059495
0.179138 -0.059473
0.178755 -0.059515
0.178498 -0.059625
0.178356 -0.059803
0.178310 -0.060040
0.178335 -0.060324
0.178406 -0.060641
0.178494 -0.060974
0.178571 -0.061304
0.178605 -0.061612
0.178561 -0.061880
0.178406 -0.062091
0.178112 -0.062232
0.177662 -0.062294
0.177052 -0.062277
0.176298 -0.062187
0.175432 -0.062038
0.174502 -0.061852
0.173567 -0.061655
0.172690 -0.061474
0.171933 -0.061338
0.171348 -0.061268
0.170975 -0.061283
0.170834 -0.061391
0.170927 -0.061597
0.171242 -0.061896
0.171752 -0.062282
0.172423 -0.062745
0.173214 -0.063271
0.174082 -0.063843
0.174979 -0.064442
0.175852 -0.065043
0.176652 -0.065619
0.177328 -0.066142
0.177839 -0.066583
0.178153 -0.066921
0.178256 -0.067139
0.178147 -0.067228
0.177848 -0.067190
0.177395 -0.067038
0.176839 -0.066790
0.176238 -0.066473
0.175653 -0.066116
0.175140 -0.065745
0.174744 -0.065387
0.174496 -0.065057
0.174408 -0.064765
0.174483 -0.064512
0.174709 -0.064289
0.175069 -0.064084
0.175542 -0.063881
0.176102 -0.063661
0.176718 -0.063408
0.177349 -0.063105
0.177954 -0.062741
0.178485 -0.062304
0.178903 -0.061787
0.179174 -0.061185
0.179278 -0.060501
0.179212 -0.059744
0.178989 -0.058926
0.178640 -0.058069
0.178207 -0.057193
0.177740 -0.056322
0.177292 -0.055478
0.176910 -0.054678
0.176632 -0.053935
0.176484 -0.053257
0.176476 -0.052645
0.176609 -0.052097
0.176872 -0.051609
-0.003636 0.189980
-0.003206 0.189187
-0.002838 0.187951
-0.002539 0.186347
-0.002352 0.184479
-0.002257 0.182468
-0.002272 0.180449
-0.002403 0.178557
-0.002664 0.176914
-0.003030 0.175623
-0.003489 0.174755
-0.004050 0.174353
-0.004661 0.174426
-0.005325 0.174954
-0.006030 0.175885
-0.006793 0.177139
-0.007560 0.178603
-0.008385 0.180151
-0.009220 0.181648
-0.010085 0.182967
-0.010949 0.184003
-0.011808 0.184678
-0.012633 0.184947
-0.013421 0.184795
-0.014151 0.184245
-0.014825 0.183346
-0.015415 0.182176
-0.015947 0.180837
-0.016411 0.179442
-0.016832 0.178111
-0.017224 0.176963
-0.017603 0.176099
-0.018005 0.175598
-0.018455 0.175516
-0.018971 0.175878
-0.019570 0.176683
-0.020257 0.177899
-0.021011 0.179457
-0.021815 0.181252
-0.022622 0.183152
-0.023396 0.185011
-0.024093 0.186686
-0.024672 0.188050
-0.025105 0.189006
-0.025381 0.189488
-0.025492 0.189467
-0.025442 0.188950
-0.025249 0.187978
-0.024941 0.186620
-0.024547 0.184968
-0.024102 0.183129
-0.023655 0.181218
-0.023237 0.179352
-0.022872 0.177637
-0.022587 0.176171
-0.022379 0.175037
-0.022237 0.174302
-0.022146 0.174010
-0.022076 0.174178
-0.022009 0.174781
-0.021907 0.175747
-0.021769 0.176965
-0.021573 0.178298
-0.021305 0.179604
-0.020979 0.180751
-0.020584 0.181634
-0.020118 0.182175
-0.019603 0.182333
-0.019038 0.182095
-0.018454 0.181481
-0.017862 0.180542
-0.017293 0.179348
-0.016757 0.177991
-0.016281 0.176574
-0.015871 0.175203
-0.015545 0.173986
-0.015292 0.173020
-0.015135 0.172393
-0.015051 0.172176
-0.015043 0.172422
-0.015109 0.173155
-0.015251 0.174363
-0.015447 0.175986
-0.015697 0.177918
-0.015973 0.180018
-0.016263 0.182129
-0.016581 0.184097
-0.016847 0.185795
-0.017114 0.187120
-0.017340 0.188010
-0.017550 0.188435
-0.017747 0.188400
-0.017923 0.187939
-0.018104 0.187111
-0.018252 0.185994
-0.018427 0.184679
-0.018620 0.183265
-0.018868 0.181852
-0.019146 0.180537
-0.019453 0.179415
-0.019839 0.178572
0.042659 -0.164460
0.042492 -0.165179
0.042375 -0.166171
0.042303 -0.167384
0.042271 -0.168742
0.042263 -0.170132
0.042258 -0.171419
0.042237 -0.172467
0.042180 -0.173159
0.042073 -0.173416
0.041908 -0.173199
0.041680 -0.172510
0.041395 -0.171392
0.041060 -0.169921
0.040692 -0.168202
0.040309 -0.166358
0.039930 -0.164519
0.039573 -0.162807
0.039253 -0.161326
0.038981 -0.160151
0.038765 -0.159328
0.038613 -0.158878
0.038534 -0.158806
0.038540 -0.159112
0.038640 -0.159787
0.038840 -0.160806
0.039135 -0.162116
0.039510 -0.163623
0.039940 -0.165205
0.040393 -0.166725
0.040842 -0.168059
0.041263 -0.169110
0.041639 -0.169815
0.041963 -0.170147
0.042234 -0.170115
0.042457 -0.169757
0.042641 -0.169141
0.042795 -0.168353
0.042932 -0.167495
0.043064 -0.166667
0.043202 -0.165961
0.043357 -0.165447
0.043536 -0.165170
0.043748 -0.165157
0.043998 -0.165419
0.044296 -0.165962
0.044649 -0.166792
0.045063 -0.167899
0.045535 -0.169248
0.046047 -0.170756
0.046574 -0.172306
0.047085 -0.173754
0.047548 -0.174966
0.047938 -0.175834
0.048240 -0.176287
0.048445 -0.176292
0.048549 -0.175854
0.048557 -0.175011
0.048474 -0.173827
0.048310 -0.172384
0.048077 -0.170778
0.047790 -0.169100
0.047462 -0.167436
0.047110 -0.165859
0.046748 -0.164429
0.046390 -0.163200
0.046054 -0.162226
0.045757 -0.161562
0.045517 -0.161267
0.045347 -0.161381
0.045254 -0.161911
0.045231 -0.162811
0.045259 -0.163984
0.045313 -0.165303
0.045363 -0.166633
0.045385 -0.167856
0.045356 -0.168888
0.045262 -0.169672
0.045093 -0.170185
0.044842 -0.170426
0.044513 -0.170417
0.044113 -0.170193
0.043657 -0.169803
0.043160 -0.169302
0.042640 -0.168743
0.042111 -0.168174
0.041588 -0.167635
0.041082 -0.167162
0.040607 -0.166790
0.040180 -0.166567
0.039818 -0.166547
0.039540 -0.166789
0.039361 -0.167333
0.039284 -0.168182
0.039295 -0.169284
0.039371 -0.170541
0.039477 -0.171826
0.039582 -0.173017
0.039659 -0.174012
0.039690 -0.174739
0.039664 -0.175160
-0.136919 0.138537
-0.137049 0.138103
-0.136977 0.137404
-0.136709 0.136441
-0.136266 0.135234
-0.135680 0.133822
-0.135001 0.132268
-0.134293 0.130657
-0.133628 0.129089
-0.133083 0.127670
-0.132725 0.126495
-0.132598 0.125627
-0.132717 0.125086
-0.133065 0.124843
-0.133604 0.124835
-0.134288 0.124981
-0.135076 0.125206
-0.135936 0.125444
-0.136844 0.125645
-0.137782 0.125772
-0.138727 0.125795
-0.139650 0.125689
-0.140510 0.125433
-0.141267 0.125009
-0.141877 0.124405
-0.142302 0.123617
-0.142519 0.122652
-0.142522 0.121528
-0.142329 0.120279
-0.141982 0.118952
-0.141550 0.117603
-0.141121 0.116298
-0.140800 0.115101
-0.140685 0.114067
-0.140852 0.113233
-0.141336 0.112612
-0.142132 0.112194
-0.143194 0.111955
-0.144465 0.111863
-0.145883 0.111892
-0.147396 0.112015
-0.148956 0.112205
-0.150515 0.112436
-0.152021 0.112670
-0.153415 0.112866
-0.154641 0.112979
-0.155641 0.112965
-0.156371 0.112789
-0.156804 0.112427
-0.156932 0.111869
-0.156769 0.111126
-0.156357 0.110225
-0.155754 0.109214
-0.155039 0.108156
-0.154297 0.107124
-0.153608 0.106190
-0.153038 0.105412
-0.152624 0.104822
-0.152375 0.104426
-0.152283 0.104199
-0.152328 0.104105
-0.152489 0.104101
-0.152752 0.104144
-0.153103 0.104198
-0.153524 0.104225
-0.153990 0.104193
-0.154466 0.104069
-0.154902 0.103825
-0.155251 0.103433
-0.155459 0.102876
-0.155490 0.102143
-0.155318 0.101236
-0.154942 0.100166
-0.154384 0.098962
-0.153693 0.097664
-0.152941 0.096322
-0.152219 0.094993
-0.151624 0.093736
-0.151250 0.092603
-0.151170 0.091630
-0.151425 0.090835
-0.152021 0.090218
-0.152944 0.089768
-0.154165 0.089468
-0.155647 0.089297
-0.157351 0.089231
-0.159231 0.089246
-0.161227 0.089310
-0.163266 0.089386
-0.165261 0.089434
-0.167121 0.089413
-0.168759 0.089285
-0.170099 0.089021
-0.171091 0.088603
-0.171709 0.088027
-0.171962 0.087303
-0.171886 0.086456
-0.171548 0.085524
-0.171034 0.084552
-0.170440 0.083592
-0.169855 0.082685
-0.192393 -0.011463
-0.192405 -0.011593
-0.192169 -0.011673
-0.191698 -0.011693
-0.191056 -0.011678
-0.190289 -0.011619
-0.189462 -0.011523
-0.188646 -0.011406
-0.187886 -0.011272
-0.187218 -0.011129
-0.186623 -0.010952
-0.186130 -0.010773
-0.185755 -0.010621
-0.185616 -0.010633
-0.185283 -0.010384
-0.185238 -0.010382
-0.185247 -0.010400
-0.185339 -0.010492
-0.185488 -0.010656
-0.185653 -0.010887
-0.185766 -0.011153
-0.185784 -0.011446
-0.185684 -0.011767
-0.185425 -0.012085
-0.185013 -0.012401
-0.184460 -0.012701
-0.183801 -0.012978
-0.183106 -0.013253
-0.182423 -0.013518
-0.181814 -0.013779
-0.181328 -0.014040
-0.181011 -0.014312
-0.180885 -0.014601
-0.180954 -0.014902
-0.181234 -0.015238
-0.181711 -0.015603
-0.182392 -0.016019
-0.183258 -0.016486
-0.184297 -0.017017
-0.185462 -0.017602
-0.186706 -0.018248
-0.187942 -0.018930
-0.189089 -0.019638
-0.190053 -0.020342
-0.190780 -0.021045
-0.191205 -0.021712
-0.191310 -0.022336
-0.191099 -0.022909
-0.190598 -0.023423
-0.189855 -0.023879
-0.188949 -0.024304
-0.187921 -0.024679
-0.186837 -0.025017
-0.185763 -0.025342
-0.184790 -0.025718
-0.183887 -0.026076
-0.183130 -0.026478
-0.182652 -0.027053
-0.182165 -0.027452
-0.182381 -0.028488
-0.182134 -0.028811
-0.182360 -0.029523
-0.182733 -0.030281
-0.183174 -0.031048
-0.183646 -0.031845
-0.184031 -0.032598
-0.184279 -0.033308
-0.184307 -0.033922
-0.184074 -0.034410
-0.183591 -0.034795
-0.182911 -0.035124
-0.182006 -0.035333
-0.180970 -0.035495
-0.179788 -0.035543
-0.178822 -0.035853
-0.177463 -0.035649
-0.176550 -0.035859
-0.175682 -0.035955
-0.174997 -0.036044
-0.174604 -0.036204
-0.174486 -0.036380
-0.174699 -0.036609
-0.175254 -0.036902
-0.176127 -0.037250
-0.177280 -0.037658
-0.178615 -0.038084
-0.180055 -0.038523
-0.181482 -0.038929
-0.182807 -0.039281
-0.183944 -0.039543
-0.184825 -0.039682
-0.185433 -0.039696
-0.185755 -0.039569
-0.185810 -0.039299
-0.185634 -0.038889
-0.185279 -0.038355
-0.184787 -0.037696
-0.184223 -0.036946
-0.183628 -0.036116
-0.183062 -0.035252
-0.182571 -0.034386
-0.138704 -0.117154
-0.138815 -0.117340
-0.138746 -0.117417
-0.138504 -0.117390
-0.138118 -0.117284
-0.137632 -0.117131
-0.137091 -0.116966
-0.136533 -0.116816
-0.135983 -0.116699
-0.135449 -0.116624
-0.134929 -0.116593
-0.134415 -0.116613
-0.133906 -0.116697
-0.133407 -0.116867
-0.132929 -0.117154
-0.132491 -0.117590
-0.132108 -0.118198
-0.131782 -0.118988
-0.131504 -0.119944
-0.131245 -0.121026
-0.130963 -0.122174
-0.130612 -0.123319
-0.130150 -0.124393
-0.129549 -0.125348
-0.128796 -0.126155
-0.127898 -0.126807
-0.126874 -0.127322
-0.125752 -0.127731
-0.124560 -0.128071
-0.123322 -0.128378
-0.122057 -0.128675
-0.120779 -0.128977
-0.119499 -0.129288
-0.118236 -0.129612
-0.117016 -0.129955
-0.115870 -0.130332
-0.114839 -0.130766
-0.113960 -0.131284
-0.113265 -0.131906
-0.112772 -0.132643
-0.112476 -0.133479
-0.112348 -0.134378
-0.112340 -0.135281
-0.112394 -0.136123
-0.112453 -0.136848
-0.112470 -0.137413
-0.112410 -0.137799
-0.112259 -0.138013
-0.112016 -0.138077
-0.111691 -0.138028
-0.111303 -0.137902
-0.110869 -0.137727
-0.110401 -0.137518
-0.109908 -0.137282
-0.109398 -0.137019
-0.108877 -0.136737
-0.108362 -0.136455
-0.107872 -0.136208
-0.107435 -0.136040
-0.107079 -0.135995
-0.106825 -0.136109
-0.106678 -0.136394
-0.106626 -0.136832
-0.106637 -0.137375
-0.106668 -0.137956
-0.106674 -0.138501
-0.106619 -0.138948
-0.106479 -0.139250
-0.106248 -0.139387
-0.105938 -0.139361
-0.105573 -0.139197
-0.105187 -0.138931
-0.104810 -0.138604
-0.104465 -0.138254
-0.104165 -0.137909
-0.103908 -0.137585
-0.103689 -0.137296
-0.103501 -0.137054
-0.103346 -0.136883
-0.103232 -0.136814
-0.103180 -0.136887
-0.103212 -0.137147
-0.103348 -0.137625
-0.103593 -0.138332
-0.103930 -0.139243
-0.104321 -0.140298
-0.104709 -0.141411
-0.105031 -0.142487
-0.105230 -0.143442
-0.105258 -0.144213
-0.105090 -0.144766
-0.104717 -0.145098
-0.104148 -0.145236
-0.103404 -0.145226
-0.102514 -0.145123
-0.101504 -0.144984
-0.100398 -0.144852
-0.099213 -0.144752
-0.097961 -0.144698
-0.096656 -0.144695
-0.095315 -0.144754
-0.117861 -0.132532
-0.118321 -0.132914
-0.118851 -0.133372
-0.119455 -0.133895
-0.120121 -0.134461
-0.120812 -0.135024
-0.121469 -0.135521
-0.122021 -0.135876
-0.122402 -0.136022
-0.122562 -0.135909
-0.122481 -0.135518
-0.122167 -0.134867
-0.121658 -0.134005
-0.121013 -0.133007
-0.120300 -0.131962
-0.119588 -0.130956
-0.118929 -0.130052
-0.118355 -0.129291
-0.117881 -0.128681
-0.117507 -0.128211
-0.117229 -0.127862
-0.117039 -0.127616
-0.116937 -0.127467
-0.116926 -0.127421
-0.117006 -0.127494
-0.117177 -0.127702
-0.117425 -0.128048
-0.117721 -0.128511
-0.118021 -0.129044
-0.118275 -0.129584
-0.118436 -0.130067
-0.118473 -0.130439
-0.118372 -0.130671
-0.118143 -0.130762
-0.117819 -0.130743
-0.117449 -0.130660
-0.117089 -0.130574
-0.116794 -0.130541
-0.116608 -0.130598
-0.116555 -0.130762
-0.116637 -0.131031
-0.116838 -0.131384
-0.117132 -0.131795
-0.117487 -0.132238
-0.117871 -0.132695
-0.118266 -0.133158
-0.118660 -0.133629
-0.119051 -0.134118
-0.119435 -0.134624
-0.119801 -0.135129
-0.120121 -0.135594
-0.120358 -0.135961
-0.120472 -0.136168
-0.120433 -0.136169
-0.120231 -0.135940
-0.119882 -0.135492
-0.119425 -0.134866
-0.118917 -0.134125
-0.118423 -0.133343
-0.117997 -0.132592
-0.117679 -0.131922
-0.117487 -0.131364
-0.117412 -0.130920
-0.117434 -0.130573
-0.117523 -0.130299
-0.117655 -0.130073
-0.117810 -0.129874
-0.117981 -0.129696
-0.118172 -0.129541
-0.118393 -0.129415
-0.118648 -0.129318
-0.118932 -0.129237
-0.119223 -0.129139
-0.119488 -0.128978
-0.119692 -0.128709
-0.119810 -0.128300
-0.119837 -0.127741
-0.119785 -0.127053
-0.119691 -0.126282
-0.119601 -0.125495
-0.119571 -0.124765
-0.119646 -0.124156
-0.119856 -0.123718
-0.120213 -0.123472
-0.120702 -0.123421
-0.121294 -0.123542
-0.121945 -0.123805
-0.122608 -0.124170
-0.123241 -0.124603
-0.123809 -0.125076
-0.124293 -0.125575
-0.124688 -0.126103
-0.124994 -0.126666
-0.125212 -0.127268
-0.125331 -0.127897
-0.125329 -0.128522
-0.125179 -0.129094
-0.124858 -0.129564
-0.124361 -0.129896
-0.123704 -0.130079
-0.122929 -0.130134
-0.068488 0.174157
-0.068199 0.174396
-0.067789 0.174414
-0.067254 0.174225
-0.066606 0.173863
-0.065863 0.173376
-0.065057 0.172821
-0.064220 0.172258
-0.063389 0.171743
-0.062593 0.171320
-0.061855 0.171020
-0.061188 0.170859
-0.060593 0.170836
-0.060064 0.170939
-0.059589 0.171146
-0.059153 0.171433
-0.058740 0.171773
-0.058337 0.172141
-0.057929 0.172513
-0.057504 0.172862
-0.057049 0.173164
-0.056553 0.173389
-0.056005 0.173514
-0.055398 0.173519
-0.054729 0.173398
-0.054001 0.173156
-0.053220 0.172815
-0.052399 0.172409
-0.051554 0.171986
-0.050701 0.171595
-0.049860 0.171288
-0.049044 0.171109
-0.048267 0.171093
-0.047537 0.171262
-0.046858 0.171625
-0.046232 0.172176
-0.045654 0.172903
-0.045119 0.173782
-0.044622 0.174787
-0.044154 0.175887
-0.043708 0.177046
-0.043276 0.178217
-0.042848 0.179351
-0.042413 0.180392
-0.041962 0.181283
-0.041489 0.181981
-0.040987 0.182454
-0.040458 0.182692
-0.039905 0.182703
-0.039336 0.182514
-0.038759 0.182167
-0.038185 0.181710
-0.037622 0.181196
-0.037076 0.180675
-0.036551 0.180192
-0.036047 0.179784
-0.035564 0.179476
-0.035100 0.179284
-0.034655 0.179212
-0.034227 0.179255
-0.033814 0.179402
-0.033416 0.179634
-0.033029 0.179928
-0.032648 0.180252
-0.032264 0.180571
-0.031868 0.180842
-0.031448 0.181026
-0.030992 0.181087
-0.030490 0.181000
-0.029937 0.180751
-0.029330 0.180344
-0.028672 0.179793
-0.027969 0.179128
-0.027232 0.178381
-0.026472 0.177595
-0.025702 0.176810
-0.024930 0.176069
-0.024166 0.175411
-0.023413 0.174872
-0.022672 0.174480
-0.021940 0.174258
-0.021210 0.174222
-0.020474 0.174381
-0.019723 0.174736
-0.018946 0.175275
-0.018134 0.175975
-0.017281 0.176798
-0.016382 0.177691
-0.015436 0.178594
-0.014448 0.179449
-0.013427 0.180205
-0.012387 0.180821
-0.011349 0.181277
-0.010334 0.181564
-0.009362 0.181690
-0.008452 0.181672
-0.007613 0.181537
-0.006849 0.181313
-0.006154 0.181036
-0.005516 0.180740
-0.004916 0.180460
0.069624 0.170893
0.070600 0.170705
0.071609 0.170592
0.072623 0.170516
0.073615 0.170441
0.074566 0.170335
0.075459 0.170175
0.076287 0.169943
0.077044 0.169626
0.077726 0.169213
0.078332 0.168692
0.078858 0.168053
0.079302 0.167288
0.079666 0.166390
0.079953 0.165362
0.080175 0.164212
0.080350 0.162963
0.080504 0.161653
0.080669 0.160329
0.080878 0.159048
0.081163 0.157868
0.081550 0.156836
0.082049 0.155981
0.082658 0.155314
0.083363 0.154823
0.084143 0.154489
0.084974 0.154286
0.085840 0.154193
0.086729 0.154194
0.087639 0.154277
0.088571 0.154433
0.089530 0.154654
0.090522 0.154925
0.091549 0.155230
0.092610 0.155548
0.093699 0.155853
0.094810 0.156126
0.095937 0.156349
0.097076 0.156517
0.098230 0.156633
0.099405 0.156712
0.100613 0.156775
0.101861 0.156845
0.103153 0.156933
0.104479 0.157038
0.105816 0.157143
0.107129 0.157219
0.108382 0.157232
0.109540 0.157153
0.110582 0.156960
0.111494 0.156642
0.112278 0.156197
0.112940 0.155628
0.113491 0.154943
0.113940 0.154147
0.114293 0.153250
0.114554 0.152257
0.114723 0.151175
0.114803 0.150011
0.114803 0.148776
0.114736 0.147484
0.114627 0.146154
0.114504 0.144814
0.114404 0.143492
0.114363 0.142217
0.114409 0.141011
0.114558 0.139883
0.114808 0.138828
0.115139 0.137830
0.115522 0.136868
0.115924 0.135922
0.116317 0.134981
0.116684 0.134045
0.117019 0.133127
0.117330 0.132246
0.117634 0.131427
0.117954 0.130695
0.118312 0.130072
0.118730 0.129572
0.119225 0.129200
0.119810 0.128955
0.120495 0.128830
0.121292 0.128819
0.122218 0.128916
0.123291 0.129118
0.124529 0.129424
0.125945 0.129833
0.127535 0.130335
0.129268 0.130910
0.131088 0.131524
0.132919 0.132136
0.134674 0.132702
0.136270 0.133181
0.137644 0.133542
0.138754 0.133764
0.139586 0.133838
0.140149 0.133765
0.140472 0.133554
0.140597 0.133218
0.140568 0.132776
0.140430 0.132243
0.100131 0.148764
0.101069 0.148803
0.102188 0.149123
0.103437 0.149676
0.104757 0.150401
0.106082 0.151231
0.107346 0.152094
0.108486 0.152917
0.109443 0.153626
0.110174 0.154160
0.110645 0.154464
0.110839 0.154505
0.110758 0.154266
0.110419 0.153751
0.109858 0.152984
0.109124 0.152011
0.108281 0.150894
0.107401 0.149708
0.106559 0.148539
0.105828 0.147468
0.105268 0.146569
0.104923 0.145901
0.104814 0.145496
0.104939 0.145365
0.105279 0.145491
0.105797 0.145843
0.106443 0.146370
0.107165 0.147014
0.107904 0.147709
0.108601 0.148392
0.109205 0.149000
0.109666 0.149476
0.109949 0.149774
0.110029 0.149863
0.109901 0.149726
0.109575 0.149366
0.109083 0.148806
0.108472 0.148089
0.107802 0.147272
0.107142 0.146425
0.106563 0.145622
0.106130 0.144937
0.105895 0.144428
0.105890 0.144141
0.106122 0.144096
0.106579 0.144295
0.107227 0.144719
0.108020 0.145336
0.108905 0.146103
0.109823 0.146965
0.110715 0.147860
0.111527 0.148723
0.112214 0.149487
0.112740 0.150093
0.113084 0.150491
0.113240 0.150643
0.113218 0.150531
0.113041 0.150154
0.112747 0.149530
0.112387 0.148699
0.112017 0.147717
0.111698 0.146651
0.111492 0.145579
0.111451 0.144577
0.111618 0.143713
0.112018 0.143041
0.112659 0.142592
0.113531 0.142373
0.114609 0.142368
0.115854 0.142542
0.117217 0.142846
0.118642 0.143219
0.120070 0.143599
0.121439 0.143922
0.122689 0.144133
0.123769 0.144184
0.124636 0.144042
0.125259 0.143688
0.125621 0.143116
0.125722 0.142338
0.125578 0.141383
0.125222 0.140295
0.124703 0.139132
0.124087 0.137961
0.123444 0.136857
0.122850 0.135889
0.122370 0.135118
0.122058 0.134590
0.121947 0.134332
0.122045 0.134351
0.122341 0.134637
0.122803 0.135163
0.123381 0.135894
0.124020 0.136783
0.124654 0.137773
0.125219 0.138804
0.125651 0.139812
0.125901 0.140737
0.125930 0.141523
0.125717 0.142129
0.125258 0.142526
0.030184 0.182343
0.030880 0.182309
0.031521 0.182075
0.032101 0.181666
0.032621 0.181115
0.033084 0.180461
0.033500 0.179740
0.033880 0.178989
0.034244 0.178242
0.034610 0.177536
0.034998 0.176907
0.035428 0.176393
0.035918 0.176031
0.036480 0.175850
0.037121 0.175869
0.037839 0.176084
0.038621 0.176471
0.039449 0.176981
0.040299 0.177553
0.041142 0.178119
0.041952 0.178617
0.042706 0.178997
0.043384 0.179224
0.043973 0.179281
0.044468 0.179162
0.044872 0.178876
0.045194 0.178436
0.045449 0.177862
0.045654 0.177176
0.045826 0.176403
0.045981 0.175577
0.046135 0.174736
0.046304 0.173930
0.046506 0.173213
0.046760 0.172645
0.047084 0.172280
0.047494 0.172158
0.048003 0.172291
0.048609 0.172664
0.049305 0.173231
0.050072 0.173923
0.050885 0.174668
0.051715 0.175395
0.052536 0.176044
0.053321 0.176574
0.054049 0.176955
0.054705 0.177174
0.055278 0.177225
0.055765 0.177109
0.056166 0.176829
0.056488 0.176395
0.056745 0.175818
0.056951 0.175118
0.057129 0.174322
0.057304 0.173469
0.057503 0.172608
0.057757 0.171795
0.058090 0.171088
0.058523 0.170537
0.059064 0.170175
0.059709 0.170013
0.060443 0.170032
0.061237 0.170195
0.062056 0.170449
0.062865 0.170739
0.063628 0.171016
0.064315 0.171240
0.064901 0.171383
0.065373 0.171427
0.065720 0.171358
0.065940 0.171169
0.066038 0.170850
0.066022 0.170399
0.065906 0.169814
0.065706 0.169103
0.065442 0.168286
0.065139 0.167396
0.064825 0.166482
0.064534 0.165604
0.064303 0.164832
0.064168 0.164235
0.064163 0.163866
0.064309 0.163760
0.064613 0.163919
0.065065 0.164319
0.065641 0.164915
0.066305 0.165651
0.067019 0.166469
0.067742 0.167321
0.068437 0.168166
0.069069 0.168968
0.069613 0.169700
0.070047 0.170331
0.070360 0.170832
0.070545 0.171178
0.070607 0.171344
0.070554 0.171317
0.070404 0.171095
0.070179 0.170692
0.069910 0.170139
0.069629 0.169483
0.047442 -0.161731
0.046982 -0.161937
0.046517 -0.162128
0.046047 -0.162334
0.045574 -0.162588
0.045101 -0.162920
0.044631 -0.163359
0.044168 -0.163923
0.043714 -0.164622
0.043269 -0.165455
0.042831 -0.166407
0.042398 -0.167454
0.041964 -0.168561
0.041520 -0.169690
0.041060 -0.170796
0.040575 -0.171835
0.040057 -0.172763
0.039501 -0.173541
0.038903 -0.174137
0.038263 -0.174526
0.037584 -0.174696
0.036871 -0.174645
0.036130 -0.174383
0.035370 -0.173933
0.034600 -0.173328
0.033827 -0.172609
0.033060 -0.171822
0.032304 -0.171017
0.031565 -0.170242
0.030846 -0.169543
0.030148 -0.168958
0.029470 -0.168515
0.028809 -0.168233
0.028164 -0.168114
0.027531 -0.168149
0.026907 -0.168317
0.026288 -0.168583
0.025670 -0.168907
0.025050 -0.169243
0.024425 -0.169548
0.023789 -0.169781
0.023139 -0.169912
0.022472 -0.169922
0.021786 -0.169804
0.021080 -0.169562
0.020356 -0.169215
0.019614 -0.168791
0.018861 -0.168326
0.018101 -0.167862
0.017340 -0.167443
0.016585 -0.167115
0.015842 -0.166922
0.015117 -0.166899
0.014414 -0.167075
0.013736 -0.167465
0.013083 -0.168073
0.012455 -0.168885
0.011848 -0.169873
0.011261 -0.170991
0.010689 -0.172186
0.010128 -0.173397
0.009576 -0.174561
0.009028 -0.175618
0.008481 -0.176517
0.007932 -0.177217
0.007380 -0.177690
0.006822 -0.177923
0.006259 -0.177914
0.005689 -0.177674
0.005113 -0.177227
0.004530 -0.176605
0.003937 -0.175848
0.003334 -0.175005
0.002716 -0.174125
0.002080 -0.173263
0.001422 -0.172469
0.000735 -0.171792
0.000018 -0.171268
-0.000732 -0.170920
-0.001516 -0.170753
-0.002330 -0.170752
-0.003173 -0.170884
-0.004037 -0.171103
-0.004918 -0.171354
-0.005810 -0.171583
-0.006706 -0.171741
-0.007600 -0.171787
-0.008485 -0.171696
-0.009354 -0.171452
-0.010201 -0.171054
-0.011019 -0.170512
-0.011803 -0.169846
-0.012549 -0.169084
-0.013256 -0.168261
-0.013925 -0.167418
-0.014558 -0.166601
-0.015163 -0.165858
-0.015751 -0.165237
-0.016333 -0.164782
-0.016924 -0.164532
-0.017538 -0.164511
-0.157369 0.114340
-0.157852 0.114195
-0.157929 0.113901
-0.157629 0.113489
-0.157011 0.112999
-0.156146 0.112472
-0.155114 0.111948
-0.153988 0.111456
-0.152834 0.111020
-0.151705 0.110655
-0.150657 0.110379
-0.149747 0.110217
-0.149041 0.110202
-0.148598 0.110373
-0.148455 0.110758
-0.148614 0.111365
-0.149031 0.112176
-0.149624 0.113145
-0.150281 0.114207
-0.150879 0.115288
-0.151303 0.116317
-0.151455 0.117233
-0.151269 0.117992
-0.150711 0.118569
-0.149784 0.118956
-0.148520 0.119162
-0.146978 0.119211
-0.145229 0.119137
-0.143353 0.118981
-0.141428 0.118785
-0.139526 0.118590
-0.137717 0.118439
-0.136070 0.118375
-0.134658 0.118442
-0.133561 0.118692
-0.132855 0.119169
-0.132598 0.119911
-0.132813 0.120927
-0.133477 0.122201
-0.134515 0.123680
-0.135809 0.125288
-0.137215 0.126932
-0.138587 0.128520
-0.139794 0.129971
-0.140730 0.131221
-0.141327 0.132227
-0.141549 0.132969
-0.141395 0.133447
-0.140892 0.133678
-0.140088 0.133690
-0.139042 0.133516
-0.137818 0.133188
-0.136480 0.132741
-0.135096 0.132208
-0.133737 0.131629
-0.132484 0.131053
-0.131426 0.130542
-0.130649 0.130162
-0.130222 0.129976
-0.130183 0.130022
-0.130525 0.130309
-0.131196 0.130808
-0.132105 0.131459
-0.133142 0.132181
-0.134186 0.132888
-0.135129 0.133502
-0.135881 0.133962
-0.136379 0.134227
-0.136588 0.134276
-0.136498 0.134108
-0.136120 0.133735
-0.135479 0.133181
-0.134612 0.132479
-0.133560 0.131663
-0.132371 0.130773
-0.131103 0.129853
-0.129822 0.128952
-0.128609 0.128129
-0.127555 0.127450
-0.126754 0.126979
-0.126291 0.126771
-0.126221 0.126862
-0.126560 0.127258
-0.127277 0.127933
-0.128297 0.128837
-0.129514 0.129897
-0.130808 0.131037
-0.132062 0.132182
-0.133176 0.133268
-0.134072 0.134248
-0.134697 0.135091
-0.135028 0.135782
-0.135056 0.136317
-0.134792 0.136701
-0.134253 0.136939
-0.133465 0.137040
-0.132458 0.137017
-0.131273 0.136888
-0.129965 0.136682
-0.128604 0.136445
-0.127274 0.136240
0.050507 -0.170039
0.050576 -0.169436
0.050597 -0.168694
0.050586 -0.167883
0.050557 -0.167077
0.050526 -0.166341
0.050503 -0.165729
0.050494 -0.165274
0.050500 -0.164984
0.050517 -0.164852
0.050540 -0.164859
0.050562 -0.164985
0.050581 -0.165210
0.050590 -0.165517
0.050587 -0.165883
0.050562 -0.166277
0.050505 -0.166654
0.050405 -0.166961
0.050246 -0.167145
0.050020 -0.167160
0.049718 -0.166977
0.049341 -0.166590
0.048893 -0.166014
0.048384 -0.165285
0.047831 -0.164458
0.047250 -0.163596
0.046662 -0.162772
0.046088 -0.162054
0.045545 -0.161506
0.045051 -0.161176
0.044615 -0.161092
0.044241 -0.161265
0.043927 -0.161691
0.043671 -0.162354
0.043463 -0.163230
0.043295 -0.164285
0.043153 -0.165469
0.043022 -0.166723
0.042884 -0.167973
0.042722 -0.169142
0.042520 -0.170157
0.042265 -0.170960
0.041948 -0.171509
0.041566 -0.171788
0.041119 -0.171802
0.040612 -0.171579
0.040051 -0.171163
0.039449 -0.170613
0.038818 -0.169997
0.038172 -0.169388
0.037525 -0.168855
0.036891 -0.168457
0.036282 -0.168236
0.035707 -0.168220
0.035176 -0.168419
0.034697 -0.168835
0.034277 -0.169462
0.033918 -0.170275
0.033617 -0.171232
0.033367 -0.172267
0.033156 -0.173295
0.032973 -0.174224
0.032805 -0.174970
0.032644 -0.175468
0.032484 -0.175676
0.032320 -0.175583
0.032151 -0.175199
0.031978 -0.174559
0.031802 -0.173712
0.031627 -0.172718
0.031456 -0.171644
0.031296 -0.170559
0.031153 -0.169528
0.031033 -0.168610
0.030942 -0.167854
0.030884 -0.167301
0.030864 -0.166984
0.030880 -0.166922
0.030931 -0.167121
0.031010 -0.167563
0.031107 -0.168203
0.031208 -0.168967
0.031298 -0.169768
0.031359 -0.170512
0.031375 -0.171119
0.031332 -0.171527
0.031220 -0.171704
0.031037 -0.171640
0.030781 -0.171353
0.030459 -0.170879
0.030082 -0.170270
0.029662 -0.169589
0.029216 -0.168904
0.028759 -0.168284
0.028304 -0.167788
0.027861 -0.167466
0.027433 -0.167351
0.027024 -0.167462
0.026630 -0.167806
0.026250 -0.168385
0.025880 -0.169190
0.111739 0.141919
0.111414 0.142794
0.111167 0.143755
0.110979 0.144795
0.110844 0.145910
0.110758 0.147088
0.110710 0.148306
0.110681 0.149524
0.110638 0.150686
0.110544 0.151731
0.110360 0.152607
0.110063 0.153275
0.109641 0.153724
0.109104 0.153971
0.108476 0.154057
0.107795 0.154043
0.107102 0.153997
0.106434 0.153983
0.105820 0.154048
0.105274 0.154214
0.104796 0.154475
0.104379 0.154806
0.104006 0.155171
0.103664 0.155532
0.103340 0.155860
0.103029 0.156133
0.102725 0.156338
0.102421 0.156465
0.102102 0.156499
0.101747 0.156421
0.101329 0.156204
0.100821 0.155823
0.100204 0.155262
0.099476 0.154518
0.098649 0.153610
0.097755 0.152576
0.096841 0.151470
0.095964 0.150358
0.095180 0.149305
0.094539 0.148372
0.094073 0.147603
0.093794 0.147027
0.093693 0.146656
0.093742 0.146494
0.093909 0.146537
0.094159 0.146786
0.094464 0.147244
0.094801 0.147920
0.095152 0.148819
0.095498 0.149933
0.095815 0.151236
0.096069 0.152677
0.096222 0.154190
0.096237 0.155699
0.096084 0.157135
0.095748 0.158447
0.095231 0.159605
0.094548 0.160601
0.093728 0.161451
0.092801 0.162184
0.091799 0.162838
0.090744 0.163445
0.089652 0.164033
0.088526 0.164613
0.087368 0.165187
0.086174 0.165753
0.084945 0.166309
0.083686 0.166862
0.082408 0.167429
0.081126 0.168037
0.079853 0.168714
0.078598 0.169479
0.077356 0.170329
0.076115 0.171238
0.074850 0.172154
0.073537 0.173015
0.072157 0.173761
0.070702 0.174351
0.069174 0.174763
0.067588 0.175001
0.065967 0.175089
0.064335 0.175059
0.062721 0.174943
0.061147 0.174766
0.059629 0.174538
0.058175 0.174262
0.056786 0.173930
0.055454 0.173537
0.054171 0.173086
0.052930 0.172594
0.051723 0.172093
0.050550 0.171631
0.049408 0.171262
0.048297 0.171036
0.047213 0.170985
0.046146 0.171116
0.045084 0.171403
0.044012 0.171805
0.042921 0.172270
0.041808 0.172756
0.040678 0.173238
-0.181317 0.100202
-0.180200 0.100042
-0.178225 0.099496
-0.175494 0.098588
-0.172156 0.097363
-0.168405 0.095887
-0.164480 0.094247
-0.160648 0.092548
-0.157191 0.090907
-0.154372 0.089444
-0.152413 0.088266
-0.151461 0.087462
-0.151570 0.087087
-0.152697 0.087152
-0.154705 0.087623
-0.157380 0.088417
-0.160460 0.089422
-0.163668 0.090509
-0.166744 0.091555
-0.169469 0.092460
-0.171671 0.093145
-0.173229 0.093557
-0.174068 0.093666
-0.174160 0.093463
-0.173518 0.092954
-0.172197 0.092164
-0.170296 0.091130
-0.167958 0.089907
-0.165366 0.088563
-0.162736 0.087178
-0.160301 0.085844
-0.158293 0.084649
-0.156919 0.083675
-0.156336 0.082987
-0.156635 0.082620
-0.157840 0.082581
-0.159901 0.082843
-0.162691 0.083350
-0.166014 0.084021
-0.169619 0.084764
-0.173232 0.085487
-0.176597 0.086109
-0.179491 0.086569
-0.181743 0.086825
-0.183232 0.086850
-0.183887 0.086634
-0.183689 0.086177
-0.182666 0.085492
-0.180897 0.084603
-0.178513 0.083543
-0.175685 0.082357
-0.172628 0.081097
-0.169579 0.079825
-0.166783 0.078607
-0.164471 0.077513
-0.162835 0.076608
-0.162011 0.075954
-0.162072 0.075602
-0.163012 0.075581
-0.164748 0.075893
-0.167107 0.076499
-0.169854 0.077329
-0.172718 0.078287
-0.175432 0.079281
-0.177769 0.080225
-0.179551 0.081055
-0.180653 0.081721
-0.181001 0.082194
-0.180571 0.082455
-0.179382 0.082497
-0.177498 0.082327
-0.175027 0.081960
-0.172116 0.081425
-0.168949 0.080765
-0.165738 0.080034
-0.162708 0.079300
-0.160082 0.078637
-0.158058 0.078123
-0.156798 0.077825
-0.156411 0.077798
-0.156946 0.078070
-0.158390 0.078640
-0.160652 0.079473
-0.163562 0.080503
-0.166885 0.081638
-0.170353 0.082783
-0.173703 0.083848
-0.176708 0.084759
-0.179187 0.085462
-0.181012 0.085922
-0.182106 0.086119
-0.182439 0.086049
-0.182027 0.085716
-0.180928 0.085138
-0.179241 0.084341
-0.177104 0.083361
-0.174686 0.082243
-0.172177 0.081038
-0.169780 0.079801
-0.167691 0.078591
-0.166088 0.077462
-0.162483 -0.066637
-0.162937 -0.066856
-0.163461 -0.067087
-0.164074 -0.067330
-0.164786 -0.067589
-0.165591 -0.067860
-0.166461 -0.068133
-0.167355 -0.068387
-0.168230 -0.068597
-0.169054 -0.068737
-0.169816 -0.068787
-0.170524 -0.068737
-0.171204 -0.068590
-0.171889 -0.068355
-0.172609 -0.068047
-0.173384 -0.067677
-0.174213 -0.067252
-0.175072 -0.066768
-0.175919 -0.066215
-0.176701 -0.065584
-0.177369 -0.064868
-0.177886 -0.064071
-0.178237 -0.063206
-0.178432 -0.062298
-0.178499 -0.061380
-0.178476 -0.060482
-0.178396 -0.059625
-0.178277 -0.058816
-0.178115 -0.058044
-0.177897 -0.057285
-0.177606 -0.056515
-0.177238 -0.055716
-0.176807 -0.054880
-0.176349 -0.054013
-0.175910 -0.053135
-0.175544 -0.052268
-0.175293 -0.051436
-0.175180 -0.050654
-0.175204 -0.049927
-0.175336 -0.049247
-0.175528 -0.048599
-0.175726 -0.047963
-0.175880 -0.047322
-0.175958 -0.046663
-0.175951 -0.045984
-0.175875 -0.045289
-0.175770 -0.044592
-0.175685 -0.043914
-0.175673 -0.043273
-0.175768 -0.042682
-0.175979 -0.042148
-0.176297 -0.041667
-0.176696 -0.041232
-0.177155 -0.040836
-0.177663 -0.040476
-0.178230 -0.040160
-0.178880 -0.039899
-0.179646 -0.039710
-0.180551 -0.039607
-0.181602 -0.039594
-0.182774 -0.039664
-0.184016 -0.039798
-0.185249 -0.039966
-0.186386 -0.040133
-0.187347 -0.040268
-0.188071 -0.040345
-0.188526 -0.040351
-0.188715 -0.040284
-0.188677 -0.040155
-0.188471 -0.039983
-0.188164 -0.039787
-0.187815 -0.039581
-0.187456 -0.039368
-0.187094 -0.039140
-0.186716 -0.038885
-0.186309 -0.038593
-0.185870 -0.038262
-0.185417 -0.037903
-0.184987 -0.037534
-0.184625 -0.037179
-0.184372 -0.036856
-0.184249 -0.036576
-0.184244 -0.036337
-0.184316 -0.036125
-0.184398 -0.035915
-0.184414 -0.035682
-0.184293 -0.035398
-0.183984 -0.035045
-0.183464 -0.034615
-0.182743 -0.034110
-0.181862 -0.033546
-0.180885 -0.032944
-0.179889 -0.032330
-0.178943 -0.031728
-0.178100 -0.031153
-0.177388 -0.030614
-0.176819 -0.030108
-0.176396 -0.029631
-0.176130 -0.029179
-0.176045 -0.028754
-0.176175 -0.028360
-0.137539 -0.107480
-0.137506 -0.107464
-0.137686 -0.107681
-0.138068 -0.108097
-0.138624 -0.108667
-0.139315 -0.109339
-0.140090 -0.110056
-0.140897 -0.110767
-0.141680 -0.111419
-0.142387 -0.111970
-0.142969 -0.112381
-0.143388 -0.112627
-0.143615 -0.112690
-0.143636 -0.112567
-0.143452 -0.112267
-0.143079 -0.111812
-0.142549 -0.111232
-0.141908 -0.110570
-0.141213 -0.109871
-0.140533 -0.109187
-0.139939 -0.108570
-0.139503 -0.108066
-0.139281 -0.107715
-0.139310 -0.107539
-0.139600 -0.107545
-0.140133 -0.107720
-0.140867 -0.108036
-0.141748 -0.108452
-0.142710 -0.108920
-0.143690 -0.109384
-0.144626 -0.109789
-0.145463 -0.110083
-0.146155 -0.110219
-0.146668 -0.110160
-0.146984 -0.109880
-0.147095 -0.109369
-0.147012 -0.108629
-0.146758 -0.107676
-0.146373 -0.106539
-0.145907 -0.105259
-0.145418 -0.103886
-0.144972 -0.102476
-0.144632 -0.101094
-0.144457 -0.099803
-0.144493 -0.098659
-0.144770 -0.097707
-0.145294 -0.096970
-0.146056 -0.096454
-0.147027 -0.096145
-0.148165 -0.096014
-0.149418 -0.096022
-0.150723 -0.096120
-0.152017 -0.096258
-0.153232 -0.096387
-0.154305 -0.096461
-0.155185 -0.096444
-0.155829 -0.096309
-0.156214 -0.096040
-0.156335 -0.095633
-0.156205 -0.095097
-0.155856 -0.094446
-0.155333 -0.093707
-0.154696 -0.092914
-0.154015 -0.092110
-0.153364 -0.091342
-0.152817 -0.090657
-0.152437 -0.090100
-0.152274 -0.089703
-0.152351 -0.089483
-0.152666 -0.089442
-0.153193 -0.089567
-0.153886 -0.089829
-0.154684 -0.090191
-0.155517 -0.090606
-0.156315 -0.091021
-0.157010 -0.091386
-0.157545 -0.091651
-0.157872 -0.091779
-0.157963 -0.091739
-0.157804 -0.091516
-0.157402 -0.091107
-0.156778 -0.090523
-0.155973 -0.089787
-0.155043 -0.088938
-0.154057 -0.088022
-0.153095 -0.087097
-0.152244 -0.086222
-0.151588 -0.085455
-0.151196 -0.084846
-0.151119 -0.084427
-0.151381 -0.084213
-0.151978 -0.084202
-0.152880 -0.084370
-0.154039 -0.084682
-0.155388 -0.085093
-0.156852 -0.085549
-0.158347 -0.085999
-0.159794 -0.086393
-0.161116 -0.086688
-0.162250 -0.086852
-0.163145 -0.086860
-0.181696 0.044571
-0.181835 0.044587
-0.181678 0.044631
-0.181258 0.044710
-0.180622 0.044829
-0.179831 0.044994
-0.178958 0.045211
-0.178082 0.045487
-0.177285 0.045830
-0.176653 0.046247
-0.176268 0.046748
-0.176207 0.047344
-0.176530 0.048042
-0.177268 0.048845
-0.178415 0.049749
-0.179913 0.050740
-0.181665 0.051795
-0.183538 0.052887
-0.185390 0.053991
-0.187085 0.055082
-0.188505 0.056145
-0.189557 0.057165
-0.190176 0.058138
-0.190325 0.059062
-0.189991 0.059937
-0.189184 0.060764
-0.187935 0.061544
-0.186295 0.062278
-0.184334 0.062964
-0.182138 0.063604
-0.179807 0.064202
-0.177456 0.064765
-0.175207 0.065306
-0.173184 0.065838
-0.171500 0.066377
-0.170247 0.066938
-0.169473 0.067530
-0.169176 0.068155
-0.169305 0.068808
-0.169767 0.069480
-0.170450 0.070159
-0.171239 0.070834
-0.172031 0.071496
-0.172741 0.072140
-0.173302 0.072762
-0.173667 0.073361
-0.173807 0.073933
-0.173707 0.074475
-0.173370 0.074978
-0.172814 0.075436
-0.172073 0.075843
-0.171194 0.076200
-0.170244 0.076513
-0.169298 0.076797
-0.168444 0.077073
-0.167771 0.077368
-0.167360 0.077712
-0.167273 0.078128
-0.167536 0.078632
-0.168139 0.079225
-0.169027 0.079892
-0.170121 0.080608
-0.171323 0.081337
-0.172536 0.082046
-0.173671 0.082703
-0.174654 0.083281
-0.175428 0.083759
-0.175949 0.084124
-0.176186 0.084363
-0.176117 0.084472
-0.175734 0.084451
-0.175041 0.084306
-0.174058 0.084051
-0.172821 0.083706
-0.171388 0.083299
-0.169832 0.082863
-0.168245 0.082435
-0.166732 0.082057
-0.165398 0.081766
-0.164338 0.081595
-0.163617 0.081564
-0.163262 0.081679
-0.163249 0.081930
-0.163518 0.082297
-0.163979 0.082753
-0.164538 0.083273
-0.165105 0.083835
-0.165605 0.084421
-0.165975 0.085018
-0.166171 0.085617
-0.166157 0.086210
-0.165909 0.086789
-0.165414 0.087347
-0.164671 0.087880
-0.163697 0.088385
-0.162522 0.088865
-0.161198 0.089327
-0.159796 0.089785
-0.158404 0.090264
-0.157121 0.090791
-0.156047 0.091403
0.091031 0.159516
0.091433 0.159038
0.092125 0.158990
0.093075 0.159301
0.094229 0.159881
0.095545 0.160641
0.096961 0.161497
0.098412 0.162366
0.099826 0.163160
0.101120 0.163782
0.102204 0.164136
0.102988 0.164133
0.103423 0.163693
0.103454 0.162773
0.103068 0.161361
0.102296 0.159478
0.101178 0.157195
0.099820 0.154607
0.098327 0.151861
0.096835 0.149125
0.095491 0.146578
0.094425 0.144394
0.093773 0.142696
0.093576 0.141574
0.093863 0.141046
0.094629 0.141083
0.095825 0.141638
0.097390 0.142649
0.099266 0.144044
0.101370 0.145744
0.103620 0.147649
0.105900 0.149650
0.108103 0.151613
0.110103 0.153409
0.111810 0.154908
0.113109 0.156017
0.113962 0.156656
0.114357 0.156785
0.114268 0.156421
0.113761 0.155600
0.112924 0.154403
0.111883 0.152943
0.110752 0.151375
0.109691 0.149856
0.108840 0.148535
0.108292 0.147535
0.108119 0.146927
0.108324 0.146742
0.108908 0.146971
0.109822 0.147599
0.111051 0.148583
0.112518 0.149878
0.114147 0.151399
0.115864 0.153019
0.117502 0.154607
0.118929 0.156009
0.120024 0.157081
0.120695 0.157705
0.120851 0.157815
0.120509 0.157361
0.119668 0.156352
0.118413 0.154822
0.116806 0.152863
0.114976 0.150588
0.113058 0.148139
0.111195 0.145675
0.109516 0.143348
0.108146 0.141281
0.107144 0.139572
0.106556 0.138272
0.106409 0.137397
0.106698 0.136949
0.107420 0.136910
0.108521 0.137261
0.109986 0.137938
0.111721 0.138870
0.113623 0.139946
0.115582 0.141031
0.117455 0.141998
0.119140 0.142723
0.120545 0.143116
0.121630 0.143111
0.122387 0.142674
0.122787 0.141832
0.122895 0.140619
0.122774 0.139115
0.122538 0.137415
0.122294 0.135645
0.122236 0.133899
0.122303 0.132361
0.122740 0.131049
0.123517 0.130054
0.124834 0.129324
0.126660 0.128879
0.128737 0.128821
0.131238 0.129033
0.134031 0.129502
0.137011 0.130156
0.140090 0.130867
0.143060 0.131537
0.145799 0.132025
0.132858 -0.134507
0.133234 -0.133896
0.133504 -0.133253
0.133675 -0.132565
0.133744 -0.131808
0.133707 -0.130955
0.133565 -0.129991
0.133325 -0.128920
0.133003 -0.127769
0.132623 -0.126583
0.132212 -0.125415
0.131794 -0.124311
0.131388 -0.123307
0.131000 -0.122417
0.130625 -0.121638
0.130250 -0.120952
0.129858 -0.120337
0.129437 -0.119767
0.128980 -0.119227
0.128493 -0.118711
0.127995 -0.118229
0.127511 -0.117799
0.127074 -0.117444
0.126712 -0.117188
0.126440 -0.117045
0.126263 -0.117021
0.126172 -0.117109
0.126154 -0.117299
0.126195 -0.117580
0.126290 -0.117947
0.126442 -0.118400
0.126659 -0.118945
0.126955 -0.119588
0.127343 -0.120335
0.127828 -0.121183
0.128408 -0.122122
0.129068 -0.123131
0.129785 -0.124178
0.130527 -0.125222
0.131262 -0.126220
0.131958 -0.127130
0.132593 -0.127918
0.133154 -0.128563
0.133642 -0.129058
0.134067 -0.129411
0.134446 -0.129636
0.134799 -0.129746
0.135137 -0.129751
0.135466 -0.129650
0.135782 -0.129436
0.136079 -0.129104
0.136354 -0.128655
0.136608 -0.128102
0.136847 -0.127468
0.137081 -0.126780
0.137318 -0.126067
0.137562 -0.125344
0.137809 -0.124619
0.138048 -0.123881
0.138262 -0.123109
0.138429 -0.122274
0.138530 -0.121349
0.138556 -0.120311
0.138504 -0.119151
0.138387 -0.117867
0.138222 -0.116472
0.138036 -0.114984
0.137851 -0.113426
0.137686 -0.111818
0.137554 -0.110180
0.137461 -0.108534
0.137416 -0.106900
0.137428 -0.105305
0.137510 -0.103783
0.137686 -0.102373
0.137978 -0.101118
0.138413 -0.100059
0.139014 -0.099231
0.139797 -0.098659
0.140764 -0.098355
0.141906 -0.098317
0.143198 -0.098526
0.144601 -0.098952
0.146070 -0.099554
0.147557 -0.100289
0.149019 -0.101114
0.150420 -0.101993
0.151736 -0.102894
0.152949 -0.103789
0.154044 -0.104650
0.155007 -0.105447
0.155824 -0.106147
0.156477 -0.106716
0.156952 -0.107125
0.157241 -0.107359
0.157344 -0.107421
0.157271 -0.107333
0.157045 -0.107135
0.156697 -0.106876
0.156259 -0.106605
0.155762 -0.106365
0.151538 0.118028
0.151619 0.118537
0.151408 0.118925
0.150921 0.119219
0.150196 0.119454
0.149280 0.119669
0.148220 0.119896
0.147051 0.120152
0.145795 0.120442
0.144466 0.120762
0.143090 0.121111
0.141704 0.121497
0.140368 0.121938
0.139149 0.122463
0.138118 0.123099
0.137327 0.123866
0.136803 0.124766
0.136535 0.125782
0.136473 0.126870
0.136537 0.127971
0.136628 0.129020
0.136651 0.129955
0.136529 0.130728
0.136210 0.131312
0.135673 0.131704
0.134927 0.131918
0.134001 0.131984
0.132931 0.131934
0.131761 0.131800
0.130523 0.131604
0.129247 0.131362
0.127962 0.131088
0.126704 0.130803
0.125523 0.130539
0.124482 0.130338
0.123649 0.130252
0.123091 0.130330
0.122858 0.130612
0.122975 0.131114
0.123429 0.131824
0.124172 0.132702
0.125121 0.133679
0.126170 0.134679
0.127208 0.135622
0.128133 0.136449
0.128864 0.137121
0.129345 0.137625
0.129553 0.137971
0.129484 0.138187
0.129154 0.138304
0.128587 0.138353
0.127806 0.138356
0.126836 0.138325
0.125707 0.138270
0.124459 0.138204
0.123146 0.138153
0.121842 0.138154
0.120627 0.138254
0.119587 0.138500
0.118789 0.138930
0.118275 0.139560
0.118049 0.140378
0.118071 0.141345
0.118261 0.142396
0.118517 0.143455
0.118729 0.144453
0.118801 0.145334
0.118657 0.146067
0.118252 0.146644
0.117569 0.147075
0.116613 0.147376
0.115407 0.147569
0.113981 0.147665
0.112368 0.147669
0.110599 0.147584
0.108711 0.147417
0.106747 0.147187
0.104762 0.146936
0.102826 0.146726
0.101012 0.146632
0.099393 0.146739
0.098024 0.147119
0.096941 0.147821
0.096144 0.148856
0.095603 0.150192
0.095257 0.151758
0.095028 0.153458
0.094833 0.155189
0.094598 0.156857
0.094266 0.158390
0.093800 0.159744
0.093185 0.160898
0.092420 0.161856
0.091510 0.162627
0.090461 0.163228
0.089274 0.163670
0.087950 0.163961
0.086488 0.164111
0.084901 0.164142
0.083215 0.164093
0.081471 0.164025
-0.139349 0.118270
-0.139744 0.118129
-0.140591 0.118324
-0.141836 0.118813
-0.143382 0.119528
-0.145114 0.120389
-0.146904 0.121307
-0.148633 0.122196
-0.150188 0.122978
-0.151471 0.123585
-0.152400 0.123961
-0.152908 0.124064
-0.152946 0.123863
-0.152492 0.123343
-0.151546 0.122504
-0.150147 0.121363
-0.148367 0.119961
-0.146319 0.118361
-0.144146 0.116648
-0.142014 0.114930
-0.140100 0.113321
-0.138568 0.111937
-0.137557 0.110874
-0.137154 0.110197
-0.137394 0.109929
-0.138252 0.110046
-0.139652 0.110487
-0.141481 0.111166
-0.143607 0.111989
-0.145888 0.112862
-0.148188 0.113702
-0.150377 0.114435
-0.152337 0.115003
-0.153969 0.115359
-0.155191 0.115472
-0.155949 0.115323
-0.156212 0.114908
-0.155984 0.114236
-0.155305 0.113334
-0.154252 0.112244
-0.152940 0.111028
-0.151519 0.109758
-0.150160 0.108521
-0.149038 0.107405
-0.148314 0.106489
-0.148109 0.105833
-0.148489 0.105468
-0.149453 0.105390
-0.150944 0.105561
-0.152857 0.105917
-0.155059 0.106375
-0.157409 0.106848
-0.159759 0.107252
-0.161975 0.107512
-0.163933 0.107565
-0.165522 0.107366
-0.166654 0.106883
-0.167264 0.106102
-0.167312 0.105022
-0.166796 0.103657
-0.165747 0.102035
-0.164236 0.100202
-0.162372 0.098214
-0.160298 0.096147
-0.158178 0.094084
-0.156191 0.092117
-0.154505 0.090334
-0.153274 0.088809
-0.152606 0.087590
-0.152563 0.086692
-0.153149 0.086095
-0.154314 0.085750
-0.155962 0.085586
-0.157966 0.085531
-0.160181 0.085513
-0.162456 0.085472
-0.164644 0.085361
-0.166609 0.085145
-0.168232 0.084800
-0.169420 0.084307
-0.170107 0.083658
-0.170258 0.082850
-0.169878 0.081889
-0.169012 0.080791
-0.167745 0.079582
-0.166202 0.078300
-0.164541 0.076994
-0.162945 0.075720
-0.161607 0.074537
-0.160711 0.073503
-0.160407 0.072665
-0.160793 0.072051
-0.161892 0.071674
-0.163661 0.071523
-0.165992 0.071567
-0.168734 0.071767
-0.171712 0.072074
-0.174740 0.072438
-0.177637 0.072811
-0.180230 0.073152
-0.182372 0.073422
0.013179 0.182031
0.012914 0.181562
0.012586 0.180985
0.012196 0.180330
0.011743 0.179637
0.011226 0.178953
0.010647 0.178324
0.010009 0.177795
0.009311 0.177403
0.008561 0.177169
0.007763 0.177097
0.006924 0.177174
0.006056 0.177371
0.005169 0.177648
0.004277 0.177961
0.003392 0.178270
0.002526 0.178537
0.001688 0.178734
0.000882 0.178839
0.000115 0.178838
-0.000615 0.178720
-0.001307 0.178481
-0.001961 0.178122
-0.002580 0.177651
-0.003164 0.177086
-0.003711 0.176456
-0.004224 0.175798
-0.004701 0.175159
-0.005144 0.174590
-0.005556 0.174145
-0.005936 0.173869
-0.006288 0.173797
-0.006612 0.173943
-0.006907 0.174304
-0.007171 0.174855
-0.007407 0.175556
-0.007613 0.176360
-0.007792 0.177220
-0.007946 0.178091
-0.008076 0.178935
-0.008184 0.179715
-0.008266 0.180399
-0.008320 0.180958
-0.008342 0.181365
-0.008325 0.181596
-0.008269 0.181639
-0.008176 0.181495
-0.008048 0.181177
-0.007896 0.180719
-0.007733 0.180163
-0.007569 0.179565
-0.007417 0.178983
-0.007288 0.178470
-0.007191 0.178069
-0.007129 0.177805
-0.007104 0.177687
-0.007109 0.177705
-0.007139 0.177839
-0.007181 0.178063
-0.007223 0.178348
-0.007252 0.178670
-0.007257 0.179007
-0.007228 0.179339
-0.007162 0.179646
-0.007059 0.179906
-0.006929 0.180098
-0.006783 0.180200
-0.006640 0.180197
-0.006517 0.180082
-0.006437 0.179863
-0.006413 0.179557
-0.006462 0.179199
-0.006597 0.178830
-0.006824 0.178497
-0.007151 0.178247
-0.007577 0.178118
-0.008103 0.178133
-0.008724 0.178297
-0.009431 0.178598
-0.010213 0.179008
-0.011059 0.179495
-0.011957 0.180024
-0.012895 0.180564
-0.013863 0.181089
-0.014851 0.181575
-0.015847 0.182000
-0.016841 0.182340
-0.017821 0.182572
-0.018775 0.182673
-0.019692 0.182628
-0.020567 0.182428
-0.021394 0.182079
-0.022173 0.181598
-0.022909 0.181018
-0.023611 0.180378
-0.024290 0.179728
-0.024960 0.179114
-0.025632 0.178577
-0.026316 0.178150
-0.027015 0.177849
-0.027732 0.177678
-0.085598 0.160913
-0.084702 0.161135
-0.083846 0.161530
-0.083027 0.162090
-0.082230 0.162783
-0.081434 0.163560
-0.080613 0.164363
-0.079745 0.165128
-0.078815 0.165801
-0.077820 0.166343
-0.076771 0.166736
-0.075688 0.166982
-0.074600 0.167099
-0.073534 0.167113
-0.072513 0.167052
-0.071551 0.166938
-0.070654 0.166788
-0.069822 0.166616
-0.069053 0.166437
-0.068347 0.166276
-0.067710 0.166164
-0.067152 0.166140
-0.066684 0.166242
-0.066313 0.166502
-0.066045 0.166934
-0.065874 0.167531
-0.065788 0.168262
-0.065769 0.169076
-0.065790 0.169911
-0.065825 0.170702
-0.065851 0.171395
-0.065848 0.171950
-0.065802 0.172345
-0.065708 0.172578
-0.065564 0.172653
-0.065371 0.172584
-0.065133 0.172382
-0.064852 0.172060
-0.064533 0.171633
-0.064185 0.171120
-0.063817 0.170551
-0.063447 0.169966
-0.063093 0.169417
-0.062777 0.168959
-0.062521 0.168643
-0.062339 0.168514
-0.062244 0.168597
-0.062234 0.168899
-0.062300 0.169403
-0.062421 0.170071
-0.062572 0.170850
-0.062724 0.171679
-0.062855 0.172500
-0.062950 0.173265
-0.063002 0.173938
-0.063010 0.174496
-0.062981 0.174928
-0.062917 0.175221
-0.062817 0.175369
-0.062677 0.175360
-0.062491 0.175190
-0.062253 0.174860
-0.061962 0.174386
-0.061624 0.173802
-0.061253 0.173155
-0.060866 0.172506
-0.060484 0.171918
-0.060124 0.171449
-0.059800 0.171141
-0.059520 0.171014
-0.059282 0.171062
-0.059082 0.171257
-0.058906 0.171555
-0.058743 0.171909
-0.058578 0.172276
-0.058399 0.172626
-0.058194 0.172941
-0.057950 0.173212
-0.057651 0.173430
-0.057280 0.173585
-0.056818 0.173659
-0.056249 0.173633
-0.055560 0.173490
-0.054744 0.173228
-0.053807 0.172859
-0.052759 0.172421
-0.051623 0.171965
-0.050423 0.171557
-0.049191 0.171269
-0.047956 0.171162
-0.046747 0.171283
-0.045581 0.171655
-0.044469 0.172274
-0.043409 0.173107
-0.042389 0.174103
-0.041397 0.175197
-0.040417 0.176326
-0.039441 0.177437
-0.038467 0.178488
-0.037499 0.179453
-0.036542 0.180312
0.145703 -0.109715
0.145361 -0.109367
0.145031 -0.109152
0.144737 -0.109101
0.144499 -0.109240
0.144328 -0.109576
0.144222 -0.110102
0.144164 -0.110786
0.144123 -0.111582
0.144059 -0.112431
0.143933 -0.113272
0.143710 -0.114052
0.143364 -0.114728
0.142879 -0.115272
0.142256 -0.115675
0.141503 -0.115944
0.140639 -0.116099
0.139687 -0.116166
0.138671 -0.116175
0.137615 -0.116152
0.136540 -0.116120
0.135466 -0.116097
0.134414 -0.116099
0.133410 -0.116149
0.132484 -0.116270
0.131670 -0.116492
0.130997 -0.116842
0.130490 -0.117343
0.130155 -0.118008
0.129983 -0.118829
0.129947 -0.119785
0.130005 -0.120836
0.130107 -0.121934
0.130205 -0.123029
0.130254 -0.124073
0.130220 -0.125028
0.130085 -0.125869
0.129843 -0.126586
0.129504 -0.127175
0.129084 -0.127645
0.128608 -0.128003
0.128097 -0.128258
0.127569 -0.128417
0.127038 -0.128486
0.126514 -0.128472
0.126012 -0.128395
0.125550 -0.128284
0.125153 -0.128178
0.124852 -0.128124
0.124675 -0.128169
0.124644 -0.128342
0.124766 -0.128656
0.125033 -0.129096
0.125418 -0.129624
0.125886 -0.130187
0.126393 -0.130726
0.126903 -0.131186
0.127383 -0.131525
0.127813 -0.131714
0.128180 -0.131740
0.128479 -0.131606
0.128708 -0.131319
0.128864 -0.130893
0.128943 -0.130340
0.128942 -0.129669
0.128858 -0.128890
0.128696 -0.128018
0.128473 -0.127075
0.128215 -0.126091
0.127962 -0.125106
0.127758 -0.124165
0.127646 -0.123311
0.127664 -0.122578
0.127832 -0.121988
0.128152 -0.121541
0.128608 -0.121222
0.129171 -0.121001
0.129805 -0.120841
0.130472 -0.120706
0.131143 -0.120567
0.131792 -0.120404
0.132403 -0.120212
0.132964 -0.119995
0.133468 -0.119760
0.133909 -0.119516
0.134278 -0.119266
0.134567 -0.119008
0.134768 -0.118739
0.134878 -0.118462
0.134902 -0.118185
0.134857 -0.117929
0.134768 -0.117730
0.134670 -0.117627
0.134599 -0.117664
0.134583 -0.117875
0.134638 -0.118275
0.134763 -0.118858
0.134942 -0.119593
0.135148 -0.120432
0.135350 -0.121318
0.135519 -0.122194
0.151171 -0.092489
0.150893 -0.093175
0.150866 -0.094029
0.151056 -0.095028
0.151417 -0.096133
0.151886 -0.097303
0.152403 -0.098492
0.152906 -0.099660
0.153340 -0.100774
0.153658 -0.101807
0.153821 -0.102734
0.153799 -0.103538
0.153571 -0.104203
0.153130 -0.104720
0.152479 -0.105085
0.151642 -0.105306
0.150654 -0.105403
0.149569 -0.105408
0.148451 -0.105362
0.147375 -0.105318
0.146416 -0.105326
0.145643 -0.105437
0.145112 -0.105691
0.144853 -0.106113
0.144865 -0.106708
0.145119 -0.107459
0.145559 -0.108335
0.146116 -0.109292
0.146717 -0.110278
0.147291 -0.111243
0.147777 -0.112137
0.148123 -0.112915
0.148286 -0.113539
0.148234 -0.113974
0.147947 -0.114200
0.147416 -0.114205
0.146649 -0.113994
0.145667 -0.113584
0.144506 -0.113012
0.143216 -0.112326
0.141860 -0.111587
0.140505 -0.110866
0.139223 -0.110236
0.138085 -0.109773
0.137150 -0.109541
0.136465 -0.109591
0.136053 -0.109950
0.135911 -0.110615
0.136012 -0.111558
0.136305 -0.112728
0.136729 -0.114060
0.137215 -0.115485
0.137695 -0.116939
0.138106 -0.118361
0.138394 -0.119697
0.138511 -0.120900
0.138422 -0.121931
0.138102 -0.122761
0.137543 -0.123371
0.136751 -0.123758
0.135746 -0.123931
0.134568 -0.123918
0.133267 -0.123759
0.131908 -0.123509
0.130564 -0.123233
0.129312 -0.123001
0.128225 -0.122885
0.127365 -0.122944
0.126771 -0.123225
0.126454 -0.123745
0.126396 -0.124497
0.126553 -0.125449
0.126863 -0.126547
0.127255 -0.127724
0.127658 -0.128910
0.128004 -0.130032
0.128231 -0.131019
0.128285 -0.131809
0.128124 -0.132354
0.127716 -0.132617
0.127046 -0.132586
0.126115 -0.132262
0.124939 -0.131673
0.123548 -0.130861
0.121985 -0.129890
0.120306 -0.128837
0.118574 -0.127793
0.116858 -0.126857
0.115228 -0.126127
0.113749 -0.125696
0.112476 -0.125635
0.111444 -0.125986
0.110666 -0.126754
0.110130 -0.127905
0.109807 -0.129378
0.109649 -0.131090
0.109603 -0.132951
0.109611 -0.134867
0.109618 -0.136750
0.109570 -0.138520
0.109422 -0.140105
-0.138994 -0.091592
-0.138579 -0.091490
-0.138535 -0.091685
-0.138859 -0.092169
-0.139532 -0.092922
-0.140522 -0.093915
-0.141778 -0.095108
-0.143233 -0.096450
-0.144805 -0.097881
-0.146404 -0.099332
-0.147936 -0.100733
-0.149316 -0.102017
-0.150473 -0.103128
-0.151356 -0.104023
-0.151936 -0.104677
-0.152213 -0.105086
-0.152210 -0.105265
-0.151974 -0.105246
-0.151570 -0.105078
-0.151072 -0.104817
-0.150557 -0.104523
-0.150092 -0.104251
-0.149732 -0.104050
-0.149517 -0.103955
-0.149474 -0.103995
-0.149619 -0.104190
-0.149957 -0.104548
-0.150481 -0.105067
-0.151169 -0.105727
-0.151978 -0.106488
-0.152848 -0.107290
-0.153702 -0.108058
-0.154456 -0.108711
-0.155026 -0.109170
-0.155339 -0.109369
-0.155341 -0.109260
-0.154997 -0.108820
-0.154299 -0.108050
-0.153263 -0.106977
-0.151931 -0.105649
-0.150363 -0.104133
-0.148633 -0.102505
-0.146823 -0.100845
-0.145016 -0.099226
-0.143291 -0.097715
-0.141721 -0.096365
-0.140375 -0.095219
-0.139316 -0.094315
-0.138599 -0.093683
-0.138267 -0.093344
-0.138341 -0.093308
-0.138814 -0.093564
-0.139643 -0.094081
-0.140757 -0.094806
-0.142064 -0.095669
-0.143462 -0.096593
-0.144857 -0.097500
-0.146167 -0.098324
-0.147328 -0.099008
-0.148299 -0.099516
-0.149063 -0.099828
-0.149619 -0.099939
-0.149988 -0.099859
-0.150197 -0.099607
-0.150284 -0.099209
-0.150283 -0.098694
-0.150231 -0.098096
-0.150161 -0.097448
-0.150102 -0.096789
-0.150089 -0.096166
-0.150153 -0.095626
-0.150329 -0.095224
-0.150644 -0.095007
-0.151117 -0.095009
-0.151747 -0.095243
-0.152509 -0.095688
-0.153353 -0.096295
-0.154209 -0.096990
-0.154996 -0.097686
-0.155638 -0.098298
-0.156066 -0.098755
-0.156237 -0.099007
-0.156128 -0.099028
-0.155739 -0.098815
-0.155089 -0.098384
-0.154212 -0.097763
-0.153146 -0.096988
-0.151934 -0.096100
-0.150617 -0.095134
-0.149235 -0.094125
-0.147826 -0.093103
-0.146433 -0.092101
-0.145107 -0.091156
-0.143907 -0.090308
-0.142894 -0.089600
-0.142129 -0.089069
-0.141657 -0.088745
-0.141501 -0.088638
-0.141651 -0.088742
-0.142069 -0.089026
-0.142695 -0.089451
-0.005789 -0.169917
-0.005695 -0.170243
-0.005595 -0.170568
-0.005499 -0.170900
-0.005419 -0.171236
-0.005361 -0.171558
-0.005326 -0.171832
-0.005312 -0.172009
-0.005307 -0.172045
-0.005303 -0.171912
-0.005287 -0.171604
-0.005249 -0.171151
-0.005179 -0.170613
-0.005069 -0.170073
-0.004912 -0.169628
-0.004703 -0.169361
-0.004437 -0.169329
-0.004116 -0.169544
-0.003744 -0.169976
-0.003326 -0.170561
-0.002870 -0.171229
-0.002383 -0.171913
-0.001872 -0.172564
-0.001339 -0.173157
-0.000787 -0.173681
-0.000211 -0.174135
0.000392 -0.174515
0.001028 -0.174804
0.001701 -0.174975
0.002413 -0.174990
0.003158 -0.174817
0.003931 -0.174434
0.004720 -0.173849
0.005515 -0.173096
0.006301 -0.172237
0.007067 -0.171357
0.007800 -0.170549
0.008490 -0.169897
0.009130 -0.169459
0.009720 -0.169257
0.010262 -0.169274
0.010764 -0.169467
0.011238 -0.169784
0.011695 -0.170178
0.012147 -0.170617
0.012601 -0.171082
0.013064 -0.171567
0.013535 -0.172063
0.014012 -0.172550
0.014486 -0.172991
0.014950 -0.173336
0.015398 -0.173527
0.015825 -0.173516
0.016230 -0.173279
0.016616 -0.172819
0.016987 -0.172173
0.017352 -0.171408
0.017719 -0.170612
0.018098 -0.169878
0.018498 -0.169288
0.018926 -0.168896
0.019380 -0.168720
0.019858 -0.168743
0.020346 -0.168928
0.020831 -0.169232
0.021298 -0.169619
0.021733 -0.170069
0.022124 -0.170574
0.022466 -0.171133
0.022756 -0.171740
0.022996 -0.172374
0.023190 -0.172996
0.023345 -0.173549
0.023467 -0.173968
0.023561 -0.174201
0.023633 -0.174212
0.023692 -0.173994
0.023744 -0.173574
0.023796 -0.173003
0.023858 -0.172356
0.023934 -0.171716
0.024030 -0.171155
0.024147 -0.170720
0.024284 -0.170431
0.024442 -0.170275
0.024618 -0.170224
0.024816 -0.170248
0.025040 -0.170322
0.025298 -0.170439
0.025598 -0.170608
0.025948 -0.170844
0.026353 -0.171158
0.026814 -0.171541
0.027324 -0.171959
0.027871 -0.172354
0.028439 -0.172654
0.029010 -0.172793
0.029570 -0.172722
0.030108 -0.172421
0.030620 -0.171902
0.031109 -0.171208
-0.015905 -0.173290
-0.015431 -0.172753
-0.014963 -0.172111
-0.014514 -0.171414
-0.014091 -0.170719
-0.013699 -0.170085
-0.013339 -0.169564
-0.013006 -0.169192
-0.012693 -0.168986
-0.012390 -0.168941
-0.012087 -0.169035
-0.011778 -0.169235
-0.011457 -0.169504
-0.011122 -0.169810
-0.010775 -0.170123
-0.010421 -0.170420
-0.010065 -0.170682
-0.009716 -0.170886
-0.009381 -0.171012
-0.009066 -0.171033
-0.008777 -0.170927
-0.008520 -0.170677
-0.008298 -0.170278
-0.008115 -0.169741
-0.007973 -0.169093
-0.007873 -0.168380
-0.007811 -0.167660
-0.007784 -0.166997
-0.007787 -0.166455
-0.007813 -0.166084
-0.007857 -0.165913
-0.007915 -0.165948
-0.007983 -0.166174
-0.008059 -0.166560
-0.008144 -0.167066
-0.008237 -0.167654
-0.008340 -0.168288
-0.008454 -0.168940
-0.008580 -0.169583
-0.008719 -0.170191
-0.008869 -0.170732
-0.009028 -0.171172
-0.009191 -0.171477
-0.009349 -0.171618
-0.009494 -0.171578
-0.009616 -0.171359
-0.009704 -0.170980
-0.009751 -0.170484
-0.009749 -0.169926
-0.009699 -0.169372
-0.009601 -0.168890
-0.009463 -0.168535
-0.009295 -0.168344
-0.009107 -0.168334
-0.008913 -0.168501
-0.008726 -0.168825
-0.008557 -0.169277
-0.008416 -0.169828
-0.008307 -0.170450
-0.008233 -0.171115
-0.008192 -0.171796
-0.008176 -0.172461
-0.008172 -0.173070
-0.008167 -0.173580
-0.008143 -0.173951
-0.008085 -0.174145
-0.007980 -0.174140
-0.007817 -0.173932
-0.007593 -0.173536
-0.007311 -0.172988
-0.006980 -0.172344
-0.006614 -0.171668
-0.006232 -0.171029
-0.005849 -0.170486
-0.005480 -0.170082
-0.005135 -0.169838
-0.004818 -0.169754
-0.004528 -0.169815
-0.004262 -0.169999
-0.004011 -0.170281
-0.003768 -0.170639
-0.003524 -0.171055
-0.003272 -0.171510
-0.003009 -0.171979
-0.002732 -0.172431
-0.002445 -0.172828
-0.002149 -0.173127
-0.001851 -0.173292
-0.001556 -0.173298
-0.001271 -0.173136
-0.000999 -0.172820
-0.000747 -0.172383
-0.000514 -0.171875
-0.000301 -0.171356
-0.000104 -0.170887
0.000084 -0.170517
0.000269 -0.170282
0.000459 -0.170197
0.000658 -0.170258
0.000869 -0.170448
0.001089 -0.170743
-0.168594 0.067517
-0.168418 0.067781
-0.168456 0.068051
-0.168740 0.068345
-0.169272 0.068678
-0.170031 0.069056
-0.170975 0.069477
-0.172048 0.069935
-0.173189 0.070415
-0.174343 0.070905
-0.175460 0.071387
-0.176498 0.071844
-0.177421 0.072260
-0.178194 0.072620
-0.178789 0.072912
-0.179179 0.073129
-0.179344 0.073266
-0.179272 0.073325
-0.178965 0.073312
-0.178440 0.073240
-0.177730 0.073127
-0.176884 0.072993
-0.175962 0.072863
-0.175032 0.072760
-0.174158 0.072705
-0.173395 0.072712
-0.172784 0.072788
-0.172340 0.072932
-0.172060 0.073140
-0.171924 0.073404
-0.171902 0.073718
-0.171958 0.074076
-0.172059 0.074474
-0.172165 0.074909
-0.172242 0.075378
-0.172252 0.075875
-0.172159 0.076394
-0.171928 0.076926
-0.171531 0.077460
-0.170952 0.077987
-0.170188 0.078499
-0.169252 0.078992
-0.168178 0.079466
-0.167016 0.079928
-0.165827 0.080389
-0.164683 0.080864
-0.163651 0.081369
-0.162790 0.081922
-0.162140 0.082535
-0.161721 0.083219
-0.161532 0.083976
-0.161557 0.084806
-0.161769 0.085703
-0.162136 0.086658
-0.162621 0.087657
-0.163186 0.088682
-0.163786 0.089712
-0.164376 0.090721
-0.164906 0.091684
-0.165329 0.092573
-0.165601 0.093368
-0.165686 0.094052
-0.165564 0.094614
-0.165229 0.095056
-0.164694 0.095388
-0.163987 0.095628
-0.163153 0.095806
-0.162245 0.095955
-0.161322 0.096111
-0.160436 0.096306
-0.159630 0.096568
-0.158930 0.096916
-0.158345 0.097359
-0.157869 0.097899
-0.157488 0.098537
-0.157181 0.099266
-0.156925 0.100079
-0.156695 0.100964
-0.156459 0.101904
-0.156180 0.102877
-0.155814 0.103856
-0.155314 0.104810
-0.154636 0.105709
-0.153744 0.106525
-0.152619 0.107234
-0.151256 0.107824
-0.149677 0.108289
-0.147919 0.108640
-0.146041 0.108893
-0.144115 0.109080
-0.142220 0.109237
-0.140434 0.109405
-0.138824 0.109627
-0.137438 0.109941
-0.136303 0.110376
-0.135428 0.110955
-0.134808 0.111690
-0.134430 0.112583
-0.134274 0.113629
-0.134317 0.114813
-0.134527 0.116107
-0.045417 -0.164456
-0.044885 -0.164226
-0.044342 -0.164087
-0.043794 -0.164051
-0.043242 -0.164120
-0.042684 -0.164285
-0.042116 -0.164533
-0.041532 -0.164849
-0.040928 -0.165223
-0.040299 -0.165640
-0.039640 -0.166089
-0.038949 -0.166548
-0.038225 -0.166993
-0.037469 -0.167391
-0.036684 -0.167708
-0.035877 -0.167914
-0.035055 -0.167989
-0.034232 -0.167930
-0.033420 -0.167746
-0.032634 -0.167463
-0.031886 -0.167116
-0.031186 -0.166744
-0.030544 -0.166387
-0.029965 -0.166079
-0.029452 -0.165845
-0.029004 -0.165698
-0.028616 -0.165644
-0.028282 -0.165679
-0.027994 -0.165797
-0.027744 -0.165993
-0.027524 -0.166263
-0.027328 -0.166603
-0.027149 -0.167007
-0.026982 -0.167458
-0.026818 -0.167928
-0.026649 -0.168380
-0.026467 -0.168778
-0.026264 -0.169084
-0.026038 -0.169277
-0.025786 -0.169346
-0.025511 -0.169298
-0.025220 -0.169153
-0.024918 -0.168937
-0.024615 -0.168684
-0.024315 -0.168425
-0.024023 -0.168190
-0.023739 -0.168004
-0.023463 -0.167885
-0.023189 -0.167842
-0.022915 -0.167883
-0.022637 -0.168008
-0.022354 -0.168217
-0.022067 -0.168511
-0.021777 -0.168883
-0.021485 -0.169322
-0.021193 -0.169809
-0.020904 -0.170313
-0.020619 -0.170797
-0.020339 -0.171224
-0.020066 -0.171560
-0.019801 -0.171780
-0.019545 -0.171876
-0.019298 -0.171852
-0.019056 -0.171726
-0.018813 -0.171525
-0.018563 -0.171279
-0.018296 -0.171017
-0.018004 -0.170767
-0.017682 -0.170548
-0.017329 -0.170371
-0.016949 -0.170238
-0.016551 -0.170147
-0.016148 -0.170096
-0.015747 -0.170084
-0.015358 -0.170114
-0.014983 -0.170187
-0.014620 -0.170300
-0.014263 -0.170435
-0.013902 -0.170566
-0.013527 -0.170660
-0.013127 -0.170684
-0.012693 -0.170614
-0.012222 -0.170443
-0.011713 -0.170175
-0.011167 -0.169829
-0.010593 -0.169432
-0.009998 -0.169014
-0.009394 -0.168602
-0.008793 -0.168223
-0.008205 -0.167900
-0.007638 -0.167650
-0.007097 -0.167487
-0.006579 -0.167419
-0.006079 -0.167451
-0.005584 -0.167585
-0.005078 -0.167822
-0.004545 -0.168160
-0.003970 -0.168596
-0.003343 -0.169114
-0.002660 -0.169694
-0.001924 -0.170300
-0.185895 -0.023890
-0.186332 -0.024199
-0.186859 -0.024601
-0.187468 -0.025098
-0.188138 -0.025688
-0.188832 -0.026356
-0.189487 -0.027081
-0.190022 -0.027834
-0.190352 -0.028582
-0.190403 -0.029300
-0.190124 -0.029967
-0.189491 -0.030576
-0.188514 -0.031129
-0.187231 -0.031640
-0.185707 -0.032136
-0.184022 -0.032644
-0.182269 -0.033200
-0.180533 -0.033834
-0.178887 -0.034569
-0.177382 -0.035419
-0.176046 -0.036384
-0.174891 -0.037457
-0.173920 -0.038628
-0.173136 -0.039886
-0.172544 -0.041221
-0.172150 -0.042626
-0.171953 -0.044094
-0.171938 -0.045615
-0.172073 -0.047172
-0.172311 -0.048744
-0.172595 -0.050306
-0.172868 -0.051829
-0.173084 -0.053288
-0.173210 -0.054664
-0.173232 -0.055944
-0.173154 -0.057124
-0.173000 -0.058209
-0.172811 -0.059217
-0.172636 -0.060164
-0.172526 -0.061075
-0.172522 -0.061970
-0.172649 -0.062861
-0.172911 -0.063754
-0.173289 -0.064646
-0.173757 -0.065531
-0.174286 -0.066402
-0.174854 -0.067257
-0.175448 -0.068094
-0.176056 -0.068913
-0.176664 -0.069704
-0.177244 -0.070452
-0.177756 -0.071132
-0.178153 -0.071715
-0.178386 -0.072172
-0.178419 -0.072481
-0.178229 -0.072632
-0.177816 -0.072624
-0.177194 -0.072470
-0.176398 -0.072192
-0.175472 -0.071822
-0.174465 -0.071394
-0.173425 -0.070942
-0.172389 -0.070497
-0.171379 -0.070079
-0.170406 -0.069701
-0.169474 -0.069368
-0.168583 -0.069084
-0.167741 -0.068850
-0.166960 -0.068673
-0.166255 -0.068560
-0.165637 -0.068515
-0.165109 -0.068542
-0.164659 -0.068635
-0.164265 -0.068785
-0.163899 -0.068978
-0.163533 -0.069199
-0.163149 -0.069436
-0.162743 -0.069684
-0.162322 -0.069945
-0.161909 -0.070231
-0.161537 -0.070561
-0.161245 -0.070961
-0.161071 -0.071461
-0.161045 -0.072082
-0.161181 -0.072836
-0.161472 -0.073719
-0.161892 -0.074713
-0.162398 -0.075789
-0.162946 -0.076914
-0.163493 -0.078060
-0.164007 -0.079207
-0.164471 -0.080346
-0.164875 -0.081472
-0.165212 -0.082580
-0.165467 -0.083659
-0.165614 -0.084688
-0.165619 -0.085639
-0.165445 -0.086483
-0.165062 -0.087195
-0.164459 -0.087765
-0.163645 -0.088197
-0.075822 -0.150748
-0.075270 -0.150352
-0.074714 -0.150012
-0.074176 -0.149761
-0.073681 -0.149630
-0.073252 -0.149643
-0.072906 -0.149814
-0.072652 -0.150140
-0.072488 -0.150605
-0.072401 -0.151177
-0.072376 -0.151815
-0.072395 -0.152478
-0.072445 -0.153128
-0.072519 -0.153742
-0.072613 -0.154302
-0.072730 -0.154801
-0.072870 -0.155230
-0.073032 -0.155579
-0.073212 -0.155838
-0.073403 -0.155993
-0.073603 -0.156036
-0.073810 -0.155966
-0.074027 -0.155797
-0.074263 -0.155551
-0.074526 -0.155264
-0.074826 -0.154977
-0.075169 -0.154738
-0.075555 -0.154587
-0.075982 -0.154560
-0.076441 -0.154669
-0.076922 -0.154905
-0.077410 -0.155236
-0.077891 -0.155611
-0.078349 -0.155975
-0.078772 -0.156282
-0.079154 -0.156495
-0.079490 -0.156596
-0.079780 -0.156579
-0.080025 -0.156441
-0.080226 -0.156184
-0.080381 -0.155804
-0.080489 -0.155297
-0.080550 -0.154660
-0.080565 -0.153900
-0.080543 -0.153030
-0.080494 -0.152080
-0.080438 -0.151092
-0.080396 -0.150117
-0.080396 -0.149214
-0.080465 -0.148440
-0.080627 -0.147843
-0.080898 -0.147455
-0.081283 -0.147283
-0.081776 -0.147314
-0.082359 -0.147517
-0.083010 -0.147852
-0.083708 -0.148281
-0.084436 -0.148770
-0.085182 -0.149292
-0.085938 -0.149821
-0.086694 -0.150334
-0.087441 -0.150804
-0.088165 -0.151198
-0.088852 -0.151485
-0.089487 -0.151638
-0.090060 -0.151640
-0.090568 -0.151486
-0.091013 -0.151185
-0.091405 -0.150760
-0.091759 -0.150245
-0.092095 -0.149684
-0.092434 -0.149124
-0.092793 -0.148614
-0.093182 -0.148191
-0.093607 -0.147878
-0.094061 -0.147677
-0.094534 -0.147570
-0.095013 -0.147525
-0.095486 -0.147508
-0.095942 -0.147491
-0.096377 -0.147452
-0.096790 -0.147378
-0.097178 -0.147256
-0.097539 -0.147075
-0.097866 -0.146815
-0.098149 -0.146455
-0.098382 -0.145974
-0.098559 -0.145353
-0.098681 -0.144585
-0.098757 -0.143673
-0.098806 -0.142633
-0.098851 -0.141499
-0.098921 -0.140315
-0.099046 -0.139136
-0.099255 -0.138020
-0.099570 -0.137018
-0.100004 -0.136171
-0.100559 -0.135501
-0.101227 -0.135011
-0.101993 -0.134692
-0.102840 -0.134528
-0.126013 -0.120974
-0.125777 -0.120813
-0.125838 -0.120973
-0.126196 -0.121467
-0.126819 -0.122269
-0.127649 -0.123320
-0.128606 -0.124528
-0.129599 -0.125786
-0.130535 -0.126980
-0.131334 -0.128005
-0.131926 -0.128769
-0.132259 -0.129204
-0.132300 -0.129265
-0.132036 -0.128933
-0.131470 -0.128214
-0.130629 -0.127140
-0.129556 -0.125769
-0.128313 -0.124180
-0.126978 -0.122468
-0.125641 -0.120744
-0.124397 -0.119120
-0.123341 -0.117702
-0.122559 -0.116584
-0.122122 -0.115838
-0.122079 -0.115513
-0.122448 -0.115620
-0.123215 -0.116138
-0.124328 -0.117005
-0.125712 -0.118132
-0.127271 -0.119409
-0.128904 -0.120723
-0.130510 -0.121963
-0.132000 -0.123035
-0.133296 -0.123862
-0.134338 -0.124386
-0.135084 -0.124571
-0.135516 -0.124404
-0.135632 -0.123892
-0.135456 -0.123061
-0.135033 -0.121964
-0.134425 -0.120668
-0.133714 -0.119262
-0.132992 -0.117844
-0.132353 -0.116519
-0.131888 -0.115391
-0.131674 -0.114552
-0.131769 -0.114073
-0.132201 -0.113996
-0.132967 -0.114322
-0.134027 -0.115014
-0.135313 -0.115997
-0.136733 -0.117174
-0.138182 -0.118433
-0.139554 -0.119661
-0.140750 -0.120756
-0.141687 -0.121629
-0.142299 -0.122210
-0.142544 -0.122450
-0.142401 -0.122323
-0.141870 -0.121829
-0.140975 -0.120989
-0.139760 -0.119845
-0.138286 -0.118461
-0.136630 -0.116920
-0.134884 -0.115314
-0.133145 -0.113742
-0.131510 -0.112305
-0.130072 -0.111091
-0.128913 -0.110178
-0.128088 -0.109616
-0.127625 -0.109428
-0.127517 -0.109605
-0.127725 -0.110102
-0.128185 -0.110849
-0.128818 -0.111758
-0.129539 -0.112731
-0.130264 -0.113670
-0.130922 -0.114487
-0.131452 -0.115108
-0.131811 -0.115477
-0.131972 -0.115558
-0.131928 -0.115337
-0.131687 -0.114822
-0.131277 -0.114039
-0.130742 -0.113036
-0.130140 -0.111876
-0.129542 -0.110639
-0.129024 -0.109414
-0.128664 -0.108297
-0.128540 -0.107380
-0.128718 -0.106749
-0.129248 -0.106466
-0.130159 -0.106562
-0.131448 -0.107028
-0.133085 -0.107815
-0.135009 -0.108843
-0.137136 -0.110009
-0.139365 -0.111200
-0.141586 -0.112305
-0.143693 -0.113226
-0.145588 -0.113876
0.096846 -0.141657
0.096405 -0.142260
0.096003 -0.142981
0.095633 -0.143778
0.095285 -0.144600
0.094947 -0.145392
0.094606 -0.146104
0.094250 -0.146691
0.093867 -0.147125
0.093453 -0.147396
0.093008 -0.147512
0.092536 -0.147499
0.092046 -0.147397
0.091546 -0.147255
0.091046 -0.147121
0.090553 -0.147039
0.090074 -0.147045
0.089614 -0.147164
0.089182 -0.147413
0.088789 -0.147799
0.088446 -0.148326
0.088166 -0.148985
0.087955 -0.149761
0.087814 -0.150627
0.087732 -0.151548
0.087692 -0.152478
0.087664 -0.153366
0.087619 -0.154157
0.087526 -0.154802
0.087360 -0.155259
0.087103 -0.155503
0.086749 -0.155529
0.086300 -0.155349
0.085769 -0.154998
0.085177 -0.154519
0.084545 -0.153962
0.083899 -0.153376
0.083259 -0.152804
0.082644 -0.152282
0.082066 -0.151841
0.081537 -0.151512
0.081062 -0.151322
0.080647 -0.151301
0.080292 -0.151470
0.079998 -0.151839
0.079759 -0.152402
0.079567 -0.153134
0.079411 -0.153989
0.079272 -0.154903
0.079133 -0.155806
0.078971 -0.156630
0.078770 -0.157314
0.078514 -0.157818
0.078193 -0.158122
0.077804 -0.158227
0.077344 -0.158153
0.076815 -0.157931
0.076218 -0.157603
0.075555 -0.157212
0.074828 -0.156799
0.074041 -0.156406
0.073200 -0.156074
0.072318 -0.155844
0.071414 -0.155757
0.070511 -0.155851
0.069637 -0.156153
0.068816 -0.156676
0.068068 -0.157415
0.067398 -0.158339
0.066801 -0.159400
0.066257 -0.160529
0.065737 -0.161648
0.065210 -0.162680
0.064645 -0.163558
0.064017 -0.164237
0.063311 -0.164693
0.062516 -0.164930
0.061633 -0.164969
0.060667 -0.164849
0.059626 -0.164613
0.058521 -0.164303
0.057361 -0.163958
0.056157 -0.163611
0.054917 -0.163293
0.053650 -0.163041
0.052366 -0.162891
0.051078 -0.162889
0.049796 -0.163075
0.048532 -0.163484
0.047296 -0.164134
0.046094 -0.165017
0.044929 -0.166095
0.043797 -0.167302
0.042694 -0.168549
0.041611 -0.169744
0.040540 -0.170797
0.039473 -0.171640
0.038404 -0.172226
0.037330 -0.172535
0.036247 -0.172569
0.035155 -0.172348
0.179500 -0.038153
0.179052 -0.037674
0.178715 -0.037234
0.178521 -0.036849
0.178500 -0.036538
0.178675 -0.036316
0.179054 -0.036190
0.179626 -0.036166
0.180362 -0.036239
0.181214 -0.036401
0.182121 -0.036640
0.183020 -0.036939
0.183851 -0.037282
0.184565 -0.037654
0.185129 -0.038044
0.185525 -0.038439
0.185753 -0.038832
0.185824 -0.039215
0.185753 -0.039582
0.185563 -0.039925
0.185271 -0.040238
0.184900 -0.040517
0.184470 -0.040761
0.184010 -0.040974
0.183553 -0.041167
0.183139 -0.041358
0.182809 -0.041566
0.182599 -0.041812
0.182534 -0.042114
0.182618 -0.042481
0.182836 -0.042914
0.183150 -0.043401
0.183509 -0.043922
0.183854 -0.044448
0.184132 -0.044950
0.184298 -0.045396
0.184324 -0.045761
0.184196 -0.046023
0.183916 -0.046170
0.183492 -0.046193
0.182938 -0.046090
0.182271 -0.045865
0.181509 -0.045528
0.180674 -0.045094
0.179794 -0.044584
0.178905 -0.044023
0.178054 -0.043436
0.177295 -0.042852
0.176684 -0.042294
0.176276 -0.041783
0.176111 -0.041333
0.176214 -0.040948
0.176586 -0.040625
0.177208 -0.040354
0.178037 -0.040116
0.179020 -0.039894
0.180098 -0.039665
0.181217 -0.039415
0.182329 -0.039129
0.183401 -0.038799
0.184407 -0.038418
0.185327 -0.037982
0.186148 -0.037488
0.186851 -0.036932
0.187425 -0.036313
0.187857 -0.035632
0.188147 -0.034892
0.188305 -0.034101
0.188355 -0.033271
0.188337 -0.032417
0.188298 -0.031560
0.188288 -0.030719
0.188348 -0.029910
0.188507 -0.029146
0.188772 -0.028433
0.189129 -0.027772
0.189548 -0.027158
0.189986 -0.026580
0.190399 -0.026028
0.190749 -0.025486
0.191009 -0.024942
0.191162 -0.024380
0.191201 -0.023786
0.191125 -0.023145
0.190933 -0.022444
0.190623 -0.021676
0.190193 -0.020840
0.189643 -0.019941
0.188980 -0.018992
0.188221 -0.018012
0.187397 -0.017023
0.186549 -0.016049
0.185730 -0.015117
0.184991 -0.014245
0.184378 -0.013452
0.183927 -0.012748
0.183651 -0.012137
0.183546 -0.011618
0.183590 -0.011187
0.183752 -0.010836
0.183997 -0.010554
-0.124791 0.142255
-0.124512 0.141855
-0.123996 0.141224
-0.123281 0.140384
-0.122426 0.139368
-0.121493 0.138228
-0.120567 0.137026
-0.119725 0.135841
-0.119069 0.134750
-0.118675 0.133830
-0.118616 0.133139
-0.118919 0.132720
-0.119580 0.132579
-0.120564 0.132694
-0.121797 0.133022
-0.123203 0.133501
-0.124697 0.134066
-0.126201 0.134651
-0.127647 0.135199
-0.128975 0.135660
-0.130139 0.135994
-0.131099 0.136168
-0.131827 0.136160
-0.132293 0.135959
-0.132508 0.135554
-0.132457 0.134961
-0.132173 0.134195
-0.131700 0.133289
-0.131108 0.132284
-0.130466 0.131238
-0.129849 0.130219
-0.129350 0.129283
-0.129045 0.128484
-0.128968 0.127864
-0.129155 0.127429
-0.129582 0.127176
-0.130213 0.127076
-0.130992 0.127092
-0.131851 0.127185
-0.132723 0.127321
-0.133550 0.127468
-0.134252 0.127613
-0.134824 0.127718
-0.135181 0.127788
-0.135335 0.127793
-0.135271 0.127718
-0.134986 0.127554
-0.134501 0.127289
-0.133846 0.126922
-0.133055 0.126464
-0.132194 0.125928
-0.131365 0.125332
-0.130640 0.124716
-0.130094 0.124127
-0.129830 0.123599
-0.129908 0.123172
-0.130347 0.122873
-0.131147 0.122709
-0.132257 0.122675
-0.133599 0.122748
-0.135066 0.122908
-0.136586 0.123111
-0.138057 0.123330
-0.139423 0.123527
-0.140606 0.123679
-0.141598 0.123743
-0.142349 0.123704
-0.142842 0.123544
-0.143078 0.123246
-0.143062 0.122808
-0.142819 0.122229
-0.142385 0.121522
-0.141788 0.120717
-0.141102 0.119839
-0.140382 0.118935
-0.139702 0.118051
-0.139136 0.117235
-0.138743 0.116533
-0.138569 0.115980
-0.138635 0.115596
-0.138939 0.115381
-0.139467 0.115316
-0.140178 0.115373
-0.141036 0.115511
-0.141995 0.115690
-0.143013 0.115871
-0.144054 0.116010
-0.145064 0.116080
-0.146004 0.116049
-0.146842 0.115893
-0.147534 0.115602
-0.148068 0.115167
-0.148439 0.114589
-0.148652 0.113877
-0.148725 0.113055
-0.148704 0.112143
-0.148631 0.111180
-0.148577 0.110197
-0.148608 0.109233
-0.148789 0.108319
-0.149181 0.107473
0.077969 -0.154137
0.077927 -0.154727
0.077891 -0.155302
0.077878 -0.155855
0.077904 -0.156383
0.077974 -0.156874
0.078081 -0.157297
0.078210 -0.157608
0.078341 -0.157762
0.078458 -0.157730
0.078557 -0.157511
0.078645 -0.157136
0.078744 -0.156666
0.078879 -0.156180
0.079078 -0.155760
0.079363 -0.155477
0.079746 -0.155377
0.080227 -0.155471
0.080796 -0.155738
0.081434 -0.156129
0.082118 -0.156580
0.082824 -0.157027
0.083535 -0.157421
0.084242 -0.157736
0.084945 -0.157974
0.085647 -0.158148
0.086354 -0.158276
0.087061 -0.158356
0.087753 -0.158365
0.088407 -0.158261
0.088996 -0.157999
0.089500 -0.157550
0.089911 -0.156911
0.090233 -0.156109
0.090485 -0.155200
0.090696 -0.154251
0.090895 -0.153335
0.091113 -0.152513
0.091370 -0.151830
0.091674 -0.151308
0.092024 -0.150943
0.092405 -0.150709
0.092795 -0.150560
0.093174 -0.150447
0.093528 -0.150326
0.093858 -0.150174
0.094175 -0.149987
0.094501 -0.149779
0.094850 -0.149566
0.095227 -0.149351
0.095619 -0.149119
0.095996 -0.148837
0.096322 -0.148471
0.096570 -0.147996
0.096725 -0.147414
0.096790 -0.146754
0.096785 -0.146069
0.096742 -0.145431
0.096694 -0.144914
0.096674 -0.144587
0.096701 -0.144494
0.096782 -0.144658
0.096911 -0.145063
0.097069 -0.145670
0.097232 -0.146415
0.097373 -0.147231
0.097474 -0.148060
0.097526 -0.148868
0.097529 -0.149644
0.097490 -0.150395
0.097413 -0.151131
0.097295 -0.151848
0.097122 -0.152517
0.096874 -0.153094
0.096535 -0.153529
0.096097 -0.153786
0.095566 -0.153854
0.094964 -0.153748
0.094320 -0.153510
0.093672 -0.153194
0.093055 -0.152857
0.092497 -0.152549
0.092016 -0.152305
0.091620 -0.152144
0.091308 -0.152064
0.091066 -0.152051
0.090878 -0.152073
0.090722 -0.152100
0.090586 -0.152104
0.090464 -0.152079
0.090364 -0.152032
0.090300 -0.151987
0.090287 -0.151963
0.090332 -0.151966
0.090431 -0.151977
0.090567 -0.151954
0.090717 -0.151852
0.090861 -0.151633
0.090988 -0.151284
0.091100 -0.150819
0.091208 -0.150278
-0.152434 0.108560
-0.152099 0.108335
-0.151758 0.108109
-0.151447 0.107906
-0.151213 0.107743
-0.151084 0.107637
-0.151079 0.107600
-0.151201 0.107636
-0.151441 0.107741
-0.151775 0.107904
-0.152171 0.108108
-0.152592 0.108332
-0.153003 0.108553
-0.153368 0.108746
-0.153654 0.108887
-0.153830 0.108955
-0.153884 0.108930
-0.153801 0.108798
-0.153579 0.108552
-0.153225 0.108187
-0.152753 0.107706
-0.152189 0.107115
-0.151559 0.106430
-0.150903 0.105666
-0.150259 0.104849
-0.149669 0.104007
-0.149178 0.103168
-0.148821 0.102361
-0.148630 0.101608
-0.148628 0.100929
-0.148824 0.100333
-0.149215 0.099826
-0.149789 0.099404
-0.150526 0.099059
-0.151395 0.098785
-0.152364 0.098568
-0.153400 0.098395
-0.154466 0.098252
-0.155530 0.098125
-0.156563 0.097998
-0.157541 0.097857
-0.158452 0.097688
-0.159287 0.097480
-0.160043 0.097226
-0.160731 0.096920
-0.161359 0.096562
-0.161946 0.096154
-0.162510 0.095702
-0.163073 0.095214
-0.163658 0.094699
-0.164281 0.094168
-0.164948 0.093633
-0.165661 0.093105
-0.166407 0.092594
-0.167164 0.092109
-0.167904 0.091657
-0.168594 0.091242
-0.169199 0.090865
-0.169687 0.090522
-0.170030 0.090205
-0.170210 0.089903
-0.170219 0.089602
-0.170052 0.089289
-0.169724 0.088952
-0.169248 0.088583
-0.168650 0.088178
-0.167965 0.087735
-0.167223 0.087263
-0.166467 0.086768
-0.165736 0.086264
-0.165068 0.085767
-0.164500 0.085291
-0.164053 0.084855
-0.163746 0.084471
-0.163588 0.084148
-0.163573 0.083893
-0.163687 0.083709
-0.163912 0.083591
-0.164220 0.083535
-0.164580 0.083533
-0.164964 0.083571
-0.165343 0.083638
-0.165690 0.083716
-0.165987 0.083791
-0.166219 0.083849
-0.166374 0.083882
-0.166455 0.083880
-0.166465 0.083838
-0.166412 0.083757
-0.166316 0.083633
-0.166193 0.083470
-0.166070 0.083271
-0.165966 0.083042
-0.165902 0.082789
-0.165900 0.082516
-0.165966 0.082231
-0.166105 0.081938
-0.166311 0.081642
-0.166572 0.081348
-0.166872 0.081056
-0.167189 0.080768
0.152528 0.117405
0.151589 0.117780
0.150477 0.117985
0.149244 0.118033
0.147947 0.117947
0.146642 0.117758
0.145383 0.117502
0.144219 0.117218
0.143192 0.116939
0.142340 0.116694
0.141689 0.116503
0.141261 0.116376
0.141060 0.116311
0.141078 0.116298
0.141293 0.116317
0.141667 0.116345
0.142154 0.116354
0.142702 0.116316
0.143263 0.116206
0.143789 0.116002
0.144245 0.115688
0.144602 0.115254
0.144848 0.114701
0.144981 0.114041
0.145014 0.113292
0.144971 0.112482
0.144883 0.111642
0.144786 0.110807
0.144718 0.110010
0.144717 0.109282
0.144816 0.108653
0.145040 0.108146
0.145404 0.107776
0.145911 0.107553
0.146553 0.107477
0.147308 0.107538
0.148145 0.107722
0.149025 0.108006
0.149904 0.108365
0.150733 0.108770
0.151468 0.109194
0.152066 0.109612
0.152490 0.110005
0.152717 0.110357
0.152734 0.110659
0.152544 0.110910
0.152163 0.111114
0.151620 0.111283
0.150954 0.111433
0.150207 0.111587
0.149424 0.111768
0.148647 0.112001
0.147916 0.112306
0.147266 0.112699
0.146722 0.113186
0.146301 0.113765
0.146006 0.114427
0.145826 0.115155
0.145737 0.115926
0.145707 0.116714
0.145693 0.117492
0.145651 0.118233
0.145537 0.118912
0.145317 0.119508
0.144961 0.120001
0.144458 0.120379
0.143807 0.120634
0.143022 0.120770
0.142127 0.120794
0.141156 0.120726
0.140149 0.120588
0.139148 0.120410
0.138196 0.120223
0.137337 0.120056
0.136607 0.119941
0.136038 0.119902
0.135652 0.119960
0.135455 0.120127
0.135442 0.120407
0.135590 0.120793
0.135870 0.121271
0.136242 0.121819
0.136660 0.122410
0.137083 0.123012
0.137467 0.123591
0.137781 0.124111
0.138000 0.124540
0.138111 0.124848
0.138113 0.125016
0.138018 0.125036
0.137846 0.124911
0.137626 0.124654
0.137391 0.124290
0.137179 0.123850
0.137024 0.123371
0.136959 0.122888
0.137011 0.122437
0.137201 0.122046
0.137540 0.121734
0.138033 0.121509
0.138673 0.121367
-0.049496 -0.160313
-0.050069 -0.160922
-0.050730 -0.161863
-0.051433 -0.163068
-0.052133 -0.164464
-0.052792 -0.165960
-0.053383 -0.167456
-0.053884 -0.168840
-0.054280 -0.170006
-0.054565 -0.170860
-0.054738 -0.171336
-0.054807 -0.171397
-0.054780 -0.171040
-0.054675 -0.170295
-0.054506 -0.169219
-0.054290 -0.167891
-0.054045 -0.166405
-0.053783 -0.164866
-0.053520 -0.163385
-0.053270 -0.162070
-0.053046 -0.161023
-0.052864 -0.160322
-0.052735 -0.160017
-0.052672 -0.160120
-0.052681 -0.160608
-0.052769 -0.161436
-0.052935 -0.162536
-0.053169 -0.163827
-0.053450 -0.165211
-0.053747 -0.166579
-0.054023 -0.167822
-0.054244 -0.168838
-0.054377 -0.169553
-0.054403 -0.169918
-0.054309 -0.169918
-0.054095 -0.169572
-0.053770 -0.168924
-0.053353 -0.168041
-0.052871 -0.167004
-0.052360 -0.165900
-0.051855 -0.164818
-0.051394 -0.163840
-0.051008 -0.163042
-0.050719 -0.162477
-0.050532 -0.162179
-0.050439 -0.162154
-0.050414 -0.162388
-0.050425 -0.162855
-0.050437 -0.163518
-0.050414 -0.164332
-0.050328 -0.165240
-0.050157 -0.166171
-0.049888 -0.167044
-0.049520 -0.167777
-0.049059 -0.168301
-0.048521 -0.168564
-0.047930 -0.168544
-0.047314 -0.168241
-0.046704 -0.167680
-0.046127 -0.166899
-0.045606 -0.165950
-0.045153 -0.164893
-0.044774 -0.163790
-0.044466 -0.162713
-0.044222 -0.161740
-0.044032 -0.160949
-0.043886 -0.160412
-0.043775 -0.160185
-0.043690 -0.160295
-0.043628 -0.160742
-0.043584 -0.161500
-0.043558 -0.162517
-0.043543 -0.163724
-0.043530 -0.165034
-0.043505 -0.166353
-0.043450 -0.167587
-0.043350 -0.168653
-0.043194 -0.169488
-0.042974 -0.170056
-0.042691 -0.170343
-0.042348 -0.170360
-0.041953 -0.170135
-0.041516 -0.169706
-0.041048 -0.169116
-0.040563 -0.168413
-0.040077 -0.167648
-0.039607 -0.166880
-0.039172 -0.166169
-0.038790 -0.165574
-0.038471 -0.165148
-0.038221 -0.164929
-0.038032 -0.164937
-0.037893 -0.165170
-0.037786 -0.165612
-0.037690 -0.166224
-0.037590 -0.166952
-0.037473 -0.167727
-0.037334 -0.168475
-0.037174 -0.169126
-0.036996 -0.169625
-0.036809 -0.169934
0.046816 -0.169007
0.047195 -0.168403
0.047522 -0.167738
0.047807 -0.167040
0.048061 -0.166340
0.048298 -0.165662
0.048533 -0.165028
0.048776 -0.164450
0.049037 -0.163936
0.049320 -0.163490
0.049624 -0.163117
0.049942 -0.162826
0.050268 -0.162627
0.050592 -0.162532
0.050911 -0.162552
0.051218 -0.162693
0.051511 -0.162949
0.051783 -0.163305
0.052026 -0.163733
0.052230 -0.164199
0.052386 -0.164665
0.052483 -0.165104
0.052514 -0.165494
0.052476 -0.165827
0.052369 -0.166106
0.052195 -0.166342
0.051962 -0.166546
0.051677 -0.166731
0.051349 -0.166906
0.050985 -0.167078
0.050595 -0.167246
0.050187 -0.167411
0.049771 -0.167574
0.049361 -0.167737
0.048971 -0.167908
0.048618 -0.168096
0.048312 -0.168314
0.048063 -0.168570
0.047873 -0.168864
0.047738 -0.169180
0.047649 -0.169495
0.047596 -0.169775
0.047570 -0.169986
0.047564 -0.170101
0.047577 -0.170106
0.047612 -0.169997
0.047675 -0.169784
0.047777 -0.169487
0.047927 -0.169124
0.048134 -0.168715
0.048404 -0.168274
0.048739 -0.167808
0.049138 -0.167323
0.049599 -0.166822
0.050117 -0.166313
0.050685 -0.165812
0.051293 -0.165343
0.051933 -0.164932
0.052595 -0.164606
0.053270 -0.164382
0.053952 -0.164260
0.054636 -0.164220
0.055316 -0.164230
0.055989 -0.164246
0.056649 -0.164226
0.057295 -0.164135
0.057925 -0.163953
0.058540 -0.163673
0.059143 -0.163301
0.059735 -0.162852
0.060319 -0.162346
0.060897 -0.161800
0.061474 -0.161232
0.062054 -0.160652
0.062645 -0.160070
0.063257 -0.159494
0.063899 -0.158935
0.064580 -0.158413
0.065302 -0.157953
0.066065 -0.157591
0.066864 -0.157356
0.067695 -0.157273
0.068545 -0.157348
0.069402 -0.157569
0.070244 -0.157906
0.071049 -0.158319
0.071796 -0.158763
0.072464 -0.159199
0.073042 -0.159598
0.073525 -0.159942
0.073912 -0.160225
0.074212 -0.160446
0.074434 -0.160608
0.074594 -0.160712
0.074705 -0.160756
0.074782 -0.160731
0.074838 -0.160630
0.074885 -0.160444
0.074929 -0.160171
0.074973 -0.159817
0.075016 -0.159399
0.182774 0.064515
0.183429 0.064531
0.184094 0.064532
0.184711 0.064508
0.185241 0.064457
0.185662 0.064381
0.185956 0.064287
0.186092 0.064177
0.186028 0.064045
0.185715 0.063883
0.185115 0.063672
0.184216 0.063395
0.183043 0.063037
0.181650 0.062586
0.180117 0.062039
0.178537 0.061401
0.177003 0.060684
0.175602 0.059908
0.174409 0.059099
0.173483 0.058285
0.172861 0.057494
0.172549 0.056746
0.172521 0.056059
0.172723 0.055438
0.173091 0.054889
0.173562 0.054415
0.174086 0.054020
0.174632 0.053706
0.175174 0.053474
0.175691 0.053318
0.176153 0.053225
0.176530 0.053176
0.176797 0.053151
0.176943 0.053131
0.176975 0.053099
0.176924 0.053047
0.176833 0.052972
0.176755 0.052876
0.176747 0.052767
0.176860 0.052654
0.177148 0.052550
0.177659 0.052469
0.178426 0.052423
0.179458 0.052421
0.180724 0.052467
0.182154 0.052556
0.183653 0.052679
0.185131 0.052826
0.186516 0.052988
0.187764 0.053160
0.188854 0.053340
0.189774 0.053522
0.190507 0.053700
0.191029 0.053860
0.191313 0.053987
0.191342 0.054064
0.191115 0.054075
0.190648 0.054008
0.189974 0.053857
0.189130 0.053621
0.188160 0.053309
0.187107 0.052932
0.186018 0.052507
0.184944 0.052052
0.183931 0.051584
0.183015 0.051115
0.182213 0.050655
0.181523 0.050208
0.180932 0.049779
0.180429 0.049373
0.180010 0.049000
0.179687 0.048671
0.179472 0.048398
0.179375 0.048187
0.179387 0.048045
0.179486 0.047966
0.179644 0.047946
0.179833 0.047975
0.180041 0.048046
0.180269 0.048153
0.180528 0.048291
0.180834 0.048453
0.181201 0.048627
0.181645 0.048795
0.182182 0.048936
0.182838 0.049029
0.183636 0.049053
0.184583 0.048998
0.185659 0.048859
0.186808 0.048640
0.187947 0.048354
0.188996 0.048018
0.189894 0.047653
0.190616 0.047278
0.191173 0.046908
0.191594 0.046555
0.191909 0.046222
0.192136 0.045905
0.192270 0.045592
0.192294 0.045267
0.192193 0.044913
-0.190909 0.030426
-0.190916 0.030406
-0.190436 0.030375
-0.189494 0.030337
-0.188141 0.030294
-0.186456 0.030245
-0.184539 0.030188
-0.182512 0.030118
-0.180510 0.030033
-0.178677 0.029931
-0.177148 0.029814
-0.176046 0.029688
-0.175460 0.029559
-0.175440 0.029433
-0.175987 0.029314
-0.177048 0.029199
-0.178520 0.029086
-0.180262 0.028968
-0.182115 0.028840
-0.183915 0.028699
-0.185514 0.028547
-0.186790 0.028388
-0.187649 0.028230
-0.188035 0.028083
-0.187922 0.027955
-0.187319 0.027858
-0.186264 0.027800
-0.184824 0.027788
-0.183095 0.027831
-0.181196 0.027935
-0.179266 0.028105
-0.177458 0.028346
-0.175927 0.028662
-0.174819 0.029054
-0.174253 0.029523
-0.174313 0.030069
-0.175026 0.030690
-0.176354 0.031379
-0.178200 0.032128
-0.180413 0.032922
-0.182816 0.033747
-0.185226 0.034587
-0.187471 0.035428
-0.189406 0.036257
-0.190916 0.037066
-0.191920 0.037847
-0.192371 0.038593
-0.192254 0.039300
-0.191585 0.039965
-0.190413 0.040584
-0.188813 0.041157
-0.186893 0.041684
-0.184782 0.042166
-0.182630 0.042610
-0.180596 0.043025
[truncated: 1,519,784 more chars]
