# Supplementary material for: Enhancing geometric representations for molecules with equivariant vector-scalar interactive message passing
Source: Nat Commun. 2024 Jan 5;15:313. doi: 10.1038/s41467-023-43720-2 (PMC10770089; doi:10.1038/s41467-023-43720-2)
Supplement: Supplementary file 4 — Source Data [file 41467_2023_43720_MOESM4_ESM.zip › Source Data/Figure s3g(left).txt]

0.009205 0.003177
0.011008 0.003668
0.012923 0.004168
0.014944 0.004683
0.017061 0.005218
0.019260 0.005776
0.021524 0.006350
0.023832 0.006930
0.026167 0.007496
0.028516 0.008021
0.030873 0.008471
0.033236 0.008814
0.035591 0.009026
0.037908 0.009096
0.040142 0.009029
0.042244 0.008841
0.044173 0.008551
0.045899 0.008182
0.047406 0.007752
0.048689 0.007280
0.049756 0.006783
0.050620 0.006280
0.051304 0.005787
0.051835 0.005321
0.052252 0.004893
0.052597 0.004499
0.052923 0.004119
0.053294 0.003709
0.053780 0.003206
0.054449 0.002543
0.055336 0.001667
0.056427 0.000560
0.057645 -0.000755
0.058880 -0.002226
0.060013 -0.003795
0.060941 -0.005409
0.061585 -0.007024
0.061890 -0.008607
0.061823 -0.010133
0.061368 -0.011579
0.060526 -0.012928
0.059318 -0.014165
0.057779 -0.015280
0.055964 -0.016273
0.053943 -0.017154
0.051806 -0.017951
0.049655 -0.018705
0.047591 -0.019469
0.045699 -0.020290
0.044021 -0.021196
0.042546 -0.022186
0.041216 -0.023234
0.039950 -0.024299
0.038667 -0.025343
0.037302 -0.026334
0.035809 -0.027251
0.034161 -0.028079
0.032348 -0.028807
0.030370 -0.029425
0.028237 -0.029924
0.025968 -0.030300
0.023583 -0.030548
0.021110 -0.030674
0.018579 -0.030685
0.016022 -0.030596
0.013474 -0.030427
0.010964 -0.030194
0.008513 -0.029912
0.006133 -0.029582
0.003825 -0.029201
0.001587 -0.028760
-0.000579 -0.028254
-0.002666 -0.027679
-0.004662 -0.027037
-0.006553 -0.026332
-0.008321 -0.025569
-0.009950 -0.024753
-0.011424 -0.023889
-0.012730 -0.022982
-0.013863 -0.022037
-0.014823 -0.021054
-0.015626 -0.020033
-0.016293 -0.018970
-0.016858 -0.017853
-0.017359 -0.016670
-0.017836 -0.015404
-0.018316 -0.014045
-0.018808 -0.012594
-0.019295 -0.011063
-0.019744 -0.009479
-0.020111 -0.007874
-0.020351 -0.006279
-0.020429 -0.004720
-0.020314 -0.003218
-0.019989 -0.001788
-0.019445 -0.000442
-0.018682 0.000812
-0.017711 0.001970
-0.016557 0.003033
-0.015251 0.004011
-0.013839 0.004921
-0.013146 0.033678
-0.011342 0.034182
-0.009513 0.034712
-0.007657 0.035260
-0.005771 0.035819
-0.003851 0.036378
-0.001898 0.036928
0.000083 0.037455
0.002083 0.037944
0.004088 0.038384
0.006081 0.038762
0.008045 0.039069
0.009961 0.039299
0.011811 0.039444
0.013579 0.039500
0.015256 0.039461
0.016832 0.039324
0.018303 0.039084
0.019668 0.038742
0.020926 0.038303
0.022078 0.037775
0.023128 0.037175
0.024080 0.036523
0.024943 0.035841
0.025723 0.035150
0.026424 0.034465
0.027047 0.033796
0.027585 0.033141
0.028026 0.032490
0.028357 0.031827
0.028569 0.031130
0.028660 0.030377
0.028633 0.029545
0.028496 0.028614
0.028261 0.027570
0.027934 0.026403
0.027517 0.025119
0.027002 0.023729
0.026376 0.022260
0.025626 0.020740
0.024738 0.019205
0.023704 0.017688
0.022522 0.016223
0.021195 0.014835
0.019727 0.013545
0.018123 0.012363
0.016391 0.011290
0.014542 0.010319
0.012594 0.009436
0.010572 0.008624
0.008508 0.007865
0.006434 0.007142
0.004379 0.006441
0.002366 0.005753
0.000408 0.005074
-0.001493 0.004404
-0.003340 0.003750
-0.005140 0.003122
-0.006897 0.002533
-0.008620 0.001992
-0.010314 0.001509
-0.011988 0.001087
-0.013652 0.000727
-0.015318 0.000423
-0.017001 0.000167
-0.018712 -0.000051
-0.020455 -0.000239
-0.022225 -0.000403
-0.024004 -0.000542
-0.025768 -0.000647
-0.027492 -0.000710
-0.029152 -0.000716
-0.030729 -0.000654
-0.032207 -0.000514
-0.033571 -0.000292
-0.034807 0.000012
-0.035898 0.000392
-0.036825 0.000838
-0.037574 0.001338
-0.038133 0.001874
-0.038497 0.002429
-0.038669 0.002985
-0.038659 0.003524
-0.038487 0.004031
-0.038174 0.004497
-0.037747 0.004916
-0.037229 0.005296
-0.036637 0.005648
-0.035983 0.005991
-0.035273 0.006347
-0.034506 0.006729
-0.033677 0.007148
-0.032772 0.007602
-0.031778 0.008083
-0.030676 0.008578
-0.029453 0.009071
-0.028097 0.009545
-0.026601 0.009982
-0.024967 0.010369
-0.023201 0.010693
-0.021314 0.010947
0.019996 -0.045759
0.021462 -0.045382
0.022839 -0.045020
0.024086 -0.044655
0.025170 -0.044268
0.026071 -0.043837
0.026781 -0.043337
0.027300 -0.042750
0.027634 -0.042066
0.027789 -0.041290
0.027773 -0.040447
0.027598 -0.039573
0.027286 -0.038711
0.026865 -0.037902
0.026370 -0.037183
0.025836 -0.036585
0.025290 -0.036128
0.024740 -0.035823
0.024178 -0.035668
0.023581 -0.035653
0.022918 -0.035762
0.022162 -0.035974
0.021289 -0.036272
0.020287 -0.036634
0.019153 -0.037038
0.017890 -0.037460
0.016509 -0.037879
0.015020 -0.038272
0.013439 -0.038626
0.011779 -0.038939
0.010057 -0.039219
0.008294 -0.039482
0.006512 -0.039750
0.004732 -0.040037
0.002970 -0.040355
0.001233 -0.040707
-0.000476 -0.041086
-0.002161 -0.041486
-0.003824 -0.041894
-0.005468 -0.042300
-0.007092 -0.042693
-0.008693 -0.043064
-0.010270 -0.043404
-0.011819 -0.043707
-0.013344 -0.043968
-0.014852 -0.044185
-0.016358 -0.044360
-0.017885 -0.044499
-0.019458 -0.044607
-0.021100 -0.044693
-0.022818 -0.044757
-0.024607 -0.044796
-0.026443 -0.044797
-0.028294 -0.044747
-0.030122 -0.044635
-0.031886 -0.044452
-0.033545 -0.044194
-0.035059 -0.043860
-0.036394 -0.043450
-0.037519 -0.042961
-0.038411 -0.042395
-0.039055 -0.041751
-0.039445 -0.041030
-0.039589 -0.040235
-0.039508 -0.039373
-0.039241 -0.038451
-0.038843 -0.037479
-0.038382 -0.036467
-0.037935 -0.035423
-0.037571 -0.034350
-0.037338 -0.033243
-0.037247 -0.032092
-0.037274 -0.030884
-0.037360 -0.029612
-0.037434 -0.028273
-0.037422 -0.026872
-0.037259 -0.025419
-0.036892 -0.023922
-0.036286 -0.022390
-0.035418 -0.020834
-0.034280 -0.019261
-0.032876 -0.017679
-0.031222 -0.016096
-0.029345 -0.014518
-0.027285 -0.012950
-0.025092 -0.011393
-0.022823 -0.009849
-0.020539 -0.008315
-0.018298 -0.006788
-0.016146 -0.005267
-0.014106 -0.003751
-0.012179 -0.002244
-0.010348 -0.000757
-0.008585 0.000693
-0.006862 0.002086
-0.005159 0.003401
-0.003459 0.004621
-0.001757 0.005734
-0.000051 0.006729
0.001653 0.007601
0.003345 0.008347
0.029474 -0.020644
0.031234 -0.020209
0.032957 -0.019793
0.034628 -0.019379
0.036235 -0.018946
0.037770 -0.018480
0.039221 -0.017973
0.040580 -0.017425
0.041835 -0.016842
0.042977 -0.016238
0.043997 -0.015630
0.044896 -0.015040
0.045676 -0.014492
0.046351 -0.014014
0.046937 -0.013634
0.047451 -0.013375
0.047908 -0.013255
0.048313 -0.013277
0.048659 -0.013437
0.048934 -0.013713
0.049118 -0.014076
0.049198 -0.014490
0.049164 -0.014916
0.049015 -0.015317
0.048750 -0.015661
0.048372 -0.015925
0.047880 -0.016095
0.047273 -0.016170
0.046549 -0.016160
0.045714 -0.016083
0.044778 -0.015965
0.043761 -0.015838
0.042689 -0.015737
0.041591 -0.015696
0.040487 -0.015743
0.039390 -0.015892
0.038295 -0.016148
0.037185 -0.016505
0.036034 -0.016945
0.034817 -0.017448
0.033512 -0.017988
0.032102 -0.018539
0.030581 -0.019073
0.028944 -0.019563
0.027193 -0.019985
0.025334 -0.020320
0.023374 -0.020555
0.021328 -0.020688
0.019214 -0.020723
0.017057 -0.020670
0.014884 -0.020548
0.012725 -0.020374
0.010604 -0.020165
0.008540 -0.019933
0.006544 -0.019684
0.004619 -0.019421
0.002767 -0.019145
0.000985 -0.018856
-0.000729 -0.018554
-0.002374 -0.018242
-0.003951 -0.017920
-0.005460 -0.017584
-0.006901 -0.017230
-0.008276 -0.016852
-0.009586 -0.016443
-0.010833 -0.015994
-0.012014 -0.015502
-0.013126 -0.014961
-0.014163 -0.014370
-0.015121 -0.013723
-0.015995 -0.013020
-0.016781 -0.012258
-0.017474 -0.011436
-0.018070 -0.010557
-0.018558 -0.009629
-0.018926 -0.008665
-0.019164 -0.007680
-0.019263 -0.006688
-0.019220 -0.005703
-0.019034 -0.004736
-0.018713 -0.003792
-0.018265 -0.002875
-0.017699 -0.001988
-0.017028 -0.001130
-0.016262 -0.000298
-0.015413 0.000511
-0.014496 0.001305
-0.013529 0.002090
-0.012527 0.002870
-0.011509 0.003647
-0.010485 0.004415
-0.009461 0.005163
-0.008435 0.005873
-0.007404 0.006526
-0.006362 0.007105
-0.005305 0.007592
-0.004233 0.007978
-0.003148 0.008257
-0.002055 0.008431
-0.000962 0.008503
0.000126 0.008482
-0.014705 -0.034406
-0.013197 -0.034111
-0.011762 -0.033863
-0.010443 -0.033662
-0.009274 -0.033499
-0.008270 -0.033363
-0.007434 -0.033242
-0.006754 -0.033121
-0.006213 -0.032987
-0.005792 -0.032834
-0.005477 -0.032655
-0.005250 -0.032451
-0.005098 -0.032224
-0.005004 -0.031982
-0.004948 -0.031736
-0.004912 -0.031500
-0.004873 -0.031292
-0.004818 -0.031125
-0.004743 -0.031012
-0.004659 -0.030956
-0.004592 -0.030953
-0.004574 -0.030992
-0.004639 -0.031057
-0.004815 -0.031129
-0.005124 -0.031190
-0.005575 -0.031224
-0.006169 -0.031218
-0.006902 -0.031164
-0.007762 -0.031056
-0.008737 -0.030894
-0.009814 -0.030681
-0.010979 -0.030422
-0.012220 -0.030123
-0.013526 -0.029792
-0.014891 -0.029437
-0.016310 -0.029060
-0.017783 -0.028665
-0.019311 -0.028251
-0.020889 -0.027820
-0.022512 -0.027377
-0.024167 -0.026932
-0.025843 -0.026493
-0.027535 -0.026068
-0.029240 -0.025655
-0.030962 -0.025252
-0.032704 -0.024849
-0.034462 -0.024439
-0.036226 -0.024013
-0.037980 -0.023562
-0.039705 -0.023078
-0.041388 -0.022551
-0.043021 -0.021968
-0.044608 -0.021316
-0.046157 -0.020576
-0.047683 -0.019731
-0.049188 -0.018767
-0.050663 -0.017682
-0.052078 -0.016489
-0.053394 -0.015214
-0.054568 -0.013890
-0.055566 -0.012555
-0.056368 -0.011241
-0.056970 -0.009976
-0.057377 -0.008781
-0.057601 -0.007675
-0.057654 -0.006667
-0.057545 -0.005764
-0.057276 -0.004957
-0.056847 -0.004231
-0.056262 -0.003561
-0.055529 -0.002914
-0.054664 -0.002254
-0.053686 -0.001548
-0.052611 -0.000770
-0.051440 0.000091
-0.050165 0.001026
-0.048764 0.002013
-0.047217 0.003024
-0.045504 0.004029
-0.043620 0.005006
-0.041570 0.005938
-0.039370 0.006817
-0.037039 0.007636
-0.034601 0.008396
-0.032082 0.009096
-0.029507 0.009737
-0.026898 0.010324
-0.024270 0.010867
-0.021638 0.011380
-0.019015 0.011875
-0.016409 0.012365
-0.013828 0.012854
-0.011273 0.013339
-0.008748 0.013813
-0.006259 0.014261
-0.003813 0.014671
-0.001426 0.015030
0.000888 0.015334
0.003112 0.015577
0.005230 0.015762
0.007231 0.015892
0.021847 -0.000098
0.023608 0.000408
0.025382 0.000963
0.027158 0.001572
0.028928 0.002239
0.030693 0.002968
0.032459 0.003756
0.034245 0.004592
0.036076 0.005452
0.037988 0.006298
0.040013 0.007083
0.042173 0.007763
0.044460 0.008310
0.046830 0.008715
0.049213 0.008990
0.051527 0.009157
0.053699 0.009242
0.055665 0.009270
0.057378 0.009259
0.058804 0.009225
0.059922 0.009183
0.060722 0.009147
0.061215 0.009131
0.061428 0.009151
0.061407 0.009219
0.061216 0.009342
0.060932 0.009511
0.060639 0.009699
0.060415 0.009860
0.060318 0.009938
0.060367 0.009888
0.060530 0.009685
0.060733 0.009334
0.060878 0.008857
0.060864 0.008286
0.060605 0.007651
0.060038 0.006973
0.059115 0.006268
0.057811 0.005549
0.056119 0.004828
0.054055 0.004118
0.051650 0.003432
0.048956 0.002781
0.046036 0.002172
0.042963 0.001609
0.039819 0.001090
0.036680 0.000607
0.033607 0.000149
0.030638 -0.000294
0.027778 -0.000724
0.025012 -0.001134
0.022309 -0.001515
0.019639 -0.001858
0.016982 -0.002157
0.014324 -0.002410
0.011663 -0.002624
0.008999 -0.002803
0.006342 -0.002955
0.003707 -0.003087
0.001119 -0.003202
-0.001394 -0.003302
-0.003806 -0.003390
-0.006103 -0.003462
-0.008279 -0.003517
-0.010344 -0.003548
-0.012317 -0.003546
-0.014228 -0.003504
-0.016098 -0.003415
-0.017937 -0.003281
-0.019733 -0.003110
-0.021454 -0.002917
-0.023056 -0.002722
-0.024492 -0.002542
-0.025723 -0.002394
-0.026714 -0.002290
-0.027442 -0.002239
-0.027890 -0.002244
-0.028053 -0.002303
-0.027933 -0.002410
-0.027548 -0.002553
-0.026928 -0.002710
-0.026118 -0.002856
-0.025179 -0.002957
-0.024178 -0.002978
-0.023178 -0.002887
-0.022225 -0.002666
-0.021333 -0.002318
-0.020488 -0.001867
-0.019650 -0.001350
-0.018771 -0.000811
-0.017807 -0.000291
-0.016722 0.000177
-0.015495 0.000569
-0.014115 0.000869
-0.012581 0.001068
-0.010903 0.001164
-0.009099 0.001159
-0.007192 0.001062
-0.005218 0.000885
-0.003214 0.000650
-0.001227 0.000380
-0.000258 0.072190
0.001590 0.072688
0.003460 0.073042
0.005342 0.073272
0.007227 0.073398
0.009109 0.073441
0.010990 0.073416
0.012869 0.073330
0.014742 0.073176
0.016599 0.072941
0.018421 0.072604
0.020185 0.072143
0.021865 0.071541
0.023436 0.070783
0.024877 0.069859
0.026169 0.068765
0.027300 0.067501
0.028261 0.066070
0.029048 0.064483
0.029662 0.062755
0.030109 0.060906
0.030404 0.058959
0.030566 0.056941
0.030624 0.054879
0.030605 0.052802
0.030537 0.050736
0.030436 0.048701
0.030309 0.046707
0.030146 0.044758
0.029929 0.042849
0.029634 0.040971
0.029236 0.039113
0.028715 0.037265
0.028057 0.035419
0.027252 0.033566
0.026299 0.031704
0.025202 0.029829
0.023969 0.027946
0.022618 0.026061
0.021171 0.024186
0.019651 0.022334
0.018083 0.020517
0.016488 0.018751
0.014878 0.017051
0.013259 0.015434
0.011626 0.013913
0.009972 0.012501
0.008284 0.011206
0.006554 0.010032
0.004780 0.008980
0.002968 0.008046
0.001129 0.007226
-0.000719 0.006512
-0.002556 0.005895
-0.004358 0.005367
-0.006106 0.004920
-0.007776 0.004548
-0.009349 0.004248
-0.010804 0.004021
-0.012127 0.003870
-0.013310 0.003796
-0.014354 0.003802
-0.015269 0.003889
-0.016072 0.004054
-0.016784 0.004292
-0.017423 0.004597
-0.018003 0.004961
-0.018533 0.005376
-0.019010 0.005835
-0.019428 0.006330
-0.019773 0.006855
-0.020032 0.007404
-0.020191 0.007974
-0.020241 0.008562
-0.020174 0.009167
-0.019988 0.009793
-0.019684 0.010444
-0.019268 0.011124
-0.018746 0.011840
-0.018128 0.012592
-0.017425 0.013381
-0.016645 0.014199
-0.015796 0.015038
-0.014881 0.015887
-0.013904 0.016734
-0.012865 0.017567
-0.011766 0.018374
-0.010609 0.019146
-0.009398 0.019871
-0.008142 0.020541
-0.006855 0.021149
-0.005553 0.021688
-0.004258 0.022158
-0.002991 0.022560
-0.001779 0.022898
-0.000642 0.023177
0.000398 0.023404
0.001329 0.023582
0.002143 0.023713
0.002843 0.023798
0.003439 0.023835
0.009931 0.004876
0.011663 0.005345
0.013343 0.005805
0.014991 0.006261
0.016626 0.006720
0.018262 0.007185
0.019907 0.007658
0.021558 0.008129
0.023201 0.008584
0.024814 0.009003
0.026367 0.009361
0.027829 0.009636
0.029172 0.009807
0.030376 0.009857
0.031425 0.009777
0.032317 0.009558
0.033053 0.009200
0.033645 0.008703
0.034102 0.008076
0.034437 0.007329
0.034654 0.006479
0.034760 0.005544
0.034756 0.004544
0.034646 0.003498
0.034431 0.002426
0.034110 0.001340
0.033679 0.000248
0.033131 -0.000850
0.032458 -0.001960
0.031656 -0.003091
0.030729 -0.004251
0.029691 -0.005451
0.028566 -0.006701
0.027384 -0.008007
0.026176 -0.009375
0.024969 -0.010803
0.023774 -0.012281
0.022585 -0.013793
0.021385 -0.015314
0.020148 -0.016819
0.018846 -0.018286
0.017453 -0.019693
0.015952 -0.021026
0.014329 -0.022273
0.012572 -0.023428
0.010677 -0.024487
0.008644 -0.025454
0.006485 -0.026332
0.004227 -0.027128
0.001909 -0.027846
-0.000415 -0.028493
-0.002686 -0.029076
-0.004848 -0.029602
-0.006857 -0.030078
-0.008684 -0.030508
-0.010317 -0.030890
-0.011755 -0.031217
-0.013004 -0.031477
-0.014071 -0.031658
-0.014975 -0.031745
-0.015734 -0.031729
-0.016377 -0.031603
-0.016934 -0.031364
-0.017439 -0.031013
-0.017927 -0.030557
-0.018431 -0.030004
-0.018973 -0.029364
-0.019560 -0.028648
-0.020181 -0.027859
-0.020807 -0.027001
-0.021404 -0.026074
-0.021932 -0.025078
-0.022362 -0.024014
-0.022672 -0.022885
-0.022848 -0.021694
-0.022883 -0.020447
-0.022776 -0.019144
-0.022525 -0.017786
-0.022132 -0.016374
-0.021600 -0.014906
-0.020934 -0.013384
-0.020142 -0.011811
-0.019237 -0.010190
-0.018230 -0.008529
-0.017140 -0.006833
-0.015981 -0.005107
-0.014770 -0.003353
-0.013524 -0.001573
-0.012257 0.000234
-0.010985 0.002062
-0.009723 0.003904
-0.008485 0.005743
-0.007280 0.007556
-0.006115 0.009318
-0.004993 0.011006
-0.003914 0.012600
-0.002882 0.014089
-0.001896 0.015465
-0.000959 0.016724
-0.000076 0.017867
0.000753 0.018895
0.010462 0.026360
0.012205 0.026786
0.013989 0.027165
0.015792 0.027495
0.017598 0.027776
0.019391 0.028014
0.021163 0.028217
0.022907 0.028393
0.024622 0.028548
0.026302 0.028685
0.027944 0.028800
0.029540 0.028884
0.031083 0.028923
0.032562 0.028897
0.033968 0.028786
0.035290 0.028573
0.036516 0.028243
0.037630 0.027791
0.038620 0.027219
0.039472 0.026535
0.040178 0.025759
0.040732 0.024913
0.041138 0.024027
0.041404 0.023136
0.041546 0.022270
0.041580 0.021457
0.041518 0.020713
0.041365 0.020040
0.041119 0.019422
0.040771 0.018834
0.040310 0.018243
0.039727 0.017617
0.039016 0.016927
0.038173 0.016151
0.037194 0.015278
0.036075 0.014303
0.034810 0.013235
0.033392 0.012089
0.031818 0.010892
0.030086 0.009673
0.028201 0.008466
0.026173 0.007300
0.024015 0.006205
0.021746 0.005202
0.019384 0.004307
0.016947 0.003525
0.014447 0.002854
0.011896 0.002280
0.009302 0.001789
0.006676 0.001365
0.004031 0.000997
0.001383 0.000681
-0.001255 0.000415
-0.003869 0.000203
-0.006448 0.000050
-0.008983 -0.000034
-0.011461 -0.000041
-0.013864 0.000035
-0.016172 0.000201
-0.018367 0.000455
-0.020433 0.000795
-0.022361 0.001211
-0.024148 0.001691
-0.025798 0.002218
-0.027324 0.002778
-0.028739 0.003355
-0.030055 0.003937
-0.031277 0.004519
-0.032400 0.005101
-0.033409 0.005688
-0.034284 0.006291
-0.035008 0.006920
-0.035565 0.007585
-0.035946 0.008295
-0.036145 0.009054
-0.036160 0.009865
-0.035988 0.010724
-0.035628 0.011622
-0.035081 0.012546
-0.034348 0.013481
-0.033436 0.014413
-0.032354 0.015332
-0.031115 0.016228
-0.029736 0.017098
-0.028235 0.017940
-0.026631 0.018754
-0.024939 0.019538
-0.023173 0.020288
-0.021345 0.020999
-0.019467 0.021659
-0.017549 0.022256
-0.015605 0.022774
-0.013649 0.023199
-0.011697 0.023514
-0.009763 0.023707
-0.007860 0.023768
-0.006001 0.023691
-0.004195 0.023474
-0.002451 0.023123
-0.000779 0.022647
0.000818 0.022064
0.018944 0.031880
0.020657 0.032328
0.022259 0.032712
0.023755 0.033046
0.025155 0.033351
0.026480 0.033653
0.027752 0.033975
0.028996 0.034335
0.030230 0.034739
0.031460 0.035176
0.032677 0.035618
0.033864 0.036028
0.034995 0.036367
0.036037 0.036602
0.036955 0.036710
0.037714 0.036679
0.038281 0.036505
0.038629 0.036190
0.038738 0.035739
0.038596 0.035162
0.038201 0.034468
0.037560 0.033674
0.036687 0.032794
0.035611 0.031849
0.034365 0.030861
0.032992 0.029850
0.031538 0.028834
0.030047 0.027820
0.028555 0.026806
0.027089 0.025777
0.025662 0.024717
0.024273 0.023612
0.022905 0.022456
0.021530 0.021255
0.020119 0.020020
0.018641 0.018768
0.017072 0.017517
0.015395 0.016281
0.013603 0.015075
0.011696 0.013912
0.009681 0.012803
0.007572 0.011755
0.005387 0.010777
0.003148 0.009872
0.000872 0.009041
-0.001421 0.008283
-0.003720 0.007591
-0.006017 0.006955
-0.008311 0.006364
-0.010598 0.005810
-0.012870 0.005285
-0.015112 0.004788
-0.017303 0.004321
-0.019418 0.003885
-0.021432 0.003481
-0.023322 0.003112
-0.025069 0.002779
-0.026655 0.002486
-0.028062 0.002239
-0.029274 0.002045
-0.030282 0.001911
-0.031082 0.001842
-0.031685 0.001844
-0.032108 0.001919
-0.032383 0.002064
-0.032549 0.002277
-0.032651 0.002551
-0.032734 0.002877
-0.032829 0.003249
-0.032951 0.003655
-0.033094 0.004086
-0.033231 0.004531
-0.033323 0.004979
-0.033331 0.005419
-0.033215 0.005842
-0.032943 0.006241
-0.032489 0.006612
-0.031838 0.006956
-0.030982 0.007275
-0.029923 0.007573
-0.028674 0.007857
-0.027256 0.008135
-0.025698 0.008416
-0.024035 0.008711
-0.022301 0.009027
-0.020526 0.009368
-0.018732 0.009736
-0.016927 0.010125
-0.015110 0.010524
-0.013273 0.010921
-0.011406 0.011301
-0.009501 0.011648
-0.007559 0.011946
-0.005587 0.012179
-0.003598 0.012338
-0.001612 0.012413
0.000349 0.012402
0.002262 0.012305
0.004100 0.012127
0.005838 0.011875
0.007451 0.011559
0.037416 -0.007915
0.039024 -0.007465
0.040499 -0.007012
0.041846 -0.006538
0.043078 -0.006022
0.044215 -0.005450
0.045275 -0.004811
0.046277 -0.004111
0.047230 -0.003366
0.048142 -0.002609
0.049016 -0.001880
0.049853 -0.001221
0.050648 -0.000668
0.051391 -0.000247
0.052060 0.000031
0.052626 0.000166
0.053052 0.000169
0.053303 0.000056
0.053348 -0.000156
0.053165 -0.000448
0.052744 -0.000802
0.052090 -0.001198
0.051217 -0.001619
0.050152 -0.002047
0.048927 -0.002464
0.047578 -0.002861
0.046139 -0.003233
0.044645 -0.003585
0.043124 -0.003934
0.041601 -0.004299
0.040094 -0.004701
0.038611 -0.005154
0.037150 -0.005664
0.035699 -0.006227
0.034238 -0.006833
0.032743 -0.007468
0.031190 -0.008120
0.029561 -0.008777
0.027844 -0.009430
0.026035 -0.010070
0.024137 -0.010689
0.022159 -0.011279
0.020109 -0.011836
0.017998 -0.012355
0.015837 -0.012835
0.013637 -0.013276
0.011410 -0.013681
0.009167 -0.014053
0.006923 -0.014392
0.004694 -0.014695
0.002497 -0.014958
0.000349 -0.015172
-0.001734 -0.015333
-0.003738 -0.015436
-0.005652 -0.015482
-0.007465 -0.015475
-0.009172 -0.015419
-0.010762 -0.015322
-0.012224 -0.015189
-0.013547 -0.015023
-0.014726 -0.014826
-0.015762 -0.014596
-0.016666 -0.014333
-0.017454 -0.014031
-0.018149 -0.013687
-0.018771 -0.013297
-0.019339 -0.012856
-0.019864 -0.012361
-0.020348 -0.011812
-0.020783 -0.011210
-0.021153 -0.010563
-0.021437 -0.009881
-0.021615 -0.009176
-0.021670 -0.008465
-0.021587 -0.007758
-0.021357 -0.007068
-0.020978 -0.006402
-0.020450 -0.005764
-0.019781 -0.005155
-0.018986 -0.004574
-0.018081 -0.004015
-0.017091 -0.003470
-0.016036 -0.002930
-0.014940 -0.002383
-0.013818 -0.001821
-0.012681 -0.001237
-0.011529 -0.000630
-0.010355 -0.000010
-0.009151 0.000612
-0.007907 0.001212
-0.006619 0.001769
-0.005287 0.002259
-0.003918 0.002664
-0.002523 0.002970
-0.001117 0.003171
0.000284 0.003266
0.001662 0.003258
0.002999 0.003156
0.004280 0.002970
0.005491 0.002712
0.006620 0.002395
0.031038 0.000848
0.032895 0.001324
0.034808 0.001769
0.036780 0.002192
0.038812 0.002604
0.040898 0.003008
0.043023 0.003402
0.045166 0.003775
0.047301 0.004112
0.049403 0.004394
0.051451 0.004601
0.053426 0.004714
0.055311 0.004719
0.057086 0.004604
0.058733 0.004365
0.060230 0.004003
0.061557 0.003524
0.062698 0.002942
0.063646 0.002275
0.064403 0.001545
0.064980 0.000780
0.065398 0.000009
0.065684 -0.000736
0.065869 -0.001429
0.065981 -0.002054
0.066043 -0.002604
0.066075 -0.003088
0.066087 -0.003530
0.066090 -0.003959
0.066088 -0.004409
0.066081 -0.004910
0.066059 -0.005484
0.066001 -0.006145
0.065875 -0.006895
0.065642 -0.007728
0.065260 -0.008633
0.064692 -0.009592
0.063910 -0.010588
0.062895 -0.011600
0.061644 -0.012602
0.060160 -0.013572
0.058462 -0.014483
0.056573 -0.015317
0.054527 -0.016058
0.052356 -0.016699
0.050098 -0.017246
0.047787 -0.017709
0.045457 -0.018108
0.043134 -0.018459
0.040840 -0.018782
0.038585 -0.019086
0.036369 -0.019377
0.034182 -0.019654
0.032011 -0.019912
0.029839 -0.020145
0.027653 -0.020345
0.025441 -0.020504
0.023202 -0.020616
0.020936 -0.020673
0.018651 -0.020668
0.016359 -0.020595
0.014070 -0.020451
0.011797 -0.020235
0.009549 -0.019947
0.007336 -0.019592
0.005168 -0.019171
0.003060 -0.018688
0.001026 -0.018146
-0.000914 -0.017542
-0.002744 -0.016877
-0.004448 -0.016148
-0.006014 -0.015355
-0.007431 -0.014499
-0.008693 -0.013582
-0.009793 -0.012607
-0.010731 -0.011579
-0.011506 -0.010502
-0.012121 -0.009381
-0.012580 -0.008224
-0.012894 -0.007035
-0.013073 -0.005820
-0.013133 -0.004585
-0.013091 -0.003330
-0.012967 -0.002056
-0.012777 -0.000761
-0.012536 0.000557
-0.012254 0.001899
-0.011935 0.003258
-0.011577 0.004623
-0.011176 0.005975
-0.010728 0.007293
-0.010227 0.008555
-0.009672 0.009740
-0.009063 0.010830
-0.008402 0.011812
-0.007698 0.012676
-0.006959 0.013416
-0.006199 0.014030
-0.005432 0.014522
-0.004674 0.014902
-0.003944 0.015185
0.014500 0.035524
0.016217 0.036028
0.017850 0.036521
0.019404 0.037017
0.020886 0.037531
0.022300 0.038076
0.023647 0.038657
0.024919 0.039271
0.026104 0.039904
0.027186 0.040536
0.028151 0.041145
0.028984 0.041706
0.029679 0.042197
0.030232 0.042603
0.030641 0.042909
0.030909 0.043109
0.031039 0.043200
0.031033 0.043183
0.030898 0.043067
0.030639 0.042860
0.030269 0.042577
0.029799 0.042233
0.029246 0.041844
0.028627 0.041428
0.027959 0.041000
0.027258 0.040571
0.026537 0.040147
0.025805 0.039724
0.025066 0.039295
0.024326 0.038844
0.023584 0.038356
0.022842 0.037815
0.022097 0.037208
0.021345 0.036529
0.020577 0.035776
0.019785 0.034950
0.018956 0.034059
0.018080 0.033108
0.017146 0.032107
0.016147 0.031065
0.015079 0.029992
0.013940 0.028899
0.012733 0.027798
0.011462 0.026699
0.010134 0.025615
0.008756 0.024553
0.007337 0.023521
0.005885 0.022522
0.004410 0.021558
0.002918 0.020630
0.001418 0.019736
-0.000084 0.018877
-0.001586 0.018051
-0.003082 0.017260
-0.004571 0.016503
-0.006049 0.015781
-0.007512 0.015095
-0.008955 0.014447
-0.010373 0.013839
-0.011760 0.013272
-0.013110 0.012751
-0.014420 0.012277
-0.015688 0.011854
-0.016915 0.011484
-0.018105 0.011167
-0.019264 0.010904
-0.020397 0.010694
-0.021514 0.010536
-0.022619 0.010427
-0.023715 0.010364
-0.024800 0.010340
-0.025868 0.010351
-0.026908 0.010389
-0.027905 0.010447
-0.028840 0.010519
-0.029695 0.010596
-0.030452 0.010675
-0.031095 0.010750
-0.031613 0.010819
-0.031997 0.010879
-0.032247 0.010931
-0.032364 0.010975
-0.032359 0.011013
-0.032242 0.011047
-0.032031 0.011081
-0.031741 0.011117
-0.031384 0.011158
-0.030970 0.011203
-0.030498 0.011252
-0.029963 0.011300
-0.029352 0.011341
-0.028651 0.011367
-0.027844 0.011369
-0.026917 0.011340
-0.025861 0.011270
-0.024670 0.011154
-0.023342 0.010984
-0.021885 0.010755
-0.020306 0.010465
-0.018623 0.010113
-0.016852 0.009699
0.011753 0.024967
0.013532 0.025478
0.015286 0.026036
0.017033 0.026641
0.018787 0.027288
0.020546 0.027963
0.022300 0.028648
0.024028 0.029319
0.025701 0.029951
0.027292 0.030521
0.028773 0.031009
0.030121 0.031401
0.031316 0.031683
0.032346 0.031849
0.033206 0.031894
0.033901 0.031815
0.034450 0.031610
0.034879 0.031281
0.035217 0.030835
0.035494 0.030284
0.035728 0.029653
0.035928 0.028974
0.036093 0.028282
0.036216 0.027609
0.036282 0.026975
0.036271 0.026387
0.036157 0.025841
0.035913 0.025323
0.035516 0.024818
0.034948 0.024307
0.034203 0.023775
0.033283 0.023207
0.032206 0.022587
0.030998 0.021898
0.029700 0.021123
0.028358 0.020244
0.027015 0.019252
0.025699 0.018151
0.024415 0.016964
0.023147 0.015722
0.021863 0.014465
0.020532 0.013230
0.019124 0.012047
0.017616 0.010938
0.015993 0.009914
0.014244 0.008980
0.012371 0.008135
0.010385 0.007376
0.008305 0.006699
0.006160 0.006095
0.003984 0.005555
0.001815 0.005067
-0.000312 0.004617
-0.002362 0.004192
-0.004310 0.003778
-0.006140 0.003373
-0.007844 0.002979
-0.009423 0.002608
-0.010890 0.002272
-0.012262 0.001980
-0.013561 0.001738
-0.014805 0.001545
-0.016013 0.001397
-0.017201 0.001289
-0.018377 0.001213
-0.019541 0.001168
-0.020680 0.001149
-0.021777 0.001159
-0.022807 0.001199
-0.023751 0.001272
-0.024594 0.001384
-0.025330 0.001540
-0.025961 0.001747
-0.026497 0.002016
-0.026946 0.002350
-0.027313 0.002751
-0.027592 0.003209
-0.027770 0.003709
-0.027834 0.004231
-0.027771 0.004756
-0.027573 0.005267
-0.027234 0.005749
-0.026755 0.006194
-0.026138 0.006595
-0.025387 0.006949
-0.024509 0.007256
-0.023514 0.007520
-0.022422 0.007744
-0.021259 0.007938
-0.020057 0.008112
-0.018856 0.008279
-0.017693 0.008452
-0.016593 0.008638
-0.015571 0.008833
-0.014619 0.009025
-0.013721 0.009197
-0.012853 0.009326
-0.011990 0.009395
-0.011111 0.009391
-0.010196 0.009306
-0.009231 0.009139
0.021257 0.018398
0.023034 0.018851
0.024749 0.019242
0.026409 0.019580
0.028021 0.019880
0.029591 0.020153
0.031120 0.020408
0.032600 0.020645
0.034013 0.020855
0.035335 0.021022
0.036539 0.021125
0.037600 0.021143
0.038503 0.021053
0.039241 0.020838
0.039819 0.020481
0.040250 0.019972
0.040549 0.019302
0.040730 0.018472
0.040797 0.017488
0.040745 0.016369
0.040565 0.015138
0.040245 0.013826
0.039780 0.012460
0.039170 0.011070
0.038418 0.009678
0.037531 0.008301
0.036510 0.006949
0.035360 0.005624
0.034083 0.004322
0.032686 0.003030
0.031183 0.001736
0.029598 0.000422
0.027963 -0.000927
0.026316 -0.002328
0.024693 -0.003791
0.023119 -0.005319
0.021603 -0.006901
0.020135 -0.008519
0.018696 -0.010145
0.017259 -0.011750
0.015803 -0.013306
0.014311 -0.014791
0.012773 -0.016184
0.011185 -0.017472
0.009546 -0.018644
0.007855 -0.019696
0.006119 -0.020627
0.004346 -0.021441
0.002553 -0.022143
0.000766 -0.022741
-0.000986 -0.023244
-0.002669 -0.023660
-0.004252 -0.023994
-0.005710 -0.024251
-0.007030 -0.024430
-0.008202 -0.024529
-0.009225 -0.024547
-0.010100 -0.024482
-0.010829 -0.024338
-0.011416 -0.024117
-0.011864 -0.023827
-0.012184 -0.023471
-0.012389 -0.023050
-0.012498 -0.022562
-0.012536 -0.022004
-0.012527 -0.021370
-0.012492 -0.020657
-0.012449 -0.019857
-0.012411 -0.018963
-0.012386 -0.017966
-0.012378 -0.016858
-0.012389 -0.015629
-0.012420 -0.014277
-0.012462 -0.012808
-0.012501 -0.011239
-0.012519 -0.009596
-0.012492 -0.007910
-0.012397 -0.006213
-0.012213 -0.004534
-0.011928 -0.002901
-0.011535 -0.001333
-0.011034 0.000157
-0.010436 0.001563
-0.009752 0.002886
-0.009002 0.004132
-0.008205 0.005313
-0.007386 0.006443
-0.006569 0.007541
-0.005780 0.008624
-0.005041 0.009708
-0.004370 0.010803
-0.003774 0.011909
-0.003245 0.013011
-0.002770 0.014089
-0.002326 0.015112
-0.001889 0.016051
-0.001439 0.016877
-0.000960 0.017567
-0.000442 0.018105
0.000119 0.018480
0.000725 0.018686
-0.028063 0.021236
-0.026408 0.021656
-0.024697 0.022006
-0.022930 0.022285
-0.021111 0.022493
-0.019244 0.022622
-0.017339 0.022668
-0.015405 0.022624
-0.013454 0.022488
-0.011496 0.022262
-0.009542 0.021946
-0.007603 0.021537
-0.005694 0.021033
-0.003831 0.020426
-0.002032 0.019711
-0.000311 0.018883
0.001322 0.017942
0.002860 0.016893
0.004306 0.015747
0.005669 0.014522
0.006963 0.013244
0.008207 0.011938
0.009422 0.010635
0.010618 0.009356
0.011798 0.008113
0.012948 0.006904
0.014049 0.005716
0.015077 0.004528
0.016011 0.003317
0.016834 0.002062
0.017534 0.000744
0.018102 -0.000651
0.018534 -0.002131
0.018827 -0.003698
0.018984 -0.005353
0.019007 -0.007092
0.018899 -0.008908
0.018664 -0.010788
0.018306 -0.012715
0.017826 -0.014668
0.017226 -0.016620
0.016501 -0.018547
0.015644 -0.020426
0.014644 -0.022246
0.013489 -0.024000
0.012171 -0.025691
0.010695 -0.027325
0.009076 -0.028904
0.007340 -0.030425
0.005522 -0.031879
0.003655 -0.033250
0.001777 -0.034519
-0.000083 -0.035665
-0.001894 -0.036672
-0.003636 -0.037527
-0.005289 -0.038222
-0.006842 -0.038753
-0.008289 -0.039117
-0.009634 -0.039318
-0.010890 -0.039361
-0.012087 -0.039262
-0.013268 -0.039044
-0.014490 -0.038738
-0.015816 -0.038383
-0.017299 -0.038012
-0.018965 -0.037650
-0.020798 -0.037300
-0.022744 -0.036945
-0.024725 -0.036551
-0.026660 -0.036073
-0.028480 -0.035468
-0.030125 -0.034699
-0.031553 -0.033741
-0.032734 -0.032576
-0.033649 -0.031197
-0.034286 -0.029606
-0.034644 -0.027812
-0.034729 -0.025832
-0.034561 -0.023690
-0.034166 -0.021416
-0.033587 -0.019050
-0.032872 -0.016633
-0.032076 -0.014208
-0.031250 -0.011812
-0.030432 -0.009471
-0.029636 -0.007197
-0.028857 -0.004991
-0.028072 -0.002846
-0.027251 -0.000750
-0.026371 0.001306
-0.025411 0.003323
-0.024362 0.005300
-0.023222 0.007230
-0.021993 0.009103
-0.020682 0.010907
-0.019297 0.012627
-0.017852 0.014250
-0.016360 0.015761
-0.014836 0.017150
-0.013296 0.018407
-0.011751 0.019532
0.014829 0.040275
0.016605 0.040789
0.018289 0.041291
0.019900 0.041789
0.021446 0.042284
0.022924 0.042764
0.024319 0.043210
0.025608 0.043596
0.026762 0.043893
0.027752 0.044075
0.028555 0.044121
0.029151 0.044012
0.029526 0.043739
0.029674 0.043296
0.029594 0.042685
0.029292 0.041910
0.028782 0.040982
0.028084 0.039914
0.027221 0.038725
0.026221 0.037434
0.025109 0.036064
0.023907 0.034637
0.022632 0.033172
0.021296 0.031684
0.019904 0.030184
0.018457 0.028676
0.016955 0.027159
0.015399 0.025632
0.013792 0.024093
0.012138 0.022540
0.010448 0.020974
0.008733 0.019395
0.007006 0.017806
0.005281 0.016208
0.003573 0.014607
0.001897 0.013008
0.000266 0.011421
-0.001313 0.009859
-0.002836 0.008337
-0.004310 0.006868
-0.005743 0.005466
-0.007149 0.004141
-0.008547 0.002898
-0.009954 0.001741
-0.011381 0.000670
-0.012838 -0.000315
-0.014322 -0.001212
-0.015823 -0.002020
-0.017320 -0.002736
-0.018792 -0.003357
-0.020212 -0.003881
-0.021557 -0.004309
-0.022807 -0.004643
-0.023946 -0.004884
-0.024963 -0.005034
-0.025850 -0.005094
-0.026601 -0.005062
-0.027218 -0.004937
-0.027703 -0.004719
-0.028065 -0.004408
-0.028316 -0.004008
-0.028470 -0.003523
-0.028540 -0.002957
-0.028539 -0.002317
-0.028475 -0.001609
-0.028355 -0.000837
-0.028178 -0.000008
-0.027944 0.000873
-0.027649 0.001800
-0.027291 0.002767
-0.026868 0.003770
-0.026380 0.004803
-0.025830 0.005860
-0.025219 0.006936
-0.024550 0.008024
-0.023825 0.009116
-0.023046 0.010201
-0.022215 0.011270
-0.021333 0.012312
-0.020399 0.013319
-0.019412 0.014283
-0.018372 0.015199
-0.017275 0.016065
-0.016122 0.016880
-0.014914 0.017645
-0.013653 0.018362
-0.012347 0.019033
-0.011006 0.019657
-0.009646 0.020235
-0.008282 0.020762
-0.006934 0.021236
-0.005617 0.021648
-0.004348 0.021993
-0.003139 0.022259
-0.002000 0.022439
-0.000938 0.022523
0.000045 0.022505
0.000951 0.022378
0.001784 0.022138
0.002553 0.021786
0.003268 0.021325
-0.008122 -0.016115
-0.006432 -0.015697
-0.004700 -0.015302
-0.002956 -0.014940
-0.001218 -0.014615
0.000512 -0.014320
0.002248 -0.014040
0.004007 -0.013759
0.005808 -0.013459
0.007665 -0.013129
0.009588 -0.012764
0.011580 -0.012367
0.013638 -0.011951
0.015756 -0.011533
0.017921 -0.011136
0.020117 -0.010778
0.022325 -0.010475
0.024521 -0.010236
0.026683 -0.010063
0.028787 -0.009948
0.030816 -0.009878
0.032755 -0.009833
0.034599 -0.009784
0.036349 -0.009704
0.038009 -0.009566
0.039581 -0.009352
0.041063 -0.009059
0.042444 -0.008700
0.043710 -0.008301
0.044845 -0.007896
0.045835 -0.007524
0.046666 -0.007225
0.047328 -0.007029
0.047808 -0.006965
0.048094 -0.007047
0.048170 -0.007285
0.048018 -0.007678
0.047622 -0.008214
0.046969 -0.008874
0.046055 -0.009626
0.044887 -0.010433
0.043480 -0.011255
0.041859 -0.012051
0.040051 -0.012790
0.038081 -0.013448
0.035967 -0.014022
0.033719 -0.014519
0.031341 -0.014961
0.028836 -0.015373
0.026211 -0.015777
0.023473 -0.016187
0.020636 -0.016610
0.017716 -0.017045
0.014729 -0.017487
0.011693 -0.017927
0.008626 -0.018356
0.005546 -0.018762
0.002475 -0.019133
-0.000566 -0.019460
-0.003555 -0.019733
-0.006476 -0.019945
-0.009318 -0.020095
-0.012076 -0.020187
-0.014753 -0.020227
-0.017361 -0.020226
-0.019909 -0.020197
-0.022406 -0.020147
-0.024846 -0.020077
-0.027212 -0.019982
-0.029475 -0.019847
-0.031596 -0.019658
-0.033538 -0.019395
-0.035270 -0.019046
-0.036761 -0.018598
-0.037991 -0.018046
-0.038943 -0.017387
-0.039607 -0.016623
-0.039983 -0.015759
-0.040074 -0.014806
-0.039898 -0.013775
-0.039479 -0.012682
-0.038853 -0.011540
-0.038058 -0.010365
-0.037140 -0.009170
-0.036136 -0.007965
-0.035080 -0.006753
-0.033988 -0.005536
-0.032868 -0.004311
-0.031716 -0.003076
-0.030519 -0.001832
-0.029264 -0.000584
-0.027939 0.000659
-0.026532 0.001884
-0.025036 0.003075
-0.023448 0.004215
-0.021766 0.005287
-0.019994 0.006273
-0.018139 0.007162
-0.016215 0.007943
-0.014238 0.008614
-0.012227 0.009177
-0.017872 0.026657
-0.016186 0.027070
-0.014459 0.027426
-0.012694 0.027724
-0.010890 0.027959
-0.009051 0.028124
-0.007185 0.028210
-0.005302 0.028204
-0.003417 0.028096
-0.001547 0.027876
0.000293 0.027536
0.002085 0.027072
0.003816 0.026481
0.005471 0.025765
0.007038 0.024924
0.008506 0.023963
0.009867 0.022887
0.011113 0.021705
0.012239 0.020430
0.013246 0.019078
0.014136 0.017669
0.014917 0.016224
0.015596 0.014764
0.016179 0.013306
0.016669 0.011861
0.017059 0.010434
0.017340 0.009021
0.017503 0.007613
0.017539 0.006198
0.017447 0.004762
0.017227 0.003295
0.016886 0.001790
0.016431 0.000243
0.015870 -0.001346
0.015209 -0.002974
0.014452 -0.004633
0.013602 -0.006312
0.012658 -0.007993
0.011619 -0.009657
0.010483 -0.011280
0.009251 -0.012837
0.007919 -0.014306
0.006484 -0.015666
0.004943 -0.016904
0.003292 -0.018014
0.001533 -0.018995
-0.000324 -0.019851
-0.002259 -0.020587
-0.004245 -0.021209
-0.006254 -0.021723
-0.008255 -0.022132
-0.010222 -0.022438
-0.012132 -0.022642
-0.013966 -0.022742
-0.015707 -0.022736
-0.017343 -0.022623
-0.018865 -0.022400
-0.020268 -0.022068
-0.021554 -0.021628
-0.022731 -0.021084
-0.023817 -0.020441
-0.024839 -0.019710
-0.025830 -0.018903
-0.026826 -0.018036
-0.027854 -0.017123
-0.028928 -0.016174
-0.030046 -0.015193
-0.031183 -0.014179
-0.032305 -0.013123
-0.033376 -0.012013
-0.034363 -0.010841
-0.035239 -0.009596
-0.035982 -0.008274
-0.036578 -0.006875
-0.037013 -0.005401
-0.037280 -0.003864
-0.037374 -0.002274
-0.037293 -0.000648
-0.037043 0.000994
-0.036633 0.002633
-0.036080 0.004248
-0.035406 0.005820
-0.034640 0.007333
-0.033806 0.008773
-0.032928 0.010131
-0.032020 0.011407
-0.031085 0.012604
-0.030118 0.013729
-0.029110 0.014791
-0.028049 0.015795
-0.026926 0.016743
-0.025733 0.017635
-0.024466 0.018464
-0.023121 0.019225
-0.021698 0.019905
-0.020197 0.020496
-0.018619 0.020987
-0.016968 0.021368
-0.015251 0.021633
-0.013475 0.021777
-0.011650 0.021801
-0.010122 0.044461
-0.008309 0.044922
-0.006449 0.045359
-0.004554 0.045776
-0.002634 0.046182
-0.000694 0.046590
0.001269 0.047016
0.003260 0.047474
0.005290 0.047974
0.007364 0.048511
0.009478 0.049069
0.011621 0.049620
0.013773 0.050134
0.015905 0.050583
0.017983 0.050945
0.019967 0.051208
0.021820 0.051363
0.023506 0.051407
0.024997 0.051337
0.026270 0.051154
0.027310 0.050859
0.028114 0.050456
0.028689 0.049952
0.029057 0.049361
0.029254 0.048699
0.029328 0.047987
0.029341 0.047246
0.029358 0.046492
0.029437 0.045731
0.029620 0.044956
0.029916 0.044151
0.030304 0.043298
0.030730 0.042380
0.031131 0.041387
0.031435 0.040313
0.031583 0.039159
0.031523 0.037928
0.031219 0.036626
0.030648 0.035259
0.029804 0.033836
0.028691 0.032370
0.027327 0.030871
0.025741 0.029355
0.023971 0.027832
0.022059 0.026318
0.020052 0.024823
0.017993 0.023359
0.015916 0.021935
0.013835 0.020555
0.011751 0.019222
0.009650 0.017937
0.007518 0.016700
0.005344 0.015511
0.003122 0.014368
0.000856 0.013272
-0.001445 0.012219
-0.003768 0.011208
-0.006093 0.010238
-0.008401 0.009309
-0.010668 0.008423
-0.012870 0.007587
-0.014991 0.006808
-0.017017 0.006094
-0.018946 0.005453
-0.020787 0.004892
-0.022562 0.004414
-0.024301 0.004016
-0.026044 0.003691
-0.027829 0.003426
-0.029680 0.003206
-0.031598 0.003016
-0.033555 0.002848
-0.035496 0.002701
-0.037357 0.002579
-0.039073 0.002488
-0.040589 0.002432
-0.041863 0.002417
-0.042867 0.002447
-0.043588 0.002525
-0.044024 0.002659
-0.044187 0.002857
-0.044104 0.003129
-0.043813 0.003485
-0.043358 0.003933
-0.042786 0.004470
-0.042141 0.005088
-0.041455 0.005762
-0.040753 0.006458
-0.040045 0.007139
-0.039327 0.007768
-0.038578 0.008316
-0.037765 0.008768
-0.036844 0.009115
-0.035778 0.009355
-0.034534 0.009489
-0.033098 0.009520
-0.031465 0.009454
-0.029648 0.009294
-0.027666 0.009050
-0.025552 0.008733
-0.023343 0.008356
0.004874 0.003847
0.006607 0.004298
0.008339 0.004763
0.010065 0.005247
0.011782 0.005757
0.013490 0.006295
0.015190 0.006859
0.016881 0.007439
0.018562 0.008015
0.020236 0.008565
0.021905 0.009063
0.023575 0.009482
0.025248 0.009802
0.026918 0.010010
0.028568 0.010100
0.030171 0.010078
0.031691 0.009954
0.033089 0.009747
0.034334 0.009473
0.035404 0.009151
0.036287 0.008801
0.036988 0.008440
0.037520 0.008087
0.037908 0.007760
0.038182 0.007468
0.038377 0.007214
0.038524 0.006988
0.038656 0.006764
0.038802 0.006504
0.038985 0.006165
0.039222 0.005706
0.039512 0.005098
0.039830 0.004330
0.040133 0.003406
0.040359 0.002346
0.040443 0.001177
0.040326 -0.000072
0.039960 -0.001375
0.039315 -0.002704
0.038381 -0.004036
0.037163 -0.005350
0.035682 -0.006627
0.033970 -0.007848
0.032067 -0.009000
0.030019 -0.010075
0.027874 -0.011076
0.025678 -0.012010
0.023470 -0.012894
0.021283 -0.013747
0.019139 -0.014583
0.017045 -0.015410
0.014999 -0.016225
0.012989 -0.017021
0.011002 -0.017787
0.009027 -0.018514
0.007057 -0.019196
0.005093 -0.019830
0.003139 -0.020413
0.001205 -0.020944
-0.000702 -0.021419
-0.002571 -0.021833
-0.004400 -0.022181
-0.006192 -0.022455
-0.007960 -0.022654
-0.009725 -0.022774
-0.011513 -0.022814
-0.013350 -0.022773
-0.015255 -0.022648
-0.017237 -0.022431
-0.019284 -0.022117
-0.021368 -0.021700
-0.023447 -0.021182
-0.025470 -0.020567
-0.027384 -0.019864
-0.029139 -0.019084
-0.030688 -0.018241
-0.031995 -0.017348
-0.033032 -0.016417
-0.033783 -0.015458
-0.034247 -0.014479
-0.034438 -0.013482
-0.034390 -0.012466
-0.034148 -0.011424
-0.033770 -0.010348
-0.033316 -0.009228
-0.032842 -0.008052
-0.032389 -0.006815
-0.031973 -0.005516
-0.031581 -0.004163
-0.031181 -0.002768
-0.030723 -0.001352
-0.030153 0.000065
-0.029423 0.001462
-0.028495 0.002820
-0.027343 0.004125
-0.025955 0.005363
-0.024331 0.006525
-0.022484 0.007603
-0.020439 0.008593
-0.018232 0.009497
-0.015909 0.010319
0.026091 -0.019449
0.027794 -0.018961
0.029346 -0.018437
0.030742 -0.017871
0.031984 -0.017257
0.033076 -0.016588
0.034022 -0.015864
0.034827 -0.015091
0.035488 -0.014286
0.035997 -0.013474
0.036346 -0.012683
0.036524 -0.011943
0.036526 -0.011276
0.036349 -0.010698
0.035993 -0.010219
0.035462 -0.009843
0.034757 -0.009569
0.033882 -0.009393
0.032839 -0.009308
0.031635 -0.009305
0.030276 -0.009374
0.028774 -0.009504
0.027143 -0.009683
0.025398 -0.009900
0.023554 -0.010142
0.021627 -0.010402
0.019628 -0.010672
0.017567 -0.010951
0.015455 -0.011239
0.013302 -0.011538
0.011122 -0.011852
0.008928 -0.012179
0.006736 -0.012517
0.004561 -0.012861
0.002415 -0.013204
0.000311 -0.013536
-0.001741 -0.013852
-0.003730 -0.014142
-0.005646 -0.014401
-0.007481 -0.014622
-0.009229 -0.014802
-0.010888 -0.014938
-0.012458 -0.015028
-0.013947 -0.015073
-0.015367 -0.015076
-0.016734 -0.015040
-0.018066 -0.014969
-0.019379 -0.014867
-0.020683 -0.014734
-0.021977 -0.014567
-0.023253 -0.014358
-0.024495 -0.014099
-0.025683 -0.013783
-0.026794 -0.013405
-0.027809 -0.012964
-0.028708 -0.012461
-0.029474 -0.011899
-0.030095 -0.011282
-0.030561 -0.010616
-0.030867 -0.009906
-0.031016 -0.009160
-0.031012 -0.008383
-0.030870 -0.007579
-0.030608 -0.006754
-0.030246 -0.005908
-0.029808 -0.005042
-0.029319 -0.004155
-0.028801 -0.003243
-0.028271 -0.002304
-0.027741 -0.001340
-0.027215 -0.000352
-0.026691 0.000652
-0.026164 0.001664
-0.025625 0.002670
-0.025065 0.003658
-0.024477 0.004614
-0.023853 0.005528
-0.023187 0.006391
-0.022477 0.007198
-0.021717 0.007946
-0.020907 0.008635
-0.020043 0.009270
-0.019125 0.009857
-0.018152 0.010405
-0.017125 0.010923
-0.016041 0.011424
-0.014900 0.011916
-0.013699 0.012408
-0.012433 0.012909
-0.011099 0.013421
-0.009699 0.013947
-0.008238 0.014484
-0.006725 0.015025
-0.005177 0.015562
-0.003610 0.016089
-0.002042 0.016595
-0.000492 0.017072
0.001025 0.017512
0.002495 0.017907
0.003909 0.018250
0.005261 0.018536
-0.027728 0.052815
-0.025934 0.053340
-0.024075 0.053937
-0.022157 0.054572
-0.020188 0.055213
-0.018175 0.055827
-0.016125 0.056390
-0.014038 0.056886
-0.011913 0.057304
-0.009747 0.057641
-0.007540 0.057892
-0.005299 0.058059
-0.003039 0.058140
-0.000775 0.058139
0.001473 0.058058
0.003687 0.057900
0.005853 0.057666
0.007961 0.057356
0.010005 0.056966
0.011981 0.056493
0.013886 0.055933
0.015719 0.055286
0.017481 0.054558
0.019176 0.053761
0.020810 0.052914
0.022397 0.052043
0.023949 0.051173
0.025476 0.050326
0.026976 0.049515
0.028433 0.048734
0.029820 0.047963
0.031105 0.047172
0.032259 0.046323
0.033258 0.045380
0.034085 0.044309
0.034727 0.043086
0.035173 0.041696
0.035407 0.040140
0.035411 0.038428
0.035168 0.036582
0.034660 0.034633
0.033880 0.032617
0.032829 0.030572
0.031522 0.028542
0.029982 0.026566
0.028243 0.024684
0.026339 0.022926
0.024303 0.021310
0.022160 0.019834
0.019930 0.018482
0.017628 0.017221
0.015270 0.016013
0.012874 0.014823
0.010458 0.013623
0.008035 0.012397
0.005616 0.011147
0.003204 0.009886
0.000802 0.008635
-0.001591 0.007424
-0.003973 0.006277
-0.006339 0.005220
-0.008684 0.004271
-0.011002 0.003443
-0.013287 0.002743
-0.015538 0.002170
-0.017762 0.001718
-0.019970 0.001370
-0.022179 0.001105
-0.024399 0.000904
-0.026631 0.000748
-0.028859 0.000632
-0.031051 0.000560
-0.033169 0.000547
-0.035171 0.000613
-0.037019 0.000777
-0.038676 0.001056
-0.040111 0.001460
-0.041295 0.001993
-0.042204 0.002649
-0.042821 0.003421
-0.043136 0.004295
-0.043147 0.005252
-0.042866 0.006274
-0.042313 0.007336
-0.041524 0.008415
-0.040543 0.009488
-0.039424 0.010534
-0.038219 0.011539
-0.036971 0.012502
-0.035708 0.013430
-0.034440 0.014337
-0.033160 0.015240
-0.031851 0.016148
-0.030490 0.017062
-0.029056 0.017969
-0.027529 0.018848
-0.025893 0.019673
-0.024139 0.020418
-0.022265 0.021057
-0.020274 0.021567
-0.018179 0.021934
0.014644 0.038933
0.016418 0.039440
0.018133 0.039921
0.019794 0.040393
0.021409 0.040872
0.022977 0.041367
0.024498 0.041878
0.025964 0.042396
0.027364 0.042903
0.028686 0.043374
0.029921 0.043782
0.031057 0.044104
0.032083 0.044323
0.032983 0.044427
0.033740 0.044413
0.034338 0.044285
0.034764 0.044047
0.035010 0.043708
0.035078 0.043277
0.034975 0.042766
0.034714 0.042186
0.034316 0.041551
0.033804 0.040874
0.033204 0.040166
0.032544 0.039436
0.031854 0.038686
0.031158 0.037911
0.030480 0.037104
0.029839 0.036251
0.029244 0.035341
0.028694 0.034368
0.028177 0.033330
0.027670 0.032233
0.027145 0.031087
0.026575 0.029903
0.025935 0.028692
0.025211 0.027464
0.024393 0.026231
0.023480 0.025001
0.022474 0.023785
0.021383 0.022592
0.020220 0.021429
0.018999 0.020305
0.017736 0.019221
0.016448 0.018180
0.015154 0.017180
0.013866 0.016218
0.012597 0.015291
0.011350 0.014398
0.010128 0.013538
0.008924 0.012713
0.007732 0.011923
0.006544 0.011168
0.005355 0.010449
0.004160 0.009765
0.002958 0.009115
0.001750 0.008501
0.000539 0.007928
-0.000671 0.007402
-0.001875 0.006930
-0.003069 0.006520
-0.004248 0.006177
-0.005412 0.005908
-0.006560 0.005714
-0.007697 0.005598
-0.008825 0.005558
-0.009947 0.005594
-0.011062 0.005700
-0.012166 0.005869
-0.013245 0.006092
-0.014286 0.006359
-0.015272 0.006658
-0.016183 0.006980
-0.017006 0.007315
-0.017727 0.007658
-0.018337 0.008005
-0.018832 0.008355
-0.019212 0.008708
-0.019482 0.009069
-0.019653 0.009443
-0.019739 0.009836
-0.019758 0.010256
-0.019728 0.010708
-0.019666 0.011198
-0.019581 0.011725
-0.019476 0.012284
-0.019345 0.012865
-0.019173 0.013452
-0.018944 0.014028
-0.018641 0.014573
-0.018250 0.015071
-0.017762 0.015508
-0.017174 0.015874
-0.016488 0.016162
-0.015712 0.016370
-0.014858 0.016498
-0.013942 0.016551
-0.012985 0.016534
-0.012009 0.016458
-0.011038 0.016336
-0.010091 0.016181
0.040738 -0.003704
0.042289 -0.003256
0.043604 -0.002897
0.044690 -0.002612
0.045571 -0.002386
0.046281 -0.002197
0.046865 -0.002024
0.047366 -0.001857
0.047827 -0.001694
0.048273 -0.001556
0.048718 -0.001474
0.049155 -0.001487
0.049562 -0.001627
0.049903 -0.001915
0.050131 -0.002355
0.050198 -0.002938
0.050059 -0.003651
0.049680 -0.004477
0.049035 -0.005401
0.048114 -0.006409
0.046919 -0.007489
0.045468 -0.008628
0.043790 -0.009812
0.041928 -0.011028
0.039931 -0.012264
0.037852 -0.013510
0.035748 -0.014760
0.033669 -0.016015
0.031662 -0.017282
0.029758 -0.018572
0.027976 -0.019890
0.026318 -0.021235
0.024772 -0.022596
0.023313 -0.023955
0.021915 -0.025289
0.020553 -0.026577
0.019206 -0.027801
0.017859 -0.028945
0.016506 -0.029994
0.015144 -0.030937
0.013777 -0.031766
0.012412 -0.032474
0.011058 -0.033057
0.009728 -0.033516
0.008430 -0.033857
0.007171 -0.034088
0.005954 -0.034222
0.004774 -0.034274
0.003620 -0.034256
0.002474 -0.034175
0.001322 -0.034031
0.000153 -0.033821
-0.001034 -0.033537
-0.002231 -0.033170
-0.003425 -0.032713
-0.004601 -0.032159
-0.005739 -0.031506
-0.006824 -0.030752
-0.007837 -0.029901
-0.008766 -0.028956
-0.009598 -0.027924
-0.010326 -0.026809
-0.010947 -0.025616
-0.011465 -0.024348
-0.011890 -0.023005
-0.012236 -0.021589
-0.012521 -0.020100
-0.012760 -0.018539
-0.012968 -0.016910
-0.013151 -0.015216
-0.013308 -0.013464
-0.013433 -0.011661
-0.013515 -0.009817
-0.013542 -0.007942
-0.013503 -0.006052
-0.013388 -0.004163
-0.013192 -0.002293
-0.012915 -0.000459
-0.012560 0.001325
-0.012138 0.003045
-0.011665 0.004695
-0.011159 0.006275
-0.010644 0.007789
-0.010139 0.009246
-0.009660 0.010653
-0.009212 0.012017
-0.008786 0.013342
-0.008368 0.014626
-0.007933 0.015865
-0.007458 0.017050
-0.006923 0.018173
-0.006314 0.019220
-0.005624 0.020173
-0.004856 0.021016
-0.004019 0.021731
-0.003126 0.022303
-0.002198 0.022722
-0.001258 0.022988
-0.000334 0.023104
0.000547 0.023082
0.001359 0.022938
0.020217 -0.056914
0.021913 -0.056445
0.023622 -0.055885
0.025309 -0.055235
0.026940 -0.054500
0.028488 -0.053685
0.029937 -0.052796
0.031279 -0.051843
0.032516 -0.050837
0.033659 -0.049796
0.034719 -0.048740
0.035714 -0.047691
0.036657 -0.046674
0.037558 -0.045710
0.038423 -0.044819
0.039250 -0.044016
0.040027 -0.043308
0.040736 -0.042697
0.041354 -0.042179
0.041856 -0.041746
0.042221 -0.041383
0.042435 -0.041075
0.042493 -0.040798
0.042399 -0.040527
0.042167 -0.040232
0.041818 -0.039886
0.041375 -0.039462
0.040860 -0.038947
0.040289 -0.038342
0.039668 -0.037670
0.038999 -0.036967
0.038276 -0.036275
0.037490 -0.035638
0.036630 -0.035092
0.035681 -0.034664
0.034627 -0.034369
0.033451 -0.034215
0.032137 -0.034198
0.030673 -0.034310
0.029055 -0.034538
0.027282 -0.034861
0.025363 -0.035255
0.023312 -0.035694
0.021146 -0.036147
0.018885 -0.036587
0.016546 -0.036988
0.014146 -0.037336
0.011698 -0.037626
0.009211 -0.037866
0.006698 -0.038071
0.004174 -0.038260
0.001656 -0.038449
-0.000835 -0.038646
-0.003278 -0.038855
-0.005654 -0.039077
-0.007943 -0.039305
-0.010127 -0.039534
-0.012186 -0.039755
-0.014102 -0.039956
-0.015857 -0.040127
-0.017438 -0.040255
-0.018835 -0.040329
-0.020049 -0.040343
-0.021090 -0.040291
-0.021980 -0.040178
-0.022754 -0.040012
-0.023450 -0.039806
-0.024112 -0.039574
-0.024769 -0.039326
-0.025434 -0.039063
-0.026098 -0.038775
-0.026729 -0.038447
-0.027285 -0.038060
-0.027722 -0.037598
-0.027999 -0.037046
-0.028082 -0.036396
-0.027946 -0.035644
-0.027578 -0.034790
-0.026972 -0.033838
-0.026131 -0.032794
-0.025066 -0.031671
-0.023797 -0.030480
-0.022350 -0.029236
-0.020760 -0.027952
-0.019062 -0.026637
-0.017297 -0.025294
-0.015500 -0.023920
-0.013697 -0.022509
-0.011904 -0.021050
-0.010126 -0.019536
-0.008360 -0.017964
-0.006598 -0.016338
-0.004836 -0.014668
-0.003074 -0.012969
-0.001317 -0.011259
0.000425 -0.009560
0.002139 -0.007890
0.003811 -0.006269
0.005426 -0.004716
0.006966 -0.003244
0.008417 -0.001864
0.065802 -0.024936
0.067408 -0.024434
0.068679 -0.023807
0.069628 -0.023034
0.070272 -0.022099
0.070638 -0.021000
0.070756 -0.019748
0.070666 -0.018374
0.070416 -0.016933
0.070071 -0.015494
0.069707 -0.014142
0.069400 -0.012957
0.069194 -0.012001
0.069082 -0.011300
0.069001 -0.010841
0.068850 -0.010583
0.068528 -0.010473
0.067956 -0.010463
0.067082 -0.010517
0.065883 -0.010603
0.064357 -0.010699
0.062519 -0.010786
0.060400 -0.010846
0.058037 -0.010868
0.055478 -0.010844
0.052777 -0.010773
0.049996 -0.010667
0.047205 -0.010552
0.044484 -0.010464
0.041913 -0.010448
0.039557 -0.010540
0.037448 -0.010761
0.035575 -0.011106
0.033888 -0.011545
0.032320 -0.012040
0.030803 -0.012555
0.029289 -0.013062
0.027742 -0.013542
0.026145 -0.013982
0.024492 -0.014371
0.022783 -0.014702
0.021028 -0.014966
0.019237 -0.015157
0.017425 -0.015268
0.015611 -0.015299
0.013817 -0.015250
0.012067 -0.015124
0.010387 -0.014930
0.008802 -0.014674
0.007324 -0.014363
0.005961 -0.014000
0.004707 -0.013588
0.003557 -0.013133
0.002503 -0.012643
0.001543 -0.012129
0.000674 -0.011602
-0.000104 -0.011072
-0.000791 -0.010546
-0.001389 -0.010030
-0.001902 -0.009526
-0.002332 -0.009035
-0.002686 -0.008553
-0.002975 -0.008077
-0.003212 -0.007597
-0.003414 -0.007103
-0.003603 -0.006579
-0.003803 -0.006010
-0.004039 -0.005381
-0.004328 -0.004684
-0.004677 -0.003923
-0.005077 -0.003115
-0.005507 -0.002285
-0.005942 -0.001463
-0.006354 -0.000675
-0.006722 0.000056
-0.007029 0.000713
-0.007260 0.001287
-0.007406 0.001772
-0.007463 0.002165
-0.007429 0.002471
-0.007309 0.002698
-0.007112 0.002858
-0.006854 0.002971
-0.006559 0.003061
-0.006253 0.003153
-0.005959 0.003272
-0.005694 0.003433
-0.005454 0.003640
-0.005222 0.003881
-0.004974 0.004135
-0.004681 0.004381
-0.004321 0.004600
-0.003880 0.004777
-0.003352 0.004906
-0.002736 0.004980
-0.002035 0.005001
-0.001258 0.004968
-0.000415 0.004886
0.000482 0.004758
0.001417 0.004590
0.002376 0.004390
-0.017315 0.078728
-0.015599 0.079228
-0.013933 0.079775
-0.012300 0.080372
-0.010694 0.081018
-0.009119 0.081697
-0.007589 0.082388
-0.006128 0.083061
-0.004763 0.083685
-0.003519 0.084231
-0.002421 0.084674
-0.001485 0.084998
-0.000725 0.085192
-0.000147 0.085249
0.000248 0.085168
0.000464 0.084948
0.000512 0.084591
0.000404 0.084104
0.000156 0.083495
-0.000212 0.082780
-0.000683 0.081977
-0.001239 0.081108
-0.001865 0.080193
-0.002551 0.079251
-0.003293 0.078290
-0.004095 0.077312
-0.004961 0.076314
-0.005902 0.075289
-0.006921 0.074231
-0.008022 0.073134
-0.009204 0.071995
-0.010461 0.070809
-0.011789 0.069575
-0.013181 0.068289
-0.014632 0.066950
-0.016137 0.065560
-0.017695 0.064123
-0.019301 0.062646
-0.020953 0.061140
-0.022646 0.059614
-0.024376 0.058080
-0.026142 0.056546
-0.027944 0.055016
-0.029782 0.053496
-0.031656 0.051989
-0.033560 0.050498
-0.035481 0.049028
-0.037400 0.047589
-0.039294 0.046190
-0.041144 0.044845
-0.042933 0.043568
-0.044652 0.042375
-0.046299 0.041283
-0.047874 0.040308
-0.049376 0.039461
-0.050797 0.038747
-0.052123 0.038163
-0.053336 0.037699
-0.054418 0.037337
-0.055357 0.037056
-0.056147 0.036831
-0.056795 0.036636
-0.057312 0.036446
-0.057710 0.036239
-0.058001 0.035997
-0.058192 0.035712
-0.058283 0.035384
-0.058276 0.035023
-0.058177 0.034651
-0.057995 0.034297
-0.057748 0.033996
-0.057452 0.033785
-0.057122 0.033694
-0.056760 0.033741
-0.056358 0.033932
-0.055890 0.034256
-0.055326 0.034691
-0.054630 0.035204
-0.053773 0.035760
-0.052733 0.036322
-0.051500 0.036855
-0.050074 0.037326
-0.048462 0.037709
-0.046677 0.037982
-0.044739 0.038134
-0.042669 0.038162
-0.040495 0.038074
-0.038247 0.037888
-0.035959 0.037626
-0.033664 0.037317
-0.031393 0.036982
-0.029164 0.036639
-0.026986 0.036293
-0.024858 0.035941
-0.022770 0.035571
-0.020709 0.035166
-0.018663 0.034711
-0.016625 0.034192
-0.014589 0.033597
-0.012555 0.032923
-0.010523 0.032171
0.005449 -0.006001
0.006995 -0.005613
0.008467 -0.005225
0.009845 -0.004840
0.011113 -0.004463
0.012262 -0.004095
0.013292 -0.003740
0.014207 -0.003402
0.015021 -0.003093
0.015754 -0.002827
0.016427 -0.002622
0.017065 -0.002497
0.017688 -0.002468
0.018305 -0.002546
0.018913 -0.002737
0.019495 -0.003038
0.020022 -0.003440
0.020459 -0.003932
0.020772 -0.004498
0.020934 -0.005124
0.020924 -0.005794
0.020731 -0.006492
0.020353 -0.007201
0.019797 -0.007904
0.019079 -0.008582
0.018218 -0.009220
0.017241 -0.009806
0.016173 -0.010341
0.015040 -0.010834
0.013862 -0.011304
0.012654 -0.011776
0.011419 -0.012276
0.010152 -0.012820
0.008840 -0.013419
0.007465 -0.014076
0.006009 -0.014785
0.004457 -0.015540
0.002801 -0.016327
0.001038 -0.017135
-0.000829 -0.017948
-0.002792 -0.018752
-0.004841 -0.019532
-0.006962 -0.020274
-0.009145 -0.020965
-0.011379 -0.021598
-0.013661 -0.022167
-0.015988 -0.022670
-0.018363 -0.023113
-0.020784 -0.023500
-0.023247 -0.023836
-0.025734 -0.024124
-0.028220 -0.024365
-0.030674 -0.024557
-0.033058 -0.024698
-0.035337 -0.024784
-0.037473 -0.024810
-0.039433 -0.024768
-0.041190 -0.024652
-0.042720 -0.024451
-0.044008 -0.024158
-0.045047 -0.023767
-0.045841 -0.023272
-0.046406 -0.022674
-0.046770 -0.021975
-0.046977 -0.021183
-0.047081 -0.020309
-0.047140 -0.019363
-0.047207 -0.018359
-0.047318 -0.017308
-0.047481 -0.016217
-0.047672 -0.015091
-0.047847 -0.013932
-0.047947 -0.012741
-0.047913 -0.011520
-0.047695 -0.010270
-0.047253 -0.008995
-0.046558 -0.007696
-0.045596 -0.006374
-0.044363 -0.005032
-0.042869 -0.003670
-0.041131 -0.002291
-0.039181 -0.000896
-0.037058 0.000511
-0.034809 0.001928
-0.032486 0.003352
-0.030137 0.004776
-0.027804 0.006194
-0.025513 0.007594
-0.023274 0.008965
-0.021080 0.010293
-0.018912 0.011560
-0.016746 0.012748
-0.014564 0.013839
-0.012352 0.014812
-0.010104 0.015651
-0.007822 0.016341
-0.005513 0.016874
-0.003190 0.017246
-0.000868 0.017457
0.001434 0.017513
0.003696 0.017423
0.015972 -0.052432
0.017504 -0.052021
0.019014 -0.051570
0.020451 -0.051069
0.021765 -0.050506
0.022919 -0.049876
0.023882 -0.049172
0.024639 -0.048392
0.025187 -0.047539
0.025534 -0.046621
0.025701 -0.045656
0.025714 -0.044666
0.025609 -0.043677
0.025424 -0.042718
0.025196 -0.041816
0.024957 -0.040991
0.024725 -0.040257
0.024498 -0.039620
0.024260 -0.039073
0.023980 -0.038604
0.023623 -0.038193
0.023160 -0.037824
0.022566 -0.037479
0.021829 -0.037141
0.020943 -0.036796
0.019912 -0.036427
0.018746 -0.036020
0.017458 -0.035565
0.016066 -0.035060
0.014590 -0.034516
0.013047 -0.033952
0.011456 -0.033394
0.009832 -0.032870
0.008188 -0.032400
0.006528 -0.031998
0.004850 -0.031671
0.003147 -0.031417
0.001412 -0.031231
-0.000358 -0.031108
-0.002166 -0.031042
-0.004007 -0.031026
-0.005874 -0.031054
-0.007759 -0.031117
-0.009653 -0.031206
-0.011548 -0.031312
-0.013440 -0.031423
-0.015328 -0.031532
-0.017219 -0.031629
-0.019122 -0.031709
-0.021048 -0.031766
-0.023005 -0.031795
-0.025000 -0.031783
-0.027031 -0.031720
-0.029093 -0.031591
-0.031170 -0.031389
-0.033233 -0.031113
-0.035246 -0.030767
-0.037160 -0.030362
-0.038929 -0.029909
-0.040506 -0.029418
-0.041856 -0.028894
-0.042950 -0.028345
-0.043774 -0.027773
-0.044328 -0.027181
-0.044631 -0.026576
-0.044719 -0.025960
-0.044643 -0.025340
-0.044471 -0.024720
-0.044271 -0.024097
-0.044106 -0.023461
-0.044016 -0.022790
-0.044013 -0.022061
-0.044078 -0.021250
-0.044168 -0.020345
-0.044220 -0.019349
-0.044169 -0.018273
-0.043950 -0.017135
-0.043511 -0.015954
-0.042812 -0.014747
-0.041830 -0.013527
-0.040552 -0.012304
-0.038984 -0.011086
-0.037142 -0.009880
-0.035057 -0.008691
-0.032773 -0.007522
-0.030343 -0.006374
-0.027827 -0.005245
-0.025284 -0.004130
-0.022767 -0.003020
-0.020310 -0.001907
-0.017929 -0.000786
-0.015622 0.000341
-0.013377 0.001463
-0.011175 0.002563
-0.008998 0.003621
-0.006836 0.004620
-0.004685 0.005547
-0.002546 0.006390
-0.000427 0.007146
0.001660 0.007812
0.003698 0.008389
-0.013004 -0.024141
-0.011423 -0.023733
-0.009913 -0.023278
-0.008485 -0.022775
-0.007150 -0.022226
-0.005916 -0.021636
-0.004791 -0.021015
-0.003783 -0.020374
-0.002894 -0.019728
-0.002128 -0.019090
-0.001486 -0.018470
-0.000966 -0.017879
-0.000565 -0.017322
-0.000273 -0.016806
-0.000075 -0.016337
0.000045 -0.015923
0.000111 -0.015571
0.000141 -0.015287
0.000145 -0.015075
0.000127 -0.014931
0.000079 -0.014844
-0.000014 -0.014803
-0.000169 -0.014792
-0.000403 -0.014796
-0.000730 -0.014807
-0.001161 -0.014818
-0.001701 -0.014828
-0.002349 -0.014838
-0.003101 -0.014852
-0.003949 -0.014873
-0.004882 -0.014906
-0.005888 -0.014953
-0.006951 -0.015019
-0.008052 -0.015109
-0.009169 -0.015224
-0.010284 -0.015365
-0.011382 -0.015529
-0.012458 -0.015708
-0.013514 -0.015890
-0.014559 -0.016062
-0.015607 -0.016215
-0.016671 -0.016339
-0.017767 -0.016432
-0.018912 -0.016492
-0.020117 -0.016522
-0.021388 -0.016525
-0.022725 -0.016505
-0.024114 -0.016463
-0.025536 -0.016400
-0.026968 -0.016312
-0.028390 -0.016196
-0.029783 -0.016046
-0.031137 -0.015854
-0.032446 -0.015611
-0.033706 -0.015308
-0.034910 -0.014938
-0.036046 -0.014501
-0.037098 -0.013999
-0.038048 -0.013441
-0.038884 -0.012840
-0.039600 -0.012208
-0.040195 -0.011563
-0.040679 -0.010919
-0.041066 -0.010291
-0.041370 -0.009692
-0.041606 -0.009130
-0.041786 -0.008607
-0.041915 -0.008120
-0.042001 -0.007656
-0.042051 -0.007196
-0.042074 -0.006715
-0.042082 -0.006185
-0.042082 -0.005587
-0.042071 -0.004907
-0.042027 -0.004151
-0.041919 -0.003335
-0.041705 -0.002485
-0.041347 -0.001627
-0.040813 -0.000786
-0.040084 0.000019
-0.039152 0.000771
-0.038020 0.001459
-0.036698 0.002076
-0.035204 0.002619
-0.033560 0.003090
-0.031793 0.003498
-0.029934 0.003857
-0.028015 0.004188
-0.026072 0.004515
-0.024139 0.004865
-0.022245 0.005258
-0.020410 0.005709
-0.018637 0.006219
-0.016918 0.006776
-0.015237 0.007362
-0.013574 0.007952
-0.011909 0.008523
-0.010230 0.009055
-0.008528 0.009530
-0.006802 0.009939
-0.005052 0.010274
-0.004136 0.010118
-0.002463 0.010597
-0.000841 0.011026
0.000722 0.011426
0.002225 0.011821
0.003666 0.012236
0.005050 0.012693
0.006379 0.013207
0.007656 0.013783
0.008878 0.014417
0.010037 0.015096
0.011126 0.015798
0.012134 0.016502
0.013055 0.017185
0.013883 0.017829
0.014614 0.018416
0.015249 0.018932
0.015791 0.019369
0.016243 0.019723
0.016614 0.019995
0.016910 0.020188
0.017138 0.020307
0.017308 0.020362
0.017428 0.020359
0.017504 0.020306
0.017542 0.020214
0.017547 0.020093
0.017521 0.019951
0.017467 0.019793
0.017384 0.019621
0.017275 0.019431
0.017141 0.019216
0.016986 0.018971
0.016816 0.018688
0.016636 0.018364
0.016452 0.017996
0.016270 0.017583
0.016093 0.017125
0.015923 0.016618
0.015758 0.016062
0.015592 0.015454
0.015420 0.014793
0.015231 0.014083
0.015016 0.013331
0.014766 0.012549
0.014474 0.011754
0.014135 0.010965
0.013746 0.010200
0.013306 0.009476
0.012814 0.008804
0.012269 0.008190
0.011669 0.007632
0.011012 0.007127
0.010296 0.006667
0.009520 0.006245
0.008683 0.005854
0.007782 0.005485
0.006816 0.005131
0.005783 0.004788
0.004682 0.004452
0.003513 0.004125
0.002276 0.003807
0.000974 0.003506
-0.000389 0.003226
-0.001809 0.002976
-0.003283 0.002763
-0.004805 0.002593
-0.006373 0.002470
-0.007986 0.002394
-0.009643 0.002363
-0.011340 0.002369
-0.013071 0.002402
-0.014825 0.002453
-0.016588 0.002513
-0.018344 0.002579
-0.020077 0.002650
-0.021769 0.002730
-0.023403 0.002825
-0.024962 0.002942
-0.026430 0.003089
-0.027790 0.003272
-0.029028 0.003495
-0.030134 0.003760
-0.031101 0.004066
-0.031926 0.004409
-0.032617 0.004783
-0.033185 0.005177
-0.033650 0.005582
-0.034030 0.005986
-0.034341 0.006380
-0.034588 0.006759
-0.034767 0.007123
-0.034860 0.007478
-0.034847 0.007830
-0.034703 0.008187
-0.034406 0.008557
-0.033937 0.008943
-0.033279 0.009348
-0.032421 0.009766
-0.031355 0.010194
-0.030076 0.010622
-0.017717 0.021213
-0.016039 0.021560
-0.014295 0.021720
-0.012488 0.021703
-0.010623 0.021524
-0.008710 0.021207
-0.006762 0.020775
-0.004795 0.020255
-0.002827 0.019669
-0.000881 0.019036
0.001023 0.018361
0.002860 0.017641
0.004606 0.016858
0.006236 0.015988
0.007729 0.015006
0.009071 0.013891
0.010250 0.012629
0.011258 0.011217
0.012093 0.009657
0.012754 0.007964
0.013244 0.006158
0.013568 0.004266
0.013735 0.002317
0.013754 0.000342
0.013636 -0.001633
0.013390 -0.003587
0.013021 -0.005510
0.012534 -0.007404
0.011929 -0.009276
0.011209 -0.011141
0.010375 -0.013011
0.009433 -0.014892
0.008392 -0.016781
0.007259 -0.018671
0.006043 -0.020553
0.004754 -0.022411
0.003396 -0.024228
0.001976 -0.025981
0.000498 -0.027645
-0.001036 -0.029193
-0.002625 -0.030602
-0.004271 -0.031857
-0.005976 -0.032956
-0.007750 -0.033910
-0.009602 -0.034742
-0.011546 -0.035487
-0.013592 -0.036183
-0.015739 -0.036862
-0.017976 -0.037539
-0.020273 -0.038206
-0.022588 -0.038835
-0.024874 -0.039389
-0.027083 -0.039824
-0.029174 -0.040106
-0.031113 -0.040206
-0.032877 -0.040101
-0.034448 -0.039775
-0.035814 -0.039214
-0.036969 -0.038415
-0.037912 -0.037382
-0.038655 -0.036132
-0.039218 -0.034693
-0.039635 -0.033103
-0.039944 -0.031405
-0.040188 -0.029645
-0.040404 -0.027862
-0.040617 -0.026083
-0.040829 -0.024321
-0.041023 -0.022570
-0.041166 -0.020815
-0.041218 -0.019032
-0.041139 -0.017204
-0.040899 -0.015314
-0.040475 -0.013355
-0.039857 -0.011324
-0.039042 -0.009221
-0.038034 -0.007051
-0.036847 -0.004824
-0.035497 -0.002555
-0.034003 -0.000260
-0.032390 0.002043
-0.030678 0.004339
-0.028891 0.006619
-0.027046 0.008877
-0.025159 0.011111
-0.023238 0.013321
-0.021288 0.015503
-0.019312 0.017644
-0.017311 0.019726
-0.015289 0.021725
-0.013250 0.023612
-0.011206 0.025363
-0.009170 0.026950
-0.007158 0.028355
-0.005189 0.029561
-0.003281 0.030558
-0.001448 0.031340
0.000292 0.031909
0.001926 0.032273
0.003444 0.032450
0.004841 0.032468
0.005271 0.021873
0.006960 0.022360
0.008606 0.022894
0.010208 0.023478
0.011760 0.024112
0.013259 0.024789
0.014697 0.025496
0.016066 0.026217
0.017355 0.026933
0.018558 0.027625
0.019669 0.028278
0.020685 0.028877
0.021606 0.029410
0.022435 0.029869
0.023177 0.030247
0.023837 0.030537
0.024419 0.030740
0.024926 0.030857
0.025362 0.030897
0.025730 0.030872
0.026036 0.030800
0.026286 0.030704
0.026489 0.030604
0.026652 0.030522
0.026781 0.030467
0.026874 0.030443
0.026925 0.030439
0.026924 0.030437
0.026863 0.030414
0.026735 0.030345
0.026535 0.030209
0.026264 0.029983
0.025920 0.029651
0.025504 0.029200
0.025012 0.028622
0.024437 0.027916
0.023768 0.027090
0.022995 0.026156
0.022106 0.025136
0.021093 0.024052
0.019955 0.022929
0.018693 0.021793
0.017316 0.020671
0.015831 0.019581
0.014248 0.018539
0.012574 0.017549
0.010817 0.016608
0.008984 0.015709
0.007082 0.014840
0.005122 0.013988
0.003114 0.013146
0.001068 0.012305
-0.001006 0.011461
-0.003103 0.010615
-0.005216 0.009766
-0.007338 0.008919
-0.009458 0.008080
-0.011566 0.007255
-0.013646 0.006452
-0.015686 0.005681
-0.017676 0.004949
-0.019609 0.004261
-0.021487 0.003622
-0.023313 0.003032
-0.025094 0.002493
-0.026835 0.002003
-0.028535 0.001565
-0.030189 0.001182
-0.031787 0.000862
-0.033319 0.000614
-0.034771 0.000444
-0.036131 0.000362
-0.037383 0.000370
-0.038506 0.000470
-0.039479 0.000658
-0.040278 0.000925
-0.040884 0.001261
-0.041280 0.001655
-0.041460 0.002094
-0.041425 0.002563
-0.041187 0.003048
-0.040769 0.003535
-0.040202 0.004011
-0.039519 0.004465
-0.038756 0.004890
-0.037938 0.005288
-0.037083 0.005665
-0.036197 0.006030
-0.035277 0.006394
-0.034310 0.006765
-0.033279 0.007144
-0.032162 0.007525
-0.030937 0.007896
-0.029584 0.008243
-0.028087 0.008547
-0.026435 0.008793
-0.024628 0.008966
-0.022669 0.009054
-0.020574 0.009048
-0.018361 0.008944
-0.016054 0.008743
0.004363 0.000195
0.006053 0.000607
0.007694 0.001039
0.009276 0.001498
0.010794 0.001994
0.012246 0.002536
0.013629 0.003128
0.014940 0.003768
0.016173 0.004443
0.017321 0.005135
0.018381 0.005816
0.019349 0.006462
0.020226 0.007047
0.021013 0.007549
0.021706 0.007950
0.022294 0.008241
0.022761 0.008415
0.023088 0.008478
0.023256 0.008436
0.023249 0.008304
0.023057 0.008096
0.022678 0.007832
0.022114 0.007529
0.021374 0.007207
0.020473 0.006885
0.019426 0.006579
0.018251 0.006297
0.016964 0.006038
0.015578 0.005793
0.014109 0.005546
0.012568 0.005276
0.010967 0.004964
0.009311 0.004598
0.007604 0.004170
0.005844 0.003677
0.004029 0.003127
0.002160 0.002528
0.000237 0.001895
-0.001733 0.001245
-0.003745 0.000593
-0.005790 -0.000044
-0.007862 -0.000653
-0.009952 -0.001224
-0.012059 -0.001750
-0.014185 -0.002227
-0.016336 -0.002654
-0.018521 -0.003035
-0.020752 -0.003370
-0.023031 -0.003658
-0.025355 -0.003894
-0.027708 -0.004072
-0.030065 -0.004181
-0.032396 -0.004216
-0.034665 -0.004175
-0.036836 -0.004059
-0.038872 -0.003873
-0.040737 -0.003620
-0.042399 -0.003304
-0.043830 -0.002928
-0.045011 -0.002496
-0.045935 -0.002012
-0.046605 -0.001484
-0.047037 -0.000919
-0.047260 -0.000324
-0.047314 0.000293
-0.047250 0.000927
-0.047119 0.001576
-0.046969 0.002243
-0.046834 0.002936
-0.046729 0.003663
-0.046644 0.004429
-0.046552 0.005235
-0.046413 0.006075
-0.046185 0.006934
-0.045829 0.007800
-0.045310 0.008656
-0.044605 0.009487
-0.043696 0.010279
-0.042575 0.011019
-0.041242 0.011696
-0.039705 0.012302
-0.037982 0.012834
-0.036098 0.013293
-0.034085 0.013687
-0.031977 0.014027
-0.029807 0.014330
-0.027604 0.014611
-0.025386 0.014885
-0.023162 0.015162
-0.020934 0.015442
-0.018699 0.015717
-0.016455 0.015971
-0.014204 0.016186
-0.011952 0.016341
-0.009709 0.016418
-0.007486 0.016401
-0.005299 0.016280
-0.003161 0.016045
-0.001087 0.015694
0.000905 0.015229
0.002802 0.014656
0.000223 -0.010366
0.001966 -0.009908
0.003746 -0.009436
0.005542 -0.008949
0.007336 -0.008445
0.009111 -0.007918
0.010857 -0.007362
0.012572 -0.006768
0.014257 -0.006133
0.015914 -0.005463
0.017544 -0.004772
0.019147 -0.004082
0.020721 -0.003416
0.022262 -0.002800
0.023764 -0.002250
0.025215 -0.001781
0.026595 -0.001398
0.027882 -0.001106
0.029046 -0.000903
0.030055 -0.000788
0.030886 -0.000755
0.031518 -0.000795
0.031943 -0.000898
0.032161 -0.001047
0.032187 -0.001223
0.032042 -0.001401
0.031760 -0.001558
0.031377 -0.001670
0.030927 -0.001729
0.030435 -0.001739
0.029914 -0.001723
0.029366 -0.001712
0.028781 -0.001739
0.028140 -0.001826
0.027422 -0.001989
0.026599 -0.002234
0.025644 -0.002560
0.024534 -0.002961
0.023251 -0.003430
0.021785 -0.003956
0.020136 -0.004526
0.018307 -0.005127
0.016313 -0.005743
0.014171 -0.006358
0.011905 -0.006958
0.009537 -0.007527
0.007090 -0.008055
0.004579 -0.008535
0.002011 -0.008967
-0.000611 -0.009355
-0.003282 -0.009705
-0.005991 -0.010023
-0.008720 -0.010311
-0.011445 -0.010570
-0.014140 -0.010798
-0.016782 -0.010994
-0.019346 -0.011159
-0.021810 -0.011291
-0.024150 -0.011388
-0.026341 -0.011447
-0.028358 -0.011463
-0.030179 -0.011429
-0.031793 -0.011342
-0.033200 -0.011197
-0.034413 -0.010993
-0.035461 -0.010735
-0.036385 -0.010428
-0.037237 -0.010083
-0.038070 -0.009714
-0.038925 -0.009332
-0.039817 -0.008946
-0.040731 -0.008558
-0.041623 -0.008167
-0.042435 -0.007770
-0.043109 -0.007364
-0.043592 -0.006943
-0.043844 -0.006506
-0.043836 -0.006048
-0.043551 -0.005566
-0.042981 -0.005055
-0.042129 -0.004512
-0.041012 -0.003931
-0.039654 -0.003310
-0.038088 -0.002644
-0.036354 -0.001930
-0.034496 -0.001169
-0.032555 -0.000362
-0.030569 0.000486
-0.028562 0.001366
-0.026548 0.002273
-0.024527 0.003196
-0.022490 0.004130
-0.020428 0.005063
-0.018332 0.005986
-0.016201 0.006889
-0.014036 0.007759
-0.011845 0.008590
-0.009639 0.009371
-0.007432 0.010099
-0.005241 0.010767
-0.003089 0.011375
0.004659 0.051145
0.006418 0.051676
0.008141 0.052195
0.009831 0.052719
0.011495 0.053262
0.013138 0.053839
0.014764 0.054460
0.016372 0.055124
0.017952 0.055823
0.019490 0.056534
0.020965 0.057230
0.022355 0.057880
0.023634 0.058457
0.024776 0.058940
0.025753 0.059315
0.026537 0.059572
0.027109 0.059709
0.027452 0.059725
0.027559 0.059621
0.027431 0.059401
0.027076 0.059071
0.026512 0.058640
0.025761 0.058122
0.024856 0.057529
0.023833 0.056879
0.022730 0.056184
0.021584 0.055452
0.020427 0.054683
0.019282 0.053871
0.018163 0.053007
0.017068 0.052082
0.015984 0.051091
0.014888 0.050032
0.013754 0.048904
0.012559 0.047708
0.011285 0.046445
0.009923 0.045117
0.008470 0.043727
0.006932 0.042281
0.005319 0.040788
0.003646 0.039258
0.001929 0.037705
0.000189 0.036141
-0.001558 0.034578
-0.003297 0.033027
-0.005015 0.031492
-0.006709 0.029978
-0.008380 0.028484
-0.010030 0.027010
-0.011663 0.025554
-0.013276 0.024117
-0.014864 0.022699
-0.016413 0.021297
-0.017908 0.019910
-0.019334 0.018531
-0.020674 0.017157
-0.021914 0.015788
-0.023035 0.014428
-0.024022 0.013092
-0.024866 0.011795
-0.025566 0.010556
-0.026128 0.009390
-0.026572 0.008310
-0.026923 0.007326
-0.027212 0.006445
-0.027474 0.005668
-0.027735 0.004995
-0.028013 0.004419
-0.028311 0.003932
-0.028614 0.003525
-0.028895 0.003190
-0.029123 0.002918
-0.029261 0.002703
-0.029280 0.002536
-0.029155 0.002411
-0.028868 0.002322
-0.028410 0.002265
-0.027785 0.002236
-0.027004 0.002236
-0.026089 0.002268
-0.025073 0.002336
-0.023992 0.002447
-0.022883 0.002606
-0.021778 0.002818
-0.020697 0.003085
-0.019645 0.003406
-0.018615 0.003775
-0.017586 0.004187
-0.016535 0.004633
-0.015437 0.005106
-0.014274 0.005597
-0.013033 0.006095
-0.011711 0.006589
-0.010312 0.007065
-0.008848 0.007511
-0.007334 0.007915
-0.005793 0.008269
-0.004248 0.008566
-0.002727 0.008801
-0.001259 0.008972
0.000132 0.009081
-0.014503 0.033008
-0.012688 0.033505
-0.010885 0.033998
-0.009094 0.034486
-0.007310 0.034962
-0.005519 0.035417
-0.003708 0.035840
-0.001868 0.036217
0.000005 0.036535
0.001911 0.036781
0.003842 0.036946
0.005788 0.037022
0.007736 0.037002
0.009669 0.036885
0.011570 0.036667
0.013423 0.036349
0.015214 0.035931
0.016930 0.035416
0.018567 0.034809
0.020125 0.034115
0.021610 0.033344
0.023031 0.032508
0.024400 0.031622
0.025727 0.030704
0.027020 0.029773
0.028279 0.028841
0.029499 0.027917
0.030664 0.026999
0.031754 0.026081
0.032746 0.025148
0.033619 0.024187
0.034356 0.023179
0.034949 0.022111
0.035395 0.020967
0.035700 0.019733
0.035877 0.018398
0.035943 0.016957
0.035915 0.015406
0.035807 0.013756
0.035625 0.012025
0.035369 0.010242
0.035032 0.008443
0.034602 0.006667
0.034069 0.004954
0.033417 0.003337
0.032635 0.001839
0.031707 0.000473
0.030622 -0.000760
0.029373 -0.001866
0.027958 -0.002857
0.026388 -0.003749
0.024678 -0.004555
0.022856 -0.005293
0.020948 -0.005978
0.018986 -0.006623
0.016994 -0.007237
0.014992 -0.007825
0.012991 -0.008383
0.010994 -0.008901
0.008996 -0.009364
0.006985 -0.009753
0.004947 -0.010054
0.002865 -0.010254
0.000725 -0.010348
-0.001488 -0.010334
-0.003779 -0.010217
-0.006150 -0.010004
-0.008588 -0.009702
-0.011071 -0.009319
-0.013568 -0.008859
-0.016042 -0.008328
-0.018457 -0.007726
-0.020784 -0.007055
-0.022998 -0.006313
-0.025082 -0.005498
-0.027026 -0.004610
-0.028824 -0.003649
-0.030470 -0.002615
-0.031961 -0.001517
-0.033293 -0.000363
-0.034464 0.000830
-0.035475 0.002047
-0.036334 0.003268
-0.037053 0.004478
-0.037644 0.005658
-0.038120 0.006796
-0.038491 0.007884
-0.038757 0.008917
-0.038916 0.009898
-0.038965 0.010834
-0.038902 0.011736
-0.038731 0.012614
-0.038458 0.013479
-0.038087 0.014332
-0.037622 0.015173
-0.037056 0.015990
-0.036380 0.016769
-0.035580 0.017491
-0.034640 0.018136
-0.033548 0.018686
-0.032295 0.019127
-0.002802 0.001697
-0.001291 0.002112
0.000160 0.002512
0.001548 0.002906
0.002875 0.003302
0.004141 0.003705
0.005348 0.004114
0.006499 0.004522
0.007593 0.004914
0.008632 0.005271
0.009618 0.005573
0.010550 0.005804
0.011425 0.005951
0.012233 0.006006
0.012960 0.005968
0.013588 0.005841
0.014100 0.005630
0.014480 0.005345
0.014718 0.004994
0.014810 0.004589
0.014757 0.004141
0.014566 0.003662
0.014248 0.003165
0.013821 0.002662
0.013303 0.002161
0.012713 0.001665
0.012070 0.001174
0.011392 0.000676
0.010690 0.000161
0.009970 -0.000386
0.009231 -0.000972
0.008463 -0.001602
0.007653 -0.002275
0.006787 -0.002987
0.005850 -0.003733
0.004831 -0.004507
0.003726 -0.005304
0.002532 -0.006118
0.001253 -0.006942
-0.000106 -0.007770
-0.001536 -0.008593
-0.003030 -0.009405
-0.004581 -0.010201
-0.006188 -0.010974
-0.007849 -0.011725
-0.009567 -0.012451
-0.011345 -0.013153
-0.013183 -0.013831
-0.015070 -0.014482
-0.016991 -0.015101
-0.018923 -0.015688
-0.020839 -0.016239
-0.022711 -0.016757
-0.024515 -0.017242
-0.026227 -0.017697
-0.027829 -0.018122
-0.029304 -0.018511
-0.030640 -0.018855
-0.031831 -0.019140
-0.032879 -0.019351
-0.033796 -0.019470
-0.034606 -0.019485
-0.035343 -0.019384
-0.036051 -0.019159
-0.036772 -0.018810
-0.037548 -0.018341
-0.038399 -0.017763
-0.039327 -0.017092
-0.040306 -0.016347
-0.041290 -0.015546
-0.042223 -0.014709
-0.043046 -0.013850
-0.043709 -0.012983
-0.044168 -0.012117
-0.044393 -0.011256
-0.044366 -0.010399
-0.044081 -0.009540
-0.043547 -0.008669
-0.042787 -0.007772
-0.041834 -0.006834
-0.040733 -0.005838
-0.039534 -0.004771
-0.038290 -0.003622
-0.037044 -0.002393
-0.035828 -0.001091
-0.034655 0.000261
-0.033519 0.001634
-0.032396 0.002997
-0.031251 0.004315
-0.030045 0.005562
-0.028742 0.006717
-0.027315 0.007764
-0.025746 0.008696
-0.024029 0.009510
-0.022167 0.010208
-0.020172 0.010796
-0.018063 0.011284
-0.015867 0.011682
-0.013613 0.012002
-0.011336 0.012258
-0.009063 0.012461
0.015507 -0.042860
0.017098 -0.042515
0.018655 -0.042154
0.020135 -0.041764
0.021503 -0.041333
0.022737 -0.040850
0.023825 -0.040309
0.024762 -0.039708
0.025554 -0.039053
0.026216 -0.038357
0.026772 -0.037642
0.027258 -0.036932
0.027717 -0.036255
0.028194 -0.035639
0.028728 -0.035112
0.029343 -0.034695
0.030034 -0.034398
0.030771 -0.034216
0.031506 -0.034136
0.032185 -0.034135
0.032760 -0.034189
0.033195 -0.034273
0.033467 -0.034364
0.033567 -0.034437
0.033498 -0.034471
0.033272 -0.034445
0.032908 -0.034349
0.032429 -0.034184
0.031858 -0.033965
0.031221 -0.033725
0.030545 -0.033503
0.029858 -0.033341
0.029177 -0.033275
0.028505 -0.033325
0.027826 -0.033500
0.027107 -0.033789
0.026304 -0.034174
0.025378 -0.034629
0.024298 -0.035128
0.023042 -0.035647
0.021604 -0.036162
0.019985 -0.036650
0.018198 -0.037091
0.016260 -0.037466
0.014194 -0.037756
0.012022 -0.037951
0.009767 -0.038046
0.007451 -0.038046
0.005093 -0.037963
0.002708 -0.037816
0.000314 -0.037620
-0.002080 -0.037388
-0.004462 -0.037127
-0.006821 -0.036843
-0.009139 -0.036538
-0.011394 -0.036217
-0.013561 -0.035882
-0.015612 -0.035533
-0.017524 -0.035165
-0.019279 -0.034774
-0.020868 -0.034353
-0.022288 -0.033899
-0.023546 -0.033409
-0.024662 -0.032883
-0.025666 -0.032324
-0.026600 -0.031731
-0.027516 -0.031107
-0.028470 -0.030443
-0.029513 -0.029726
-0.030678 -0.028937
-0.031969 -0.028057
-0.033359 -0.027076
-0.034789 -0.026000
-0.036179 -0.024844
-0.037443 -0.023634
-0.038501 -0.022395
-0.039289 -0.021148
-0.039756 -0.019906
-0.039871 -0.018678
-0.039620 -0.017469
-0.039005 -0.016280
-0.038047 -0.015111
-0.036780 -0.013961
-0.035257 -0.012826
-0.033544 -0.011701
-0.031718 -0.010575
-0.029862 -0.009436
-0.028051 -0.008268
-0.026338 -0.007057
-0.024748 -0.005798
-0.023269 -0.004498
-0.021858 -0.003173
-0.020459 -0.001848
-0.019014 -0.000549
-0.017476 0.000702
-0.015811 0.001886
-0.014000 0.002989
-0.012038 0.004004
-0.009932 0.004928
-0.007701 0.005761
-0.005372 0.006508
0.011087 -0.059374
0.012708 -0.058996
0.014319 -0.058559
0.015873 -0.058054
0.017332 -0.057475
0.018665 -0.056813
0.019855 -0.056063
0.020896 -0.055223
0.021793 -0.054298
0.022557 -0.053299
0.023211 -0.052240
0.023779 -0.051142
0.024293 -0.050028
0.024787 -0.048924
0.025296 -0.047853
0.025848 -0.046837
0.026460 -0.045892
0.027130 -0.045027
0.027836 -0.044238
0.028543 -0.043515
0.029210 -0.042839
0.029797 -0.042190
0.030271 -0.041545
0.030610 -0.040881
0.030802 -0.040174
0.030844 -0.039407
0.030738 -0.038566
0.030491 -0.037651
0.030113 -0.036674
0.029616 -0.035662
0.029014 -0.034646
0.028329 -0.033661
0.027578 -0.032740
0.026781 -0.031911
0.025944 -0.031194
0.025066 -0.030597
0.024129 -0.030120
0.023109 -0.029755
0.021982 -0.029485
0.020725 -0.029294
0.019325 -0.029160
0.017777 -0.029065
0.016084 -0.028986
0.014257 -0.028902
0.012313 -0.028794
0.010266 -0.028645
0.008134 -0.028448
0.005929 -0.028201
0.003667 -0.027914
0.001358 -0.027600
-0.000984 -0.027274
-0.003347 -0.026947
-0.005723 -0.026627
-0.008104 -0.026318
-0.010482 -0.026020
-0.012847 -0.025734
-0.015186 -0.025459
-0.017479 -0.025195
-0.019700 -0.024942
-0.021825 -0.024698
-0.023832 -0.024459
-0.025703 -0.024224
-0.027431 -0.023990
-0.029017 -0.023755
-0.030476 -0.023518
-0.031833 -0.023281
-0.033118 -0.023044
-0.034362 -0.022805
-0.035589 -0.022555
-0.036810 -0.022276
-0.038021 -0.021947
-0.039204 -0.021544
-0.040329 -0.021050
-0.041358 -0.020455
-0.042243 -0.019760
-0.042937 -0.018971
-0.043398 -0.018097
-0.043587 -0.017151
-0.043479 -0.016142
-0.043058 -0.015081
-0.042325 -0.013982
-0.041294 -0.012856
-0.039997 -0.011716
-0.038481 -0.010575
-0.036804 -0.009446
-0.035033 -0.008337
-0.033232 -0.007251
-0.031458 -0.006184
-0.029746 -0.005127
-0.028109 -0.004067
-0.026536 -0.002995
-0.024999 -0.001908
-0.023460 -0.000815
-0.021883 0.000274
-0.020237 0.001343
-0.018497 0.002378
-0.016650 0.003366
-0.014689 0.004298
-0.012617 0.005168
-0.010445 0.005973
-0.008191 0.006713
0.055068 -0.040665
0.056766 -0.040197
0.058269 -0.039685
0.059573 -0.039106
0.060686 -0.038435
0.061624 -0.037656
0.062413 -0.036757
0.063080 -0.035740
0.063654 -0.034629
0.064165 -0.033461
0.064648 -0.032295
0.065137 -0.031191
0.065661 -0.030209
0.066232 -0.029394
0.066831 -0.028768
0.067410 -0.028331
0.067902 -0.028061
0.068232 -0.027928
0.068332 -0.027898
0.068151 -0.027937
0.067659 -0.028015
0.066846 -0.028101
0.065725 -0.028170
0.064324 -0.028195
0.062682 -0.028154
0.060848 -0.028031
0.058874 -0.027820
0.056816 -0.027531
0.054730 -0.027190
0.052669 -0.026835
0.050683 -0.026508
0.048805 -0.026249
0.047045 -0.026080
0.045384 -0.026007
0.043781 -0.026017
0.042181 -0.026091
0.040531 -0.026207
0.038785 -0.026346
0.036915 -0.026495
0.034902 -0.026644
0.032746 -0.026787
0.030453 -0.026918
0.028043 -0.027030
0.025536 -0.027118
0.022955 -0.027178
0.020326 -0.027211
0.017670 -0.027221
0.015011 -0.027216
0.012367 -0.027205
0.009756 -0.027197
0.007192 -0.027195
0.004689 -0.027201
0.002258 -0.027210
-0.000086 -0.027219
-0.002331 -0.027225
-0.004460 -0.027228
-0.006459 -0.027228
-0.008312 -0.027230
-0.010006 -0.027235
-0.011527 -0.027246
-0.012863 -0.027261
-0.014007 -0.027273
-0.014962 -0.027273
-0.015741 -0.027248
-0.016367 -0.027186
-0.016872 -0.027072
-0.017291 -0.026891
-0.017659 -0.026631
-0.018001 -0.026278
-0.018329 -0.025823
-0.018638 -0.025261
-0.018907 -0.024596
-0.019108 -0.023835
-0.019206 -0.022994
-0.019171 -0.022086
-0.018976 -0.021128
-0.018605 -0.020133
-0.018047 -0.019113
-0.017301 -0.018079
-0.016375 -0.017041
-0.015285 -0.016003
-0.014055 -0.014968
-0.012716 -0.013936
-0.011303 -0.012901
-0.009853 -0.011855
-0.008396 -0.010789
-0.006956 -0.009693
-0.005541 -0.008564
-0.004151 -0.007404
-0.002773 -0.006221
-0.001395 -0.005032
-0.000007 -0.003854
0.001397 -0.002707
0.002812 -0.001608
0.004233 -0.000570
0.005645 0.000395
0.007033 0.001279
0.008379 0.002080
0.009665 0.002794
0.010874 0.003423
0.011989 0.003970
-0.028056 0.014445
-0.026295 0.014867
-0.024475 0.015196
-0.022613 0.015456
-0.020719 0.015675
-0.018805 0.015881
-0.016877 0.016094
-0.014940 0.016328
-0.013000 0.016586
-0.011065 0.016859
-0.009145 0.017135
-0.007250 0.017392
-0.005389 0.017610
-0.003571 0.017769
-0.001805 0.017853
-0.000097 0.017849
0.001547 0.017746
0.003122 0.017542
0.004625 0.017235
0.006050 0.016831
0.007397 0.016340
0.008665 0.015773
0.009857 0.015145
0.010978 0.014471
0.012036 0.013765
0.013039 0.013040
0.013994 0.012307
0.014905 0.011570
0.015771 0.010831
0.016584 0.010086
0.017335 0.009331
0.018012 0.008559
0.018605 0.007766
0.019105 0.006950
0.019503 0.006111
0.019797 0.005250
0.019984 0.004367
0.020063 0.003463
0.020034 0.002538
0.019896 0.001594
0.019652 0.000632
0.019304 -0.000344
0.018854 -0.001331
0.018301 -0.002323
0.017645 -0.003311
0.016879 -0.004287
0.015996 -0.005241
0.014989 -0.006165
0.013854 -0.007051
0.012592 -0.007891
0.011211 -0.008677
0.009729 -0.009403
0.008163 -0.010067
0.006536 -0.010668
0.004868 -0.011206
0.003181 -0.011688
0.001494 -0.012120
-0.000174 -0.012509
-0.001807 -0.012859
-0.003390 -0.013171
-0.004914 -0.013441
-0.006376 -0.013663
-0.007777 -0.013829
-0.009128 -0.013933
-0.010442 -0.013968
-0.011736 -0.013930
-0.013027 -0.013818
-0.014329 -0.013633
-0.015651 -0.013378
-0.016991 -0.013060
-0.018338 -0.012684
-0.019680 -0.012262
-0.020998 -0.011804
-0.022275 -0.011322
-0.023492 -0.010823
-0.024633 -0.010309
-0.025680 -0.009774
-0.026617 -0.009210
-0.027436 -0.008602
-0.028129 -0.007937
-0.028694 -0.007205
-0.029132 -0.006399
-0.029449 -0.005518
-0.029650 -0.004565
-0.029745 -0.003549
-0.029744 -0.002482
-0.029657 -0.001379
-0.029492 -0.000258
-0.029257 0.000862
-0.028951 0.001959
-0.028573 0.003013
-0.028119 0.004002
-0.027586 0.004912
-0.026974 0.005736
-0.026282 0.006475
-0.025518 0.007143
-0.024685 0.007756
-0.023792 0.008333
-0.022844 0.008889
-0.021845 0.009433
-0.020797 0.009973
0.020858 -0.000180
0.022683 0.000246
0.024518 0.000587
0.026345 0.000845
0.028146 0.001028
0.029911 0.001153
0.031633 0.001244
0.033315 0.001337
0.034963 0.001468
0.036585 0.001672
0.038185 0.001967
0.039760 0.002343
0.041293 0.002762
0.042766 0.003168
0.044161 0.003501
0.045464 0.003711
0.046661 0.003765
0.047737 0.003643
0.048674 0.003340
0.049452 0.002861
0.050054 0.002223
0.050466 0.001450
0.050684 0.000573
0.050714 -0.000367
0.050575 -0.001326
0.050298 -0.002253
0.049921 -0.003100
0.049480 -0.003827
0.049007 -0.004414
0.048522 -0.004867
0.048031 -0.005217
0.047535 -0.005516
0.047026 -0.005820
0.046494 -0.006178
0.045924 -0.006628
0.045293 -0.007187
0.044574 -0.007862
0.043734 -0.008643
0.042742 -0.009513
0.041570 -0.010446
0.040203 -0.011411
0.038632 -0.012379
0.036862 -0.013321
0.034905 -0.014212
0.032784 -0.015030
0.030525 -0.015764
0.028154 -0.016410
0.025697 -0.016973
0.023178 -0.017465
0.020619 -0.017903
0.018048 -0.018298
0.015494 -0.018658
0.012979 -0.018985
0.010517 -0.019277
0.008115 -0.019526
0.005772 -0.019724
0.003484 -0.019859
0.001247 -0.019918
-0.000934 -0.019888
-0.003042 -0.019759
-0.005058 -0.019523
-0.006963 -0.019178
-0.008743 -0.018727
-0.010392 -0.018178
-0.011912 -0.017541
-0.013312 -0.016831
-0.014608 -0.016060
-0.015819 -0.015240
-0.016958 -0.014378
-0.018028 -0.013480
-0.019025 -0.012546
-0.019935 -0.011577
-0.020739 -0.010566
-0.021416 -0.009511
-0.021948 -0.008408
-0.022318 -0.007256
-0.022513 -0.006055
-0.022522 -0.004811
-0.022341 -0.003532
-0.021967 -0.002231
-0.021404 -0.000922
-0.020663 0.000387
-0.019755 0.001692
-0.018697 0.002996
-0.017507 0.004310
-0.016205 0.005647
-0.014815 0.007019
-0.013362 0.008426
-0.011873 0.009858
-0.010368 0.011295
-0.008861 0.012717
-0.007359 0.014098
-0.005866 0.015413
-0.004386 0.016636
-0.002926 0.017740
-0.001493 0.018703
-0.000097 0.019503
0.001247 0.020127
0.002527 0.020565
0.003727 0.020818
0.004838 0.020896
-0.010234 -0.046847
-0.008593 -0.046393
-0.006891 -0.045844
-0.005189 -0.045221
-0.003549 -0.044550
-0.002025 -0.043855
-0.000651 -0.043158
0.000569 -0.042469
0.001663 -0.041788
0.002682 -0.041109
0.003688 -0.040428
0.004740 -0.039740
0.005881 -0.039047
0.007136 -0.038348
0.008503 -0.037643
0.009964 -0.036925
0.011490 -0.036186
0.013047 -0.035415
0.014604 -0.034604
0.016130 -0.033746
0.017596 -0.032839
0.018977 -0.031886
0.020254 -0.030890
0.021416 -0.029855
0.022461 -0.028786
0.023402 -0.027683
0.024264 -0.026546
0.025080 -0.025379
0.025891 -0.024192
0.026726 -0.023004
0.027601 -0.021845
0.028504 -0.020745
0.029399 -0.019729
0.030234 -0.018813
0.030949 -0.018002
0.031487 -0.017295
0.031800 -0.016690
0.031849 -0.016181
0.031607 -0.015765
0.031055 -0.015439
0.030188 -0.015201
0.029012 -0.015048
0.027546 -0.014970
0.025820 -0.014953
0.023878 -0.014978
0.021767 -0.015019
0.019537 -0.015055
0.017231 -0.015064
0.014876 -0.015036
0.012484 -0.014973
0.010051 -0.014884
0.007567 -0.014785
0.005023 -0.014694
0.002412 -0.014624
-0.000261 -0.014587
-0.002991 -0.014592
-0.005767 -0.014648
-0.008573 -0.014758
-0.011385 -0.014921
-0.014173 -0.015132
-0.016908 -0.015381
-0.019564 -0.015653
-0.022122 -0.015929
-0.024575 -0.016189
-0.026926 -0.016414
-0.029192 -0.016584
-0.031398 -0.016685
-0.033576 -0.016711
-0.035749 -0.016663
-0.037928 -0.016552
-0.040099 -0.016395
-0.042229 -0.016208
-0.044266 -0.016008
-0.046154 -0.015805
-0.047839 -0.015606
-0.049270 -0.015411
-0.050407 -0.015211
-0.051218 -0.014992
-0.051686 -0.014738
-0.051806 -0.014430
-0.051589 -0.014048
-0.051058 -0.013572
-0.050249 -0.012986
-0.049214 -0.012275
-0.048010 -0.011433
-0.046703 -0.010469
-0.045353 -0.009404
-0.044005 -0.008273
-0.042687 -0.007120
-0.041398 -0.005984
-0.040113 -0.004899
-0.038788 -0.003884
-0.037372 -0.002946
-0.035815 -0.002087
-0.034085 -0.001303
-0.032163 -0.000585
-0.030047 0.000077
-0.027747 0.000691
-0.025285 0.001271
-0.022688 0.001827
-0.019990 0.002370
0.008103 -0.013152
0.009702 -0.012796
0.011321 -0.012544
0.012963 -0.012389
0.014629 -0.012318
0.016323 -0.012314
0.018041 -0.012361
0.019773 -0.012444
0.021504 -0.012553
0.023213 -0.012682
0.024880 -0.012832
0.026486 -0.013011
0.028015 -0.013232
0.029458 -0.013516
0.030808 -0.013887
0.032064 -0.014371
0.033226 -0.014989
0.034294 -0.015755
0.035266 -0.016675
0.036139 -0.017740
0.036909 -0.018934
0.037573 -0.020230
0.038134 -0.021595
0.038598 -0.022993
0.038975 -0.024385
0.039274 -0.025739
0.039504 -0.027033
0.039668 -0.028257
0.039764 -0.029417
0.039793 -0.030531
0.039758 -0.031628
0.039666 -0.032742
0.039531 -0.033906
0.039367 -0.035145
0.039180 -0.036477
0.038966 -0.037906
0.038710 -0.039417
0.038384 -0.040988
0.037955 -0.042584
0.037392 -0.044167
0.036668 -0.045701
0.035764 -0.047151
0.034669 -0.048491
0.033379 -0.049698
0.031900 -0.050762
0.030240 -0.051681
0.028415 -0.052465
0.026446 -0.053131
0.024365 -0.053702
0.022214 -0.054202
0.020041 -0.054652
0.017894 -0.055067
0.015814 -0.055453
0.013831 -0.055809
0.011960 -0.056123
0.010201 -0.056378
0.008549 -0.056550
0.006994 -0.056614
0.005524 -0.056546
0.004126 -0.056324
0.002787 -0.055935
0.001491 -0.055375
0.000222 -0.054649
-0.001041 -0.053769
-0.002320 -0.052755
-0.003634 -0.051630
-0.004997 -0.050417
-0.006414 -0.049132
-0.007877 -0.047784
-0.009365 -0.046373
-0.010849 -0.044890
-0.012293 -0.043324
-0.013666 -0.041663
-0.014933 -0.039896
-0.016066 -0.038020
-0.017038 -0.036037
-0.017826 -0.033953
-0.018412 -0.031780
-0.018784 -0.029532
-0.018941 -0.027226
-0.018886 -0.024879
-0.018632 -0.022509
-0.018196 -0.020132
-0.017603 -0.017761
-0.016883 -0.015404
-0.016065 -0.013065
-0.015181 -0.010742
-0.014260 -0.008427
-0.013327 -0.006113
-0.012398 -0.003792
-0.011482 -0.001463
-0.010578 0.000869
-0.009680 0.003190
-0.008776 0.005477
-0.007851 0.007708
-0.006892 0.009856
-0.005888 0.011901
-0.004834 0.013821
-0.003727 0.015601
-0.002572 0.017231
-0.001374 0.018708
0.053220 -0.077276
0.054890 -0.076887
0.056458 -0.076474
0.057912 -0.076014
0.059245 -0.075488
0.060449 -0.074893
0.061512 -0.074236
0.062426 -0.073539
0.063187 -0.072830
0.063800 -0.072142
0.064285 -0.071515
0.064671 -0.070988
0.064992 -0.070599
0.065275 -0.070379
0.065532 -0.070343
0.065753 -0.070492
0.065904 -0.070802
0.065943 -0.071239
0.065827 -0.071759
0.065526 -0.072317
0.065023 -0.072867
0.064319 -0.073368
0.063423 -0.073785
0.062355 -0.074092
0.061134 -0.074278
0.059779 -0.074345
0.058315 -0.074310
0.056769 -0.074199
0.055181 -0.074049
0.053599 -0.073897
0.052077 -0.073782
0.050661 -0.073735
0.049381 -0.073771
0.048238 -0.073891
0.047207 -0.074079
0.046239 -0.074306
0.045281 -0.074542
0.044281 -0.074757
0.043196 -0.074927
0.041995 -0.075033
0.040659 -0.075058
0.039175 -0.074989
0.037541 -0.074814
0.035760 -0.074525
0.033843 -0.074118
0.031812 -0.073598
0.029704 -0.072971
0.027567 -0.072252
0.025457 -0.071456
0.023430 -0.070598
0.021535 -0.069691
0.019801 -0.068740
0.018240 -0.067746
0.016844 -0.066706
0.015593 -0.065613
0.014462 -0.064466
0.013426 -0.063265
0.012463 -0.062015
0.011556 -0.060725
0.010689 -0.059403
0.009849 -0.058061
0.009023 -0.056705
0.008202 -0.055342
0.007379 -0.053971
0.006554 -0.052589
0.005739 -0.051193
0.004951 -0.049775
0.004213 -0.048330
0.003547 -0.046853
0.002971 -0.045339
0.002495 -0.043788
0.002125 -0.042200
0.001860 -0.040580
0.001699 -0.038935
0.001640 -0.037275
0.001680 -0.035610
0.001817 -0.033952
0.002047 -0.032308
0.002365 -0.030688
0.002763 -0.029094
0.003234 -0.027529
0.003768 -0.025990
0.004358 -0.024469
0.004995 -0.022961
0.005676 -0.021455
0.006396 -0.019944
0.007149 -0.018425
0.007928 -0.016903
0.008726 -0.015386
0.009534 -0.013892
0.010343 -0.012440
0.011147 -0.011050
0.011938 -0.009742
0.012708 -0.008531
0.013451 -0.007429
0.014159 -0.006441
0.014825 -0.005571
0.015443 -0.004813
0.016008 -0.004161
0.016516 -0.003600
0.016967 -0.003112
0.012577 0.030430
0.014511 0.030949
0.016603 0.031495
0.018842 0.032057
0.021217 0.032629
0.023718 0.033209
0.026333 0.033798
0.029048 0.034395
0.031846 0.034997
0.034701 0.035597
0.037585 0.036184
0.040468 0.036744
0.043320 0.037264
0.046118 0.037728
0.048842 0.038117
0.051483 0.038414
0.054034 0.038601
0.056492 0.038660
0.058853 0.038583
0.061109 0.038368
0.063250 0.038025
0.065265 0.037578
0.067150 0.037062
0.068908 0.036518
0.070549 0.035993
0.072089 0.035534
0.073541 0.035178
0.074907 0.034947
0.076177 0.034841
0.077324 0.034840
0.078319 0.034906
0.079135 0.034991
0.079752 0.035042
0.080162 0.035003
0.080368 0.034826
0.080371 0.034470
0.080173 0.033908
0.079766 0.033130
0.079134 0.032142
0.078259 0.030970
0.077122 0.029650
0.075714 0.028227
0.074035 0.026752
0.072101 0.025276
0.069935 0.023844
0.067565 0.022496
0.065021 0.021256
0.062328 0.020135
0.059506 0.019125
0.056572 0.018203
0.053546 0.017336
0.050448 0.016491
0.047302 0.015634
0.044133 0.014738
0.040963 0.013786
0.037807 0.012771
0.034675 0.011695
0.031573 0.010570
0.028505 0.009413
0.025478 0.008241
0.022499 0.007073
0.019578 0.005925
0.016728 0.004809
0.013957 0.003735
0.011272 0.002705
0.008674 0.001721
0.006163 0.000780
0.003739 -0.000124
0.001405 -0.000993
-0.000828 -0.001824
-0.002942 -0.002610
-0.004918 -0.003340
-0.006735 -0.003999
-0.008376 -0.004573
-0.009826 -0.005051
-0.011072 -0.005427
-0.012100 -0.005701
-0.012900 -0.005875
-0.013463 -0.005958
-0.013785 -0.005961
-0.013865 -0.005896
-0.013715 -0.005775
-0.013352 -0.005610
-0.012800 -0.005414
-0.012090 -0.005196
-0.011257 -0.004962
-0.010335 -0.004716
-0.009358 -0.004455
-0.008353 -0.004173
-0.007343 -0.003861
-0.006344 -0.003515
-0.005364 -0.003132
-0.004411 -0.002720
-0.003482 -0.002293
-0.002573 -0.001869
-0.001677 -0.001472
-0.000786 -0.001124
0.000106 -0.000845
0.001000 -0.000652
0.001894 -0.000552
0.002782 -0.000549
-0.000285 0.072582
0.001503 0.073047
0.003326 0.073364
0.005192 0.073548
0.007109 0.073621
0.009088 0.073609
0.011138 0.073540
0.013263 0.073433
0.015448 0.073301
0.017666 0.073138
0.019873 0.072929
0.022023 0.072652
0.024068 0.072278
0.025971 0.071782
0.027702 0.071142
0.029239 0.070341
0.030569 0.069365
0.031684 0.068207
0.032580 0.066866
0.033257 0.065344
0.033717 0.063653
0.033971 0.061809
0.034031 0.059837
0.033919 0.057764
0.033662 0.055624
0.033287 0.053453
0.032826 0.051281
0.032299 0.049134
0.031722 0.047026
0.031096 0.044957
0.030415 0.042918
0.029668 0.040893
0.028842 0.038862
0.027926 0.036810
0.026911 0.034719
0.025791 0.032581
0.024557 0.030389
0.023208 0.028145
0.021741 0.025864
0.020158 0.023565
0.018467 0.021280
0.016676 0.019036
0.014797 0.016865
0.012844 0.014791
0.010828 0.012834
0.008758 0.011004
0.006640 0.009307
0.004475 0.007739
0.002266 0.006293
0.000017 0.004960
-0.002258 0.003733
-0.004537 0.002608
-0.006792 0.001583
-0.008994 0.000655
-0.011116 -0.000173
-0.013134 -0.000901
-0.015029 -0.001523
-0.016785 -0.002028
-0.018386 -0.002404
-0.019817 -0.002636
-0.021069 -0.002713
-0.022136 -0.002625
-0.023020 -0.002374
-0.023731 -0.001966
-0.024285 -0.001414
-0.024710 -0.000738
-0.025036 0.000036
-0.025296 0.000881
-0.025517 0.001774
-0.025716 0.002693
-0.025890 0.003626
-0.026025 0.004566
-0.026097 0.005513
-0.026081 0.006466
-0.025954 0.007430
-0.025700 0.008405
-0.025313 0.009393
-0.024791 0.010395
-0.024136 0.011410
-0.023357 0.012434
-0.022463 0.013461
-0.021467 0.014485
-0.020385 0.015496
-0.019232 0.016486
-0.018027 0.017447
-0.016781 0.018374
-0.015507 0.019264
-0.014207 0.020118
-0.012880 0.020937
-0.011522 0.021724
-0.010126 0.022479
-0.008692 0.023194
-0.007229 0.023857
-0.005751 0.024450
-0.004282 0.024952
-0.002847 0.025342
-0.001472 0.025602
-0.000182 0.025719
0.001000 0.025681
0.002055 0.025483
0.002966 0.025122
0.046248 -0.032812
0.047933 -0.032345
0.049583 -0.031800
0.051164 -0.031165
0.052639 -0.030442
0.053973 -0.029642
0.055134 -0.028786
0.056092 -0.027902
0.056824 -0.027023
0.057313 -0.026181
0.057557 -0.025410
0.057567 -0.024743
0.057370 -0.024208
0.057003 -0.023831
0.056515 -0.023629
0.055952 -0.023606
0.055353 -0.023749
0.054738 -0.024026
0.054110 -0.024393
0.053452 -0.024800
0.052740 -0.025209
0.051944 -0.025592
0.051040 -0.025935
0.050005 -0.026231
0.048823 -0.026480
0.047477 -0.026688
0.045960 -0.026866
0.044266 -0.027026
0.042403 -0.027183
0.040390 -0.027351
0.038258 -0.027543
0.036045 -0.027767
0.033797 -0.028030
0.031556 -0.028332
0.029359 -0.028667
0.027228 -0.029017
0.025170 -0.029361
0.023180 -0.029675
0.021244 -0.029938
0.019345 -0.030138
0.017467 -0.030271
0.015595 -0.030337
0.013716 -0.030339
0.011822 -0.030280
0.009907 -0.030164
0.007971 -0.029995
0.006023 -0.029776
0.004074 -0.029512
0.002146 -0.029205
0.000260 -0.028858
-0.001562 -0.028473
-0.003302 -0.028050
-0.004947 -0.027588
-0.006489 -0.027086
-0.007925 -0.026541
-0.009257 -0.025952
-0.010484 -0.025323
-0.011602 -0.024657
-0.012604 -0.023965
-0.013488 -0.023252
-0.014253 -0.022524
-0.014905 -0.021782
-0.015454 -0.021026
-0.015911 -0.020252
-0.016286 -0.019458
-0.016588 -0.018638
-0.016821 -0.017788
-0.016985 -0.016903
-0.017080 -0.015979
-0.017108 -0.015011
-0.017068 -0.013999
-0.016960 -0.012944
-0.016782 -0.011851
-0.016525 -0.010731
-0.016180 -0.009595
-0.015733 -0.008456
-0.015172 -0.007330
-0.014488 -0.006228
-0.013680 -0.005164
-0.012750 -0.004146
-0.011701 -0.003179
-0.010545 -0.002264
-0.009291 -0.001400
-0.007952 -0.000582
-0.006545 0.000198
-0.005084 0.000947
-0.003587 0.001676
-0.002071 0.002392
-0.000552 0.003101
0.000958 0.003803
0.002452 0.004496
0.003923 0.005177
0.005372 0.005841
0.006797 0.006483
0.008194 0.007096
0.009552 0.007672
0.010859 0.008198
0.012097 0.008661
0.013254 0.009052
0.014320 0.009366
0.015291 0.009602
0.016904 -0.018756
0.018509 -0.018342
0.020062 -0.017885
0.021540 -0.017375
0.022933 -0.016805
0.024232 -0.016176
0.025440 -0.015493
0.026561 -0.014764
0.027608 -0.014003
0.028599 -0.013229
0.029555 -0.012466
0.030500 -0.011746
0.031454 -0.011106
0.032428 -0.010578
0.033420 -0.010188
0.034411 -0.009948
0.035369 -0.009856
0.036255 -0.009894
0.037030 -0.010038
0.037663 -0.010251
0.038134 -0.010494
0.038435 -0.010726
0.038565 -0.010910
0.038530 -0.011015
0.038334 -0.011027
0.037981 -0.010946
0.037474 -0.010791
0.036817 -0.010591
0.036019 -0.010382
0.035092 -0.010202
0.034050 -0.010087
0.032903 -0.010063
0.031658 -0.010147
0.030309 -0.010343
0.028850 -0.010646
0.027266 -0.011039
0.025548 -0.011503
0.023688 -0.012015
0.021690 -0.012546
0.019562 -0.013070
0.017320 -0.013560
0.014980 -0.013991
0.012561 -0.014347
0.010077 -0.014622
0.007541 -0.014820
0.004963 -0.014956
0.002356 -0.015050
-0.000269 -0.015119
-0.002897 -0.015172
-0.005511 -0.015210
-0.008098 -0.015224
-0.010640 -0.015199
-0.013122 -0.015123
-0.015525 -0.014986
-0.017829 -0.014783
-0.020013 -0.014515
-0.022056 -0.014184
-0.023939 -0.013798
-0.025649 -0.013364
-0.027182 -0.012891
-0.028546 -0.012392
-0.029760 -0.011880
-0.030851 -0.011368
-0.031851 -0.010868
-0.032786 -0.010384
-0.033673 -0.009912
-0.034516 -0.009437
-0.035310 -0.008939
-0.036043 -0.008394
-0.036699 -0.007784
-0.037257 -0.007098
-0.037693 -0.006335
-0.037982 -0.005503
-0.038098 -0.004614
-0.038018 -0.003685
-0.037724 -0.002729
-0.037204 -0.001764
-0.036455 -0.000805
-0.035485 0.000133
-0.034315 0.001038
-0.032975 0.001903
-0.031501 0.002727
-0.029929 0.003517
-0.028296 0.004287
-0.026630 0.005054
-0.024954 0.005837
-0.023282 0.006646
-0.021619 0.007483
-0.019964 0.008340
-0.018312 0.009197
-0.016654 0.010032
-0.014978 0.010818
-0.013276 0.011533
-0.011545 0.012154
-0.009781 0.012667
-0.007989 0.013058
-0.006175 0.013321
-0.004348 0.013455
-0.002521 0.013466
-0.000705 0.013368
0.001088 0.013180
0.001487 0.023128
0.003148 0.023571
0.004740 0.023939
0.006263 0.024240
0.007722 0.024484
0.009124 0.024687
0.010475 0.024862
0.011777 0.025021
0.013027 0.025169
0.014219 0.025305
0.015340 0.025423
0.016378 0.025508
0.017319 0.025543
0.018153 0.025507
0.018869 0.025379
0.019461 0.025143
0.019922 0.024784
0.020249 0.024295
0.020438 0.023674
0.020488 0.022929
0.020403 0.022071
0.020189 0.021120
0.019858 0.020099
0.019428 0.019037
0.018914 0.017960
0.018334 0.016895
0.017701 0.015860
0.017025 0.014863
0.016308 0.013902
0.015550 0.012965
0.014751 0.012034
0.013908 0.011089
0.013023 0.010115
0.012095 0.009099
0.011120 0.008036
0.010095 0.006928
0.009012 0.005779
0.007866 0.004599
0.006651 0.003402
0.005363 0.002204
0.004003 0.001022
0.002574 -0.000127
0.001079 -0.001229
-0.000478 -0.002274
-0.002095 -0.003258
-0.003770 -0.004183
-0.005502 -0.005056
-0.007287 -0.005885
-0.009117 -0.006679
-0.010976 -0.007438
-0.012844 -0.008159
-0.014695 -0.008832
-0.016507 -0.009442
-0.018257 -0.009977
-0.019927 -0.010425
-0.021501 -0.010778
-0.022969 -0.011031
-0.024320 -0.011182
-0.025546 -0.011230
-0.026642 -0.011177
-0.027607 -0.011028
-0.028448 -0.010788
-0.029182 -0.010470
-0.029832 -0.010088
-0.030428 -0.009657
-0.031003 -0.009193
-0.031588 -0.008707
-0.032204 -0.008200
-0.032861 -0.007665
-0.033552 -0.007087
-0.034257 -0.006449
-0.034950 -0.005733
-0.035599 -0.004927
-0.036169 -0.004025
-0.036629 -0.003028
-0.036949 -0.001945
-0.037104 -0.000788
-0.037075 0.000425
-0.036848 0.001676
-0.036423 0.002945
-0.035803 0.004212
-0.035004 0.005462
-0.034047 0.006679
-0.032958 0.007853
-0.031765 0.008976
-0.030496 0.010047
-0.029177 0.011068
-0.027823 0.012042
-0.026444 0.012974
-0.025036 0.013865
-0.023591 0.014712
-0.022094 0.015507
-0.020528 0.016240
-0.018880 0.016895
-0.017138 0.017458
-0.015299 0.017911
-0.013363 0.018243
-0.011336 0.018443
-0.009230 0.018504
-0.007060 0.018422
-0.004842 0.018201
0.013365 -0.050238
0.014964 -0.049822
0.016490 -0.049385
0.017933 -0.048921
0.019290 -0.048422
0.020560 -0.047883
0.021750 -0.047303
0.022870 -0.046691
0.023940 -0.046067
0.024985 -0.045460
0.026037 -0.044907
0.027123 -0.044442
0.028252 -0.044091
0.029405 -0.043864
0.030536 -0.043752
0.031589 -0.043737
0.032505 -0.043798
0.033237 -0.043915
0.033748 -0.044069
0.034017 -0.044247
0.034032 -0.044436
0.033795 -0.044623
0.033316 -0.044795
0.032617 -0.044939
0.031726 -0.045043
0.030682 -0.045103
0.029530 -0.045126
0.028321 -0.045130
0.027112 -0.045146
0.025954 -0.045209
0.024882 -0.045346
0.023901 -0.045567
0.022986 -0.045864
0.022091 -0.046215
0.021165 -0.046594
0.020161 -0.046978
0.019046 -0.047349
0.017797 -0.047696
0.016403 -0.048009
0.014863 -0.048282
0.013185 -0.048506
0.011379 -0.048675
0.009462 -0.048785
0.007449 -0.048833
0.005358 -0.048823
0.003208 -0.048764
0.001020 -0.048667
-0.001186 -0.048545
-0.003391 -0.048406
-0.005579 -0.048250
-0.007734 -0.048069
-0.009841 -0.047852
-0.011886 -0.047589
-0.013851 -0.047273
-0.015720 -0.046899
-0.017477 -0.046468
-0.019106 -0.045981
-0.020592 -0.045440
-0.021922 -0.044850
-0.023086 -0.044214
-0.024081 -0.043533
-0.024914 -0.042809
-0.025606 -0.042041
-0.026185 -0.041228
-0.026690 -0.040366
-0.027164 -0.039453
-0.027646 -0.038482
-0.028165 -0.037448
-0.028729 -0.036345
-0.029323 -0.035171
-0.029913 -0.033930
-0.030451 -0.032629
-0.030891 -0.031275
-0.031190 -0.029879
-0.031313 -0.028447
-0.031234 -0.026987
-0.030939 -0.025506
-0.030421 -0.024012
-0.029686 -0.022513
-0.028751 -0.021012
-0.027642 -0.019511
-0.026397 -0.018006
-0.025059 -0.016486
-0.023677 -0.014939
-0.022293 -0.013352
-0.020941 -0.011718
-0.019636 -0.010036
-0.018373 -0.008315
-0.017134 -0.006572
-0.015891 -0.004831
-0.014619 -0.003112
-0.013298 -0.001437
-0.011916 0.000179
-0.010470 0.001719
-0.008963 0.003176
-0.007407 0.004541
-0.005815 0.005813
-0.004208 0.006991
-0.002608 0.008080
-0.001041 0.009089
0.000468 0.010030
-0.019512 0.033618
-0.017880 0.034104
-0.016362 0.034658
-0.014943 0.035259
-0.013602 0.035879
-0.012315 0.036495
-0.011062 0.037086
-0.009826 0.037639
-0.008593 0.038143
-0.007353 0.038585
-0.006101 0.038955
-0.004839 0.039243
-0.003574 0.039441
-0.002318 0.039548
-0.001089 0.039563
0.000093 0.039494
0.001207 0.039348
0.002233 0.039133
0.003159 0.038858
0.003978 0.038524
0.004694 0.038130
0.005315 0.037674
0.005852 0.037153
0.006316 0.036569
0.006719 0.035930
0.007068 0.035244
0.007374 0.034523
0.007641 0.033779
0.007871 0.033017
0.008061 0.032240
0.008198 0.031444
0.008272 0.030622
0.008269 0.029766
0.008182 0.028864
0.008006 0.027909
0.007745 0.026892
0.007404 0.025808
0.006989 0.024653
0.006502 0.023432
0.005939 0.022152
0.005294 0.020826
0.004557 0.019472
0.003720 0.018107
0.002781 0.016751
0.001737 0.015421
0.000592 0.014134
-0.000651 0.012904
-0.001988 0.011739
-0.003416 0.010643
-0.004926 0.009613
-0.006507 0.008643
-0.008137 0.007722
-0.009792 0.006840
-0.011445 0.005989
-0.013070 0.005163
-0.014647 0.004358
-0.016163 0.003579
-0.017610 0.002832
-0.018988 0.002126
-0.020296 0.001470
-0.021538 0.000871
-0.022717 0.000333
-0.023837 -0.000140
-0.024906 -0.000549
-0.025936 -0.000897
-0.026943 -0.001189
-0.027949 -0.001435
-0.028977 -0.001646
-0.030044 -0.001831
-0.031158 -0.001996
-0.032312 -0.002140
-0.033486 -0.002253
-0.034651 -0.002319
-0.035781 -0.002319
-0.036848 -0.002236
-0.037827 -0.002057
-0.038692 -0.001776
-0.039417 -0.001396
-0.039977 -0.000924
-0.040349 -0.000369
-0.040515 0.000253
-0.040467 0.000928
-0.040202 0.001637
-0.039732 0.002362
-0.039078 0.003082
-0.038270 0.003781
-0.037349 0.004443
-0.036355 0.005062
-0.035323 0.005639
-0.034282 0.006184
-0.033247 0.006719
-0.032222 0.007261
-0.031198 0.007823
-0.030160 0.008406
-0.029082 0.008998
-0.027936 0.009578
-0.026697 0.010122
-0.025343 0.010609
-0.023859 0.011020
-0.022239 0.011341
-0.020482 0.011562
-0.014781 0.000208
-0.013132 0.000629
-0.011497 0.001075
-0.009888 0.001548
-0.008307 0.002048
-0.006756 0.002575
-0.005232 0.003121
-0.003733 0.003678
-0.002257 0.004234
-0.000807 0.004778
0.000616 0.005299
0.002009 0.005788
0.003367 0.006241
0.004688 0.006654
0.005965 0.007025
0.007193 0.007356
0.008363 0.007646
0.009466 0.007900
0.010493 0.008121
0.011437 0.008318
0.012290 0.008500
0.013053 0.008679
0.013726 0.008869
0.014314 0.009079
0.014820 0.009318
0.015245 0.009583
0.015589 0.009866
0.015848 0.010151
0.016022 0.010421
0.016108 0.010657
0.016109 0.010842
0.016025 0.010960
0.015856 0.010999
0.015598 0.010945
0.015244 0.010790
0.014782 0.010529
0.014198 0.010162
0.013480 0.009693
0.012618 0.009130
0.011607 0.008487
0.010448 0.007782
0.009145 0.007037
0.007705 0.006273
0.006136 0.005511
0.004447 0.004767
0.002646 0.004051
0.000746 0.003368
-0.001238 0.002718
-0.003286 0.002098
-0.005378 0.001502
-0.007497 0.000923
-0.009627 0.000354
-0.011753 -0.000210
-0.013866 -0.000774
-0.015955 -0.001342
-0.018007 -0.001915
-0.020011 -0.002493
-0.021952 -0.003075
-0.023820 -0.003658
-0.025606 -0.004237
-0.027311 -0.004809
-0.028944 -0.005370
-0.030524 -0.005918
-0.032073 -0.006456
-0.033615 -0.006984
-0.035164 -0.007502
-0.036725 -0.008005
-0.038286 -0.008481
-0.039825 -0.008914
-0.041316 -0.009284
-0.042726 -0.009571
-0.044026 -0.009758
-0.045185 -0.009833
-0.046174 -0.009787
-0.046964 -0.009620
-0.047533 -0.009335
-0.047861 -0.008940
-0.047940 -0.008447
-0.047769 -0.007871
-0.047361 -0.007232
-0.046738 -0.006552
-0.045935 -0.005854
-0.044990 -0.005164
-0.043945 -0.004503
-0.042836 -0.003886
-0.041687 -0.003318
-0.040506 -0.002795
-0.039289 -0.002301
-0.038022 -0.001818
-0.036683 -0.001328
-0.035251 -0.000815
-0.033706 -0.000272
-0.032029 0.000304
-0.030212 0.000911
-0.028250 0.001541
-0.026149 0.002186
-0.023922 0.002833
-0.021587 0.003472
-0.019167 0.004092
-0.016688 0.004681
-0.014173 0.005233
0.037285 0.042661
0.039033 0.043192
0.040730 0.043784
0.042375 0.044448
0.043958 0.045184
0.045455 0.045976
0.046839 0.046798
0.048077 0.047617
0.049142 0.048402
0.050015 0.049121
0.050682 0.049752
0.051142 0.050271
0.051397 0.050662
0.051455 0.050911
0.051327 0.051007
0.051023 0.050945
0.050556 0.050729
0.049938 0.050367
0.049182 0.049879
0.048305 0.049290
0.047325 0.048628
0.046263 0.047926
0.045138 0.047211
0.043964 0.046506
0.042749 0.045819
0.041492 0.045152
0.040188 0.044494
0.038831 0.043831
0.037415 0.043144
0.035939 0.042418
0.034406 0.041636
0.032822 0.040784
0.031194 0.039850
0.029526 0.038828
0.027825 0.037713
0.026092 0.036508
0.024330 0.035219
0.022542 0.033860
0.020731 0.032447
0.018902 0.031001
0.017062 0.029542
0.015216 0.028094
0.013371 0.026678
0.011531 0.025309
0.009700 0.023999
0.007882 0.022755
0.006082 0.021576
0.004307 0.020459
0.002565 0.019397
0.000865 0.018384
-0.000784 0.017413
-0.002375 0.016477
-0.003902 0.015573
-0.005359 0.014698
-0.006744 0.013850
-0.008053 0.013028
-0.009287 0.012233
-0.010444 0.011468
-0.011528 0.010733
-0.012542 0.010035
-0.013495 0.009375
-0.014398 0.008757
-0.015265 0.008182
-0.016108 0.007648
-0.016938 0.007155
-0.017755 0.006703
-0.018553 0.006293
-0.019317 0.005931
-0.020031 0.005624
-0.020674 0.005380
-0.021229 0.005209
-0.021681 0.005117
-0.022016 0.005109
-0.022226 0.005187
-0.022305 0.005349
-0.022250 0.005592
-0.022063 0.005911
-0.021750 0.006296
-0.021320 0.006741
-0.020789 0.007233
-0.020173 0.007762
-0.019490 0.008316
-0.018758 0.008885
-0.017991 0.009460
-0.017197 0.010033
-0.016381 0.010599
-0.015540 0.011157
-0.014669 0.011703
-0.013760 0.012234
-0.012808 0.012744
-0.011808 0.013225
-0.010757 0.013669
-0.009657 0.014067
-0.008510 0.014410
-0.007322 0.014690
-0.006102 0.014899
-0.004859 0.015033
-0.003603 0.015087
-0.002345 0.015061
-0.001092 0.014957
0.000148 0.014780
-0.001896 0.029223
-0.000177 0.029681
0.001487 0.030148
0.003107 0.030629
0.004699 0.031132
0.006274 0.031663
0.007840 0.032226
0.009398 0.032820
0.010936 0.033437
0.012435 0.034058
0.013869 0.034664
0.015212 0.035232
0.016441 0.035740
0.017536 0.036171
0.018488 0.036510
0.019292 0.036744
0.019950 0.036861
0.020472 0.036854
0.020865 0.036717
0.021137 0.036448
0.021295 0.036056
0.021341 0.035555
0.021278 0.034965
0.021107 0.034311
0.020832 0.033618
0.020456 0.032908
0.019981 0.032198
0.019405 0.031495
0.018723 0.030800
0.017931 0.030105
0.017027 0.029400
0.016014 0.028668
0.014903 0.027897
0.013710 0.027070
0.012455 0.026175
0.011159 0.025201
0.009841 0.024143
0.008511 0.023004
0.007169 0.021798
0.005810 0.020543
0.004421 0.019264
0.002990 0.017982
0.001504 0.016718
-0.000046 0.015489
-0.001668 0.014304
-0.003368 0.013173
-0.005150 0.012096
-0.007010 0.011075
-0.008940 0.010107
-0.010919 0.009191
-0.012921 0.008326
-0.014913 0.007511
-0.016864 0.006747
-0.018743 0.006033
-0.020531 0.005373
-0.022213 0.004768
-0.023779 0.004222
-0.025223 0.003738
-0.026539 0.003319
-0.027726 0.002964
-0.028781 0.002674
-0.029709 0.002443
-0.030519 0.002266
-0.031223 0.002135
-0.031841 0.002040
-0.032392 0.001971
-0.032899 0.001917
-0.033379 0.001871
-0.033844 0.001829
-0.034301 0.001795
-0.034749 0.001776
-0.035185 0.001785
-0.035607 0.001835
-0.036008 0.001939
-0.036378 0.002104
-0.036699 0.002329
-0.036948 0.002608
-0.037096 0.002926
-0.037115 0.003269
-0.036978 0.003621
-0.036666 0.003968
-0.036168 0.004297
-0.035479 0.004598
-0.034604 0.004863
-0.033555 0.005090
-0.032349 0.005276
-0.031014 0.005427
-0.029576 0.005553
-0.028067 0.005666
-0.026519 0.005783
-0.024959 0.005919
-0.023409 0.006081
-0.021877 0.006271
-0.020363 0.006479
-0.018854 0.006690
-0.017333 0.006883
-0.015784 0.007039
-0.014192 0.007141
-0.012548 0.007175
-0.010850 0.007131
-0.009100 0.007006
-0.004166 0.040544
-0.002399 0.041018
-0.000627 0.041501
0.001152 0.041986
0.002941 0.042468
0.004739 0.042941
0.006545 0.043403
0.008351 0.043847
0.010145 0.044264
0.011911 0.044643
0.013628 0.044972
0.015278 0.045238
0.016840 0.045431
0.018302 0.045542
0.019656 0.045562
0.020901 0.045482
0.022043 0.045294
0.023089 0.044990
0.024047 0.044564
0.024922 0.044018
0.025714 0.043359
0.026421 0.042603
0.027041 0.041773
0.027572 0.040898
0.028018 0.040008
0.028381 0.039134
0.028661 0.038295
0.028852 0.037501
0.028938 0.036750
0.028903 0.036025
0.028729 0.035304
0.028406 0.034560
0.027933 0.033766
0.027319 0.032896
0.026582 0.031925
0.025741 0.030838
0.024815 0.029627
0.023812 0.028300
0.022731 0.026874
0.021563 0.025377
0.020295 0.023842
0.018915 0.022304
0.017417 0.020797
0.015800 0.019349
0.014069 0.017986
0.012230 0.016722
0.010290 0.015565
0.008256 0.014512
0.006140 0.013555
0.003955 0.012675
0.001718 0.011856
-0.000550 0.011077
-0.002829 0.010321
-0.005101 0.009575
-0.007353 0.008830
-0.009575 0.008087
-0.011753 0.007355
-0.013871 0.006649
-0.015914 0.005987
-0.017869 0.005382
-0.019728 0.004845
-0.021486 0.004380
-0.023142 0.003989
-0.024703 0.003665
-0.026179 0.003399
-0.027584 0.003179
-0.028927 0.002995
-0.030215 0.002837
-0.031443 0.002704
-0.032600 0.002597
-0.033670 0.002528
-0.034640 0.002507
-0.035496 0.002550
-0.036230 0.002670
-0.036831 0.002875
-0.037285 0.003170
-0.037571 0.003553
-0.037670 0.004013
-0.037560 0.004539
-0.037229 0.005113
-0.036670 0.005719
-0.035887 0.006339
-0.034893 0.006956
-0.033709 0.007553
-0.032365 0.008119
-0.030891 0.008645
-0.029321 0.009128
-0.027684 0.009573
-0.026005 0.009989
-0.024303 0.010388
-0.022595 0.010784
-0.020890 0.011182
-0.019189 0.011582
-0.017489 0.011976
-0.015780 0.012346
-0.014047 0.012675
-0.012280 0.012941
-0.010471 0.013125
-0.008618 0.013214
-0.006728 0.013200
-0.004808 0.013077
0.032355 -0.019074
0.034092 -0.018642
0.035758 -0.018255
0.037337 -0.017887
0.038822 -0.017508
0.040216 -0.017088
0.041530 -0.016595
0.042774 -0.016007
0.043954 -0.015315
0.045064 -0.014528
0.046088 -0.013673
0.047013 -0.012788
0.047828 -0.011919
0.048535 -0.011115
0.049146 -0.010419
0.049676 -0.009868
0.050137 -0.009488
0.050530 -0.009291
0.050837 -0.009274
0.051028 -0.009423
0.051068 -0.009712
0.050926 -0.010108
0.050580 -0.010576
0.050025 -0.011082
0.049264 -0.011591
0.048309 -0.012073
0.047178 -0.012502
0.045887 -0.012861
0.044455 -0.013145
0.042903 -0.013362
0.041253 -0.013532
0.039539 -0.013682
0.037796 -0.013844
0.036065 -0.014048
0.034378 -0.014317
0.032755 -0.014662
0.031196 -0.015081
0.029685 -0.015563
0.028194 -0.016087
0.026694 -0.016633
0.025162 -0.017178
0.023581 -0.017703
0.021942 -0.018190
0.020242 -0.018621
0.018478 -0.018985
0.016649 -0.019272
0.014755 -0.019480
0.012798 -0.019609
0.010782 -0.019665
0.008722 -0.019656
0.006640 -0.019591
0.004563 -0.019477
0.002522 -0.019320
0.000544 -0.019123
-0.001351 -0.018886
-0.003148 -0.018611
-0.004838 -0.018301
-0.006414 -0.017961
-0.007869 -0.017601
-0.009197 -0.017231
-0.010391 -0.016858
-0.011445 -0.016489
-0.012359 -0.016127
-0.013135 -0.015771
-0.013785 -0.015419
-0.014324 -0.015065
-0.014774 -0.014704
-0.015157 -0.014328
-0.015496 -0.013930
-0.015810 -0.013496
-0.016115 -0.013015
-0.016420 -0.012474
-0.016726 -0.011866
-0.017029 -0.011193
-0.017314 -0.010463
-0.017561 -0.009695
-0.017747 -0.008911
-0.017847 -0.008133
-0.017843 -0.007382
-0.017720 -0.006676
-0.017471 -0.006028
-0.017094 -0.005445
-0.016591 -0.004932
-0.015973 -0.004487
-0.015253 -0.004103
-0.014450 -0.003768
-0.013586 -0.003463
-0.012682 -0.003167
-0.011761 -0.002855
-0.010839 -0.002507
-0.009929 -0.002111
-0.009039 -0.001666
-0.008168 -0.001184
-0.007310 -0.000686
-0.006454 -0.000195
-0.005590 0.000265
-0.004710 0.000673
-0.003809 0.001015
-0.002887 0.001279
-0.001944 0.001459
-0.000986 0.001550
0.001638 0.068679
0.003381 0.069146
0.005102 0.069603
0.006803 0.070059
0.008484 0.070519
0.010144 0.070982
0.011773 0.071440
0.013359 0.071876
0.014885 0.072272
0.016337 0.072606
0.017705 0.072858
0.018980 0.073010
0.020157 0.073044
0.021231 0.072945
0.022196 0.072704
0.023044 0.072315
0.023761 0.071780
0.024335 0.071109
0.024759 0.070322
0.025032 0.069444
0.025158 0.068511
0.025153 0.067561
0.025035 0.066634
0.024820 0.065760
0.024514 0.064959
0.024113 0.064231
0.023600 0.063560
0.022953 0.062916
0.022152 0.062268
0.021181 0.061581
0.020033 0.060830
0.018706 0.059993
0.017200 0.059057
0.015515 0.058015
0.013654 0.056863
0.011620 0.055602
0.009419 0.054236
0.007064 0.052772
0.004569 0.051223
0.001956 0.049610
-0.000757 0.047957
-0.003548 0.046292
-0.006402 0.044638
-0.009306 0.043015
-0.012253 0.041432
-0.015235 0.039895
-0.018244 0.038407
-0.021267 0.036973
-0.024288 0.035601
-0.027289 0.034301
-0.030252 0.033087
-0.033160 0.031967
-0.035988 0.030947
-0.038708 0.030027
-0.041285 0.029200
-0.043683 0.028456
-0.045864 0.027781
-0.047801 0.027163
-0.049471 0.026591
-0.050868 0.026053
-0.051999 0.025540
-0.052885 0.025036
-0.053561 0.024528
-0.054069 0.024001
-0.054447 0.023451
-0.054727 0.022880
-0.054923 0.022306
-0.055039 0.021757
-0.055065 0.021264
-0.054989 0.020853
-0.054789 0.020539
-0.054440 0.020328
-0.053909 0.020209
-0.053164 0.020167
-0.052175 0.020183
-0.050919 0.020238
-0.049382 0.020317
-0.047563 0.020407
-0.045470 0.020499
-0.043125 0.020586
-0.040557 0.020660
-0.037805 0.020719
-0.034911 0.020763
-0.031917 0.020798
-0.028863 0.020832
-0.025782 0.020878
-0.022701 0.020944
-0.019641 0.021032
-0.016619 0.021135
-0.013646 0.021236
-0.010732 0.021311
-0.007886 0.021335
-0.005114 0.021284
-0.002427 0.021138
0.000165 0.020883
0.002650 0.020508
0.005017 0.020005
0.007254 0.019372
0.009352 0.018610
0.011306 0.017727
0.013111 0.016740
0.016777 -0.056357
0.018543 -0.055954
0.020438 -0.055494
0.022405 -0.054960
0.024389 -0.054337
0.026345 -0.053608
0.028241 -0.052760
0.030053 -0.051786
0.031770 -0.050682
0.033386 -0.049457
0.034900 -0.048130
0.036317 -0.046724
0.037649 -0.045273
0.038916 -0.043811
0.040151 -0.042375
0.041391 -0.041004
0.042674 -0.039731
0.044024 -0.038585
0.045437 -0.037586
0.046884 -0.036733
0.048313 -0.036011
0.049670 -0.035390
0.050901 -0.034833
0.051970 -0.034301
0.052855 -0.033753
0.053553 -0.033147
0.054070 -0.032449
0.054415 -0.031639
0.054594 -0.030711
0.054611 -0.029682
0.054465 -0.028587
0.054161 -0.027472
0.053716 -0.026387
0.053152 -0.025381
0.052499 -0.024494
0.051775 -0.023757
0.050985 -0.023188
0.050113 -0.022788
0.049132 -0.022548
0.048001 -0.022447
0.046686 -0.022458
0.045159 -0.022552
0.043408 -0.022701
0.041434 -0.022877
0.039250 -0.023056
0.036878 -0.023215
0.034343 -0.023337
0.031672 -0.023413
0.028889 -0.023444
0.026020 -0.023440
0.023094 -0.023416
0.020139 -0.023389
0.017185 -0.023374
0.014257 -0.023380
0.011371 -0.023411
0.008537 -0.023469
0.005760 -0.023554
0.003048 -0.023663
0.000414 -0.023795
-0.002125 -0.023949
-0.004550 -0.024124
-0.006845 -0.024317
-0.008999 -0.024529
-0.011009 -0.024759
-0.012883 -0.025008
-0.014634 -0.025279
-0.016286 -0.025576
-0.017864 -0.025897
-0.019391 -0.026238
-0.020877 -0.026585
-0.022324 -0.026916
-0.023725 -0.027204
-0.025061 -0.027425
-0.026309 -0.027559
-0.027436 -0.027599
-0.028404 -0.027544
-0.029175 -0.027402
-0.029710 -0.027183
-0.029977 -0.026899
-0.029949 -0.026557
-0.029612 -0.026164
-0.028966 -0.025725
-0.028026 -0.025245
-0.026820 -0.024727
-0.025389 -0.024173
-0.023782 -0.023581
-0.022052 -0.022949
-0.020252 -0.022269
-0.018430 -0.021531
-0.016625 -0.020721
-0.014862 -0.019833
-0.013152 -0.018867
-0.011494 -0.017834
-0.009877 -0.016753
-0.008284 -0.015648
-0.006697 -0.014542
-0.005103 -0.013457
-0.003492 -0.012409
-0.001860 -0.011411
-0.000213 -0.010469
0.001440 -0.009585
0.000811 0.003219
0.002574 0.003671
0.004378 0.004105
0.006211 0.004523
0.008062 0.004924
0.009923 0.005313
0.011786 0.005691
0.013645 0.006058
0.015490 0.006410
0.017311 0.006735
0.019094 0.007020
0.020828 0.007250
0.022503 0.007409
0.024110 0.007489
0.025642 0.007482
0.027090 0.007388
0.028444 0.007209
0.029693 0.006951
0.030825 0.006623
0.031830 0.006230
0.032702 0.005781
0.033441 0.005286
0.034053 0.004754
0.034552 0.004199
0.034959 0.003636
0.035297 0.003076
0.035593 0.002530
0.035868 0.001996
0.036140 0.001466
0.036416 0.000918
0.036698 0.000327
0.036979 -0.000332
0.037246 -0.001079
0.037475 -0.001923
0.037639 -0.002869
0.037703 -0.003910
0.037632 -0.005037
0.037396 -0.006236
0.036967 -0.007490
0.036331 -0.008784
0.035480 -0.010096
0.034417 -0.011409
0.033155 -0.012700
0.031716 -0.013951
0.030125 -0.015144
0.028413 -0.016268
0.026610 -0.017316
0.024746 -0.018292
0.022843 -0.019203
0.020921 -0.020063
0.018995 -0.020883
0.017072 -0.021672
0.015153 -0.022433
0.013233 -0.023165
0.011305 -0.023866
0.009361 -0.024528
0.007397 -0.025142
0.005414 -0.025698
0.003415 -0.026181
0.001410 -0.026575
-0.000589 -0.026866
-0.002575 -0.027039
-0.004541 -0.027086
-0.006487 -0.027001
-0.008420 -0.026787
-0.010352 -0.026451
-0.012301 -0.026006
-0.014281 -0.025465
-0.016297 -0.024837
-0.018344 -0.024128
-0.020401 -0.023340
-0.022436 -0.022469
-0.024412 -0.021512
-0.026288 -0.020462
-0.028029 -0.019317
-0.029600 -0.018072
-0.030973 -0.016726
-0.032125 -0.015279
-0.033043 -0.013730
-0.033717 -0.012085
-0.034151 -0.010350
-0.034359 -0.008534
-0.034364 -0.006646
-0.034201 -0.004699
-0.033910 -0.002708
-0.033536 -0.000684
-0.033116 0.001357
-0.032679 0.003405
-0.032232 0.005447
-0.031768 0.007472
-0.031263 0.009468
-0.030688 0.011423
-0.030013 0.013325
-0.029214 0.015158
-0.028277 0.016913
-0.027195 0.018578
-0.025970 0.020146
-0.024611 0.021613
-0.023135 0.022976
-0.021562 0.024234
-0.019919 0.025389
-0.007989 0.025026
-0.006234 0.025475
-0.004500 0.025897
-0.002783 0.026304
-0.001079 0.026703
0.000616 0.027102
0.002301 0.027503
0.003968 0.027901
0.005603 0.028282
0.007190 0.028631
0.008710 0.028929
0.010145 0.029155
0.011481 0.029293
0.012705 0.029327
0.013805 0.029245
0.014772 0.029040
0.015594 0.028709
0.016263 0.028252
0.016770 0.027676
0.017109 0.026990
0.017282 0.026210
0.017297 0.025356
0.017170 0.024448
0.016917 0.023506
0.016556 0.022547
0.016100 0.021583
0.015558 0.020616
0.014934 0.019643
0.014233 0.018656
0.013456 0.017643
0.012608 0.016591
0.011696 0.015490
0.010726 0.014334
0.009704 0.013117
0.008635 0.011843
0.007521 0.010514
0.006363 0.009140
0.005157 0.007728
0.003904 0.006289
0.002600 0.004833
0.001247 0.003373
-0.000158 0.001921
-0.001617 0.000491
-0.003135 -0.000903
-0.004719 -0.002251
-0.006375 -0.003549
-0.008105 -0.004792
-0.009905 -0.005980
-0.011764 -0.007112
-0.013664 -0.008186
-0.015581 -0.009199
-0.017493 -0.010146
-0.019375 -0.011022
-0.021201 -0.011822
-0.022948 -0.012538
-0.024591 -0.013166
-0.026106 -0.013704
-0.027478 -0.014155
-0.028693 -0.014526
-0.029745 -0.014827
-0.030636 -0.015068
-0.031377 -0.015256
-0.031987 -0.015396
-0.032493 -0.015489
-0.032928 -0.015537
-0.033317 -0.015540
-0.033679 -0.015496
-0.034021 -0.015398
-0.034335 -0.015238
-0.034605 -0.015003
-0.034810 -0.014681
-0.034926 -0.014261
-0.034932 -0.013735
-0.034812 -0.013100
-0.034552 -0.012357
-0.034142 -0.011511
-0.033578 -0.010572
-0.032858 -0.009554
-0.031985 -0.008472
-0.030963 -0.007343
-0.029806 -0.006183
-0.028528 -0.005005
-0.027152 -0.003822
-0.025700 -0.002641
-0.024194 -0.001467
-0.022655 -0.000305
-0.021094 0.000845
-0.019521 0.001981
-0.017938 0.003100
-0.016350 0.004197
-0.014757 0.005262
-0.013166 0.006286
-0.011582 0.007256
-0.010011 0.008158
-0.008462 0.008983
-0.006944 0.009721
-0.005465 0.010364
-0.004032 0.010907
-0.002654 0.011349
-0.001334 0.011689
-0.000076 0.011931
-0.023885 -0.022015
-0.022076 -0.021578
-0.020055 -0.021146
-0.017859 -0.020733
-0.015526 -0.020355
-0.013093 -0.020019
-0.010582 -0.019725
-0.008007 -0.019468
-0.005365 -0.019238
-0.002652 -0.019027
0.000137 -0.018829
0.002999 -0.018644
0.005923 -0.018478
0.008889 -0.018341
0.011872 -0.018245
0.014847 -0.018202
0.017786 -0.018223
0.020663 -0.018314
0.023451 -0.018481
0.026127 -0.018725
0.028669 -0.019042
0.031060 -0.019422
0.033291 -0.019847
0.035363 -0.020295
0.037283 -0.020736
0.039069 -0.021143
0.040739 -0.021490
0.042311 -0.021760
0.043788 -0.021950
0.045165 -0.022070
0.046418 -0.022143
0.047517 -0.022195
0.048429 -0.022257
0.049124 -0.022356
0.049577 -0.022517
0.049770 -0.022759
0.049689 -0.023098
0.049327 -0.023547
0.048681 -0.024115
0.047756 -0.024799
0.046565 -0.025589
0.045128 -0.026461
0.043472 -0.027383
0.041623 -0.028323
0.039612 -0.029246
0.037462 -0.030122
0.035193 -0.030929
0.032815 -0.031655
0.030332 -0.032300
0.027750 -0.032868
0.025077 -0.033369
0.022325 -0.033812
0.019513 -0.034204
0.016661 -0.034547
0.013790 -0.034845
0.010924 -0.035096
0.008085 -0.035300
0.005298 -0.035453
0.002583 -0.035554
-0.000035 -0.035596
-0.002535 -0.035574
-0.004898 -0.035483
-0.007117 -0.035319
-0.009194 -0.035085
-0.011146 -0.034785
-0.013002 -0.034433
-0.014797 -0.034045
-0.016566 -0.033637
-0.018332 -0.033223
-0.020097 -0.032807
-0.021842 -0.032382
-0.023529 -0.031931
-0.025114 -0.031431
-0.026551 -0.030858
-0.027799 -0.030191
-0.028828 -0.029411
-0.029617 -0.028506
-0.030155 -0.027469
-0.030439 -0.026296
-0.030478 -0.024993
-0.030285 -0.023570
-0.029879 -0.022042
-0.029283 -0.020432
-0.028526 -0.018764
-0.027638 -0.017062
-0.026648 -0.015345
-0.025585 -0.013626
-0.024469 -0.011911
-0.023314 -0.010198
-0.022125 -0.008481
-0.020901 -0.006753
-0.019639 -0.005008
-0.018339 -0.003245
-0.017005 -0.001470
-0.015647 0.000312
-0.014278 0.002086
-0.012916 0.003840
-0.011578 0.005555
-0.010281 0.007216
-0.009041 0.008804
-0.007867 0.010303
-0.025785 -0.013011
-0.024152 -0.012534
-0.022492 -0.012040
-0.020823 -0.011539
-0.019157 -0.011040
-0.017498 -0.010546
-0.015846 -0.010062
-0.014194 -0.009590
-0.012535 -0.009130
-0.010864 -0.008685
-0.009178 -0.008258
-0.007478 -0.007851
-0.005766 -0.007466
-0.004046 -0.007106
-0.002324 -0.006773
-0.000605 -0.006468
0.001105 -0.006195
0.002799 -0.005954
0.004470 -0.005747
0.006111 -0.005573
0.007717 -0.005432
0.009282 -0.005318
0.010804 -0.005225
0.012283 -0.005147
0.013720 -0.005075
0.015118 -0.005007
0.016477 -0.004943
0.017795 -0.004891
0.019067 -0.004862
0.020288 -0.004871
0.021455 -0.004932
0.022565 -0.005061
0.023613 -0.005268
0.024596 -0.005564
0.025504 -0.005954
0.026322 -0.006437
0.027030 -0.007009
0.027606 -0.007659
0.028029 -0.008371
0.028282 -0.009125
0.028351 -0.009899
0.028233 -0.010668
0.027928 -0.011408
0.027446 -0.012093
0.026798 -0.012706
0.025996 -0.013237
0.025053 -0.013689
0.023979 -0.014073
0.022786 -0.014413
0.021487 -0.014731
0.020098 -0.015053
0.018632 -0.015398
0.017100 -0.015781
0.015506 -0.016208
0.013850 -0.016680
0.012129 -0.017191
0.010335 -0.017730
0.008464 -0.018281
0.006511 -0.018829
0.004475 -0.019354
0.002357 -0.019842
0.000157 -0.020277
-0.002126 -0.020649
-0.004494 -0.020950
-0.006949 -0.021177
-0.009492 -0.021333
-0.012116 -0.021422
-0.014804 -0.021446
-0.017529 -0.021408
-0.020261 -0.021305
-0.022964 -0.021130
-0.025610 -0.020877
-0.028172 -0.020536
-0.030629 -0.020097
-0.032959 -0.019552
-0.035143 -0.018895
-0.037158 -0.018124
-0.038982 -0.017243
-0.040596 -0.016256
-0.041987 -0.015176
-0.043153 -0.014016
-0.044102 -0.012798
-0.044854 -0.011542
-0.045440 -0.010272
-0.045897 -0.009012
-0.046257 -0.007776
-0.046543 -0.006574
-0.046761 -0.005401
-0.046902 -0.004244
-0.046946 -0.003084
-0.046868 -0.001901
-0.046642 -0.000677
-0.046244 0.000597
-0.045651 0.001927
-0.044845 0.003308
-0.043810 0.004734
-0.042537 0.006191
-0.041025 0.007664
-0.039277 0.009135
-0.037307 0.010587
-0.035133 0.012005
-0.002912 0.053802
-0.001170 0.054308
0.000481 0.054787
0.002054 0.055244
0.003565 0.055685
0.005023 0.056107
0.006431 0.056502
0.007783 0.056855
0.009067 0.057148
0.010264 0.057360
0.011354 0.057473
0.012318 0.057474
0.013136 0.057354
0.013794 0.057109
0.014282 0.056737
0.014596 0.056237
0.014740 0.055609
0.014725 0.054855
0.014565 0.053976
0.014278 0.052975
0.013885 0.051861
0.013405 0.050642
0.012859 0.049332
0.012266 0.047946
0.011641 0.046500
0.010995 0.045009
0.010334 0.043483
0.009657 0.041932
0.008961 0.040359
0.008241 0.038769
0.007491 0.037160
0.006705 0.035531
0.005882 0.033879
0.005025 0.032200
0.004142 0.030492
0.003241 0.028751
0.002334 0.026980
0.001429 0.025182
0.000529 0.023367
-0.000368 0.021548
-0.001266 0.019738
-0.002174 0.017953
-0.003103 0.016207
-0.004064 0.014511
-0.005069 0.012872
-0.006128 0.011294
-0.007247 0.009777
-0.008426 0.008319
-0.009657 0.006915
-0.010923 0.005563
-0.012205 0.004259
-0.013474 0.003001
-0.014707 0.001787
-0.015878 0.000616
-0.016970 -0.000511
-0.017970 -0.001589
-0.018871 -0.002607
-0.019675 -0.003553
-0.020385 -0.004407
-0.021011 -0.005157
-0.021568 -0.005791
-0.022074 -0.006306
-0.022547 -0.006704
-0.023010 -0.006996
-0.023484 -0.007194
-0.023986 -0.007315
-0.024528 -0.007370
-0.025109 -0.007368
-0.025718 -0.007308
-0.026336 -0.007185
-0.026936 -0.006990
-0.027493 -0.006715
-0.027981 -0.006350
-0.028382 -0.005890
-0.028682 -0.005329
-0.028872 -0.004664
-0.028949 -0.003895
-0.028911 -0.003024
-0.028760 -0.002059
-0.028496 -0.001016
-0.028123 0.000087
-0.027647 0.001229
-0.027073 0.002385
-0.026410 0.003535
-0.025665 0.004660
-0.024846 0.005750
-0.023960 0.006799
-0.023012 0.007808
-0.022007 0.008783
-0.020952 0.009730
-0.019851 0.010656
-0.018712 0.011565
-0.017542 0.012458
-0.016350 0.013337
-0.015143 0.014197
-0.013926 0.015034
-0.012703 0.015836
-0.011476 0.016592
-0.010243 0.017284
-0.009003 0.017898
-0.007751 0.018422
0.018466 0.030595
0.020304 0.031087
0.022187 0.031495
0.024114 0.031835
0.026076 0.032126
0.028061 0.032385
0.030047 0.032622
0.032007 0.032847
0.033914 0.033061
0.035749 0.033265
0.037501 0.033451
0.039162 0.033600
0.040714 0.033683
0.042130 0.033664
0.043380 0.033514
0.044433 0.033212
0.045263 0.032748
0.045853 0.032120
0.046193 0.031334
0.046280 0.030397
0.046122 0.029325
0.045736 0.028140
0.045151 0.026868
0.044405 0.025536
0.043543 0.024163
0.042615 0.022767
0.041678 0.021355
0.040793 0.019930
0.040021 0.018489
0.039405 0.017022
0.038961 0.015514
0.038665 0.013956
0.038459 0.012341
0.038269 0.010674
0.038021 0.008965
0.037653 0.007229
0.037115 0.005483
0.036374 0.003743
0.035409 0.002024
0.034215 0.000345
0.032803 -0.001275
0.031197 -0.002819
0.029435 -0.004274
0.027563 -0.005635
0.025639 -0.006900
0.023720 -0.008075
0.021864 -0.009168
0.020113 -0.010190
0.018490 -0.011148
0.016995 -0.012046
0.015611 -0.012880
0.014307 -0.013643
0.013052 -0.014326
0.011816 -0.014918
0.010577 -0.015414
0.009320 -0.015810
0.008036 -0.016106
0.006722 -0.016305
0.005380 -0.016408
0.004024 -0.016420
0.002669 -0.016344
0.001329 -0.016186
0.000016 -0.015951
-0.001266 -0.015648
-0.002517 -0.015289
-0.003743 -0.014886
-0.004956 -0.014448
-0.006167 -0.013981
-0.007381 -0.013481
-0.008593 -0.012934
-0.009791 -0.012322
-0.010957 -0.011631
-0.012072 -0.010848
-0.013115 -0.009970
-0.014068 -0.008999
-0.014914 -0.007939
-0.015639 -0.006802
-0.016236 -0.005600
-0.016704 -0.004347
-0.017049 -0.003055
-0.017292 -0.001735
-0.017460 -0.000396
-0.017590 0.000953
-0.017722 0.002302
-0.017885 0.003638
-0.018095 0.004946
-0.018345 0.006210
-0.018603 0.007418
-0.018827 0.008565
-0.018967 0.009647
-0.018980 0.010661
-0.018832 0.011604
-0.018500 0.012473
-0.017969 0.013265
-0.017235 0.013977
-0.016303 0.014606
-0.015191 0.015154
-0.013929 0.015623
-0.012558 0.016021
-0.011129 0.016358
-0.009693 0.016649
0.023114 0.029710
0.024836 0.030150
0.026520 0.030535
0.028161 0.030872
0.029760 0.031175
0.031324 0.031461
0.032861 0.031745
0.034375 0.032038
0.035866 0.032340
0.037324 0.032641
0.038737 0.032921
0.040089 0.033152
0.041365 0.033306
0.042552 0.033355
0.043638 0.033275
0.044606 0.033049
0.045438 0.032664
0.046109 0.032117
0.046597 0.031413
0.046882 0.030563
0.046951 0.029586
0.046802 0.028502
0.046443 0.027341
0.045895 0.026132
0.045183 0.024907
0.044341 0.023697
0.043400 0.022524
0.042388 0.021403
0.041325 0.020331
0.040223 0.019293
0.039088 0.018261
0.037921 0.017204
0.036720 0.016091
0.035478 0.014901
0.034183 0.013621
0.032820 0.012249
0.031372 0.010794
0.029824 0.009269
0.028162 0.007693
0.026380 0.006086
0.024479 0.004472
0.022465 0.002872
0.020348 0.001308
0.018144 -0.000200
0.015869 -0.001636
0.013538 -0.002987
0.011167 -0.004250
0.008766 -0.005423
0.006346 -0.006512
0.003919 -0.007526
0.001498 -0.008468
-0.000900 -0.009342
-0.003258 -0.010144
-0.005557 -0.010868
-0.007783 -0.011506
-0.009922 -0.012051
-0.011962 -0.012497
-0.013893 -0.012840
-0.015706 -0.013076
-0.017389 -0.013202
-0.018933 -0.013216
-0.020330 -0.013118
-0.021579 -0.012910
-0.022687 -0.012598
-0.023673 -0.012189
-0.024563 -0.011695
-0.025387 -0.011128
-0.026176 -0.010497
-0.026950 -0.009809
-0.027713 -0.009065
-0.028451 -0.008261
-0.029133 -0.007392
-0.029723 -0.006452
-0.030180 -0.005440
-0.030472 -0.004357
-0.030570 -0.003209
-0.030455 -0.002002
-0.030115 -0.000746
-0.029548 0.000550
-0.028758 0.001878
-0.027759 0.003227
-0.026570 0.004588
-0.025221 0.005956
-0.023743 0.007325
-0.022173 0.008692
-0.020545 0.010057
-0.018889 0.011419
-0.017228 0.012776
-0.015569 0.014123
-0.013915 0.015450
-0.012255 0.016737
-0.010582 0.017963
-0.008888 0.019098
-0.007168 0.020115
-0.005425 0.020989
-0.003664 0.021697
-0.001895 0.022225
-0.000128 0.022560
0.001623 0.022698
0.003344 0.022637
0.005016 0.022383
-0.000247 0.001153
0.001330 0.001591
0.002864 0.001989
0.004344 0.002361
0.005760 0.002720
0.007106 0.003080
0.008377 0.003449
0.009566 0.003826
0.010669 0.004205
0.011681 0.004572
0.012599 0.004909
0.013418 0.005201
0.014131 0.005432
0.014728 0.005595
0.015196 0.005684
0.015522 0.005699
0.015694 0.005644
0.015702 0.005523
0.015540 0.005343
0.015206 0.005112
0.014704 0.004842
0.014042 0.004541
0.013233 0.004222
0.012294 0.003894
0.011242 0.003567
0.010094 0.003245
0.008868 0.002927
0.007578 0.002611
0.006238 0.002291
0.004856 0.001961
0.003438 0.001618
0.001984 0.001261
0.000497 0.000890
-0.001026 0.000507
-0.002582 0.000116
-0.004170 -0.000283
-0.005783 -0.000687
-0.007414 -0.001093
-0.009053 -0.001496
-0.010691 -0.001893
-0.012321 -0.002279
-0.013940 -0.002647
-0.015551 -0.002991
-0.017165 -0.003305
-0.018796 -0.003584
-0.020465 -0.003824
-0.022189 -0.004022
-0.023979 -0.004178
-0.025833 -0.004290
-0.027735 -0.004360
-0.029652 -0.004387
-0.031548 -0.004375
-0.033384 -0.004326
-0.035122 -0.004244
-0.036732 -0.004131
-0.038190 -0.003992
-0.039479 -0.003830
-0.040590 -0.003644
-0.041519 -0.003433
-0.042270 -0.003194
-0.042857 -0.002918
-0.043306 -0.002594
-0.043653 -0.002211
-0.043939 -0.001756
-0.044207 -0.001224
-0.044487 -0.000619
-0.044792 0.000050
-0.045118 0.000760
-0.045441 0.001489
-0.045722 0.002216
-0.045921 0.002920
-0.045997 0.003587
-0.045917 0.004208
-0.045655 0.004776
-0.045199 0.005288
-0.044543 0.005746
-0.043695 0.006156
-0.042674 0.006527
-0.041504 0.006873
-0.040221 0.007213
-0.038863 0.007564
-0.037468 0.007946
-0.036067 0.008373
-0.034678 0.008848
-0.033303 0.009367
-0.031931 0.009914
-0.030539 0.010470
-0.029103 0.011015
-0.027596 0.011529
-0.026001 0.011995
-0.024306 0.012401
-0.022507 0.012736
-0.020611 0.012992
-0.018632 0.013167
-0.016590 0.013260
-0.014508 0.013274
-0.012415 0.013215
-0.010339 0.013094
-0.008307 0.012920
-0.006340 0.012703
-0.004455 0.012454
-0.006285 0.044264
-0.004434 0.044740
-0.002521 0.045121
-0.000560 0.045433
0.001431 0.045704
0.003425 0.045956
0.005389 0.046205
0.007280 0.046458
0.009056 0.046717
0.010678 0.046973
0.012118 0.047212
0.013361 0.047414
0.014404 0.047556
0.015251 0.047612
0.015911 0.047564
0.016393 0.047397
0.016705 0.047102
0.016856 0.046679
0.016854 0.046132
0.016707 0.045471
0.016429 0.044709
0.016032 0.043863
0.015536 0.042949
0.014959 0.041984
0.014321 0.040976
0.013638 0.039930
0.012926 0.038842
0.012198 0.037702
0.011470 0.036499
0.010750 0.035221
0.010047 0.033861
0.009360 0.032417
0.008684 0.030896
0.008007 0.029306
0.007316 0.027661
0.006595 0.025974
0.005831 0.024261
0.005015 0.022536
0.004138 0.020813
0.003198 0.019106
0.002196 0.017425
0.001136 0.015778
0.000027 0.014172
-0.001120 0.012609
-0.002290 0.011089
-0.003469 0.009611
-0.004638 0.008173
-0.005785 0.006779
-0.006900 0.005436
-0.007978 0.004153
-0.009021 0.002944
-0.010032 0.001822
-0.011016 0.000798
-0.011977 -0.000121
-0.012917 -0.000930
-0.013836 -0.001627
-0.014731 -0.002216
-0.015601 -0.002701
-0.016439 -0.003088
-0.017240 -0.003388
-0.018000 -0.003611
-0.018719 -0.003765
-0.019399 -0.003859
-0.020048 -0.003896
-0.020674 -0.003878
-0.021290 -0.003801
-0.021902 -0.003663
-0.022517 -0.003460
-0.023133 -0.003189
-0.023745 -0.002847
-0.024342 -0.002435
-0.024912 -0.001957
-0.025443 -0.001415
-0.025921 -0.000815
-0.026334 -0.000165
-0.026671 0.000529
-0.026925 0.001257
-0.027090 0.002010
-0.027169 0.002782
-0.027169 0.003569
-0.027104 0.004371
-0.026996 0.005195
-0.026865 0.006046
-0.026730 0.006934
-0.026603 0.007859
-0.026480 0.008818
-0.026347 0.009800
-0.026177 0.010787
-0.025939 0.011759
-0.025602 0.012694
-0.025138 0.013575
-0.024527 0.014386
-0.023755 0.015113
-0.022816 0.015747
-0.021713 0.016283
-0.020458 0.016719
-0.019073 0.017057
-0.017587 0.017308
-0.016034 0.017486
-0.014453 0.017610
-0.012880 0.017701
0.018878 0.000498
0.020586 0.000954
0.022263 0.001397
0.023900 0.001833
0.025491 0.002269
0.027033 0.002712
0.028526 0.003168
0.029972 0.003636
0.031374 0.004110
0.032735 0.004575
0.034062 0.005015
0.035362 0.005406
0.036640 0.005726
0.037892 0.005957
0.039107 0.006083
0.040259 0.006093
0.041318 0.005987
0.042249 0.005768
0.043024 0.005446
0.043618 0.005035
0.044020 0.004552
0.044224 0.004019
0.044238 0.003459
0.044078 0.002898
0.043767 0.002361
0.043338 0.001866
0.042822 0.001425
0.042252 0.001032
0.041657 0.000669
0.041058 0.000306
0.040470 -0.000090
0.039895 -0.000550
0.039319 -0.001094
0.038716 -0.001727
0.038047 -0.002446
0.037272 -0.003234
0.036353 -0.004070
0.035259 -0.004932
0.033970 -0.005793
0.032477 -0.006630
0.030781 -0.007419
0.028891 -0.008140
0.026826 -0.008776
0.024612 -0.009313
0.022276 -0.009744
0.019849 -0.010067
0.017358 -0.010288
0.014827 -0.010420
0.012277 -0.010481
0.009724 -0.010486
0.007182 -0.010449
0.004659 -0.010377
0.002160 -0.010274
-0.000311 -0.010138
-0.002749 -0.009965
-0.005146 -0.009751
-0.007492 -0.009490
-0.009773 -0.009176
-0.011972 -0.008805
-0.014076 -0.008375
-0.016072 -0.007883
-0.017952 -0.007331
-0.019716 -0.006721
-0.021369 -0.006057
-0.022925 -0.005343
-0.024404 -0.004581
-0.025827 -0.003772
-0.027213 -0.002915
-0.028569 -0.002008
-0.029891 -0.001052
-0.031162 -0.000046
-0.032355 0.001002
-0.033441 0.002088
-0.034391 0.003201
-0.035178 0.004333
-0.035781 0.005475
-0.036184 0.006620
-0.036372 0.007758
-0.036339 0.008880
-0.036084 0.009978
-0.035617 0.011049
-0.034954 0.012089
-0.034120 0.013104
-0.033147 0.014100
-0.032069 0.015088
-0.030918 0.016078
-0.029720 0.017076
-0.028492 0.018084
-0.027236 0.019092
-0.025947 0.020081
-0.024610 0.021029
-0.023209 0.021908
-0.021730 0.022695
-0.020164 0.023366
-0.018507 0.023906
-0.016760 0.024300
-0.014932 0.024541
-0.013034 0.024626
-0.011084 0.024558
-0.009104 0.024350
-0.007117 0.024016
0.001896 0.018515
0.003644 0.018993
0.005519 0.019388
0.007503 0.019701
0.009578 0.019942
0.011726 0.020127
0.013933 0.020273
0.016184 0.020401
0.018462 0.020521
0.020750 0.020638
0.023031 0.020745
0.025284 0.020826
0.027488 0.020858
0.029624 0.020818
0.031670 0.020679
0.033606 0.020420
0.035411 0.020024
0.037068 0.019480
0.038563 0.018782
0.039883 0.017932
0.041026 0.016940
0.041994 0.015823
0.042799 0.014605
0.043465 0.013316
0.044025 0.011990
0.044516 0.010660
0.044981 0.009356
0.045452 0.008094
0.045951 0.006877
0.046476 0.005696
0.047010 0.004528
0.047514 0.003350
0.047945 0.002141
0.048256 0.000884
0.048403 -0.000429
0.048348 -0.001801
0.048062 -0.003230
0.047524 -0.004710
0.046722 -0.006228
0.045658 -0.007771
0.044340 -0.009323
0.042790 -0.010866
0.041036 -0.012386
0.039116 -0.013871
0.037069 -0.015310
0.034934 -0.016698
0.032742 -0.018031
0.030514 -0.019308
0.028258 -0.020527
0.025970 -0.021686
0.023644 -0.022780
0.021274 -0.023801
0.018855 -0.024736
0.016390 -0.025575
0.013886 -0.026307
0.011354 -0.026922
0.008810 -0.027411
0.006274 -0.027769
0.003770 -0.027990
0.001322 -0.028071
-0.001042 -0.028012
-0.003302 -0.027817
-0.005442 -0.027496
-0.007455 -0.027059
-0.009348 -0.026523
-0.011137 -0.025903
-0.012845 -0.025216
-0.014502 -0.024474
-0.016129 -0.023688
-0.017737 -0.022858
-0.019317 -0.021984
-0.020845 -0.021056
-0.022285 -0.020064
-0.023602 -0.018997
-0.024761 -0.017848
-0.025737 -0.016608
-0.026508 -0.015276
-0.027064 -0.013849
-0.027399 -0.012329
-0.027517 -0.010722
-0.027428 -0.009033
-0.027147 -0.007271
-0.026695 -0.005446
-0.026097 -0.003568
-0.025379 -0.001648
-0.024564 0.000299
-0.023673 0.002258
-0.022718 0.004214
-0.021706 0.006150
-0.020638 0.008053
-0.019508 0.009906
-0.018313 0.011695
-0.017052 0.013403
-0.015732 0.015014
-0.014364 0.016515
-0.012965 0.017894
-0.011557 0.019144
-0.010162 0.020261
-0.008805 0.021246
-0.007507 0.022104
-0.006289 0.022840
-0.002540 0.037282
-0.000902 0.037746
0.000679 0.038177
0.002203 0.038585
0.003673 0.038984
0.005095 0.039385
0.006476 0.039799
0.007816 0.040229
0.009110 0.040671
0.010349 0.041110
0.011522 0.041530
0.012621 0.041909
0.013637 0.042226
0.014569 0.042464
0.015415 0.042608
0.016172 0.042647
0.016837 0.042578
0.017400 0.042402
0.017851 0.042125
0.018183 0.041757
0.018388 0.041311
0.018466 0.040804
0.018424 0.040250
0.018270 0.039667
0.018019 0.039072
0.017684 0.038478
0.017279 0.037893
0.016814 0.037318
0.016301 0.036745
0.015747 0.036163
0.015162 0.035552
0.014556 0.034893
0.013934 0.034170
0.013300 0.033372
0.012650 0.032491
0.011975 0.031530
0.011259 0.030496
0.010486 0.029401
0.009642 0.028258
0.008716 0.027084
0.007700 0.025893
0.006594 0.024704
0.005395 0.023530
0.004107 0.022387
0.002733 0.021285
0.001276 0.020234
-0.000260 0.019239
-0.001865 0.018303
-0.003533 0.017427
-0.005251 0.016612
-0.007005 0.015861
-0.008784 0.015176
-0.010575 0.014560
-0.012368 0.014018
-0.014152 0.013549
-0.015913 0.013151
-0.017640 0.012819
-0.019316 0.012543
-0.020927 0.012313
-0.022459 0.012120
-0.023901 0.011954
-0.025244 0.011808
-0.026489 0.011676
-0.027641 0.011554
-0.028709 0.011438
-0.029708 0.011328
-0.030653 0.011223
-0.031561 0.011130
-0.032442 0.011056
-0.033304 0.011010
-0.034148 0.011001
-0.034968 0.011038
-0.035750 0.011121
-0.036474 0.011246
-0.037113 0.011402
-0.037640 0.011576
-0.038026 0.011749
-0.038246 0.011904
-0.038283 0.012025
-0.038126 0.012098
-0.037770 0.012113
-0.037226 0.012064
-0.036509 0.011951
-0.035645 0.011776
-0.034663 0.011548
-0.033597 0.011278
-0.032477 0.010981
-0.031330 0.010671
-0.030170 0.010358
-0.029004 0.010050
-0.027824 0.009746
-0.026615 0.009438
-0.025357 0.009114
-0.024027 0.008760
-0.022608 0.008360
-0.021088 0.007900
-0.019462 0.007371
-0.017730 0.006764
-0.015904 0.006076
-0.013995 0.005306
-0.012024 0.004457
0.011850 0.037941
0.013607 0.038432
0.015301 0.038971
0.016936 0.039573
0.018516 0.040248
0.020046 0.040995
0.021526 0.041801
0.022958 0.042641
0.024348 0.043480
0.025709 0.044277
0.027060 0.044990
0.028419 0.045579
0.029788 0.046018
0.031151 0.046296
0.032469 0.046422
0.033689 0.046415
0.034755 0.046306
0.035625 0.046127
0.036269 0.045908
0.036674 0.045679
0.036846 0.045465
0.036805 0.045291
0.036580 0.045176
0.036210 0.045132
0.035730 0.045158
0.035178 0.045240
0.034587 0.045347
0.033994 0.045434
0.033433 0.045449
0.032935 0.045342
0.032516 0.045078
0.032167 0.044637
0.031849 0.044024
0.031506 0.043259
0.031069 0.042371
0.030479 0.041390
0.029686 0.040343
0.028660 0.039251
0.027385 0.038133
0.025863 0.037006
0.024108 0.035886
0.022148 0.034788
0.020020 0.033726
0.017763 0.032707
0.015418 0.031735
0.013023 0.030806
0.010613 0.029908
0.008216 0.029032
0.005851 0.028167
0.003528 0.027310
0.001250 0.026458
-0.000983 0.025616
-0.003172 0.024783
-0.005313 0.023959
-0.007395 0.023139
-0.009408 0.022317
-0.011337 0.021485
-0.013167 0.020635
-0.014888 0.019761
-0.016492 0.018861
-0.017980 0.017936
-0.019361 0.016990
-0.020656 0.016033
-0.021892 0.015077
-0.023106 0.014140
-0.024331 0.013240
-0.025601 0.012399
-0.026935 0.011639
-0.028334 0.010973
-0.029780 0.010409
-0.031238 0.009941
-0.032658 0.009559
-0.033987 0.009244
-0.035173 0.008976
-0.036169 0.008737
-0.036937 0.008509
-0.037448 0.008277
-0.037685 0.008031
-0.037645 0.007764
-0.037341 0.007475
-0.036801 0.007170
-0.036069 0.006861
-0.035202 0.006567
-0.034260 0.006309
-0.033299 0.006112
-0.032360 0.005991
-0.031459 0.005956
-0.030585 0.006001
-0.029705 0.006110
-0.028772 0.006261
-0.027736 0.006430
-0.026554 0.006592
-0.025193 0.006730
-0.023631 0.006829
-0.021863 0.006879
-0.019895 0.006872
-0.017745 0.006805
-0.015442 0.006677
-0.013025 0.006494
-0.010535 0.006263
-0.008015 0.005997
-0.010711 0.075409
-0.008858 0.076004
-0.006973 0.076681
-0.005049 0.077439
-0.003076 0.078267
-0.001043 0.079148
0.001051 0.080058
0.003201 0.080966
0.005393 0.081841
0.007608 0.082654
0.009821 0.083380
0.012007 0.084000
0.014142 0.084502
0.016203 0.084880
0.018168 0.085131
0.020020 0.085257
0.021747 0.085257
0.023345 0.085136
0.024813 0.084899
0.026161 0.084554
0.027402 0.084112
0.028555 0.083591
0.029639 0.083012
0.030672 0.082399
0.031669 0.081773
0.032630 0.081152
0.033549 0.080543
0.034404 0.079941
0.035166 0.079336
0.035806 0.078711
0.036297 0.078046
0.036619 0.077323
0.036759 0.076522
0.036714 0.075625
0.036488 0.074616
0.036092 0.073481
0.035536 0.072217
0.034832 0.070825
0.033990 0.069319
0.033014 0.067723
0.031907 0.066067
0.030672 0.064390
0.029312 0.062727
0.027832 0.061113
0.026236 0.059574
0.024526 0.058127
0.022700 0.056777
0.020760 0.055517
0.018704 0.054333
0.016542 0.053202
0.014282 0.052105
0.011944 0.051019
0.009545 0.049924
0.007105 0.048806
0.004643 0.047653
0.002172 0.046463
-0.000297 0.045238
-0.002755 0.043988
-0.005194 0.042728
-0.007607 0.041475
-0.009987 0.040241
-0.012333 0.039038
-0.014642 0.037870
-0.016917 0.036738
-0.019160 0.035638
-0.021373 0.034564
-0.023549 0.033509
-0.025673 0.032470
-0.027722 0.031450
-0.029670 0.030456
-0.031490 0.029500
-0.033162 0.028595
-0.034672 0.027757
-0.036010 0.027000
-0.037174 0.026336
-0.038160 0.025771
-0.038966 0.025306
-0.039584 0.024937
-0.040010 0.024651
-0.040239 0.024431
-0.040271 0.024259
-0.040111 0.024110
-0.039772 0.023963
-0.039271 0.023796
-0.038626 0.023595
-0.037858 0.023352
-0.036983 0.023068
-0.036014 0.022754
-0.034963 0.022427
-0.033843 0.022107
-0.032666 0.021812
-0.031446 0.021556
-0.030192 0.021345
-0.028906 0.021176
-0.027587 0.021039
-0.026224 0.020916
-0.024807 0.020787
-0.023325 0.020629
-0.021771 0.020422
-0.020140 0.020151
-0.018433 0.019805
-0.005094 -0.036244
-0.003370 -0.035863
-0.001583 -0.035471
0.000237 -0.035053
0.002062 -0.034590
0.003867 -0.034063
0.005637 -0.033455
0.007361 -0.032754
0.009032 -0.031956
0.010640 -0.031066
0.012174 -0.030098
0.013627 -0.029072
0.014994 -0.028013
0.016279 -0.026948
0.017499 -0.025906
0.018681 -0.024918
0.019860 -0.024013
0.021071 -0.023216
0.022338 -0.022538
0.023653 -0.021981
0.024988 -0.021527
0.026293 -0.021150
0.027523 -0.020815
0.028637 -0.020489
0.029612 -0.020139
0.030432 -0.019739
0.031092 -0.019268
0.031586 -0.018716
0.031908 -0.018085
0.032049 -0.017389
0.032010 -0.016651
0.031800 -0.015901
0.031447 -0.015172
0.030992 -0.014500
0.030489 -0.013920
0.029992 -0.013464
0.029535 -0.013155
0.029123 -0.013001
0.028726 -0.012995
0.028293 -0.013119
0.027767 -0.013350
0.027096 -0.013662
0.026245 -0.014032
0.025195 -0.014438
0.023935 -0.014862
0.022465 -0.015288
0.020789 -0.015704
0.018915 -0.016104
0.016858 -0.016487
0.014639 -0.016856
0.012295 -0.017220
0.009867 -0.017585
0.007401 -0.017961
0.004940 -0.018355
0.002518 -0.018773
0.000156 -0.019219
-0.002136 -0.019692
-0.004355 -0.020193
-0.006496 -0.020725
-0.008555 -0.021294
-0.010527 -0.021901
-0.012403 -0.022548
-0.014183 -0.023230
-0.015870 -0.023940
-0.017474 -0.024672
-0.019011 -0.025418
-0.020503 -0.026173
-0.021966 -0.026928
-0.023411 -0.027673
-0.024843 -0.028389
-0.026259 -0.029050
-0.027652 -0.029626
-0.029017 -0.030085
-0.030344 -0.030400
-0.031610 -0.030556
-0.032780 -0.030549
-0.033806 -0.030392
-0.034637 -0.030102
-0.035223 -0.029701
-0.035528 -0.029207
-0.035526 -0.028640
-0.035208 -0.028014
-0.034583 -0.027342
-0.033677 -0.026636
-0.032530 -0.025910
-0.031196 -0.025172
-0.029736 -0.024429
-0.028212 -0.023683
-0.026686 -0.022925
-0.025211 -0.022141
-0.023831 -0.021315
-0.022569 -0.020435
-0.021427 -0.019499
-0.020383 -0.018519
-0.019397 -0.017513
-0.018418 -0.016503
-0.017398 -0.015508
-0.016296 -0.014539
-0.015083 -0.013603
-0.013736 -0.012702
-0.012249 -0.011834
0.003898 -0.022737
0.005421 -0.022342
0.006907 -0.021951
0.008344 -0.021550
0.009722 -0.021128
0.011034 -0.020679
0.012275 -0.020205
0.013440 -0.019715
0.014525 -0.019221
0.015535 -0.018741
0.016477 -0.018294
0.017365 -0.017903
0.018219 -0.017596
0.019054 -0.017397
0.019882 -0.017330
0.020697 -0.017406
0.021481 -0.017625
0.022201 -0.017972
0.022819 -0.018422
0.023298 -0.018945
0.023615 -0.019506
0.023754 -0.020072
0.023712 -0.020612
0.023489 -0.021099
0.023089 -0.021517
0.022515 -0.021860
0.021772 -0.022133
0.020868 -0.022353
0.019819 -0.022543
0.018647 -0.022729
0.017384 -0.022936
0.016060 -0.023188
0.014703 -0.023498
0.013325 -0.023872
0.011929 -0.024304
0.010503 -0.024780
0.009028 -0.025284
0.007491 -0.025798
0.005879 -0.026310
0.004186 -0.026806
0.002413 -0.027274
0.000556 -0.027702
-0.001385 -0.028081
-0.003413 -0.028405
-0.005532 -0.028673
-0.007741 -0.028889
-0.010030 -0.029057
-0.012382 -0.029178
-0.014772 -0.029250
-0.017173 -0.029266
-0.019562 -0.029210
-0.021919 -0.029068
-0.024224 -0.028826
-0.026455 -0.028475
-0.028584 -0.028018
-0.030577 -0.027467
-0.032403 -0.026841
-0.034032 -0.026162
-0.035444 -0.025455
-0.036630 -0.024745
-0.037597 -0.024053
-0.038362 -0.023401
-0.038958 -0.022805
-0.039425 -0.022278
-0.039803 -0.021828
-0.040129 -0.021449
-0.040429 -0.021121
-0.040720 -0.020811
-0.041013 -0.020474
-0.041315 -0.020062
-0.041622 -0.019534
-0.041917 -0.018864
-0.042164 -0.018049
-0.042313 -0.017101
-0.042306 -0.016049
-0.042091 -0.014927
-0.041623 -0.013772
-0.040874 -0.012616
-0.039829 -0.011490
-0.038493 -0.010420
-0.036882 -0.009429
-0.035030 -0.008533
-0.032981 -0.007739
-0.030787 -0.007047
-0.028500 -0.006444
-0.026173 -0.005906
-0.023850 -0.005402
-0.021570 -0.004897
-0.019359 -0.004361
-0.017230 -0.003773
-0.015184 -0.003125
-0.013209 -0.002424
-0.011289 -0.001685
-0.009406 -0.000929
-0.007548 -0.000176
-0.005706 0.000553
-0.003880 0.001240
-0.002072 0.001872
-0.000287 0.002434
0.001465 0.002917
0.003176 0.003319
-0.011738 0.030511
-0.009991 0.030923
-0.008269 0.031285
-0.006557 0.031590
-0.004841 0.031834
-0.003106 0.032023
-0.001340 0.032166
0.000464 0.032269
0.002302 0.032339
0.004156 0.032374
0.006001 0.032366
0.007805 0.032304
0.009535 0.032174
0.011164 0.031964
0.012669 0.031661
0.014034 0.031253
0.015250 0.030729
0.016314 0.030080
0.017224 0.029299
0.017977 0.028388
0.018572 0.027353
0.019007 0.026211
0.019283 0.024983
0.019404 0.023697
0.019380 0.022383
0.019223 0.021073
0.018947 0.019794
0.018560 0.018564
0.018069 0.017393
0.017475 0.016278
0.016779 0.015203
0.015986 0.014148
0.015107 0.013087
0.014158 0.011994
0.013157 0.010850
0.012118 0.009642
0.011041 0.008367
0.009920 0.007032
0.008740 0.005653
0.007481 0.004252
0.006130 0.002852
0.004675 0.001478
0.003110 0.000152
0.001436 -0.001106
-0.000346 -0.002283
-0.002235 -0.003369
-0.004228 -0.004366
-0.006323 -0.005279
-0.008513 -0.006118
-0.010782 -0.006896
-0.013101 -0.007623
-0.015431 -0.008303
-0.017731 -0.008935
-0.019962 -0.009512
-0.022094 -0.010023
-0.024104 -0.010456
-0.025975 -0.010799
-0.027691 -0.011045
-0.029236 -0.011187
-0.030597 -0.011224
-0.031765 -0.011156
-0.032736 -0.010986
-0.033519 -0.010721
-0.034133 -0.010374
-0.034610 -0.009961
-0.034991 -0.009502
-0.035322 -0.009020
-0.035650 -0.008533
-0.036014 -0.008049
-0.036436 -0.007563
-0.036922 -0.007057
-0.037460 -0.006502
-0.038027 -0.005868
-0.038585 -0.005133
-0.039090 -0.004287
-0.039492 -0.003338
-0.039738 -0.002301
-0.039783 -0.001197
-0.039589 -0.000050
-0.039130 0.001118
-0.038390 0.002283
-0.037369 0.003428
-0.036078 0.004534
-0.034541 0.005588
-0.032793 0.006584
-0.030875 0.007520
-0.028835 0.008402
-0.026723 0.009247
-0.024587 0.010075
-0.022465 0.010913
-0.020384 0.011782
-0.018359 0.012694
-0.016393 0.013647
-0.014478 0.014624
-0.012602 0.015601
-0.010751 0.016548
-0.008914 0.017436
-0.007085 0.018240
-0.005262 0.018939
-0.003450 0.019517
-0.001657 0.019962
-0.002013 -0.011741
-0.000191 -0.011275
0.001677 -0.010790
0.003580 -0.010283
0.005506 -0.009754
0.007447 -0.009201
0.009395 -0.008622
0.011343 -0.008023
0.013282 -0.007413
0.015204 -0.006804
0.017098 -0.006214
0.018953 -0.005659
0.020759 -0.005152
0.022509 -0.004708
0.024195 -0.004336
0.025809 -0.004044
0.027345 -0.003835
0.028798 -0.003713
0.030161 -0.003676
0.031431 -0.003722
0.032608 -0.003842
0.033690 -0.004026
0.034681 -0.004259
0.035587 -0.004525
0.036417 -0.004805
0.037181 -0.005083
0.037884 -0.005346
0.038529 -0.005589
0.039115 -0.005819
0.039634 -0.006045
0.040078 -0.006285
0.040436 -0.006556
0.040702 -0.006873
0.040869 -0.007248
0.040933 -0.007689
0.040888 -0.008202
0.040729 -0.008785
0.040452 -0.009433
0.040048 -0.010137
0.039514 -0.010884
0.038844 -0.011657
0.038035 -0.012437
0.037090 -0.013206
0.036012 -0.013943
0.034807 -0.014628
0.033485 -0.015248
0.032053 -0.015790
0.030518 -0.016253
0.028887 -0.016639
0.027171 -0.016960
0.025378 -0.017229
0.023521 -0.017459
0.021612 -0.017665
0.019664 -0.017857
0.017688 -0.018041
0.015695 -0.018219
0.013694 -0.018392
0.011695 -0.018552
0.009705 -0.018691
0.007731 -0.018801
0.005777 -0.018872
0.003846 -0.018895
0.001938 -0.018864
0.000051 -0.018774
-0.001820 -0.018621
-0.003682 -0.018407
-0.005543 -0.018134
-0.007405 -0.017806
-0.009266 -0.017427
-0.011113 -0.017004
-0.012928 -0.016540
-0.014689 -0.016036
-0.016373 -0.015493
-0.017961 -0.014911
-0.019437 -0.014287
-0.020788 -0.013620
-0.022004 -0.012908
-0.023078 -0.012150
-0.024002 -0.011346
-0.024774 -0.010500
-0.025390 -0.009616
-0.025851 -0.008700
-0.026163 -0.007759
-0.026334 -0.006802
-0.026376 -0.005836
-0.026305 -0.004868
-0.026134 -0.003907
-0.025876 -0.002956
-0.025539 -0.002021
-0.025125 -0.001103
-0.024636 -0.000206
-0.024071 0.000671
-0.023430 0.001525
-0.022715 0.002355
-0.021927 0.003157
-0.021071 0.003929
-0.020149 0.004666
-0.019163 0.005362
-0.018115 0.006011
-0.017007 0.006609
-0.015842 0.007152
-0.005504 0.049772
-0.003742 0.050297
-0.002031 0.050847
-0.000359 0.051422
0.001281 0.052015
0.002883 0.052603
0.004434 0.053158
0.005916 0.053646
0.007308 0.054037
0.008590 0.054308
0.009745 0.054440
0.010758 0.054426
0.011618 0.054264
0.012315 0.053957
0.012848 0.053512
0.013216 0.052939
0.013428 0.052246
0.013498 0.051443
0.013445 0.050542
0.013292 0.049553
0.013063 0.048491
0.012780 0.047368
0.012463 0.046197
0.012127 0.044989
0.011779 0.043750
0.011418 0.042484
0.011041 0.041187
0.010640 0.039859
0.010207 0.038494
0.009734 0.037093
0.009216 0.035652
0.008650 0.034171
0.008036 0.032647
0.007377 0.031078
0.006683 0.029461
0.005962 0.027795
0.005227 0.026082
0.004483 0.024330
0.003734 0.022550
0.002975 0.020755
0.002197 0.018963
0.001387 0.017191
0.000529 0.015455
-0.000390 0.013766
-0.001382 0.012135
-0.002452 0.010569
-0.003597 0.009070
-0.004807 0.007641
-0.006063 0.006280
-0.007345 0.004984
-0.008628 0.003749
-0.009887 0.002569
-0.011100 0.001436
-0.012247 0.000346
-0.013313 -0.000706
-0.014291 -0.001718
-0.015179 -0.002683
-0.015981 -0.003589
-0.016709 -0.004422
-0.017382 -0.005168
-0.018023 -0.005820
-0.018656 -0.006373
-0.019309 -0.006829
-0.020003 -0.007196
-0.020754 -0.007480
-0.021565 -0.007689
-0.022428 -0.007829
-0.023322 -0.007901
-0.024219 -0.007902
-0.025088 -0.007828
-0.025900 -0.007671
-0.026629 -0.007427
-0.027255 -0.007087
-0.027765 -0.006648
-0.028152 -0.006104
-0.028413 -0.005455
-0.028550 -0.004701
-0.028567 -0.003848
-0.028470 -0.002905
-0.028268 -0.001887
-0.027969 -0.000815
-0.027582 0.000291
-0.027118 0.001409
-0.026583 0.002521
-0.025984 0.003611
-0.025321 0.004671
-0.024593 0.005696
-0.023796 0.006688
-0.022930 0.007651
-0.021997 0.008591
-0.021001 0.009515
-0.019951 0.010429
-0.018856 0.011337
-0.017726 0.012240
-0.016567 0.013137
-0.015386 0.014019
-0.014185 0.014877
-0.012965 0.015697
-0.011723 0.016463
-0.010458 0.017164
-0.009165 0.017789
0.001693 0.027707
0.003251 0.028097
0.004713 0.028391
0.006087 0.028604
0.007378 0.028752
0.008586 0.028845
0.009708 0.028890
0.010733 0.028889
0.011651 0.028842
0.012450 0.028751
0.013121 0.028612
0.013656 0.028416
0.014048 0.028153
0.014292 0.027804
0.014387 0.027355
0.014335 0.026793
0.014142 0.026111
0.013817 0.025310
0.013369 0.024399
0.012811 0.023389
0.012154 0.022300
0.011412 0.021151
0.010594 0.019964
0.009710 0.018757
0.008766 0.017542
0.007764 0.016323
0.006706 0.015100
0.005593 0.013864
0.004426 0.012604
0.003211 0.011305
0.001955 0.009961
0.000669 0.008569
-0.000630 0.007137
-0.001928 0.005680
-0.003209 0.004219
-0.004459 0.002776
-0.005670 0.001374
-0.006834 0.000033
-0.007949 -0.001229
-0.009013 -0.002396
-0.010033 -0.003460
-0.011016 -0.004421
-0.011974 -0.005283
-0.012921 -0.006060
-0.013874 -0.006770
-0.014842 -0.007438
-0.015831 -0.008084
-0.016838 -0.008728
-0.017855 -0.009376
-0.018864 -0.010023
-0.019849 -0.010648
-0.020792 -0.011227
-0.021679 -0.011729
-0.022499 -0.012130
-0.023247 -0.012411
-0.023918 -0.012559
-0.024509 -0.012571
-0.025022 -0.012449
-0.025457 -0.012203
-0.025818 -0.011849
-0.026113 -0.011406
-0.026352 -0.010895
-0.026551 -0.010337
-0.026728 -0.009752
-0.026900 -0.009152
-0.027078 -0.008548
-0.027268 -0.007938
-0.027468 -0.007316
-0.027672 -0.006668
-0.027869 -0.005978
-0.028051 -0.005234
-0.028210 -0.004424
-0.028340 -0.003543
-0.028438 -0.002590
-0.028496 -0.001568
-0.028512 -0.000488
-0.028477 0.000636
-0.028386 0.001784
-0.028235 0.002938
-0.028021 0.004079
-0.027746 0.005194
-0.027414 0.006275
-0.027033 0.007324
-0.026611 0.008345
-0.026155 0.009350
-0.025671 0.010346
-0.025158 0.011336
-0.024618 0.012316
-0.024046 0.013273
-0.023438 0.014191
-0.022789 0.015049
-0.022092 0.015829
-0.021340 0.016514
-0.020526 0.017089
-0.019644 0.017541
-0.018687 0.017863
-0.017653 0.018051
-0.016539 0.018107
-0.015346 0.018038
-0.014079 0.017859
-0.012740 0.017587
-0.009559 0.003330
-0.007837 0.003815
-0.006173 0.004293
-0.004552 0.004756
-0.002957 0.005201
-0.001367 0.005624
0.000234 0.006020
0.001854 0.006385
0.003490 0.006710
0.005131 0.006984
0.006757 0.007196
0.008346 0.007334
0.009873 0.007388
0.011314 0.007350
0.012647 0.007213
0.013856 0.006969
0.014929 0.006612
0.015863 0.006137
0.016659 0.005540
0.017327 0.004818
0.017876 0.003974
0.018318 0.003017
0.018666 0.001961
0.018931 0.000827
0.019124 -0.000361
0.019252 -0.001575
0.019319 -0.002793
0.019323 -0.003999
0.019255 -0.005184
0.019103 -0.006349
0.018856 -0.007500
0.018505 -0.008650
0.018047 -0.009811
0.017486 -0.010998
0.016833 -0.012224
0.016107 -0.013500
0.015327 -0.014834
0.014512 -0.016226
0.013672 -0.017667
0.012810 -0.019144
0.011919 -0.020634
0.010986 -0.022111
0.009993 -0.023549
0.008923 -0.024925
0.007757 -0.026220
0.006480 -0.027423
0.005081 -0.028526
0.003557 -0.029530
0.001917 -0.030438
0.000180 -0.031259
-0.001621 -0.031999
-0.003444 -0.032666
-0.005246 -0.033269
-0.006983 -0.033813
-0.008617 -0.034303
-0.010124 -0.034734
-0.011487 -0.035100
-0.012704 -0.035386
-0.013779 -0.035574
-0.014727 -0.035647
-0.015567 -0.035592
-0.016323 -0.035402
-0.017021 -0.035075
-0.017692 -0.034617
-0.018368 -0.034041
-0.019080 -0.033363
-0.019857 -0.032603
-0.020716 -0.031779
-0.021658 -0.030904
-0.022665 -0.029985
-0.023703 -0.029023
-0.024730 -0.028010
-0.025704 -0.026936
-0.026590 -0.025790
-0.027360 -0.024558
-0.027994 -0.023232
-0.028476 -0.021802
-0.028796 -0.020268
-0.028946 -0.018634
-0.028920 -0.016912
-0.028717 -0.015115
-0.028341 -0.013262
-0.027800 -0.011374
-0.027112 -0.009472
-0.026295 -0.007576
-0.025377 -0.005703
-0.024384 -0.003865
-0.023339 -0.002066
-0.022262 -0.000306
-0.021166 0.001421
-0.020060 0.003124
-0.018950 0.004807
-0.017839 0.006470
-0.016725 0.008108
-0.015603 0.009707
-0.014466 0.011250
-0.013300 0.012717
-0.012093 0.014087
-0.010837 0.015341
-0.009524 0.016465
-0.008152 0.017449
-0.033544 -0.017000
-0.031911 -0.016481
-0.030386 -0.015793
-0.028976 -0.014989
-0.027676 -0.014120
-0.026470 -0.013233
-0.025331 -0.012361
-0.024222 -0.011528
-0.023107 -0.010751
-0.021952 -0.010040
-0.020733 -0.009401
-0.019437 -0.008829
-0.018061 -0.008312
-0.016609 -0.007830
-0.015095 -0.007358
-0.013535 -0.006872
-0.011947 -0.006349
-0.010343 -0.005777
-0.008737 -0.005149
-0.007136 -0.004470
-0.005548 -0.003748
-0.003984 -0.002996
-0.002456 -0.002226
-0.000975 -0.001448
0.000446 -0.000670
0.001798 0.000104
0.003075 0.000865
0.004267 0.001605
0.005366 0.002312
0.006361 0.002976
0.007243 0.003584
0.008002 0.004126
0.008634 0.004593
0.009139 0.004975
0.009521 0.005265
0.009785 0.005454
0.009937 0.005538
0.009977 0.005516
0.009899 0.005395
0.009693 0.005186
0.009347 0.004907
0.008852 0.004576
0.008204 0.004216
0.007403 0.003849
0.006453 0.003491
0.005358 0.003158
0.004124 0.002854
0.002756 0.002576
0.001264 0.002316
-0.000341 0.002059
-0.002044 0.001787
-0.003828 0.001487
-0.005674 0.001144
-0.007565 0.000753
-0.009490 0.000313
-0.011439 -0.000170
-0.013402 -0.000683
-0.015369 -0.001210
-0.017327 -0.001736
-0.019267 -0.002248
-0.021178 -0.002738
-0.023055 -0.003200
-0.024896 -0.003631
-0.026707 -0.004032
-0.028495 -0.004408
-0.030270 -0.004762
-0.032038 -0.005100
-0.033791 -0.005422
-0.035514 -0.005726
-0.037183 -0.005998
-0.038777 -0.006224
-0.040276 -0.006382
-0.041669 -0.006453
-0.042948 -0.006416
-0.044101 -0.006259
-0.045109 -0.005976
-0.045947 -0.005572
-0.046583 -0.005060
-0.046994 -0.004455
-0.047160 -0.003777
-0.047075 -0.003047
-0.046744 -0.002285
-0.046183 -0.001510
-0.045415 -0.000741
-0.044472 0.000008
-0.043388 0.000725
-0.042194 0.001409
-0.040917 0.002068
-0.039578 0.002721
-0.038193 0.003392
-0.036777 0.004110
-0.035338 0.004892
-0.033879 0.005749
-0.032391 0.006673
-0.030861 0.007648
-0.029271 0.008645
-0.027603 0.009634
-0.025844 0.010584
-0.023989 0.011469
-0.022036 0.012267
-0.019990 0.012965
-0.007030 0.018357
-0.005300 0.018859
-0.003684 0.019412
-0.002139 0.020004
-0.000619 0.020628
0.000913 0.021284
0.002481 0.021973
0.004095 0.022698
0.005751 0.023455
0.007434 0.024232
0.009117 0.025012
0.010770 0.025773
0.012360 0.026495
0.013858 0.027159
0.015237 0.027750
0.016478 0.028255
0.017573 0.028667
0.018524 0.028976
0.019344 0.029177
0.020051 0.029264
0.020658 0.029240
0.021169 0.029114
0.021579 0.028904
0.021883 0.028634
0.022073 0.028325
0.022144 0.027997
0.022090 0.027662
0.021904 0.027325
0.021578 0.026986
0.021105 0.026637
0.020481 0.026271
0.019710 0.025880
0.018810 0.025453
0.017809 0.024980
0.016750 0.024447
0.015686 0.023839
0.014672 0.023138
0.013750 0.022334
0.012932 0.021430
0.012199 0.020444
0.011509 0.019405
0.010810 0.018344
0.010058 0.017288
0.009216 0.016258
0.008258 0.015270
0.007168 0.014334
0.005935 0.013455
0.004556 0.012637
0.003039 0.011880
0.001401 0.011182
-0.000327 0.010543
-0.002103 0.009956
-0.003881 0.009413
-0.005609 0.008902
-0.007243 0.008409
-0.008749 0.007921
-0.010111 0.007431
-0.011333 0.006936
-0.012426 0.006439
-0.013410 0.005942
-0.014303 0.005444
-0.015122 0.004943
-0.015885 0.004438
-0.016607 0.003929
-0.017306 0.003417
-0.017999 0.002902
-0.018697 0.002388
-0.019408 0.001878
-0.020131 0.001376
-0.020857 0.000890
-0.021575 0.000432
-0.022276 0.000013
-0.022957 -0.000351
-0.023623 -0.000643
-0.024279 -0.000849
-0.024928 -0.000965
-0.025558 -0.000997
-0.026143 -0.000962
-0.026653 -0.000881
-0.027054 -0.000774
-0.027320 -0.000658
-0.027432 -0.000543
-0.027375 -0.000434
-0.027146 -0.000332
-0.026743 -0.000235
-0.026173 -0.000140
-0.025447 -0.000039
-0.024586 0.000077
-0.023615 0.000222
-0.022570 0.000413
-0.021495 0.000670
-0.020436 0.001014
-0.019432 0.001459
-0.018504 0.002004
-0.017652 0.002632
-0.016854 0.003314
-0.016075 0.004012
-0.015278 0.004698
-0.014433 0.005351
-0.013515 0.005960
-0.012512 0.006521
0.014958 -0.035491
0.016503 -0.035040
0.018041 -0.034507
0.019533 -0.033904
0.020942 -0.033243
0.022242 -0.032536
0.023422 -0.031791
0.024489 -0.031014
0.025467 -0.030211
0.026386 -0.029385
0.027276 -0.028543
0.028162 -0.027691
0.029057 -0.026835
0.029962 -0.025979
0.030870 -0.025123
0.031768 -0.024270
0.032635 -0.023419
0.033451 -0.022571
0.034196 -0.021727
0.034852 -0.020891
0.035404 -0.020063
0.035845 -0.019245
0.036173 -0.018436
0.036393 -0.017634
0.036520 -0.016833
0.036575 -0.016026
0.036578 -0.015209
0.036549 -0.014382
0.036494 -0.013551
0.036407 -0.012727
0.036270 -0.011927
0.036053 -0.011166
0.035727 -0.010458
0.035261 -0.009815
0.034631 -0.009248
0.033820 -0.008764
0.032815 -0.008369
0.031613 -0.008068
0.030217 -0.007863
0.028637 -0.007754
0.026892 -0.007736
0.025007 -0.007799
0.023011 -0.007929
0.020937 -0.008108
0.018817 -0.008314
0.016677 -0.008526
0.014535 -0.008725
0.012400 -0.008901
0.010269 -0.009053
0.008134 -0.009187
0.005989 -0.009316
0.003826 -0.009450
0.001645 -0.009602
-0.000550 -0.009780
-0.002753 -0.009987
-0.004954 -0.010226
-0.007139 -0.010494
-0.009295 -0.010786
-0.011402 -0.011093
-0.013443 -0.011403
-0.015404 -0.011703
-0.017274 -0.011978
-0.019049 -0.012214
-0.020733 -0.012399
-0.022332 -0.012525
-0.023857 -0.012591
-0.025313 -0.012600
-0.026702 -0.012561
-0.028016 -0.012482
-0.029235 -0.012373
-0.030334 -0.012238
-0.031284 -0.012079
-0.032058 -0.011897
-0.032632 -0.011689
-0.032990 -0.011451
-0.033124 -0.011178
-0.033027 -0.010866
-0.032704 -0.010508
-0.032163 -0.010100
-0.031417 -0.009638
-0.030485 -0.009118
-0.029390 -0.008543
-0.028155 -0.007916
-0.026804 -0.007246
-0.025358 -0.006545
-0.023835 -0.005828
-0.022247 -0.005108
-0.020601 -0.004395
-0.018898 -0.003696
-0.017136 -0.003015
-0.015311 -0.002354
-0.013427 -0.001714
-0.011489 -0.001100
-0.009508 -0.000515
-0.007498 0.000035
-0.005478 0.000546
-0.003462 0.001010
-0.001465 0.001422
0.000500 0.001776
0.002425 0.002067
0.004305 0.002289
0.009037 0.011065
0.010847 0.011506
0.012709 0.011896
0.014612 0.012239
0.016547 0.012541
0.018508 0.012807
0.020490 0.013042
0.022486 0.013246
0.024488 0.013411
0.026485 0.013524
0.028464 0.013570
0.030411 0.013530
0.032312 0.013392
0.034144 0.013146
0.035887 0.012793
0.037513 0.012335
0.038999 0.011782
0.040322 0.011144
0.041462 0.010433
0.042409 0.009662
0.043159 0.008847
0.043717 0.008004
0.044101 0.007151
0.044336 0.006307
0.044454 0.005490
0.044493 0.004712
0.044486 0.003977
0.044463 0.003275
0.044440 0.002588
0.044419 0.001890
0.044392 0.001153
0.044333 0.000358
0.044207 -0.000509
0.043974 -0.001451
0.043592 -0.002466
0.043023 -0.003547
0.042239 -0.004686
0.041220 -0.005869
0.039956 -0.007084
0.038450 -0.008315
0.036713 -0.009544
0.034764 -0.010756
0.032629 -0.011935
0.030339 -0.013070
0.027927 -0.014154
0.025422 -0.015187
0.022851 -0.016171
0.020232 -0.017115
0.017582 -0.018024
0.014912 -0.018902
0.012237 -0.019745
0.009568 -0.020548
0.006917 -0.021299
0.004299 -0.021991
0.001726 -0.022613
-0.000787 -0.023158
-0.003222 -0.023618
-0.005563 -0.023988
-0.007790 -0.024259
-0.009886 -0.024425
-0.011838 -0.024481
-0.013640 -0.024424
-0.015292 -0.024258
-0.016807 -0.023990
-0.018204 -0.023632
-0.019511 -0.023196
-0.020759 -0.022699
-0.021969 -0.022150
-0.023152 -0.021555
-0.024298 -0.020913
-0.025382 -0.020216
-0.026368 -0.019456
-0.027220 -0.018622
-0.027901 -0.017706
-0.028384 -0.016701
-0.028648 -0.015602
-0.028680 -0.014407
-0.028476 -0.013115
-0.028042 -0.011728
-0.027390 -0.010251
-0.026541 -0.008691
-0.025522 -0.007057
-0.024366 -0.005357
-0.023106 -0.003604
-0.021775 -0.001811
-0.020400 0.000009
-0.018997 0.001839
-0.017574 0.003666
-0.016129 0.005475
-0.014654 0.007251
-0.013142 0.008979
-0.011588 0.010642
-0.009998 0.012222
-0.008382 0.013698
-0.006758 0.015053
-0.005147 0.016270
-0.003574 0.017340
-0.002063 0.018255
-0.000639 0.019013
0.000671 0.019617
0.001843 0.020073
0.009801 -0.000202
0.011533 0.000206
0.013293 0.000615
0.015027 0.001035
0.016692 0.001475
0.018259 0.001946
0.019711 0.002458
0.021039 0.003016
0.022242 0.003621
0.023322 0.004265
0.024287 0.004937
0.025145 0.005619
0.025914 0.006291
0.026616 0.006925
0.027283 0.007494
0.027946 0.007969
0.028634 0.008328
0.029358 0.008558
0.030107 0.008663
0.030852 0.008659
0.031549 0.008577
0.032151 0.008454
0.032621 0.008331
0.032931 0.008243
0.033062 0.008222
0.033002 0.008288
0.032742 0.008445
0.032269 0.008681
0.031574 0.008975
0.030651 0.009293
0.029501 0.009600
0.028135 0.009861
0.026571 0.010041
0.024832 0.010113
0.022938 0.010056
0.020905 0.009860
0.018739 0.009529
0.016443 0.009077
0.014018 0.008531
0.011465 0.007921
0.008794 0.007278
0.006019 0.006632
0.003160 0.006009
0.000238 0.005429
-0.002728 0.004907
-0.005722 0.004445
-0.008729 0.004042
-0.011735 0.003690
-0.014723 0.003378
-0.017677 0.003101
-0.020584 0.002856
-0.023434 0.002645
-0.026223 0.002474
-0.028954 0.002352
-0.031625 0.002287
-0.034225 0.002286
-0.036730 0.002351
-0.039101 0.002477
-0.041297 0.002655
-0.043284 0.002873
-0.045033 0.003116
-0.046534 0.003367
-0.047787 0.003608
-0.048810 0.003821
-0.049626 0.003988
-0.050263 0.004099
-0.050745 0.004150
-0.051088 0.004151
-0.051303 0.004125
-0.051396 0.004102
-0.051373 0.004120
-0.051239 0.004212
-0.050995 0.004406
-0.050632 0.004716
-0.050125 0.005141
-0.049442 0.005670
-0.048547 0.006277
-0.047408 0.006934
-0.046008 0.007609
-0.044337 0.008276
-0.042405 0.008911
-0.040230 0.009498
-0.037842 0.010024
-0.035279 0.010487
-0.032580 0.010886
-0.029787 0.011233
-0.026936 0.011541
-0.024063 0.011832
-0.021198 0.012124
-0.018370 0.012432
-0.015601 0.012761
-0.012904 0.013106
-0.010285 0.013452
-0.007743 0.013777
-0.005272 0.014058
-0.002867 0.014272
-0.000524 0.014402
0.001755 0.014435
0.003965 0.014366
0.006099 0.014194
0.008146 0.013929
0.025890 -0.010409
0.027653 -0.009947
0.029419 -0.009482
0.031163 -0.009012
0.032867 -0.008535
0.034517 -0.008046
0.036102 -0.007540
0.037613 -0.007017
0.039043 -0.006483
0.040385 -0.005948
0.041634 -0.005428
0.042793 -0.004943
0.043869 -0.004512
0.044876 -0.004154
0.045831 -0.003889
0.046751 -0.003733
0.047646 -0.003700
0.048515 -0.003794
0.049344 -0.004010
0.050112 -0.004337
0.050795 -0.004753
0.051372 -0.005234
0.051829 -0.005748
0.052164 -0.006262
0.052384 -0.006742
0.052504 -0.007155
0.052539 -0.007472
0.052504 -0.007681
0.052409 -0.007785
0.052256 -0.007808
0.052047 -0.007789
0.051783 -0.007775
0.051468 -0.007816
0.051107 -0.007954
0.050694 -0.008220
0.050215 -0.008630
0.049640 -0.009181
0.048933 -0.009857
0.048054 -0.010630
0.046970 -0.011470
0.045655 -0.012343
0.044097 -0.013216
0.042297 -0.014060
0.040269 -0.014845
0.038035 -0.015547
0.035623 -0.016147
0.033066 -0.016635
0.030397 -0.017011
0.027647 -0.017286
0.024846 -0.017482
0.022023 -0.017624
0.019201 -0.017736
0.016399 -0.017838
0.013627 -0.017938
0.010888 -0.018037
0.008185 -0.018129
0.005521 -0.018200
0.002903 -0.018237
0.000342 -0.018225
-0.002149 -0.018151
-0.004556 -0.018005
-0.006865 -0.017782
-0.009068 -0.017478
-0.011157 -0.017094
-0.013133 -0.016634
-0.015000 -0.016103
-0.016770 -0.015509
-0.018455 -0.014858
-0.020069 -0.014152
-0.021622 -0.013390
-0.023116 -0.012567
-0.024545 -0.011676
-0.025893 -0.010714
-0.027137 -0.009681
-0.028249 -0.008583
-0.029196 -0.007428
-0.029951 -0.006231
-0.030485 -0.005005
-0.030781 -0.003767
-0.030826 -0.002530
-0.030619 -0.001309
-0.030168 -0.000114
-0.029490 0.001050
-0.028612 0.002179
-0.027568 0.003276
-0.026397 0.004349
-0.025141 0.005409
-0.023839 0.006472
-0.022523 0.007553
-0.021214 0.008660
-0.019917 0.009793
-0.018629 0.010941
-0.017337 0.012083
-0.016023 0.013191
-0.014672 0.014240
-0.013273 0.015204
-0.011820 0.016062
-0.010313 0.016796
-0.008760 0.017396
-0.007174 0.017856
-0.005570 0.018177
-0.019971 0.028362
-0.018236 0.028858
-0.016460 0.029419
-0.014665 0.030033
-0.012877 0.030689
-0.011116 0.031377
-0.009398 0.032088
-0.007733 0.032813
-0.006123 0.033542
-0.004568 0.034266
-0.003061 0.034977
-0.001598 0.035664
-0.000175 0.036319
0.001212 0.036935
0.002564 0.037502
0.003877 0.038012
0.005146 0.038456
0.006359 0.038828
0.007503 0.039123
0.008565 0.039343
0.009529 0.039488
0.010383 0.039565
0.011119 0.039583
0.011733 0.039556
0.012228 0.039498
0.012612 0.039425
0.012895 0.039353
0.013086 0.039286
0.013192 0.039221
0.013213 0.039143
0.013148 0.039029
0.012991 0.038852
0.012734 0.038586
0.012367 0.038211
0.011879 0.037714
0.011257 0.037092
0.010489 0.036350
0.009563 0.035501
0.008471 0.034563
0.007212 0.033554
0.005787 0.032497
0.004205 0.031411
0.002480 0.030320
0.000628 0.029244
-0.001331 0.028204
-0.003380 0.027217
-0.005504 0.026294
-0.007695 0.025438
-0.009947 0.024645
-0.012256 0.023908
-0.014621 0.023216
-0.017037 0.022559
-0.019499 0.021928
-0.021997 0.021317
-0.024515 0.020722
-0.027031 0.020140
-0.029514 0.019574
-0.031929 0.019025
-0.034244 0.018497
-0.036431 0.017988
-0.038466 0.017498
-0.040335 0.017023
-0.042033 0.016559
-0.043566 0.016098
-0.044951 0.015634
-0.046219 0.015160
-0.047407 0.014673
-0.048552 0.014174
-0.049685 0.013668
-0.050821 0.013172
-0.051960 0.012703
-0.053082 0.012279
-0.054156 0.011911
-0.055142 0.011607
-0.055994 0.011362
-0.056668 0.011172
-0.057119 0.011025
-0.057309 0.010912
-0.057208 0.010819
-0.056798 0.010735
-0.056076 0.010648
-0.055051 0.010547
-0.053746 0.010423
-0.052199 0.010269
-0.050459 0.010082
-0.048581 0.009862
-0.046623 0.009616
-0.044637 0.009353
-0.042656 0.009087
-0.040695 0.008832
-0.038745 0.008597
-0.036783 0.008388
-0.034776 0.008199
-0.032692 0.008021
-0.030502 0.007838
-0.028187 0.007634
-0.025735 0.007395
-0.023148 0.007107
-0.020436 0.006763
-0.017621 0.006358
-0.014729 0.005891
0.029669 -0.000603
0.031296 -0.000149
0.032906 0.000288
0.034480 0.000714
0.036006 0.001137
0.037480 0.001566
0.038902 0.002008
0.040274 0.002470
0.041602 0.002952
0.042895 0.003451
0.044162 0.003957
0.045415 0.004450
0.046661 0.004900
0.047904 0.005274
0.049136 0.005537
0.050342 0.005663
0.051491 0.005637
0.052548 0.005457
0.053476 0.005133
0.054241 0.004683
0.054823 0.004134
0.055215 0.003520
0.055425 0.002879
0.055472 0.002251
0.055384 0.001677
0.055187 0.001183
0.054902 0.000785
0.054540 0.000476
0.054106 0.000232
0.053599 0.000014
0.053018 -0.000224
0.052361 -0.000530
0.051623 -0.000942
0.050789 -0.001485
0.049835 -0.002171
0.048729 -0.002996
0.047438 -0.003946
0.045930 -0.005001
0.044183 -0.006137
0.042188 -0.007325
0.039951 -0.008533
0.037491 -0.009727
0.034836 -0.010871
0.032020 -0.011935
0.029079 -0.012898
0.026043 -0.013748
0.022938 -0.014492
0.019785 -0.015143
0.016604 -0.015724
0.013419 -0.016256
0.010253 -0.016750
0.007130 -0.017213
0.004069 -0.017639
0.001085 -0.018021
-0.001806 -0.018348
-0.004590 -0.018611
-0.007254 -0.018804
-0.009780 -0.018923
-0.012154 -0.018967
-0.014361 -0.018938
-0.016393 -0.018838
-0.018249 -0.018673
-0.019939 -0.018456
-0.021486 -0.018199
-0.022923 -0.017921
-0.024289 -0.017638
-0.025618 -0.017363
-0.026934 -0.017096
-0.028241 -0.016825
-0.029522 -0.016527
-0.030745 -0.016173
-0.031867 -0.015736
-0.032841 -0.015195
-0.033621 -0.014540
-0.034165 -0.013766
-0.034440 -0.012878
-0.034421 -0.011884
-0.034091 -0.010797
-0.033446 -0.009632
-0.032494 -0.008408
-0.031255 -0.007142
-0.029759 -0.005853
-0.028048 -0.004555
-0.026169 -0.003259
-0.024174 -0.001972
-0.022110 -0.000692
-0.020020 0.000585
-0.017931 0.001867
-0.015857 0.003159
-0.013798 0.004463
-0.011744 0.005771
-0.009685 0.007071
-0.007608 0.008345
-0.005509 0.009572
-0.003388 0.010731
-0.001253 0.011803
0.000882 0.012769
0.003001 0.013615
0.005081 0.014333
0.007104 0.014916
0.009047 0.015369
-0.000760 -0.005656
0.000726 -0.005254
0.002088 -0.004861
0.003315 -0.004475
0.004402 -0.004093
0.005348 -0.003712
0.006158 -0.003330
0.006842 -0.002951
0.007415 -0.002584
0.007894 -0.002245
0.008297 -0.001955
0.008636 -0.001732
0.008920 -0.001591
0.009145 -0.001541
0.009304 -0.001584
0.009381 -0.001718
0.009362 -0.001940
0.009234 -0.002245
0.008988 -0.002629
0.008621 -0.003087
0.008131 -0.003613
0.007524 -0.004201
0.006806 -0.004845
0.005985 -0.005536
0.005074 -0.006267
0.004082 -0.007031
0.003021 -0.007824
0.001900 -0.008644
0.000727 -0.009491
-0.000492 -0.010366
-0.001750 -0.011268
-0.003046 -0.012193
-0.004375 -0.013137
-0.005735 -0.014092
-0.007120 -0.015051
-0.008523 -0.016005
-0.009933 -0.016947
-0.011340 -0.017866
-0.012730 -0.018752
-0.014094 -0.019593
-0.015423 -0.020378
-0.016711 -0.021096
-0.017960 -0.021738
-0.019175 -0.022297
-0.020371 -0.022771
-0.021570 -0.023157
-0.022795 -0.023458
-0.024071 -0.023677
-0.025415 -0.023821
-0.026826 -0.023894
-0.028289 -0.023904
-0.029771 -0.023856
-0.031231 -0.023757
-0.032627 -0.023612
-0.033923 -0.023425
-0.035088 -0.023197
-0.036100 -0.022926
-0.036947 -0.022607
-0.037624 -0.022235
-0.038135 -0.021804
-0.038491 -0.021306
-0.038711 -0.020734
-0.038824 -0.020083
-0.038867 -0.019347
-0.038881 -0.018523
-0.038912 -0.017612
-0.039001 -0.016619
-0.039177 -0.015555
-0.039451 -0.014437
-0.039811 -0.013285
-0.040222 -0.012121
-0.040632 -0.010961
-0.040987 -0.009818
-0.041236 -0.008701
-0.041339 -0.007613
-0.041268 -0.006555
-0.041004 -0.005523
-0.040542 -0.004513
-0.039885 -0.003519
-0.039046 -0.002534
-0.038044 -0.001547
-0.036907 -0.000549
-0.035668 0.000473
-0.034361 0.001526
-0.033018 0.002614
-0.031662 0.003731
-0.030310 0.004863
-0.028967 0.005990
-0.027626 0.007089
-0.026275 0.008138
-0.024895 0.009116
-0.023464 0.010011
-0.021963 0.010812
-0.020381 0.011512
-0.018710 0.012104
-0.016952 0.012588
-0.015113 0.012962
-0.013205 0.013227
-0.011242 0.013390
-0.009241 0.013457
-0.007222 0.013440
-0.005146 -0.022985
-0.003364 -0.022558
-0.001524 -0.022175
0.000360 -0.021835
0.002281 -0.021533
0.004231 -0.021261
0.006208 -0.021007
0.008208 -0.020763
0.010227 -0.020523
0.012255 -0.020290
0.014275 -0.020072
0.016267 -0.019887
0.018211 -0.019750
0.020090 -0.019680
0.021886 -0.019694
0.023586 -0.019807
0.025176 -0.020032
0.026641 -0.020378
0.027967 -0.020852
0.029145 -0.021454
0.030168 -0.022178
0.031039 -0.023015
0.031765 -0.023947
0.032361 -0.024953
0.032847 -0.026005
0.033247 -0.027072
0.033584 -0.028126
0.033879 -0.029143
0.034142 -0.030111
0.034376 -0.031033
0.034570 -0.031919
0.034710 -0.032790
0.034780 -0.033670
0.034765 -0.034577
0.034653 -0.035529
0.034432 -0.036538
0.034094 -0.037612
0.033632 -0.038752
0.033040 -0.039953
0.032317 -0.041202
0.031462 -0.042483
0.030479 -0.043774
0.029371 -0.045055
0.028145 -0.046303
0.026804 -0.047501
0.025351 -0.048632
0.023787 -0.049688
0.022108 -0.050663
0.020310 -0.051559
0.018394 -0.052382
0.016369 -0.053134
0.014257 -0.053818
0.012088 -0.054431
0.009899 -0.054970
0.007723 -0.055429
0.005593 -0.055801
0.003535 -0.056080
0.001572 -0.056257
-0.000278 -0.056325
-0.002000 -0.056272
-0.003584 -0.056088
-0.005025 -0.055764
-0.006327 -0.055296
-0.007506 -0.054685
-0.008588 -0.053936
-0.009607 -0.053062
-0.010607 -0.052081
-0.011635 -0.051013
-0.012731 -0.049874
-0.013920 -0.048679
-0.015204 -0.047431
-0.016561 -0.046125
-0.017947 -0.044748
-0.019313 -0.043286
-0.020607 -0.041724
-0.021787 -0.040050
-0.022817 -0.038255
-0.023672 -0.036337
-0.024335 -0.034292
-0.024798 -0.032126
-0.025057 -0.029846
-0.025118 -0.027464
-0.024989 -0.024996
-0.024688 -0.022457
-0.024233 -0.019868
-0.023647 -0.017245
-0.022954 -0.014606
-0.022176 -0.011966
-0.021329 -0.009334
-0.020424 -0.006718
-0.019466 -0.004123
-0.018455 -0.001554
-0.017388 0.000984
-0.016267 0.003484
-0.015098 0.005934
-0.013890 0.008323
-0.012656 0.010640
-0.011412 0.012875
-0.010174 0.015016
-0.008956 0.017053
-0.007773 0.018978
0.018291 0.023078
0.020011 0.023559
0.021692 0.024084
0.023322 0.024659
0.024891 0.025288
0.026392 0.025974
0.027820 0.026714
0.029170 0.027498
0.030439 0.028311
0.031624 0.029133
0.032724 0.029940
0.033743 0.030710
0.034685 0.031424
0.035554 0.032061
0.036354 0.032603
0.037084 0.033037
0.037735 0.033352
0.038296 0.033544
0.038750 0.033618
0.039083 0.033585
0.039281 0.033464
0.039340 0.033278
0.039262 0.033055
0.039058 0.032826
0.038744 0.032620
0.038338 0.032463
0.037855 0.032370
0.037302 0.032339
0.036679 0.032358
0.035979 0.032396
0.035193 0.032421
0.034311 0.032395
0.033322 0.032284
0.032215 0.032062
0.030977 0.031711
0.029594 0.031224
0.028053 0.030602
0.026347 0.029857
0.024473 0.029007
0.022433 0.028074
0.020237 0.027083
0.017901 0.026061
0.015448 0.025034
0.012901 0.024028
0.010285 0.023066
0.007620 0.022162
0.004922 0.021324
0.002202 0.020552
-0.000531 0.019837
-0.003269 0.019169
-0.006002 0.018534
-0.008719 0.017924
-0.011411 0.017329
-0.014067 0.016745
-0.016672 0.016168
-0.019209 0.015598
-0.021656 0.015037
-0.023985 0.014492
-0.026172 0.013968
-0.028195 0.013472
-0.030042 0.013007
-0.031708 0.012575
-0.033197 0.012174
-0.034526 0.011800
-0.035719 0.011446
-0.036810 0.011107
-0.037834 0.010777
-0.038821 0.010457
-0.039791 0.010155
-0.040748 0.009883
-0.041680 0.009653
-0.042561 0.009476
-0.043356 0.009356
-0.044026 0.009293
-0.044530 0.009281
-0.044831 0.009311
-0.044894 0.009375
-0.044693 0.009461
-0.044214 0.009560
-0.043454 0.009660
-0.042424 0.009752
-0.041146 0.009825
-0.039652 0.009873
-0.037981 0.009891
-0.036180 0.009879
-0.034296 0.009844
-0.032370 0.009795
-0.030433 0.009749
-0.028504 0.009716
-0.026586 0.009705
-0.024668 0.009715
-0.022735 0.009739
-0.020771 0.009762
-0.018763 0.009767
-0.016704 0.009737
-0.014592 0.009653
-0.012432 0.009501
-0.010237 0.009267
-0.008026 0.008943
-0.005818 0.008522
-0.003636 0.008004
0.013112 0.054931
0.015071 0.055468
0.017110 0.055999
0.019234 0.056529
0.021444 0.057059
0.023735 0.057590
0.026090 0.058114
0.028484 0.058619
0.030882 0.059085
0.033248 0.059492
0.035544 0.059817
0.037738 0.060041
0.039800 0.060146
0.041706 0.060122
0.043439 0.059959
0.044983 0.059654
0.046329 0.059204
0.047470 0.058614
0.048404 0.057891
0.049135 0.057049
0.049671 0.056105
0.050026 0.055080
0.050218 0.053997
0.050269 0.052880
0.050201 0.051750
0.050034 0.050621
0.049780 0.049500
0.049447 0.048385
0.049038 0.047264
0.048550 0.046118
0.047981 0.044924
0.047326 0.043660
0.046580 0.042306
0.045737 0.040850
0.044789 0.039283
0.043727 0.037608
0.042541 0.035834
0.041226 0.033979
0.039777 0.032065
0.038192 0.030117
0.036474 0.028163
0.034627 0.026225
0.032660 0.024327
0.030586 0.022487
0.028418 0.020720
0.026172 0.019034
0.023863 0.017434
0.021507 0.015920
0.019122 0.014488
0.016724 0.013134
0.014330 0.011852
0.011955 0.010637
0.009612 0.009485
0.007312 0.008391
0.005061 0.007351
0.002865 0.006363
0.000725 0.005426
-0.001355 0.004541
-0.003370 0.003714
-0.005316 0.002952
-0.007187 0.002262
-0.008980 0.001652
-0.010695 0.001124
-0.012336 0.000681
-0.013906 0.000322
-0.015412 0.000043
-0.016856 -0.000157
-0.018238 -0.000283
-0.019552 -0.000336
-0.020785 -0.000318
-0.021919 -0.000233
-0.022936 -0.000085
-0.023815 0.000121
-0.024538 0.000378
-0.025088 0.000676
-0.025453 0.001009
-0.025624 0.001368
-0.025599 0.001750
-0.025379 0.002150
-0.024975 0.002567
-0.024399 0.002999
-0.023673 0.003448
-0.022818 0.003912
-0.021863 0.004392
-0.020831 0.004885
-0.019746 0.005391
-0.018627 0.005906
-0.017487 0.006423
-0.016332 0.006933
-0.015163 0.007421
-0.013979 0.007870
-0.012772 0.008258
-0.011539 0.008566
-0.010273 0.008773
-0.008970 0.008861
-0.007629 0.008818
-0.006250 0.008634
-0.004839 0.008304
-0.003405 0.007829
-0.001962 0.007217
-0.000529 0.006480
0.004905 0.009370
0.006506 0.009812
0.008090 0.010264
0.009643 0.010729
0.011157 0.011208
0.012625 0.011700
0.014044 0.012198
0.015410 0.012693
0.016721 0.013171
0.017975 0.013615
0.019172 0.014011
0.020310 0.014344
0.021386 0.014602
0.022394 0.014776
0.023322 0.014861
0.024153 0.014854
0.024867 0.014760
0.025448 0.014584
0.025881 0.014337
0.026159 0.014035
0.026281 0.013697
0.026252 0.013345
0.026086 0.013004
0.025796 0.012695
0.025397 0.012432
0.024901 0.012219
0.024312 0.012047
0.023631 0.011894
0.022855 0.011733
0.021982 0.011537
0.021007 0.011281
0.019924 0.010947
0.018726 0.010523
0.017406 0.010003
0.015953 0.009384
0.014363 0.008670
0.012632 0.007867
0.010764 0.006988
0.008765 0.006051
0.006645 0.005074
0.004417 0.004082
0.002097 0.003095
-0.000303 0.002132
-0.002770 0.001209
-0.005296 0.000333
-0.007874 -0.000491
-0.010495 -0.001265
-0.013148 -0.001990
-0.015817 -0.002668
-0.018483 -0.003298
-0.021120 -0.003880
-0.023706 -0.004411
-0.026215 -0.004893
-0.028625 -0.005324
-0.030913 -0.005705
-0.033061 -0.006037
-0.035049 -0.006316
-0.036858 -0.006539
-0.038473 -0.006699
-0.039891 -0.006794
-0.041117 -0.006821
-0.042175 -0.006785
-0.043098 -0.006692
-0.043928 -0.006551
-0.044704 -0.006370
-0.045456 -0.006154
-0.046191 -0.005898
-0.046893 -0.005593
-0.047526 -0.005227
-0.048041 -0.004787
-0.048387 -0.004267
-0.048518 -0.003661
-0.048397 -0.002970
-0.047995 -0.002195
-0.047297 -0.001340
-0.046296 -0.000408
-0.044998 0.000594
-0.043420 0.001662
-0.041588 0.002788
-0.039536 0.003961
-0.037307 0.005173
-0.034947 0.006411
-0.032500 0.007667
-0.030007 0.008933
-0.027498 0.010201
-0.024990 0.011465
-0.022487 0.012719
-0.019984 0.013951
-0.017472 0.015145
-0.014947 0.016284
-0.012409 0.017345
-0.009862 0.018310
-0.007318 0.019159
-0.004792 0.019876
-0.002302 0.020450
0.000133 0.020872
0.002495 0.021135
0.004764 0.021237
0.006922 0.021180
0.008956 0.020970
0.010856 0.020623
0.009691 0.002640
0.011423 0.003012
0.013059 0.003200
0.014606 0.003220
0.016078 0.003096
0.017496 0.002865
0.018886 0.002569
0.020274 0.002253
0.021675 0.001953
0.023090 0.001690
0.024503 0.001468
0.025881 0.001267
0.027184 0.001056
0.028374 0.000798
0.029417 0.000457
0.030284 -0.000002
0.030959 -0.000603
0.031430 -0.001365
0.031693 -0.002298
0.031751 -0.003405
0.031611 -0.004682
0.031289 -0.006118
0.030802 -0.007695
0.030177 -0.009390
0.029442 -0.011172
0.028630 -0.013012
0.027776 -0.014881
0.026909 -0.016755
0.026054 -0.018620
0.025228 -0.020472
0.024440 -0.022312
0.023689 -0.024146
0.022971 -0.025977
0.022276 -0.027803
0.021591 -0.029619
0.020902 -0.031412
0.020195 -0.033167
0.019460 -0.034867
0.018688 -0.036494
0.017877 -0.038030
0.017025 -0.039459
0.016137 -0.040768
0.015220 -0.041949
0.014280 -0.042998
0.013327 -0.043920
0.012365 -0.044726
0.011396 -0.045434
0.010417 -0.046065
0.009420 -0.046645
0.008397 -0.047189
0.007348 -0.047709
0.006279 -0.048199
0.005205 -0.048647
0.004145 -0.049030
0.003116 -0.049325
0.002133 -0.049509
0.001204 -0.049560
0.000335 -0.049461
-0.000472 -0.049194
-0.001216 -0.048750
-0.001902 -0.048122
-0.002536 -0.047314
-0.003124 -0.046333
-0.003680 -0.045195
-0.004217 -0.043919
-0.004756 -0.042527
-0.005321 -0.041041
-0.005939 -0.039480
-0.006633 -0.037854
-0.007423 -0.036171
-0.008309 -0.034433
-0.009280 -0.032636
-0.010305 -0.030777
-0.011350 -0.028854
-0.012375 -0.026864
-0.013347 -0.024812
-0.014238 -0.022701
-0.015027 -0.020538
-0.015700 -0.018331
-0.016248 -0.016091
-0.016670 -0.013830
-0.016967 -0.011559
-0.017147 -0.009290
-0.017221 -0.007033
-0.017204 -0.004795
-0.017115 -0.002578
-0.016972 -0.000384
-0.016793 0.001789
-0.016591 0.003942
-0.016374 0.006076
-0.016139 0.008189
-0.015879 0.010276
-0.015580 0.012327
-0.015228 0.014328
-0.014814 0.016263
-0.014332 0.018118
-0.013780 0.019878
-0.013161 0.021534
-0.012479 0.023078
-0.011743 0.024505
-0.010962 0.025811
-0.026564 0.001446
-0.024810 0.001892
-0.023024 0.002391
-0.021217 0.002929
-0.019399 0.003495
-0.017577 0.004083
-0.015756 0.004683
-0.013940 0.005288
-0.012136 0.005890
-0.010347 0.006483
-0.008581 0.007062
-0.006847 0.007621
-0.005153 0.008155
-0.003508 0.008655
-0.001913 0.009110
-0.000369 0.009506
0.001131 0.009832
0.002591 0.010075
0.004009 0.010230
0.005379 0.010299
0.006689 0.010289
0.007927 0.010218
0.009083 0.010105
0.010151 0.009973
0.011127 0.009846
0.012009 0.009738
0.012793 0.009660
0.013476 0.009613
0.014054 0.009589
0.014524 0.009569
0.014888 0.009526
0.015153 0.009423
0.015336 0.009223
0.015451 0.008888
0.015515 0.008395
0.015528 0.007729
0.015477 0.006893
0.015337 0.005907
0.015075 0.004798
0.014662 0.003602
0.014078 0.002355
0.013311 0.001093
0.012359 -0.000151
0.011224 -0.001351
0.009913 -0.002485
0.008434 -0.003544
0.006798 -0.004528
0.005021 -0.005445
0.003125 -0.006307
0.001140 -0.007131
-0.000902 -0.007926
-0.002968 -0.008701
-0.005033 -0.009456
-0.007082 -0.010185
-0.009110 -0.010881
-0.011115 -0.011536
-0.013094 -0.012142
-0.015037 -0.012695
-0.016933 -0.013195
-0.018769 -0.013644
-0.020539 -0.014047
-0.022241 -0.014411
-0.023882 -0.014751
-0.025476 -0.015085
-0.027039 -0.015438
-0.028586 -0.015827
-0.030122 -0.016264
-0.031643 -0.016739
-0.033140 -0.017220
-0.034605 -0.017658
-0.036034 -0.017991
-0.037427 -0.018162
-0.038782 -0.018126
-0.040079 -0.017859
-0.041280 -0.017361
-0.042330 -0.016655
-0.043172 -0.015778
-0.043754 -0.014775
-0.044040 -0.013693
-0.044014 -0.012580
-0.043678 -0.011482
-0.043052 -0.010448
-0.042171 -0.009520
-0.041075 -0.008738
-0.039808 -0.008121
-0.038413 -0.007670
-0.036927 -0.007349
-0.035389 -0.007102
-0.033834 -0.006853
-0.032294 -0.006529
-0.030790 -0.006068
-0.029324 -0.005435
-0.027880 -0.004621
-0.026421 -0.003642
-0.024909 -0.002535
-0.023303 -0.001342
-0.021576 -0.000110
-0.019712 0.001118
-0.017708 0.002301
-0.015575 0.003404
-0.013330 0.004397
0.012380 -0.004647
0.014139 -0.004142
0.015943 -0.003591
0.017775 -0.002996
0.019621 -0.002358
0.021470 -0.001678
0.023321 -0.000956
0.025174 -0.000195
0.027037 0.000593
0.028914 0.001392
0.030810 0.002178
0.032725 0.002929
0.034651 0.003622
0.036570 0.004238
0.038453 0.004768
0.040266 0.005205
0.041970 0.005546
0.043529 0.005794
0.044910 0.005951
0.046090 0.006026
0.047056 0.006030
0.047803 0.005977
0.048340 0.005886
0.048689 0.005780
0.048882 0.005683
0.048963 0.005619
0.048978 0.005605
0.048967 0.005646
0.048959 0.005732
0.048966 0.005835
0.048977 0.005923
0.048964 0.005960
0.048884 0.005919
0.048689 0.005780
0.048327 0.005531
0.047751 0.005171
0.046925 0.004702
0.045823 0.004133
0.044434 0.003478
0.042760 0.002754
0.040814 0.001977
0.038621 0.001167
0.036214 0.000342
0.033635 -0.000479
0.030928 -0.001278
0.028136 -0.002041
0.025297 -0.002758
0.022437 -0.003425
0.019573 -0.004045
0.016712 -0.004624
0.013855 -0.005170
0.011004 -0.005693
0.008162 -0.006200
0.005339 -0.006695
0.002543 -0.007180
-0.000209 -0.007656
-0.002902 -0.008118
-0.005515 -0.008560
-0.008026 -0.008972
-0.010414 -0.009345
-0.012662 -0.009669
-0.014759 -0.009935
-0.016700 -0.010138
-0.018493 -0.010273
-0.020151 -0.010338
-0.021699 -0.010337
-0.023169 -0.010273
-0.024592 -0.010157
-0.025990 -0.009995
-0.027371 -0.009797
-0.028721 -0.009567
-0.030008 -0.009306
-0.031190 -0.009012
-0.032224 -0.008682
-0.033070 -0.008312
-0.033695 -0.007899
-0.034077 -0.007439
-0.034202 -0.006927
-0.034068 -0.006361
-0.033682 -0.005736
-0.033064 -0.005049
-0.032241 -0.004296
-0.031246 -0.003475
-0.030115 -0.002584
-0.028886 -0.001626
-0.027589 -0.000607
-0.026252 0.000462
-0.024891 0.001569
-0.023511 0.002699
-0.022111 0.003837
-0.020683 0.004971
-0.019213 0.006085
-0.017694 0.007166
-0.016117 0.008201
-0.014483 0.009177
-0.012797 0.010082
-0.011069 0.010908
-0.009314 0.011649
-0.007556 0.012302
-0.005820 0.012871
-0.004132 0.013358
0.038301 -0.011288
0.040004 -0.010853
0.041571 -0.010390
0.043001 -0.009892
0.044297 -0.009352
0.045468 -0.008769
0.046531 -0.008151
0.047511 -0.007520
0.048443 -0.006908
0.049382 -0.006364
0.050392 -0.005944
0.051535 -0.005700
0.052844 -0.005669
0.054301 -0.005860
0.055837 -0.006249
0.057355 -0.006793
0.058753 -0.007446
0.059950 -0.008164
0.060887 -0.008910
0.061533 -0.009656
0.061878 -0.010372
0.061930 -0.011030
0.061713 -0.011602
0.061262 -0.012060
0.060618 -0.012386
0.059826 -0.012574
0.058934 -0.012640
0.057994 -0.012624
0.057064 -0.012583
0.056203 -0.012588
0.055456 -0.012701
0.054836 -0.012966
0.054315 -0.013394
0.053825 -0.013967
0.053281 -0.014651
0.052606 -0.015410
0.051738 -0.016214
0.050638 -0.017039
0.049287 -0.017868
0.047680 -0.018681
0.045827 -0.019459
0.043753 -0.020176
0.041489 -0.020807
0.039070 -0.021332
0.036536 -0.021738
0.033927 -0.022027
0.031283 -0.022211
0.028645 -0.022315
0.026047 -0.022364
0.023514 -0.022378
0.021056 -0.022368
0.018671 -0.022334
0.016349 -0.022268
0.014080 -0.022164
0.011859 -0.022015
0.009686 -0.021821
0.007565 -0.021582
0.005502 -0.021302
0.003506 -0.020985
0.001586 -0.020636
-0.000249 -0.020259
-0.001989 -0.019857
-0.003635 -0.019432
-0.005192 -0.018984
-0.006670 -0.018513
-0.008084 -0.018014
-0.009443 -0.017479
-0.010752 -0.016896
-0.012005 -0.016253
-0.013183 -0.015544
-0.014261 -0.014766
-0.015203 -0.013927
-0.015979 -0.013038
-0.016562 -0.012113
-0.016932 -0.011164
-0.017078 -0.010202
-0.016995 -0.009237
-0.016688 -0.008278
-0.016166 -0.007333
-0.015449 -0.006408
-0.014563 -0.005506
-0.013542 -0.004626
-0.012423 -0.003761
-0.011245 -0.002897
-0.010047 -0.002014
-0.008857 -0.001095
-0.007692 -0.000128
-0.006552 0.000885
-0.005427 0.001929
-0.004299 0.002978
-0.003153 0.004000
-0.001980 0.004967
-0.000777 0.005854
0.000452 0.006640
0.001697 0.007310
0.002946 0.007852
0.004184 0.008261
0.005394 0.008533
0.006559 0.008671
0.007666 0.008685
0.008703 0.008587
0.009149 0.057088
0.010885 0.057576
0.012581 0.058008
0.014246 0.058398
0.015889 0.058760
0.017512 0.059107
0.019111 0.059441
0.020671 0.059755
0.022171 0.060037
0.023585 0.060265
0.024889 0.060419
0.026059 0.060476
0.027079 0.060418
0.027932 0.060229
0.028606 0.059898
0.029094 0.059421
0.029388 0.058795
0.029486 0.058026
0.029393 0.057122
0.029116 0.056096
0.028673 0.054965
0.028083 0.053747
0.027372 0.052465
0.026564 0.051139
0.025685 0.049785
0.024752 0.048415
0.023778 0.047031
0.022768 0.045630
0.021723 0.044201
0.020637 0.042732
0.019506 0.041214
0.018323 0.039638
0.017078 0.038005
0.015764 0.036316
0.014374 0.034579
0.012904 0.032805
0.011352 0.031003
0.009722 0.029187
0.008018 0.027370
0.006250 0.025564
0.004431 0.023782
0.002571 0.022038
0.000681 0.020342
-0.001230 0.018702
-0.003158 0.017120
-0.005098 0.015597
-0.007047 0.014130
-0.008999 0.012717
-0.010944 0.011356
-0.012867 0.010051
-0.014750 0.008808
-0.016571 0.007637
-0.018309 0.006549
-0.019943 0.005554
-0.021453 0.004660
-0.022822 0.003873
-0.024037 0.003196
-0.025086 0.002629
-0.025963 0.002173
-0.026667 0.001824
-0.027205 0.001579
-0.027595 0.001435
-0.027859 0.001384
-0.028028 0.001418
-0.028137 0.001527
-0.028217 0.001702
-0.028290 0.001936
-0.028366 0.002227
-0.028439 0.002580
-0.028490 0.003003
-0.028488 0.003504
-0.028403 0.004093
-0.028203 0.004773
-0.027864 0.005547
-0.027367 0.006412
-0.026701 0.007361
-0.025862 0.008384
-0.024852 0.009471
-0.023681 0.010610
-0.022364 0.011789
-0.020920 0.012998
-0.019372 0.014227
-0.017746 0.015468
-0.016066 0.016715
-0.014353 0.017965
-0.012624 0.019213
-0.010889 0.020459
-0.009153 0.021701
-0.007416 0.022934
-0.005679 0.024150
-0.003946 0.025337
-0.002222 0.026477
-0.000518 0.027551
0.001151 0.028538
0.002768 0.029419
0.004317 0.030178
0.005778 0.030801
0.007134 0.031277
0.008366 0.031599
0.009459 0.031765
0.010402 0.031776
0.015503 0.044270
0.017259 0.044736
0.018945 0.045159
0.020567 0.045556
0.022139 0.045943
0.023671 0.046335
0.025173 0.046739
0.026646 0.047153
0.028087 0.047562
0.029486 0.047941
0.030833 0.048261
0.032117 0.048492
0.033318 0.048606
0.034415 0.048587
0.035376 0.048424
0.036170 0.048116
0.036764 0.047667
0.037135 0.047086
0.037266 0.046383
0.037152 0.045573
0.036798 0.044673
0.036220 0.043701
0.035440 0.042680
0.034490 0.041632
0.033404 0.040576
0.032218 0.039527
0.030967 0.038491
0.029680 0.037461
0.028378 0.036426
0.027074 0.035366
0.025772 0.034265
0.024464 0.033112
0.023133 0.031905
0.021756 0.030647
0.020314 0.029345
0.018786 0.028009
0.017164 0.026648
0.015443 0.025275
0.013626 0.023901
0.011721 0.022540
0.009743 0.021206
0.007704 0.019913
0.005620 0.018672
0.003504 0.017492
0.001369 0.016375
-0.000782 0.015322
-0.002946 0.014327
-0.005129 0.013383
-0.007335 0.012482
-0.009563 0.011621
-0.011802 0.010802
-0.014031 0.010029
-0.016222 0.009307
-0.018345 0.008638
-0.020371 0.008025
-0.022271 0.007469
-0.024018 0.006972
-0.025589 0.006536
-0.026966 0.006166
-0.028139 0.005868
-0.029105 0.005649
-0.029874 0.005514
-0.030465 0.005466
-0.030904 0.005506
-0.031227 0.005633
-0.031475 0.005844
-0.031681 0.006133
-0.031872 0.006491
-0.032058 0.006911
-0.032228 0.007381
-0.032357 0.007890
-0.032410 0.008427
-0.032347 0.008982
-0.032135 0.009544
-0.031747 0.010106
-0.031166 0.010659
-0.030386 0.011199
-0.029410 0.011721
-0.028252 0.012225
-0.026935 0.012711
-0.025492 0.013183
-0.023957 0.013648
-0.022371 0.014113
-0.020767 0.014587
-0.019177 0.015076
-0.017616 0.015582
-0.016089 0.016105
-0.014588 0.016636
-0.013098 0.017167
-0.011600 0.017683
-0.010080 0.018170
-0.008530 0.018609
-0.006950 0.018984
-0.005347 0.019276
-0.003732 0.019472
-0.002123 0.019559
-0.000536 0.019530
0.001006 0.019379
0.002481 0.019107
0.003864 0.018719
0.005133 0.018224
0.000838 0.019784
0.002518 0.020223
0.004110 0.020631
0.005596 0.021014
0.006964 0.021386
0.008210 0.021759
0.009336 0.022152
0.010355 0.022585
0.011282 0.023072
0.012132 0.023620
0.012911 0.024216
0.013614 0.024838
0.014232 0.025453
0.014750 0.026032
0.015150 0.026554
0.015415 0.027002
0.015529 0.027368
0.015479 0.027649
0.015254 0.027845
0.014846 0.027955
0.014254 0.027982
0.013480 0.027929
0.012535 0.027801
0.011434 0.027605
0.010196 0.027353
0.008840 0.027059
0.007390 0.026738
0.005864 0.026411
0.004274 0.026094
0.002626 0.025798
0.000918 0.025524
-0.000849 0.025264
-0.002675 0.025003
-0.004552 0.024723
-0.006472 0.024409
-0.008421 0.024049
-0.010390 0.023633
-0.012363 0.023154
-0.014328 0.022610
-0.016272 0.022000
-0.018178 0.021328
-0.020034 0.020602
-0.021827 0.019833
-0.023549 0.019035
-0.025199 0.018223
-0.026780 0.017414
-0.028305 0.016621
-0.029795 0.015852
-0.031278 0.015112
-0.032782 0.014398
-0.034331 0.013701
-0.035936 0.013014
-0.037588 0.012331
-0.039256 0.011652
-0.040897 0.010984
-0.042466 0.010334
-0.043917 0.009710
-0.045216 0.009117
-0.046335 0.008562
-0.047253 0.008051
-0.047957 0.007594
-0.048441 0.007201
-0.048709 0.006886
-0.048775 0.006658
-0.048660 0.006527
-0.048391 0.006497
-0.047998 0.006567
-0.047507 0.006728
-0.046945 0.006966
-0.046330 0.007262
-0.045674 0.007598
-0.044978 0.007956
-0.044229 0.008323
-0.043410 0.008691
-0.042498 0.009053
-0.041473 0.009407
-0.040320 0.009747
-0.039033 0.010072
-0.037614 0.010380
-0.036072 0.010668
-0.034423 0.010938
-0.032686 0.011191
-0.030882 0.011427
-0.029033 0.011647
-0.027153 0.011850
-0.025256 0.012033
-0.023345 0.012193
-0.021422 0.012329
-0.019482 0.012441
-0.017516 0.012535
-0.015515 0.012617
-0.013468 0.012696
-0.011371 0.012777
-0.009229 0.012859
-0.007057 0.012932
-0.004879 0.012981
-0.002722 0.012989
-0.000613 0.012939
0.001424 0.012817
0.003368 0.012611
0.005203 0.012310
-0.003084 0.033786
-0.001190 0.034220
0.000799 0.034532
0.002887 0.034730
0.005070 0.034821
0.007328 0.034809
0.009628 0.034690
0.011930 0.034457
0.014187 0.034102
0.016356 0.033614
0.018399 0.032983
0.020286 0.032205
0.021997 0.031277
0.023517 0.030201
0.024837 0.028985
0.025955 0.027640
0.026872 0.026180
0.027595 0.024620
0.028136 0.022978
0.028509 0.021271
0.028730 0.019517
0.028818 0.017733
0.028792 0.015936
0.028670 0.014136
0.028469 0.012339
0.028202 0.010545
0.027879 0.008744
0.027509 0.006924
0.027099 0.005068
0.026652 0.003163
0.026165 0.001203
0.025628 -0.000813
0.025027 -0.002877
0.024341 -0.004976
0.023551 -0.007095
0.022638 -0.009219
0.021592 -0.011329
0.020405 -0.013409
0.019077 -0.015440
0.017613 -0.017405
0.016022 -0.019292
0.014317 -0.021092
0.012514 -0.022801
0.010629 -0.024425
0.008683 -0.025971
0.006702 -0.027451
0.004713 -0.028874
0.002745 -0.030245
0.000830 -0.031562
-0.001007 -0.032817
-0.002748 -0.033994
-0.004380 -0.035081
-0.005896 -0.036064
-0.007295 -0.036932
-0.008576 -0.037680
-0.009740 -0.038301
-0.010790 -0.038788
-0.011727 -0.039133
-0.012554 -0.039328
-0.013279 -0.039368
-0.013912 -0.039254
-0.014465 -0.038988
-0.014955 -0.038582
-0.015397 -0.038048
-0.015805 -0.037400
-0.016189 -0.036650
-0.016553 -0.035807
-0.016893 -0.034872
-0.017200 -0.033846
-0.017457 -0.032727
-0.017647 -0.031513
-0.017752 -0.030207
-0.017757 -0.028810
-0.017646 -0.027329
-0.017408 -0.025767
-0.017037 -0.024128
-0.016531 -0.022416
-0.015896 -0.020634
-0.015144 -0.018787
-0.014291 -0.016878
-0.013357 -0.014911
-0.012367 -0.012889
-0.011344 -0.010818
-0.010310 -0.008702
-0.009283 -0.006549
-0.008276 -0.004369
-0.007294 -0.002176
-0.006334 0.000013
-0.005393 0.002174
-0.004464 0.004282
-0.003542 0.006312
-0.002626 0.008238
-0.001718 0.010039
-0.000822 0.011698
0.000054 0.013205
0.000899 0.014553
0.001701 0.015741
0.002444 0.016771
0.003110 0.017653
0.003681 0.018399
0.004143 0.019029
-0.038229 0.024793
-0.036628 0.025265
-0.034929 0.025708
-0.033182 0.026125
-0.031438 0.026517
-0.029746 0.026889
-0.028138 0.027249
-0.026626 0.027607
-0.025201 0.027974
-0.023840 0.028358
-0.022513 0.028767
-0.021190 0.029199
-0.019846 0.029651
-0.018464 0.030112
-0.017032 0.030571
-0.015546 0.031012
-0.014008 0.031423
-0.012424 0.031792
-0.010805 0.032110
-0.009164 0.032377
-0.007518 0.032594
-0.005889 0.032770
-0.004294 0.032912
-0.002754 0.033033
-0.001283 0.033142
0.000108 0.033250
0.001413 0.033363
0.002633 0.033484
0.003767 0.033609
0.004812 0.033725
0.005764 0.033816
0.006614 0.033859
0.007351 0.033833
0.007964 0.033719
0.008442 0.033500
0.008773 0.033167
0.008949 0.032713
0.008961 0.032139
0.008803 0.031452
0.008475 0.030665
0.007978 0.029792
0.007317 0.028853
0.006503 0.027872
0.005548 0.026870
0.004468 0.025871
0.003278 0.024897
0.001990 0.023963
0.000613 0.023077
-0.000851 0.022238
-0.002400 0.021435
-0.004036 0.020656
-0.005756 0.019886
-0.007557 0.019114
-0.009429 0.018334
-0.011363 0.017543
-0.013345 0.016744
-0.015362 0.015941
-0.017395 0.015144
-0.019427 0.014361
-0.021441 0.013601
-0.023420 0.012874
-0.025352 0.012185
-0.027228 0.011540
-0.029046 0.010940
-0.030809 0.010383
-0.032527 0.009864
-0.034212 0.009374
-0.035875 0.008904
-0.037521 0.008446
-0.039142 0.007995
-0.040721 0.007553
-0.042232 0.007126
-0.043646 0.006723
-0.044934 0.006356
-0.046070 0.006035
-0.047031 0.005769
-0.047797 0.005568
-0.048351 0.005438
-0.048684 0.005385
-0.048788 0.005409
-0.048663 0.005509
-0.048318 0.005682
-0.047767 0.005917
-0.047032 0.006202
-0.046141 0.006522
-0.045127 0.006860
-0.044018 0.007200
-0.042838 0.007534
-0.041598 0.007858
-0.040297 0.008175
-0.038926 0.008496
-0.037470 0.008827
-0.035918 0.009178
-0.034263 0.009551
-0.032504 0.009946
-0.030644 0.010356
-0.028689 0.010776
-0.026648 0.011195
-0.024530 0.011603
-0.022348 0.011989
-0.020114 0.012342
-0.014013 -0.026272
-0.012395 -0.025836
-0.010688 -0.025319
-0.008959 -0.024726
-0.007273 -0.024061
-0.005683 -0.023330
-0.004220 -0.022531
-0.002892 -0.021660
-0.001686 -0.020711
-0.000570 -0.019679
0.000490 -0.018563
0.001537 -0.017370
0.002610 -0.016117
0.003751 -0.014824
0.004998 -0.013516
0.006388 -0.012217
0.007942 -0.010949
0.009658 -0.009729
0.011503 -0.008568
0.013423 -0.007466
0.015350 -0.006415
0.017221 -0.005400
0.018978 -0.004404
0.020578 -0.003408
0.021995 -0.002394
0.023215 -0.001345
0.024237 -0.000248
0.025065 0.000900
0.025703 0.002089
0.026155 0.003295
0.026428 0.004485
0.026529 0.005619
0.026472 0.006658
0.026273 0.007567
0.025944 0.008322
0.025486 0.008909
0.024888 0.009324
0.024129 0.009574
0.023183 0.009672
0.022030 0.009637
0.020658 0.009488
0.019068 0.009245
0.017274 0.008932
0.015297 0.008572
0.013167 0.008187
0.010916 0.007799
0.008572 0.007425
0.006154 0.007069
0.003672 0.006728
0.001126 0.006392
-0.001488 0.006045
-0.004176 0.005676
-0.006944 0.005279
-0.009796 0.004853
-0.012730 0.004400
-0.015736 0.003919
-0.018790 0.003410
-0.021858 0.002866
-0.024894 0.002282
-0.027852 0.001652
-0.030686 0.000972
-0.033358 0.000241
-0.035841 -0.000540
-0.038121 -0.001369
-0.040201 -0.002244
-0.042099 -0.003163
-0.043844 -0.004126
-0.045475 -0.005127
-0.047029 -0.006154
-0.048535 -0.007187
-0.050011 -0.008193
-0.051460 -0.009137
-0.052873 -0.009988
-0.054220 -0.010721
-0.055458 -0.011327
-0.056529 -0.011811
-0.057370 -0.012185
-0.057919 -0.012468
-0.058124 -0.012677
-0.057946 -0.012829
-0.057362 -0.012935
-0.056371 -0.013008
-0.054988 -0.013057
-0.053254 -0.013091
-0.051222 -0.013119
-0.048965 -0.013148
-0.046556 -0.013183
-0.044070 -0.013221
-0.041569 -0.013249
-0.039093 -0.013250
-0.036662 -0.013202
-0.034270 -0.013090
-0.031888 -0.012909
-0.029478 -0.012663
-0.026999 -0.012364
-0.024414 -0.012025
-0.021699 -0.011659
-0.018840 -0.011275
-0.015838 -0.010880
-0.012705 -0.010476
-0.009466 -0.010064
0.062432 -0.027325
0.064085 -0.026848
0.065536 -0.026250
0.066779 -0.025515
0.067811 -0.024638
0.068629 -0.023632
0.069228 -0.022529
0.069608 -0.021372
0.069778 -0.020220
0.069758 -0.019133
0.069587 -0.018175
0.069310 -0.017403
0.068970 -0.016861
0.068597 -0.016571
0.068190 -0.016526
0.067725 -0.016696
0.067161 -0.017031
0.066456 -0.017476
0.065576 -0.017976
0.064504 -0.018486
0.063238 -0.018970
0.061785 -0.019402
0.060163 -0.019761
0.058390 -0.020039
0.056489 -0.020236
0.054478 -0.020362
0.052381 -0.020437
0.050226 -0.020487
0.048046 -0.020540
0.045881 -0.020627
0.043769 -0.020770
0.041737 -0.020983
0.039796 -0.021268
0.037937 -0.021612
0.036135 -0.021993
0.034356 -0.022387
0.032569 -0.022768
0.030750 -0.023116
0.028883 -0.023414
0.026960 -0.023651
0.024977 -0.023819
0.022935 -0.023914
0.020834 -0.023935
0.018681 -0.023882
0.016481 -0.023761
0.014248 -0.023577
0.011999 -0.023338
0.009761 -0.023050
0.007557 -0.022718
0.005415 -0.022342
0.003354 -0.021922
0.001392 -0.021454
-0.000461 -0.020933
-0.002193 -0.020357
-0.003795 -0.019728
-0.005259 -0.019050
-0.006578 -0.018336
-0.007746 -0.017597
-0.008762 -0.016849
-0.009629 -0.016107
-0.010357 -0.015383
-0.010957 -0.014684
-0.011444 -0.014015
-0.011833 -0.013377
-0.012139 -0.012764
-0.012371 -0.012168
-0.012537 -0.011579
-0.012642 -0.010982
-0.012688 -0.010365
-0.012672 -0.009718
-0.012590 -0.009035
-0.012432 -0.008318
-0.012187 -0.007570
-0.011844 -0.006802
-0.011395 -0.006025
-0.010837 -0.005254
-0.010169 -0.004503
-0.009396 -0.003784
-0.008525 -0.003106
-0.007566 -0.002476
-0.006530 -0.001894
-0.005426 -0.001359
-0.004267 -0.000866
-0.003060 -0.000404
-0.001815 0.000033
-0.000539 0.000455
0.000763 0.000865
0.002083 0.001263
0.003415 0.001642
0.004752 0.001993
0.006084 0.002303
0.007400 0.002563
0.008686 0.002760
0.009926 0.002886
0.011105 0.002936
0.012206 0.002907
0.013217 0.002802
0.014130 0.002625
0.014939 0.002385
0.015647 0.002094
0.016260 0.001763
-0.018613 0.048373
-0.016945 0.048794
-0.015351 0.049133
-0.013826 0.049398
-0.012364 0.049605
-0.010954 0.049771
-0.009584 0.049913
-0.008250 0.050048
-0.006954 0.050179
-0.005709 0.050302
-0.004538 0.050402
-0.003463 0.050462
-0.002508 0.050460
-0.001692 0.050378
-0.001030 0.050201
-0.000533 0.049917
-0.000209 0.049520
-0.000063 0.049006
-0.000096 0.048374
-0.000305 0.047628
-0.000686 0.046777
-0.001230 0.045832
-0.001925 0.044807
-0.002758 0.043720
-0.003716 0.042589
-0.004786 0.041433
-0.005957 0.040265
-0.007225 0.039098
-0.008586 0.037933
-0.010039 0.036769
-0.011584 0.035601
-0.013217 0.034421
-0.014930 0.033225
-0.016714 0.032008
-0.018559 0.030770
-0.020450 0.029510
-0.022374 0.028230
-0.024312 0.026933
-0.026245 0.025628
-0.028153 0.024325
-0.030020 0.023035
-0.031830 0.021770
-0.033578 0.020540
-0.035261 0.019352
-0.036890 0.018209
-0.038484 0.017109
-0.040069 0.016049
-0.041675 0.015022
-0.043327 0.014023
-0.045037 0.013056
-0.046801 0.012127
-0.048595 0.011250
-0.050383 0.010438
-0.052118 0.009703
-0.053755 0.009050
-0.055246 0.008484
-0.056551 0.008002
-0.057635 0.007604
-0.058469 0.007288
-0.059036 0.007055
-0.059331 0.006902
-0.059358 0.006825
-0.059135 0.006819
-0.058692 0.006877
-0.058069 0.006987
-0.057313 0.007140
-0.056474 0.007323
-0.055599 0.007530
-0.054726 0.007752
-0.053875 0.007989
-0.053050 0.008241
-0.052235 0.008509
-0.051402 0.008790
-0.050518 0.009082
-0.049547 0.009375
-0.048459 0.009661
-0.047227 0.009931
-0.045835 0.010176
-0.044273 0.010387
-0.042545 0.010561
-0.040657 0.010693
-0.038627 0.010784
-0.036477 0.010835
-0.034231 0.010851
-0.031917 0.010838
-0.029560 0.010805
-0.027183 0.010759
-0.024802 0.010711
-0.022425 0.010668
-0.020055 0.010634
-0.017691 0.010609
-0.015331 0.010587
-0.012978 0.010559
-0.010638 0.010513
-0.008322 0.010434
-0.006042 0.010310
-0.003813 0.010129
-0.001649 0.009883
0.000432 0.009567
0.002417 0.009179
0.004289 0.008719
0.032976 -0.014583
0.034687 -0.014125
0.036317 -0.013637
0.037858 -0.013096
0.039314 -0.012480
0.040696 -0.011763
0.042017 -0.010928
0.043291 -0.009963
0.044530 -0.008876
0.045736 -0.007689
0.046912 -0.006445
0.048056 -0.005190
0.049167 -0.003977
0.050241 -0.002849
0.051262 -0.001839
0.052207 -0.000968
0.053037 -0.000240
0.053710 0.000349
0.054187 0.000811
0.054435 0.001163
0.054434 0.001426
0.054176 0.001619
0.053667 0.001766
0.052925 0.001890
0.051980 0.002015
0.050868 0.002161
0.049633 0.002344
0.048315 0.002565
0.046951 0.002811
0.045576 0.003056
0.044212 0.003263
0.042877 0.003394
0.041573 0.003423
0.040289 0.003334
0.038998 0.003132
0.037666 0.002829
0.036256 0.002447
0.034737 0.002011
0.033085 0.001542
0.031289 0.001060
0.029346 0.000583
0.027261 0.000124
0.025047 -0.000309
0.022721 -0.000711
0.020304 -0.001080
0.017814 -0.001418
0.015272 -0.001732
0.012693 -0.002033
0.010091 -0.002332
0.007480 -0.002644
0.004874 -0.002977
0.002289 -0.003334
-0.000256 -0.003717
-0.002745 -0.004119
-0.005158 -0.004537
-0.007478 -0.004966
-0.009685 -0.005405
-0.011760 -0.005852
-0.013682 -0.006305
-0.015433 -0.006760
-0.016999 -0.007214
-0.018375 -0.007664
-0.019562 -0.008104
-0.020575 -0.008533
-0.021436 -0.008946
-0.022179 -0.009342
-0.022843 -0.009718
-0.023469 -0.010071
-0.024091 -0.010392
-0.024729 -0.010674
-0.025384 -0.010907
-0.026037 -0.011085
-0.026656 -0.011207
-0.027203 -0.011279
-0.027640 -0.011312
-0.027932 -0.011321
-0.028053 -0.011318
-0.027985 -0.011315
-0.027715 -0.011321
-0.027242 -0.011339
-0.026570 -0.011368
-0.025714 -0.011403
-0.024693 -0.011434
-0.023537 -0.011449
-0.022277 -0.011434
-0.020947 -0.011373
-0.019577 -0.011250
-0.018189 -0.011055
-0.016791 -0.010782
-0.015382 -0.010434
-0.013956 -0.010024
-0.012503 -0.009574
-0.011016 -0.009108
-0.009495 -0.008653
-0.007945 -0.008234
-0.006374 -0.007867
-0.004793 -0.007564
-0.003215 -0.007330
-0.001656 -0.007163
-0.000133 -0.007057
0.001335 -0.007002
0.020953 -0.015889
0.022628 -0.015424
0.024228 -0.014955
0.025747 -0.014458
0.027178 -0.013915
0.028512 -0.013311
0.029734 -0.012643
0.030823 -0.011919
0.031759 -0.011156
0.032519 -0.010377
0.033090 -0.009608
0.033466 -0.008875
0.033651 -0.008201
0.033658 -0.007610
0.033508 -0.007122
0.033223 -0.006755
0.032824 -0.006517
0.032322 -0.006411
0.031720 -0.006429
0.031012 -0.006554
0.030189 -0.006762
0.029242 -0.007026
0.028165 -0.007320
0.026954 -0.007621
0.025605 -0.007913
0.024120 -0.008186
0.022503 -0.008436
0.020762 -0.008667
0.018910 -0.008887
0.016967 -0.009104
0.014955 -0.009328
0.012902 -0.009568
0.010836 -0.009830
0.008783 -0.010117
0.006760 -0.010429
0.004780 -0.010761
0.002845 -0.011104
0.000951 -0.011448
-0.000907 -0.011787
-0.002739 -0.012113
-0.004550 -0.012424
-0.006350 -0.012722
-0.008147 -0.013009
-0.009953 -0.013291
-0.011776 -0.013573
-0.013620 -0.013859
-0.015480 -0.014150
-0.017342 -0.014443
-0.019183 -0.014729
-0.020978 -0.014995
-0.022701 -0.015226
-0.024335 -0.015402
-0.025867 -0.015507
-0.027290 -0.015526
-0.028597 -0.015451
-0.029779 -0.015278
-0.030822 -0.015015
-0.031712 -0.014674
-0.032434 -0.014269
-0.032983 -0.013815
-0.033357 -0.013327
-0.033563 -0.012818
-0.033616 -0.012299
-0.033534 -0.011778
-0.033339 -0.011262
-0.033053 -0.010753
-0.032697 -0.010250
-0.032288 -0.009744
-0.031842 -0.009222
-0.031372 -0.008666
-0.030893 -0.008060
-0.030416 -0.007390
-0.029947 -0.006650
-0.029482 -0.005845
-0.029005 -0.004991
-0.028495 -0.004109
-0.027929 -0.003223
-0.027283 -0.002353
-0.026543 -0.001517
-0.025698 -0.000725
-0.024742 0.000014
-0.023678 0.000700
-0.022510 0.001335
-0.021249 0.001926
-0.019909 0.002483
-0.018505 0.003020
-0.017058 0.003553
-0.015589 0.004094
-0.014123 0.004650
-0.012682 0.005221
-0.011283 0.005799
-0.009936 0.006367
-0.008642 0.006904
-0.007397 0.007388
-0.006192 0.007799
-0.005018 0.008124
-0.003867 0.008355
-0.002734 0.008490
-0.001615 0.008531
-0.000509 0.008486
0.000582 0.008365
0.001595 0.072767
0.003445 0.073265
0.005387 0.073638
0.007411 0.073901
0.009495 0.074067
0.011612 0.074143
0.013724 0.074129
0.015795 0.074015
0.017788 0.073789
0.019677 0.073431
0.021438 0.072926
0.023058 0.072261
0.024524 0.071425
0.025830 0.070415
0.026968 0.069232
0.027937 0.067879
0.028737 0.066366
0.029374 0.064707
0.029859 0.062922
0.030210 0.061039
0.030453 0.059088
0.030619 0.057105
0.030738 0.055126
0.030839 0.053178
0.030940 0.051281
0.031047 0.049439
0.031148 0.047645
0.031223 0.045885
0.031243 0.044140
0.031179 0.042396
0.031000 0.040643
0.030680 0.038874
0.030200 0.037085
0.029544 0.035275
0.028704 0.033442
0.027677 0.031590
0.026467 0.029725
0.025086 0.027857
0.023554 0.026004
0.021893 0.024184
0.020132 0.022417
0.018301 0.020721
0.016425 0.019109
0.014526 0.017592
0.012616 0.016175
0.010702 0.014861
0.008783 0.013653
0.006856 0.012550
0.004922 0.011553
0.002983 0.010663
0.001045 0.009877
-0.000881 0.009192
-0.002782 0.008603
-0.004645 0.008105
-0.006453 0.007692
-0.008190 0.007360
-0.009843 0.007105
-0.011395 0.006926
-0.012837 0.006821
-0.014163 0.006790
-0.015377 0.006831
-0.016491 0.006940
-0.017525 0.007112
-0.018499 0.007342
-0.019432 0.007622
-0.020332 0.007948
-0.021192 0.008316
-0.021999 0.008724
-0.022728 0.009169
-0.023353 0.009648
-0.023852 0.010159
-0.024205 0.010699
-0.024396 0.011266
-0.024416 0.011858
-0.024261 0.012477
-0.023934 0.013123
-0.023444 0.013799
-0.022804 0.014509
-0.022035 0.015254
-0.021160 0.016037
-0.020207 0.016857
-0.019198 0.017710
-0.018152 0.018588
-0.017077 0.019482
-0.015974 0.020379
-0.014838 0.021265
-0.013660 0.022123
-0.012431 0.022939
-0.011147 0.023695
-0.009812 0.024377
-0.008432 0.024972
-0.007024 0.025469
-0.005606 0.025862
-0.004200 0.026149
-0.002832 0.026329
-0.001528 0.026407
-0.000311 0.026389
0.000797 0.026284
0.001782 0.026100
0.002638 0.025850
0.003373 0.025542
-0.010253 0.016177
-0.008525 0.016640
-0.006740 0.017047
-0.004902 0.017393
-0.003013 0.017675
-0.001073 0.017894
0.000919 0.018057
0.002962 0.018170
0.005055 0.018239
0.007187 0.018267
0.009343 0.018253
0.011502 0.018190
0.013637 0.018072
0.015725 0.017887
0.017741 0.017625
0.019667 0.017276
0.021491 0.016830
0.023203 0.016279
0.024802 0.015618
0.026283 0.014846
0.027645 0.013968
0.028885 0.012998
0.030007 0.011958
0.031012 0.010875
0.031912 0.009783
0.032715 0.008719
0.033433 0.007715
0.034068 0.006792
0.034615 0.005959
0.035054 0.005210
0.035365 0.004521
0.035526 0.003864
0.035523 0.003205
0.035352 0.002510
0.035014 0.001751
0.034519 0.000903
0.033877 -0.000049
0.033098 -0.001112
0.032188 -0.002281
0.031148 -0.003539
0.029979 -0.004863
0.028678 -0.006220
0.027241 -0.007579
0.025667 -0.008907
0.023957 -0.010177
0.022111 -0.011369
0.020131 -0.012471
0.018015 -0.013482
0.015770 -0.014406
0.013410 -0.015254
0.010959 -0.016035
0.008452 -0.016757
0.005927 -0.017427
0.003421 -0.018048
0.000964 -0.018622
-0.001420 -0.019148
-0.003712 -0.019619
-0.005893 -0.020025
-0.007947 -0.020352
-0.009858 -0.020584
-0.011622 -0.020713
-0.013240 -0.020731
-0.014723 -0.020642
-0.016088 -0.020454
-0.017362 -0.020183
-0.018578 -0.019849
-0.019770 -0.019473
-0.020968 -0.019071
-0.022186 -0.018653
-0.023418 -0.018216
-0.024639 -0.017747
-0.025812 -0.017228
-0.026896 -0.016635
-0.027855 -0.015948
-0.028662 -0.015150
-0.029297 -0.014227
-0.029746 -0.013171
-0.029997 -0.011981
-0.030039 -0.010669
-0.029869 -0.009255
-0.029489 -0.007766
-0.028908 -0.006229
-0.028141 -0.004672
-0.027210 -0.003116
-0.026141 -0.001581
-0.024965 -0.000079
-0.023715 0.001384
-0.022421 0.002812
-0.021105 0.004213
-0.019786 0.005596
-0.018475 0.006968
-0.017182 0.008327
-0.015916 0.009667
-0.014683 0.010969
-0.013488 0.012214
-0.012335 0.013377
-0.011222 0.014432
-0.010148 0.015358
-0.009111 0.016135
-0.008109 0.016749
-0.007141 0.017189
-0.012249 0.002875
-0.010530 0.003336
-0.008795 0.003828
-0.007069 0.004353
-0.005373 0.004910
-0.003726 0.005499
-0.002138 0.006118
-0.000610 0.006766
0.000867 0.007436
0.002309 0.008115
0.003732 0.008789
0.005152 0.009443
0.006574 0.010062
0.007993 0.010636
0.009393 0.011163
0.010753 0.011643
0.012045 0.012079
0.013247 0.012475
0.014337 0.012839
0.015297 0.013173
0.016116 0.013484
0.016787 0.013776
0.017309 0.014053
0.017688 0.014322
0.017937 0.014588
0.018073 0.014854
0.018121 0.015122
0.018104 0.015388
0.018046 0.015642
0.017957 0.015869
0.017839 0.016053
0.017681 0.016181
0.017463 0.016244
0.017160 0.016239
0.016749 0.016165
0.016211 0.016023
0.015530 0.015818
0.014699 0.015555
0.013715 0.015240
0.012581 0.014880
0.011305 0.014485
0.009900 0.014064
0.008382 0.013629
0.006771 0.013191
0.005083 0.012766
0.003336 0.012364
0.001541 0.011999
-0.000297 0.011679
-0.002174 0.011407
-0.004090 0.011180
-0.006039 0.010991
-0.008016 0.010830
-0.010008 0.010682
-0.012000 0.010538
-0.013978 0.010384
-0.015925 0.010215
-0.017823 0.010025
-0.019658 0.009812
-0.021413 0.009580
-0.023076 0.009333
-0.024643 0.009078
-0.026114 0.008827
-0.027499 0.008590
-0.028815 0.008381
-0.030085 0.008213
-0.031332 0.008093
-0.032576 0.008026
-0.033828 0.008007
-0.035087 0.008023
-0.036337 0.008058
-0.037549 0.008092
-0.038688 0.008104
-0.039718 0.008079
-0.040607 0.008003
-0.041329 0.007868
-0.041865 0.007671
-0.042206 0.007413
-0.042349 0.007101
-0.042300 0.006746
-0.042074 0.006364
-0.041697 0.005974
-0.041198 0.005600
-0.040614 0.005261
-0.039977 0.004975
-0.039314 0.004748
-0.038641 0.004580
-0.037961 0.004457
-0.037267 0.004360
-0.036542 0.004268
-0.035761 0.004160
-0.034897 0.004019
-0.033922 0.003836
-0.032814 0.003602
-0.031555 0.003317
-0.030137 0.002982
-0.028559 0.002601
-0.026829 0.002184
-0.024961 0.001743
-0.022975 0.001290
-0.020895 0.000842
-0.018745 0.000412
-0.013578 0.080686
-0.011901 0.081221
-0.010478 0.081730
-0.009267 0.082185
-0.008201 0.082549
-0.007199 0.082797
-0.006185 0.082915
-0.005090 0.082905
-0.003862 0.082771
-0.002479 0.082511
-0.000955 0.082112
0.000667 0.081552
0.002326 0.080810
0.003953 0.079868
0.005487 0.078725
0.006876 0.077390
0.008076 0.075883
0.009057 0.074229
0.009802 0.072450
0.010304 0.070557
0.010570 0.068556
0.010617 0.066450
0.010471 0.064239
0.010162 0.061933
0.009723 0.059545
0.009186 0.057097
0.008579 0.054617
0.007924 0.052128
0.007235 0.049652
0.006517 0.047206
0.005765 0.044799
0.004972 0.042437
0.004136 0.040121
0.003256 0.037845
0.002342 0.035597
0.001407 0.033360
0.000470 0.031111
-0.000451 0.028825
-0.001343 0.026494
-0.002201 0.024125
-0.003025 0.021750
-0.003823 0.019411
-0.004608 0.017154
-0.005393 0.015019
-0.006194 0.013038
-0.007028 0.011233
-0.007912 0.009615
-0.008868 0.008189
-0.009912 0.006948
-0.011058 0.005880
-0.012301 0.004970
-0.013617 0.004199
-0.014966 0.003546
-0.016295 0.002984
-0.017551 0.002481
-0.018690 0.002009
-0.019684 0.001549
-0.020517 0.001102
-0.021184 0.000684
-0.021688 0.000327
-0.022039 0.000065
-0.022248 -0.000073
-0.022330 -0.000065
-0.022306 0.000103
-0.022196 0.000437
-0.022029 0.000934
-0.021836 0.001585
-0.021653 0.002372
-0.021514 0.003273
-0.021446 0.004263
-0.021468 0.005319
-0.021580 0.006420
-0.021770 0.007553
-0.022018 0.008708
-0.022300 0.009880
-0.022590 0.011066
-0.022865 0.012263
-0.023098 0.013463
-0.023263 0.014658
-0.023339 0.015834
-0.023306 0.016980
-0.023152 0.018084
-0.022869 0.019134
-0.022454 0.020122
-0.021908 0.021040
-0.021241 0.021883
-0.020467 0.022651
-0.019604 0.023348
-0.018679 0.023986
-0.017720 0.024580
-0.016759 0.025157
-0.015827 0.025743
-0.014951 0.026360
-0.014148 0.027023
-0.013422 0.027728
-0.012765 0.028451
-0.012156 0.029157
-0.011571 0.029805
-0.010983 0.030356
-0.010370 0.030778
-0.009714 0.031044
-0.015095 0.012094
-0.013374 0.012506
-0.011549 0.012888
-0.009647 0.013232
-0.007695 0.013536
-0.005722 0.013802
-0.003744 0.014039
-0.001772 0.014260
0.000194 0.014478
0.002161 0.014705
0.004135 0.014944
0.006122 0.015188
0.008120 0.015422
0.010126 0.015623
0.012127 0.015772
0.014108 0.015849
0.016050 0.015842
0.017931 0.015743
0.019727 0.015553
0.021416 0.015273
0.022977 0.014912
0.024395 0.014484
0.025662 0.014007
0.026782 0.013505
0.027765 0.013004
0.028634 0.012532
0.029413 0.012112
0.030130 0.011758
0.030805 0.011463
0.031450 0.011207
0.032068 0.010954
0.032651 0.010662
0.033184 0.010296
0.033646 0.009828
0.034006 0.009243
0.034232 0.008537
0.034289 0.007716
0.034143 0.006789
0.033768 0.005775
0.033146 0.004694
0.032272 0.003571
0.031150 0.002433
0.029796 0.001306
0.028235 0.000214
0.026498 -0.000822
0.024619 -0.001789
0.022629 -0.002681
0.020557 -0.003502
0.018422 -0.004262
0.016241 -0.004976
0.014024 -0.005655
0.011779 -0.006309
0.009506 -0.006940
0.007207 -0.007547
0.004879 -0.008129
0.002520 -0.008680
0.000135 -0.009195
-0.002265 -0.009667
-0.004659 -0.010088
-0.007022 -0.010449
-0.009327 -0.010745
-0.011555 -0.010975
-0.013696 -0.011143
-0.015748 -0.011257
-0.017719 -0.011332
-0.019630 -0.011380
-0.021504 -0.011415
-0.023367 -0.011440
-0.025239 -0.011455
-0.027125 -0.011448
-0.029013 -0.011400
-0.030874 -0.011292
-0.032670 -0.011106
-0.034357 -0.010826
-0.035892 -0.010445
-0.037233 -0.009960
-0.038346 -0.009373
-0.039202 -0.008693
-0.039781 -0.007929
-0.040076 -0.007098
-0.040088 -0.006213
-0.039834 -0.005292
-0.039337 -0.004353
-0.038635 -0.003408
-0.037767 -0.002470
-0.036780 -0.001543
-0.035717 -0.000628
-0.034611 0.000280
-0.033484 0.001187
-0.032339 0.002099
-0.031163 0.003023
-0.029934 0.003959
-0.028628 0.004904
-0.027220 0.005852
-0.025696 0.006791
-0.024045 0.007708
-0.022269 0.008587
-0.020374 0.009415
-0.018375 0.010179
-0.016292 0.010869
-0.014147 0.011480
-0.019858 -0.030812
-0.018070 -0.030381
-0.016138 -0.029941
-0.014090 -0.029507
-0.011951 -0.029089
-0.009739 -0.028693
-0.007462 -0.028321
-0.005123 -0.027971
-0.002724 -0.027638
-0.000266 -0.027321
0.002242 -0.027020
0.004790 -0.026736
0.007367 -0.026473
0.009957 -0.026236
0.012549 -0.026029
0.015128 -0.025855
0.017683 -0.025716
0.020201 -0.025609
0.022666 -0.025528
0.025060 -0.025465
0.027362 -0.025413
0.029554 -0.025365
0.031621 -0.025313
0.033557 -0.025247
0.035364 -0.025155
0.037046 -0.025029
0.038610 -0.024868
0.040057 -0.024681
0.041383 -0.024489
0.042584 -0.024323
0.043654 -0.024212
0.044591 -0.024187
0.045391 -0.024268
0.046045 -0.024465
0.046543 -0.024778
0.046867 -0.025193
0.046995 -0.025691
0.046898 -0.026247
0.046547 -0.026835
0.045921 -0.027431
0.045010 -0.028014
0.043816 -0.028565
0.042355 -0.029072
0.040649 -0.029520
0.038726 -0.029902
0.036616 -0.030219
0.034349 -0.030481
0.031956 -0.030706
0.029470 -0.030916
0.026923 -0.031133
0.024346 -0.031372
0.021763 -0.031639
0.019193 -0.031930
0.016645 -0.032232
0.014119 -0.032528
0.011615 -0.032802
0.009130 -0.033039
0.006668 -0.033229
0.004236 -0.033368
0.001844 -0.033451
-0.000504 -0.033479
-0.002806 -0.033451
-0.005067 -0.033370
-0.007298 -0.033242
-0.009513 -0.033075
-0.011726 -0.032880
-0.013948 -0.032664
-0.016179 -0.032431
-0.018406 -0.032178
-0.020604 -0.031897
-0.022739 -0.031576
-0.024777 -0.031205
-0.026684 -0.030779
-0.028432 -0.030299
-0.029997 -0.029767
-0.031355 -0.029188
-0.032484 -0.028564
-0.033361 -0.027892
-0.033971 -0.027165
-0.034310 -0.026374
-0.034382 -0.025509
-0.034204 -0.024564
-0.033805 -0.023532
-0.033219 -0.022409
-0.032487 -0.021194
-0.031650 -0.019885
-0.030743 -0.018480
-0.029790 -0.016984
-0.028805 -0.015405
-0.027787 -0.013763
-0.026727 -0.012090
-0.025614 -0.010423
-0.024433 -0.008802
-0.023171 -0.007262
-0.021819 -0.005822
-0.020373 -0.004487
-0.018831 -0.003247
-0.017198 -0.002083
-0.015486 -0.000975
-0.013715 0.000100
-0.011907 0.001165
-0.017967 0.026927
-0.016328 0.027285
-0.014687 0.027545
-0.013055 0.027708
-0.011437 0.027778
-0.009836 0.027764
-0.008254 0.027676
-0.006684 0.027522
-0.005122 0.027307
-0.003558 0.027030
-0.001982 0.026681
-0.000389 0.026250
0.001219 0.025724
0.002823 0.025092
0.004391 0.024349
0.005881 0.023495
0.007252 0.022532
0.008465 0.021464
0.009491 0.020300
0.010309 0.019049
0.010911 0.017724
0.011295 0.016345
0.011472 0.014929
0.011458 0.013499
0.011280 0.012074
0.010968 0.010668
0.010559 0.009286
0.010086 0.007919
0.009578 0.006547
0.009056 0.005147
0.008520 0.003697
0.007957 0.002186
0.007337 0.000617
0.006627 -0.001000
0.005792 -0.002652
0.004808 -0.004322
0.003660 -0.005994
0.002345 -0.007652
0.000864 -0.009277
-0.000769 -0.010848
-0.002539 -0.012345
-0.004428 -0.013754
-0.006416 -0.015062
-0.008485 -0.016267
-0.010621 -0.017371
-0.012815 -0.018384
-0.015064 -0.019321
-0.017369 -0.020198
-0.019731 -0.021024
-0.022141 -0.021802
-0.024578 -0.022528
-0.027012 -0.023190
-0.029405 -0.023779
-0.031717 -0.024281
-0.033908 -0.024689
-0.035943 -0.024995
-0.037794 -0.025191
-0.039434 -0.025272
-0.040844 -0.025230
-0.042011 -0.025059
-0.042940 -0.024754
-0.043647 -0.024314
-0.044170 -0.023741
-0.044562 -0.023041
-0.044887 -0.022223
-0.045213 -0.021297
-0.045604 -0.020276
-0.046094 -0.019177
-0.046687 -0.018015
-0.047346 -0.016806
-0.048003 -0.015562
-0.048577 -0.014293
-0.048988 -0.013002
-0.049166 -0.011694
-0.049055 -0.010371
-0.048619 -0.009038
-0.047835 -0.007696
-0.046699 -0.006348
-0.045224 -0.004994
-0.043443 -0.003633
-0.041409 -0.002259
-0.039186 -0.000861
-0.036850 0.000575
-0.034477 0.002061
-0.032133 0.003604
-0.029863 0.005203
-0.027686 0.006841
-0.025597 0.008491
-0.023566 0.010119
-0.021555 0.011689
-0.019522 0.013167
-0.017434 0.014523
-0.015267 0.015730
-0.013010 0.016766
-0.010659 0.017615
-0.008221 0.018262
-0.005707 0.018702
-0.003137 0.018934
-0.000538 0.018962
0.002056 0.018803
0.004609 0.018478
-0.006667 0.007251
-0.004934 0.007701
-0.003223 0.008138
-0.001544 0.008566
0.000095 0.008991
0.001692 0.009423
0.003251 0.009873
0.004775 0.010349
0.006264 0.010853
0.007715 0.011376
0.009118 0.011899
0.010463 0.012398
0.011734 0.012846
0.012921 0.013217
0.014010 0.013492
0.014986 0.013657
0.015831 0.013705
0.016529 0.013632
0.017063 0.013442
0.017419 0.013141
0.017588 0.012735
0.017570 0.012238
0.017372 0.011662
0.017008 0.011026
0.016496 0.010348
0.015858 0.009646
0.015114 0.008939
0.014283 0.008236
0.013377 0.007540
0.012404 0.006844
0.011373 0.006137
0.010293 0.005404
0.009167 0.004632
0.008000 0.003815
0.006790 0.002949
0.005537 0.002038
0.004236 0.001087
0.002889 0.000103
0.001494 -0.000907
0.000058 -0.001936
-0.001411 -0.002974
-0.002905 -0.004010
-0.004413 -0.005034
-0.005927 -0.006034
-0.007442 -0.006997
-0.008962 -0.007918
-0.010494 -0.008790
-0.012053 -0.009614
-0.013657 -0.010391
-0.015324 -0.011125
-0.017062 -0.011815
-0.018864 -0.012454
-0.020706 -0.013030
-0.022551 -0.013530
-0.024359 -0.013942
-0.026091 -0.014259
-0.027712 -0.014478
-0.029190 -0.014603
-0.030501 -0.014641
-0.031627 -0.014598
-0.032554 -0.014481
-0.033275 -0.014295
-0.033796 -0.014042
-0.034130 -0.013720
-0.034307 -0.013330
-0.034361 -0.012871
-0.034338 -0.012345
-0.034281 -0.011755
-0.034234 -0.011105
-0.034226 -0.010402
-0.034267 -0.009648
-0.034348 -0.008847
-0.034440 -0.008004
-0.034503 -0.007124
-0.034494 -0.006216
-0.034377 -0.005287
-0.034120 -0.004351
-0.033704 -0.003418
-0.033116 -0.002500
-0.032352 -0.001603
-0.031417 -0.000735
-0.030325 0.000105
-0.029096 0.000917
-0.027759 0.001709
-0.026345 0.002490
-0.024886 0.003269
-0.023409 0.004057
-0.021933 0.004861
-0.020468 0.005687
-0.019016 0.006536
-0.017568 0.007406
-0.016115 0.008288
-0.014645 0.009168
-0.013153 0.010028
-0.011638 0.010850
-0.010101 0.011615
-0.008551 0.012307
-0.006997 0.012915
-0.005452 0.013431
-0.003928 0.013849
-0.002439 0.014169
-0.005037 0.048248
-0.003344 0.048722
-0.001591 0.049186
0.000225 0.049641
0.002108 0.050082
0.004057 0.050504
0.006062 0.050895
0.008109 0.051241
0.010181 0.051527
0.012253 0.051737
0.014305 0.051859
0.016314 0.051880
0.018259 0.051791
0.020122 0.051585
0.021883 0.051259
0.023528 0.050809
0.025040 0.050239
0.026409 0.049556
0.027626 0.048770
0.028688 0.047899
0.029602 0.046967
0.030378 0.046002
0.031032 0.045039
0.031579 0.044108
0.032029 0.043234
0.032377 0.042427
0.032610 0.041683
0.032706 0.040986
0.032639 0.040313
0.032389 0.039638
0.031941 0.038940
0.031287 0.038197
0.030426 0.037395
0.029361 0.036521
0.028098 0.035569
0.026646 0.034536
0.025015 0.033422
0.023219 0.032229
0.021272 0.030965
0.019190 0.029640
0.016991 0.028269
0.014692 0.026874
0.012309 0.025479
0.009852 0.024108
0.007330 0.022783
0.004749 0.021514
0.002115 0.020308
-0.000559 0.019166
-0.003257 0.018088
-0.005960 0.017075
-0.008645 0.016130
-0.011290 0.015255
-0.013875 0.014455
-0.016380 0.013732
-0.018788 0.013091
-0.021080 0.012533
-0.023240 0.012059
-0.025255 0.011666
-0.027119 0.011349
-0.028829 0.011099
-0.030393 0.010906
-0.031827 0.010756
-0.033154 0.010633
-0.034398 0.010522
-0.035580 0.010409
-0.036710 0.010286
-0.037781 0.010152
-0.038773 0.010017
-0.039656 0.009892
-0.040397 0.009795
-0.040963 0.009740
-0.041330 0.009739
-0.041477 0.009799
-0.041389 0.009923
-0.041057 0.010111
-0.040477 0.010360
-0.039652 0.010662
-0.038593 0.011009
-0.037318 0.011389
-0.035852 0.011792
-0.034226 0.012205
-0.032473 0.012616
-0.030627 0.013014
-0.028720 0.013393
-0.026777 0.013750
-0.024814 0.014083
-0.022844 0.014396
-0.020872 0.014690
-0.018905 0.014962
-0.016947 0.015206
-0.015006 0.015412
-0.013087 0.015569
-0.011197 0.015663
-0.009343 0.015683
-0.007533 0.015617
-0.005776 0.015456
-0.004078 0.015194
-0.002449 0.014827
-0.000895 0.014356
0.000581 0.013783
0.001980 0.013117
0.029528 0.000656
0.031183 0.001030
0.032779 0.001299
0.034314 0.001484
0.035773 0.001606
0.037133 0.001679
0.038361 0.001711
0.039423 0.001706
0.040289 0.001670
0.040933 0.001606
0.041338 0.001514
0.041493 0.001385
0.041395 0.001198
0.041052 0.000923
0.040482 0.000526
0.039722 -0.000028
0.038816 -0.000770
0.037815 -0.001720
0.036762 -0.002884
0.035685 -0.004245
0.034594 -0.005768
0.033483 -0.007405
0.032336 -0.009106
0.031132 -0.010828
0.029855 -0.012538
0.028486 -0.014214
0.027014 -0.015843
0.025430 -0.017422
0.023734 -0.018952
0.021932 -0.020439
0.020039 -0.021890
0.018080 -0.023315
0.016088 -0.024721
0.014107 -0.026119
0.012183 -0.027515
0.010365 -0.028914
0.008689 -0.030317
0.007175 -0.031713
0.005818 -0.033081
0.004591 -0.034392
0.003456 -0.035617
0.002367 -0.036735
0.001280 -0.037731
0.000158 -0.038599
-0.001026 -0.039343
-0.002288 -0.039972
-0.003629 -0.040495
-0.005036 -0.040924
-0.006487 -0.041264
-0.007947 -0.041515
-0.009377 -0.041672
-0.010737 -0.041729
-0.011989 -0.041677
-0.013100 -0.041509
-0.014048 -0.041222
-0.014821 -0.040811
-0.015418 -0.040269
-0.015846 -0.039596
-0.016125 -0.038794
-0.016282 -0.037867
-0.016346 -0.036827
-0.016350 -0.035687
-0.016324 -0.034464
-0.016296 -0.033177
-0.016282 -0.031842
-0.016288 -0.030471
-0.016310 -0.029069
-0.016333 -0.027637
-0.016339 -0.026167
-0.016309 -0.024647
-0.016227 -0.023063
-0.016084 -0.021402
-0.015876 -0.019651
-0.015604 -0.017805
-0.015269 -0.015865
-0.014868 -0.013843
-0.014395 -0.011762
-0.013844 -0.009652
-0.013209 -0.007541
-0.012483 -0.005456
-0.011668 -0.003418
-0.010762 -0.001441
-0.009770 0.000466
-0.008694 0.002303
-0.007538 0.004074
-0.006308 0.005785
-0.005017 0.007441
-0.003682 0.009047
-0.002330 0.010602
-0.000992 0.012106
0.000299 0.013557
0.001515 0.014951
0.002637 0.016277
0.003658 0.017519
0.004583 0.018656
0.005422 0.019666
0.006191 0.020531
0.006904 0.021239
0.007577 0.021786
0.008223 0.022178
0.008856 0.022426
0.023363 -0.048571
0.025018 -0.048146
0.026610 -0.047608
0.028102 -0.046948
0.029465 -0.046158
0.030680 -0.045238
0.031740 -0.044186
0.032654 -0.043010
0.033447 -0.041726
0.034158 -0.040363
0.034842 -0.038960
0.035555 -0.037569
0.036353 -0.036236
0.037272 -0.035001
0.038317 -0.033882
0.039459 -0.032881
0.040642 -0.031979
0.041792 -0.031150
0.042837 -0.030364
0.043714 -0.029596
0.044374 -0.028829
0.044786 -0.028047
0.044933 -0.027242
0.044821 -0.026403
0.044469 -0.025521
0.043913 -0.024582
0.043201 -0.023576
0.042391 -0.022500
0.041546 -0.021364
0.040725 -0.020200
0.039979 -0.019056
0.039339 -0.017986
0.038810 -0.017034
0.038365 -0.016223
0.037950 -0.015559
0.037496 -0.015028
0.036933 -0.014614
0.036205 -0.014298
0.035267 -0.014065
0.034093 -0.013906
0.032673 -0.013809
0.031008 -0.013767
0.029116 -0.013766
0.027022 -0.013793
0.024764 -0.013827
0.022383 -0.013849
0.019922 -0.013835
0.017419 -0.013768
0.014902 -0.013638
0.012382 -0.013444
0.009856 -0.013194
0.007313 -0.012899
0.004742 -0.012574
0.002141 -0.012232
-0.000487 -0.011888
-0.003129 -0.011558
-0.005767 -0.011258
-0.008381 -0.011000
-0.010948 -0.010798
-0.013442 -0.010661
-0.015830 -0.010594
-0.018082 -0.010598
-0.020172 -0.010668
-0.022089 -0.010792
-0.023839 -0.010958
-0.025446 -0.011146
-0.026953 -0.011338
-0.028417 -0.011513
-0.029897 -0.011654
-0.031442 -0.011744
-0.033070 -0.011773
-0.034760 -0.011740
-0.036455 -0.011649
-0.038078 -0.011512
-0.039548 -0.011343
-0.040795 -0.011155
-0.041760 -0.010959
-0.042400 -0.010762
-0.042687 -0.010568
-0.042605 -0.010378
-0.042149 -0.010189
-0.041334 -0.009996
-0.040193 -0.009789
-0.038779 -0.009557
-0.037160 -0.009283
-0.035415 -0.008952
-0.033624 -0.008551
-0.031856 -0.008077
-0.030154 -0.007537
-0.028529 -0.006947
-0.026960 -0.006330
-0.025404 -0.005708
-0.023811 -0.005098
-0.022133 -0.004512
-0.020337 -0.003955
-0.018401 -0.003431
-0.016318 -0.002941
-0.014092 -0.002483
-0.011739 -0.002056
-0.009281 -0.001659
-0.006749 -0.001288
-0.016223 -0.009268
-0.014608 -0.008805
-0.013012 -0.008256
-0.011465 -0.007634
-0.009989 -0.006952
-0.008593 -0.006223
-0.007279 -0.005458
-0.006033 -0.004670
-0.004838 -0.003876
-0.003674 -0.003090
-0.002520 -0.002325
-0.001359 -0.001593
-0.000182 -0.000899
0.001013 -0.000247
0.002218 0.000365
0.003416 0.000935
0.004580 0.001466
0.005683 0.001960
0.006697 0.002418
0.007595 0.002844
0.008356 0.003242
0.008966 0.003621
0.009417 0.003992
0.009709 0.004367
0.009848 0.004761
0.009843 0.005182
0.009706 0.005636
0.009450 0.006117
0.009083 0.006612
0.008611 0.007104
0.008038 0.007568
0.007360 0.007982
0.006570 0.008323
0.005657 0.008574
0.004609 0.008722
0.003414 0.008755
0.002064 0.008668
0.000559 0.008457
-0.001097 0.008121
-0.002893 0.007669
-0.004816 0.007113
-0.006849 0.006474
-0.008977 0.005776
-0.011188 0.005044
-0.013473 0.004302
-0.015827 0.003572
-0.018251 0.002867
-0.020748 0.002197
-0.023318 0.001567
-0.025956 0.000980
-0.028647 0.000438
-0.031369 -0.000058
-0.034091 -0.000507
-0.036779 -0.000914
-0.039393 -0.001284
-0.041896 -0.001623
-0.044248 -0.001940
-0.046415 -0.002242
-0.048366 -0.002534
-0.050076 -0.002819
-0.051531 -0.003100
-0.052734 -0.003378
-0.053705 -0.003659
-0.054481 -0.003949
-0.055110 -0.004258
-0.055649 -0.004594
-0.056148 -0.004959
-0.056643 -0.005344
-0.057143 -0.005727
-0.057631 -0.006077
-0.058065 -0.006362
-0.058391 -0.006554
-0.058548 -0.006636
-0.058478 -0.006598
-0.058133 -0.006440
-0.057477 -0.006167
-0.056487 -0.005787
-0.055156 -0.005312
-0.053493 -0.004758
-0.051520 -0.004143
-0.049272 -0.003491
-0.046795 -0.002825
-0.044142 -0.002171
-0.041371 -0.001549
-0.038535 -0.000970
-0.035679 -0.000434
-0.032835 0.000074
-0.030019 0.000576
-0.027236 0.001095
-0.024478 0.001649
-0.021733 0.002245
-0.018989 0.002883
-0.016241 0.003553
-0.013487 0.004240
-0.010734 0.004927
-0.007993 0.005595
-0.005282 0.006222
-0.002619 0.006789
-0.000026 0.007276
0.002477 0.007665
0.004871 0.007943
0.015241 -0.004061
0.016859 -0.003672
0.018451 -0.003322
0.020001 -0.002999
0.021493 -0.002686
0.022913 -0.002368
0.024249 -0.002035
0.025485 -0.001682
0.026609 -0.001313
0.027606 -0.000938
0.028464 -0.000569
0.029177 -0.000225
0.029741 0.000075
0.030157 0.000312
0.030429 0.000464
0.030566 0.000515
0.030576 0.000449
0.030469 0.000258
0.030252 -0.000060
0.029929 -0.000498
0.029503 -0.001039
0.028975 -0.001662
0.028346 -0.002336
0.027619 -0.003032
0.026794 -0.003722
0.025872 -0.004383
0.024851 -0.005002
0.023725 -0.005576
0.022487 -0.006113
0.021131 -0.006626
0.019652 -0.007132
0.018050 -0.007648
0.016332 -0.008187
0.014504 -0.008761
0.012578 -0.009376
0.010564 -0.010034
0.008474 -0.010733
0.006318 -0.011464
0.004107 -0.012214
0.001851 -0.012967
-0.000444 -0.013704
-0.002771 -0.014405
-0.005128 -0.015058
-0.007514 -0.015651
-0.009932 -0.016181
-0.012382 -0.016648
-0.014865 -0.017058
-0.017375 -0.017415
-0.019896 -0.017724
-0.022405 -0.017983
-0.024875 -0.018189
-0.027275 -0.018332
-0.029574 -0.018403
-0.031748 -0.018391
-0.033773 -0.018288
-0.035632 -0.018088
-0.037309 -0.017785
-0.038793 -0.017378
-0.040072 -0.016869
-0.041140 -0.016264
-0.041996 -0.015573
-0.042646 -0.014811
-0.043105 -0.013997
-0.043394 -0.013151
-0.043538 -0.012295
-0.043562 -0.011444
-0.043483 -0.010611
-0.043308 -0.009797
-0.043034 -0.008998
-0.042647 -0.008203
-0.042130 -0.007397
-0.041464 -0.006567
-0.040632 -0.005704
-0.039621 -0.004803
-0.038421 -0.003863
-0.037028 -0.002889
-0.035440 -0.001890
-0.033663 -0.000879
-0.031707 0.000131
-0.029592 0.001124
-0.027338 0.002090
-0.024971 0.003017
-0.022518 0.003899
-0.020004 0.004734
-0.017454 0.005525
-0.014889 0.006277
-0.012327 0.006996
-0.009780 0.007691
-0.007261 0.008364
-0.004783 0.009017
-0.002358 0.009645
0.000002 0.010239
0.002285 0.010788
0.004478 0.011278
0.006573 0.011698
0.008559 0.012035
0.010430 0.012279
0.012179 0.012423
0.013803 0.012463
0.015296 0.012401
0.016656 0.012241
0.046948 -0.027185
0.048504 -0.026691
0.049900 -0.026076
0.051134 -0.025315
0.052211 -0.024395
0.053138 -0.023312
0.053922 -0.022081
0.054571 -0.020732
0.055098 -0.019306
0.055520 -0.017852
0.055862 -0.016419
0.056149 -0.015052
0.056402 -0.013786
0.056631 -0.012644
0.056832 -0.011635
0.056985 -0.010754
0.057061 -0.009986
0.057029 -0.009306
0.056862 -0.008685
0.056543 -0.008095
0.056063 -0.007507
0.055425 -0.006896
0.054638 -0.006242
0.053718 -0.005535
0.052682 -0.004771
0.051550 -0.003961
0.050339 -0.003124
0.049069 -0.002290
0.047758 -0.001487
0.046426 -0.000745
0.045089 -0.000084
0.043754 0.000485
0.042420 0.000964
0.041078 0.001364
0.039712 0.001700
0.038305 0.001994
0.036845 0.002265
0.035321 0.002529
0.033728 0.002798
0.032067 0.003081
0.030342 0.003381
0.028559 0.003702
0.026731 0.004042
0.024869 0.004400
0.022988 0.004774
0.021104 0.005157
0.019228 0.005543
0.017373 0.005923
0.015544 0.006289
0.013744 0.006635
0.011973 0.006958
0.010229 0.007255
0.008508 0.007525
0.006810 0.007765
0.005136 0.007973
0.003488 0.008146
0.001871 0.008279
0.000294 0.008369
-0.001236 0.008415
-0.002714 0.008417
-0.004136 0.008379
-0.005500 0.008309
-0.006810 0.008219
-0.008073 0.008123
-0.009299 0.008038
-0.010502 0.007980
-0.011694 0.007962
-0.012885 0.007990
-0.014077 0.008064
-0.015264 0.008173
-0.016431 0.008301
-0.017555 0.008427
-0.018611 0.008527
-0.019575 0.008582
-0.020425 0.008573
-0.021143 0.008489
-0.021716 0.008324
-0.022136 0.008079
-0.022399 0.007759
-0.022508 0.007377
-0.022474 0.006949
-0.022315 0.006494
-0.022053 0.006036
-0.021714 0.005596
-0.021324 0.005192
-0.020900 0.004837
-0.020450 0.004533
-0.019969 0.004272
-0.019444 0.004035
-0.018852 0.003801
-0.018173 0.003546
-0.017389 0.003250
-0.016489 0.002902
-0.015468 0.002494
-0.014328 0.002028
-0.013073 0.001513
-0.011712 0.000957
-0.010259 0.000376
-0.008726 -0.000216
-0.007129 -0.000806
-0.005482 -0.001378
0.013846 0.038260
0.015708 0.038727
0.017621 0.039088
0.019569 0.039352
0.021539 0.039531
0.023519 0.039643
0.025495 0.039705
0.027456 0.039729
0.029384 0.039721
0.031265 0.039679
0.033083 0.039589
0.034822 0.039435
0.036468 0.039198
0.038006 0.038861
0.039416 0.038411
0.040683 0.037841
0.041789 0.037148
0.042723 0.036332
0.043475 0.035400
0.044044 0.034362
0.044434 0.033232
0.044660 0.032028
0.044741 0.030773
0.044706 0.029491
0.044593 0.028207
0.044440 0.026942
0.044286 0.025707
0.044162 0.024506
0.044085 0.023326
0.044054 0.022150
0.044051 0.020954
0.044042 0.019721
0.043984 0.018437
0.043830 0.017095
0.043535 0.015693
0.043063 0.014235
0.042384 0.012726
0.041479 0.011179
0.040341 0.009607
0.038972 0.008027
0.037384 0.006455
0.035601 0.004909
0.033653 0.003403
0.031575 0.001947
0.029406 0.000549
0.027183 -0.000790
0.024935 -0.002069
0.022682 -0.003293
0.020432 -0.004464
0.018186 -0.005585
0.015941 -0.006654
0.013694 -0.007667
0.011446 -0.008618
0.009200 -0.009500
0.006963 -0.010304
0.004747 -0.011022
0.002566 -0.011646
0.000437 -0.012167
-0.001620 -0.012576
-0.003584 -0.012865
-0.005434 -0.013033
-0.007156 -0.013077
-0.008740 -0.013005
-0.010184 -0.012824
-0.011497 -0.012546
-0.012694 -0.012186
-0.013798 -0.011757
-0.014831 -0.011268
-0.015807 -0.010726
-0.016731 -0.010130
-0.017594 -0.009478
-0.018379 -0.008763
-0.019063 -0.007977
-0.019627 -0.007114
-0.020050 -0.006171
-0.020320 -0.005145
-0.020429 -0.004038
-0.020374 -0.002852
-0.020155 -0.001591
-0.019778 -0.000264
-0.019254 0.001123
-0.018595 0.002562
-0.017818 0.004044
-0.016943 0.005562
-0.015990 0.007107
-0.014974 0.008672
-0.013910 0.010248
-0.012806 0.011827
-0.011666 0.013398
-0.010491 0.014949
-0.009282 0.016464
-0.008044 0.017925
-0.006785 0.019313
-0.005518 0.020609
-0.004261 0.021793
-0.003033 0.022852
-0.001855 0.023772
-0.000746 0.024548
0.000273 0.025178
0.001186 0.025662
0.001979 0.026010
-0.024097 0.057338
-0.022419 0.057785
-0.020747 0.058185
-0.019102 0.058528
-0.017500 0.058811
-0.015952 0.059033
-0.014465 0.059195
-0.013040 0.059300
-0.011676 0.059351
-0.010374 0.059349
-0.009132 0.059294
-0.007952 0.059184
-0.006835 0.059017
-0.005780 0.058787
-0.004786 0.058489
-0.003854 0.058116
-0.002985 0.057665
-0.002183 0.057134
-0.001451 0.056528
-0.000796 0.055854
-0.000223 0.055125
0.000262 0.054356
0.000657 0.053566
0.000961 0.052775
0.001173 0.052000
0.001294 0.051257
0.001321 0.050550
0.001251 0.049877
0.001074 0.049228
0.000783 0.048586
0.000369 0.047933
-0.000175 0.047250
-0.000853 0.046523
-0.001667 0.045737
-0.002619 0.044888
-0.003707 0.043974
-0.004927 0.043003
-0.006275 0.041991
-0.007747 0.040956
-0.009337 0.039919
-0.011038 0.038902
-0.012843 0.037924
-0.014744 0.037001
-0.016735 0.036146
-0.018809 0.035365
-0.020962 0.034658
-0.023189 0.034021
-0.025483 0.033444
-0.027830 0.032918
-0.030213 0.032432
-0.032611 0.031981
-0.035000 0.031558
-0.037356 0.031162
-0.039655 0.030792
-0.041878 0.030447
-0.044004 0.030132
-0.046019 0.029855
-0.047907 0.029624
-0.049657 0.029449
-0.051260 0.029334
-0.052718 0.029281
-0.054037 0.029285
-0.055231 0.029334
-0.056321 0.029416
-0.057330 0.029512
-0.058279 0.029607
-0.059178 0.029688
-0.060024 0.029747
-0.060800 0.029784
-0.061477 0.029804
-0.062022 0.029813
-0.062402 0.029818
-0.062590 0.029824
-0.062564 0.029831
-0.062307 0.029841
-0.061813 0.029850
-0.061077 0.029858
-0.060103 0.029863
-0.058904 0.029864
-0.057496 0.029857
-0.055902 0.029840
-0.054148 0.029807
-0.052265 0.029754
-0.050280 0.029674
-0.048221 0.029563
-0.046107 0.029416
-0.043952 0.029234
-0.041762 0.029017
-0.039536 0.028766
-0.037269 0.028484
-0.034956 0.028169
-0.032591 0.027815
-0.030173 0.027417
-0.027703 0.026965
-0.025186 0.026449
-0.022626 0.025858
-0.020035 0.025186
-0.017424 0.024426
-0.014810 0.023579
-0.012211 0.022648
-0.009644 0.021641
-0.011597 0.017575
-0.009839 0.018037
-0.008042 0.018455
-0.006211 0.018838
-0.004348 0.019200
-0.002454 0.019555
-0.000533 0.019915
0.001409 0.020287
0.003356 0.020672
0.005289 0.021060
0.007183 0.021434
0.009012 0.021775
0.010753 0.022065
0.012385 0.022283
0.013895 0.022416
0.015271 0.022451
0.016507 0.022376
0.017600 0.022187
0.018548 0.021878
0.019355 0.021451
0.020025 0.020910
0.020566 0.020264
0.020990 0.019530
0.021312 0.018724
0.021548 0.017869
0.021714 0.016986
0.021824 0.016094
0.021885 0.015204
0.021898 0.014317
0.021860 0.013429
0.021763 0.012527
0.021600 0.011597
0.021366 0.010624
0.021058 0.009598
0.020674 0.008509
0.020214 0.007352
0.019676 0.006129
0.019061 0.004845
0.018365 0.003511
0.017587 0.002142
0.016723 0.000752
0.015768 -0.000641
0.014717 -0.002022
0.013568 -0.003377
0.012314 -0.004694
0.010952 -0.005965
0.009476 -0.007187
0.007886 -0.008361
0.006184 -0.009490
0.004381 -0.010578
0.002497 -0.011632
0.000554 -0.012653
-0.001418 -0.013648
-0.003396 -0.014621
-0.005354 -0.015574
-0.007272 -0.016510
-0.009128 -0.017424
-0.010900 -0.018305
-0.012567 -0.019138
-0.014115 -0.019904
-0.015539 -0.020588
-0.016844 -0.021177
-0.018039 -0.021664
-0.019146 -0.022048
-0.020189 -0.022333
-0.021197 -0.022527
-0.022196 -0.022642
-0.023209 -0.022689
-0.024240 -0.022676
-0.025282 -0.022606
-0.026312 -0.022477
-0.027299 -0.022284
-0.028211 -0.022021
-0.029015 -0.021679
-0.029687 -0.021251
-0.030205 -0.020727
-0.030555 -0.020102
-0.030729 -0.019367
-0.030721 -0.018519
-0.030534 -0.017558
-0.030172 -0.016487
-0.029646 -0.015314
-0.028971 -0.014051
-0.028163 -0.012713
-0.027244 -0.011317
-0.026234 -0.009880
-0.025151 -0.008419
-0.024009 -0.006948
-0.022818 -0.005477
-0.021582 -0.004014
-0.020304 -0.002567
-0.018986 -0.001141
-0.017633 0.000260
-0.016253 0.001631
-0.014855 0.002971
-0.013448 0.004279
-0.012040 0.005553
-0.010642 0.006789
-0.009263 0.007984
-0.007911 0.009129
-0.006596 0.010217
-0.003690 0.022579
-0.001945 0.023101
-0.000136 0.023649
0.001715 0.024221
0.003588 0.024815
0.005464 0.025430
0.007329 0.026065
0.009173 0.026718
0.010991 0.027383
0.012778 0.028050
0.014529 0.028705
0.016233 0.029332
0.017876 0.029914
0.019440 0.030436
0.020906 0.030884
0.022256 0.031244
0.023472 0.031507
0.024540 0.031664
0.025449 0.031710
0.026187 0.031643
0.026751 0.031462
0.027139 0.031175
0.027360 0.030793
0.027431 0.030332
0.027375 0.029817
0.027224 0.029275
0.027013 0.028735
0.026773 0.028219
0.026521 0.027741
0.026261 0.027300
0.025981 0.026879
0.025654 0.026454
0.025251 0.025995
0.024739 0.025475
0.024093 0.024874
0.023292 0.024179
0.022322 0.023381
0.021176 0.022479
0.019854 0.021478
0.018363 0.020385
0.016718 0.019215
0.014939 0.017986
0.013051 0.016719
0.011078 0.015435
0.009046 0.014156
0.006972 0.012903
0.004871 0.011689
0.002748 0.010522
0.000603 0.009404
-0.001562 0.008331
-0.003742 0.007298
-0.005927 0.006300
-0.008103 0.005335
-0.010255 0.004402
-0.012371 0.003500
-0.014440 0.002632
-0.016454 0.001799
-0.018408 0.001008
-0.020286 0.000266
-0.022068 -0.000410
-0.023733 -0.001008
-0.025268 -0.001517
-0.026668 -0.001936
-0.027945 -0.002271
-0.029115 -0.002534
-0.030207 -0.002745
-0.031252 -0.002926
-0.032280 -0.003097
-0.033311 -0.003267
-0.034347 -0.003440
-0.035370 -0.003606
-0.036345 -0.003751
-0.037228 -0.003855
-0.037974 -0.003899
-0.038544 -0.003865
-0.038909 -0.003740
-0.039051 -0.003510
-0.038961 -0.003168
-0.038642 -0.002708
-0.038104 -0.002132
-0.037368 -0.001449
-0.036458 -0.000674
-0.035404 0.000170
-0.034230 0.001056
-0.032964 0.001956
-0.031628 0.002848
-0.030239 0.003718
-0.028810 0.004560
-0.027345 0.005377
-0.025838 0.006176
-0.024279 0.006963
-0.022654 0.007745
-0.020954 0.008521
-0.019176 0.009289
-0.017325 0.010043
-0.015414 0.010773
-0.013460 0.011472
-0.011484 0.012129
-0.009511 0.012734
-0.007562 0.013276
-0.005655 0.013744
0.005602 -0.009842
0.007282 -0.009402
0.008954 -0.009025
0.010611 -0.008702
0.012250 -0.008420
0.013870 -0.008163
0.015468 -0.007915
0.017040 -0.007667
0.018575 -0.007420
0.020057 -0.007181
0.021465 -0.006969
0.022777 -0.006804
0.023977 -0.006706
0.025050 -0.006692
0.025987 -0.006771
0.026783 -0.006949
0.027434 -0.007226
0.027940 -0.007601
0.028302 -0.008069
0.028523 -0.008625
0.028606 -0.009263
0.028560 -0.009977
0.028395 -0.010758
0.028127 -0.011593
0.027772 -0.012470
0.027352 -0.013378
0.026883 -0.014306
0.026383 -0.015251
0.025863 -0.016212
0.025333 -0.017197
0.024794 -0.018214
0.024248 -0.019267
0.023689 -0.020360
0.023111 -0.021492
0.022502 -0.022658
0.021850 -0.023849
0.021144 -0.025054
0.020374 -0.026263
0.019534 -0.027460
0.018620 -0.028633
0.017629 -0.029767
0.016566 -0.030850
0.015433 -0.031871
0.014236 -0.032823
0.012980 -0.033702
0.011671 -0.034508
0.010309 -0.035244
0.008898 -0.035917
0.007441 -0.036532
0.005946 -0.037094
0.004426 -0.037604
0.002897 -0.038062
0.001378 -0.038465
-0.000117 -0.038810
-0.001575 -0.039096
-0.002988 -0.039318
-0.004352 -0.039470
-0.005661 -0.039543
-0.006911 -0.039522
-0.008095 -0.039392
-0.009207 -0.039141
-0.010244 -0.038755
-0.011207 -0.038227
-0.012103 -0.037556
-0.012947 -0.036744
-0.013762 -0.035800
-0.014577 -0.034736
-0.015420 -0.033565
-0.016311 -0.032302
-0.017254 -0.030957
-0.018237 -0.029538
-0.019235 -0.028049
-0.020217 -0.026493
-0.021148 -0.024868
-0.022000 -0.023174
-0.022746 -0.021408
-0.023368 -0.019567
-0.023852 -0.017649
-0.024190 -0.015654
-0.024378 -0.013583
-0.024421 -0.011440
-0.024325 -0.009233
-0.024104 -0.006972
-0.023776 -0.004666
-0.023362 -0.002330
-0.022881 0.000020
-0.022351 0.002371
-0.021782 0.004708
-0.021177 0.007017
-0.020527 0.009287
-0.019822 0.011507
-0.019049 0.013664
-0.018199 0.015745
-0.017272 0.017739
-0.016275 0.019631
-0.015221 0.021412
-0.014126 0.023072
-0.013009 0.024607
-0.011888 0.026012
-0.010784 0.027282
-0.009714 0.028416
0.034660 0.017163
0.036506 0.017629
0.038289 0.018074
0.040007 0.018523
0.041659 0.019003
0.043250 0.019544
0.044787 0.020170
0.046270 0.020898
0.047696 0.021728
0.049047 0.022650
0.050301 0.023636
0.051432 0.024652
0.052422 0.025655
0.053258 0.026604
0.053941 0.027457
0.054484 0.028176
0.054902 0.028732
0.055212 0.029103
0.055418 0.029281
0.055517 0.029275
0.055492 0.029103
0.055327 0.028797
0.055011 0.028390
0.054540 0.027918
0.053917 0.027414
0.053152 0.026907
0.052257 0.026419
0.051244 0.025964
0.050122 0.025542
0.048897 0.025146
0.047579 0.024758
0.046184 0.024355
0.044732 0.023911
0.043253 0.023402
0.041775 0.022805
0.040321 0.022109
0.038895 0.021310
0.037486 0.020418
0.036064 0.019450
0.034595 0.018427
0.033048 0.017372
0.031397 0.016305
0.029630 0.015243
0.027741 0.014198
0.025732 0.013183
0.023610 0.012204
0.021386 0.011266
0.019075 0.010369
0.016700 0.009512
0.014288 0.008691
0.011875 0.007902
0.009501 0.007140
0.007206 0.006400
0.005026 0.005681
0.002985 0.004982
0.001096 0.004303
-0.000639 0.003646
-0.002226 0.003010
-0.003673 0.002392
-0.004990 0.001788
-0.006184 0.001192
-0.007266 0.000602
-0.008244 0.000016
-0.009130 -0.000565
-0.009937 -0.001138
-0.010678 -0.001703
-0.011367 -0.002254
-0.012012 -0.002789
-0.012621 -0.003301
-0.013196 -0.003780
-0.013733 -0.004216
-0.014231 -0.004597
-0.014685 -0.004910
-0.015092 -0.005147
-0.015443 -0.005307
-0.015726 -0.005395
-0.015927 -0.005421
-0.016028 -0.005403
-0.016012 -0.005354
-0.015868 -0.005290
-0.015586 -0.005222
-0.015161 -0.005159
-0.014594 -0.005106
-0.013892 -0.005065
-0.013065 -0.005036
-0.012126 -0.005015
-0.011094 -0.004996
-0.009987 -0.004970
-0.008829 -0.004929
-0.007644 -0.004863
-0.006453 -0.004765
-0.005277 -0.004637
-0.004129 -0.004488
-0.003016 -0.004331
-0.001939 -0.004185
-0.000895 -0.004068
0.000118 -0.003995
0.001105 -0.003976
0.002065 -0.004017
0.002998 -0.004120
0.003902 -0.004285
-0.011149 -0.039204
-0.009591 -0.038776
-0.008028 -0.038294
-0.006515 -0.037773
-0.005100 -0.037227
-0.003814 -0.036661
-0.002662 -0.036072
-0.001630 -0.035450
-0.000686 -0.034780
0.000208 -0.034048
0.001086 -0.033247
0.001977 -0.032374
0.002903 -0.031433
0.003879 -0.030432
0.004913 -0.029381
0.006010 -0.028289
0.007171 -0.027168
0.008392 -0.026024
0.009664 -0.024867
0.010973 -0.023706
0.012298 -0.022548
0.013617 -0.021401
0.014908 -0.020269
0.016152 -0.019150
0.017336 -0.018040
0.018451 -0.016932
0.019489 -0.015820
0.020443 -0.014703
0.021298 -0.013587
0.022036 -0.012485
0.022636 -0.011415
0.023075 -0.010394
0.023333 -0.009438
0.023393 -0.008561
0.023244 -0.007769
0.022877 -0.007070
0.022289 -0.006467
0.021480 -0.005964
0.020453 -0.005564
0.019222 -0.005269
0.017801 -0.005073
0.016212 -0.004968
0.014478 -0.004937
0.012626 -0.004959
0.010678 -0.005011
0.008655 -0.005071
0.006570 -0.005128
0.004428 -0.005176
0.002229 -0.005222
-0.000030 -0.005276
-0.002349 -0.005352
-0.004725 -0.005461
-0.007152 -0.005609
-0.009618 -0.005802
-0.012110 -0.006042
-0.014613 -0.006328
-0.017109 -0.006658
-0.019577 -0.007029
-0.021999 -0.007432
-0.024354 -0.007857
-0.026627 -0.008291
-0.028806 -0.008722
-0.030886 -0.009137
-0.032865 -0.009527
-0.034749 -0.009887
-0.036545 -0.010216
-0.038264 -0.010517
-0.039909 -0.010794
-0.041479 -0.011053
-0.042961 -0.011296
-0.044333 -0.011524
-0.045568 -0.011737
-0.046640 -0.011933
-0.047522 -0.012111
-0.048191 -0.012263
-0.048628 -0.012380
-0.048820 -0.012450
-0.048759 -0.012460
-0.048446 -0.012395
-0.047886 -0.012247
-0.047094 -0.012009
-0.046089 -0.011681
-0.044899 -0.011269
-0.043557 -0.010783
-0.042099 -0.010240
-0.040562 -0.009660
-0.038977 -0.009060
-0.037364 -0.008457
-0.035727 -0.007861
-0.034059 -0.007277
-0.032341 -0.006707
-0.030554 -0.006149
-0.028682 -0.005599
-0.026714 -0.005051
-0.024648 -0.004496
-0.022486 -0.003926
-0.020234 -0.003330
-0.017902 -0.002705
-0.015501 -0.002046
-0.013044 -0.001355
-0.010543 -0.000634
0.016784 0.004305
0.018611 0.004807
0.020438 0.005329
0.022267 0.005877
0.024108 0.006455
0.025967 0.007066
0.027850 0.007710
0.029755 0.008381
0.031671 0.009067
0.033576 0.009749
0.035446 0.010401
0.037253 0.011001
0.038971 0.011526
0.040576 0.011958
0.042051 0.012281
0.043385 0.012484
0.044571 0.012561
0.045606 0.012506
0.046494 0.012318
0.047240 0.011999
0.047851 0.011557
0.048338 0.011001
0.048712 0.010352
0.048988 0.009632
0.049183 0.008870
0.049314 0.008096
0.049397 0.007336
0.049441 0.006610
0.049449 0.005927
0.049413 0.005281
0.049324 0.004661
0.049171 0.004043
0.048946 0.003407
0.048648 0.002730
0.048278 0.001991
0.047842 0.001176
0.047343 0.000273
0.046781 -0.000722
0.046151 -0.001808
0.045443 -0.002975
0.044642 -0.004205
0.043733 -0.005477
0.042701 -0.006765
0.041538 -0.008040
0.040239 -0.009276
0.038803 -0.010446
0.037235 -0.011533
0.035542 -0.012524
0.033731 -0.013415
0.031816 -0.014211
0.029814 -0.014921
0.027745 -0.015559
0.025636 -0.016138
0.023510 -0.016672
0.021388 -0.017173
0.019288 -0.017646
0.017217 -0.018095
0.015179 -0.018516
0.013175 -0.018901
0.011201 -0.019238
0.009256 -0.019515
0.007335 -0.019719
0.005437 -0.019840
0.003558 -0.019871
0.001693 -0.019810
-0.000161 -0.019659
-0.002010 -0.019423
-0.003855 -0.019111
-0.005695 -0.018733
-0.007517 -0.018298
-0.009304 -0.017811
-0.011034 -0.017277
-0.012681 -0.016698
-0.014224 -0.016073
-0.015646 -0.015401
-0.016934 -0.014680
-0.018079 -0.013908
-0.019078 -0.013085
-0.019926 -0.012210
-0.020621 -0.011286
-0.021162 -0.010317
-0.021549 -0.009309
-0.021785 -0.008270
-0.021879 -0.007211
-0.021838 -0.006140
-0.021679 -0.005068
-0.021417 -0.004000
-0.021067 -0.002940
-0.020643 -0.001890
-0.020158 -0.000849
-0.019619 0.000182
-0.019035 0.001204
-0.018410 0.002211
-0.017749 0.003197
-0.017052 0.004152
-0.016317 0.005066
-0.015541 0.005926
-0.014717 0.006721
-0.013843 0.007440
-0.012916 0.008072
-0.011938 0.008611
0.014213 -0.010055
0.015976 -0.009598
0.017727 -0.009117
0.019466 -0.008609
0.021194 -0.008069
0.022917 -0.007498
0.024640 -0.006901
0.026372 -0.006289
0.028120 -0.005686
0.029898 -0.005121
0.031721 -0.004627
0.033600 -0.004236
0.035535 -0.003974
0.037507 -0.003854
0.039475 -0.003876
0.041382 -0.004027
0.043168 -0.004285
0.044777 -0.004625
0.046162 -0.005022
0.047295 -0.005452
0.048159 -0.005890
0.048755 -0.006310
0.049097 -0.006687
0.049210 -0.006995
0.049126 -0.007217
0.048883 -0.007348
0.048521 -0.007398
0.048080 -0.007396
0.047600 -0.007382
0.047113 -0.007401
0.046636 -0.007491
0.046165 -0.007675
0.045673 -0.007958
0.045113 -0.008327
0.044430 -0.008763
0.043573 -0.009243
0.042502 -0.009747
0.041193 -0.010263
0.039631 -0.010778
0.037819 -0.011284
0.035767 -0.011770
0.033498 -0.012226
0.031040 -0.012638
0.028428 -0.012996
0.025698 -0.013296
0.022885 -0.013538
0.020026 -0.013730
0.017151 -0.013883
0.014287 -0.014005
0.011451 -0.014100
0.008657 -0.014164
0.005911 -0.014193
0.003220 -0.014179
0.000593 -0.014116
-0.001958 -0.014003
-0.004422 -0.013839
-0.006783 -0.013630
-0.009028 -0.013378
-0.011147 -0.013091
-0.013131 -0.012774
-0.014977 -0.012432
-0.016691 -0.012069
-0.018280 -0.011688
-0.019763 -0.011290
-0.021161 -0.010874
-0.022496 -0.010433
-0.023788 -0.009960
-0.025044 -0.009444
-0.026261 -0.008874
-0.027418 -0.008245
-0.028484 -0.007557
-0.029422 -0.006815
-0.030193 -0.006028
-0.030765 -0.005210
-0.031111 -0.004372
-0.031216 -0.003526
-0.031071 -0.002683
-0.030679 -0.001852
-0.030055 -0.001039
-0.029221 -0.000249
-0.028209 0.000518
-0.027062 0.001267
-0.025824 0.002006
-0.024545 0.002749
-0.023265 0.003510
-0.022014 0.004300
-0.020808 0.005121
-0.019641 0.005968
-0.018498 0.006821
-0.017355 0.007655
-0.016190 0.008439
-0.014987 0.009145
-0.013735 0.009748
-0.012431 0.010228
-0.011078 0.010571
-0.009683 0.010769
-0.008259 0.010818
-0.006819 0.010721
-0.005382 0.010484
-0.003965 0.010117
-0.002587 0.009638
-0.005732 0.041751
-0.003888 0.042225
-0.001922 0.042649
0.000167 0.043033
0.002370 0.043387
0.004668 0.043714
0.007034 0.044008
0.009433 0.044261
0.011831 0.044458
0.014192 0.044583
0.016487 0.044620
0.018688 0.044554
0.020772 0.044373
0.022718 0.044066
0.024505 0.043625
0.026119 0.043046
0.027547 0.042329
0.028781 0.041477
0.029820 0.040500
0.030671 0.039412
0.031344 0.038232
0.031857 0.036984
0.032232 0.035692
0.032494 0.034379
0.032666 0.033064
0.032771 0.031758
0.032823 0.030462
0.032832 0.029171
0.032802 0.027875
0.032728 0.026559
0.032599 0.025209
0.032396 0.023812
0.032098 0.022361
0.031680 0.020851
0.031121 0.019281
0.030406 0.017658
0.029522 0.015990
0.028468 0.014288
0.027248 0.012568
0.025872 0.010847
0.024358 0.009143
0.022728 0.007473
0.021007 0.005849
0.019220 0.004282
0.017388 0.002777
0.015534 0.001334
0.013674 -0.000046
0.011824 -0.001368
0.009996 -0.002631
0.008200 -0.003835
0.006441 -0.004980
0.004723 -0.006063
0.003045 -0.007082
0.001408 -0.008034
-0.000186 -0.008916
-0.001736 -0.009722
-0.003236 -0.010447
-0.004682 -0.011081
-0.006067 -0.011616
-0.007389 -0.012046
-0.008651 -0.012370
-0.009859 -0.012593
-0.011025 -0.012723
-0.012167 -0.012774
-0.013301 -0.012759
-0.014440 -0.012691
-0.015590 -0.012577
-0.016746 -0.012419
-0.017892 -0.012211
-0.019006 -0.011943
-0.020060 -0.011607
-0.021027 -0.011194
-0.021882 -0.010699
-0.022607 -0.010118
-0.023185 -0.009451
-0.023611 -0.008701
-0.023881 -0.007872
-0.024003 -0.006968
-0.023990 -0.005998
-0.023862 -0.004973
-0.023643 -0.003908
-0.023362 -0.002818
-0.023043 -0.001722
-0.022706 -0.000638
-0.022364 0.000419
-0.022019 0.001438
-0.021663 0.002414
-0.021279 0.003347
-0.020848 0.004240
-0.020352 0.005094
-0.019774 0.005914
-0.019106 0.006699
-0.018344 0.007447
-0.017491 0.008158
-0.016557 0.008830
-0.015554 0.009461
-0.014502 0.010049
-0.013425 0.010592
-0.012348 0.011088
-0.011294 0.011537
-0.010282 0.011935
-0.000454 0.035841
0.001347 0.036293
0.003222 0.036652
0.005162 0.036933
0.007157 0.037151
0.009192 0.037324
0.011251 0.037467
0.013312 0.037588
0.015351 0.037686
0.017340 0.037753
0.019255 0.037774
0.021072 0.037730
0.022773 0.037603
0.024340 0.037376
0.025758 0.037038
0.027015 0.036583
0.028097 0.036009
0.028998 0.035320
0.029711 0.034522
0.030237 0.033626
0.030577 0.032645
0.030743 0.031596
0.030749 0.030497
0.030619 0.029368
0.030379 0.028228
0.030059 0.027091
0.029685 0.025964
0.029278 0.024842
0.028850 0.023714
0.028401 0.022562
0.027923 0.021372
0.027396 0.020132
0.026798 0.018839
0.026106 0.017493
0.025297 0.016097
0.024352 0.014658
0.023260 0.013186
0.022013 0.011694
0.020611 0.010200
0.019060 0.008721
0.017374 0.007276
0.015571 0.005878
0.013671 0.004542
0.011699 0.003276
0.009677 0.002083
0.007622 0.000966
0.005547 -0.000077
0.003463 -0.001047
0.001375 -0.001944
-0.000710 -0.002769
-0.002785 -0.003521
-0.004838 -0.004199
-0.006859 -0.004808
-0.008838 -0.005351
-0.010767 -0.005834
-0.012641 -0.006262
-0.014451 -0.006634
-0.016180 -0.006945
-0.017809 -0.007186
-0.019323 -0.007346
-0.020713 -0.007418
-0.021982 -0.007398
-0.023141 -0.007284
-0.024210 -0.007079
-0.025215 -0.006791
-0.026182 -0.006428
-0.027131 -0.006002
-0.028069 -0.005524
-0.028985 -0.005003
-0.029857 -0.004449
-0.030650 -0.003868
-0.031331 -0.003268
-0.031868 -0.002654
-0.032238 -0.002030
-0.032423 -0.001400
-0.032415 -0.000761
-0.032210 -0.000111
-0.031813 0.000558
-0.031236 0.001251
-0.030499 0.001977
-0.029631 0.002744
-0.028663 0.003563
-0.027627 0.004438
-0.026550 0.005370
-0.025447 0.006353
-0.024325 0.007371
-0.023174 0.008406
-0.021978 0.009434
-0.020719 0.010431
-0.019379 0.011372
-0.017948 0.012235
-0.016425 0.012999
-0.014816 0.013645
-0.013137 0.014164
-0.011406 0.014549
-0.009647 0.014802
-0.007887 0.014929
-0.006153 0.014941
-0.004477 0.014853
-0.002886 0.014684
-0.001403 0.014455
0.033866 0.009234
0.035402 0.009585
0.036630 0.009865
0.037561 0.010091
0.038219 0.010286
0.038638 0.010472
0.038864 0.010664
0.038955 0.010865
0.038976 0.011056
0.039004 0.011193
0.039117 0.011216
0.039379 0.011063
0.039810 0.010689
0.040369 0.010083
0.040964 0.009266
0.041479 0.008276
0.041808 0.007151
0.041866 0.005922
0.041601 0.004613
0.040983 0.003243
0.040005 0.001828
0.038682 0.000389
0.037043 -0.001055
0.035131 -0.002483
0.033001 -0.003876
0.030716 -0.005225
0.028347 -0.006533
0.025972 -0.007817
0.023668 -0.009110
0.021506 -0.010452
0.019531 -0.011875
0.017750 -0.013390
0.016129 -0.014981
0.014612 -0.016614
0.013136 -0.018247
0.011651 -0.019846
0.010123 -0.021382
0.008534 -0.022832
0.006877 -0.024180
0.005156 -0.025413
0.003380 -0.026520
0.001563 -0.027494
-0.000281 -0.028329
-0.002139 -0.029030
-0.004002 -0.029604
-0.005863 -0.030069
-0.007719 -0.030443
-0.009569 -0.030748
-0.011417 -0.030995
-0.013262 -0.031190
-0.015098 -0.031324
-0.016908 -0.031384
-0.018665 -0.031354
-0.020336 -0.031221
-0.021889 -0.030974
-0.023292 -0.030606
-0.024519 -0.030115
-0.025550 -0.029499
-0.026371 -0.028757
-0.026971 -0.027893
-0.027346 -0.026913
-0.027506 -0.025826
-0.027474 -0.024642
-0.027290 -0.023364
-0.027004 -0.021995
-0.026678 -0.020527
-0.026371 -0.018953
-0.026133 -0.017265
-0.025986 -0.015463
-0.025923 -0.013561
-0.025905 -0.011583
-0.025880 -0.009558
-0.025791 -0.007512
-0.025587 -0.005471
-0.025231 -0.003454
-0.024697 -0.001480
-0.023969 0.000437
-0.023043 0.002285
-0.021925 0.004054
-0.020634 0.005740
-0.019197 0.007344
-0.017654 0.008879
-0.016054 0.010363
-0.014450 0.011824
-0.012891 0.013292
-0.011414 0.014790
-0.010031 0.016327
-0.008732 0.017895
-0.007489 0.019470
-0.006265 0.021016
-0.005026 0.022497
-0.003747 0.023878
-0.002413 0.025127
-0.001018 0.026217
0.000434 0.027130
0.001936 0.027849
0.003474 0.028369
0.005031 0.028688
0.006584 0.028814
0.008109 0.028760
0.009580 0.028548
0.010558 -0.016096
0.012130 -0.015713
0.013590 -0.015394
0.014933 -0.015121
0.016156 -0.014880
0.017252 -0.014659
0.018216 -0.014450
0.019045 -0.014247
0.019738 -0.014046
0.020304 -0.013844
0.020756 -0.013642
0.021109 -0.013453
0.021382 -0.013301
0.021589 -0.013218
0.021741 -0.013235
0.021844 -0.013380
0.021895 -0.013665
0.021889 -0.014092
0.021815 -0.014650
0.021664 -0.015321
0.021427 -0.016080
0.021101 -0.016899
0.020686 -0.017752
0.020183 -0.018612
0.019598 -0.019458
0.018937 -0.020276
0.018207 -0.021062
0.017421 -0.021819
0.016594 -0.022559
0.015743 -0.023299
0.014889 -0.024061
0.014052 -0.024863
0.013247 -0.025716
0.012484 -0.026624
0.011764 -0.027576
0.011079 -0.028557
0.010412 -0.029544
0.009747 -0.030511
0.009062 -0.031436
0.008342 -0.032296
0.007567 -0.033074
0.006724 -0.033758
0.005799 -0.034343
0.004780 -0.034831
0.003658 -0.035233
0.002430 -0.035568
0.001101 -0.035859
-0.000319 -0.036129
-0.001808 -0.036396
-0.003344 -0.036665
-0.004899 -0.036929
-0.006450 -0.037168
-0.007976 -0.037360
-0.009461 -0.037478
-0.010893 -0.037503
-0.012265 -0.037417
-0.013570 -0.037206
-0.014803 -0.036862
-0.015962 -0.036379
-0.017047 -0.035757
-0.018064 -0.035000
-0.019020 -0.034119
-0.019932 -0.033133
-0.020817 -0.032063
-0.021694 -0.030933
-0.022579 -0.029765
-0.023482 -0.028575
-0.024404 -0.027366
-0.025335 -0.026131
-0.026259 -0.024857
-0.027154 -0.023526
-0.027996 -0.022123
-0.028759 -0.020644
-0.029417 -0.019089
-0.029945 -0.017465
-0.030321 -0.015784
-0.030530 -0.014062
-0.030562 -0.012313
-0.030415 -0.010554
-0.030097 -0.008801
-0.029621 -0.007065
-0.029010 -0.005358
-0.028288 -0.003685
-0.027484 -0.002046
-0.026623 -0.000437
-0.025730 0.001152
-0.024821 0.002731
-0.023907 0.004304
-0.022991 0.005871
-0.022068 0.007423
-0.021127 0.008947
-0.020151 0.010422
-0.019123 0.011828
-0.018026 0.013144
-0.016849 0.014351
-0.015581 0.015434
-0.014222 0.016383
-0.012772 0.017192
-0.011241 0.017860
-0.009637 0.018395
-0.007977 0.018811
-0.028290 0.027799
-0.026551 0.028288
-0.024653 0.028826
-0.022650 0.029394
-0.020597 0.029970
-0.018543 0.030541
-0.016517 0.031097
-0.014529 0.031638
-0.012569 0.032171
-0.010613 0.032706
-0.008634 0.033249
-0.006608 0.033803
-0.004521 0.034367
-0.002372 0.034936
-0.000173 0.035507
0.002053 0.036074
0.004278 0.036636
0.006470 0.037187
0.008601 0.037723
0.010642 0.038242
0.012570 0.038740
0.014364 0.039216
0.016010 0.039671
0.017502 0.040110
0.018848 0.040540
0.020065 0.040971
0.021186 0.041409
0.022249 0.041853
0.023290 0.042290
0.024336 0.042696
0.025392 0.043041
0.026433 0.043294
0.027413 0.043431
0.028270 0.043440
0.028940 0.043311
0.029368 0.043043
0.029511 0.042633
0.029337 0.042086
0.028828 0.041406
0.027979 0.040605
0.026798 0.039699
0.025304 0.038711
0.023534 0.037665
0.021530 0.036592
0.019346 0.035520
0.017036 0.034476
0.014646 0.033479
0.012206 0.032537
0.009729 0.031646
0.007207 0.030796
0.004625 0.029971
0.001964 0.029156
-0.000788 0.028338
-0.003632 0.027507
-0.006563 0.026653
-0.009566 0.025772
-0.012620 0.024860
-0.015698 0.023918
-0.018768 0.022948
-0.021792 0.021959
-0.024733 0.020958
-0.027562 0.019956
-0.030258 0.018965
-0.032818 0.017994
-0.035252 0.017055
-0.037584 0.016158
-0.039850 0.015314
-0.042082 0.014530
-0.044298 0.013809
-0.046493 0.013151
-0.048635 0.012554
-0.050672 0.012015
-0.052541 0.011531
-0.054182 0.011101
-0.055543 0.010724
-0.056582 0.010402
-0.057270 0.010135
-0.057592 0.009924
-0.057545 0.009770
-0.057140 0.009677
-0.056409 0.009646
-0.055400 0.009683
-0.054175 0.009795
-0.052807 0.009989
-0.051370 0.010270
-0.049927 0.010638
-0.048517 0.011078
-0.047150 0.011567
-0.045807 0.012075
-0.044445 0.012571
-0.043010 0.013029
-0.041450 0.013428
-0.039722 0.013754
-0.037794 0.013995
-0.035652 0.014142
-0.033293 0.014189
-0.030727 0.014131
-0.027979 0.013967
-0.025082 0.013700
-0.022082 0.013341
-0.019030 0.012903
0.020881 -0.041299
0.022590 -0.040894
0.024256 -0.040519
0.025863 -0.040158
0.027398 -0.039792
0.028850 -0.039407
0.030213 -0.038990
0.031481 -0.038538
0.032651 -0.038057
0.033724 -0.037560
0.034705 -0.037066
0.035600 -0.036598
0.036410 -0.036175
0.037130 -0.035811
0.037748 -0.035515
0.038242 -0.035286
0.038594 -0.035119
0.038784 -0.035003
0.038797 -0.034927
0.038626 -0.034879
0.038267 -0.034848
0.037725 -0.034823
0.037012 -0.034793
0.036145 -0.034752
0.035147 -0.034696
0.034048 -0.034625
0.032881 -0.034548
0.031684 -0.034479
0.030494 -0.034435
0.029341 -0.034432
0.028243 -0.034478
0.027199 -0.034572
0.026193 -0.034701
0.025200 -0.034849
0.024189 -0.034995
0.023132 -0.035122
0.022005 -0.035214
0.020795 -0.035260
0.019492 -0.035256
0.018094 -0.035197
0.016606 -0.035085
0.015037 -0.034921
0.013398 -0.034710
0.011707 -0.034458
0.009981 -0.034172
0.008238 -0.033863
0.006496 -0.033540
0.004772 -0.033209
0.003078 -0.032874
0.001420 -0.032531
-0.000198 -0.032176
-0.001774 -0.031801
-0.003311 -0.031396
-0.004806 -0.030958
-0.006258 -0.030483
-0.007663 -0.029971
-0.009014 -0.029423
-0.010304 -0.028841
-0.011523 -0.028228
-0.012665 -0.027583
-0.013724 -0.026908
-0.014696 -0.026200
-0.015585 -0.025455
-0.016396 -0.024670
-0.017138 -0.023841
-0.017824 -0.022961
-0.018464 -0.022026
-0.019066 -0.021036
-0.019629 -0.019993
-0.020148 -0.018903
-0.020611 -0.017777
-0.021001 -0.016627
-0.021305 -0.015466
-0.021507 -0.014303
-0.021599 -0.013147
-0.021572 -0.012004
-0.021423 -0.010876
-0.021150 -0.009764
-0.020759 -0.008668
-0.020254 -0.007584
-0.019647 -0.006508
-0.018949 -0.005435
-0.018174 -0.004359
-0.017333 -0.003275
-0.016434 -0.002179
-0.015478 -0.001072
-0.014462 0.000042
-0.013378 0.001155
-0.012217 0.002255
-0.010972 0.003331
-0.009641 0.004372
-0.008229 0.005369
-0.006744 0.006314
-0.005203 0.007201
-0.003625 0.008027
-0.002031 0.008792
-0.000442 0.009497
0.001123 0.010144
0.002646 0.010736
0.004117 0.011274
0.005531 0.011762
-0.011101 -0.026619
-0.009343 -0.026137
-0.007560 -0.025621
-0.005766 -0.025075
-0.003972 -0.024501
-0.002189 -0.023900
-0.000421 -0.023272
0.001327 -0.022617
0.003057 -0.021941
0.004766 -0.021249
0.006453 -0.020549
0.008115 -0.019851
0.009746 -0.019166
0.011342 -0.018505
0.012898 -0.017877
0.014411 -0.017291
0.015881 -0.016755
0.017309 -0.016275
0.018692 -0.015851
0.020027 -0.015481
0.021307 -0.015157
0.022519 -0.014871
0.023654 -0.014611
0.024699 -0.014364
0.025650 -0.014115
0.026503 -0.013852
0.027257 -0.013566
0.027911 -0.013255
0.028464 -0.012925
0.028912 -0.012592
0.029252 -0.012278
0.029488 -0.012008
0.029625 -0.011806
0.029670 -0.011690
0.029630 -0.011675
0.029505 -0.011763
0.029291 -0.011948
0.028972 -0.012216
0.028529 -0.012547
0.027944 -0.012919
0.027200 -0.013311
0.026285 -0.013702
0.025199 -0.014072
0.023945 -0.014404
0.022533 -0.014683
0.020975 -0.014897
0.019288 -0.015040
0.017487 -0.015112
0.015594 -0.015124
0.013632 -0.015090
0.011626 -0.015027
0.009601 -0.014954
0.007575 -0.014880
0.005563 -0.014812
0.003570 -0.014749
0.001597 -0.014683
-0.000357 -0.014606
-0.002290 -0.014509
-0.004200 -0.014387
-0.006084 -0.014236
-0.007939 -0.014056
-0.009764 -0.013849
-0.011557 -0.013618
-0.013321 -0.013365
-0.015062 -0.013094
-0.016787 -0.012811
-0.018503 -0.012520
-0.020217 -0.012221
-0.021929 -0.011916
-0.023632 -0.011600
-0.025314 -0.011262
-0.026961 -0.010892
-0.028557 -0.010478
-0.030083 -0.010012
-0.031522 -0.009489
-0.032854 -0.008912
-0.034055 -0.008285
-0.035101 -0.007620
-0.035970 -0.006929
-0.036644 -0.006221
-0.037112 -0.005507
-0.037368 -0.004792
-0.037419 -0.004083
-0.037276 -0.003380
-0.036964 -0.002687
-0.036512 -0.001999
-0.035954 -0.001310
-0.035323 -0.000613
-0.034647 0.000105
-0.033942 0.000852
-0.033213 0.001632
-0.032453 0.002442
-0.031649 0.003269
-0.030781 0.004095
-0.029828 0.004901
-0.028772 0.005672
-0.027594 0.006397
-0.026283 0.007068
-0.024831 0.007684
-0.023238 0.008244
-0.021511 0.008752
0.023752 -0.045164
0.025364 -0.044754
0.026913 -0.044293
0.028366 -0.043762
0.029701 -0.043144
0.030904 -0.042427
0.031968 -0.041605
0.032892 -0.040681
0.033681 -0.039667
0.034348 -0.038584
0.034908 -0.037459
0.035384 -0.036323
0.035802 -0.035209
0.036190 -0.034154
0.036570 -0.033188
0.036953 -0.032333
0.037338 -0.031600
0.037706 -0.030988
0.038028 -0.030485
0.038268 -0.030071
0.038394 -0.029722
0.038378 -0.029410
0.038206 -0.029108
0.037872 -0.028792
0.037376 -0.028437
0.036728 -0.028028
0.035937 -0.027553
0.035019 -0.027012
0.033987 -0.026411
0.032860 -0.025768
0.031659 -0.025106
0.030406 -0.024448
0.029119 -0.023820
0.027813 -0.023239
0.026494 -0.022716
0.025156 -0.022256
0.023787 -0.021853
0.022372 -0.021501
0.020896 -0.021188
0.019349 -0.020903
0.017727 -0.020632
0.016033 -0.020363
0.014270 -0.020081
0.012445 -0.019772
0.010562 -0.019422
0.008628 -0.019020
0.006645 -0.018559
0.004620 -0.018035
0.002562 -0.017451
0.000484 -0.016813
-0.001602 -0.016130
-0.003684 -0.015414
-0.005751 -0.014675
-0.007791 -0.013924
-0.009794 -0.013170
-0.011748 -0.012427
-0.013637 -0.011704
-0.015451 -0.011013
-0.017174 -0.010362
-0.018794 -0.009759
-0.020303 -0.009207
-0.021695 -0.008703
-0.022968 -0.008244
-0.024128 -0.007820
-0.025188 -0.007419
-0.026164 -0.007029
-0.027075 -0.006637
-0.027937 -0.006230
-0.028761 -0.005801
-0.029551 -0.005342
-0.030305 -0.004852
-0.031012 -0.004334
-0.031653 -0.003794
-0.032206 -0.003244
-0.032647 -0.002697
-0.032954 -0.002166
-0.033106 -0.001661
-0.033090 -0.001191
-0.032896 -0.000762
-0.032523 -0.000377
-0.031974 -0.000033
-0.031258 0.000271
-0.030388 0.000542
-0.029384 0.000787
-0.028268 0.001017
-0.027061 0.001242
-0.025787 0.001475
-0.024463 0.001724
-0.023099 0.001996
-0.021698 0.002288
-0.020255 0.002595
-0.018761 0.002904
-0.017205 0.003203
-0.015583 0.003480
-0.013892 0.003725
-0.012137 0.003932
-0.010326 0.004097
-0.008472 0.004217
-0.006589 0.004293
-0.004692 0.004324
-0.002798 0.004313
-0.000383 0.052132
0.001429 0.052614
0.003255 0.052988
0.005076 0.053266
0.006878 0.053466
0.008648 0.053607
0.010376 0.053710
0.012052 0.053791
0.013665 0.053858
0.015200 0.053905
0.016645 0.053920
0.017986 0.053879
0.019212 0.053759
0.020315 0.053537
0.021289 0.053191
0.022131 0.052706
0.022836 0.052070
0.023404 0.051278
0.023832 0.050327
0.024122 0.049223
0.024280 0.047976
0.024311 0.046600
0.024229 0.045114
0.024048 0.043542
0.023789 0.041911
0.023472 0.040246
0.023118 0.038571
0.022744 0.036904
0.022360 0.035255
0.021967 0.033623
0.021557 0.032002
0.021120 0.030383
0.020643 0.028755
0.020113 0.027114
0.019520 0.025456
0.018856 0.023783
0.018115 0.022102
0.017295 0.020421
0.016396 0.018754
0.015421 0.017112
0.014374 0.015508
0.013263 0.013956
0.012094 0.012468
0.010876 0.011054
0.009616 0.009723
0.008320 0.008481
0.006989 0.007333
0.005622 0.006280
0.004216 0.005319
0.002769 0.004447
0.001283 0.003662
-0.000236 0.002961
-0.001782 0.002344
-0.003342 0.001813
-0.004907 0.001372
-0.006465 0.001025
-0.008005 0.000778
-0.009517 0.000639
-0.010988 0.000610
-0.012407 0.000697
-0.013764 0.000899
-0.015050 0.001214
-0.016262 0.001638
-0.017403 0.002164
-0.018478 0.002782
-0.019501 0.003484
-0.020488 0.004257
-0.021455 0.005092
-0.022411 0.005977
-0.023360 0.006906
-0.024292 0.007871
-0.025192 0.008869
-0.026039 0.009899
-0.026813 0.010959
-0.027497 0.012047
-0.028077 0.013164
-0.028543 0.014306
-0.028890 0.015471
-0.029113 0.016656
-0.029209 0.017853
-0.029179 0.019058
-0.029024 0.020262
-0.028750 0.021456
-0.028363 0.022630
-0.027870 0.023776
-0.027279 0.024885
-0.026600 0.025949
-0.025838 0.026960
-0.024999 0.027915
-0.024082 0.028805
-0.023090 0.029624
-0.022025 0.030362
-0.020892 0.031008
-0.019700 0.031552
-0.018460 0.031983
-0.017183 0.032291
-0.015880 0.032469
-0.014559 0.032512
-0.013228 0.032416
-0.011892 0.032181
-0.010557 0.031806
-0.011291 0.033751
-0.009679 0.034244
-0.008045 0.034740
-0.006398 0.035245
-0.004744 0.035762
-0.003090 0.036294
-0.001443 0.036836
0.000186 0.037377
0.001786 0.037904
0.003348 0.038399
0.004861 0.038849
0.006317 0.039239
0.007705 0.039559
0.009015 0.039800
0.010236 0.039957
0.011356 0.040026
0.012364 0.040004
0.013252 0.039893
0.014013 0.039696
0.014647 0.039420
0.015158 0.039073
0.015555 0.038668
0.015853 0.038220
0.016071 0.037742
0.016224 0.037246
0.016328 0.036739
0.016391 0.036220
0.016415 0.035681
0.016397 0.035108
0.016328 0.034487
0.016198 0.033802
0.015992 0.033041
0.015698 0.032194
0.015302 0.031255
0.014790 0.030220
0.014155 0.029092
0.013389 0.027875
0.012491 0.026577
0.011465 0.025211
0.010319 0.023792
0.009065 0.022339
0.007715 0.020872
0.006283 0.019410
0.004779 0.017969
0.003210 0.016564
0.001580 0.015200
-0.000111 0.013880
-0.001861 0.012604
-0.003665 0.011368
-0.005516 0.010170
-0.007402 0.009012
-0.009309 0.007896
-0.011223 0.006823
-0.013130 0.005797
-0.015017 0.004819
-0.016872 0.003890
-0.018683 0.003012
-0.020437 0.002185
-0.022124 0.001413
-0.023735 0.000699
-0.025270 0.000046
-0.026738 -0.000549
-0.028154 -0.001089
-0.029544 -0.001585
-0.030932 -0.002050
-0.032337 -0.002499
-0.033768 -0.002941
-0.035215 -0.003381
-0.036655 -0.003813
-0.038052 -0.004225
-0.039368 -0.004603
-0.040565 -0.004930
-0.041608 -0.005192
-0.042472 -0.005380
-0.043136 -0.005486
-0.043586 -0.005503
-0.043817 -0.005430
-0.043832 -0.005266
-0.043646 -0.005016
-0.043282 -0.004685
-0.042771 -0.004286
-0.042149 -0.003835
-0.041449 -0.003353
-0.040703 -0.002863
-0.039930 -0.002388
-0.039138 -0.001942
-0.038321 -0.001533
-0.037459 -0.001158
-0.036526 -0.000808
-0.035492 -0.000472
-0.034333 -0.000139
-0.033029 0.000200
-0.031571 0.000549
-0.029958 0.000913
-0.028197 0.001290
-0.026306 0.001681
-0.024305 0.002082
-0.022221 0.002487
-0.020083 0.002890
-0.017918 0.003282
-0.015747 0.003651
-0.034827 0.015399
-0.033063 0.015896
-0.031154 0.016406
-0.029149 0.016914
-0.027101 0.017403
-0.025058 0.017862
-0.023058 0.018284
-0.021121 0.018666
-0.019251 0.019014
-0.017437 0.019334
-0.015663 0.019632
-0.013914 0.019912
-0.012180 0.020177
-0.010455 0.020426
-0.008740 0.020656
-0.007038 0.020865
-0.005352 0.021047
-0.003691 0.021196
-0.002063 0.021309
-0.000482 0.021381
0.001036 0.021410
0.002475 0.021397
0.003821 0.021345
0.005062 0.021261
0.006194 0.021155
0.007219 0.021036
0.008142 0.020914
0.008972 0.020792
0.009710 0.020668
0.010355 0.020531
0.010894 0.020365
0.011312 0.020155
0.011591 0.019888
0.011715 0.019556
0.011669 0.019154
0.011442 0.018681
0.011026 0.018136
0.010417 0.017521
0.009614 0.016840
0.008622 0.016100
0.007448 0.015310
0.006107 0.014482
0.004617 0.013627
0.002999 0.012761
0.001270 0.011893
-0.000552 0.011032
-0.002457 0.010180
-0.004441 0.009335
-0.006500 0.008491
-0.008632 0.007649
-0.010827 0.006810
-0.013073 0.005985
-0.015352 0.005185
-0.017646 0.004424
-0.019938 0.003714
-0.022212 0.003064
-0.024454 0.002484
-0.026651 0.001979
-0.028791 0.001557
-0.030858 0.001222
-0.032836 0.000979
-0.034714 0.000827
-0.036490 0.000759
-0.038172 0.000764
-0.039779 0.000824
-0.041337 0.000916
-0.042876 0.001018
-0.044416 0.001113
-0.045963 0.001192
-0.047501 0.001256
-0.048995 0.001314
-0.050397 0.001384
-0.051657 0.001483
-0.052728 0.001630
-0.053572 0.001839
-0.054163 0.002123
-0.054484 0.002492
-0.054527 0.002954
-0.054295 0.003514
-0.053802 0.004173
-0.053066 0.004929
-0.052117 0.005775
-0.050986 0.006701
-0.049707 0.007689
-0.048317 0.008720
-0.046849 0.009768
-0.045332 0.010808
-0.043786 0.011814
-0.042218 0.012767
-0.040618 0.013655
-0.038967 0.014470
-0.037242 0.015210
-0.035424 0.015873
-0.033501 0.016459
-0.031473 0.016967
-0.029346 0.017395
-0.027134 0.017746
-0.024856 0.018022
-0.022534 0.018227
-0.020187 0.018369
-0.017834 0.018453
0.007207 0.006684
0.008937 0.007164
0.010692 0.007675
0.012447 0.008213
0.014179 0.008774
0.015870 0.009357
0.017508 0.009960
0.019083 0.010583
0.020585 0.011218
0.022005 0.011853
0.023333 0.012473
0.024565 0.013059
0.025699 0.013590
0.026745 0.014050
0.027717 0.014421
0.028636 0.014691
0.029523 0.014846
0.030388 0.014882
0.031231 0.014798
0.032036 0.014601
0.032781 0.014304
0.033440 0.013925
0.033995 0.013484
0.034436 0.013006
0.034764 0.012517
0.034987 0.012047
0.035120 0.011620
0.035175 0.011257
0.035160 0.010963
0.035074 0.010729
0.034914 0.010528
0.034678 0.010319
0.034368 0.010059
0.033993 0.009705
0.033559 0.009221
0.033065 0.008585
0.032499 0.007787
0.031834 0.006835
0.031039 0.005752
0.030083 0.004565
0.028940 0.003305
0.027598 0.002005
0.026053 0.000696
0.024313 -0.000589
0.022394 -0.001822
0.020318 -0.002973
0.018109 -0.004023
0.015791 -0.004960
0.013385 -0.005784
0.010913 -0.006507
0.008396 -0.007152
0.005855 -0.007744
0.003309 -0.008307
0.000772 -0.008859
-0.001748 -0.009410
-0.004243 -0.009960
-0.006704 -0.010501
-0.009119 -0.011019
-0.011469 -0.011496
-0.013737 -0.011914
-0.015906 -0.012257
-0.017963 -0.012511
-0.019895 -0.012667
-0.021698 -0.012719
-0.023374 -0.012667
-0.024936 -0.012519
-0.026409 -0.012285
-0.027826 -0.011978
-0.029225 -0.011612
-0.030634 -0.011191
-0.032069 -0.010716
-0.033526 -0.010176
-0.034979 -0.009562
-0.036387 -0.008868
-0.037695 -0.008093
-0.038847 -0.007245
-0.039789 -0.006334
-0.040476 -0.005372
-0.040874 -0.004369
-0.040961 -0.003338
-0.040727 -0.002289
-0.040173 -0.001230
-0.039312 -0.000174
-0.038172 0.000871
-0.036796 0.001896
-0.035238 0.002898
-0.033562 0.003879
-0.031835 0.004846
-0.030115 0.005814
-0.028447 0.006801
-0.026849 0.007821
-0.025319 0.008875
-0.023830 0.009954
-0.022351 0.011032
-0.020845 0.012078
-0.019284 0.013060
-0.017651 0.013946
-0.015934 0.014711
-0.014131 0.015337
-0.012248 0.015809
-0.010297 0.016120
0.051614 0.031560
0.053350 0.032059
0.054880 0.032569
0.056213 0.033114
0.057368 0.033717
0.058371 0.034397
0.059249 0.035165
0.060029 0.036019
0.060734 0.036942
0.061383 0.037900
0.061987 0.038848
0.062555 0.039739
0.063083 0.040525
0.063551 0.041174
0.063925 0.041667
0.064158 0.042000
0.064198 0.042182
0.063999 0.042228
0.063526 0.042156
0.062761 0.041984
0.061699 0.041732
0.060351 0.041415
0.058743 0.041051
0.056909 0.040655
0.054890 0.040237
0.052731 0.039806
0.050481 0.039361
0.048186 0.038893
0.045890 0.038387
0.043628 0.037822
0.041425 0.037179
0.039292 0.036444
0.037222 0.035617
0.035197 0.034703
0.033188 0.033718
0.031166 0.032681
0.029106 0.031608
0.026990 0.030516
0.024810 0.029419
0.022568 0.028329
0.020272 0.027258
0.017936 0.026217
0.015577 0.025215
0.013215 0.024258
0.010868 0.023352
0.008553 0.022500
0.006284 0.021701
0.004073 0.020955
0.001927 0.020261
-0.000147 0.019618
-0.002146 0.019028
-0.004063 0.018493
-0.005891 0.018014
-0.007620 0.017588
-0.009241 0.017211
-0.010742 0.016875
-0.012114 0.016573
-0.013345 0.016295
-0.014427 0.016035
-0.015354 0.015788
-0.016122 0.015556
-0.016737 0.015339
-0.017209 0.015145
-0.017554 0.014978
-0.017796 0.014849
-0.017959 0.014766
-0.018068 0.014736
-0.018143 0.014766
-0.018198 0.014856
-0.018235 0.015002
-0.018249 0.015192
-0.018226 0.015412
-0.018150 0.015642
-0.018005 0.015863
-0.017776 0.016056
-0.017455 0.016206
-0.017035 0.016300
-0.016517 0.016330
-0.015905 0.016291
-0.015209 0.016186
-0.014442 0.016020
-0.013621 0.015803
-0.012767 0.015548
-0.011897 0.015270
-0.011027 0.014982
-0.010165 0.014695
-0.009310 0.014413
-0.008454 0.014136
-0.007584 0.013857
-0.006683 0.013566
-0.005738 0.013251
-0.004741 0.012900
-0.003687 0.012500
-0.002580 0.012043
-0.001429 0.011520
-0.000246 0.010929
0.000954 0.010266
0.002156 0.009534
0.003340 0.008736
0.004492 0.007877
0.005596 0.006966
0.001947 -0.030927
0.003638 -0.030484
0.005371 -0.029968
0.007115 -0.029383
0.008839 -0.028734
0.010521 -0.028025
0.012145 -0.027264
0.013706 -0.026456
0.015216 -0.025612
0.016695 -0.024745
0.018171 -0.023876
0.019668 -0.023024
0.021204 -0.022212
0.022781 -0.021456
0.024390 -0.020764
0.026006 -0.020142
0.027595 -0.019586
0.029118 -0.019093
0.030537 -0.018654
0.031821 -0.018262
0.032941 -0.017907
0.033880 -0.017578
0.034630 -0.017264
0.035193 -0.016951
0.035584 -0.016623
0.035826 -0.016263
0.035955 -0.015855
0.036008 -0.015391
0.036017 -0.014870
0.036005 -0.014308
0.035980 -0.013729
0.035931 -0.013161
0.035836 -0.012632
0.035661 -0.012164
0.035369 -0.011771
0.034925 -0.011463
0.034298 -0.011239
0.033463 -0.011098
0.032406 -0.011032
0.031120 -0.011033
0.029610 -0.011089
0.027890 -0.011187
0.025981 -0.011314
0.023915 -0.011453
0.021724 -0.011589
0.019442 -0.011706
0.017099 -0.011790
0.014717 -0.011833
0.012308 -0.011832
0.009876 -0.011794
0.007422 -0.011731
0.004948 -0.011656
0.002458 -0.011586
-0.000037 -0.011532
-0.002526 -0.011504
-0.004993 -0.011505
-0.007421 -0.011535
-0.009787 -0.011588
-0.012068 -0.011657
-0.014243 -0.011728
-0.016296 -0.011790
-0.018214 -0.011831
-0.019998 -0.011838
-0.021653 -0.011804
-0.023198 -0.011720
-0.024656 -0.011585
-0.026057 -0.011401
-0.027428 -0.011175
-0.028787 -0.010914
-0.030134 -0.010628
-0.031450 -0.010324
-0.032702 -0.010006
-0.033844 -0.009676
-0.034836 -0.009331
-0.035640 -0.008970
-0.036226 -0.008589
-0.036576 -0.008184
-0.036679 -0.007748
-0.036532 -0.007276
-0.036143 -0.006762
-0.035532 -0.006200
-0.034722 -0.005584
-0.033748 -0.004911
-0.032642 -0.004179
-0.031439 -0.003393
-0.030169 -0.002560
-0.028855 -0.001693
-0.027513 -0.000808
-0.026147 0.000080
-0.024755 0.000957
-0.023328 0.001810
-0.021852 0.002630
-0.020315 0.003409
-0.018710 0.004140
-0.017036 0.004816
-0.015295 0.005431
-0.013499 0.005982
-0.011662 0.006468
-0.009806 0.006889
-0.007955 0.007251
-0.006132 0.007561
0.015807 0.042291
0.017616 0.042773
0.019439 0.043225
0.021252 0.043649
0.023027 0.044054
0.024741 0.044450
0.026375 0.044844
0.027911 0.045238
0.029331 0.045632
0.030619 0.046018
0.031760 0.046388
0.032741 0.046730
0.033557 0.047030
0.034211 0.047270
0.034719 0.047430
0.035111 0.047482
0.035428 0.047396
0.035719 0.047142
0.036021 0.046703
0.036350 0.046077
0.036696 0.045289
0.037031 0.044380
0.037323 0.043402
0.037547 0.042407
0.037689 0.041438
0.037739 0.040531
0.037686 0.039702
0.037515 0.038957
0.037210 0.038286
0.036750 0.037667
0.036122 0.037075
0.035322 0.036478
0.034359 0.035842
0.033255 0.035136
0.032045 0.034325
0.030767 0.033383
0.029452 0.032293
0.028114 0.031058
0.026744 0.029702
0.025319 0.028262
0.023811 0.026784
0.022197 0.025311
0.020467 0.023879
0.018617 0.022515
0.016650 0.021236
0.014567 0.020048
0.012375 0.018949
0.010078 0.017929
0.007689 0.016972
0.005222 0.016064
0.002698 0.015193
0.000142 0.014350
-0.002423 0.013534
-0.004979 0.012751
-0.007517 0.012010
-0.010033 0.011327
-0.012524 0.010719
-0.014974 0.010201
-0.017362 0.009780
-0.019658 0.009457
-0.021839 0.009224
-0.023883 0.009072
-0.025781 0.008984
-0.027526 0.008946
-0.029121 0.008937
-0.030567 0.008942
-0.031863 0.008948
-0.033005 0.008948
-0.033987 0.008946
-0.034807 0.008957
-0.035471 0.009009
-0.035998 0.009135
-0.036415 0.009378
-0.036751 0.009770
-0.037018 0.010332
-0.037207 0.011060
-0.037282 0.011924
-0.037200 0.012882
-0.036917 0.013887
-0.036404 0.014894
-0.035646 0.015867
-0.034644 0.016776
-0.033409 0.017598
-0.031964 0.018318
-0.030335 0.018928
-0.028550 0.019429
-0.026642 0.019831
-0.024645 0.020152
-0.022596 0.020416
-0.020542 0.020652
-0.018530 0.020887
-0.016602 0.021143
-0.014788 0.021422
-0.013092 0.021711
-0.011501 0.021977
-0.009986 0.022182
-0.008518 0.022286
-0.007073 0.022257
-0.005633 0.022076
-0.004190 0.021733
-0.002742 0.021229
0.027281 0.004047
0.029022 0.004551
0.030770 0.005043
0.032536 0.005541
0.034327 0.006060
0.036147 0.006607
0.037989 0.007184
0.039833 0.007778
0.041658 0.008369
0.043439 0.008930
0.045155 0.009429
0.046787 0.009838
0.048314 0.010129
0.049714 0.010283
0.050957 0.010290
0.052016 0.010147
0.052865 0.009860
0.053483 0.009438
0.053861 0.008896
0.053999 0.008251
0.053908 0.007524
0.053608 0.006741
0.053127 0.005927
0.052500 0.005106
0.051762 0.004295
0.050953 0.003501
0.050108 0.002721
0.049268 0.001934
0.048467 0.001111
0.047736 0.000221
0.047089 -0.000762
0.046517 -0.001849
0.045989 -0.003035
0.045453 -0.004305
0.044852 -0.005634
0.044134 -0.007000
0.043254 -0.008380
0.042183 -0.009755
0.040905 -0.011106
0.039414 -0.012416
0.037719 -0.013667
0.035836 -0.014845
0.033790 -0.015939
0.031612 -0.016945
0.029340 -0.017866
0.027014 -0.018714
0.024681 -0.019510
0.022383 -0.020274
0.020159 -0.021025
0.018033 -0.021773
0.016016 -0.022515
0.014102 -0.023239
0.012274 -0.023927
0.010511 -0.024562
0.008794 -0.025128
0.007108 -0.025616
0.005444 -0.026018
0.003802 -0.026330
0.002184 -0.026547
0.000597 -0.026667
-0.000951 -0.026688
-0.002454 -0.026613
-0.003911 -0.026447
-0.005320 -0.026198
-0.006683 -0.025878
-0.008002 -0.025497
-0.009278 -0.025064
-0.010508 -0.024582
-0.011690 -0.024050
-0.012813 -0.023462
-0.013867 -0.022811
-0.014837 -0.022092
-0.015710 -0.021302
-0.016471 -0.020443
-0.017109 -0.019518
-0.017613 -0.018532
-0.017978 -0.017492
-0.018201 -0.016408
-0.018284 -0.015288
-0.018234 -0.014144
-0.018064 -0.012984
-0.017791 -0.011816
-0.017434 -0.010643
-0.017018 -0.009465
-0.016564 -0.008280
-0.016087 -0.007081
-0.015595 -0.005865
-0.015088 -0.004632
-0.014555 -0.003388
-0.013983 -0.002142
-0.013358 -0.000909
-0.012671 0.000295
-0.011916 0.001454
-0.011092 0.002556
-0.010204 0.003587
-0.009258 0.004540
-0.008268 0.005406
-0.007248 0.006181
-0.006220 0.006864
-0.005203 0.007457
-0.004223 0.007967
0.028956 0.028705
0.030704 0.029175
0.032334 0.029644
0.033848 0.030121
0.035255 0.030612
0.036565 0.031119
0.037783 0.031636
0.038914 0.032149
0.039956 0.032634
0.040905 0.033057
0.041761 0.033382
0.042526 0.033572
0.043205 0.033598
0.043798 0.033442
0.044295 0.033099
0.044675 0.032583
0.044906 0.031918
0.044956 0.031134
0.044795 0.030265
0.044404 0.029336
0.043778 0.028372
0.042925 0.027390
0.041863 0.026405
0.040617 0.025430
0.039216 0.024472
0.037690 0.023534
0.036067 0.022611
0.034373 0.021686
0.032639 0.020737
0.030893 0.019735
0.029164 0.018654
0.027473 0.017475
0.025827 0.016191
0.024218 0.014810
0.022621 0.013348
0.021008 0.011829
0.019349 0.010273
0.017620 0.008699
0.015808 0.007125
0.013909 0.005566
0.011925 0.004037
0.009865 0.002555
0.007738 0.001135
0.005553 -0.000212
0.003319 -0.001477
0.001048 -0.002656
-0.001250 -0.003748
-0.003560 -0.004756
-0.005863 -0.005681
-0.008140 -0.006524
-0.010370 -0.007283
-0.012534 -0.007959
-0.014615 -0.008552
-0.016596 -0.009067
-0.018462 -0.009510
-0.020197 -0.009890
-0.021784 -0.010215
-0.023208 -0.010487
-0.024454 -0.010707
-0.025513 -0.010870
-0.026381 -0.010968
-0.027064 -0.010993
-0.027579 -0.010935
-0.027952 -0.010787
-0.028214 -0.010542
-0.028399 -0.010194
-0.028539 -0.009735
-0.028658 -0.009158
-0.028768 -0.008457
-0.028868 -0.007630
-0.028943 -0.006684
-0.028968 -0.005634
-0.028912 -0.004501
-0.028740 -0.003307
-0.028423 -0.002073
-0.027933 -0.000815
-0.027251 0.000452
-0.026369 0.001717
-0.025284 0.002969
-0.024008 0.004203
-0.022560 0.005412
-0.020970 0.006594
-0.019278 0.007750
-0.017525 0.008887
-0.015753 0.010013
-0.013998 0.011139
-0.012287 0.012271
-0.010633 0.013409
-0.009033 0.014547
-0.007479 0.015665
-0.005952 0.016739
-0.004438 0.017744
-0.002926 0.018653
-0.001411 0.019442
0.000105 0.020090
0.001613 0.020580
0.003102 0.020899
0.004559 0.021040
0.005969 0.021000
0.007317 0.020783
0.008584 0.020398
0.023169 -0.013479
0.024715 -0.013171
0.026187 -0.012934
0.027516 -0.012726
0.028646 -0.012509
0.029535 -0.012250
0.030156 -0.011927
0.030489 -0.011532
0.030520 -0.011068
0.030246 -0.010552
0.029675 -0.010007
0.028832 -0.009466
0.027754 -0.008963
0.026499 -0.008538
0.025135 -0.008234
0.023732 -0.008091
0.022355 -0.008144
0.021043 -0.008406
0.019798 -0.008866
0.018586 -0.009488
0.017353 -0.010225
0.016040 -0.011025
0.014598 -0.011845
0.012993 -0.012650
0.011203 -0.013414
0.009217 -0.014122
0.007032 -0.014767
0.004658 -0.015348
0.002112 -0.015871
-0.000576 -0.016345
-0.003368 -0.016782
-0.006218 -0.017194
-0.009079 -0.017592
-0.011906 -0.017988
-0.014663 -0.018386
-0.017329 -0.018783
-0.019896 -0.019170
-0.022365 -0.019533
-0.024737 -0.019855
-0.027014 -0.020127
-0.029192 -0.020341
-0.031270 -0.020495
-0.033248 -0.020590
-0.035130 -0.020629
-0.036925 -0.020621
-0.038646 -0.020572
-0.040306 -0.020491
-0.041914 -0.020382
-0.043472 -0.020245
-0.044979 -0.020072
-0.046434 -0.019849
-0.047841 -0.019554
-0.049214 -0.019162
-0.050570 -0.018646
-0.051918 -0.017985
-0.053255 -0.017171
-0.054548 -0.016213
-0.055749 -0.015135
-0.056800 -0.013969
-0.057646 -0.012748
-0.058246 -0.011503
-0.058574 -0.010259
-0.058620 -0.009038
-0.058392 -0.007857
-0.057907 -0.006728
-0.057195 -0.005660
-0.056289 -0.004654
-0.055232 -0.003701
-0.054068 -0.002782
-0.052847 -0.001869
-0.051626 -0.000923
-0.050460 0.000097
-0.049389 0.001224
-0.048431 0.002473
-0.047569 0.003834
-0.046752 0.005274
-0.045911 0.006747
-0.044975 0.008202
-0.043880 0.009594
-0.042582 0.010888
-0.041051 0.012055
-0.039276 0.013078
-0.037259 0.013948
-0.035016 0.014660
-0.032571 0.015219
-0.029957 0.015635
-0.027214 0.015925
-0.024384 0.016112
-0.021511 0.016224
-0.018640 0.016287
-0.015807 0.016325
-0.013034 0.016353
-0.010333 0.016372
-0.007698 0.016371
-0.005118 0.016333
-0.002584 0.016238
-0.000089 0.016072
0.002366 0.015823
0.004774 0.015486
0.007123 0.015061
0.009399 0.014552
0.007952 0.039199
0.009619 0.039686
0.011220 0.040196
0.012740 0.040735
0.014171 0.041308
0.015510 0.041920
0.016762 0.042567
0.017936 0.043241
0.019042 0.043925
0.020092 0.044594
0.021098 0.045216
0.022069 0.045758
0.023010 0.046192
0.023913 0.046499
0.024765 0.046673
0.025538 0.046719
0.026207 0.046652
0.026743 0.046492
0.027124 0.046260
0.027334 0.045974
0.027360 0.045646
0.027198 0.045289
0.026855 0.044910
0.026344 0.044519
0.025689 0.044125
0.024918 0.043735
0.024062 0.043352
0.023146 0.042971
0.022194 0.042578
0.021224 0.042154
0.020243 0.041676
0.019251 0.041128
0.018236 0.040499
0.017181 0.039784
0.016064 0.038984
0.014864 0.038101
0.013562 0.037134
0.012146 0.036080
0.010609 0.034942
0.008954 0.033723
0.007194 0.032440
0.005346 0.031114
0.003434 0.029774
0.001482 0.028448
-0.000489 0.027168
-0.002463 0.025961
-0.004432 0.024851
-0.006393 0.023854
-0.008349 0.022982
-0.010305 0.022238
-0.012263 0.021618
-0.014217 0.021110
-0.016158 0.020693
-0.018071 0.020341
-0.019939 0.020023
-0.021745 0.019708
-0.023471 0.019371
-0.025100 0.018996
-0.026611 0.018578
-0.027990 0.018123
-0.029227 0.017641
-0.030321 0.017148
-0.031284 0.016661
-0.032138 0.016197
-0.032916 0.015775
-0.033657 0.015411
-0.034402 0.015118
-0.035183 0.014904
-0.036014 0.014770
-0.036890 0.014710
-0.037782 0.014708
-0.038650 0.014746
-0.039445 0.014805
-0.040125 0.014866
-0.040648 0.014916
-0.040985 0.014946
-0.041114 0.014949
-0.041023 0.014922
-0.040711 0.014865
-0.040190 0.014780
-0.039482 0.014669
-0.038617 0.014542
-0.037636 0.014407
-0.036582 0.014275
-0.035495 0.014152
-0.034409 0.014038
-0.033343 0.013929
-0.032298 0.013811
-0.031259 0.013669
-0.030193 0.013489
-0.029064 0.013262
-0.027835 0.012981
-0.026476 0.012645
-0.024965 0.012253
-0.023294 0.011805
-0.021462 0.011297
-0.019481 0.010725
-0.017371 0.010088
-0.015155 0.009382
-0.012861 0.008610
-0.010517 0.007776
0.013888 -0.015815
0.015623 -0.015364
0.017348 -0.014929
0.019053 -0.014504
0.020734 -0.014078
0.022394 -0.013633
0.024043 -0.013149
0.025695 -0.012607
0.027360 -0.011994
0.029041 -0.011313
0.030727 -0.010581
0.032402 -0.009830
0.034048 -0.009098
0.035649 -0.008422
0.037193 -0.007837
0.038665 -0.007372
0.040048 -0.007048
0.041319 -0.006876
0.042448 -0.006861
0.043403 -0.007001
0.044156 -0.007285
0.044691 -0.007697
0.045004 -0.008213
0.045104 -0.008805
0.045014 -0.009437
0.044770 -0.010068
0.044415 -0.010660
0.043993 -0.011178
0.043542 -0.011608
0.043089 -0.011952
0.042648 -0.012240
0.042224 -0.012515
0.041816 -0.012827
0.041418 -0.013221
0.041015 -0.013730
0.040583 -0.014371
0.040088 -0.015148
0.039491 -0.016051
0.038752 -0.017064
0.037837 -0.018164
0.036724 -0.019324
0.035399 -0.020518
0.033863 -0.021715
0.032125 -0.022889
0.030205 -0.024012
0.028126 -0.025062
0.025915 -0.026024
0.023597 -0.026892
0.021194 -0.027670
0.018727 -0.028372
0.016217 -0.029018
0.013689 -0.029628
0.011170 -0.030216
0.008687 -0.030786
0.006258 -0.031338
0.003896 -0.031866
0.001609 -0.032360
-0.000597 -0.032814
-0.002717 -0.033219
-0.004742 -0.033567
-0.006659 -0.033850
-0.008456 -0.034056
-0.010124 -0.034179
-0.011662 -0.034210
-0.013082 -0.034150
-0.014404 -0.034002
-0.015665 -0.033777
-0.016908 -0.033490
-0.018180 -0.033156
-0.019521 -0.032784
-0.020949 -0.032377
-0.022461 -0.031926
-0.024021 -0.031415
-0.025580 -0.030827
-0.027078 -0.030146
-0.028455 -0.029365
-0.029658 -0.028483
-0.030643 -0.027505
-0.031375 -0.026441
-0.031830 -0.025304
-0.031994 -0.024108
-0.031866 -0.022867
-0.031461 -0.021595
-0.030804 -0.020302
-0.029934 -0.018995
-0.028896 -0.017674
-0.027743 -0.016336
-0.026526 -0.014977
-0.025292 -0.013587
-0.024071 -0.012157
-0.022879 -0.010680
-0.021712 -0.009153
-0.020553 -0.007578
-0.019378 -0.005965
-0.018161 -0.004330
-0.016883 -0.002691
-0.015530 -0.001071
-0.014095 0.000511
-0.012579 0.002034
-0.010990 0.003482
-0.009342 0.004840
0.031913 -0.005016
0.033674 -0.004522
0.035414 -0.004001
0.037122 -0.003438
0.038788 -0.002821
0.040402 -0.002140
0.041948 -0.001395
0.043411 -0.000592
0.044770 0.000252
0.046006 0.001118
0.047104 0.001981
0.048053 0.002817
0.048848 0.003601
0.049490 0.004310
0.049987 0.004922
0.050347 0.005419
0.050582 0.005786
0.050703 0.006017
0.050718 0.006114
0.050636 0.006086
0.050462 0.005953
0.050204 0.005744
0.049869 0.005490
0.049465 0.005223
0.048999 0.004975
0.048473 0.004766
0.047883 0.004607
0.047220 0.004496
0.046470 0.004422
0.045621 0.004366
0.044665 0.004302
0.043596 0.004205
0.042415 0.004052
0.041128 0.003819
0.039743 0.003490
0.038271 0.003054
0.036722 0.002507
0.035106 0.001855
0.033430 0.001111
0.031699 0.000295
0.029918 -0.000569
0.028089 -0.001455
0.026218 -0.002336
0.024307 -0.003189
0.022359 -0.003995
0.020377 -0.004741
0.018362 -0.005423
0.016318 -0.006040
0.014251 -0.006598
0.012170 -0.007102
0.010087 -0.007563
0.008014 -0.007989
0.005963 -0.008385
0.003945 -0.008758
0.001969 -0.009112
0.000041 -0.009448
-0.001830 -0.009765
-0.003632 -0.010061
-0.005357 -0.010329
-0.006996 -0.010564
-0.008545 -0.010761
-0.010007 -0.010914
-0.011387 -0.011022
-0.012695 -0.011084
-0.013939 -0.011100
-0.015126 -0.011070
-0.016257 -0.010995
-0.017327 -0.010871
-0.018329 -0.010694
-0.019249 -0.010456
-0.020077 -0.010152
-0.020802 -0.009776
-0.021413 -0.009326
-0.021902 -0.008801
-0.022261 -0.008204
-0.022481 -0.007541
-0.022555 -0.006823
-0.022482 -0.006059
-0.022260 -0.005263
-0.021896 -0.004448
-0.021400 -0.003623
-0.020786 -0.002798
-0.020070 -0.001978
-0.019268 -0.001168
-0.018396 -0.000367
-0.017467 0.000428
-0.016492 0.001223
-0.015480 0.002024
-0.014438 0.002838
-0.013374 0.003666
-0.012291 0.004510
-0.011194 0.005365
-0.010083 0.006223
-0.008961 0.007075
-0.007827 0.007908
-0.006683 0.008712
-0.005531 0.009475
-0.004373 0.010188
-0.003214 0.010843
-0.002058 0.011436
-0.000908 0.011966
0.005711 -0.019229
0.007354 -0.018778
0.009021 -0.018301
0.010700 -0.017793
0.012381 -0.017247
0.014058 -0.016653
0.015729 -0.016004
0.017389 -0.015296
0.019031 -0.014531
0.020643 -0.013722
0.022213 -0.012885
0.023730 -0.012044
0.025190 -0.011220
0.026590 -0.010440
0.027937 -0.009728
0.029235 -0.009108
0.030487 -0.008599
0.031686 -0.008217
0.032817 -0.007968
0.033859 -0.007849
0.034790 -0.007848
0.035592 -0.007945
0.036255 -0.008111
0.036778 -0.008314
0.037170 -0.008521
0.037446 -0.008694
0.037625 -0.008805
0.037719 -0.008835
0.037739 -0.008785
0.037689 -0.008672
0.037574 -0.008535
0.037399 -0.008418
0.037177 -0.008373
0.036918 -0.008444
0.036628 -0.008666
0.036301 -0.009059
0.035916 -0.009627
0.035441 -0.010359
0.034840 -0.011231
0.034080 -0.012214
0.033134 -0.013274
0.031987 -0.014377
0.030636 -0.015487
0.029084 -0.016569
0.027345 -0.017594
0.025432 -0.018538
0.023365 -0.019387
0.021161 -0.020139
0.018844 -0.020808
0.016444 -0.021415
0.013996 -0.021988
0.011538 -0.022552
0.009102 -0.023128
0.006711 -0.023726
0.004375 -0.024346
0.002097 -0.024984
-0.000123 -0.025627
-0.002285 -0.026260
-0.004386 -0.026866
-0.006419 -0.027425
-0.008380 -0.027921
-0.010263 -0.028341
-0.012070 -0.028676
-0.013810 -0.028925
-0.015499 -0.029094
-0.017163 -0.029195
-0.018835 -0.029245
-0.020548 -0.029256
-0.022325 -0.029237
-0.024176 -0.029180
-0.026087 -0.029068
-0.028032 -0.028877
-0.029966 -0.028582
-0.031839 -0.028164
-0.033596 -0.027617
-0.035186 -0.026941
-0.036559 -0.026144
-0.037675 -0.025238
-0.038505 -0.024239
-0.039027 -0.023164
-0.039234 -0.022036
-0.039133 -0.020877
-0.038746 -0.019711
-0.038108 -0.018560
-0.037269 -0.017436
-0.036287 -0.016344
-0.035229 -0.015274
-0.034158 -0.014205
-0.033122 -0.013108
-0.032151 -0.011952
-0.031245 -0.010711
-0.030383 -0.009376
-0.029525 -0.007951
-0.028626 -0.006451
-0.027643 -0.004902
-0.026537 -0.003330
-0.025284 -0.001763
-0.023868 -0.000227
-0.022282 0.001255
-0.020533 0.002659
-0.018638 0.003965
0.007574 0.005014
0.009227 0.005402
0.010824 0.005706
0.012361 0.005943
0.013832 0.006134
0.015234 0.006294
0.016559 0.006434
0.017797 0.006554
0.018939 0.006649
0.019978 0.006708
0.020911 0.006714
0.021738 0.006654
0.022456 0.006511
0.023055 0.006279
0.023521 0.005952
0.023837 0.005531
0.023985 0.005022
0.023950 0.004429
0.023725 0.003761
0.023305 0.003026
0.022694 0.002236
0.021904 0.001402
0.020952 0.000537
0.019861 -0.000350
0.018659 -0.001252
0.017375 -0.002169
0.016045 -0.003109
0.014703 -0.004085
0.013384 -0.005114
0.012117 -0.006208
0.010917 -0.007374
0.009783 -0.008605
0.008697 -0.009886
0.007635 -0.011195
0.006569 -0.012509
0.005476 -0.013808
0.004337 -0.015071
0.003143 -0.016284
0.001889 -0.017430
0.000579 -0.018499
-0.000782 -0.019480
-0.002182 -0.020367
-0.003607 -0.021160
-0.005045 -0.021863
-0.006479 -0.022487
-0.007892 -0.023044
-0.009269 -0.023550
-0.010594 -0.024016
-0.011856 -0.024445
-0.013050 -0.024833
-0.014173 -0.025166
-0.015225 -0.025432
-0.016208 -0.025615
-0.017118 -0.025704
-0.017955 -0.025691
-0.018716 -0.025569
-0.019399 -0.025338
-0.020002 -0.024998
-0.020525 -0.024550
-0.020970 -0.023999
-0.021342 -0.023350
-0.021652 -0.022610
-0.021919 -0.021787
-0.022164 -0.020886
-0.022415 -0.019909
-0.022699 -0.018856
-0.023038 -0.017728
-0.023444 -0.016526
-0.023912 -0.015253
-0.024425 -0.013917
-0.024955 -0.012523
-0.025471 -0.011079
-0.025942 -0.009592
-0.026340 -0.008069
-0.026643 -0.006520
-0.026833 -0.004953
-0.026900 -0.003378
-0.026839 -0.001801
-0.026656 -0.000227
-0.026363 0.001342
-0.025984 0.002913
-0.025549 0.004495
-0.025095 0.006102
-0.024654 0.007747
-0.024251 0.009435
-0.023887 0.011159
-0.023549 0.012900
-0.023202 0.014629
-0.022809 0.016315
-0.022328 0.017927
-0.021727 0.019439
-0.020980 0.020829
-0.020072 0.022080
-0.018997 0.023180
-0.017762 0.024122
-0.016378 0.024905
-0.014868 0.025531
-0.013263 0.026013
-0.011602 0.026368
-0.009925 0.026618
-0.008277 0.026793
-0.006757 -0.005283
-0.005192 -0.004809
-0.003746 -0.004271
-0.002433 -0.003666
-0.001264 -0.002997
-0.000241 -0.002269
0.000637 -0.001494
0.001381 -0.000694
0.002010 0.000103
0.002553 0.000863
0.003043 0.001553
0.003506 0.002147
0.003952 0.002633
0.004364 0.003013
0.004712 0.003300
0.004959 0.003513
0.005073 0.003670
0.005034 0.003785
0.004830 0.003867
0.004454 0.003923
0.003911 0.003957
0.003207 0.003973
0.002358 0.003975
0.001378 0.003966
0.000290 0.003947
-0.000886 0.003915
-0.002124 0.003864
-0.003397 0.003781
-0.004674 0.003652
-0.005933 0.003463
-0.007155 0.003207
-0.008338 0.002884
-0.009486 0.002503
-0.010609 0.002073
-0.011717 0.001603
-0.012816 0.001098
-0.013909 0.000564
-0.014999 0.000005
-0.016085 -0.000574
-0.017166 -0.001167
-0.018242 -0.001767
-0.019313 -0.002366
-0.020387 -0.002955
-0.021472 -0.003528
-0.022587 -0.004078
-0.023752 -0.004596
-0.024994 -0.005077
-0.026336 -0.005512
-0.027795 -0.005893
-0.029367 -0.006218
-0.031030 -0.006487
-0.032742 -0.006708
-0.034451 -0.006891
-0.036108 -0.007049
-0.037668 -0.007192
-0.039094 -0.007330
-0.040357 -0.007468
-0.041438 -0.007611
-0.042321 -0.007759
-0.042999 -0.007910
-0.043478 -0.008059
-0.043779 -0.008199
-0.043936 -0.008317
-0.044002 -0.008401
-0.044042 -0.008432
-0.044125 -0.008389
-0.044312 -0.008258
-0.044635 -0.008030
-0.045090 -0.007711
-0.045632 -0.007321
-0.046190 -0.006885
-0.046687 -0.006428
-0.047051 -0.005970
-0.047222 -0.005527
-0.047155 -0.005110
-0.046820 -0.004725
-0.046200 -0.004379
-0.045291 -0.004074
-0.044104 -0.003809
-0.042665 -0.003583
-0.041015 -0.003386
-0.039208 -0.003208
-0.037309 -0.003029
-0.035387 -0.002827
-0.033504 -0.002580
-0.031700 -0.002273
-0.029984 -0.001907
-0.028339 -0.001493
-0.026727 -0.001054
-0.025102 -0.000612
-0.023421 -0.000185
-0.021651 0.000214
-0.019769 0.000578
-0.017767 0.000900
-0.015645 0.001178
-0.013415 0.001409
-0.011097 0.001591
-0.008718 0.001722
-0.006311 0.001804
-0.003907 0.001839
-0.001540 0.001830
0.010334 0.022412
0.011972 0.022858
0.013600 0.023304
0.015221 0.023756
0.016833 0.024212
0.018425 0.024661
0.019982 0.025087
0.021487 0.025471
0.022921 0.025797
0.024272 0.026051
0.025530 0.026222
0.026689 0.026298
0.027744 0.026270
0.028692 0.026125
0.029532 0.025855
0.030260 0.025454
0.030872 0.024922
0.031364 0.024267
0.031732 0.023507
0.031979 0.022668
0.032111 0.021785
0.032144 0.020896
0.032094 0.020039
0.031972 0.019241
0.031781 0.018518
0.031512 0.017869
0.031152 0.017278
0.030684 0.016724
0.030099 0.016180
0.029395 0.015622
0.028577 0.015026
0.027655 0.014373
0.026638 0.013646
0.025535 0.012835
0.024348 0.011936
0.023074 0.010953
0.021704 0.009897
0.020229 0.008784
0.018643 0.007635
0.016941 0.006475
0.015126 0.005330
0.013202 0.004229
0.011175 0.003195
0.009052 0.002248
0.006839 0.001397
0.004546 0.000643
0.002189 -0.000018
-0.000212 -0.000596
-0.002630 -0.001098
-0.005040 -0.001533
-0.007415 -0.001903
-0.009737 -0.002208
-0.011987 -0.002445
-0.014155 -0.002611
-0.016231 -0.002702
-0.018205 -0.002716
-0.020065 -0.002653
-0.021801 -0.002519
-0.023406 -0.002321
-0.024878 -0.002071
-0.026227 -0.001781
-0.027469 -0.001469
-0.028630 -0.001150
-0.029739 -0.000842
-0.030816 -0.000557
-0.031870 -0.000301
-0.032893 -0.000071
-0.033866 0.000149
-0.034764 0.000379
-0.035564 0.000643
-0.036243 0.000962
-0.036784 0.001353
-0.037167 0.001826
-0.037373 0.002381
-0.037382 0.003012
-0.037178 0.003705
-0.036748 0.004442
-0.036085 0.005202
-0.035193 0.005962
-0.034087 0.006700
-0.032790 0.007394
-0.031333 0.008027
-0.029752 0.008585
-0.028083 0.009062
-0.026356 0.009462
-0.024597 0.009796
-0.022824 0.010080
-0.021047 0.010334
-0.019269 0.010573
-0.017491 0.010804
-0.015705 0.011029
-0.013904 0.011240
-0.012079 0.011425
-0.010225 0.011569
-0.008343 0.011657
-0.006439 0.011674
-0.004525 0.011610
-0.002614 0.011454
-0.000721 0.011204
0.001140 0.010857
0.002957 0.010420
0.007586 -0.034453
0.009145 -0.034062
0.010630 -0.033615
0.012022 -0.033107
0.013309 -0.032535
0.014483 -0.031904
0.015541 -0.031224
0.016484 -0.030512
0.017318 -0.029791
0.018055 -0.029085
0.018711 -0.028422
0.019307 -0.027825
0.019864 -0.027317
0.020401 -0.026910
0.020925 -0.026612
0.021435 -0.026417
0.021916 -0.026313
0.022347 -0.026281
0.022703 -0.026300
0.022962 -0.026350
0.023106 -0.026413
0.023123 -0.026473
0.023006 -0.026519
0.022756 -0.026539
0.022376 -0.026527
0.021874 -0.026482
0.021258 -0.026412
0.020541 -0.026333
0.019735 -0.026262
0.018859 -0.026221
0.017927 -0.026230
0.016955 -0.026301
0.015950 -0.026444
0.014912 -0.026657
0.013831 -0.026938
0.012695 -0.027278
0.011488 -0.027667
0.010197 -0.028096
0.008815 -0.028553
0.007339 -0.029026
0.005771 -0.029502
0.004115 -0.029969
0.002374 -0.030415
0.000554 -0.030830
-0.001340 -0.031208
-0.003301 -0.031545
-0.005318 -0.031838
-0.007374 -0.032086
-0.009449 -0.032286
-0.011522 -0.032434
-0.013573 -0.032527
-0.015580 -0.032562
-0.017527 -0.032540
-0.019395 -0.032466
-0.021167 -0.032347
-0.022827 -0.032190
-0.024358 -0.032000
-0.025744 -0.031779
-0.026974 -0.031527
-0.028043 -0.031240
-0.028955 -0.030914
-0.029725 -0.030545
-0.030376 -0.030134
-0.030940 -0.029680
-0.031452 -0.029184
-0.031941 -0.028645
-0.032432 -0.028056
-0.032934 -0.027408
-0.033445 -0.026691
-0.033947 -0.025894
-0.034415 -0.025016
-0.034815 -0.024061
-0.035109 -0.023040
-0.035261 -0.021968
-0.035236 -0.020860
-0.035010 -0.019727
-0.034564 -0.018578
-0.033891 -0.017421
-0.032995 -0.016257
-0.031890 -0.015090
-0.030601 -0.013917
-0.029161 -0.012740
-0.027607 -0.011554
-0.025980 -0.010355
-0.024318 -0.009139
-0.022653 -0.007898
-0.021005 -0.006629
-0.019381 -0.005332
-0.017777 -0.004014
-0.016181 -0.002690
-0.014577 -0.001380
-0.012950 -0.000108
-0.011289 0.001108
-0.009586 0.002252
-0.007842 0.003313
-0.006059 0.004289
-0.004246 0.005179
-0.002413 0.005989
-0.000574 0.006726
0.001253 0.007399
0.003055 0.008022
0.016080 0.018213
0.017926 0.018690
0.019849 0.019228
0.021811 0.019851
0.023777 0.020582
0.025719 0.021441
0.027616 0.022439
0.029448 0.023577
0.031198 0.024848
0.032845 0.026232
0.034368 0.027702
0.035753 0.029227
0.036991 0.030772
0.038087 0.032302
0.039059 0.033778
0.039943 0.035160
0.040784 0.036410
0.041630 0.037495
0.042512 0.038395
0.043435 0.039113
0.044373 0.039670
0.045288 0.040105
0.046142 0.040468
0.046909 0.040810
0.047577 0.041176
0.048142 0.041599
0.048595 0.042098
0.048922 0.042675
0.049101 0.043316
0.049103 0.043993
0.048907 0.044670
0.048502 0.045308
0.047892 0.045864
0.047100 0.046296
0.046164 0.046559
0.045126 0.046614
0.044017 0.046432
0.042849 0.046001
0.041605 0.045331
0.040253 0.044450
0.038758 0.043396
0.037097 0.042213
0.035264 0.040944
0.033266 0.039629
0.031117 0.038302
0.028836 0.036991
0.026436 0.035713
0.023930 0.034477
0.021330 0.033284
0.018651 0.032125
0.015913 0.030992
0.013140 0.029871
0.010356 0.028747
0.007583 0.027607
0.004836 0.026443
0.002123 0.025248
-0.000551 0.024020
-0.003178 0.022759
-0.005744 0.021460
-0.008229 0.020116
-0.010611 0.018722
-0.012869 0.017274
-0.014987 0.015771
-0.016957 0.014215
-0.018779 0.012608
-0.020458 0.010953
-0.022004 0.009253
-0.023425 0.007517
-0.024730 0.005757
-0.025924 0.003998
-0.027018 0.002269
-0.028028 0.000611
-0.028972 -0.000934
-0.029867 -0.002326
-0.030710 -0.003539
-0.031478 -0.004565
-0.032122 -0.005418
-0.032588 -0.006124
-0.032823 -0.006718
-0.032788 -0.007233
-0.032457 -0.007700
-0.031823 -0.008145
-0.030895 -0.008588
-0.029696 -0.009045
-0.028261 -0.009526
-0.026631 -0.010033
-0.024852 -0.010564
-0.022973 -0.011106
-0.021040 -0.011635
-0.019102 -0.012120
-0.017202 -0.012526
-0.015373 -0.012820
-0.013631 -0.012983
-0.011972 -0.013011
-0.010379 -0.012918
-0.008820 -0.012731
-0.007267 -0.012479
-0.005696 -0.012192
-0.004091 -0.011895
-0.002444 -0.011609
-0.000756 -0.011353
0.028964 -0.006791
0.030744 -0.006357
0.032497 -0.005957
0.034200 -0.005572
0.035832 -0.005176
0.037380 -0.004747
0.038829 -0.004268
0.040161 -0.003730
0.041361 -0.003133
0.042408 -0.002488
0.043290 -0.001812
0.043998 -0.001132
0.044536 -0.000482
0.044917 0.000099
0.045167 0.000567
0.045318 0.000882
0.045399 0.001005
0.045424 0.000918
0.045388 0.000617
0.045271 0.000124
0.045041 -0.000526
0.044672 -0.001287
0.044145 -0.002111
0.043454 -0.002954
0.042599 -0.003771
0.041588 -0.004528
0.040431 -0.005199
0.039136 -0.005772
0.037715 -0.006252
0.036182 -0.006658
0.034555 -0.007022
0.032864 -0.007383
0.031143 -0.007784
0.029431 -0.008263
0.027758 -0.008848
0.026140 -0.009554
0.024570 -0.010371
0.023026 -0.011273
0.021476 -0.012225
0.019887 -0.013186
0.018232 -0.014120
0.016495 -0.014995
0.014665 -0.015789
0.012739 -0.016483
0.010716 -0.017065
0.008598 -0.017530
0.006388 -0.017881
0.004098 -0.018123
0.001745 -0.018267
-0.000641 -0.018325
-0.003024 -0.018309
-0.005369 -0.018227
-0.007643 -0.018084
-0.009825 -0.017880
-0.011903 -0.017612
-0.013868 -0.017275
-0.015710 -0.016868
-0.017417 -0.016392
-0.018972 -0.015851
-0.020363 -0.015252
-0.021580 -0.014604
-0.022618 -0.013917
-0.023481 -0.013201
-0.024176 -0.012468
-0.024719 -0.011730
-0.025127 -0.010996
-0.025424 -0.010274
-0.025629 -0.009565
-0.025764 -0.008862
-0.025849 -0.008150
-0.025902 -0.007406
-0.025939 -0.006603
-0.025971 -0.005723
-0.025995 -0.004757
-0.025991 -0.003715
-0.025930 -0.002619
-0.025771 -0.001500
-0.025480 -0.000389
-0.025027 0.000684
-0.024393 0.001694
-0.023567 0.002620
-0.022547 0.003447
-0.021339 0.004166
-0.019957 0.004774
-0.018421 0.005275
-0.016756 0.005685
-0.014993 0.006027
-0.013168 0.006330
-0.011318 0.006628
-0.009476 0.006948
-0.007674 0.007307
-0.005930 0.007704
-0.004251 0.008123
-0.002635 0.008537
-0.001073 0.008914
0.000443 0.009224
0.001917 0.009442
0.003350 0.009551
0.004738 0.009536
0.006073 0.009394
0.007345 0.009123
0.013211 -0.007083
0.014844 -0.006651
0.016411 -0.006241
0.017891 -0.005861
0.019267 -0.005514
0.020526 -0.005200
0.021662 -0.004914
0.022673 -0.004650
0.023560 -0.004404
0.024320 -0.004182
0.024950 -0.003997
0.025447 -0.003866
0.025809 -0.003808
0.026040 -0.003835
0.026146 -0.003956
0.026135 -0.004169
0.026016 -0.004469
0.025796 -0.004845
0.025476 -0.005285
0.025059 -0.005780
0.024544 -0.006323
0.023932 -0.006907
0.023228 -0.007524
0.022440 -0.008165
0.021579 -0.008817
0.020657 -0.009464
0.019688 -0.010090
0.018685 -0.010685
0.017659 -0.011239
0.016621 -0.011754
0.015581 -0.012238
0.014547 -0.012704
0.013525 -0.013166
0.012515 -0.013639
0.011514 -0.014136
0.010515 -0.014665
0.009507 -0.015233
0.008477 -0.015844
0.007416 -0.016496
0.006318 -0.017179
0.005178 -0.017880
0.003998 -0.018581
0.002778 -0.019261
0.001522 -0.019902
0.000231 -0.020487
-0.001091 -0.021000
-0.002445 -0.021431
-0.003833 -0.021772
-0.005255 -0.022022
-0.006711 -0.022184
-0.008195 -0.022263
-0.009696 -0.022272
-0.011200 -0.022223
-0.012692 -0.022131
-0.014158 -0.022012
-0.015587 -0.021877
-0.016969 -0.021730
-0.018290 -0.021568
-0.019536 -0.021379
-0.020693 -0.021146
-0.021748 -0.020850
-0.022692 -0.020474
-0.023522 -0.020004
-0.024240 -0.019429
-0.024858 -0.018741
-0.025394 -0.017938
-0.025872 -0.017019
-0.026323 -0.015992
-0.026776 -0.014863
-0.027253 -0.013646
-0.027765 -0.012353
-0.028307 -0.011000
-0.028862 -0.009602
-0.029401 -0.008172
-0.029889 -0.006720
-0.030294 -0.005253
-0.030584 -0.003775
-0.030734 -0.002289
-0.030727 -0.000800
-0.030553 0.000687
-0.030210 0.002166
-0.029702 0.003634
-0.029039 0.005083
-0.028240 0.006510
-0.027326 0.007911
-0.026325 0.009284
-0.025264 0.010627
-0.024169 0.011940
-0.023057 0.013228
-0.021937 0.014495
-0.020805 0.015750
-0.019647 0.017000
-0.018445 0.018247
-0.017185 0.019484
-0.015859 0.020697
-0.014465 0.021864
-0.013011 0.022960
-0.011508 0.023963
-0.009967 0.024854
-0.008406 0.025620
-0.006838 0.026252
0.018347 -0.006711
0.019952 -0.006264
0.021474 -0.005805
0.022912 -0.005321
0.024271 -0.004802
0.025555 -0.004241
0.026770 -0.003637
0.027919 -0.003003
0.029004 -0.002358
0.030026 -0.001731
0.030985 -0.001152
0.031880 -0.000650
0.032703 -0.000245
0.033440 0.000052
0.034070 0.000240
0.034568 0.000325
0.034913 0.000320
0.035090 0.000239
0.035090 0.000095
0.034915 -0.000099
0.034570 -0.000330
0.034072 -0.000588
0.033440 -0.000861
0.032701 -0.001140
0.031882 -0.001421
0.031017 -0.001702
0.030136 -0.001991
0.029271 -0.002301
0.028451 -0.002649
0.027697 -0.003056
0.027017 -0.003532
0.026409 -0.004084
0.025857 -0.004706
0.025335 -0.005390
0.024817 -0.006121
0.024281 -0.006889
0.023705 -0.007680
0.023076 -0.008483
0.022385 -0.009286
0.021629 -0.010080
0.020807 -0.010854
0.019922 -0.011600
0.018984 -0.012311
0.018001 -0.012984
0.016989 -0.013616
0.015963 -0.014208
0.014937 -0.014763
0.013922 -0.015281
0.012920 -0.015762
0.011930 -0.016201
0.010941 -0.016595
0.009942 -0.016937
0.008923 -0.017224
0.007876 -0.017456
0.006797 -0.017634
0.005681 -0.017759
0.004528 -0.017832
0.003341 -0.017854
0.002123 -0.017824
0.000882 -0.017740
-0.000373 -0.017599
-0.001633 -0.017400
-0.002893 -0.017141
-0.004151 -0.016820
-0.005408 -0.016435
-0.006670 -0.015985
-0.007942 -0.015468
-0.009227 -0.014887
-0.010521 -0.014246
-0.011813 -0.013557
-0.013088 -0.012831
-0.014326 -0.012081
-0.015507 -0.011320
-0.016614 -0.010559
-0.017630 -0.009805
-0.018542 -0.009066
-0.019339 -0.008344
-0.020015 -0.007640
-0.020567 -0.006953
-0.020999 -0.006279
-0.021322 -0.005608
-0.021553 -0.004932
-0.021715 -0.004234
-0.021834 -0.003502
-0.021936 -0.002724
-0.022036 -0.001896
-0.022135 -0.001022
-0.022219 -0.000121
-0.022263 0.000786
-0.022235 0.001674
-0.022105 0.002521
-0.021846 0.003308
-0.021438 0.004022
-0.020869 0.004653
-0.020136 0.005197
-0.019241 0.005651
-0.018195 0.006015
-0.017012 0.006295
-0.015714 0.006496
-0.014328 0.006631
-0.012882 0.006713
0.008289 -0.016444
0.010111 -0.015967
0.012000 -0.015531
0.013964 -0.015132
0.016001 -0.014771
0.018094 -0.014459
0.020214 -0.014209
0.022330 -0.014036
0.024407 -0.013952
0.026415 -0.013964
0.028327 -0.014076
0.030115 -0.014294
0.031755 -0.014628
0.033228 -0.015089
0.034520 -0.015690
0.035624 -0.016434
0.036543 -0.017323
0.037286 -0.018351
0.037871 -0.019505
0.038317 -0.020768
0.038650 -0.022116
0.038891 -0.023519
0.039058 -0.024948
0.039163 -0.026375
0.039207 -0.027780
0.039186 -0.029149
0.039093 -0.030474
0.038920 -0.031749
0.038663 -0.032975
0.038320 -0.034155
0.037890 -0.035297
0.037378 -0.036416
0.036787 -0.037527
0.036123 -0.038642
0.035393 -0.039772
0.034604 -0.040923
0.033760 -0.042096
0.032864 -0.043286
0.031916 -0.044480
0.030912 -0.045660
0.029845 -0.046804
0.028702 -0.047894
0.027473 -0.048908
0.026149 -0.049831
0.024726 -0.050650
0.023211 -0.051352
0.021619 -0.051929
0.019971 -0.052373
0.018293 -0.052683
0.016617 -0.052865
0.014972 -0.052925
0.013386 -0.052874
0.011882 -0.052722
0.010475 -0.052480
0.009175 -0.052155
0.007982 -0.051753
0.006892 -0.051280
0.005896 -0.050737
0.004982 -0.050131
0.004133 -0.049464
0.003329 -0.048740
0.002549 -0.047960
0.001775 -0.047121
0.000996 -0.046220
0.000214 -0.045252
-0.000563 -0.044210
-0.001317 -0.043088
-0.002026 -0.041880
-0.002666 -0.040587
-0.003215 -0.039208
-0.003656 -0.037746
-0.003978 -0.036202
-0.004176 -0.034578
-0.004251 -0.032874
-0.004209 -0.031093
-0.004058 -0.029238
-0.003813 -0.027317
-0.003491 -0.025341
-0.003110 -0.023323
-0.002686 -0.021275
-0.002234 -0.019207
-0.001763 -0.017128
-0.001279 -0.015044
-0.000783 -0.012958
-0.000277 -0.010877
0.000238 -0.008808
0.000755 -0.006761
0.001264 -0.004747
0.001753 -0.002778
0.002207 -0.000866
0.002613 0.000980
0.002957 0.002753
0.003231 0.004445
0.003426 0.006052
0.003539 0.007565
0.003569 0.008981
0.003522 0.010295
0.003406 0.011508
0.003234 0.012624
0.003024 0.013649
0.002796 0.014593
0.017024 0.025314
0.018821 0.025780
0.020632 0.026169
0.022463 0.026495
0.024320 0.026772
0.026197 0.027011
0.028085 0.027215
0.029967 0.027383
0.031827 0.027503
0.033650 0.027557
0.035426 0.027525
0.037142 0.027381
0.038777 0.027105
0.040299 0.026681
0.041669 0.026105
0.042846 0.025376
0.043795 0.024501
0.044490 0.023492
0.044921 0.022364
0.045086 0.021134
0.045000 0.019827
0.044686 0.018471
0.044175 0.017094
0.043500 0.015720
0.042701 0.014369
0.041815 0.013043
0.040879 0.011734
0.039931 0.010417
0.039006 0.009061
0.038129 0.007635
0.037303 0.006119
0.036511 0.004512
0.035715 0.002827
0.034865 0.001088
0.033912 -0.000679
0.032817 -0.002448
0.031552 -0.004198
0.030101 -0.005908
0.028462 -0.007561
0.026641 -0.009137
0.024653 -0.010618
0.022520 -0.011992
0.020270 -0.013249
0.017934 -0.014393
0.015550 -0.015431
0.013157 -0.016382
0.010797 -0.017266
0.008502 -0.018100
0.006293 -0.018893
0.004178 -0.019643
0.002156 -0.020335
0.000218 -0.020950
-0.001644 -0.021465
-0.003436 -0.021866
-0.005161 -0.022139
-0.006815 -0.022281
-0.008392 -0.022289
-0.009882 -0.022168
-0.011275 -0.021923
-0.012566 -0.021564
-0.013753 -0.021102
-0.014839 -0.020548
-0.015828 -0.019914
-0.016729 -0.019213
-0.017547 -0.018453
-0.018286 -0.017639
-0.018949 -0.016771
-0.019533 -0.015842
-0.020034 -0.014846
-0.020441 -0.013777
-0.020739 -0.012633
-0.020914 -0.011416
-0.020948 -0.010129
-0.020831 -0.008782
-0.020551 -0.007385
-0.020106 -0.005952
-0.019496 -0.004498
-0.018732 -0.003042
-0.017829 -0.001598
-0.016810 -0.000177
-0.015703 0.001215
-0.014537 0.002579
-0.013345 0.003920
-0.012158 0.005249
-0.010999 0.006575
-0.009885 0.007901
-0.008820 0.009227
-0.007800 0.010541
-0.006811 0.011827
-0.005841 0.013068
-0.004877 0.014245
-0.003907 0.015342
-0.002926 0.016346
-0.001933 0.017244
-0.000931 0.018028
0.000070 0.018692
0.001059 0.019233
0.002022 0.019657
0.002942 0.019973
0.003803 0.020197
0.004585 0.020347
0.012622 0.028477
0.014336 0.028937
0.015928 0.029447
0.017399 0.030018
0.018751 0.030657
0.019985 0.031359
0.021100 0.032110
0.022096 0.032887
0.022981 0.033661
0.023765 0.034402
0.024468 0.035078
0.025108 0.035663
0.025696 0.036131
0.026232 0.036468
0.026699 0.036665
0.027072 0.036723
0.027320 0.036650
0.027420 0.036459
0.027354 0.036164
0.027118 0.035782
0.026716 0.035331
0.026164 0.034833
0.025483 0.034307
0.024699 0.033775
0.023840 0.033248
0.022934 0.032733
0.022008 0.032223
0.021084 0.031698
0.020185 0.031134
0.019325 0.030501
0.018511 0.029775
0.017735 0.028940
0.016972 0.027989
0.016185 0.026930
0.015333 0.025776
0.014381 0.024543
0.013303 0.023249
0.012086 0.021909
0.010725 0.020540
0.009224 0.019158
0.007595 0.017780
0.005851 0.016424
0.004009 0.015104
0.002089 0.013834
0.000110 0.012619
-0.001912 0.011457
-0.003957 0.010343
-0.006011 0.009266
-0.008057 0.008217
-0.010082 0.007192
-0.012074 0.006192
-0.014022 0.005222
-0.015916 0.004289
-0.017744 0.003399
-0.019491 0.002557
-0.021143 0.001770
-0.022686 0.001043
-0.024108 0.000386
-0.025404 -0.000191
-0.026571 -0.000681
-0.027618 -0.001077
-0.028559 -0.001380
-0.029417 -0.001595
-0.030222 -0.001733
-0.031011 -0.001804
-0.031821 -0.001818
-0.032683 -0.001781
-0.033617 -0.001692
-0.034623 -0.001543
-0.035676 -0.001328
-0.036735 -0.001041
-0.037745 -0.000686
-0.038647 -0.000270
-0.039385 0.000198
-0.039912 0.000704
-0.040190 0.001240
-0.040195 0.001796
-0.039919 0.002368
-0.039370 0.002951
-0.038570 0.003543
-0.037554 0.004140
-0.036369 0.004739
-0.035068 0.005339
-0.033707 0.005942
-0.032337 0.006551
-0.030998 0.007172
-0.029711 0.007813
-0.028474 0.008475
-0.027263 0.009154
-0.026041 0.009842
-0.024767 0.010523
-0.023401 0.011182
-0.021913 0.011803
-0.020280 0.012372
-0.018491 0.012875
-0.016546 0.013302
-0.014456 0.013645
-0.012244 0.013896
-0.009941 0.014053
-0.007584 0.014116
-0.005210 0.014089
0.020977 -0.000426
0.022737 0.000020
0.024410 0.000444
0.026007 0.000864
0.027542 0.001300
0.029025 0.001771
0.030464 0.002287
0.031855 0.002854
0.033185 0.003462
0.034435 0.004096
0.035583 0.004730
0.036604 0.005338
0.037479 0.005895
0.038194 0.006378
0.038739 0.006767
0.039110 0.007047
0.039308 0.007209
0.039339 0.007250
0.039209 0.007171
0.038929 0.006981
0.038509 0.006691
0.037961 0.006319
0.037297 0.005883
0.036529 0.005402
0.035669 0.004893
0.034727 0.004369
0.033712 0.003839
0.032629 0.003304
0.031482 0.002760
0.030275 0.002198
0.029016 0.001610
0.027713 0.000985
0.026376 0.000320
0.025018 -0.000389
0.023645 -0.001139
0.022263 -0.001921
0.020871 -0.002724
0.019464 -0.003533
0.018034 -0.004332
0.016572 -0.005107
0.015068 -0.005844
0.013516 -0.006534
0.011910 -0.007170
0.010248 -0.007748
0.008528 -0.008268
0.006750 -0.008733
0.004920 -0.009146
0.003045 -0.009514
0.001141 -0.009842
-0.000769 -0.010135
-0.002660 -0.010395
-0.004502 -0.010624
-0.006268 -0.010820
-0.007937 -0.010980
-0.009494 -0.011099
-0.010928 -0.011173
-0.012235 -0.011198
-0.013413 -0.011168
-0.014463 -0.011082
-0.015391 -0.010937
-0.016201 -0.010732
-0.016903 -0.010466
-0.017508 -0.010143
-0.018028 -0.009765
-0.018477 -0.009335
-0.018871 -0.008859
-0.019221 -0.008339
-0.019538 -0.007780
-0.019828 -0.007183
-0.020090 -0.006551
-0.020323 -0.005883
-0.020520 -0.005181
-0.020677 -0.004450
-0.020785 -0.003694
-0.020838 -0.002920
-0.020825 -0.002138
-0.020737 -0.001354
-0.020566 -0.000578
-0.020302 0.000184
-0.019939 0.000926
-0.019470 0.001644
-0.018892 0.002337
-0.018207 0.003003
-0.017416 0.003645
-0.016527 0.004264
-0.015546 0.004869
-0.014485 0.005464
-0.013353 0.006059
-0.012161 0.006659
-0.010921 0.007269
-0.009644 0.007886
-0.008342 0.008509
-0.007025 0.009127
-0.005703 0.009734
-0.004386 0.010320
-0.003082 0.010878
-0.001798 0.011403
-0.000541 0.011891
0.000684 0.012337
0.001872 0.012740
0.003021 0.013096
0.001188 -0.049416
0.002624 -0.049077
0.003983 -0.048762
0.005267 -0.048461
0.006483 -0.048166
0.007643 -0.047867
0.008764 -0.047556
0.009865 -0.047234
0.010966 -0.046914
0.012085 -0.046616
0.013237 -0.046371
0.014435 -0.046208
0.015675 -0.046148
0.016939 -0.046201
0.018192 -0.046366
0.019384 -0.046629
0.020465 -0.046975
0.021387 -0.047386
0.022115 -0.047846
0.022622 -0.048342
0.022895 -0.048861
0.022934 -0.049393
0.022748 -0.049926
0.022354 -0.050450
0.021779 -0.050956
0.021056 -0.051440
0.020224 -0.051904
0.019324 -0.052358
0.018397 -0.052820
0.017481 -0.053305
0.016596 -0.053827
0.015751 -0.054386
0.014933 -0.054973
0.014119 -0.055569
0.013280 -0.056155
0.012390 -0.056708
0.011427 -0.057211
0.010379 -0.057650
0.009241 -0.058012
0.008016 -0.058286
0.006711 -0.058460
0.005339 -0.058528
0.003911 -0.058485
0.002437 -0.058333
0.000925 -0.058080
-0.000622 -0.057736
-0.002208 -0.057318
-0.003838 -0.056842
-0.005518 -0.056316
-0.007244 -0.055747
-0.009004 -0.055132
-0.010775 -0.054466
-0.012526 -0.053743
-0.014225 -0.052959
-0.015840 -0.052112
-0.017341 -0.051204
-0.018704 -0.050237
-0.019908 -0.049215
-0.020942 -0.048139
-0.021799 -0.047010
-0.022484 -0.045826
-0.023010 -0.044585
-0.023400 -0.043284
-0.023686 -0.041918
-0.023909 -0.040484
-0.024112 -0.038978
-0.024338 -0.037401
-0.024615 -0.035755
-0.024955 -0.034047
-0.025346 -0.032291
-0.025756 -0.030504
-0.026141 -0.028706
-0.026455 -0.026913
-0.026654 -0.025142
-0.026701 -0.023407
-0.026571 -0.021717
-0.026246 -0.020080
-0.025722 -0.018498
-0.025001 -0.016971
-0.024101 -0.015495
-0.023049 -0.014062
-0.021884 -0.012660
-0.020649 -0.011272
-0.019391 -0.009881
-0.018147 -0.008472
-0.016943 -0.007037
-0.015789 -0.005580
-0.014677 -0.004114
-0.013586 -0.002658
-0.012489 -0.001237
-0.011362 0.000126
-0.010183 0.001408
-0.008938 0.002589
-0.007618 0.003655
-0.006226 0.004596
-0.004766 0.005406
-0.003250 0.006086
-0.001693 0.006637
-0.000114 0.007070
0.001465 0.007395
0.003023 0.007628
0.030804 -0.019096
0.032492 -0.018676
0.034117 -0.018288
0.035686 -0.017915
0.037210 -0.017543
0.038698 -0.017156
0.040158 -0.016746
0.041590 -0.016316
0.042989 -0.015879
0.044341 -0.015458
0.045629 -0.015083
0.046830 -0.014783
0.047924 -0.014586
0.048886 -0.014512
0.049691 -0.014577
0.050313 -0.014787
0.050730 -0.015144
0.050923 -0.015642
0.050882 -0.016270
0.050601 -0.017013
0.050086 -0.017854
0.049347 -0.018771
0.048404 -0.019741
0.047283 -0.020742
0.046014 -0.021754
0.044628 -0.022759
0.043156 -0.023750
0.041623 -0.024726
0.040050 -0.025694
0.038449 -0.026664
0.036826 -0.027647
0.035182 -0.028651
0.033509 -0.029679
0.031799 -0.030730
0.030040 -0.031794
0.028224 -0.032862
0.026347 -0.033916
0.024408 -0.034941
0.022411 -0.035917
0.020364 -0.036829
0.018276 -0.037662
0.016157 -0.038406
0.014017 -0.039057
0.011867 -0.039615
0.009711 -0.040084
0.007554 -0.040473
0.005395 -0.040795
0.003236 -0.041060
0.001084 -0.041278
-0.001051 -0.041454
-0.003147 -0.041586
-0.005183 -0.041670
-0.007134 -0.041701
-0.008975 -0.041671
-0.010688 -0.041572
-0.012254 -0.041396
-0.013658 -0.041130
-0.014889 -0.040765
-0.015940 -0.040290
-0.016808 -0.039697
-0.017497 -0.038983
-0.018019 -0.038148
-0.018389 -0.037195
-0.018628 -0.036133
-0.018762 -0.034970
-0.018818 -0.033721
-0.018823 -0.032397
-0.018796 -0.031010
-0.018746 -0.029568
-0.018668 -0.028078
-0.018550 -0.026543
-0.018371 -0.024966
-0.018112 -0.023350
-0.017756 -0.021698
-0.017290 -0.020012
-0.016711 -0.018297
-0.016015 -0.016554
-0.015207 -0.014790
-0.014293 -0.013010
-0.013284 -0.011220
-0.012190 -0.009428
-0.011023 -0.007639
-0.009796 -0.005858
-0.008522 -0.004089
-0.007212 -0.002335
-0.005873 -0.000598
-0.004512 0.001121
-0.003130 0.002819
-0.001727 0.004492
-0.000308 0.006134
0.001120 0.007732
0.002543 0.009271
0.003942 0.010735
0.005295 0.012105
0.006580 0.013369
0.007777 0.014513
0.008869 0.015529
0.009845 0.016411
0.010698 0.017154
0.011425 0.017759
0.012025 0.018228
-0.007980 0.050259
-0.006122 0.050702
-0.004186 0.051037
-0.002173 0.051279
-0.000087 0.051445
0.002060 0.051553
0.004251 0.051617
0.006459 0.051646
0.008656 0.051642
0.010811 0.051599
0.012896 0.051508
0.014882 0.051353
0.016742 0.051121
0.018452 0.050795
0.019985 0.050360
0.021321 0.049802
0.022449 0.049110
0.023366 0.048275
0.024074 0.047298
0.024586 0.046182
0.024917 0.044940
0.025092 0.043588
0.025138 0.042148
0.025090 0.040640
0.024983 0.039083
0.024855 0.037490
0.024736 0.035861
0.024650 0.034189
0.024605 0.032459
0.024598 0.030659
0.024605 0.028779
0.024590 0.026818
0.024510 0.024781
0.024323 0.022677
0.023993 0.020517
0.023498 0.018315
0.022826 0.016090
0.021979 0.013864
0.020964 0.011660
0.019797 0.009499
0.018499 0.007398
0.017094 0.005369
0.015612 0.003418
0.014087 0.001540
0.012550 -0.000273
0.011029 -0.002039
0.009547 -0.003769
0.008112 -0.005472
0.006725 -0.007143
0.005376 -0.008767
0.004054 -0.010321
0.002747 -0.011781
0.001448 -0.013128
0.000156 -0.014346
-0.001129 -0.015429
-0.002403 -0.016369
-0.003665 -0.017156
-0.004907 -0.017774
-0.006123 -0.018208
-0.007308 -0.018447
-0.008459 -0.018492
-0.009575 -0.018353
-0.010662 -0.018050
-0.011731 -0.017605
-0.012801 -0.017046
-0.013897 -0.016393
-0.015040 -0.015664
-0.016240 -0.014867
-0.017494 -0.014005
-0.018778 -0.013078
-0.020057 -0.012083
-0.021287 -0.011021
-0.022422 -0.009897
-0.023421 -0.008719
-0.024252 -0.007498
-0.024890 -0.006244
-0.025324 -0.004961
-0.025554 -0.003653
-0.025594 -0.002319
-0.025471 -0.000954
-0.025221 0.000451
-0.024888 0.001904
-0.024518 0.003412
-0.024152 0.004978
-0.023817 0.006598
-0.023523 0.008256
-0.023259 0.009927
-0.022998 0.011581
-0.022702 0.013186
-0.022331 0.014712
-0.021849 0.016132
-0.021228 0.017422
-0.020451 0.018564
-0.019511 0.019543
-0.018410 0.020350
-0.017163 0.020982
-0.015791 0.021444
-0.014330 0.021747
-0.012825 0.021913
-0.011329 0.021970
-0.009896 0.021951
-0.018699 -0.020548
-0.017209 -0.020198
-0.015901 -0.019888
-0.014793 -0.019620
-0.013861 -0.019379
-0.013052 -0.019141
-0.012304 -0.018881
-0.011557 -0.018577
-0.010764 -0.018215
-0.009888 -0.017786
-0.008900 -0.017289
-0.007781 -0.016725
-0.006518 -0.016103
-0.005108 -0.015433
-0.003555 -0.014731
-0.001877 -0.014009
-0.000096 -0.013280
0.001754 -0.012551
0.003634 -0.011828
0.005501 -0.011112
0.007315 -0.010400
0.009043 -0.009686
0.010662 -0.008958
0.012164 -0.008202
0.013549 -0.007411
0.014819 -0.006584
0.015976 -0.005734
0.017019 -0.004880
0.017945 -0.004046
0.018754 -0.003255
0.019446 -0.002534
0.020018 -0.001907
0.020469 -0.001394
0.020791 -0.001011
0.020973 -0.000766
0.021003 -0.000661
0.020868 -0.000692
0.020558 -0.000847
0.020069 -0.001109
0.019410 -0.001451
0.018600 -0.001839
0.017672 -0.002233
0.016664 -0.002586
0.015616 -0.002860
0.014553 -0.003032
0.013478 -0.003104
0.012374 -0.003105
0.011213 -0.003077
0.009964 -0.003066
0.008604 -0.003106
0.007115 -0.003221
0.005490 -0.003421
0.003725 -0.003707
0.001820 -0.004078
-0.000219 -0.004526
-0.002381 -0.005043
-0.004650 -0.005621
-0.007001 -0.006246
-0.009405 -0.006906
-0.011836 -0.007583
-0.014270 -0.008264
-0.016694 -0.008935
-0.019103 -0.009587
-0.021509 -0.010221
-0.023931 -0.010844
-0.026388 -0.011468
-0.028884 -0.012095
-0.031405 -0.012718
-0.033919 -0.013317
-0.036383 -0.013864
-0.038752 -0.014331
-0.040983 -0.014695
-0.043033 -0.014938
-0.044869 -0.015053
-0.046457 -0.015037
-0.047771 -0.014891
-0.048786 -0.014620
-0.049485 -0.014230
-0.049862 -0.013735
-0.049933 -0.013153
-0.049734 -0.012507
-0.049325 -0.011830
-0.048788 -0.011162
-0.048219 -0.010545
-0.047712 -0.010016
-0.047335 -0.009598
-0.047115 -0.009284
-0.047021 -0.009043
-0.046982 -0.008828
-0.046907 -0.008588
-0.046705 -0.008285
-0.046301 -0.007895
-0.045636 -0.007405
-0.044669 -0.006815
-0.043372 -0.006132
-0.041734 -0.005363
-0.039754 -0.004522
-0.037446 -0.003624
-0.034835 -0.002686
-0.031961 -0.001725
-0.028870 -0.000758
-0.007322 0.010261
-0.005595 0.010722
-0.003863 0.011128
-0.002133 0.011485
-0.000412 0.011806
0.001293 0.012105
0.002974 0.012395
0.004620 0.012684
0.006215 0.012974
0.007741 0.013258
0.009182 0.013525
0.010521 0.013755
0.011748 0.013932
0.012855 0.014038
0.013839 0.014058
0.014695 0.013981
0.015422 0.013798
0.016019 0.013507
0.016487 0.013105
0.016830 0.012595
0.017054 0.011983
0.017169 0.011277
0.017186 0.010489
0.017121 0.009632
0.016990 0.008720
0.016811 0.007764
0.016602 0.006768
0.016377 0.005733
0.016150 0.004647
0.015928 0.003499
0.015717 0.002278
0.015513 0.000977
0.015307 -0.000401
0.015078 -0.001847
0.014808 -0.003349
0.014473 -0.004889
0.014056 -0.006448
0.013542 -0.008008
0.012924 -0.009552
0.012198 -0.011061
0.011365 -0.012521
0.010428 -0.013918
0.009397 -0.015244
0.008282 -0.016493
0.007093 -0.017667
0.005846 -0.018772
0.004552 -0.019820
0.003226 -0.020825
0.001881 -0.021801
0.000534 -0.022754
-0.000800 -0.023680
-0.002110 -0.024572
-0.003388 -0.025413
-0.004629 -0.026188
-0.005833 -0.026883
-0.007001 -0.027483
-0.008132 -0.027977
-0.009229 -0.028354
-0.010291 -0.028604
-0.011319 -0.028721
-0.012312 -0.028701
-0.013274 -0.028543
-0.014211 -0.028252
-0.015133 -0.027840
-0.016058 -0.027319
-0.017006 -0.026705
-0.018005 -0.026015
-0.019077 -0.025262
-0.020233 -0.024454
-0.021471 -0.023592
-0.022767 -0.022674
-0.024087 -0.021694
-0.025395 -0.020643
-0.026651 -0.019514
-0.027824 -0.018304
-0.028889 -0.017007
-0.029825 -0.015622
-0.030617 -0.014150
-0.031254 -0.012591
-0.031733 -0.010951
-0.032053 -0.009237
-0.032223 -0.007456
-0.032256 -0.005617
-0.032174 -0.003728
-0.032004 -0.001803
-0.031773 0.000147
-0.031506 0.002103
-0.031218 0.004049
-0.030910 0.005966
-0.030567 0.007836
-0.030167 0.009645
-0.029682 0.011379
-0.029088 0.013025
-0.028369 0.014576
-0.027515 0.016025
-0.026527 0.017367
-0.025409 0.018604
-0.024173 0.019736
-0.022834 0.020768
-0.021414 0.021705
-0.019938 0.022556
0.010440 0.010296
0.012194 0.010764
0.013888 0.011270
0.015503 0.011824
0.017030 0.012436
0.018462 0.013114
0.019796 0.013861
0.021029 0.014674
0.022160 0.015542
0.023184 0.016446
0.024100 0.017361
0.024909 0.018260
0.025617 0.019117
0.026229 0.019907
0.026753 0.020609
0.027191 0.021208
0.027538 0.021695
0.027781 0.022067
0.027904 0.022329
0.027887 0.022491
0.027718 0.022567
0.027390 0.022574
0.026905 0.022532
0.026274 0.022463
0.025511 0.022387
0.024633 0.022320
0.023653 0.022273
0.022586 0.022246
0.021442 0.022230
0.020230 0.022208
0.018962 0.022158
0.017646 0.022057
0.016292 0.021886
0.014902 0.021629
0.013473 0.021281
0.011997 0.020840
0.010460 0.020310
0.008851 0.019701
0.007162 0.019021
0.005389 0.018282
0.003536 0.017496
0.001611 0.016677
-0.000375 0.015839
-0.002413 0.014999
-0.004492 0.014167
-0.006608 0.013356
-0.008756 0.012570
-0.010933 0.011812
-0.013133 0.011083
-0.015349 0.010381
-0.017570 0.009707
-0.019786 0.009065
-0.021982 0.008458
-0.024145 0.007891
-0.026257 0.007364
-0.028296 0.006874
-0.030238 0.006417
-0.032057 0.005985
-0.033729 0.005570
-0.035229 0.005165
-0.036541 0.004766
-0.037653 0.004372
-0.038571 0.003983
-0.039308 0.003599
-0.039893 0.003221
-0.040360 0.002848
-0.040746 0.002484
-0.041086 0.002137
-0.041401 0.001824
-0.041702 0.001566
-0.041987 0.001389
-0.042236 0.001313
-0.042424 0.001352
-0.042513 0.001509
-0.042466 0.001775
-0.042247 0.002138
-0.041825 0.002578
-0.041178 0.003076
-0.040295 0.003613
-0.039174 0.004172
-0.037826 0.004736
-0.036271 0.005291
-0.034538 0.005825
-0.032663 0.006331
-0.030685 0.006806
-0.028642 0.007252
-0.026569 0.007678
-0.024490 0.008093
-0.022419 0.008506
-0.020361 0.008922
-0.018312 0.009336
-0.016264 0.009735
-0.014210 0.010102
-0.012146 0.010419
-0.010072 0.010666
-0.007993 0.010830
-0.005918 0.010898
-0.003861 0.010862
-0.001835 0.010719
0.000143 0.010466
0.002057 0.010107
-0.004116 -0.008916
-0.002553 -0.008531
-0.001100 -0.008106
0.000230 -0.007627
0.001429 -0.007087
0.002490 -0.006486
0.003409 -0.005832
0.004182 -0.005142
0.004812 -0.004436
0.005303 -0.003735
0.005667 -0.003061
0.005920 -0.002434
0.006081 -0.001870
0.006167 -0.001384
0.006190 -0.000983
0.006154 -0.000668
0.006054 -0.000433
0.005876 -0.000267
0.005602 -0.000151
0.005216 -0.000068
0.004708 0.000002
0.004073 0.000077
0.003312 0.000169
0.002430 0.000287
0.001434 0.000430
0.000337 0.000591
-0.000847 0.000757
-0.002100 0.000910
-0.003400 0.001035
-0.004727 0.001115
-0.006058 0.001138
-0.007380 0.001096
-0.008681 0.000984
-0.009963 0.000800
-0.011228 0.000549
-0.012488 0.000233
-0.013750 -0.000141
-0.015023 -0.000570
-0.016313 -0.001048
-0.017624 -0.001575
-0.018960 -0.002146
-0.020325 -0.002762
-0.021725 -0.003420
-0.023166 -0.004121
-0.024650 -0.004860
-0.026176 -0.005633
-0.027734 -0.006431
-0.029314 -0.007239
-0.030903 -0.008041
-0.032492 -0.008816
-0.034078 -0.009547
-0.035655 -0.010217
-0.037210 -0.010816
-0.038721 -0.011339
-0.040157 -0.011790
-0.041480 -0.012179
-0.042658 -0.012519
-0.043661 -0.012827
-0.044470 -0.013119
-0.045077 -0.013414
-0.045491 -0.013728
-0.045733 -0.014074
-0.045840 -0.014462
-0.045856 -0.014898
-0.045827 -0.015375
-0.045793 -0.015878
-0.045786 -0.016377
-0.045830 -0.016830
-0.045938 -0.017189
-0.046115 -0.017407
-0.046348 -0.017446
-0.046608 -0.017283
-0.046844 -0.016914
-0.046998 -0.016351
-0.047006 -0.015617
-0.046814 -0.014741
-0.046378 -0.013757
-0.045670 -0.012699
-0.044681 -0.011605
-0.043419 -0.010508
-0.041911 -0.009440
-0.040200 -0.008430
-0.038342 -0.007497
-0.036399 -0.006652
-0.034430 -0.005891
-0.032486 -0.005200
-0.030603 -0.004550
-0.028797 -0.003911
-0.027063 -0.003255
-0.025383 -0.002563
-0.023724 -0.001831
-0.022048 -0.001066
-0.020319 -0.000280
-0.018507 0.000509
-0.016593 0.001284
-0.014568 0.002030
-0.012438 0.002729
-0.010216 0.003369
-0.007925 0.003938
-0.005592 0.004429
-0.003247 0.004840
-0.022483 0.034459
-0.020911 0.034877
-0.019335 0.035216
-0.017755 0.035483
-0.016172 0.035683
-0.014588 0.035817
-0.013011 0.035886
-0.011452 0.035882
-0.009927 0.035797
-0.008451 0.035620
-0.007037 0.035340
-0.005698 0.034949
-0.004442 0.034440
-0.003276 0.033810
-0.002209 0.033057
-0.001249 0.032184
-0.000402 0.031195
0.000323 0.030097
0.000922 0.028900
0.001394 0.027616
0.001741 0.026259
0.001971 0.024846
0.002093 0.023393
0.002118 0.021914
0.002057 0.020422
0.001917 0.018924
0.001705 0.017424
0.001426 0.015918
0.001085 0.014403
0.000688 0.012876
0.000241 0.011333
-0.000255 0.009772
-0.000796 0.008196
-0.001384 0.006608
-0.002021 0.005015
-0.002711 0.003424
-0.003455 0.001846
-0.004254 0.000291
-0.005108 -0.001227
-0.006015 -0.002694
-0.006974 -0.004097
-0.007985 -0.005422
-0.009054 -0.006658
-0.010187 -0.007798
-0.011397 -0.008837
-0.012693 -0.009773
-0.014082 -0.010607
-0.015560 -0.011338
-0.017114 -0.011965
-0.018724 -0.012485
-0.020362 -0.012895
-0.021999 -0.013193
-0.023606 -0.013380
-0.025156 -0.013457
-0.026625 -0.013430
-0.027991 -0.013303
-0.029238 -0.013084
-0.030353 -0.012781
-0.031329 -0.012405
-0.032167 -0.011963
-0.032875 -0.011464
-0.033471 -0.010913
-0.033981 -0.010315
-0.034434 -0.009676
-0.034864 -0.008997
-0.035298 -0.008283
-0.035754 -0.007536
-0.036238 -0.006756
-0.036742 -0.005943
-0.037246 -0.005100
-0.037723 -0.004227
-0.038145 -0.003327
-0.038481 -0.002405
-0.038707 -0.001467
-0.038802 -0.000521
-0.038752 0.000428
-0.038547 0.001371
-0.038184 0.002302
-0.037669 0.003215
-0.037012 0.004108
-0.036231 0.004980
-0.035349 0.005830
-0.034390 0.006661
-0.033378 0.007475
-0.032331 0.008273
-0.031262 0.009055
-0.030171 0.009817
-0.029050 0.010552
-0.027887 0.011251
-0.026664 0.011902
-0.025365 0.012493
-0.023979 0.013010
-0.022498 0.013442
-0.020921 0.013779
-0.019254 0.014015
-0.017507 0.014146
-0.015695 0.014172
-0.013837 0.014096
-0.011953 0.013925
-0.010065 0.013666
-0.008191 0.013331
0.026705 0.000664
0.028426 0.001126
0.030116 0.001576
0.031774 0.002027
0.033400 0.002495
0.035000 0.002994
0.036574 0.003530
0.038125 0.004102
0.039649 0.004696
0.041139 0.005287
0.042588 0.005846
0.043988 0.006338
0.045328 0.006736
0.046593 0.007017
0.047763 0.007167
0.048809 0.007184
0.049701 0.007070
0.050409 0.006838
0.050905 0.006505
0.051172 0.006088
0.051199 0.005606
0.050986 0.005079
0.050544 0.004525
0.049894 0.003964
0.049066 0.003413
0.048097 0.002885
0.047022 0.002384
0.045879 0.001903
0.044697 0.001422
0.043497 0.000914
0.042294 0.000351
0.041086 -0.000286
0.039861 -0.001006
0.038595 -0.001802
0.037256 -0.002660
0.035811 -0.003559
0.034231 -0.004475
0.032493 -0.005387
0.030583 -0.006274
0.028499 -0.007120
0.026245 -0.007914
0.023836 -0.008646
0.021292 -0.009313
0.018636 -0.009914
0.015894 -0.010450
0.013093 -0.010928
0.010257 -0.011357
0.007409 -0.011749
0.004572 -0.012112
0.001768 -0.012451
-0.000981 -0.012768
-0.003653 -0.013054
-0.006230 -0.013303
-0.008698 -0.013505
-0.011042 -0.013652
-0.013251 -0.013739
-0.015312 -0.013761
-0.017213 -0.013715
-0.018939 -0.013601
-0.020481 -0.013416
-0.021836 -0.013161
-0.023008 -0.012836
-0.024009 -0.012444
-0.024859 -0.011990
-0.025584 -0.011480
-0.026216 -0.010919
-0.026785 -0.010316
-0.027316 -0.009676
-0.027821 -0.009002
-0.028296 -0.008298
-0.028723 -0.007566
-0.029074 -0.006809
-0.029319 -0.006031
-0.029429 -0.005237
-0.029382 -0.004433
-0.029161 -0.003624
-0.028754 -0.002811
-0.028159 -0.001994
-0.027377 -0.001173
-0.026418 -0.000347
-0.025296 0.000487
-0.024031 0.001333
-0.022649 0.002193
-0.021175 0.003073
-0.019637 0.003974
-0.018055 0.004897
-0.016441 0.005839
-0.014802 0.006790
-0.013134 0.007740
-0.011433 0.008671
-0.009695 0.009561
-0.007924 0.010390
-0.006127 0.011137
-0.004320 0.011786
-0.002522 0.012330
-0.000755 0.012765
0.000960 0.013095
0.002600 0.013325
0.004146 0.013464
0.005578 0.013524
0.006881 0.013519
-0.041177 0.026943
-0.039589 0.027320
-0.038016 0.027656
-0.036449 0.027922
-0.034877 0.028091
-0.033292 0.028144
-0.031687 0.028067
-0.030056 0.027854
-0.028397 0.027504
-0.026713 0.027021
-0.025010 0.026411
-0.023300 0.025682
-0.021598 0.024845
-0.019924 0.023910
-0.018296 0.022885
-0.016732 0.021779
-0.015247 0.020594
-0.013853 0.019333
-0.012555 0.017997
-0.011356 0.016584
-0.010258 0.015098
-0.009260 0.013543
-0.008363 0.011927
-0.007570 0.010264
-0.006883 0.008566
-0.006308 0.006848
-0.005849 0.005124
-0.005512 0.003405
-0.005303 0.001698
-0.005226 0.000009
-0.005281 -0.001662
-0.005465 -0.003318
-0.005769 -0.004964
-0.006181 -0.006607
-0.006687 -0.008253
-0.007269 -0.009908
-0.007916 -0.011573
-0.008619 -0.013244
-0.009374 -0.014907
-0.010188 -0.016541
-0.011069 -0.018123
-0.012029 -0.019630
-0.013082 -0.021041
-0.014245 -0.022344
-0.015534 -0.023533
-0.016965 -0.024607
-0.018551 -0.025571
-0.020292 -0.026431
-0.022173 -0.027193
-0.024165 -0.027862
-0.026227 -0.028439
-0.028318 -0.028924
-0.030394 -0.029312
-0.032419 -0.029597
-0.034366 -0.029768
-0.036211 -0.029815
-0.037936 -0.029726
-0.039525 -0.029494
-0.040962 -0.029115
-0.042238 -0.028590
-0.043347 -0.027924
-0.044292 -0.027130
-0.045088 -0.026226
-0.045755 -0.025232
-0.046325 -0.024173
-0.046828 -0.023076
-0.047292 -0.021962
-0.047737 -0.020846
-0.048163 -0.019734
-0.048561 -0.018620
-0.048912 -0.017486
-0.049199 -0.016309
-0.049407 -0.015063
-0.049524 -0.013726
-0.049537 -0.012285
-0.049429 -0.010737
-0.049177 -0.009093
-0.048757 -0.007374
-0.048143 -0.005605
-0.047318 -0.003816
-0.046274 -0.002035
-0.045011 -0.000288
-0.043542 0.001402
-0.041890 0.003016
-0.040082 0.004541
-0.038153 0.005971
-0.036136 0.007307
-0.034063 0.008557
-0.031961 0.009738
-0.029854 0.010869
-0.027759 0.011969
-0.025692 0.013049
-0.023658 0.014112
-0.021655 0.015148
-0.019674 0.016137
-0.017699 0.017051
-0.015715 0.017862
-0.013709 0.018544
-0.011672 0.019076
-0.009603 0.019444
-0.007506 0.019643
0.019808 -0.049385
0.021497 -0.048946
0.023101 -0.048400
0.024602 -0.047732
0.025985 -0.046935
0.027242 -0.046011
0.028368 -0.044970
0.029363 -0.043835
0.030232 -0.042636
0.030992 -0.041408
0.031664 -0.040190
0.032282 -0.039021
0.032876 -0.037935
0.033468 -0.036958
0.034064 -0.036102
0.034645 -0.035365
0.035176 -0.034732
0.035615 -0.034180
0.035922 -0.033683
0.036069 -0.033214
0.036042 -0.032749
0.035837 -0.032263
0.035461 -0.031734
0.034929 -0.031141
0.034257 -0.030473
0.033467 -0.029725
0.032581 -0.028906
0.031628 -0.028040
0.030639 -0.027158
0.029652 -0.026301
0.028703 -0.025510
0.027819 -0.024819
0.027005 -0.024251
0.026242 -0.023815
0.025489 -0.023503
0.024698 -0.023300
0.023820 -0.023187
0.022822 -0.023145
0.021683 -0.023157
0.020396 -0.023204
0.018962 -0.023270
0.017392 -0.023335
0.015698 -0.023382
0.013897 -0.023394
0.012005 -0.023360
0.010043 -0.023273
0.008030 -0.023135
0.005990 -0.022956
0.003946 -0.022749
0.001921 -0.022530
-0.000070 -0.022316
-0.002017 -0.022119
-0.003918 -0.021948
-0.005768 -0.021812
-0.007563 -0.021721
-0.009292 -0.021684
-0.010942 -0.021706
-0.012500 -0.021789
-0.013953 -0.021932
-0.015293 -0.022127
-0.016517 -0.022365
-0.017629 -0.022636
-0.018643 -0.022930
-0.019577 -0.023238
-0.020456 -0.023552
-0.021306 -0.023862
-0.022151 -0.024153
-0.023010 -0.024404
-0.023895 -0.024588
-0.024809 -0.024678
-0.025741 -0.024653
-0.026664 -0.024503
-0.027537 -0.024231
-0.028313 -0.023851
-0.028942 -0.023382
-0.029383 -0.022845
-0.029602 -0.022256
-0.029579 -0.021633
-0.029309 -0.020988
-0.028796 -0.020333
-0.028060 -0.019679
-0.027131 -0.019038
-0.026047 -0.018415
-0.024854 -0.017812
-0.023599 -0.017224
-0.022327 -0.016637
-0.021072 -0.016029
-0.019857 -0.015377
-0.018685 -0.014663
-0.017544 -0.013877
-0.016411 -0.013023
-0.015259 -0.012110
-0.014061 -0.011151
-0.012796 -0.010162
-0.011450 -0.009158
-0.010017 -0.008152
-0.008498 -0.007154
-0.006900 -0.006179
-0.005241 -0.005237
-0.003545 -0.004339
-0.001839 -0.003491
-0.006039 -0.015702
-0.004451 -0.015343
-0.002878 -0.015093
-0.001322 -0.014941
0.000218 -0.014873
0.001748 -0.014867
0.003274 -0.014898
0.004804 -0.014942
0.006337 -0.014985
0.007863 -0.015025
0.009361 -0.015071
0.010804 -0.015144
0.012166 -0.015265
0.013421 -0.015456
0.014547 -0.015732
0.015525 -0.016106
0.016340 -0.016587
0.016980 -0.017180
0.017439 -0.017885
0.017713 -0.018702
0.017803 -0.019625
0.017716 -0.020643
0.017464 -0.021741
0.017061 -0.022904
0.016527 -0.024109
0.015882 -0.025338
0.015149 -0.026569
0.014342 -0.027790
0.013476 -0.028991
0.012556 -0.030173
0.011586 -0.031336
0.010567 -0.032487
0.009502 -0.033629
0.008394 -0.034762
0.007245 -0.035887
0.006061 -0.037001
0.004848 -0.038101
0.003610 -0.039181
0.002355 -0.040230
0.001089 -0.041235
-0.000182 -0.042184
-0.001456 -0.043061
-0.002729 -0.043858
-0.004004 -0.044567
-0.005288 -0.045188
-0.006596 -0.045727
-0.007950 -0.046194
-0.009378 -0.046602
-0.010905 -0.046965
-0.012545 -0.047292
-0.014296 -0.047583
-0.016133 -0.047835
-0.018018 -0.048036
-0.019902 -0.048172
-0.021739 -0.048233
-0.023486 -0.048208
-0.025107 -0.048087
-0.026571 -0.047862
-0.027854 -0.047523
-0.028938 -0.047058
-0.029809 -0.046458
-0.030468 -0.045715
-0.030922 -0.044826
-0.031192 -0.043793
-0.031306 -0.042624
-0.031304 -0.041332
-0.031228 -0.039940
-0.031122 -0.038470
-0.031017 -0.036949
-0.030928 -0.035394
-0.030848 -0.033821
-0.030748 -0.032234
-0.030588 -0.030636
-0.030325 -0.029023
-0.029923 -0.027394
-0.029357 -0.025745
-0.028613 -0.024076
-0.027690 -0.022386
-0.026596 -0.020673
-0.025348 -0.018935
-0.023971 -0.017173
-0.022492 -0.015383
-0.020941 -0.013568
-0.019346 -0.011731
-0.017729 -0.009880
-0.016105 -0.008025
-0.014482 -0.006179
-0.012859 -0.004354
-0.011229 -0.002558
-0.009579 -0.000798
-0.007899 0.000920
-0.006182 0.002585
-0.004433 0.004182
-0.002664 0.005694
-0.000894 0.007101
0.000851 0.008387
0.002546 0.009540
0.004165 0.010553
0.005681 0.011426
0.007070 0.012161
0.008310 0.012763
0.049319 0.014043
0.051119 0.014498
0.052795 0.014871
0.054342 0.015186
0.055764 0.015472
0.057073 0.015765
0.058286 0.016095
0.059418 0.016489
0.060476 0.016961
0.061460 0.017507
0.062359 0.018110
0.063162 0.018737
0.063858 0.019347
0.064443 0.019895
0.064921 0.020337
0.065294 0.020634
0.065561 0.020758
0.065712 0.020693
0.065725 0.020438
0.065574 0.020006
0.065233 0.019421
0.064684 0.018713
0.063919 0.017915
0.062944 0.017064
0.061775 0.016198
0.060435 0.015350
0.058955 0.014554
0.057365 0.013832
0.055695 0.013195
0.053970 0.012643
0.052217 0.012156
0.050459 0.011706
0.048721 0.011257
0.047024 0.010771
0.045382 0.010216
0.043798 0.009571
0.042260 0.008829
0.040743 0.007995
0.039221 0.007083
0.037666 0.006113
0.036057 0.005106
0.034381 0.004084
0.032633 0.003068
0.030816 0.002080
0.028936 0.001136
0.027002 0.000252
0.025027 -0.000563
0.023023 -0.001303
0.021007 -0.001968
0.018994 -0.002564
0.017005 -0.003100
0.015062 -0.003587
0.013186 -0.004035
0.011394 -0.004450
0.009696 -0.004837
0.008100 -0.005196
0.006607 -0.005528
0.005218 -0.005831
0.003935 -0.006102
0.002759 -0.006337
0.001693 -0.006532
0.000738 -0.006683
-0.000105 -0.006783
-0.000840 -0.006828
-0.001472 -0.006814
-0.002011 -0.006740
-0.002469 -0.006604
-0.002859 -0.006407
-0.003195 -0.006146
-0.003488 -0.005820
-0.003747 -0.005424
-0.003975 -0.004955
-0.004170 -0.004411
-0.004325 -0.003795
-0.004425 -0.003116
-0.004456 -0.002385
-0.004401 -0.001617
-0.004246 -0.000827
-0.003979 -0.000031
-0.003595 0.000759
-0.003093 0.001534
-0.002480 0.002285
-0.001766 0.003006
-0.000967 0.003695
-0.000103 0.004353
0.000807 0.004985
0.001738 0.005601
0.002670 0.006215
0.003583 0.006843
0.004460 0.007496
0.005292 0.008182
0.006074 0.008897
0.006805 0.009628
0.007490 0.010356
0.008134 0.011056
0.008740 0.011706
0.009312 0.012285
0.009848 0.012773
0.010346 0.013158
0.010802 0.013431
0.011207 0.013586
0.007854 0.018318
0.009485 0.018740
0.011041 0.019151
0.012519 0.019562
0.013921 0.019981
0.015246 0.020412
0.016492 0.020851
0.017656 0.021284
0.018730 0.021693
0.019708 0.022055
0.020587 0.022347
0.021367 0.022548
0.022049 0.022641
0.022634 0.022614
0.023116 0.022463
0.023489 0.022187
0.023739 0.021793
0.023853 0.021294
0.023816 0.020705
0.023621 0.020043
0.023267 0.019329
0.022761 0.018581
0.022114 0.017818
0.021342 0.017054
0.020461 0.016301
0.019487 0.015559
0.018431 0.014824
0.017306 0.014081
0.016123 0.013314
0.014894 0.012503
0.013631 0.011633
0.012343 0.010690
0.011036 0.009668
0.009708 0.008570
0.008356 0.007400
0.006974 0.006169
0.005555 0.004891
0.004094 0.003579
0.002589 0.002250
0.001043 0.000918
-0.000542 -0.000401
-0.002161 -0.001692
-0.003809 -0.002943
-0.005486 -0.004142
-0.007193 -0.005280
-0.008929 -0.006354
-0.010694 -0.007359
-0.012484 -0.008293
-0.014290 -0.009154
-0.016099 -0.009939
-0.017897 -0.010645
-0.019671 -0.011271
-0.021405 -0.011816
-0.023084 -0.012282
-0.024694 -0.012671
-0.026220 -0.012988
-0.027646 -0.013235
-0.028960 -0.013418
-0.030149 -0.013541
-0.031206 -0.013604
-0.032130 -0.013611
-0.032931 -0.013559
-0.033630 -0.013448
-0.034254 -0.013273
-0.034838 -0.013032
-0.035412 -0.012721
-0.035998 -0.012332
-0.036603 -0.011856
-0.037220 -0.011287
-0.037827 -0.010619
-0.038396 -0.009853
-0.038892 -0.008993
-0.039281 -0.008049
-0.039532 -0.007032
-0.039619 -0.005957
-0.039520 -0.004838
-0.039221 -0.003688
-0.038717 -0.002522
-0.038013 -0.001351
-0.037121 -0.000185
-0.036066 0.000970
-0.034883 0.002110
-0.033611 0.003236
-0.032293 0.004351
-0.030966 0.005458
-0.029658 0.006560
-0.028381 0.007659
-0.027132 0.008750
-0.025894 0.009824
-0.024642 0.010864
-0.023347 0.011851
-0.021984 0.012764
-0.020536 0.013584
-0.018990 0.014291
-0.017345 0.014871
-0.015604 0.015314
-0.013779 0.015611
-0.011884 0.015762
-0.009939 0.015766
-0.007966 0.015631
-0.005986 0.015367
-0.025943 -0.011894
-0.024218 -0.011439
-0.022469 -0.010981
-0.020694 -0.010541
-0.018882 -0.010134
-0.017015 -0.009774
-0.015075 -0.009468
-0.013043 -0.009221
-0.010908 -0.009032
-0.008665 -0.008898
-0.006318 -0.008817
-0.003884 -0.008787
-0.001384 -0.008808
0.001152 -0.008885
0.003693 -0.009023
0.006213 -0.009229
0.008688 -0.009509
0.011104 -0.009869
0.013451 -0.010312
0.015725 -0.010837
0.017926 -0.011438
0.020054 -0.012099
0.022113 -0.012799
0.024107 -0.013511
0.026038 -0.014206
0.027903 -0.014859
0.029691 -0.015456
0.031384 -0.015991
0.032961 -0.016470
0.034400 -0.016907
0.035681 -0.017327
0.036793 -0.017758
0.037735 -0.018235
0.038512 -0.018792
0.039139 -0.019460
0.039631 -0.020267
0.040000 -0.021227
0.040247 -0.022343
0.040363 -0.023604
0.040333 -0.024978
0.040135 -0.026427
0.039748 -0.027901
0.039158 -0.029353
0.038354 -0.030738
0.037330 -0.032022
0.036080 -0.033183
0.034601 -0.034216
0.032898 -0.035127
0.030989 -0.035934
0.028903 -0.036661
0.026684 -0.037335
0.024385 -0.037985
0.022061 -0.038633
0.019763 -0.039299
0.017530 -0.039991
0.015384 -0.040708
0.013331 -0.041435
0.011363 -0.042146
0.009459 -0.042809
0.007594 -0.043392
0.005737 -0.043870
0.003857 -0.044225
0.001921 -0.044453
-0.000102 -0.044558
-0.002243 -0.044556
-0.004521 -0.044467
-0.006939 -0.044309
-0.009472 -0.044092
-0.012073 -0.043814
-0.014675 -0.043460
-0.017209 -0.043010
-0.019609 -0.042438
-0.021824 -0.041719
-0.023818 -0.040831
-0.025568 -0.039756
-0.027063 -0.038480
-0.028298 -0.037002
-0.029272 -0.035329
-0.029988 -0.033478
-0.030454 -0.031478
-0.030688 -0.029365
-0.030714 -0.027183
-0.030563 -0.024976
-0.030273 -0.022790
-0.029878 -0.020659
-0.029409 -0.018607
-0.028883 -0.016637
-0.028311 -0.014737
-0.027694 -0.012880
-0.027032 -0.011031
-0.026332 -0.009157
-0.025601 -0.007226
-0.024848 -0.005222
-0.024076 -0.003140
-0.023278 -0.000990
-0.022443 0.001203
-0.021549 0.003404
-0.020579 0.005574
-0.019514 0.007671
-0.018346 0.009659
-0.017069 0.011507
0.012344 -0.038002
0.013940 -0.037517
0.015587 -0.036895
0.017230 -0.036163
0.018807 -0.035353
0.020262 -0.034498
0.021555 -0.033630
0.022674 -0.032771
0.023647 -0.031934
0.024528 -0.031124
0.025386 -0.030338
0.026284 -0.029576
0.027255 -0.028832
0.028306 -0.028096
0.029417 -0.027355
0.030559 -0.026598
0.031701 -0.025817
0.032815 -0.025007
0.033875 -0.024165
0.034861 -0.023295
0.035754 -0.022398
0.036540 -0.021481
0.037207 -0.020550
0.037751 -0.019609
0.038176 -0.018662
0.038498 -0.017714
0.038746 -0.016765
0.038961 -0.015819
0.039187 -0.014883
0.039457 -0.013968
0.039781 -0.013089
0.040135 -0.012263
0.040475 -0.011504
0.040743 -0.010823
0.040884 -0.010231
0.040849 -0.009735
0.040602 -0.009339
0.040118 -0.009045
0.039381 -0.008852
0.038384 -0.008758
0.037133 -0.008757
0.035640 -0.008839
0.033928 -0.008992
0.032034 -0.009201
0.029999 -0.009445
0.027875 -0.009702
0.025714 -0.009945
0.023560 -0.010151
0.021441 -0.010300
0.019369 -0.010380
0.017334 -0.010394
0.015318 -0.010352
0.013299 -0.010273
0.011258 -0.010177
0.009183 -0.010084
0.007070 -0.010006
0.004923 -0.009955
0.002750 -0.009937
0.000566 -0.009955
-0.001609 -0.010008
-0.003753 -0.010095
-0.005844 -0.010209
-0.007865 -0.010340
-0.009803 -0.010478
-0.011648 -0.010610
-0.013402 -0.010725
-0.015066 -0.010816
-0.016648 -0.010879
-0.018155 -0.010918
-0.019592 -0.010941
-0.020958 -0.010956
-0.022247 -0.010970
-0.023444 -0.010986
-0.024530 -0.011003
-0.025481 -0.011017
-0.026276 -0.011023
-0.026896 -0.011012
-0.027322 -0.010975
-0.027543 -0.010905
-0.027552 -0.010792
-0.027346 -0.010625
-0.026930 -0.010397
-0.026310 -0.010099
-0.025497 -0.009728
-0.024503 -0.009285
-0.023346 -0.008778
-0.022048 -0.008221
-0.020631 -0.007627
-0.019119 -0.007009
-0.017529 -0.006374
-0.015869 -0.005724
-0.014142 -0.005058
-0.012348 -0.004375
-0.010487 -0.003675
-0.008562 -0.002961
-0.006580 -0.002238
-0.004552 -0.001514
-0.002487 -0.000796
-0.000394 -0.000095
0.001722 0.000576
0.003863 0.001205
0.029497 -0.001093
0.031245 -0.000706
0.032964 -0.000475
0.034651 -0.000383
0.036304 -0.000410
0.037923 -0.000524
0.039505 -0.000693
0.041048 -0.000880
0.042548 -0.001049
0.044002 -0.001169
0.045402 -0.001223
0.046740 -0.001221
0.047999 -0.001201
0.049160 -0.001227
0.050206 -0.001360
0.051118 -0.001656
0.051882 -0.002145
0.052479 -0.002841
0.052893 -0.003737
0.053107 -0.004812
0.053111 -0.006035
0.052904 -0.007365
0.052492 -0.008758
0.051895 -0.010165
0.051137 -0.011538
0.050248 -0.012834
0.049255 -0.014021
0.048184 -0.015082
0.047053 -0.016021
0.045877 -0.016860
0.044669 -0.017640
0.043439 -0.018409
0.042195 -0.019209
0.040935 -0.020073
0.039649 -0.021017
0.038315 -0.022039
0.036905 -0.023128
0.035387 -0.024258
0.033737 -0.025398
0.031935 -0.026514
0.029974 -0.027570
0.027854 -0.028539
0.025585 -0.029394
0.023181 -0.030120
0.020660 -0.030711
0.018040 -0.031173
0.015337 -0.031522
0.012569 -0.031779
0.009757 -0.031969
0.006937 -0.032111
0.004150 -0.032211
0.001436 -0.032268
-0.001175 -0.032270
-0.003659 -0.032204
-0.006002 -0.032057
-0.008196 -0.031816
-0.010230 -0.031470
-0.012096 -0.031010
-0.013785 -0.030431
-0.015287 -0.029731
-0.016601 -0.028916
-0.017726 -0.027997
-0.018673 -0.026988
-0.019460 -0.025909
-0.020108 -0.024783
-0.020645 -0.023629
-0.021097 -0.022463
-0.021484 -0.021288
-0.021815 -0.020101
-0.022086 -0.018892
-0.022286 -0.017648
-0.022394 -0.016357
-0.022390 -0.015012
-0.022251 -0.013613
-0.021959 -0.012163
-0.021499 -0.010670
-0.020860 -0.009146
-0.020038 -0.007604
-0.019034 -0.006061
-0.017856 -0.004535
-0.016518 -0.003042
-0.015039 -0.001594
-0.013442 -0.000197
-0.011751 0.001150
-0.009989 0.002456
-0.008178 0.003735
-0.006338 0.005001
-0.004491 0.006265
-0.002655 0.007528
-0.000846 0.008779
0.000926 0.009999
0.002653 0.011165
0.004329 0.012246
0.005945 0.013214
0.007494 0.014045
0.008969 0.014716
0.010359 0.015213
0.011651 0.015525
0.012834 0.015652
0.013895 0.015604
0.014824 0.015398
-0.031895 -0.025867
-0.030405 -0.025456
-0.028907 -0.025015
-0.027440 -0.024578
-0.026036 -0.024169
-0.024709 -0.023807
-0.023454 -0.023494
-0.022250 -0.023224
-0.021064 -0.022983
-0.019862 -0.022755
-0.018616 -0.022526
-0.017307 -0.022283
-0.015924 -0.022015
-0.014463 -0.021714
-0.012924 -0.021377
-0.011308 -0.021003
-0.009618 -0.020595
-0.007858 -0.020160
-0.006039 -0.019708
-0.004179 -0.019247
-0.002307 -0.018786
-0.000460 -0.018326
0.001324 -0.017869
0.003014 -0.017411
0.004583 -0.016944
0.006015 -0.016462
0.007303 -0.015958
0.008442 -0.015433
0.009430 -0.014892
0.010263 -0.014345
0.010943 -0.013807
0.011474 -0.013298
0.011865 -0.012834
0.012133 -0.012435
0.012294 -0.012118
0.012368 -0.011897
0.012363 -0.011780
0.012278 -0.011771
0.012097 -0.011861
0.011803 -0.012038
0.011374 -0.012281
0.010794 -0.012567
0.010058 -0.012870
0.009164 -0.013162
0.008117 -0.013423
0.006920 -0.013633
0.005577 -0.013787
0.004086 -0.013889
0.002451 -0.013951
0.000676 -0.013990
-0.001231 -0.014022
-0.003257 -0.014061
-0.005388 -0.014114
-0.007610 -0.014181
-0.009912 -0.014261
-0.012285 -0.014346
-0.014717 -0.014432
-0.017191 -0.014514
-0.019686 -0.014592
-0.022179 -0.014666
-0.024644 -0.014740
-0.027064 -0.014820
-0.029424 -0.014910
-0.031722 -0.015017
-0.033961 -0.015151
-0.036153 -0.015319
-0.038304 -0.015526
-0.040415 -0.015769
-0.042477 -0.016032
-0.044477 -0.016286
-0.046398 -0.016495
-0.048229 -0.016617
-0.049959 -0.016611
-0.051575 -0.016448
-0.053056 -0.016111
-0.054371 -0.015599
-0.055485 -0.014925
-0.056358 -0.014113
-0.056957 -0.013191
-0.057260 -0.012191
-0.057261 -0.011147
-0.056968 -0.010091
-0.056405 -0.009056
-0.055612 -0.008073
-0.054640 -0.007165
-0.053542 -0.006347
-0.052373 -0.005621
-0.051172 -0.004967
-0.049968 -0.004354
-0.048771 -0.003740
-0.047579 -0.003083
-0.046376 -0.002355
-0.045134 -0.001543
-0.043817 -0.000652
-0.042383 0.000301
-0.040795 0.001288
-0.039023 0.002283
-0.037048 0.003259
-0.034863 0.004195
-0.032473 0.005072
-0.029893 0.005878
-0.017020 -0.019055
-0.015403 -0.018617
-0.013855 -0.018104
-0.012392 -0.017513
-0.011022 -0.016839
-0.009749 -0.016083
-0.008569 -0.015253
-0.007465 -0.014365
-0.006411 -0.013443
-0.005364 -0.012517
-0.004278 -0.011625
-0.003113 -0.010797
-0.001853 -0.010052
-0.000522 -0.009393
0.000828 -0.008807
0.002136 -0.008271
0.003342 -0.007763
0.004404 -0.007264
0.005291 -0.006759
0.005987 -0.006238
0.006482 -0.005693
0.006777 -0.005120
0.006878 -0.004514
0.006799 -0.003873
0.006561 -0.003201
0.006196 -0.002508
0.005746 -0.001818
0.005265 -0.001164
0.004813 -0.000589
0.004441 -0.000130
0.004176 0.000186
0.004005 0.000357
0.003884 0.000396
0.003753 0.000330
0.003553 0.000185
0.003239 -0.000021
0.002779 -0.000274
0.002155 -0.000566
0.001360 -0.000892
0.000394 -0.001248
-0.000736 -0.001630
-0.002022 -0.002035
-0.003448 -0.002458
-0.004998 -0.002897
-0.006655 -0.003353
-0.008398 -0.003826
-0.010210 -0.004318
-0.012073 -0.004829
-0.013977 -0.005354
-0.015911 -0.005886
-0.017864 -0.006420
-0.019819 -0.006953
-0.021756 -0.007490
-0.023647 -0.008040
-0.025468 -0.008614
-0.027193 -0.009224
-0.028804 -0.009878
-0.030282 -0.010581
-0.031614 -0.011331
-0.032795 -0.012124
-0.033826 -0.012951
-0.034723 -0.013799
-0.035515 -0.014653
-0.036243 -0.015496
-0.036963 -0.016306
-0.037738 -0.017057
-0.038621 -0.017724
-0.039645 -0.018286
-0.040805 -0.018736
-0.042058 -0.019081
-0.043332 -0.019343
-0.044543 -0.019548
-0.045613 -0.019726
-0.046473 -0.019900
-0.047071 -0.020090
-0.047369 -0.020308
-0.047342 -0.020561
-0.046982 -0.020849
-0.046294 -0.021167
-0.045305 -0.021503
-0.044061 -0.021839
-0.042627 -0.022150
-0.041088 -0.022407
-0.039537 -0.022576
-0.038064 -0.022623
-0.036739 -0.022528
-0.035590 -0.022290
-0.034600 -0.021931
-0.033712 -0.021491
-0.032847 -0.021014
-0.031923 -0.020539
-0.030871 -0.020093
-0.029639 -0.019695
-0.028192 -0.019353
-0.026508 -0.019069
-0.024581 -0.018844
-0.022415 -0.018671
-0.020031 -0.018542
-0.017462 -0.018444
-0.014756 -0.018360
-0.011967 -0.018267
0.022632 -0.008214
0.024459 -0.007758
0.026339 -0.007315
0.028270 -0.006873
0.030248 -0.006427
0.032264 -0.005979
0.034305 -0.005539
0.036355 -0.005128
0.038401 -0.004773
0.040430 -0.004507
0.042433 -0.004358
0.044395 -0.004351
0.046293 -0.004495
0.048091 -0.004789
0.049753 -0.005218
0.051240 -0.005759
0.052523 -0.006385
0.053584 -0.007067
0.054417 -0.007778
0.055024 -0.008493
0.055423 -0.009189
0.055636 -0.009848
0.055697 -0.010458
0.055642 -0.011014
0.055512 -0.011521
0.055344 -0.011995
0.055176 -0.012465
0.055039 -0.012967
0.054956 -0.013536
0.054930 -0.014199
0.054947 -0.014967
0.054971 -0.015835
0.054955 -0.016787
0.054850 -0.017798
0.054608 -0.018843
0.054196 -0.019900
0.053586 -0.020951
0.052763 -0.021980
0.051723 -0.022973
0.050476 -0.023921
0.049041 -0.024817
0.047449 -0.025660
0.045737 -0.026456
0.043952 -0.027217
0.042143 -0.027962
0.040359 -0.028709
0.038638 -0.029477
0.037002 -0.030270
0.035448 -0.031079
0.033956 -0.031882
0.032494 -0.032649
0.031029 -0.033347
0.029533 -0.033948
0.027989 -0.034431
0.026386 -0.034781
0.024724 -0.034991
0.023005 -0.035063
0.021242 -0.035006
0.019446 -0.034834
0.017637 -0.034566
0.015834 -0.034222
0.014058 -0.033826
0.012332 -0.033400
0.010677 -0.032965
0.009110 -0.032538
0.007640 -0.032124
0.006270 -0.031719
0.004994 -0.031311
0.003803 -0.030880
0.002689 -0.030403
0.001649 -0.029863
0.000682 -0.029245
-0.000209 -0.028541
-0.001019 -0.027747
-0.001744 -0.026866
-0.002380 -0.025904
-0.002927 -0.024873
-0.003383 -0.023783
-0.003753 -0.022648
-0.004040 -0.021475
-0.004251 -0.020270
-0.004394 -0.019035
-0.004481 -0.017767
-0.004524 -0.016461
-0.004534 -0.015112
-0.004516 -0.013721
-0.004471 -0.012296
-0.004393 -0.010853
-0.004272 -0.009414
-0.004098 -0.008002
-0.003863 -0.006641
-0.003565 -0.005353
-0.003202 -0.004155
-0.002780 -0.003061
-0.002306 -0.002079
-0.001791 -0.001209
-0.001249 -0.000446
-0.000697 0.000225
-0.000154 0.000823
0.000360 0.001374
0.000825 0.001907
0.009705 -0.018995
0.011500 -0.018559
0.013357 -0.018111
0.015261 -0.017646
0.017201 -0.017158
0.019165 -0.016640
0.021145 -0.016088
0.023129 -0.015504
0.025101 -0.014896
0.027045 -0.014277
0.028941 -0.013663
0.030776 -0.013072
0.032539 -0.012523
0.034228 -0.012034
0.035842 -0.011623
0.037388 -0.011303
0.038868 -0.011084
0.040282 -0.010966
0.041620 -0.010942
0.042866 -0.010997
0.044004 -0.011109
0.045017 -0.011252
0.045896 -0.011401
0.046639 -0.011527
0.047250 -0.011605
0.047735 -0.011616
0.048095 -0.011555
0.048326 -0.011428
0.048419 -0.011258
0.048368 -0.011078
0.048171 -0.010925
0.047838 -0.010838
0.047386 -0.010848
0.046835 -0.010980
0.046203 -0.011246
0.045495 -0.011644
0.044704 -0.012159
0.043811 -0.012764
0.042788 -0.013428
0.041606 -0.014120
0.040240 -0.014817
0.038674 -0.015499
0.036899 -0.016149
0.034918 -0.016756
0.032737 -0.017312
0.030370 -0.017816
0.027830 -0.018274
0.025139 -0.018698
0.022327 -0.019105
0.019434 -0.019511
0.016506 -0.019927
0.013589 -0.020361
0.010726 -0.020809
0.007948 -0.021262
0.005272 -0.021703
0.002706 -0.022114
0.000251 -0.022480
-0.002092 -0.022789
-0.004322 -0.023037
-0.006441 -0.023221
-0.008451 -0.023341
-0.010360 -0.023400
-0.012179 -0.023403
-0.013925 -0.023359
-0.015616 -0.023276
-0.017275 -0.023166
-0.018914 -0.023036
-0.020536 -0.022889
-0.022126 -0.022721
-0.023658 -0.022521
-0.025099 -0.022273
-0.026416 -0.021965
-0.027583 -0.021588
-0.028578 -0.021142
-0.029380 -0.020629
-0.029976 -0.020055
-0.030349 -0.019424
-0.030487 -0.018734
-0.030382 -0.017984
-0.030030 -0.017168
-0.029435 -0.016284
-0.028610 -0.015331
-0.027577 -0.014308
-0.026364 -0.013216
-0.025006 -0.012055
-0.023538 -0.010824
-0.021996 -0.009519
-0.020412 -0.008143
-0.018815 -0.006701
-0.017225 -0.005209
-0.015661 -0.003694
-0.014133 -0.002191
-0.012647 -0.000740
-0.011201 0.000629
-0.009794 0.001896
-0.008417 0.003054
-0.007065 0.004107
-0.005731 0.005067
-0.004413 0.005947
-0.003113 0.006760
-0.001836 0.007523
-0.000940 0.048866
0.000810 0.049407
0.002628 0.049981
0.004511 0.050595
0.006450 0.051249
0.008431 0.051936
0.010428 0.052641
0.012417 0.053344
0.014373 0.054022
0.016277 0.054652
0.018115 0.055213
0.019873 0.055687
0.021538 0.056058
0.023088 0.056316
0.024501 0.056455
0.025753 0.056472
0.026822 0.056371
0.027693 0.056156
0.028361 0.055836
0.028831 0.055427
0.029119 0.054946
0.029248 0.054419
0.029251 0.053867
0.029160 0.053315
0.029007 0.052773
0.028818 0.052244
0.028614 0.051715
0.028407 0.051165
0.028202 0.050564
0.027994 0.049886
0.027765 0.049111
0.027487 0.048225
0.027126 0.047221
0.026645 0.046099
0.026013 0.044863
0.025204 0.043520
0.024205 0.042079
0.023012 0.040555
0.021633 0.038966
0.020085 0.037333
0.018390 0.035677
0.016576 0.034021
0.014675 0.032382
0.012716 0.030773
0.010726 0.029202
0.008726 0.027668
0.006727 0.026170
0.004736 0.024704
0.002753 0.023270
0.000773 0.021869
-0.001206 0.020505
-0.003187 0.019180
-0.005170 0.017897
-0.007149 0.016655
-0.009121 0.015452
-0.011079 0.014288
-0.013011 0.013162
-0.014904 0.012080
-0.016742 0.011050
-0.018514 0.010082
-0.020216 0.009184
-0.021857 0.008360
-0.023453 0.007610
-0.025028 0.006930
-0.026604 0.006316
-0.028197 0.005763
-0.029805 0.005271
-0.031410 0.004840
-0.032976 0.004476
-0.034456 0.004182
-0.035804 0.003963
-0.036974 0.003821
-0.037926 0.003755
-0.038633 0.003763
-0.039072 0.003839
-0.039237 0.003979
-0.039131 0.004177
-0.038771 0.004428
-0.038190 0.004727
-0.037434 0.005072
-0.036558 0.005459
-0.035625 0.005887
-0.034692 0.006351
-0.033804 0.006847
-0.032985 0.007367
-0.032232 0.007900
-0.031519 0.008436
-0.030802 0.008962
-0.030032 0.009467
-0.029161 0.009940
-0.028150 0.010371
-0.026971 0.010750
-0.025609 0.011067
-0.024057 0.011312
-0.022322 0.011478
-0.020420 0.011559
-0.018379 0.011551
-0.016234 0.011454
-0.014026 0.011272
-0.011798 0.011010
-0.009588 0.010678
0.044663 0.025545
0.046399 0.026027
0.047985 0.026521
0.049403 0.027053
0.050647 0.027648
0.051720 0.028325
0.052629 0.029097
0.053382 0.029966
0.053985 0.030920
0.054443 0.031932
0.054764 0.032966
0.054962 0.033977
0.055052 0.034916
0.055053 0.035739
0.054979 0.036406
0.054832 0.036889
0.054600 0.037175
0.054256 0.037266
0.053768 0.037177
0.053105 0.036933
0.052247 0.036565
0.051185 0.036109
0.049924 0.035600
0.048481 0.035074
0.046880 0.034567
0.045150 0.034105
0.043317 0.033708
0.041403 0.033381
0.039422 0.033113
0.037388 0.032883
0.035308 0.032658
0.033187 0.032405
0.031030 0.032092
0.028833 0.031696
0.026586 0.031202
0.024277 0.030604
0.021894 0.029905
0.019431 0.029115
0.016893 0.028244
0.014288 0.027307
0.011636 0.026321
0.008956 0.025303
0.006272 0.024269
0.003607 0.023236
0.000978 0.022217
-0.001597 0.021225
-0.004108 0.020267
-0.006548 0.019350
-0.008914 0.018481
-0.011207 0.017667
-0.013430 0.016918
-0.015587 0.016243
-0.017683 0.015652
-0.019714 0.015147
-0.021669 0.014726
-0.023529 0.014379
-0.025267 0.014091
-0.026851 0.013847
-0.028252 0.013632
-0.029444 0.013433
-0.030413 0.013238
-0.031152 0.013036
-0.031669 0.012818
-0.031978 0.012577
-0.032101 0.012309
-0.032064 0.012014
-0.031898 0.011700
-0.031629 0.011383
-0.031285 0.011084
-0.030887 0.010828
-0.030450 0.010636
-0.029976 0.010523
-0.029454 0.010491
-0.028862 0.010530
-0.028170 0.010622
-0.027343 0.010744
-0.026354 0.010871
-0.025181 0.010984
-0.023812 0.011061
-0.022248 0.011090
-0.020499 0.011060
-0.018583 0.010967
-0.016525 0.010810
-0.014353 0.010597
-0.012095 0.010337
-0.009780 0.010048
-0.007434 0.009750
-0.005080 0.009461
-0.002739 0.009196
-0.000425 0.008961
0.001850 0.008752
0.004075 0.008558
0.006242 0.008366
0.008340 0.008156
0.010358 0.007912
0.012283 0.007619
0.014102 0.007263
0.015800 0.006836
0.017363 0.006333
0.018777 0.005754
0.020034 0.005106
-0.017700 0.046645
-0.015898 0.047100
-0.014025 0.047449
-0.012096 0.047702
-0.010128 0.047871
-0.008137 0.047971
-0.006141 0.048012
-0.004157 0.047996
-0.002205 0.047920
-0.000303 0.047772
0.001533 0.047537
0.003292 0.047199
0.004965 0.046744
0.006545 0.046159
0.008026 0.045438
0.009405 0.044576
0.010680 0.043574
0.011849 0.042435
0.012914 0.041165
0.013878 0.039773
0.014748 0.038273
0.015534 0.036679
0.016248 0.035011
0.016908 0.033286
0.017528 0.031523
0.018124 0.029739
0.018706 0.027944
0.019276 0.026141
0.019831 0.024330
0.020357 0.022505
0.020838 0.020660
0.021255 0.018787
0.021587 0.016883
0.021818 0.014943
0.021933 0.012968
0.021920 0.010960
0.021776 0.008924
0.021500 0.006871
0.021095 0.004811
0.020571 0.002760
0.019940 0.000731
0.019215 -0.001261
0.018411 -0.003200
0.017542 -0.005075
0.016617 -0.006876
0.015642 -0.008593
0.014616 -0.010222
0.013536 -0.011761
0.012396 -0.013207
0.011193 -0.014560
0.009924 -0.015822
0.008590 -0.016995
0.007198 -0.018079
0.005754 -0.019078
0.004268 -0.019992
0.002754 -0.020821
0.001226 -0.021559
-0.000297 -0.022198
-0.001799 -0.022730
-0.003264 -0.023143
-0.004679 -0.023431
-0.006042 -0.023586
-0.007356 -0.023608
-0.008635 -0.023499
-0.009895 -0.023263
-0.011160 -0.022908
-0.012450 -0.022442
-0.013780 -0.021875
-0.015154 -0.021212
-0.016563 -0.020459
-0.017989 -0.019617
-0.019405 -0.018687
-0.020781 -0.017669
-0.022090 -0.016564
-0.023303 -0.015371
-0.024401 -0.014091
-0.025367 -0.012725
-0.026190 -0.011273
-0.026868 -0.009740
-0.027402 -0.008129
-0.027800 -0.006449
-0.028074 -0.004708
-0.028237 -0.002918
-0.028306 -0.001096
-0.028296 0.000744
-0.028217 0.002584
-0.028078 0.004408
-0.027880 0.006205
-0.027619 0.007965
-0.027286 0.009681
-0.026871 0.011347
-0.026365 0.012960
-0.025765 0.014518
-0.025074 0.016018
-0.024297 0.017458
-0.023446 0.018840
-0.022534 0.020160
-0.021576 0.021419
-0.020582 0.022611
-0.019559 0.023730
-0.018511 0.024768
0.012836 0.004126
0.014471 0.004554
0.016042 0.004956
0.017546 0.005341
0.018980 0.005724
0.020348 0.006119
0.021652 0.006540
0.022892 0.006991
0.024062 0.007471
0.025153 0.007964
0.026151 0.008448
0.027042 0.008895
0.027817 0.009280
0.028468 0.009577
0.028984 0.009767
0.029357 0.009836
0.029575 0.009777
0.029623 0.009589
0.029486 0.009279
0.029154 0.008858
0.028616 0.008340
0.027871 0.007744
0.026921 0.007091
0.025776 0.006403
0.024447 0.005702
0.022952 0.005007
0.021307 0.004335
0.019529 0.003692
0.017636 0.003080
0.015642 0.002492
0.013562 0.001920
0.011410 0.001353
0.009202 0.000786
0.006946 0.000213
0.004653 -0.000363
0.002329 -0.000941
-0.000017 -0.001515
-0.002377 -0.002080
-0.004742 -0.002628
-0.007099 -0.003153
-0.009438 -0.003646
-0.011747 -0.004100
-0.014020 -0.004507
-0.016252 -0.004863
-0.018448 -0.005169
-0.020616 -0.005427
-0.022772 -0.005639
-0.024930 -0.005811
-0.027102 -0.005943
-0.029288 -0.006030
-0.031478 -0.006063
-0.033647 -0.006028
-0.035764 -0.005916
-0.037793 -0.005719
-0.039694 -0.005438
-0.041430 -0.005076
-0.042967 -0.004643
-0.044277 -0.004146
-0.045338 -0.003596
-0.046134 -0.003001
-0.046659 -0.002371
-0.046916 -0.001713
-0.046918 -0.001037
-0.046692 -0.000351
-0.046276 0.000341
-0.045716 0.001034
-0.045063 0.001729
-0.044366 0.002434
-0.043662 0.003157
-0.042974 0.003909
-0.042304 0.004700
-0.041637 0.005531
-0.040947 0.006396
-0.040199 0.007283
-0.039364 0.008175
-0.038413 0.009055
-0.037330 0.009905
-0.036100 0.010710
-0.034720 0.011459
-0.033193 0.012138
-0.031527 0.012740
-0.029737 0.013258
-0.027843 0.013690
-0.025867 0.014042
-0.023832 0.014322
-0.021758 0.014548
-0.019662 0.014739
-0.017550 0.014916
-0.015424 0.015096
-0.013283 0.015289
-0.011124 0.015495
-0.008952 0.015705
-0.006779 0.015900
-0.004619 0.016063
-0.002492 0.016174
-0.000417 0.016217
0.001589 0.016181
0.003509 0.016056
0.005327 0.015837
0.007031 0.015520
0.008608 0.015109
-0.045449 0.046458
-0.043703 0.046963
-0.041924 0.047451
-0.040131 0.047901
-0.038331 0.048293
-0.036523 0.048614
-0.034696 0.048860
-0.032835 0.049032
-0.030924 0.049135
-0.028950 0.049175
-0.026909 0.049158
-0.024803 0.049087
-0.022642 0.048965
-0.020444 0.048793
-0.018228 0.048572
-0.016016 0.048301
-0.013828 0.047979
-0.011683 0.047607
-0.009596 0.047183
-0.007581 0.046708
-0.005647 0.046184
-0.003802 0.045613
-0.002050 0.045003
-0.000393 0.044365
0.001167 0.043712
0.002631 0.043054
0.003996 0.042397
0.005258 0.041744
0.006409 0.041085
0.007437 0.040411
0.008333 0.039705
0.009084 0.038956
0.009684 0.038150
0.010130 0.037279
0.010422 0.036338
0.010565 0.035323
0.010563 0.034233
0.010419 0.033070
0.010139 0.031844
0.009723 0.030569
0.009171 0.029263
0.008486 0.027951
0.007668 0.026657
0.006718 0.025400
0.005639 0.024197
0.004432 0.023055
0.003094 0.021975
0.001626 0.020950
0.000027 0.019975
-0.001700 0.019043
-0.003548 0.018151
-0.005505 0.017301
-0.007556 0.016498
-0.009687 0.015749
-0.011881 0.015058
-0.014122 0.014430
-0.016394 0.013868
-0.018681 0.013371
-0.020964 0.012936
-0.023225 0.012557
-0.025446 0.012227
-0.027612 0.011936
-0.029714 0.011676
-0.031745 0.011434
-0.033702 0.011200
-0.035586 0.010964
-0.037392 0.010721
-0.039118 0.010472
-0.040753 0.010224
-0.042287 0.009989
-0.043710 0.009783
-0.045013 0.009625
-0.046191 0.009533
-0.047240 0.009518
-0.048153 0.009589
-0.048924 0.009747
-0.049540 0.009983
-0.049989 0.010283
-0.050256 0.010627
-0.050333 0.010993
-0.050214 0.011357
-0.049901 0.011696
-0.049403 0.011992
-0.048736 0.012228
-0.047917 0.012394
-0.046964 0.012487
-0.045894 0.012510
-0.044721 0.012475
-0.043454 0.012398
-0.042103 0.012301
-0.040676 0.012203
-0.039181 0.012123
-0.037621 0.012072
-0.035998 0.012052
-0.034307 0.012058
-0.032540 0.012077
-0.030685 0.012089
-0.028734 0.012075
-0.026677 0.012016
-0.024512 0.011893
-0.022240 0.011693
0.039976 -0.021595
0.041721 -0.021187
0.043403 -0.020770
0.044982 -0.020300
0.046426 -0.019730
0.047718 -0.019017
0.048848 -0.018131
0.049809 -0.017055
0.050592 -0.015791
0.051187 -0.014358
0.051580 -0.012791
0.051768 -0.011136
0.051757 -0.009444
0.051571 -0.007767
0.051248 -0.006158
0.050838 -0.004666
0.050393 -0.003333
0.049954 -0.002186
0.049534 -0.001232
0.049121 -0.000459
0.048681 0.000162
0.048172 0.000665
0.047561 0.001091
0.046824 0.001472
0.045951 0.001838
0.044941 0.002212
0.043800 0.002610
0.042536 0.003040
0.041159 0.003500
0.039683 0.003981
0.038127 0.004464
0.036516 0.004928
0.034881 0.005348
0.033261 0.005699
0.031691 0.005960
0.030201 0.006116
0.028802 0.006161
0.027488 0.006100
0.026238 0.005943
0.025026 0.005706
0.023826 0.005401
0.022618 0.005041
0.021389 0.004634
0.020131 0.004187
0.018841 0.003709
0.017520 0.003207
0.016169 0.002687
0.014794 0.002156
0.013402 0.001618
0.012005 0.001078
0.010616 0.000537
0.009249 -0.000002
0.007916 -0.000539
0.006621 -0.001072
0.005365 -0.001601
0.004146 -0.002126
0.002962 -0.002651
0.001815 -0.003181
0.000709 -0.003725
-0.000349 -0.004289
-0.001355 -0.004878
-0.002305 -0.005492
-0.003198 -0.006131
-0.004034 -0.006790
-0.004818 -0.007461
-0.005555 -0.008137
-0.006255 -0.008807
-0.006929 -0.009460
-0.007592 -0.010084
-0.008260 -0.010665
-0.008952 -0.011189
-0.009689 -0.011641
-0.010482 -0.012012
-0.011333 -0.012300
-0.012229 -0.012513
-0.013141 -0.012667
-0.014033 -0.012782
-0.014868 -0.012879
-0.015612 -0.012974
-0.016239 -0.013078
-0.016729 -0.013199
-0.017068 -0.013340
-0.017251 -0.013501
-0.017278 -0.013682
-0.017157 -0.013878
-0.016906 -0.014082
-0.016546 -0.014285
-0.016105 -0.014473
-0.015615 -0.014633
-0.015102 -0.014749
-0.014587 -0.014811
-0.014074 -0.014816
-0.013557 -0.014771
-0.013017 -0.014688
-0.012428 -0.014583
-0.011768 -0.014472
-0.011018 -0.014364
-0.010164 -0.014269
-0.009197 -0.014189
-0.008115 -0.014126
-0.006919 -0.014083
-0.009084 -0.017955
-0.007440 -0.017562
-0.005814 -0.017198
-0.004224 -0.016857
-0.002686 -0.016533
-0.001210 -0.016220
0.000194 -0.015914
0.001524 -0.015614
0.002777 -0.015324
0.003959 -0.015049
0.005075 -0.014798
0.006131 -0.014582
0.007134 -0.014410
0.008082 -0.014291
0.008967 -0.014231
0.009776 -0.014231
0.010491 -0.014290
0.011094 -0.014404
0.011571 -0.014566
0.011907 -0.014770
0.012099 -0.015006
0.012143 -0.015265
0.012044 -0.015536
0.011813 -0.015811
0.011462 -0.016081
0.011010 -0.016343
0.010476 -0.016598
0.009883 -0.016856
0.009255 -0.017129
0.008613 -0.017432
0.007972 -0.017779
0.007340 -0.018178
0.006713 -0.018630
0.006079 -0.019132
0.005422 -0.019677
0.004722 -0.020253
0.003965 -0.020851
0.003137 -0.021460
0.002230 -0.022070
0.001242 -0.022671
0.000171 -0.023253
-0.000980 -0.023808
-0.002211 -0.024329
-0.003519 -0.024811
-0.004904 -0.025255
-0.006365 -0.025663
-0.007901 -0.026042
-0.009509 -0.026397
-0.011181 -0.026733
-0.012904 -0.027049
-0.014662 -0.027343
-0.016436 -0.027608
-0.018207 -0.027837
-0.019956 -0.028023
-0.021665 -0.028162
-0.023318 -0.028250
-0.024900 -0.028284
-0.026398 -0.028260
-0.027801 -0.028177
-0.029099 -0.028032
-0.030293 -0.027823
-0.031392 -0.027550
-0.032416 -0.027214
-0.033391 -0.026821
-0.034352 -0.026379
-0.035331 -0.025894
-0.036350 -0.025374
-0.037416 -0.024822
-0.038514 -0.024236
-0.039608 -0.023609
-0.040654 -0.022932
-0.041603 -0.022198
-0.042410 -0.021396
-0.043036 -0.020522
-0.043451 -0.019572
-0.043635 -0.018546
-0.043580 -0.017443
-0.043284 -0.016266
-0.042760 -0.015019
-0.042029 -0.013707
-0.041123 -0.012336
-0.040084 -0.010913
-0.038954 -0.009446
-0.037776 -0.007944
-0.036585 -0.006418
-0.035403 -0.004880
-0.034234 -0.003344
-0.033068 -0.001824
-0.031880 -0.000334
-0.030642 0.001115
-0.029321 0.002515
-0.027895 0.003856
-0.026348 0.005135
-0.024673 0.006347
-0.022874 0.007490
-0.020963 0.008562
-0.018959 0.009566
-0.016887 0.010503
-0.014774 0.011378
-0.012649 0.012199
-0.010537 0.012975
0.004808 0.034272
0.006551 0.034650
0.008224 0.034925
0.009829 0.035109
0.011372 0.035222
0.012863 0.035289
0.014315 0.035333
0.015742 0.035376
0.017159 0.035429
0.018578 0.035490
0.020011 0.035543
0.021460 0.035559
0.022917 0.035503
0.024353 0.035341
0.025724 0.035048
0.026976 0.034611
0.028059 0.034026
0.028926 0.033297
0.029545 0.032432
0.029897 0.031443
0.029975 0.030347
0.029784 0.029167
0.029343 0.027931
0.028682 0.026668
0.027842 0.025410
0.026869 0.024178
0.025811 0.022982
0.024715 0.021817
0.023625 0.020654
0.022574 0.019458
0.021579 0.018192
0.020638 0.016832
0.019727 0.015375
0.018805 0.013834
0.017826 0.012234
0.016744 0.010603
0.015525 0.008969
0.014147 0.007358
0.012600 0.005795
0.010885 0.004304
0.009012 0.002909
0.006998 0.001626
0.004863 0.000468
0.002630 -0.000565
0.000320 -0.001482
-0.002048 -0.002302
-0.004458 -0.003053
-0.006894 -0.003763
-0.009344 -0.004453
-0.011793 -0.005127
-0.014220 -0.005775
-0.016606 -0.006373
-0.018926 -0.006898
-0.021157 -0.007325
-0.023276 -0.007640
-0.025265 -0.007831
-0.027107 -0.007893
-0.028786 -0.007820
-0.030283 -0.007611
-0.031582 -0.007269
-0.032677 -0.006802
-0.033574 -0.006225
-0.034296 -0.005557
-0.034877 -0.004823
-0.035362 -0.004045
-0.035802 -0.003245
-0.036247 -0.002435
-0.036733 -0.001619
-0.037274 -0.000793
-0.037858 0.000050
-0.038446 0.000914
-0.038981 0.001801
-0.039402 0.002707
-0.039653 0.003627
-0.039683 0.004555
-0.039455 0.005484
-0.038940 0.006409
-0.038121 0.007322
-0.037002 0.008216
-0.035602 0.009081
-0.033958 0.009915
-0.032120 0.010720
-0.030148 0.011508
-0.028103 0.012295
-0.026049 0.013097
-0.024035 0.013932
-0.022090 0.014804
-0.020221 0.015707
-0.018407 0.016621
-0.016615 0.017520
-0.014808 0.018372
-0.012952 0.019149
-0.011026 0.019823
-0.009016 0.020371
-0.006921 0.020775
-0.004749 0.021018
-0.002518 0.021090
-0.000254 0.020987
0.002005 0.020713
0.004222 0.020281
0.006356 0.019712
-0.008015 -0.051612
-0.006298 -0.051161
-0.004517 -0.050626
-0.002705 -0.050040
-0.000897 -0.049432
0.000883 -0.048825
0.002620 -0.048227
0.004316 -0.047640
0.005981 -0.047059
0.007631 -0.046475
0.009278 -0.045883
0.010930 -0.045280
0.012588 -0.044664
0.014253 -0.044039
0.015925 -0.043410
0.017604 -0.042786
0.019297 -0.042177
0.021012 -0.041597
0.022750 -0.041060
0.024504 -0.040576
0.026254 -0.040146
0.027968 -0.039765
0.029610 -0.039416
0.031151 -0.039078
0.032566 -0.038728
0.033842 -0.038344
0.034967 -0.037909
0.035934 -0.037415
0.036732 -0.036865
0.037350 -0.036273
0.037780 -0.035660
0.038022 -0.035051
0.038086 -0.034473
0.037992 -0.033959
0.037774 -0.033537
0.037469 -0.033238
0.037107 -0.033082
0.036701 -0.033079
0.036241 -0.033221
0.035700 -0.033482
0.035039 -0.033824
0.034224 -0.034205
0.033234 -0.034578
0.032058 -0.034902
0.030700 -0.035141
0.029165 -0.035266
0.027466 -0.035260
0.025609 -0.035124
0.023606 -0.034867
0.021468 -0.034512
0.019215 -0.034088
0.016879 -0.033624
0.014494 -0.033149
0.012102 -0.032690
0.009736 -0.032263
0.007418 -0.031878
0.005153 -0.031533
0.002939 -0.031218
0.000767 -0.030919
-0.001371 -0.030620
-0.003482 -0.030309
-0.005573 -0.029975
-0.007647 -0.029612
-0.009710 -0.029215
-0.011770 -0.028787
-0.013833 -0.028330
-0.015902 -0.027850
-0.017970 -0.027351
-0.020018 -0.026833
-0.022017 -0.026292
-0.023932 -0.025718
-0.025729 -0.025097
-0.027377 -0.024411
-0.028854 -0.023645
-0.030143 -0.022784
-0.031232 -0.021821
-0.032107 -0.020755
-0.032760 -0.019593
-0.033185 -0.018347
-0.033381 -0.017028
-0.033354 -0.015652
-0.033115 -0.014233
-0.032682 -0.012786
-0.032077 -0.011327
-0.031328 -0.009869
-0.030458 -0.008421
-0.029490 -0.006987
-0.028440 -0.005563
-0.027317 -0.004136
-0.026129 -0.002688
-0.024880 -0.001200
-0.023572 0.000344
-0.022207 0.001952
-0.020781 0.003621
-0.019288 0.005336
-0.017723 0.007075
-0.016078 0.008813
-0.014355 0.010526
-0.012556 0.012194
-0.010690 0.013800
-0.008768 0.015331
-0.017659 -0.007266
-0.015916 -0.006812
-0.014039 -0.006377
-0.012054 -0.005962
-0.009985 -0.005566
-0.007860 -0.005183
-0.005698 -0.004805
-0.003517 -0.004425
-0.001324 -0.004034
0.000874 -0.003634
0.003072 -0.003232
0.005263 -0.002842
0.007436 -0.002484
0.009573 -0.002174
0.011653 -0.001926
0.013652 -0.001750
0.015548 -0.001650
0.017319 -0.001629
0.018944 -0.001687
0.020406 -0.001821
0.021691 -0.002028
0.022791 -0.002302
0.023703 -0.002635
0.024435 -0.003017
0.025005 -0.003435
0.025441 -0.003873
0.025779 -0.004317
0.026059 -0.004754
0.026311 -0.005183
0.026551 -0.005609
0.026770 -0.006046
0.026942 -0.006510
0.027028 -0.007016
0.026988 -0.007575
0.026784 -0.008194
0.026386 -0.008875
0.025771 -0.009621
0.024926 -0.010429
0.023843 -0.011295
0.022527 -0.012206
0.020993 -0.013151
0.019264 -0.014117
0.017371 -0.015090
0.015348 -0.016060
0.013228 -0.017017
0.011043 -0.017949
0.008811 -0.018850
0.006538 -0.019710
0.004218 -0.020526
0.001840 -0.021292
-0.000601 -0.022007
-0.003099 -0.022667
-0.005631 -0.023271
-0.008169 -0.023814
-0.010680 -0.024295
-0.013134 -0.024712
-0.015502 -0.025063
-0.017761 -0.025344
-0.019888 -0.025547
-0.021862 -0.025664
-0.023666 -0.025681
-0.025288 -0.025590
-0.026728 -0.025379
-0.027995 -0.025042
-0.029113 -0.024578
-0.030117 -0.023994
-0.031050 -0.023307
-0.031963 -0.022544
-0.032902 -0.021737
-0.033897 -0.020918
-0.034947 -0.020112
-0.036022 -0.019331
-0.037065 -0.018574
-0.038010 -0.017834
-0.038796 -0.017098
-0.039377 -0.016353
-0.039723 -0.015585
-0.039818 -0.014781
-0.039664 -0.013924
-0.039275 -0.012997
-0.038678 -0.011981
-0.037911 -0.010856
-0.037013 -0.009609
-0.036025 -0.008232
-0.034977 -0.006733
-0.033888 -0.005134
-0.032766 -0.003471
-0.031610 -0.001782
-0.030412 -0.000108
-0.029161 0.001519
-0.027840 0.003074
-0.026431 0.004537
-0.024918 0.005892
-0.023294 0.007126
-0.021563 0.008227
-0.019738 0.009191
-0.017842 0.010018
-0.015905 0.010716
-0.013962 0.011299
-0.012051 0.011788
-0.010207 0.012202
-0.008321 0.040047
-0.006608 0.040482
-0.004847 0.040801
-0.003052 0.041016
-0.001245 0.041141
0.000549 0.041191
0.002298 0.041179
0.003966 0.041116
0.005517 0.041006
0.006925 0.040850
0.008173 0.040641
0.009261 0.040366
0.010194 0.040009
0.010984 0.039553
0.011641 0.038987
0.012174 0.038302
0.012590 0.037495
0.012895 0.036566
0.013096 0.035520
0.013201 0.034367
0.013219 0.033120
0.013160 0.031793
0.013033 0.030403
0.012849 0.028965
0.012619 0.027492
0.012353 0.025990
0.012064 0.024460
0.011764 0.022895
0.011466 0.021288
0.011178 0.019632
0.010901 0.017922
0.010629 0.016163
0.010349 0.014360
0.010044 0.012526
0.009700 0.010673
0.009306 0.008819
0.008855 0.006983
0.008342 0.005184
0.007767 0.003443
0.007128 0.001780
0.006429 0.000212
0.005673 -0.001248
0.004865 -0.002592
0.004015 -0.003819
0.003132 -0.004933
0.002228 -0.005943
0.001314 -0.006858
0.000397 -0.007689
-0.000522 -0.008440
-0.001444 -0.009115
-0.002377 -0.009714
-0.003326 -0.010236
-0.004298 -0.010679
-0.005293 -0.011039
-0.006314 -0.011313
-0.007358 -0.011494
-0.008421 -0.011576
-0.009497 -0.011552
-0.010579 -0.011416
-0.011660 -0.011165
-0.012734 -0.010799
-0.013797 -0.010320
-0.014848 -0.009732
-0.015888 -0.009041
-0.016922 -0.008254
-0.017954 -0.007376
-0.018986 -0.006417
-0.020016 -0.005385
-0.021036 -0.004289
-0.022031 -0.003142
-0.022986 -0.001952
-0.023884 -0.000729
-0.024710 0.000521
-0.025451 0.001790
-0.026097 0.003072
-0.026639 0.004363
-0.027073 0.005657
-0.027398 0.006948
-0.027619 0.008234
-0.027745 0.009514
-0.027789 0.010791
-0.027769 0.012069
-0.027705 0.013352
-0.027611 0.014643
-0.027495 0.015939
-0.027355 0.017231
-0.027178 0.018504
-0.026942 0.019742
-0.026622 0.020926
-0.026195 0.022038
-0.025642 0.023061
-0.024950 0.023979
-0.024113 0.024780
-0.023134 0.025454
-0.022022 0.025994
-0.020788 0.026398
-0.019454 0.026666
-0.018042 0.026805
-0.016579 0.026828
-0.015092 0.026750
-0.013606 0.026588
-0.031353 0.029243
-0.029653 0.029719
-0.027982 0.030240
-0.026362 0.030801
-0.024806 0.031403
-0.023317 0.032045
-0.021890 0.032727
-0.020513 0.033446
-0.019177 0.034197
-0.017872 0.034971
-0.016593 0.035759
-0.015341 0.036552
-0.014117 0.037340
-0.012928 0.038118
-0.011779 0.038878
-0.010679 0.039614
-0.009631 0.040318
-0.008640 0.040984
-0.007707 0.041608
-0.006833 0.042185
-0.006020 0.042715
-0.005268 0.043198
-0.004575 0.043640
-0.003938 0.044043
-0.003355 0.044410
-0.002827 0.044739
-0.002355 0.045021
-0.001949 0.045244
-0.001619 0.045390
-0.001381 0.045444
-0.001247 0.045391
-0.001233 0.045220
-0.001349 0.044924
-0.001605 0.044497
-0.002003 0.043935
-0.002546 0.043241
-0.003230 0.042416
-0.004053 0.041470
-0.005008 0.040412
-0.006090 0.039255
-0.007291 0.038014
-0.008602 0.036706
-0.010014 0.035347
-0.011517 0.033954
-0.013104 0.032540
-0.014767 0.031114
-0.016501 0.029679
-0.018299 0.028238
-0.020152 0.026789
-0.022047 0.025331
-0.023970 0.023865
-0.025907 0.022388
-0.027844 0.020898
-0.029770 0.019393
-0.031674 0.017873
-0.033544 0.016343
-0.035366 0.014816
-0.037125 0.013312
-0.038808 0.011849
-0.040407 0.010444
-0.041921 0.009108
-0.043356 0.007845
-0.044725 0.006657
-0.046049 0.005537
-0.047347 0.004477
-0.048632 0.003470
-0.049905 0.002514
-0.051153 0.001610
-0.052349 0.000765
-0.053456 -0.000011
-0.054440 -0.000711
-0.055268 -0.001329
-0.055912 -0.001862
-0.056350 -0.002306
-0.056566 -0.002659
-0.056547 -0.002915
-0.056288 -0.003066
-0.055787 -0.003106
-0.055050 -0.003032
-0.054091 -0.002846
-0.052931 -0.002555
-0.051599 -0.002171
-0.050128 -0.001712
-0.048552 -0.001193
-0.046902 -0.000633
-0.045198 -0.000042
-0.043449 0.000570
-0.041650 0.001202
-0.039788 0.001852
-0.037848 0.002518
-0.035817 0.003198
-0.033685 0.003887
-0.031450 0.004582
-0.029111 0.005278
-0.026674 0.005972
-0.024149 0.006657
-0.021552 0.007329
-0.018902 0.007979
-0.016219 0.008598
-0.013523 0.009181
-0.010832 0.009723
0.028457 -0.013294
0.030229 -0.012800
0.032019 -0.012266
0.033821 -0.011680
0.035629 -0.011034
0.037438 -0.010330
0.039238 -0.009581
0.041024 -0.008808
0.042792 -0.008042
0.044541 -0.007315
0.046271 -0.006658
0.047977 -0.006097
0.049643 -0.005649
0.051242 -0.005321
0.052741 -0.005108
0.054102 -0.004998
0.055295 -0.004976
0.056293 -0.005023
0.057083 -0.005118
0.057662 -0.005239
0.058037 -0.005364
0.058228 -0.005469
0.058264 -0.005536
0.058177 -0.005553
0.057999 -0.005521
0.057760 -0.005453
0.057486 -0.005378
0.057198 -0.005331
0.056911 -0.005347
0.056626 -0.005454
0.056332 -0.005665
0.056000 -0.005981
0.055592 -0.006388
0.055064 -0.006869
0.054377 -0.007400
0.053498 -0.007963
0.052407 -0.008538
0.051097 -0.009114
0.049573 -0.009680
0.047851 -0.010227
0.045960 -0.010748
0.043935 -0.011237
0.041815 -0.011689
0.039644 -0.012103
0.037463 -0.012483
0.035307 -0.012838
0.033201 -0.013175
0.031156 -0.013502
0.029171 -0.013817
0.027233 -0.014114
0.025322 -0.014381
0.023416 -0.014604
0.021497 -0.014769
0.019552 -0.014867
0.017576 -0.014893
0.015568 -0.014845
0.013536 -0.014726
0.011491 -0.014542
0.009448 -0.014301
0.007422 -0.014011
0.005431 -0.013682
0.003488 -0.013323
0.001608 -0.012940
-0.000200 -0.012539
-0.001928 -0.012124
-0.003569 -0.011695
-0.005117 -0.011249
-0.006565 -0.010784
-0.007904 -0.010296
-0.009126 -0.009782
-0.010220 -0.009241
-0.011178 -0.008675
-0.011992 -0.008085
-0.012659 -0.007477
-0.013175 -0.006852
-0.013542 -0.006216
-0.013766 -0.005571
-0.013857 -0.004917
-0.013827 -0.004254
-0.013692 -0.003575
-0.013471 -0.002875
-0.013177 -0.002146
-0.012826 -0.001380
-0.012424 -0.000573
-0.011975 0.000272
-0.011476 0.001152
-0.010921 0.002052
-0.010303 0.002958
-0.009617 0.003851
-0.008860 0.004713
-0.008036 0.005527
-0.007149 0.006278
-0.006209 0.006955
-0.005229 0.007549
-0.004222 0.008056
-0.003207 0.008477
-0.002200 0.008816
-0.001218 0.009082
-0.000277 0.009289
0.000612 0.009452
0.001441 0.009589
-0.011609 -0.001651
-0.009923 -0.001151
-0.008244 -0.000587
-0.006599 0.000030
-0.005010 0.000687
-0.003491 0.001375
-0.002050 0.002083
-0.000685 0.002802
0.000613 0.003522
0.001852 0.004233
0.003042 0.004928
0.004193 0.005601
0.005311 0.006249
0.006400 0.006873
0.007461 0.007471
0.008491 0.008044
0.009485 0.008592
0.010433 0.009111
0.011324 0.009602
0.012146 0.010062
0.012887 0.010493
0.013539 0.010898
0.014096 0.011282
0.014557 0.011656
0.014925 0.012029
0.015209 0.012412
0.015415 0.012810
0.015550 0.013221
0.015619 0.013634
0.015620 0.014033
0.015551 0.014393
0.015405 0.014693
0.015174 0.014909
0.014846 0.015023
0.014407 0.015020
0.013842 0.014892
0.013137 0.014637
0.012280 0.014257
0.011263 0.013759
0.010083 0.013155
0.008744 0.012464
0.007255 0.011706
0.005633 0.010905
0.003893 0.010089
0.002055 0.009283
0.000133 0.008506
-0.001860 0.007772
-0.003917 0.007084
-0.006030 0.006436
-0.008192 0.005818
-0.010392 0.005217
-0.012619 0.004622
-0.014863 0.004027
-0.017111 0.003427
-0.019352 0.002821
-0.021571 0.002210
-0.023755 0.001598
-0.025887 0.000991
-0.027949 0.000396
-0.029922 -0.000176
-0.031791 -0.000717
-0.033551 -0.001219
-0.035202 -0.001681
-0.036758 -0.002101
-0.038242 -0.002484
-0.039682 -0.002840
-0.041111 -0.003175
-0.042551 -0.003493
-0.044009 -0.003790
-0.045473 -0.004054
-0.046915 -0.004268
-0.048296 -0.004413
-0.049571 -0.004475
-0.050700 -0.004440
-0.051642 -0.004304
-0.052364 -0.004062
-0.052839 -0.003717
-0.053047 -0.003273
-0.052978 -0.002739
-0.052630 -0.002126
-0.052015 -0.001450
-0.051157 -0.000730
-0.050087 0.000013
-0.048849 0.000761
-0.047488 0.001495
-0.046050 0.002205
-0.044571 0.002887
-0.043075 0.003544
-0.041565 0.004187
-0.040028 0.004826
-0.038436 0.005472
-0.036760 0.006132
-0.034968 0.006804
-0.033041 0.007485
-0.030965 0.008167
-0.028734 0.008838
-0.026355 0.009489
-0.023840 0.010105
-0.021208 0.010676
-0.018483 0.011191
-0.015692 0.011642
0.027903 -0.059547
0.029553 -0.059131
0.031132 -0.058651
0.032608 -0.058105
0.033960 -0.057488
0.035181 -0.056798
0.036281 -0.056033
0.037284 -0.055199
0.038225 -0.054304
0.039151 -0.053368
0.040112 -0.052418
0.041154 -0.051488
0.042315 -0.050612
0.043612 -0.049821
0.045032 -0.049133
0.046539 -0.048552
0.048076 -0.048070
0.049581 -0.047671
0.050995 -0.047334
0.052269 -0.047039
0.053372 -0.046763
0.054285 -0.046484
0.055007 -0.046178
0.055549 -0.045820
0.055933 -0.045389
0.056189 -0.044870
0.056348 -0.044260
0.056441 -0.043573
0.056496 -0.042838
0.056538 -0.042100
0.056585 -0.041404
0.056646 -0.040795
0.056708 -0.040305
0.056739 -0.039952
0.056692 -0.039739
0.056510 -0.039657
0.056139 -0.039690
0.055536 -0.039819
0.054673 -0.040021
0.053538 -0.040272
0.052138 -0.040545
0.050491 -0.040809
0.048631 -0.041034
0.046599 -0.041192
0.044439 -0.041256
0.042194 -0.041215
0.039901 -0.041067
0.037587 -0.040828
0.035271 -0.040524
0.032963 -0.040187
0.030664 -0.039849
0.028369 -0.039534
0.026069 -0.039257
0.023751 -0.039027
0.021406 -0.038849
0.019027 -0.038723
0.016613 -0.038647
0.014169 -0.038617
0.011708 -0.038627
0.009249 -0.038666
0.006814 -0.038722
0.004422 -0.038783
0.002087 -0.038834
-0.000186 -0.038864
-0.002402 -0.038867
-0.004575 -0.038836
-0.006718 -0.038771
-0.008842 -0.038670
-0.010942 -0.038532
-0.013000 -0.038351
-0.014984 -0.038119
-0.016852 -0.037828
-0.018566 -0.037472
-0.020085 -0.037044
-0.021380 -0.036540
-0.022426 -0.035957
-0.023207 -0.035294
-0.023715 -0.034549
-0.023949 -0.033722
-0.023918 -0.032814
-0.023639 -0.031827
-0.023143 -0.030766
-0.022465 -0.029633
-0.021651 -0.028435
-0.020745 -0.027175
-0.019790 -0.025861
-0.018816 -0.024500
-0.017837 -0.023099
-0.016851 -0.021667
-0.015840 -0.020213
-0.014779 -0.018743
-0.013645 -0.017265
-0.012421 -0.015786
-0.011095 -0.014313
-0.009667 -0.012853
-0.008141 -0.011413
-0.006529 -0.010001
-0.004849 -0.008622
-0.003119 -0.007280
-0.001364 -0.005978
0.000393 -0.004714
-0.048004 0.087916
-0.046126 0.088406
-0.044144 0.088843
-0.042077 0.089241
-0.039942 0.089613
-0.037756 0.089968
-0.035535 0.090305
-0.033295 0.090617
-0.031053 0.090891
-0.028824 0.091107
-0.026623 0.091245
-0.024465 0.091288
-0.022360 0.091219
-0.020319 0.091026
-0.018348 0.090702
-0.016450 0.090240
-0.014626 0.089642
-0.012873 0.088908
-0.011188 0.088045
-0.009567 0.087065
-0.008005 0.085980
-0.006496 0.084809
-0.005034 0.083568
-0.003612 0.082277
-0.002227 0.080951
-0.000876 0.079601
0.000434 0.078232
0.001690 0.076841
0.002873 0.075419
0.003963 0.073955
0.004937 0.072434
0.005777 0.070845
0.006467 0.069178
0.006994 0.067423
0.007352 0.065577
0.007536 0.063636
0.007546 0.061605
0.007385 0.059491
0.007057 0.057308
0.006571 0.055072
0.005938 0.052803
0.005172 0.050521
0.004284 0.048247
0.003290 0.046003
0.002198 0.043804
0.001019 0.041664
-0.000243 0.039593
-0.001582 0.037597
-0.002993 0.035678
-0.004467 0.033834
-0.005996 0.032061
-0.007565 0.030352
-0.009163 0.028700
-0.010774 0.027093
-0.012387 0.025524
-0.013987 0.023989
-0.015563 0.022488
-0.017103 0.021030
-0.018599 0.019628
-0.020043 0.018295
-0.021433 0.017043
-0.022773 0.015882
-0.024070 0.014815
-0.025334 0.013843
-0.026578 0.012962
-0.027813 0.012165
-0.029049 0.011444
-0.030284 0.010791
-0.031512 0.010198
-0.032717 0.009660
-0.033878 0.009168
-0.034975 0.008715
-0.035984 0.008292
-0.036890 0.007893
-0.037677 0.007512
-0.038332 0.007150
-0.038848 0.006812
-0.039216 0.006508
-0.039435 0.006251
-0.039506 0.006052
-0.039432 0.005922
-0.039222 0.005865
-0.038886 0.005882
-0.038437 0.005970
-0.037886 0.006124
-0.037246 0.006334
-0.036524 0.006589
-0.035727 0.006878
-0.034855 0.007190
-0.033908 0.007511
-0.032886 0.007828
-0.031787 0.008128
-0.030613 0.008401
-0.029367 0.008641
-0.028054 0.008847
-0.026680 0.009023
-0.025252 0.009178
-0.023777 0.009319
-0.022263 0.009456
-0.020717 0.009595
-0.019147 0.009742
0.005618 0.042459
0.007406 0.042929
0.009196 0.043393
0.010991 0.043853
0.012789 0.044303
0.014579 0.044731
0.016344 0.045115
0.018060 0.045432
0.019702 0.045656
0.021250 0.045766
0.022687 0.045745
0.024002 0.045579
0.025190 0.045260
0.026249 0.044783
0.027180 0.044149
0.027984 0.043363
0.028662 0.042438
0.029213 0.041391
0.029635 0.040248
0.029932 0.039037
0.030112 0.037792
0.030188 0.036544
0.030174 0.035321
0.030077 0.034142
0.029898 0.033012
0.029629 0.031925
0.029256 0.030864
0.028767 0.029804
0.028153 0.028721
0.027416 0.027591
0.026564 0.026396
0.025613 0.025118
0.024577 0.023749
0.023472 0.022283
0.022304 0.020723
0.021071 0.019079
0.019765 0.017366
0.018376 0.015607
0.016893 0.013827
0.015311 0.012053
0.013625 0.010317
0.011839 0.008646
0.009954 0.007066
0.007972 0.005598
0.005899 0.004251
0.003741 0.003032
0.001513 0.001937
-0.000763 0.000964
-0.003059 0.000105
-0.005344 -0.000647
-0.007590 -0.001300
-0.009772 -0.001860
-0.011872 -0.002332
-0.013876 -0.002720
-0.015775 -0.003026
-0.017562 -0.003251
-0.019232 -0.003400
-0.020781 -0.003474
-0.022210 -0.003477
-0.023524 -0.003412
-0.024735 -0.003285
-0.025864 -0.003100
-0.026936 -0.002864
-0.027977 -0.002583
-0.029005 -0.002261
-0.030026 -0.001896
-0.031033 -0.001483
-0.032005 -0.001011
-0.032922 -0.000467
-0.033762 0.000160
-0.034505 0.000876
-0.035136 0.001685
-0.035637 0.002581
-0.035991 0.003553
-0.036180 0.004586
-0.036186 0.005663
-0.035996 0.006762
-0.035603 0.007866
-0.035008 0.008957
-0.034218 0.010019
-0.033250 0.011041
-0.032127 0.012011
-0.030876 0.012926
-0.029524 0.013785
-0.028096 0.014592
-0.026610 0.015356
-0.025083 0.016088
-0.023525 0.016797
-0.021942 0.017490
-0.020340 0.018169
-0.018718 0.018827
-0.017075 0.019455
-0.015407 0.020039
-0.013712 0.020561
-0.011990 0.021006
-0.010242 0.021360
-0.008475 0.021611
-0.006694 0.021750
-0.004910 0.021774
-0.003134 0.021684
-0.001375 0.021489
0.002400 0.022847
0.004119 0.023330
0.005854 0.023766
0.007623 0.024152
0.009445 0.024491
0.011337 0.024790
0.013306 0.025056
0.015355 0.025291
0.017469 0.025497
0.019628 0.025667
0.021804 0.025791
0.023964 0.025854
0.026077 0.025841
0.028116 0.025732
0.030057 0.025510
0.031888 0.025156
0.033602 0.024656
0.035199 0.023998
0.036684 0.023174
0.038060 0.022188
0.039329 0.021052
0.040494 0.019790
0.041556 0.018431
0.042518 0.017013
0.043384 0.015571
0.044160 0.014138
0.044846 0.012737
0.045437 0.011378
0.045918 0.010063
0.046272 0.008782
0.046487 0.007517
0.046558 0.006244
0.046493 0.004933
0.046314 0.003556
0.046052 0.002085
0.045737 0.000496
0.045393 -0.001219
0.045027 -0.003056
0.044625 -0.004991
0.044159 -0.006983
0.043593 -0.008986
0.042888 -0.010951
0.042014 -0.012833
0.040950 -0.014595
0.039681 -0.016208
0.038202 -0.017656
0.036510 -0.018932
0.034613 -0.020040
0.032530 -0.020990
0.030294 -0.021799
0.027950 -0.022487
0.025557 -0.023075
0.023174 -0.023588
0.020859 -0.024045
0.018654 -0.024460
0.016582 -0.024840
0.014646 -0.025177
0.012832 -0.025459
0.011113 -0.025665
0.009462 -0.025775
0.007847 -0.025774
0.006243 -0.025649
0.004625 -0.025398
0.002968 -0.025024
0.001251 -0.024533
-0.000545 -0.023938
-0.002432 -0.023253
-0.004412 -0.022491
-0.006469 -0.021662
-0.008571 -0.020773
-0.010678 -0.019828
-0.012746 -0.018825
-0.014737 -0.017760
-0.016624 -0.016627
-0.018386 -0.015420
-0.020013 -0.014139
-0.021493 -0.012786
-0.022818 -0.011368
-0.023976 -0.009897
-0.024959 -0.008389
-0.025759 -0.006857
-0.026374 -0.005319
-0.026806 -0.003789
-0.027064 -0.002281
-0.027164 -0.000805
-0.027126 0.000631
-0.026977 0.002025
-0.026745 0.003380
-0.026456 0.004704
-0.026137 0.006010
-0.025811 0.007313
-0.025493 0.008621
-0.025190 0.009936
-0.024895 0.011246
-0.024587 0.012532
-0.024241 0.013765
-0.023823 0.014917
-0.023306 0.015960
-0.022668 0.016872
-0.021894 0.017635
-0.020976 0.018239
0.005983 0.068026
0.007630 0.068555
0.009190 0.069051
0.010676 0.069528
0.012101 0.070000
0.013478 0.070479
0.014813 0.070971
0.016105 0.071472
0.017342 0.071969
0.018505 0.072440
0.019573 0.072865
0.020524 0.073220
0.021339 0.073484
0.022003 0.073642
0.022506 0.073677
0.022845 0.073578
0.023021 0.073335
0.023041 0.072940
0.022914 0.072390
0.022656 0.071685
0.022284 0.070830
0.021817 0.069835
0.021280 0.068715
0.020695 0.067487
0.020086 0.066173
0.019472 0.064792
0.018867 0.063362
0.018275 0.061897
0.017696 0.060403
0.017120 0.058884
0.016535 0.057337
0.015927 0.055757
0.015281 0.054138
0.014590 0.052472
0.013849 0.050749
0.013057 0.048962
0.012221 0.047108
0.011345 0.045185
0.010438 0.043198
0.009508 0.041153
0.008562 0.039064
0.007609 0.036945
0.006654 0.034813
0.005704 0.032685
0.004761 0.030575
0.003826 0.028497
0.002899 0.026459
0.001977 0.024468
0.001058 0.022526
0.000143 0.020635
-0.000769 0.018797
-0.001673 0.017014
-0.002567 0.015287
-0.003445 0.013619
-0.004305 0.012013
-0.005143 0.010475
-0.005960 0.009010
-0.006757 0.007627
-0.007536 0.006336
-0.008303 0.005147
-0.009063 0.004067
-0.009824 0.003102
-0.010598 0.002252
-0.011396 0.001510
-0.012235 0.000866
-0.013129 0.000309
-0.014090 -0.000175
-0.015125 -0.000593
-0.016229 -0.000953
-0.017388 -0.001253
-0.018576 -0.001494
-0.019766 -0.001672
-0.020925 -0.001784
-0.022026 -0.001828
-0.023043 -0.001800
-0.023958 -0.001694
-0.024762 -0.001505
-0.025448 -0.001228
-0.026018 -0.000862
-0.026477 -0.000410
-0.026834 0.000122
-0.027098 0.000721
-0.027283 0.001372
-0.027401 0.002058
-0.027463 0.002764
-0.027477 0.003479
-0.027447 0.004194
-0.027371 0.004906
-0.027238 0.005614
-0.027034 0.006319
-0.026743 0.007023
-0.026349 0.007727
-0.025837 0.008431
-0.025201 0.009134
-0.024439 0.009834
-0.023552 0.010529
-0.022547 0.011214
-0.021433 0.011884
-0.020220 0.012529
-0.018919 0.013142
-0.017541 0.013711
0.043261 -0.036008
0.044958 -0.035525
0.046542 -0.034953
0.047998 -0.034285
0.049322 -0.033519
0.050511 -0.032658
0.051572 -0.031715
0.052511 -0.030716
0.053340 -0.029695
0.054078 -0.028699
0.054747 -0.027775
0.055377 -0.026972
0.055995 -0.026329
0.056614 -0.025869
0.057228 -0.025597
0.057809 -0.025493
0.058315 -0.025525
0.058698 -0.025647
0.058918 -0.025817
0.058943 -0.025997
0.058754 -0.026159
0.058345 -0.026282
0.057721 -0.026353
0.056899 -0.026361
0.055903 -0.026298
0.054763 -0.026164
0.053509 -0.025970
0.052172 -0.025737
0.050786 -0.025501
0.049385 -0.025301
0.048000 -0.025174
0.046652 -0.025150
0.045348 -0.025239
0.044074 -0.025438
0.042801 -0.025726
0.041493 -0.026073
0.040112 -0.026444
0.038629 -0.026811
0.037022 -0.027146
0.035282 -0.027434
0.033405 -0.027664
0.031395 -0.027829
0.029264 -0.027928
0.027028 -0.027958
0.024705 -0.027921
0.022315 -0.027824
0.019881 -0.027676
0.017428 -0.027491
0.014981 -0.027285
0.012568 -0.027070
0.010208 -0.026853
0.007919 -0.026635
0.005709 -0.026414
0.003582 -0.026183
0.001538 -0.025934
-0.000423 -0.025662
-0.002302 -0.025364
-0.004089 -0.025039
-0.005773 -0.024690
-0.007343 -0.024322
-0.008794 -0.023935
-0.010129 -0.023532
-0.011357 -0.023112
-0.012492 -0.022675
-0.013554 -0.022219
-0.014562 -0.021742
-0.015533 -0.021240
-0.016475 -0.020704
-0.017385 -0.020129
-0.018248 -0.019508
-0.019041 -0.018837
-0.019737 -0.018119
-0.020310 -0.017359
-0.020736 -0.016566
-0.020996 -0.015748
-0.021074 -0.014913
-0.020959 -0.014066
-0.020647 -0.013213
-0.020138 -0.012355
-0.019441 -0.011493
-0.018571 -0.010624
-0.017549 -0.009743
-0.016401 -0.008842
-0.015155 -0.007910
-0.013840 -0.006939
-0.012479 -0.005917
-0.011088 -0.004843
-0.009675 -0.003718
-0.008242 -0.002557
-0.006785 -0.001381
-0.005301 -0.000220
-0.003793 0.000896
-0.002265 0.001942
-0.000726 0.002897
0.000813 0.003749
0.002338 0.004493
0.003835 0.005132
0.005290 0.005672
0.006688 0.006123
0.008017 0.006499
0.009265 0.006816
0.006791 -0.041190
0.008468 -0.040759
0.010071 -0.040328
0.011617 -0.039889
0.013125 -0.039431
0.014611 -0.038948
0.016079 -0.038439
0.017527 -0.037908
0.018940 -0.037371
0.020293 -0.036845
0.021560 -0.036353
0.022716 -0.035915
0.023740 -0.035550
0.024619 -0.035271
0.025346 -0.035091
0.025920 -0.035016
0.026347 -0.035050
0.026630 -0.035195
0.026777 -0.035446
0.026793 -0.035793
0.026685 -0.036222
0.026461 -0.036716
0.026128 -0.037255
0.025694 -0.037819
0.025167 -0.038389
0.024552 -0.038952
0.023852 -0.039497
0.023071 -0.040023
0.022217 -0.040528
0.021303 -0.041017
0.020350 -0.041498
0.019384 -0.041980
0.018437 -0.042473
0.017542 -0.042988
0.016723 -0.043531
0.015992 -0.044101
0.015346 -0.044693
0.014764 -0.045293
0.014215 -0.045883
0.013662 -0.046446
0.013070 -0.046965
0.012408 -0.047427
0.011645 -0.047820
0.010757 -0.048137
0.009724 -0.048375
0.008532 -0.048532
0.007179 -0.048614
0.005678 -0.048623
0.004056 -0.048569
0.002357 -0.048459
0.000639 -0.048302
-0.001041 -0.048107
-0.002628 -0.047882
-0.004081 -0.047630
-0.005376 -0.047349
-0.006507 -0.047035
-0.007481 -0.046679
-0.008317 -0.046275
-0.009035 -0.045819
-0.009657 -0.045308
-0.010203 -0.044742
-0.010695 -0.044120
-0.011157 -0.043441
-0.011611 -0.042704
-0.012080 -0.041905
-0.012580 -0.041045
-0.013119 -0.040122
-0.013696 -0.039136
-0.014299 -0.038084
-0.014910 -0.036965
-0.015508 -0.035773
-0.016076 -0.034504
-0.016599 -0.033154
-0.017067 -0.031721
-0.017473 -0.030207
-0.017811 -0.028619
-0.018074 -0.026969
-0.018255 -0.025271
-0.018348 -0.023542
-0.018348 -0.021796
-0.018254 -0.020049
-0.018068 -0.018313
-0.017794 -0.016600
-0.017437 -0.014916
-0.017006 -0.013267
-0.016508 -0.011653
-0.015954 -0.010068
-0.015356 -0.008501
-0.014727 -0.006938
-0.014081 -0.005367
-0.013430 -0.003779
-0.012780 -0.002171
-0.012132 -0.000553
-0.011479 0.001062
-0.010811 0.002652
-0.010117 0.004198
-0.009388 0.005680
-0.008619 0.007085
-0.007810 0.008399
-0.006963 0.009617
-0.006085 0.010735
0.024241 0.042948
0.025977 0.043443
0.027647 0.043949
0.029258 0.044483
0.030818 0.045055
0.032329 0.045671
0.033791 0.046325
0.035199 0.046999
0.036543 0.047666
0.037820 0.048293
0.039030 0.048845
0.040173 0.049286
0.041251 0.049590
0.042253 0.049738
[truncated: 1,522,408 more chars]
