# Supplementary material for: Enhancing geometric representations for molecules with equivariant vector-scalar interactive message passing
Source: Nat Commun. 2024 Jan 5;15:313. doi: 10.1038/s41467-023-43720-2 (PMC10770089; doi:10.1038/s41467-023-43720-2)
Supplement: Supplementary file 4 — Source Data [file 41467_2023_43720_MOESM4_ESM.zip › Source Data/Figure s3g(right).txt]

0.013055 -0.000653
0.014882 -0.000143
0.016811 0.000372
0.018833 0.000893
0.020941 0.001421
0.023123 0.001955
0.025361 0.002488
0.027634 0.003011
0.029922 0.003509
0.032207 0.003962
0.034481 0.004347
0.036739 0.004639
0.038975 0.004819
0.041172 0.004878
0.043300 0.004818
0.045322 0.004652
0.047203 0.004402
0.048913 0.004088
0.050432 0.003731
0.051750 0.003348
0.052866 0.002956
0.053789 0.002567
0.054533 0.002192
0.055120 0.001841
0.055578 0.001522
0.055941 0.001234
0.056245 0.000968
0.056534 0.000698
0.056857 0.000381
0.057267 -0.000036
0.057812 -0.000609
0.058521 -0.001382
0.059381 -0.002365
0.060334 -0.003537
0.061295 -0.004853
0.062170 -0.006258
0.062875 -0.007702
0.063343 -0.009145
0.063524 -0.010555
0.063386 -0.011910
0.062910 -0.013195
0.062093 -0.014396
0.060946 -0.015504
0.059494 -0.016515
0.057779 -0.017430
0.055854 -0.018256
0.053792 -0.019013
0.051671 -0.019731
0.049577 -0.020450
0.047587 -0.021212
0.045754 -0.022047
0.044093 -0.022964
0.042576 -0.023948
0.041147 -0.024968
0.039740 -0.025987
0.038294 -0.026970
0.036763 -0.027894
0.035116 -0.028742
0.033335 -0.029503
0.031415 -0.030171
0.029359 -0.030741
0.027178 -0.031209
0.024889 -0.031575
0.022510 -0.031840
0.020064 -0.032009
0.017577 -0.032091
0.015073 -0.032100
0.012578 -0.032052
0.010114 -0.031961
0.007697 -0.031838
0.005335 -0.031683
0.003031 -0.031493
0.000788 -0.031257
-0.001390 -0.030968
-0.003493 -0.030619
-0.005508 -0.030208
-0.007419 -0.029738
-0.009210 -0.029210
-0.010866 -0.028627
-0.012370 -0.027992
-0.013710 -0.027308
-0.014878 -0.026576
-0.015874 -0.025800
-0.016707 -0.024979
-0.017397 -0.024111
-0.017975 -0.023191
-0.018479 -0.022209
-0.018950 -0.021155
-0.019423 -0.020018
-0.019917 -0.018795
-0.020431 -0.017491
-0.020940 -0.016125
-0.021403 -0.014722
-0.021775 -0.013310
-0.022014 -0.011911
-0.022083 -0.010546
-0.021954 -0.009228
-0.021610 -0.007964
-0.021039 -0.006760
-0.020242 -0.005618
-0.019228 -0.004539
-0.010930 0.033548
-0.009111 0.034074
-0.007289 0.034621
-0.005458 0.035179
-0.003613 0.035737
-0.001748 0.036286
0.000142 0.036816
0.002053 0.037317
0.003981 0.037780
0.005915 0.038196
0.007842 0.038559
0.009747 0.038864
0.011614 0.039108
0.013428 0.039288
0.015174 0.039403
0.016839 0.039448
0.018414 0.039421
0.019894 0.039318
0.021274 0.039135
0.022551 0.038872
0.023724 0.038531
0.024794 0.038120
0.025762 0.037651
0.026635 0.037139
0.027419 0.036601
0.028121 0.036049
0.028742 0.035496
0.029280 0.034946
0.029726 0.034396
0.030065 0.033838
0.030284 0.033260
0.030374 0.032646
0.030331 0.031981
0.030159 0.031247
0.029869 0.030428
0.029476 0.029511
0.028993 0.028488
0.028428 0.027359
0.027780 0.026130
0.027042 0.024821
0.026201 0.023456
0.025242 0.022063
0.024157 0.020671
0.022940 0.019306
0.021590 0.017992
0.020111 0.016745
0.018506 0.015578
0.016781 0.014495
0.014943 0.013492
0.013005 0.012563
0.010983 0.011698
0.008903 0.010885
0.006793 0.010113
0.004685 0.009370
0.002607 0.008650
0.000582 0.007946
-0.001376 0.007259
-0.003262 0.006591
-0.005077 0.005949
-0.006826 0.005343
-0.008516 0.004781
-0.010157 0.004272
-0.011758 0.003820
-0.013329 0.003425
-0.014883 0.003085
-0.016436 0.002792
-0.018004 0.002536
-0.019602 0.002305
-0.021238 0.002091
-0.022911 0.001888
-0.024606 0.001697
-0.026299 0.001525
-0.027967 0.001385
-0.029583 0.001291
-0.031126 0.001257
-0.032579 0.001296
-0.033926 0.001417
-0.035150 0.001621
-0.036235 0.001908
-0.037165 0.002271
-0.037925 0.002700
-0.038504 0.003180
-0.038897 0.003699
-0.039105 0.004237
-0.039138 0.004778
-0.039011 0.005304
-0.038749 0.005799
-0.038377 0.006249
-0.037923 0.006650
-0.037411 0.007003
-0.036860 0.007317
-0.036282 0.007610
-0.035681 0.007900
-0.035052 0.008202
-0.034387 0.008528
-0.033668 0.008878
-0.032875 0.009247
-0.031984 0.009626
-0.030976 0.010000
-0.029832 0.010359
-0.028543 0.010689
0.016788 -0.043853
0.018288 -0.043447
0.019709 -0.043054
0.021011 -0.042661
0.022166 -0.042254
0.023154 -0.041819
0.023968 -0.041340
0.024611 -0.040805
0.025087 -0.040205
0.025402 -0.039541
0.025560 -0.038828
0.025569 -0.038089
0.025440 -0.037350
0.025197 -0.036640
0.024868 -0.035986
0.024488 -0.035413
0.024085 -0.034940
0.023677 -0.034582
0.023263 -0.034341
0.022826 -0.034215
0.022339 -0.034193
0.021767 -0.034262
0.021084 -0.034408
0.020267 -0.034618
0.019308 -0.034879
0.018205 -0.035176
0.016963 -0.035496
0.015596 -0.035824
0.014117 -0.036146
0.012541 -0.036456
0.010888 -0.036752
0.009174 -0.037040
0.007421 -0.037330
0.005651 -0.037633
0.003884 -0.037961
0.002135 -0.038319
0.000413 -0.038707
-0.001281 -0.039123
-0.002952 -0.039557
-0.004606 -0.040001
-0.006249 -0.040446
-0.007883 -0.040881
-0.009508 -0.041299
-0.011123 -0.041693
-0.012726 -0.042056
-0.014315 -0.042384
-0.015892 -0.042673
-0.017465 -0.042926
-0.019046 -0.043144
-0.020655 -0.043336
-0.022310 -0.043508
-0.024026 -0.043665
-0.025805 -0.043806
-0.027634 -0.043922
-0.029488 -0.043999
-0.031335 -0.044022
-0.033142 -0.043979
-0.034870 -0.043861
-0.036485 -0.043664
-0.037953 -0.043388
-0.039245 -0.043033
-0.040338 -0.042596
-0.041216 -0.042078
-0.041866 -0.041478
-0.042284 -0.040796
-0.042475 -0.040036
-0.042455 -0.039203
-0.042254 -0.038306
-0.041917 -0.037356
-0.041503 -0.036366
-0.041077 -0.035348
-0.040707 -0.034309
-0.040444 -0.033252
-0.040314 -0.032169
-0.040307 -0.031052
-0.040381 -0.029889
-0.040473 -0.028673
-0.040514 -0.027403
-0.040436 -0.026082
-0.040188 -0.024713
-0.039726 -0.023301
-0.039026 -0.021849
-0.038072 -0.020361
-0.036861 -0.018839
-0.035401 -0.017291
-0.033713 -0.015721
-0.031825 -0.014139
-0.029778 -0.012549
-0.027619 -0.010956
-0.025404 -0.009363
-0.023189 -0.007772
-0.021031 -0.006185
-0.018970 -0.004604
-0.017032 -0.003033
-0.015219 -0.001480
-0.013513 0.000044
-0.011884 0.001527
-0.010302 0.002954
-0.008739 0.004314
-0.007176 0.005594
-0.005601 0.006786
0.029671 -0.023786
0.031462 -0.023327
0.033233 -0.022883
0.034970 -0.022439
0.036656 -0.021984
0.038282 -0.021506
0.039834 -0.020999
0.041300 -0.020460
0.042665 -0.019894
0.043916 -0.019309
0.045041 -0.018715
0.046034 -0.018126
0.046894 -0.017560
0.047628 -0.017037
0.048250 -0.016579
0.048780 -0.016209
0.049238 -0.015945
0.049640 -0.015798
0.049996 -0.015769
0.050301 -0.015847
0.050547 -0.016012
0.050719 -0.016236
0.050805 -0.016488
0.050794 -0.016737
0.050683 -0.016957
0.050470 -0.017124
0.050152 -0.017224
0.049722 -0.017250
0.049174 -0.017203
0.048503 -0.017090
0.047707 -0.016926
0.046793 -0.016733
0.045774 -0.016537
0.044673 -0.016369
0.043517 -0.016257
0.042329 -0.016228
0.041127 -0.016299
0.039918 -0.016475
0.038694 -0.016751
0.037440 -0.017111
0.036136 -0.017536
0.034766 -0.018001
0.033317 -0.018484
0.031781 -0.018961
0.030155 -0.019412
0.028439 -0.019817
0.026635 -0.020160
0.024749 -0.020428
0.022790 -0.020614
0.020770 -0.020719
0.018704 -0.020747
0.016614 -0.020711
0.014521 -0.020625
0.012445 -0.020507
0.010403 -0.020369
0.008409 -0.020222
0.006468 -0.020071
0.004583 -0.019915
0.002756 -0.019754
0.000988 -0.019585
-0.000718 -0.019407
-0.002357 -0.019219
-0.003926 -0.019020
-0.005420 -0.018810
-0.006836 -0.018586
-0.008177 -0.018344
-0.009443 -0.018080
-0.010639 -0.017789
-0.011764 -0.017467
-0.012819 -0.017110
-0.013802 -0.016714
-0.014710 -0.016276
-0.015542 -0.015791
-0.016297 -0.015257
-0.016975 -0.014669
-0.017573 -0.014029
-0.018084 -0.013340
-0.018499 -0.012609
-0.018804 -0.011845
-0.018987 -0.011060
-0.019036 -0.010263
-0.018942 -0.009463
-0.018699 -0.008665
-0.018305 -0.007871
-0.017763 -0.007084
-0.017077 -0.006302
-0.016261 -0.005527
-0.015329 -0.004759
-0.014301 -0.003998
-0.013197 -0.003240
-0.012041 -0.002483
-0.010857 -0.001724
-0.009664 -0.000965
-0.008479 -0.000212
-0.007309 0.000526
-0.006158 0.001233
-0.005023 0.001891
-0.003901 0.002484
-0.002789 0.002996
-0.001683 0.003419
-0.000583 0.003746
-0.018057 -0.028388
-0.016513 -0.028064
-0.015027 -0.027782
-0.013646 -0.027547
-0.012408 -0.027357
-0.011334 -0.027205
-0.010432 -0.027080
-0.009693 -0.026968
-0.009105 -0.026857
-0.008654 -0.026737
-0.008324 -0.026600
-0.008104 -0.026443
-0.007979 -0.026264
-0.007935 -0.026068
-0.007953 -0.025859
-0.008011 -0.025648
-0.008083 -0.025444
-0.008145 -0.025263
-0.008181 -0.025112
-0.008182 -0.025000
-0.008161 -0.024926
-0.008140 -0.024885
-0.008150 -0.024869
-0.008227 -0.024869
-0.008399 -0.024875
-0.008689 -0.024877
-0.009109 -0.024864
-0.009663 -0.024829
-0.010349 -0.024765
-0.011159 -0.024666
-0.012083 -0.024531
-0.013112 -0.024359
-0.014233 -0.024154
-0.015435 -0.023921
-0.016708 -0.023664
-0.018046 -0.023392
-0.019442 -0.023108
-0.020895 -0.022813
-0.022401 -0.022507
-0.023955 -0.022189
-0.025547 -0.021858
-0.027160 -0.021519
-0.028778 -0.021177
-0.030388 -0.020839
-0.031987 -0.020510
-0.033576 -0.020190
-0.035161 -0.019876
-0.036747 -0.019563
-0.038334 -0.019243
-0.039914 -0.018909
-0.041476 -0.018552
-0.043011 -0.018164
-0.044510 -0.017736
-0.045974 -0.017258
-0.047411 -0.016717
-0.048836 -0.016099
-0.050260 -0.015387
-0.051688 -0.014571
-0.053105 -0.013649
-0.054479 -0.012630
-0.055766 -0.011537
-0.056920 -0.010396
-0.057902 -0.009239
-0.058690 -0.008094
-0.059274 -0.006986
-0.059660 -0.005933
-0.059864 -0.004953
-0.059902 -0.004055
-0.059790 -0.003245
-0.059534 -0.002519
-0.059140 -0.001866
-0.058611 -0.001266
-0.057952 -0.000692
-0.057176 -0.000111
-0.056301 0.000511
-0.055343 0.001204
-0.054311 0.001989
-0.053204 0.002870
-0.052006 0.003833
-0.050693 0.004852
-0.049240 0.005899
-0.047630 0.006945
-0.045852 0.007968
-0.043909 0.008952
-0.041807 0.009888
-0.039564 0.010769
-0.037197 0.011594
-0.034730 0.012359
-0.032191 0.013064
-0.029602 0.013711
-0.026986 0.014307
-0.024357 0.014864
-0.021729 0.015395
-0.019111 0.015913
-0.016506 0.016427
-0.013917 0.016940
-0.011344 0.017444
-0.008792 0.017929
-0.006270 0.018380
-0.003793 0.018784
-0.001378 0.019131
0.024037 -0.003726
0.025824 -0.003205
0.027629 -0.002642
0.029438 -0.002038
0.031242 -0.001391
0.033039 -0.000701
0.034832 0.000028
0.036631 0.000788
0.038454 0.001560
0.040322 0.002318
0.042261 0.003029
0.044292 0.003657
0.046419 0.004179
0.048622 0.004585
0.050854 0.004881
0.053055 0.005088
0.055165 0.005232
0.057127 0.005336
0.058896 0.005422
0.060435 0.005507
0.061715 0.005602
0.062720 0.005715
0.063445 0.005854
0.063903 0.006025
0.064121 0.006233
0.064143 0.006481
0.064026 0.006766
0.063837 0.007073
0.063645 0.007371
0.063509 0.007617
0.063473 0.007764
0.063544 0.007775
0.063693 0.007635
0.063858 0.007354
0.063954 0.006957
0.063901 0.006478
0.063628 0.005950
0.063080 0.005397
0.062217 0.004836
0.061014 0.004279
0.059459 0.003731
0.057556 0.003198
0.055327 0.002684
0.052810 0.002192
0.050055 0.001723
0.047124 0.001277
0.044089 0.000848
0.041020 0.000427
0.037980 0.000005
0.035015 -0.000430
0.032143 -0.000880
0.029360 -0.001339
0.026643 -0.001795
0.023966 -0.002231
0.021305 -0.002633
0.018648 -0.002992
0.015991 -0.003305
0.013337 -0.003573
0.010694 -0.003800
0.008075 -0.003994
0.005493 -0.004161
0.002964 -0.004309
0.000507 -0.004444
-0.001861 -0.004568
-0.004131 -0.004684
-0.006304 -0.004792
-0.008388 -0.004889
-0.010406 -0.004970
-0.012384 -0.005027
-0.014349 -0.005056
-0.016312 -0.005053
-0.018264 -0.005024
-0.020174 -0.004979
-0.021999 -0.004932
-0.023690 -0.004897
-0.025202 -0.004886
-0.026496 -0.004909
-0.027541 -0.004972
-0.028316 -0.005080
-0.028807 -0.005232
-0.029010 -0.005424
-0.028930 -0.005647
-0.028587 -0.005887
-0.028013 -0.006125
-0.027257 -0.006337
-0.026383 -0.006492
-0.025460 -0.006559
-0.024553 -0.006513
-0.023709 -0.006339
-0.022942 -0.006044
-0.022237 -0.005656
-0.021551 -0.005211
-0.020834 -0.004755
-0.020038 -0.004323
-0.019124 -0.003948
-0.018063 -0.003649
-0.016842 -0.003439
-0.015452 -0.003322
-0.013898 -0.003296
-0.012190 -0.003356
-0.010347 -0.003490
0.006295 0.068106
0.008160 0.068646
0.010016 0.069079
0.011854 0.069417
0.013668 0.069672
0.015458 0.069854
0.017229 0.069968
0.018985 0.070016
0.020725 0.069989
0.022444 0.069874
0.024129 0.069657
0.025761 0.069322
0.027320 0.068856
0.028788 0.068254
0.030146 0.067510
0.031380 0.066625
0.032476 0.065600
0.033423 0.064439
0.034212 0.063149
0.034835 0.061741
0.035292 0.060225
0.035587 0.058616
0.035732 0.056931
0.035748 0.055187
0.035659 0.053404
0.035492 0.051601
0.035269 0.049795
0.035005 0.048000
0.034701 0.046223
0.034348 0.044468
0.033929 0.042732
0.033425 0.041012
0.032817 0.039304
0.032091 0.037604
0.031237 0.035907
0.030253 0.034213
0.029139 0.032517
0.027902 0.030819
0.026550 0.029119
0.025096 0.027419
0.023557 0.025725
0.021950 0.024042
0.020293 0.022380
0.018604 0.020749
0.016892 0.019161
0.015163 0.017627
0.013416 0.016162
0.011644 0.014777
0.009838 0.013481
0.007991 0.012280
0.006099 0.011180
0.004168 0.010181
0.002207 0.009284
0.000233 0.008485
-0.001733 0.007780
-0.003667 0.007164
-0.005547 0.006630
-0.007349 0.006171
-0.009054 0.005784
-0.010646 0.005464
-0.012113 0.005212
-0.013444 0.005028
-0.014638 0.004914
-0.015699 0.004870
-0.016640 0.004897
-0.017478 0.004992
-0.018236 0.005147
-0.018934 0.005356
-0.019591 0.005609
-0.020215 0.005898
-0.020808 0.006217
-0.021359 0.006560
-0.021855 0.006925
-0.022278 0.007308
-0.022609 0.007709
-0.022832 0.008128
-0.022937 0.008568
-0.022916 0.009033
-0.022766 0.009530
-0.022488 0.010065
-0.022087 0.010646
-0.021570 0.011279
-0.020946 0.011966
-0.020223 0.012704
-0.019411 0.013485
-0.018518 0.014298
-0.017550 0.015129
-0.016515 0.015964
-0.015414 0.016788
-0.014253 0.017588
-0.013033 0.018353
-0.011758 0.019073
-0.010434 0.019739
-0.009071 0.020345
-0.007683 0.020887
-0.006288 0.021365
-0.004908 0.021781
-0.003565 0.022139
-0.002283 0.022446
-0.001079 0.022707
0.000031 0.022926
0.011677 0.002065
0.013438 0.002561
0.015154 0.003058
0.016840 0.003556
0.018511 0.004055
0.020176 0.004553
0.021838 0.005047
0.023492 0.005528
0.025124 0.005985
0.026711 0.006400
0.028225 0.006757
0.029640 0.007040
0.030928 0.007233
0.032071 0.007326
0.033056 0.007312
0.033882 0.007189
0.034554 0.006957
0.035087 0.006619
0.035497 0.006182
0.035801 0.005655
0.036010 0.005049
0.036130 0.004378
0.036162 0.003654
0.036105 0.002889
0.035958 0.002096
0.035717 0.001284
0.035378 0.000459
0.034930 -0.000379
0.034361 -0.001231
0.033659 -0.002106
0.032816 -0.003008
0.031833 -0.003948
0.030718 -0.004930
0.029494 -0.005961
0.028191 -0.007046
0.026842 -0.008188
0.025481 -0.009387
0.024128 -0.010635
0.022793 -0.011920
0.021466 -0.013221
0.020129 -0.014517
0.018756 -0.015788
0.017322 -0.017017
0.015802 -0.018191
0.014177 -0.019303
0.012435 -0.020347
0.010563 -0.021321
0.008558 -0.022225
0.006422 -0.023062
0.004170 -0.023835
0.001831 -0.024544
-0.000555 -0.025193
-0.002937 -0.025784
-0.005258 -0.026321
-0.007466 -0.026809
-0.009517 -0.027251
-0.011384 -0.027651
-0.013051 -0.028005
-0.014516 -0.028309
-0.015782 -0.028553
-0.016856 -0.028727
-0.017756 -0.028821
-0.018502 -0.028830
-0.019122 -0.028750
-0.019650 -0.028582
-0.020119 -0.028329
-0.020569 -0.028000
-0.021032 -0.027602
-0.021534 -0.027146
-0.022087 -0.026637
-0.022684 -0.026081
-0.023303 -0.025476
-0.023910 -0.024819
-0.024467 -0.024105
-0.024937 -0.023331
-0.025294 -0.022495
-0.025517 -0.021595
-0.025593 -0.020634
-0.025516 -0.019612
-0.025284 -0.018528
-0.024896 -0.017382
-0.024355 -0.016174
-0.023667 -0.014902
-0.022840 -0.013571
-0.021886 -0.012184
-0.020820 -0.010749
-0.019661 -0.009275
-0.018428 -0.007770
-0.017140 -0.006243
-0.015815 -0.004700
-0.014469 -0.003145
-0.013115 -0.001579
-0.011766 -0.000006
-0.010433 0.001571
-0.009125 0.003139
-0.007848 0.004685
-0.006603 0.006190
-0.005391 0.007635
-0.004214 0.009007
-0.003072 0.010296
-0.001967 0.011500
0.012172 0.025052
0.013929 0.025499
0.015702 0.025897
0.017473 0.026241
0.019226 0.026530
0.020953 0.026766
0.022648 0.026957
0.024309 0.027111
0.025935 0.027239
0.027525 0.027346
0.029078 0.027437
0.030592 0.027511
0.032062 0.027562
0.033482 0.027579
0.034848 0.027546
0.036149 0.027450
0.037376 0.027274
0.038513 0.027007
0.039544 0.026643
0.040454 0.026181
0.041229 0.025629
0.041861 0.024999
0.042345 0.024310
0.042688 0.023585
0.042900 0.022849
0.042998 0.022126
0.042997 0.021437
0.042907 0.020791
0.042731 0.020191
0.042465 0.019623
0.042098 0.019069
0.041620 0.018505
0.041022 0.017908
0.040300 0.017256
0.039453 0.016535
0.038481 0.015733
0.037383 0.014847
0.036157 0.013881
0.034797 0.012845
0.033300 0.011757
0.031661 0.010638
0.029882 0.009514
0.027968 0.008409
0.025932 0.007346
0.023787 0.006345
0.021554 0.005422
0.019248 0.004584
0.016885 0.003832
0.014476 0.003160
0.012027 0.002559
0.009547 0.002015
0.007043 0.001521
0.004526 0.001071
0.002009 0.000666
-0.000497 0.000309
-0.002979 0.000006
-0.005428 -0.000235
-0.007835 -0.000404
-0.010193 -0.000494
-0.012491 -0.000498
-0.014715 -0.000411
-0.016852 -0.000233
-0.018892 0.000031
-0.020826 0.000373
-0.022655 0.000779
-0.024382 0.001235
-0.026017 0.001722
-0.027574 0.002224
-0.029064 0.002727
-0.030492 0.003224
-0.031856 0.003712
-0.033140 0.004197
-0.034322 0.004689
-0.035377 0.005203
-0.036282 0.005751
-0.037016 0.006346
-0.037566 0.006997
-0.037918 0.007712
-0.038065 0.008492
-0.038001 0.009338
-0.037726 0.010242
-0.037240 0.011192
-0.036550 0.012175
-0.035670 0.013175
-0.034614 0.014178
-0.033403 0.015173
-0.032061 0.016150
-0.030612 0.017100
-0.029078 0.018017
-0.027480 0.018893
-0.025831 0.019723
-0.024138 0.020499
-0.022406 0.021213
-0.020638 0.021856
-0.018836 0.022421
-0.017004 0.022896
-0.015148 0.023275
-0.013275 0.023549
-0.011392 0.023714
-0.009509 0.023768
-0.007633 0.023711
0.021977 0.030740
0.023715 0.031212
0.025339 0.031633
0.026853 0.032012
0.028267 0.032365
0.029598 0.032707
0.030869 0.033057
0.032100 0.033426
0.033309 0.033819
0.034500 0.034230
0.035670 0.034641
0.036806 0.035027
0.037888 0.035359
0.038894 0.035614
0.039799 0.035771
0.040576 0.035821
0.041195 0.035759
0.041630 0.035586
0.041858 0.035306
0.041861 0.034926
0.041627 0.034454
0.041155 0.033896
0.040448 0.033262
0.039523 0.032564
0.038405 0.031813
0.037125 0.031023
0.035724 0.030208
0.034241 0.029377
0.032715 0.028531
0.031177 0.027668
0.029651 0.026774
0.028148 0.025839
0.026671 0.024854
0.025209 0.023817
0.023744 0.022736
0.022256 0.021625
0.020718 0.020499
0.019111 0.019376
0.017417 0.018268
0.015625 0.017189
0.013728 0.016147
0.011728 0.015150
0.009631 0.014202
0.007449 0.013309
0.005196 0.012471
0.002888 0.011689
0.000543 0.010961
-0.001826 0.010281
-0.004209 0.009642
-0.006598 0.009034
-0.008989 0.008450
-0.011373 0.007884
-0.013737 0.007335
-0.016060 0.006806
-0.018319 0.006301
-0.020488 0.005825
-0.022542 0.005382
-0.024459 0.004974
-0.026223 0.004604
-0.027820 0.004275
-0.029239 0.003990
-0.030471 0.003756
-0.031512 0.003577
-0.032364 0.003459
-0.033035 0.003405
-0.033542 0.003417
-0.033911 0.003493
-0.034179 0.003630
-0.034385 0.003819
-0.034570 0.004052
-0.034768 0.004319
-0.034997 0.004611
-0.035256 0.004920
-0.035522 0.005238
-0.035761 0.005558
-0.035930 0.005875
-0.035987 0.006182
-0.035897 0.006476
-0.035630 0.006758
-0.035168 0.007029
-0.034499 0.007292
-0.033622 0.007553
-0.032545 0.007819
-0.031284 0.008096
-0.029865 0.008391
-0.028319 0.008713
-0.026683 0.009067
-0.024992 0.009457
-0.023276 0.009883
-0.021556 0.010340
-0.019841 0.010817
-0.018126 0.011299
-0.016399 0.011766
-0.014643 0.012199
-0.012844 0.012582
-0.010996 0.012900
-0.009097 0.013140
-0.007156 0.013296
-0.005185 0.013364
-0.003203 0.013345
-0.001229 0.013244
0.039011 -0.011287
0.040660 -0.010812
0.042200 -0.010329
0.043633 -0.009825
0.044968 -0.009287
0.046219 -0.008703
0.047398 -0.008068
0.048515 -0.007386
0.049574 -0.006671
0.050574 -0.005945
0.051511 -0.005239
0.052382 -0.004584
0.053185 -0.004010
0.053917 -0.003539
0.054568 -0.003183
0.055125 -0.002944
0.055565 -0.002813
0.055865 -0.002776
0.055997 -0.002816
0.055939 -0.002915
0.055675 -0.003060
0.055198 -0.003235
0.054513 -0.003431
0.053633 -0.003635
0.052578 -0.003840
0.051376 -0.004038
0.050055 -0.004227
0.048641 -0.004409
0.047162 -0.004594
0.045638 -0.004798
0.044088 -0.005039
0.042528 -0.005332
0.040967 -0.005687
0.039408 -0.006106
0.037847 -0.006580
0.036274 -0.007094
0.034675 -0.007632
0.033035 -0.008176
0.031340 -0.008714
0.029580 -0.009237
0.027747 -0.009740
0.025841 -0.010220
0.023864 -0.010677
0.021821 -0.011112
0.019717 -0.011526
0.017559 -0.011922
0.015354 -0.012303
0.013111 -0.012674
0.010838 -0.013039
0.008548 -0.013399
0.006255 -0.013750
0.003976 -0.014086
0.001732 -0.014396
-0.000460 -0.014670
-0.002581 -0.014896
-0.004613 -0.015068
-0.006542 -0.015183
-0.008356 -0.015243
-0.010047 -0.015254
-0.011608 -0.015223
-0.013034 -0.015158
-0.014323 -0.015067
-0.015474 -0.014954
-0.016491 -0.014822
-0.017385 -0.014673
-0.018176 -0.014505
-0.018886 -0.014319
-0.019538 -0.014110
-0.020154 -0.013876
-0.020747 -0.013611
-0.021320 -0.013312
-0.021864 -0.012977
-0.022362 -0.012607
-0.022794 -0.012207
-0.023134 -0.011783
-0.023361 -0.011345
-0.023458 -0.010902
-0.023410 -0.010463
-0.023209 -0.010032
-0.022849 -0.009614
-0.022331 -0.009206
-0.021661 -0.008807
-0.020850 -0.008410
-0.019917 -0.008009
-0.018886 -0.007595
-0.017785 -0.007159
-0.016639 -0.006694
-0.015470 -0.006194
-0.014292 -0.005659
-0.013107 -0.005092
-0.011912 -0.004508
-0.010699 -0.003925
-0.009458 -0.003366
-0.008184 -0.002858
-0.006876 -0.002423
-0.005538 -0.002078
-0.004177 -0.001833
-0.002803 -0.001691
-0.001427 -0.001648
-0.000061 -0.001694
0.001282 -0.001817
0.034784 -0.005854
0.036661 -0.005350
0.038589 -0.004872
0.040570 -0.004413
0.042604 -0.003970
0.044682 -0.003539
0.046790 -0.003124
0.048906 -0.002734
0.051002 -0.002379
0.053054 -0.002074
0.055038 -0.001832
0.056937 -0.001665
0.058737 -0.001584
0.060425 -0.001596
0.061990 -0.001704
0.063420 -0.001908
0.064700 -0.002202
0.065820 -0.002578
0.066772 -0.003023
0.067553 -0.003523
0.068171 -0.004058
0.068638 -0.004608
0.068977 -0.005149
0.069214 -0.005659
0.069374 -0.006120
0.069479 -0.006523
0.069544 -0.006868
0.069576 -0.007165
0.069575 -0.007436
0.069541 -0.007704
0.069470 -0.007998
0.069359 -0.008340
0.069200 -0.008747
0.068978 -0.009231
0.068672 -0.009793
0.068257 -0.010428
0.067705 -0.011129
0.066989 -0.011882
0.066089 -0.012674
0.064992 -0.013487
0.063694 -0.014304
0.062199 -0.015105
0.060521 -0.015873
0.058681 -0.016588
0.056705 -0.017238
0.054620 -0.017815
0.052455 -0.018316
0.050235 -0.018750
0.047985 -0.019126
0.045725 -0.019458
0.043472 -0.019761
0.041237 -0.020044
0.039024 -0.020313
0.036830 -0.020570
0.034649 -0.020814
0.032470 -0.021042
0.030284 -0.021251
0.028084 -0.021435
0.025864 -0.021591
0.023624 -0.021716
0.021367 -0.021805
0.019100 -0.021855
0.016831 -0.021864
0.014569 -0.021831
0.012321 -0.021754
0.010093 -0.021636
0.007891 -0.021480
0.005722 -0.021288
0.003595 -0.021061
0.001525 -0.020798
-0.000472 -0.020494
-0.002377 -0.020145
-0.004174 -0.019745
-0.005847 -0.019291
-0.007381 -0.018779
-0.008767 -0.018207
-0.009994 -0.017576
-0.011057 -0.016886
-0.011949 -0.016140
-0.012669 -0.015339
-0.013217 -0.014486
-0.013597 -0.013585
-0.013818 -0.012640
-0.013893 -0.011656
-0.013838 -0.010638
-0.013672 -0.009591
-0.013415 -0.008516
-0.013087 -0.007416
-0.012703 -0.006290
-0.012271 -0.005141
-0.011798 -0.003973
-0.011284 -0.002795
-0.010727 -0.001618
-0.010123 -0.000458
-0.009471 0.000669
-0.008768 0.001749
-0.008017 0.002768
-0.007220 0.003716
-0.006382 0.004585
-0.005512 0.005370
-0.004618 0.006071
0.016322 0.034636
0.018078 0.035157
0.019767 0.035664
0.021395 0.036168
0.022967 0.036682
0.024488 0.037216
0.025957 0.037775
0.027365 0.038356
0.028697 0.038950
0.029934 0.039545
0.031056 0.040123
0.032046 0.040666
0.032894 0.041157
0.033592 0.041582
0.034139 0.041930
0.034537 0.042193
0.034789 0.042368
0.034901 0.042453
0.034876 0.042454
0.034722 0.042376
0.034446 0.042230
0.034058 0.042026
0.033571 0.041778
0.033001 0.041498
0.032362 0.041198
0.031669 0.040888
0.030935 0.040574
0.030167 0.040256
0.029369 0.039930
0.028543 0.039586
0.027692 0.039213
0.026817 0.038798
0.025918 0.038331
0.024997 0.037804
0.024056 0.037213
0.023092 0.036558
0.022102 0.035843
0.021082 0.035075
0.020023 0.034261
0.018919 0.033408
0.017762 0.032526
0.016548 0.031619
0.015274 0.030695
0.013940 0.029761
0.012547 0.028822
0.011101 0.027885
0.009605 0.026955
0.008065 0.026035
0.006490 0.025129
0.004887 0.024239
0.003263 0.023365
0.001630 0.022510
-0.000004 0.021675
-0.001630 0.020863
-0.003241 0.020076
-0.004831 0.019316
-0.006395 0.018586
-0.007929 0.017887
-0.009428 0.017220
-0.010887 0.016586
-0.012301 0.015987
-0.013665 0.015423
-0.014976 0.014898
-0.016231 0.014411
-0.017430 0.013965
-0.018573 0.013560
-0.019664 0.013198
-0.020708 0.012879
-0.021710 0.012603
-0.022678 0.012368
-0.023614 0.012175
-0.024522 0.012021
-0.025400 0.011905
-0.026246 0.011822
-0.027053 0.011769
-0.027814 0.011741
-0.028517 0.011731
-0.029154 0.011736
-0.029712 0.011749
-0.030180 0.011768
-0.030551 0.011789
-0.030818 0.011809
-0.030980 0.011826
-0.031037 0.011838
-0.030998 0.011846
-0.030873 0.011848
-0.030675 0.011844
-0.030421 0.011836
-0.030124 0.011823
-0.029796 0.011807
-0.029444 0.011786
-0.029066 0.011758
-0.028655 0.011722
-0.028197 0.011673
-0.027677 0.011606
-0.027078 0.011514
-0.026386 0.011392
-0.025589 0.011236
-0.024680 0.011040
-0.023655 0.010802
-0.022517 0.010520
0.014386 0.022302
0.016188 0.022831
0.017961 0.023399
0.019723 0.024004
0.021487 0.024639
0.023255 0.025295
0.025014 0.025957
0.026746 0.026609
0.028425 0.027233
0.030027 0.027813
0.031526 0.028334
0.032901 0.028786
0.034137 0.029160
0.035219 0.029450
0.036142 0.029652
0.036908 0.029763
0.037526 0.029780
0.038016 0.029700
0.038402 0.029521
0.038712 0.029247
0.038965 0.028888
0.039176 0.028465
0.039350 0.028005
0.039484 0.027535
0.039571 0.027077
0.039595 0.026646
0.039533 0.026242
0.039357 0.025861
0.039039 0.025491
0.038556 0.025120
0.037891 0.024734
0.037039 0.024325
0.036005 0.023884
0.034806 0.023400
0.033471 0.022864
0.032039 0.022262
0.030554 0.021577
0.029059 0.020797
0.027588 0.019917
0.026155 0.018947
0.024748 0.017910
0.023344 0.016837
0.021912 0.015757
0.020422 0.014697
0.018851 0.013676
0.017182 0.012707
0.015403 0.011794
0.013508 0.010941
0.011502 0.010147
0.009399 0.009412
0.007221 0.008735
0.004998 0.008115
0.002763 0.007548
0.000555 0.007026
-0.001590 0.006542
-0.003637 0.006086
-0.005563 0.005649
-0.007355 0.005226
-0.009008 0.004820
-0.010528 0.004438
-0.011929 0.004087
-0.013232 0.003772
-0.014460 0.003495
-0.015637 0.003251
-0.016785 0.003035
-0.017924 0.002839
-0.019069 0.002655
-0.020222 0.002478
-0.021377 0.002309
-0.022513 0.002150
-0.023607 0.002008
-0.024632 0.001889
-0.025568 0.001802
-0.026399 0.001757
-0.027117 0.001762
-0.027722 0.001826
-0.028217 0.001958
-0.028605 0.002160
-0.028882 0.002432
-0.029042 0.002765
-0.029078 0.003144
-0.028983 0.003554
-0.028755 0.003977
-0.028396 0.004396
-0.027911 0.004795
-0.027308 0.005163
-0.026595 0.005489
-0.025781 0.005766
-0.024877 0.005991
-0.023892 0.006166
-0.022841 0.006296
-0.021745 0.006389
-0.020629 0.006457
-0.019521 0.006514
-0.018449 0.006572
-0.017432 0.006641
-0.016475 0.006719
-0.015571 0.006801
-0.014702 0.006874
-0.013849 0.006926
-0.012990 0.006944
0.023264 0.016299
0.025074 0.016787
0.026847 0.017237
0.028585 0.017652
0.030291 0.018035
0.031965 0.018389
0.033602 0.018714
0.035192 0.019005
0.036713 0.019251
0.038138 0.019439
0.039438 0.019552
0.040586 0.019575
0.041564 0.019494
0.042362 0.019299
0.042984 0.018980
0.043445 0.018531
0.043768 0.017951
0.043976 0.017239
0.044086 0.016402
0.044107 0.015454
0.044036 0.014413
0.043861 0.013302
0.043571 0.012143
0.043156 0.010958
0.042610 0.009763
0.041930 0.008571
0.041113 0.007388
0.040157 0.006217
0.039056 0.005054
0.037809 0.003893
0.036416 0.002724
0.034888 0.001536
0.033246 0.000316
0.031519 -0.000948
0.029744 -0.002268
0.027961 -0.003655
0.026202 -0.005111
0.024485 -0.006628
0.022815 -0.008191
0.021179 -0.009772
0.019559 -0.011342
0.017933 -0.012874
0.016285 -0.014342
0.014601 -0.015729
0.012873 -0.017021
0.011096 -0.018211
0.009267 -0.019292
0.007387 -0.020266
0.005461 -0.021135
0.003501 -0.021902
0.001525 -0.022574
-0.000440 -0.023157
-0.002361 -0.023659
-0.004206 -0.024088
-0.005944 -0.024449
-0.007551 -0.024746
-0.009011 -0.024978
-0.010317 -0.025141
-0.011464 -0.025232
-0.012455 -0.025245
-0.013289 -0.025178
-0.013969 -0.025034
-0.014499 -0.024814
-0.014884 -0.024524
-0.015137 -0.024167
-0.015276 -0.023746
-0.015322 -0.023263
-0.015300 -0.022718
-0.015233 -0.022108
-0.015140 -0.021433
-0.015035 -0.020687
-0.014926 -0.019865
-0.014820 -0.018958
-0.014719 -0.017958
-0.014625 -0.016859
-0.014537 -0.015656
-0.014448 -0.014355
-0.014345 -0.012967
-0.014212 -0.011509
-0.014027 -0.010004
-0.013770 -0.008476
-0.013424 -0.006947
-0.012974 -0.005438
-0.012413 -0.003966
-0.011743 -0.002547
-0.010971 -0.001187
-0.010114 0.000109
-0.009194 0.001345
-0.008236 0.002527
-0.007267 0.003667
-0.006313 0.004778
-0.005403 0.005876
-0.004559 0.006975
-0.003801 0.008084
-0.003136 0.009204
-0.002562 0.010326
-0.002063 0.011432
-0.001620 0.012498
-0.001209 0.013499
-0.000808 0.014410
-0.000398 0.015212
-0.025551 0.021751
-0.023870 0.022194
-0.022157 0.022564
-0.020414 0.022859
-0.018642 0.023075
-0.016845 0.023208
-0.015030 0.023253
-0.013207 0.023210
-0.011383 0.023079
-0.009566 0.022864
-0.007763 0.022568
-0.005982 0.022195
-0.004232 0.021746
-0.002526 0.021218
-0.000879 0.020609
0.000698 0.019916
0.002192 0.019138
0.003599 0.018276
0.004917 0.017337
0.006150 0.016328
0.007310 0.015264
0.008413 0.014161
0.009478 0.013037
0.010523 0.011912
0.011556 0.010799
0.012574 0.009704
0.013561 0.008625
0.014494 0.007551
0.015348 0.006468
0.016102 0.005362
0.016738 0.004218
0.017246 0.003023
0.017616 0.001769
0.017847 0.000448
0.017938 -0.000940
0.017892 -0.002396
0.017716 -0.003916
0.017417 -0.005496
0.017002 -0.007126
0.016478 -0.008796
0.015851 -0.010490
0.015122 -0.012192
0.014290 -0.013883
0.013352 -0.015549
0.012296 -0.017179
0.011110 -0.018768
0.009782 -0.020318
0.008306 -0.021832
0.006688 -0.023315
0.004943 -0.024764
0.003099 -0.026175
0.001184 -0.027537
-0.000767 -0.028831
-0.002724 -0.030040
-0.004654 -0.031144
-0.006531 -0.032127
-0.008331 -0.032975
-0.010035 -0.033678
-0.011628 -0.034230
-0.013102 -0.034628
-0.014459 -0.034875
-0.015710 -0.034977
-0.016879 -0.034948
-0.018006 -0.034808
-0.019144 -0.034588
-0.020352 -0.034321
-0.021683 -0.034042
-0.023173 -0.033776
-0.024825 -0.033532
-0.026605 -0.033301
-0.028453 -0.033056
-0.030297 -0.032758
-0.032068 -0.032367
-0.033710 -0.031845
-0.035175 -0.031162
-0.036431 -0.030297
-0.037452 -0.029235
-0.038222 -0.027972
-0.038731 -0.026511
-0.038975 -0.024862
-0.038958 -0.023043
-0.038697 -0.021078
-0.038215 -0.018996
-0.037549 -0.016834
-0.036746 -0.014631
-0.035858 -0.012427
-0.034938 -0.010259
-0.034025 -0.008150
-0.033141 -0.006113
-0.032287 -0.004146
-0.031448 -0.002237
-0.030599 -0.000370
-0.029715 0.001471
-0.028778 0.003295
-0.027776 0.005106
-0.026701 0.006902
-0.025551 0.008677
-0.024324 0.010418
-0.023023 0.012112
-0.021649 0.013745
-0.020208 0.015298
0.016226 0.039471
0.018029 0.040006
0.019751 0.040532
0.021407 0.041054
0.023007 0.041567
0.024545 0.042062
0.026007 0.042522
0.027367 0.042925
0.028597 0.043248
0.029669 0.043471
0.030560 0.043575
0.031251 0.043549
0.031731 0.043385
0.031992 0.043079
0.032035 0.042632
0.031863 0.042047
0.031488 0.041332
0.030924 0.040496
0.030191 0.039550
0.029310 0.038509
0.028306 0.037388
0.027198 0.036204
0.026004 0.034974
0.024736 0.033711
0.023401 0.032426
0.021999 0.031123
0.020527 0.029803
0.018982 0.028468
0.017362 0.027115
0.015670 0.025744
0.013914 0.024356
0.012104 0.022954
0.010255 0.021540
0.008382 0.020118
0.006504 0.018690
0.004637 0.017257
0.002798 0.015825
0.001000 0.014397
-0.000746 0.012983
-0.002436 0.011593
-0.004073 0.010238
-0.005666 0.008929
-0.007230 0.007674
-0.008781 0.006479
-0.010337 0.005346
-0.011916 0.004276
-0.013527 0.003269
-0.015174 0.002325
-0.016850 0.001449
-0.018537 0.000646
-0.020211 -0.000079
-0.021844 -0.000720
-0.023409 -0.001272
-0.024881 -0.001734
-0.026238 -0.002107
-0.027464 -0.002390
-0.028548 -0.002584
-0.029481 -0.002690
-0.030262 -0.002707
-0.030888 -0.002634
-0.031367 -0.002473
-0.031707 -0.002225
-0.031923 -0.001896
-0.032031 -0.001490
-0.032049 -0.001015
-0.031992 -0.000477
-0.031874 0.000117
-0.031699 0.000762
-0.031472 0.001453
-0.031188 0.002188
-0.030844 0.002965
-0.030435 0.003782
-0.029957 0.004637
-0.029407 0.005529
-0.028785 0.006456
-0.028088 0.007418
-0.027318 0.008409
-0.026474 0.009426
-0.025558 0.010459
-0.024570 0.011501
-0.023515 0.012540
-0.022397 0.013565
-0.021220 0.014566
-0.019990 0.015534
-0.018711 0.016461
-0.017387 0.017342
-0.016021 0.018174
-0.014618 0.018956
-0.013183 0.019687
-0.011726 0.020368
-0.010257 0.020999
-0.008792 0.021581
-0.007346 0.022113
-0.005934 0.022593
-0.004570 0.023018
-0.003266 0.023383
-0.002031 0.023679
-0.000871 0.023900
0.000208 0.024038
0.001205 0.024085
0.002118 0.024035
-0.007499 -0.016290
-0.005792 -0.015857
-0.004065 -0.015466
-0.002348 -0.015129
-0.000656 -0.014849
0.001009 -0.014620
0.002660 -0.014426
0.004315 -0.014248
0.005993 -0.014066
0.007710 -0.013864
0.009479 -0.013629
0.011307 -0.013358
0.013196 -0.013053
0.015146 -0.012726
0.017149 -0.012391
0.019197 -0.012066
0.021276 -0.011767
0.023369 -0.011506
0.025454 -0.011291
0.027510 -0.011125
0.029516 -0.011004
0.031453 -0.010918
0.033312 -0.010851
0.035089 -0.010783
0.036787 -0.010690
0.038412 -0.010554
0.039964 -0.010360
0.041439 -0.010106
0.042824 -0.009800
0.044102 -0.009460
0.045257 -0.009113
0.046274 -0.008788
0.047138 -0.008516
0.047841 -0.008323
0.048373 -0.008234
0.048726 -0.008262
0.048889 -0.008418
0.048848 -0.008703
0.048590 -0.009110
0.048103 -0.009627
0.047378 -0.010233
0.046418 -0.010899
0.045233 -0.011595
0.043843 -0.012287
0.042273 -0.012944
0.040549 -0.013545
0.038692 -0.014075
0.036714 -0.014537
0.034618 -0.014942
0.032402 -0.015314
0.030061 -0.015672
0.027596 -0.016034
0.025010 -0.016411
0.022310 -0.016806
0.019510 -0.017215
0.016622 -0.017630
0.013663 -0.018043
0.010649 -0.018442
0.007600 -0.018817
0.004537 -0.019159
0.001480 -0.019457
-0.001549 -0.019705
-0.004534 -0.019899
-0.007461 -0.020039
-0.010325 -0.020127
-0.013126 -0.020173
-0.015871 -0.020187
-0.018568 -0.020182
-0.021225 -0.020165
-0.023840 -0.020140
-0.026400 -0.020102
-0.028882 -0.020040
-0.031256 -0.019939
-0.033489 -0.019782
-0.035548 -0.019552
-0.037404 -0.019236
-0.039032 -0.018825
-0.040410 -0.018311
-0.041519 -0.017693
-0.042346 -0.016970
-0.042883 -0.016149
-0.043132 -0.015238
-0.043108 -0.014251
-0.042835 -0.013202
-0.042350 -0.012110
-0.041697 -0.010990
-0.040922 -0.009859
-0.040071 -0.008728
-0.039180 -0.007605
-0.038269 -0.006490
-0.037345 -0.005381
-0.036402 -0.004273
-0.035420 -0.003159
-0.034381 -0.002037
-0.033262 -0.000909
-0.032046 0.000218
-0.030718 0.001337
-0.029269 0.002435
-0.027692 0.003500
-0.025988 0.004518
-0.024161 0.005479
-0.015900 0.028466
-0.014189 0.028909
-0.012450 0.029302
-0.010686 0.029639
-0.008898 0.029912
-0.007092 0.030112
-0.005274 0.030229
-0.003456 0.030254
-0.001655 0.030176
0.000117 0.029990
0.001843 0.029690
0.003509 0.029274
0.005106 0.028744
0.006621 0.028102
0.008050 0.027353
0.009385 0.026503
0.010623 0.025559
0.011762 0.024529
0.012801 0.023423
0.013740 0.022251
0.014581 0.021026
0.015328 0.019761
0.015988 0.018468
0.016564 0.017161
0.017059 0.015849
0.017469 0.014535
0.017781 0.013221
0.017980 0.011904
0.018051 0.010576
0.017981 0.009232
0.017766 0.007862
0.017405 0.006461
0.016906 0.005026
0.016279 0.003553
0.015538 0.002043
0.014694 0.000499
0.013761 -0.001074
0.012747 -0.002667
0.011659 -0.004269
0.010499 -0.005865
0.009269 -0.007437
0.007968 -0.008968
0.006593 -0.010440
0.005140 -0.011835
0.003602 -0.013143
0.001974 -0.014354
0.000250 -0.015466
-0.001568 -0.016476
-0.003470 -0.017386
-0.005437 -0.018195
-0.007443 -0.018906
-0.009462 -0.019519
-0.011464 -0.020035
-0.013425 -0.020456
-0.015321 -0.020781
-0.017132 -0.021007
-0.018842 -0.021134
-0.020438 -0.021156
-0.021909 -0.021070
-0.023252 -0.020876
-0.024467 -0.020571
-0.025562 -0.020158
-0.026556 -0.019642
-0.027476 -0.019033
-0.028359 -0.018341
-0.029244 -0.017584
-0.030168 -0.016777
-0.031153 -0.015931
-0.032204 -0.015054
-0.033305 -0.014145
-0.034425 -0.013197
-0.035526 -0.012200
-0.036570 -0.011141
-0.037527 -0.010010
-0.038369 -0.008799
-0.039077 -0.007504
-0.039633 -0.006124
-0.040024 -0.004664
-0.040240 -0.003130
-0.040274 -0.001536
-0.040123 0.000105
-0.039792 0.001775
-0.039293 0.003454
-0.038647 0.005123
-0.037882 0.006757
-0.037034 0.008338
-0.036136 0.009846
-0.035221 0.011270
-0.034308 0.012602
-0.033405 0.013845
-0.032507 0.015007
-0.031602 0.016098
-0.030673 0.017129
-0.029703 0.018106
-0.028677 0.019034
-0.027583 0.019912
-0.026410 0.020736
-0.025150 0.021499
-0.023797 0.022193
-0.022348 0.022808
-0.020801 0.023336
-0.006926 0.044281
-0.005092 0.044768
-0.003221 0.045243
-0.001325 0.045706
0.000587 0.046160
0.002510 0.046611
0.004447 0.047067
0.006402 0.047537
0.008383 0.048027
0.010395 0.048533
0.012433 0.049047
0.014487 0.049551
0.016542 0.050024
0.018575 0.050448
0.020564 0.050807
0.022478 0.051091
0.024290 0.051294
0.025970 0.051415
0.027492 0.051452
0.028832 0.051405
0.029970 0.051275
0.030893 0.051062
0.031596 0.050767
0.032087 0.050395
0.032383 0.049954
0.032519 0.049453
0.032539 0.048905
0.032495 0.048323
0.032442 0.047714
0.032428 0.047077
0.032481 0.046406
0.032609 0.045686
0.032791 0.044902
0.032990 0.044045
0.033154 0.043109
0.033232 0.042095
0.033174 0.041008
0.032941 0.039855
0.032500 0.038642
0.031830 0.037379
0.030920 0.036074
0.029773 0.034737
0.028398 0.033380
0.026819 0.032013
0.025063 0.030643
0.023167 0.029280
0.021170 0.027930
0.019111 0.026597
0.017025 0.025287
0.014937 0.024001
0.012856 0.022741
0.010778 0.021508
0.008693 0.020304
0.006586 0.019131
0.004447 0.017994
0.002272 0.016897
0.000063 0.015842
-0.002176 0.014831
-0.004435 0.013865
-0.006702 0.012942
-0.008962 0.012062
-0.011197 0.011227
-0.013384 0.010441
-0.015503 0.009708
-0.017539 0.009034
-0.019487 0.008424
-0.021352 0.007880
-0.023147 0.007403
-0.024896 0.006990
-0.026632 0.006632
-0.028387 0.006318
-0.030187 0.006032
-0.032043 0.005762
-0.033940 0.005500
-0.035845 0.005247
-0.037705 0.005007
-0.039467 0.004789
-0.041077 0.004602
-0.042494 0.004455
-0.043685 0.004354
-0.044630 0.004304
-0.045318 0.004313
-0.045750 0.004388
-0.045939 0.004539
-0.045909 0.004776
-0.045691 0.005108
-0.045326 0.005539
-0.044852 0.006068
-0.044306 0.006679
-0.043716 0.007348
-0.043105 0.008039
-0.042486 0.008711
-0.041861 0.009328
-0.041217 0.009859
-0.040528 0.010285
-0.039759 0.010599
-0.038870 0.010800
-0.037831 0.010895
-0.036618 0.010891
-0.035223 0.010797
-0.033651 0.010622
0.005911 0.002374
0.007671 0.002845
0.009439 0.003324
0.011209 0.003811
0.012976 0.004308
0.014739 0.004816
0.016494 0.005330
0.018236 0.005844
0.019961 0.006344
0.021663 0.006814
0.023341 0.007236
0.024997 0.007594
0.026636 0.007871
0.028258 0.008058
0.029861 0.008151
0.031430 0.008153
0.032945 0.008073
0.034378 0.007926
0.035700 0.007727
0.036886 0.007494
0.037920 0.007241
0.038794 0.006982
0.039512 0.006730
0.040086 0.006496
0.040538 0.006288
0.040890 0.006112
0.041167 0.005961
0.041391 0.005823
0.041579 0.005672
0.041750 0.005476
0.041917 0.005200
0.042093 0.004813
0.042278 0.004292
0.042459 0.003628
0.042609 0.002826
0.042685 0.001901
0.042637 0.000878
0.042417 -0.000218
0.041984 -0.001360
0.041307 -0.002525
0.040370 -0.003693
0.039173 -0.004847
0.037726 -0.005971
0.036054 -0.007053
0.034187 -0.008084
0.032163 -0.009060
0.030023 -0.009980
0.027805 -0.010852
0.025548 -0.011689
0.023284 -0.012504
0.021038 -0.013313
0.018829 -0.014123
0.016663 -0.014935
0.014539 -0.015743
0.012449 -0.016536
0.010385 -0.017301
0.008341 -0.018027
0.006315 -0.018706
0.004308 -0.019333
0.002327 -0.019904
0.000379 -0.020418
-0.001525 -0.020875
-0.003380 -0.021271
-0.005182 -0.021607
-0.006935 -0.021882
-0.008652 -0.022095
-0.010350 -0.022247
-0.012052 -0.022342
-0.013784 -0.022380
-0.015564 -0.022359
-0.017402 -0.022274
-0.019294 -0.022118
-0.021222 -0.021883
-0.023157 -0.021563
-0.025058 -0.021158
-0.026886 -0.020667
-0.028597 -0.020096
-0.030153 -0.019451
-0.031517 -0.018741
-0.032660 -0.017975
-0.033560 -0.017161
-0.034204 -0.016310
-0.034595 -0.015428
-0.034747 -0.014518
-0.034696 -0.013582
-0.034486 -0.012617
-0.034175 -0.011618
-0.033821 -0.010579
-0.033477 -0.009496
-0.033180 -0.008365
-0.032942 -0.007190
-0.032753 -0.005978
-0.032578 -0.004740
-0.032369 -0.003492
-0.032075 -0.002248
-0.031645 -0.001022
-0.031039 0.000173
-0.030223 0.001329
-0.029178 0.002435
-0.027893 0.003487
-0.026372 0.004479
0.023654 -0.019293
0.025381 -0.018787
0.026968 -0.018251
0.028415 -0.017680
0.029725 -0.017072
0.030905 -0.016422
0.031963 -0.015732
0.032904 -0.015004
0.033727 -0.014250
0.034423 -0.013488
0.034981 -0.012738
0.035389 -0.012021
0.035636 -0.011355
0.035717 -0.010752
0.035627 -0.010222
0.035365 -0.009769
0.034931 -0.009395
0.034324 -0.009099
0.033545 -0.008876
0.032595 -0.008722
0.031477 -0.008630
0.030197 -0.008593
0.028765 -0.008601
0.027195 -0.008647
0.025501 -0.008723
0.023700 -0.008821
0.021805 -0.008936
0.019830 -0.009066
0.017787 -0.009210
0.015686 -0.009369
0.013539 -0.009546
0.011358 -0.009742
0.009155 -0.009955
0.006944 -0.010180
0.004737 -0.010413
0.002542 -0.010646
0.000372 -0.010870
-0.001767 -0.011080
-0.003863 -0.011270
-0.005908 -0.011434
-0.007892 -0.011571
-0.009808 -0.011678
-0.011649 -0.011754
-0.013414 -0.011801
-0.015104 -0.011820
-0.016724 -0.011815
-0.018286 -0.011790
-0.019802 -0.011751
-0.021287 -0.011702
-0.022749 -0.011643
-0.024193 -0.011572
-0.025615 -0.011482
-0.027002 -0.011360
-0.028340 -0.011195
-0.029607 -0.010976
-0.030785 -0.010694
-0.031852 -0.010346
-0.032790 -0.009931
-0.033583 -0.009453
-0.034217 -0.008916
-0.034684 -0.008326
-0.034978 -0.007687
-0.035100 -0.007006
-0.035055 -0.006290
-0.034854 -0.005542
-0.034511 -0.004769
-0.034046 -0.003973
-0.033483 -0.003158
-0.032845 -0.002324
-0.032155 -0.001471
-0.031433 -0.000599
-0.030695 0.000293
-0.029949 0.001203
-0.029198 0.002128
-0.028440 0.003060
-0.027669 0.003991
-0.026877 0.004912
-0.026058 0.005811
-0.025206 0.006681
-0.024317 0.007513
-0.023388 0.008302
-0.022418 0.009046
-0.021407 0.009743
-0.020357 0.010396
-0.019267 0.011008
-0.018139 0.011586
-0.016973 0.012137
-0.015771 0.012666
-0.014533 0.013179
-0.013259 0.013680
-0.011945 0.014169
-0.010591 0.014647
-0.009195 0.015111
-0.007761 0.015558
-0.006294 0.015984
-0.004806 0.016383
-0.003308 0.016752
-0.001816 0.017089
-0.000343 0.017392
0.001098 0.017662
0.002496 0.017899
-0.023821 0.053636
-0.022014 0.054181
-0.020178 0.054789
-0.018318 0.055427
-0.016438 0.056060
-0.014541 0.056653
-0.012628 0.057183
-0.010694 0.057633
-0.008734 0.057992
-0.006741 0.058260
-0.004709 0.058436
-0.002641 0.058525
-0.000542 0.058532
0.001576 0.058465
0.003697 0.058330
0.005804 0.058134
0.007879 0.057883
0.009908 0.057581
0.011878 0.057226
0.013780 0.056815
0.015608 0.056344
0.017358 0.055806
0.019026 0.055201
0.020615 0.054532
0.022127 0.053805
0.023574 0.053036
0.024968 0.052241
0.026322 0.051439
0.027646 0.050645
0.028937 0.049866
0.030180 0.049101
0.031351 0.048336
0.032426 0.047552
0.033381 0.046722
0.034199 0.045822
0.034870 0.044825
0.035386 0.043709
0.035741 0.042460
0.035923 0.041070
0.035916 0.039547
0.035698 0.037905
0.035252 0.036170
0.034560 0.034370
0.033619 0.032539
0.032433 0.030710
0.031018 0.028918
0.029400 0.027195
0.027608 0.025568
0.025673 0.024055
0.023621 0.022663
0.021471 0.021388
0.019240 0.020209
0.016942 0.019101
0.014596 0.018029
0.012221 0.016967
0.009836 0.015889
0.007457 0.014784
0.005094 0.013652
0.002750 0.012504
0.000423 0.011361
-0.001890 0.010250
-0.004192 0.009196
-0.006486 0.008220
-0.008769 0.007342
-0.011040 0.006573
-0.013296 0.005920
-0.015537 0.005382
-0.017769 0.004952
-0.019999 0.004616
-0.022242 0.004357
-0.024506 0.004154
-0.026791 0.003991
-0.029083 0.003859
-0.031353 0.003759
-0.033563 0.003703
-0.035671 0.003706
-0.037639 0.003789
-0.039430 0.003970
-0.041015 0.004262
-0.042365 0.004674
-0.043459 0.005204
-0.044281 0.005848
-0.044821 0.006595
-0.045077 0.007430
-0.045055 0.008335
-0.044770 0.009289
-0.044248 0.010268
-0.043526 0.011249
-0.042652 0.012205
-0.041677 0.013117
-0.040654 0.013969
-0.039624 0.014759
-0.038610 0.015495
-0.037616 0.016197
-0.036627 0.016888
-0.035616 0.017588
-0.034550 0.018305
-0.033394 0.019040
-0.032118 0.019778
-0.030699 0.020502
-0.029121 0.021189
0.016580 0.036777
0.018381 0.037308
0.020130 0.037819
0.021835 0.038321
0.023502 0.038824
0.025131 0.039336
0.026721 0.039855
0.028260 0.040374
0.029736 0.040879
0.031135 0.041353
0.032447 0.041777
0.033660 0.042133
0.034767 0.042407
0.035757 0.042590
0.036620 0.042680
0.037341 0.042677
0.037909 0.042585
0.038313 0.042409
0.038549 0.042156
0.038615 0.041832
0.038519 0.041445
0.038274 0.041003
0.037896 0.040515
0.037407 0.039990
0.036829 0.039433
0.036186 0.038847
0.035499 0.038231
0.034788 0.037579
0.034071 0.036883
0.033361 0.036132
0.032666 0.035320
0.031987 0.034443
0.031317 0.033502
0.030643 0.032506
0.029947 0.031463
0.029209 0.030385
0.028412 0.029284
0.027543 0.028168
0.026593 0.027048
0.025559 0.025931
0.024442 0.024823
0.023246 0.023730
0.021981 0.022658
0.020658 0.021610
0.019290 0.020587
0.017893 0.019590
0.016480 0.018616
0.015067 0.017662
0.013664 0.016727
0.012280 0.015811
0.010920 0.014915
0.009587 0.014044
0.008278 0.013204
0.006991 0.012400
0.005722 0.011636
0.004471 0.010913
0.003236 0.010232
0.002018 0.009595
0.000817 0.009002
-0.000364 0.008456
-0.001524 0.007959
-0.002662 0.007514
-0.003775 0.007125
-0.004865 0.006795
-0.005933 0.006524
-0.006983 0.006314
-0.008019 0.006164
-0.009046 0.006073
-0.010068 0.006040
-0.011083 0.006062
-0.012086 0.006136
-0.013070 0.006256
-0.014018 0.006416
-0.014917 0.006608
-0.015748 0.006825
-0.016497 0.007061
-0.017148 0.007310
-0.017692 0.007568
-0.018121 0.007836
-0.018434 0.008112
-0.018637 0.008401
-0.018738 0.008705
-0.018752 0.009030
-0.018698 0.009384
-0.018598 0.009772
-0.018469 0.010200
-0.018331 0.010671
-0.018191 0.011184
-0.018052 0.011731
-0.017909 0.012302
-0.017747 0.012883
-0.017551 0.013455
-0.017303 0.014003
-0.016990 0.014509
-0.016599 0.014964
-0.016122 0.015356
-0.015558 0.015680
-0.014907 0.015935
-0.014176 0.016123
-0.013376 0.016246
-0.012523 0.016312
0.041368 -0.006295
0.042973 -0.005813
0.044381 -0.005393
0.045598 -0.005031
0.046638 -0.004716
0.047528 -0.004439
0.048301 -0.004188
0.048992 -0.003959
0.049629 -0.003753
0.050232 -0.003587
0.050805 -0.003484
0.051341 -0.003474
0.051824 -0.003583
0.052227 -0.003828
0.052517 -0.004211
0.052658 -0.004724
0.052617 -0.005351
0.052364 -0.006073
0.051879 -0.006872
0.051147 -0.007733
0.050163 -0.008643
0.048934 -0.009593
0.047475 -0.010574
0.045814 -0.011581
0.043985 -0.012605
0.042028 -0.013643
0.039990 -0.014692
0.037914 -0.015753
0.035843 -0.016830
0.033811 -0.017934
0.031846 -0.019074
0.029963 -0.020256
0.028168 -0.021479
0.026453 -0.022731
0.024806 -0.023996
0.023208 -0.025253
0.021643 -0.026481
0.020097 -0.027664
0.018559 -0.028783
0.017026 -0.029826
0.015496 -0.030779
0.013974 -0.031634
0.012465 -0.032382
0.010977 -0.033020
0.009518 -0.033548
0.008095 -0.033969
0.006713 -0.034290
0.005373 -0.034523
0.004072 -0.034682
0.002802 -0.034778
0.001550 -0.034823
0.000301 -0.034820
-0.000956 -0.034772
-0.002223 -0.034672
-0.003498 -0.034515
-0.004769 -0.034292
-0.006024 -0.033994
-0.007244 -0.033613
-0.008413 -0.033143
-0.009513 -0.032579
-0.010529 -0.031920
-0.011445 -0.031164
-0.012249 -0.030314
-0.012934 -0.029374
-0.013496 -0.028348
-0.013937 -0.027240
-0.014267 -0.026053
-0.014500 -0.024791
-0.014653 -0.023460
-0.014744 -0.022062
-0.014788 -0.020605
-0.014794 -0.019095
-0.014766 -0.017539
-0.014703 -0.015944
-0.014597 -0.014315
-0.014440 -0.012660
-0.014224 -0.010983
-0.013941 -0.009292
-0.013587 -0.007597
-0.013161 -0.005906
-0.012663 -0.004229
-0.012099 -0.002576
-0.011478 -0.000952
-0.010812 0.000637
-0.010120 0.002192
-0.009421 0.003715
-0.008733 0.005208
-0.008070 0.006675
-0.007439 0.008116
-0.006835 0.009529
-0.006242 0.010908
-0.005644 0.012249
-0.005018 0.013545
-0.004350 0.014787
-0.003629 0.015965
-0.002852 0.017066
-0.002023 0.018075
-0.001153 0.018974
-0.000258 0.019748
0.000644 0.020387
0.001534 0.020883
0.017701 -0.058279
0.019416 -0.057802
0.021147 -0.057258
0.022859 -0.056652
0.024526 -0.055989
0.026122 -0.055272
0.027633 -0.054506
0.029052 -0.053697
0.030378 -0.052850
0.031616 -0.051973
0.032776 -0.051079
0.033869 -0.050179
0.034904 -0.049290
0.035893 -0.048428
0.036844 -0.047608
0.037758 -0.046842
0.038633 -0.046140
0.039455 -0.045507
0.040206 -0.044943
0.040864 -0.044443
0.041404 -0.044000
0.041810 -0.043604
0.042069 -0.043239
0.042180 -0.042888
0.042148 -0.042531
0.041992 -0.042146
0.041732 -0.041710
0.041391 -0.041206
0.040989 -0.040626
0.040536 -0.039975
0.040034 -0.039272
0.039480 -0.038545
0.038866 -0.037828
0.038182 -0.037156
0.037418 -0.036558
0.036562 -0.036055
0.035599 -0.035661
0.034516 -0.035382
0.033296 -0.035219
0.031930 -0.035165
0.030408 -0.035211
0.028731 -0.035344
0.026903 -0.035546
0.024935 -0.035796
0.022846 -0.036072
0.020653 -0.036348
0.018380 -0.036605
0.016044 -0.036824
0.013661 -0.037000
0.011244 -0.037134
0.008802 -0.037238
0.006343 -0.037327
0.003878 -0.037418
0.001421 -0.037523
-0.001014 -0.037649
-0.003411 -0.037799
-0.005752 -0.037970
-0.008021 -0.038158
-0.010200 -0.038356
-0.012272 -0.038557
-0.014220 -0.038750
-0.016029 -0.038926
-0.017684 -0.039074
-0.019176 -0.039184
-0.020503 -0.039246
-0.021670 -0.039258
-0.022692 -0.039218
-0.023597 -0.039135
-0.024419 -0.039018
-0.025196 -0.038882
-0.025961 -0.038737
-0.026735 -0.038589
-0.027517 -0.038435
-0.028288 -0.038265
-0.029013 -0.038063
-0.029650 -0.037811
-0.030157 -0.037497
-0.030495 -0.037107
-0.030635 -0.036634
-0.030554 -0.036074
-0.030240 -0.035426
-0.029688 -0.034692
-0.028900 -0.033879
-0.027888 -0.032993
-0.026670 -0.032044
-0.025270 -0.031042
-0.023718 -0.029998
-0.022050 -0.028917
-0.020302 -0.027802
-0.018510 -0.026655
-0.016701 -0.025471
-0.014895 -0.024246
-0.013098 -0.022974
-0.011310 -0.021654
-0.009523 -0.020284
-0.007731 -0.018869
-0.005928 -0.017416
-0.004116 -0.015936
-0.002300 -0.014443
-0.000490 -0.012950
0.001302 -0.011474
0.065268 -0.028721
0.066917 -0.028206
0.068290 -0.027589
0.069397 -0.026852
0.070254 -0.025983
0.070880 -0.024978
0.071293 -0.023845
0.071518 -0.022606
0.071582 -0.021300
0.071524 -0.019979
0.071396 -0.018706
0.071257 -0.017546
0.071155 -0.016554
0.071107 -0.015766
0.071085 -0.015185
0.071026 -0.014788
0.070847 -0.014534
0.070470 -0.014380
0.069839 -0.014288
0.068920 -0.014227
0.067699 -0.014176
0.066181 -0.014116
0.064383 -0.014034
0.062335 -0.013918
0.060071 -0.013761
0.057635 -0.013561
0.055072 -0.013321
0.052434 -0.013057
0.049778 -0.012792
0.047169 -0.012557
0.044668 -0.012388
0.042329 -0.012317
0.040180 -0.012358
0.038220 -0.012508
0.036413 -0.012744
0.034712 -0.013036
0.033063 -0.013352
0.031425 -0.013670
0.029769 -0.013973
0.028075 -0.014250
0.026335 -0.014495
0.024549 -0.014705
0.022721 -0.014874
0.020861 -0.015000
0.018981 -0.015079
0.017096 -0.015111
0.015222 -0.015093
0.013381 -0.015029
0.011592 -0.014920
0.009879 -0.014769
0.008256 -0.014580
0.006736 -0.014352
0.005323 -0.014085
0.004014 -0.013781
0.002810 -0.013442
0.001708 -0.013076
0.000709 -0.012691
-0.000186 -0.012298
-0.000975 -0.011906
-0.001658 -0.011522
-0.002236 -0.011152
-0.002713 -0.010797
-0.003092 -0.010461
-0.003380 -0.010140
-0.003587 -0.009831
-0.003724 -0.009527
-0.003808 -0.009218
-0.003857 -0.008891
-0.003894 -0.008529
-0.003940 -0.008120
-0.004015 -0.007652
-0.004127 -0.007125
-0.004274 -0.006549
-0.004443 -0.005942
-0.004614 -0.005329
-0.004767 -0.004731
-0.004883 -0.004169
-0.004946 -0.003656
-0.004946 -0.003204
-0.004876 -0.002819
-0.004730 -0.002504
-0.004510 -0.002257
-0.004218 -0.002075
-0.003863 -0.001949
-0.003457 -0.001867
-0.003019 -0.001812
-0.002569 -0.001765
-0.002132 -0.001704
-0.001728 -0.001611
-0.001368 -0.001476
-0.001053 -0.001300
-0.000767 -0.001094
-0.000492 -0.000876
-0.000204 -0.000666
0.000114 -0.000479
0.000473 -0.000327
0.000883 -0.000216
0.001345 -0.000149
0.001860 -0.000126
0.002425 -0.000142
0.003034 -0.000195
-0.013370 0.083406
-0.011627 0.083923
-0.009939 0.084481
-0.008291 0.085080
-0.006675 0.085718
-0.005095 0.086381
-0.003566 0.087053
-0.002108 0.087709
-0.000748 0.088327
0.000489 0.088883
0.001583 0.089360
0.002516 0.089744
0.003278 0.090025
0.003864 0.090198
0.004271 0.090262
0.004505 0.090216
0.004574 0.090058
0.004489 0.089791
0.004264 0.089418
0.003915 0.088946
0.003457 0.088385
0.002906 0.087751
0.002278 0.087058
0.001583 0.086320
0.000828 0.085547
0.000013 0.084742
-0.000869 0.083906
-0.001826 0.083033
-0.002868 0.082120
-0.004001 0.081161
-0.005226 0.080157
-0.006539 0.079105
-0.007934 0.078007
-0.009403 0.076861
-0.010936 0.075668
-0.012524 0.074427
-0.014161 0.073141
-0.015842 0.071811
-0.017562 0.070444
-0.019319 0.069046
-0.021109 0.067625
-0.022931 0.066187
-0.024784 0.064736
-0.026670 0.063274
-0.028593 0.061802
-0.030556 0.060320
-0.032556 0.058828
-0.034585 0.057332
-0.036625 0.055838
-0.038652 0.054358
-0.040641 0.052907
-0.042566 0.051499
-0.044413 0.050151
-0.046169 0.048880
-0.047831 0.047702
-0.049398 0.046630
-0.050869 0.045672
-0.052239 0.044833
-0.053495 0.044106
-0.054625 0.043481
-0.055614 0.042941
-0.056454 0.042465
-0.057148 0.042028
-0.057706 0.041605
-0.058147 0.041172
-0.058489 0.040707
-0.058750 0.040194
-0.058940 0.039626
-0.059058 0.039005
-0.059102 0.038345
-0.059070 0.037671
-0.058962 0.037012
-0.058786 0.036404
-0.058557 0.035884
-0.058285 0.035484
-0.057979 0.035227
-0.057633 0.035123
-0.057229 0.035169
-0.056741 0.035350
-0.056135 0.035639
-0.055381 0.036005
-0.054454 0.036414
-0.053342 0.036831
-0.052040 0.037222
-0.050555 0.037558
-0.048901 0.037813
-0.047096 0.037968
-0.045163 0.038013
-0.043125 0.037950
-0.041009 0.037789
-0.038843 0.037551
-0.036657 0.037262
-0.034482 0.036949
-0.032342 0.036634
-0.030253 0.036332
-0.028219 0.036049
-0.026235 0.035780
-0.024289 0.035511
-0.022365 0.035228
-0.020448 0.034910
-0.018526 0.034543
0.003502 -0.002609
0.005080 -0.002198
0.006593 -0.001791
0.008018 -0.001399
0.009340 -0.001026
0.010550 -0.000678
0.011645 -0.000361
0.012626 -0.000081
0.013502 0.000157
0.014286 0.000343
0.014995 0.000468
0.015650 0.000520
0.016272 0.000491
0.016877 0.000375
0.017473 0.000167
0.018057 -0.000129
0.018613 -0.000507
0.019115 -0.000957
0.019531 -0.001467
0.019831 -0.002025
0.019988 -0.002622
0.019982 -0.003245
0.019804 -0.003887
0.019452 -0.004535
0.018931 -0.005178
0.018255 -0.005807
0.017444 -0.006412
0.016519 -0.006989
0.015503 -0.007538
0.014419 -0.008067
0.013283 -0.008592
0.012109 -0.009130
0.010902 -0.009696
0.009663 -0.010303
0.008383 -0.010956
0.007050 -0.011655
0.005648 -0.012396
0.004163 -0.013173
0.002586 -0.013976
0.000909 -0.014795
-0.000870 -0.015618
-0.002746 -0.016434
-0.004716 -0.017230
-0.006768 -0.017995
-0.008895 -0.018719
-0.011086 -0.019393
-0.013335 -0.020013
-0.015637 -0.020577
-0.017993 -0.021088
-0.020400 -0.021551
-0.022854 -0.021970
-0.025342 -0.022349
-0.027846 -0.022688
-0.030337 -0.022987
-0.032783 -0.023244
-0.035150 -0.023457
-0.037404 -0.023620
-0.039512 -0.023730
-0.041446 -0.023778
-0.043183 -0.023757
-0.044705 -0.023657
-0.046000 -0.023468
-0.047064 -0.023184
-0.047904 -0.022799
-0.048533 -0.022311
-0.048978 -0.021722
-0.049278 -0.021037
-0.049479 -0.020267
-0.049635 -0.019422
-0.049796 -0.018515
-0.050001 -0.017557
-0.050264 -0.016556
-0.050573 -0.015521
-0.050890 -0.014454
-0.051160 -0.013358
-0.051323 -0.012231
-0.051323 -0.011074
-0.051113 -0.009885
-0.050659 -0.008666
-0.049941 -0.007414
-0.048950 -0.006131
-0.047692 -0.004817
-0.046183 -0.003473
-0.044449 -0.002102
-0.042525 -0.000704
-0.040454 0.000718
-0.038282 0.002160
-0.036060 0.003618
-0.033834 0.005084
-0.031641 0.006549
-0.029507 0.007998
-0.027440 0.009417
-0.025430 0.010790
-0.023456 0.012104
-0.021487 0.013345
-0.019496 0.014502
-0.017461 0.015561
-0.015368 0.016513
-0.013213 0.017346
-0.011000 0.018054
-0.008739 0.018629
0.012391 -0.050019
0.013952 -0.049591
0.015499 -0.049141
0.016980 -0.048662
0.018350 -0.048146
0.019572 -0.047588
0.020619 -0.046984
0.021475 -0.046333
0.022136 -0.045634
0.022604 -0.044890
0.022895 -0.044108
0.023027 -0.043302
0.023029 -0.042485
0.022935 -0.041677
0.022779 -0.040895
0.022598 -0.040158
0.022419 -0.039479
0.022254 -0.038865
0.022098 -0.038316
0.021930 -0.037826
0.021717 -0.037383
0.021426 -0.036971
0.021026 -0.036577
0.020498 -0.036190
0.019829 -0.035801
0.019015 -0.035400
0.018062 -0.034978
0.016980 -0.034529
0.015784 -0.034048
0.014490 -0.033537
0.013114 -0.033004
0.011675 -0.032466
0.010186 -0.031940
0.008663 -0.031445
0.007116 -0.030994
0.005552 -0.030597
0.003973 -0.030257
0.002372 -0.029971
0.000743 -0.029736
-0.000919 -0.029546
-0.002618 -0.029399
-0.004355 -0.029290
-0.006125 -0.029218
-0.007925 -0.029179
-0.009746 -0.029168
-0.011582 -0.029179
-0.013425 -0.029206
-0.015272 -0.029242
-0.017121 -0.029282
-0.018975 -0.029319
-0.020840 -0.029350
-0.022722 -0.029367
-0.024627 -0.029364
-0.026557 -0.029327
-0.028512 -0.029242
-0.030484 -0.029097
-0.032459 -0.028884
-0.034413 -0.028601
-0.036312 -0.028255
-0.038120 -0.027854
-0.039796 -0.027408
-0.041306 -0.026928
-0.042618 -0.026423
-0.043711 -0.025896
-0.044573 -0.025355
-0.045203 -0.024803
-0.045615 -0.024244
-0.045837 -0.023685
-0.045913 -0.023131
-0.045898 -0.022587
-0.045852 -0.022053
-0.045834 -0.021524
-0.045886 -0.020984
-0.046025 -0.020410
-0.046241 -0.019779
-0.046499 -0.019073
-0.046743 -0.018284
-0.046907 -0.017416
-0.046929 -0.016479
-0.046752 -0.015485
-0.046333 -0.014448
-0.045643 -0.013377
-0.044668 -0.012281
-0.043406 -0.011168
-0.041870 -0.010044
-0.040083 -0.008913
-0.038078 -0.007782
-0.035902 -0.006655
-0.033609 -0.005536
-0.031257 -0.004428
-0.028905 -0.003331
-0.026604 -0.002244
-0.024385 -0.001162
-0.022261 -0.000084
-0.020224 0.000990
-0.018251 0.002052
-0.016313 0.003093
-0.014382 0.004101
-0.012437 0.005067
-0.010466 0.005983
-0.008463 0.006843
-0.014737 -0.019107
-0.013133 -0.018688
-0.011604 -0.018245
-0.010160 -0.017780
-0.008808 -0.017295
-0.007555 -0.016793
-0.006408 -0.016275
-0.005371 -0.015749
-0.004448 -0.015219
-0.003639 -0.014692
-0.002943 -0.014172
-0.002357 -0.013664
-0.001874 -0.013170
-0.001486 -0.012694
-0.001183 -0.012239
-0.000951 -0.011813
-0.000776 -0.011424
-0.000644 -0.011081
-0.000544 -0.010792
-0.000474 -0.010560
-0.000440 -0.010385
-0.000455 -0.010259
-0.000535 -0.010174
-0.000695 -0.010119
-0.000952 -0.010087
-0.001317 -0.010070
-0.001799 -0.010066
-0.002401 -0.010074
-0.003120 -0.010093
-0.003949 -0.010123
-0.004879 -0.010165
-0.005895 -0.010218
-0.006982 -0.010282
-0.008121 -0.010358
-0.009292 -0.010446
-0.010474 -0.010550
-0.011650 -0.010672
-0.012806 -0.010809
-0.013939 -0.010960
-0.015052 -0.011118
-0.016155 -0.011277
-0.017261 -0.011430
-0.018385 -0.011573
-0.019542 -0.011704
-0.020747 -0.011823
-0.022012 -0.011935
-0.023347 -0.012042
-0.024751 -0.012146
-0.026216 -0.012248
-0.027722 -0.012345
-0.029247 -0.012430
-0.030764 -0.012496
-0.032250 -0.012533
-0.033688 -0.012531
-0.035065 -0.012479
-0.036375 -0.012364
-0.037615 -0.012177
-0.038780 -0.011913
-0.039859 -0.011570
-0.040840 -0.011154
-0.041714 -0.010677
-0.042471 -0.010152
-0.043112 -0.009595
-0.043643 -0.009024
-0.044075 -0.008455
-0.044423 -0.007903
-0.044702 -0.007381
-0.044926 -0.006898
-0.045102 -0.006457
-0.045232 -0.006053
-0.045317 -0.005676
-0.045357 -0.005306
-0.045356 -0.004921
-0.045322 -0.004495
-0.045261 -0.004002
-0.045174 -0.003426
-0.045049 -0.002761
-0.044864 -0.002014
-0.044586 -0.001203
-0.044183 -0.000353
-0.043628 0.000509
-0.042902 0.001361
-0.041998 0.002183
-0.040919 0.002960
-0.039675 0.003681
-0.038282 0.004336
-0.036760 0.004921
-0.035129 0.005439
-0.033414 0.005894
-0.031640 0.006301
-0.029831 0.006678
-0.028017 0.007047
-0.026223 0.007432
-0.024472 0.007855
-0.022778 0.008329
-0.021142 0.008858
-0.019554 0.009436
-0.017997 0.010048
-0.016447 0.010675
-0.014887 0.011296
-0.013304 0.011892
-0.004218 0.009536
-0.002502 0.010033
-0.000826 0.010484
0.000806 0.010908
0.002392 0.011324
0.003934 0.011755
0.005438 0.012218
0.006908 0.012724
0.008345 0.013280
0.009744 0.013884
0.011096 0.014527
0.012387 0.015195
0.013603 0.015873
0.014728 0.016542
0.015754 0.017189
0.016672 0.017797
0.017477 0.018355
0.018170 0.018854
0.018752 0.019288
0.019228 0.019656
0.019603 0.019960
0.019885 0.020205
0.020080 0.020398
0.020196 0.020543
0.020240 0.020646
0.020220 0.020713
0.020144 0.020748
0.020018 0.020756
0.019848 0.020739
0.019637 0.020700
0.019387 0.020637
0.019100 0.020546
0.018779 0.020423
0.018427 0.020265
0.018049 0.020071
0.017654 0.019840
0.017248 0.019573
0.016838 0.019275
0.016431 0.018946
0.016029 0.018587
0.015632 0.018196
0.015237 0.017769
0.014838 0.017302
0.014426 0.016794
0.013993 0.016243
0.013531 0.015655
0.013034 0.015037
0.012496 0.014398
0.011918 0.013750
0.011298 0.013105
0.010639 0.012474
0.009944 0.011865
0.009215 0.011285
0.008455 0.010738
0.007668 0.010224
0.006856 0.009745
0.006022 0.009299
0.005166 0.008885
0.004289 0.008496
0.003387 0.008130
0.002455 0.007780
0.001491 0.007443
0.000487 0.007118
-0.000559 0.006804
-0.001650 0.006505
-0.002785 0.006223
-0.003964 0.005964
-0.005182 0.005732
-0.006435 0.005530
-0.007718 0.005364
-0.009026 0.005232
-0.010354 0.005136
-0.011697 0.005070
-0.013048 0.005029
-0.014401 0.005008
-0.015746 0.005000
-0.017078 0.005001
-0.018388 0.005008
-0.019671 0.005022
-0.020921 0.005044
-0.022131 0.005080
-0.023296 0.005134
-0.024408 0.005210
-0.025459 0.005314
-0.026441 0.005447
-0.027347 0.005610
-0.028172 0.005802
-0.028913 0.006019
-0.029574 0.006254
-0.030163 0.006500
-0.030690 0.006746
-0.031168 0.006983
-0.031605 0.007202
-0.032004 0.007397
-0.032357 0.007569
-0.032651 0.007719
-0.032867 0.007855
-0.032982 0.007987
-0.032978 0.008123
-0.032835 0.008273
-0.032539 0.008442
-0.015664 0.023054
-0.013979 0.023435
-0.012271 0.023647
-0.010543 0.023695
-0.008795 0.023589
-0.007032 0.023344
-0.005259 0.022980
-0.003484 0.022520
-0.001718 0.021985
0.000025 0.021395
0.001732 0.020763
0.003386 0.020093
0.004970 0.019378
0.006462 0.018603
0.007846 0.017750
0.009105 0.016800
0.010223 0.015738
0.011191 0.014556
0.012000 0.013249
0.012642 0.011823
0.013118 0.010287
0.013428 0.008656
0.013578 0.006951
0.013576 0.005193
0.013434 0.003404
0.013161 0.001605
0.012767 -0.000193
0.012256 -0.001980
0.011631 -0.003758
0.010893 -0.005533
0.010042 -0.007313
0.009080 -0.009104
0.008013 -0.010908
0.006848 -0.012720
0.005594 -0.014531
0.004262 -0.016331
0.002861 -0.018104
0.001402 -0.019837
-0.000110 -0.021512
-0.001669 -0.023110
-0.003272 -0.024610
-0.004918 -0.025994
-0.006607 -0.027250
-0.008344 -0.028373
-0.010134 -0.029369
-0.011988 -0.030255
-0.013916 -0.031059
-0.015929 -0.031814
-0.018031 -0.032551
-0.020218 -0.033292
-0.022473 -0.034040
-0.024765 -0.034781
-0.027054 -0.035484
-0.029299 -0.036108
-0.031456 -0.036615
-0.033491 -0.036970
-0.035372 -0.037146
-0.037077 -0.037124
-0.038589 -0.036888
-0.039897 -0.036431
-0.040997 -0.035749
-0.041892 -0.034850
-0.042597 -0.033751
-0.043137 -0.032479
-0.043544 -0.031069
-0.043860 -0.029563
-0.044125 -0.028003
-0.044377 -0.026425
-0.044641 -0.024856
-0.044925 -0.023305
-0.045217 -0.021772
-0.045486 -0.020238
-0.045695 -0.018680
-0.045801 -0.017076
-0.045769 -0.015405
-0.045567 -0.013656
-0.045173 -0.011821
-0.044575 -0.009898
-0.043767 -0.007890
-0.042751 -0.005802
-0.041537 -0.003646
-0.040141 -0.001436
-0.038585 0.000812
-0.036893 0.003078
-0.035092 0.005349
-0.033206 0.007610
-0.031259 0.009854
-0.029270 0.012078
-0.027251 0.014279
-0.025212 0.016452
-0.023160 0.018585
-0.021097 0.020661
-0.019027 0.022660
-0.016952 0.024559
-0.014878 0.026337
-0.012812 0.027972
-0.010764 0.029448
-0.008743 0.030754
-0.006762 0.031882
-0.004829 0.032829
-0.002956 0.033598
0.006063 0.021815
0.007787 0.022315
0.009477 0.022844
0.011131 0.023403
0.012745 0.023991
0.014314 0.024604
0.015827 0.025233
0.017272 0.025867
0.018639 0.026495
0.019916 0.027104
0.021095 0.027684
0.022172 0.028225
0.023147 0.028719
0.024023 0.029161
0.024805 0.029544
0.025500 0.029865
0.026114 0.030121
0.026653 0.030311
0.027122 0.030438
0.027525 0.030509
0.027866 0.030532
0.028152 0.030524
0.028390 0.030499
0.028586 0.030473
0.028747 0.030458
0.028874 0.030462
0.028961 0.030482
0.028999 0.030510
0.028973 0.030531
0.028874 0.030527
0.028694 0.030483
0.028428 0.030383
0.028078 0.030212
0.027648 0.029958
0.027140 0.029613
0.026557 0.029169
0.025896 0.028626
0.025155 0.027987
0.024325 0.027262
0.023398 0.026464
0.022367 0.025611
0.021227 0.024719
0.019979 0.023809
0.018627 0.022897
0.017179 0.021999
0.015641 0.021126
0.014020 0.020284
0.012321 0.019474
0.010548 0.018691
0.008708 0.017930
0.006808 0.017182
0.004857 0.016441
0.002866 0.015701
0.000847 0.014960
-0.001191 0.014216
-0.003242 0.013470
-0.005297 0.012724
-0.007348 0.011980
-0.009388 0.011244
-0.011405 0.010520
-0.013389 0.009811
-0.015329 0.009122
-0.017216 0.008457
-0.019048 0.007817
-0.020824 0.007205
-0.022548 0.006621
-0.024225 0.006064
-0.025860 0.005536
-0.027454 0.005039
-0.029002 0.004579
-0.030497 0.004164
-0.031930 0.003805
-0.033293 0.003511
-0.034576 0.003292
-0.035772 0.003153
-0.036865 0.003098
-0.037841 0.003125
-0.038679 0.003231
-0.039359 0.003408
-0.039864 0.003648
-0.040178 0.003939
-0.040298 0.004270
-0.040226 0.004628
-0.039976 0.005001
-0.039571 0.005375
-0.039043 0.005737
-0.038426 0.006077
-0.037753 0.006387
-0.037052 0.006667
-0.036340 0.006923
-0.035624 0.007166
-0.034903 0.007407
-0.034165 0.007658
-0.033395 0.007924
-0.032569 0.008204
-0.031664 0.008492
-0.030655 0.008777
-0.029520 0.009046
-0.028243 0.009284
-0.026814 0.009479
-0.025232 0.009619
0.005218 0.002167
0.006921 0.002597
0.008561 0.003035
0.010130 0.003487
0.011627 0.003959
0.013052 0.004458
0.014406 0.004987
0.015685 0.005546
0.016886 0.006130
0.018003 0.006726
0.019030 0.007320
0.019967 0.007893
0.020816 0.008430
0.021581 0.008914
0.022265 0.009332
0.022866 0.009673
0.023372 0.009931
0.023764 0.010102
0.024023 0.010189
0.024126 0.010198
0.024059 0.010140
0.023811 0.010025
0.023379 0.009866
0.022768 0.009679
0.021987 0.009476
0.021050 0.009271
0.019973 0.009072
0.018771 0.008884
0.017459 0.008705
0.016048 0.008525
0.014551 0.008333
0.012979 0.008113
0.011344 0.007853
0.009654 0.007545
0.007915 0.007186
0.006131 0.006776
0.004300 0.006319
0.002421 0.005825
0.000495 0.005303
-0.001476 0.004765
-0.003492 0.004222
-0.005546 0.003685
-0.007634 0.003163
-0.009751 0.002664
-0.011894 0.002192
-0.014062 0.001750
-0.016256 0.001338
-0.018484 0.000951
-0.020752 0.000589
-0.023064 0.000251
-0.025418 -0.000062
-0.027803 -0.000340
-0.030201 -0.000572
-0.032585 -0.000748
-0.034924 -0.000858
-0.037184 -0.000896
-0.039332 -0.000863
-0.041335 -0.000759
-0.043161 -0.000587
-0.044786 -0.000351
-0.046187 -0.000056
-0.047352 0.000296
-0.048278 0.000698
-0.048970 0.001143
-0.049446 0.001623
-0.049732 0.002130
-0.049868 0.002653
-0.049898 0.003186
-0.049871 0.003724
-0.049835 0.004266
-0.049823 0.004818
-0.049854 0.005386
-0.049922 0.005981
-0.050002 0.006608
-0.050055 0.007268
-0.050033 0.007958
-0.049891 0.008670
-0.049587 0.009394
-0.049089 0.010121
-0.048375 0.010840
-0.047430 0.011543
-0.046254 0.012219
-0.044853 0.012859
-0.043244 0.013456
-0.041450 0.014006
-0.039504 0.014507
-0.037439 0.014962
-0.035293 0.015376
-0.033102 0.015757
-0.030893 0.016112
-0.028685 0.016449
-0.026486 0.016770
-0.024294 0.017070
-0.022102 0.017344
-0.019905 0.017578
-0.017695 0.017762
-0.015472 0.017881
-0.013239 0.017928
-0.011003 0.017893
-0.008772 0.017772
-0.006560 0.017561
0.000762 -0.009618
0.002522 -0.009138
0.004309 -0.008646
0.006101 -0.008144
0.007879 -0.007633
0.009630 -0.007112
0.011345 -0.006578
0.013023 -0.006025
0.014665 -0.005450
0.016275 -0.004855
0.017849 -0.004247
0.019387 -0.003638
0.020886 -0.003045
0.022346 -0.002482
0.023768 -0.001963
0.025149 -0.001498
0.026482 -0.001091
0.027755 -0.000745
0.028945 -0.000460
0.030024 -0.000234
0.030962 -0.000068
0.031733 0.000044
0.032317 0.000104
0.032705 0.000120
0.032896 0.000101
0.032903 0.000061
0.032748 0.000014
0.032462 -0.000021
0.032078 -0.000034
0.031627 -0.000018
0.031128 0.000019
0.030593 0.000059
0.030020 0.000076
0.029403 0.000048
0.028730 -0.000044
0.027984 -0.000207
0.027147 -0.000443
0.026199 -0.000747
0.025119 -0.001112
0.023890 -0.001531
0.022499 -0.001994
0.020939 -0.002493
0.019210 -0.003019
0.017316 -0.003561
0.015270 -0.004108
0.013088 -0.004651
0.010792 -0.005180
0.008403 -0.005686
0.005942 -0.006162
0.003423 -0.006609
0.000856 -0.007027
-0.001755 -0.007421
-0.004402 -0.007796
-0.007074 -0.008151
-0.009754 -0.008486
-0.012421 -0.008796
-0.015054 -0.009075
-0.017634 -0.009322
-0.020142 -0.009532
-0.022562 -0.009706
-0.024875 -0.009840
-0.027064 -0.009932
-0.029105 -0.009979
-0.030980 -0.009977
-0.032675 -0.009923
-0.034190 -0.009814
-0.035532 -0.009652
-0.036725 -0.009441
-0.037805 -0.009189
-0.038817 -0.008909
-0.039811 -0.008615
-0.040831 -0.008323
-0.041900 -0.008043
-0.043014 -0.007780
-0.044141 -0.007534
-0.045228 -0.007297
-0.046216 -0.007062
-0.047046 -0.006817
-0.047671 -0.006555
-0.048051 -0.006265
-0.048161 -0.005938
-0.047982 -0.005566
-0.047508 -0.005139
-0.046743 -0.004652
-0.045703 -0.004100
-0.044414 -0.003478
-0.042915 -0.002788
-0.041246 -0.002032
-0.039454 -0.001216
-0.037582 -0.000351
-0.035670 0.000547
-0.033743 0.001462
-0.031818 0.002373
-0.029895 0.003267
-0.027965 0.004129
-0.026012 0.004954
-0.024023 0.005737
-0.021986 0.006477
-0.019897 0.007178
-0.017757 0.007841
-0.015571 0.008472
0.007126 0.050276
0.008915 0.050829
0.010669 0.051380
0.012394 0.051939
0.014097 0.052516
0.015784 0.053123
0.017460 0.053764
0.019123 0.054441
0.020762 0.055144
0.022362 0.055860
0.023901 0.056565
0.025358 0.057239
0.026710 0.057857
0.027932 0.058404
0.029003 0.058865
0.029899 0.059233
0.030600 0.059506
0.031092 0.059681
0.031362 0.059759
0.031404 0.059743
0.031222 0.059634
0.030823 0.059437
0.030224 0.059161
0.029448 0.058812
0.028525 0.058401
0.027487 0.057937
0.026367 0.057427
0.025195 0.056873
0.023997 0.056270
0.022791 0.055612
0.021583 0.054890
0.020376 0.054099
0.019157 0.053236
0.017912 0.052303
0.016623 0.051304
0.015271 0.050244
0.013845 0.049127
0.012335 0.047959
0.010740 0.046743
0.009063 0.045484
0.007311 0.044190
0.005498 0.042866
0.003638 0.041521
0.001747 0.040163
-0.000159 0.038798
-0.002065 0.037431
-0.003959 0.036065
-0.005835 0.034701
-0.007690 0.033336
-0.009525 0.031970
-0.011341 0.030602
-0.013137 0.029236
-0.014905 0.027874
-0.016635 0.026520
-0.018312 0.025176
-0.019921 0.023842
-0.021447 0.022518
-0.022876 0.021199
-0.024194 0.019884
-0.025388 0.018575
-0.026445 0.017280
-0.027356 0.016009
-0.028120 0.014777
-0.028742 0.013597
-0.029239 0.012479
-0.029633 0.011430
-0.029955 0.010456
-0.030236 0.009558
-0.030504 0.008734
-0.030779 0.007979
-0.031069 0.007289
-0.031367 0.006658
-0.031652 0.006081
-0.031898 0.005557
-0.032073 0.005083
-0.032147 0.004658
-0.032093 0.004280
-0.031890 0.003947
-0.031526 0.003656
-0.030994 0.003407
-0.030300 0.003200
-0.029457 0.003037
-0.028489 0.002921
-0.027426 0.002857
-0.026305 0.002851
-0.025160 0.002908
-0.024021 0.003028
-0.022907 0.003208
-0.021823 0.003442
-0.020763 0.003718
-0.019710 0.004027
-0.018646 0.004356
-0.017549 0.004698
-0.016402 0.005044
-0.015194 0.005387
-0.013921 0.005720
-0.012584 0.006035
-0.011192 0.006327
-0.009756 0.006590
-0.008294 0.006821
-0.006824 0.007020
-0.011885 0.031498
-0.010050 0.032017
-0.008237 0.032536
-0.006447 0.033050
-0.004670 0.033548
-0.002895 0.034019
-0.001107 0.034452
0.000703 0.034834
0.002539 0.035156
0.004400 0.035408
0.006281 0.035586
0.008171 0.035684
0.010061 0.035701
0.011935 0.035638
0.013779 0.035494
0.015577 0.035273
0.017316 0.034976
0.018982 0.034607
0.020570 0.034167
0.022075 0.033661
0.023500 0.033092
0.024852 0.032465
0.026140 0.031790
0.027375 0.031075
0.028566 0.030334
0.029720 0.029577
0.030834 0.028812
0.031899 0.028044
0.032900 0.027270
0.033813 0.026484
0.034619 0.025677
0.035298 0.024839
0.035835 0.023957
0.036225 0.023022
0.036467 0.022021
0.036569 0.020945
0.036546 0.019784
0.036416 0.018529
0.036198 0.017177
0.035908 0.015732
0.035554 0.014206
0.035137 0.012621
0.034652 0.011003
0.034089 0.009386
0.033437 0.007801
0.032687 0.006277
0.031827 0.004837
0.030846 0.003495
0.029735 0.002258
0.028484 0.001126
0.027091 0.000092
0.025561 -0.000851
0.023904 -0.001715
0.022141 -0.002511
0.020298 -0.003252
0.018405 -0.003948
0.016490 -0.004610
0.014577 -0.005243
0.012681 -0.005848
0.010807 -0.006422
0.008953 -0.006951
0.007109 -0.007424
0.005261 -0.007824
0.003393 -0.008139
0.001488 -0.008361
-0.000469 -0.008487
-0.002490 -0.008516
-0.004585 -0.008454
-0.006755 -0.008307
-0.008991 -0.008084
-0.011275 -0.007790
-0.013579 -0.007429
-0.015872 -0.007004
-0.018120 -0.006516
-0.020294 -0.005965
-0.022368 -0.005347
-0.024324 -0.004662
-0.026150 -0.003908
-0.027838 -0.003082
-0.029382 -0.002187
-0.030778 -0.001225
-0.032024 -0.000204
-0.033117 0.000864
-0.034059 0.001968
-0.034857 0.003092
-0.035521 0.004218
-0.036067 0.005332
-0.036510 0.006418
-0.036868 0.007465
-0.037151 0.008465
-0.037363 0.009416
-0.037505 0.010321
-0.037574 0.011190
-0.037571 0.012033
-0.037496 0.012865
-0.037353 0.013695
-0.037141 0.014529
-0.036856 0.015364
-0.036486 0.016192
-0.036014 0.016998
-0.035420 0.017765
-0.003046 0.003039
-0.001499 0.003476
-0.000007 0.003897
0.001428 0.004306
0.002804 0.004708
0.004123 0.005105
0.005385 0.005498
0.006588 0.005879
0.007731 0.006241
0.008812 0.006571
0.009829 0.006856
0.010784 0.007085
0.011676 0.007249
0.012502 0.007344
0.013256 0.007369
0.013928 0.007325
0.014503 0.007218
0.014968 0.007054
0.015309 0.006839
0.015516 0.006581
0.015584 0.006286
0.015514 0.005962
0.015312 0.005616
0.014987 0.005254
0.014553 0.004883
0.014027 0.004504
0.013425 0.004118
0.012762 0.003719
0.012049 0.003299
0.011296 0.002848
0.010508 0.002358
0.009685 0.001824
0.008822 0.001247
0.007913 0.000630
0.006949 -0.000019
0.005919 -0.000693
0.004816 -0.001386
0.003636 -0.002092
0.002376 -0.002807
0.001036 -0.003527
-0.000379 -0.004248
-0.001864 -0.004967
-0.003414 -0.005682
-0.005024 -0.006390
-0.006690 -0.007091
-0.008410 -0.007785
-0.010186 -0.008475
-0.012022 -0.009163
-0.013916 -0.009848
-0.015863 -0.010529
-0.017849 -0.011198
-0.019854 -0.011849
-0.021854 -0.012473
-0.023820 -0.013066
-0.025728 -0.013624
-0.027552 -0.014146
-0.029272 -0.014632
-0.030870 -0.015082
-0.032333 -0.015494
-0.033652 -0.015860
-0.034823 -0.016171
-0.035850 -0.016416
-0.036746 -0.016585
-0.037535 -0.016666
-0.038247 -0.016651
-0.038923 -0.016536
-0.039605 -0.016319
-0.040334 -0.016005
-0.041136 -0.015598
-0.042021 -0.015110
-0.042971 -0.014553
-0.043949 -0.013939
-0.044904 -0.013281
-0.045782 -0.012592
-0.046528 -0.011881
-0.047097 -0.011158
-0.047453 -0.010427
-0.047570 -0.009690
-0.047435 -0.008945
-0.047046 -0.008185
-0.046417 -0.007400
-0.045573 -0.006577
-0.044553 -0.005700
-0.043403 -0.004755
-0.042175 -0.003732
-0.040923 -0.002624
-0.039692 -0.001434
-0.038515 -0.000175
-0.037409 0.001132
-0.036371 0.002457
-0.035380 0.003768
-0.034403 0.005034
-0.033401 0.006229
-0.032335 0.007333
-0.031170 0.008332
-0.029881 0.009222
-0.028454 0.010000
-0.026882 0.010672
-0.025168 0.011247
-0.023325 0.011735
-0.021371 0.012150
0.013633 -0.041595
0.015249 -0.041227
0.016840 -0.040856
0.018362 -0.040474
0.019784 -0.040074
0.021083 -0.039648
0.022246 -0.039191
0.023268 -0.038701
0.024150 -0.038178
0.024899 -0.037629
0.025536 -0.037063
0.026087 -0.036493
0.026591 -0.035937
0.027091 -0.035412
0.027632 -0.034939
0.028248 -0.034537
0.028957 -0.034218
0.029744 -0.033988
0.030572 -0.033839
0.031388 -0.033760
0.032138 -0.033730
0.032775 -0.033733
0.033264 -0.033750
0.033585 -0.033764
0.033732 -0.033761
0.033708 -0.033726
0.033526 -0.033647
0.033203 -0.033520
0.032755 -0.033348
0.032203 -0.033146
0.031567 -0.032940
0.030874 -0.032759
0.030150 -0.032634
0.029419 -0.032592
0.028696 -0.032651
0.027976 -0.032817
0.027238 -0.033083
0.026446 -0.033433
0.025560 -0.033848
0.024542 -0.034305
0.023367 -0.034787
0.022019 -0.035275
0.020493 -0.035754
0.018794 -0.036207
0.016936 -0.036620
0.014940 -0.036979
0.012827 -0.037273
0.010623 -0.037494
0.008350 -0.037642
0.006029 -0.037723
0.003678 -0.037747
0.001316 -0.037726
-0.001042 -0.037671
-0.003385 -0.037587
-0.005702 -0.037474
-0.007980 -0.037334
-0.010206 -0.037163
-0.012363 -0.036962
-0.014429 -0.036733
-0.016385 -0.036475
-0.018213 -0.036188
-0.019900 -0.035870
-0.021437 -0.035517
-0.022825 -0.035128
-0.024069 -0.034702
-0.025184 -0.034241
-0.026194 -0.033748
-0.027131 -0.033226
-0.028039 -0.032680
-0.028962 -0.032106
-0.029945 -0.031497
-0.031022 -0.030838
-0.032207 -0.030110
-0.033491 -0.029298
-0.034835 -0.028395
-0.036178 -0.027407
-0.037447 -0.026349
-0.038569 -0.025241
-0.039477 -0.024100
-0.040119 -0.022943
-0.040456 -0.021780
-0.040466 -0.020619
-0.040146 -0.019463
-0.039503 -0.018315
-0.038563 -0.017177
-0.037364 -0.016048
-0.035957 -0.014926
-0.034404 -0.013808
-0.032775 -0.012687
-0.031145 -0.011551
-0.029578 -0.010387
-0.028123 -0.009184
-0.026799 -0.007934
-0.025595 -0.006643
-0.024472 -0.005324
-0.023372 -0.003998
-0.022236 -0.002686
-0.021009 -0.001408
-0.019651 -0.000178
-0.018134 0.000990
-0.016445 0.002089
0.007769 -0.058386
0.009412 -0.057991
0.011053 -0.057554
0.012647 -0.057072
0.014156 -0.056539
0.015552 -0.055948
0.016819 -0.055294
0.017948 -0.054573
0.018940 -0.053785
0.019805 -0.052931
0.020556 -0.052019
0.021214 -0.051061
0.021804 -0.050070
0.022358 -0.049064
0.022910 -0.048061
0.023492 -0.047080
0.024130 -0.046137
0.024836 -0.045243
0.025602 -0.044404
0.026402 -0.043615
0.027198 -0.042867
0.027945 -0.042146
0.028607 -0.041437
0.029154 -0.040722
0.029566 -0.039985
0.029835 -0.039212
0.029959 -0.038388
0.029939 -0.037509
0.029780 -0.036576
0.029487 -0.035603
0.029069 -0.034612
0.028539 -0.033627
0.027914 -0.032675
0.027215 -0.031782
0.026464 -0.030969
0.025673 -0.030249
0.024847 -0.029632
0.023974 -0.029117
0.023035 -0.028698
0.022005 -0.028363
0.020860 -0.028099
0.019582 -0.027892
0.018161 -0.027727
0.016598 -0.027590
0.014900 -0.027465
0.013082 -0.027338
0.011160 -0.027194
0.009153 -0.027025
0.007078 -0.026825
0.004947 -0.026597
0.002774 -0.026347
0.000568 -0.026085
-0.001660 -0.025818
-0.003899 -0.025553
-0.006141 -0.025292
-0.008380 -0.025035
-0.010610 -0.024781
-0.012823 -0.024529
-0.015011 -0.024280
-0.017160 -0.024033
-0.019257 -0.023792
-0.021284 -0.023557
-0.023226 -0.023328
-0.025069 -0.023106
-0.026805 -0.022890
-0.028436 -0.022681
-0.029969 -0.022479
-0.031421 -0.022287
-0.032815 -0.022106
-0.034177 -0.021934
-0.035526 -0.021765
-0.036873 -0.021585
-0.038217 -0.021373
-0.039544 -0.021107
-0.040829 -0.020767
-0.042038 -0.020342
-0.043127 -0.019827
-0.044049 -0.019225
-0.044762 -0.018544
-0.045226 -0.017795
-0.045413 -0.016984
-0.045302 -0.016121
-0.044887 -0.015212
-0.044174 -0.014265
-0.043180 -0.013289
-0.041939 -0.012293
-0.040498 -0.011287
-0.038914 -0.010282
-0.037251 -0.009286
-0.035573 -0.008303
-0.033936 -0.007330
-0.032378 -0.006360
-0.030913 -0.005384
-0.029529 -0.004394
-0.028196 -0.003385
-0.026872 -0.002363
-0.025513 -0.001334
-0.024083 -0.000309
-0.022553 0.000699
-0.020903 0.001681
-0.019127 0.002630
0.054616 -0.044887
0.056350 -0.044397
0.057933 -0.043864
0.059357 -0.043270
0.060623 -0.042598
0.061742 -0.041835
0.062730 -0.040973
0.063603 -0.040015
0.064376 -0.038973
0.065067 -0.037877
0.065692 -0.036767
0.066274 -0.035692
0.066838 -0.034699
0.067400 -0.033831
0.067962 -0.033114
0.068506 -0.032556
0.068989 -0.032147
0.069359 -0.031861
0.069561 -0.031667
0.069546 -0.031534
0.069281 -0.031433
0.068744 -0.031338
0.067934 -0.031230
0.066863 -0.031089
0.065554 -0.030901
0.064042 -0.030655
0.062366 -0.030343
0.060567 -0.029968
0.058687 -0.029545
0.056767 -0.029096
0.054845 -0.028654
0.052957 -0.028256
0.051129 -0.027930
0.049370 -0.027695
0.047670 -0.027554
0.046002 -0.027495
0.044329 -0.027498
0.042610 -0.027542
0.040813 -0.027607
0.038913 -0.027676
0.036897 -0.027739
0.034761 -0.027790
0.032511 -0.027824
0.030159 -0.027841
0.027722 -0.027840
0.025220 -0.027821
0.022672 -0.027788
0.020096 -0.027746
0.017511 -0.027702
0.014934 -0.027663
0.012378 -0.027637
0.009858 -0.027628
0.007384 -0.027636
0.004965 -0.027658
0.002612 -0.027689
0.000336 -0.027725
-0.001852 -0.027763
-0.003939 -0.027803
-0.005911 -0.027846
-0.007753 -0.027896
-0.009454 -0.027956
-0.011000 -0.028029
-0.012379 -0.028113
-0.013582 -0.028208
-0.014609 -0.028308
-0.015467 -0.028405
-0.016178 -0.028489
-0.016769 -0.028549
-0.017274 -0.028572
-0.017722 -0.028546
-0.018139 -0.028460
-0.018538 -0.028302
-0.018917 -0.028065
-0.019263 -0.027748
-0.019550 -0.027353
-0.019751 -0.026887
-0.019838 -0.026358
-0.019786 -0.025775
-0.019575 -0.025145
-0.019191 -0.024474
-0.018626 -0.023767
-0.017877 -0.023027
-0.016948 -0.022257
-0.015851 -0.021456
-0.014606 -0.020622
-0.013242 -0.019752
-0.011794 -0.018841
-0.010299 -0.017885
-0.008789 -0.016879
-0.007289 -0.015823
-0.005810 -0.014722
-0.004352 -0.013587
-0.002906 -0.012433
-0.001462 -0.011278
-0.000013 -0.010141
0.001446 -0.009037
0.002913 -0.007979
0.004380 -0.006975
0.005837 -0.006032
0.007271 -0.005150
0.008668 -0.004330
-0.025968 0.013979
-0.024182 0.014433
-0.022347 0.014813
-0.020480 0.015136
-0.018593 0.015424
-0.016696 0.015695
-0.014794 0.015964
-0.012892 0.016239
-0.010994 0.016521
-0.009108 0.016807
-0.007244 0.017086
-0.005412 0.017345
-0.003622 0.017573
-0.001884 0.017754
-0.000204 0.017879
0.001414 0.017939
0.002968 0.017927
0.004458 0.017842
0.005885 0.017681
0.007248 0.017448
0.008545 0.017148
0.009775 0.016789
0.010934 0.016379
0.012021 0.015926
0.013040 0.015439
0.013995 0.014924
0.014890 0.014387
0.015729 0.013834
0.016511 0.013266
0.017233 0.012681
0.017885 0.012076
0.018457 0.011449
0.018940 0.010797
0.019325 0.010120
0.019610 0.009418
0.019793 0.008694
0.019877 0.007952
0.019866 0.007195
0.019766 0.006423
0.019580 0.005637
0.019311 0.004836
0.018961 0.004022
0.018529 0.003193
0.018013 0.002349
0.017409 0.001493
0.016713 0.000628
0.015915 -0.000241
0.015009 -0.001109
0.013983 -0.001969
0.012832 -0.002815
0.011555 -0.003640
0.010158 -0.004434
0.008654 -0.005189
0.007061 -0.005898
0.005405 -0.006555
0.003708 -0.007155
0.001997 -0.007698
0.000293 -0.008188
-0.001383 -0.008628
-0.003014 -0.009025
-0.004586 -0.009382
-0.006089 -0.009702
-0.007519 -0.009983
-0.008878 -0.010223
-0.010172 -0.010418
-0.011413 -0.010563
-0.012618 -0.010655
-0.013806 -0.010693
-0.014994 -0.010676
-0.016197 -0.010605
-0.017424 -0.010482
-0.018674 -0.010309
-0.019937 -0.010087
-0.021197 -0.009823
-0.022437 -0.009522
-0.023640 -0.009193
-0.024788 -0.008843
-0.025867 -0.008478
-0.026861 -0.008097
-0.027755 -0.007693
-0.028537 -0.007253
-0.029196 -0.006764
-0.029731 -0.006214
-0.030138 -0.005592
-0.030424 -0.004895
-0.030595 -0.004121
-0.030660 -0.003277
-0.030634 -0.002370
-0.030530 -0.001415
-0.030360 -0.000426
-0.030136 0.000579
-0.029864 0.001585
-0.029547 0.002570
-0.029182 0.003518
-0.028766 0.004409
-0.028292 0.005227
-0.027757 0.005963
-0.027158 0.006617
-0.026495 0.007200
-0.025770 0.007729
-0.024987 0.008223
0.023375 -0.002947
0.025204 -0.002500
0.027014 -0.002136
0.028789 -0.001857
0.030516 -0.001660
0.032189 -0.001531
0.033808 -0.001452
0.035378 -0.001394
0.036912 -0.001322
0.038423 -0.001202
0.039920 -0.001006
0.041405 -0.000728
0.042867 -0.000385
0.044288 -0.000017
0.045648 0.000326
0.046932 0.000595
0.048126 0.000755
0.049217 0.000778
0.050187 0.000651
0.051017 0.000371
0.051685 -0.000058
0.052172 -0.000621
0.052467 -0.001297
0.052566 -0.002058
0.052481 -0.002871
0.052236 -0.003695
0.051865 -0.004491
0.051408 -0.005216
0.050907 -0.005837
0.050393 -0.006337
0.049885 -0.006719
0.049388 -0.007008
0.048896 -0.007248
0.048400 -0.007487
0.047886 -0.007771
0.047340 -0.008134
0.046743 -0.008594
0.046071 -0.009159
0.045295 -0.009824
0.044385 -0.010575
0.043311 -0.011393
0.042051 -0.012253
0.040595 -0.013130
0.038939 -0.013998
0.037092 -0.014833
0.035072 -0.015617
0.032903 -0.016333
0.030617 -0.016973
0.028243 -0.017537
0.025810 -0.018032
0.023341 -0.018471
0.020858 -0.018866
0.018384 -0.019228
0.015936 -0.019565
0.013527 -0.019877
0.011166 -0.020161
0.008854 -0.020410
0.006588 -0.020614
0.004360 -0.020763
0.002166 -0.020845
0.000004 -0.020850
-0.002112 -0.020767
-0.004164 -0.020591
-0.006135 -0.020321
-0.008008 -0.019957
-0.009773 -0.019509
-0.011428 -0.018986
-0.012974 -0.018400
-0.014421 -0.017766
-0.015784 -0.017095
-0.017077 -0.016395
-0.018308 -0.015675
-0.019479 -0.014938
-0.020579 -0.014181
-0.021594 -0.013399
-0.022500 -0.012585
-0.023274 -0.011731
-0.023894 -0.010832
-0.024340 -0.009882
-0.024597 -0.008879
-0.024653 -0.007825
-0.024503 -0.006724
-0.024144 -0.005586
-0.023583 -0.004418
-0.022828 -0.003228
-0.021893 -0.002019
-0.020794 -0.000788
-0.019550 0.000473
-0.018181 0.001774
-0.016713 0.003118
-0.015177 0.004500
-0.013602 0.005904
-0.012013 0.007307
-0.010425 0.008687
-0.008845 0.010021
-0.007273 0.011287
-0.005711 0.012465
-0.004159 0.013538
-0.002620 0.014488
-0.001102 0.015303
0.000388 0.015974
-0.012999 -0.044186
-0.011326 -0.043723
-0.009588 -0.043194
-0.007847 -0.042616
-0.006166 -0.042012
-0.004599 -0.041405
-0.003180 -0.040812
-0.001916 -0.040240
-0.000789 -0.039687
0.000244 -0.039145
0.001234 -0.038605
0.002236 -0.038058
0.003294 -0.037502
0.004438 -0.036934
0.005681 -0.036353
0.007018 -0.035753
0.008436 -0.035127
0.009913 -0.034464
0.011425 -0.033754
0.012949 -0.032988
0.014459 -0.032160
0.015928 -0.031273
0.017327 -0.030331
0.018636 -0.029345
0.019840 -0.028323
0.020936 -0.027274
0.021933 -0.026202
0.022853 -0.025112
0.023725 -0.024007
0.024581 -0.022900
0.025445 -0.021806
0.026328 -0.020751
0.027220 -0.019756
0.028093 -0.018841
0.028907 -0.018015
0.029615 -0.017278
0.030174 -0.016627
0.030543 -0.016053
0.030693 -0.015549
0.030598 -0.015109
0.030238 -0.014731
0.029602 -0.014415
0.028685 -0.014164
0.027495 -0.013976
0.026048 -0.013845
0.024374 -0.013762
0.022512 -0.013709
0.020508 -0.013671
0.018403 -0.013630
0.016233 -0.013572
0.014021 -0.013492
0.011771 -0.013393
0.009479 -0.013283
0.007133 -0.013175
0.004726 -0.013079
0.002254 -0.013004
-0.000277 -0.012958
-0.002858 -0.012946
-0.005478 -0.012974
-0.008122 -0.013045
-0.010773 -0.013159
-0.013410 -0.013312
-0.016013 -0.013499
-0.018566 -0.013707
-0.021055 -0.013924
-0.023476 -0.014134
-0.025829 -0.014321
-0.028126 -0.014470
-0.030383 -0.014569
-0.032624 -0.014610
-0.034869 -0.014594
-0.037125 -0.014526
-0.039386 -0.014420
-0.041624 -0.014288
-0.043797 -0.014145
-0.045852 -0.014000
-0.047738 -0.013862
-0.049407 -0.013731
-0.050817 -0.013606
-0.051935 -0.013475
-0.052740 -0.013324
-0.053220 -0.013136
-0.053380 -0.012892
-0.053235 -0.012574
-0.052811 -0.012165
-0.052146 -0.011651
-0.051285 -0.011019
-0.050281 -0.010266
-0.049190 -0.009401
-0.048065 -0.008446
-0.046948 -0.007436
-0.045870 -0.006414
-0.044834 -0.005422
-0.043822 -0.004489
-0.042791 -0.003634
-0.041686 -0.002861
-0.040448 -0.002163
-0.039032 -0.001531
-0.037411 -0.000952
-0.035574 -0.000411
-0.033527 0.000104
0.009661 -0.015942
0.011285 -0.015558
0.012910 -0.015267
0.014542 -0.015069
0.016184 -0.014956
0.017843 -0.014920
0.019519 -0.014946
0.021205 -0.015023
0.022890 -0.015141
0.024557 -0.015291
0.026188 -0.015469
0.027769 -0.015672
0.029287 -0.015904
0.030734 -0.016174
0.032106 -0.016498
0.033399 -0.016893
0.034613 -0.017379
0.035745 -0.017972
0.036790 -0.018685
0.037742 -0.019519
0.038593 -0.020467
0.039335 -0.021514
0.039967 -0.022639
0.040491 -0.023815
0.040916 -0.025012
0.041253 -0.026203
0.041511 -0.027364
0.041697 -0.028479
0.041810 -0.029542
0.041848 -0.030557
0.041808 -0.031539
0.041690 -0.032509
0.041503 -0.033493
0.041259 -0.034518
0.040977 -0.035607
0.040668 -0.036780
0.040336 -0.038042
0.039972 -0.039389
0.039554 -0.040804
0.039050 -0.042262
0.038427 -0.043732
0.037655 -0.045182
0.036710 -0.046584
0.035579 -0.047910
0.034254 -0.049141
0.032738 -0.050261
0.031036 -0.051265
0.029162 -0.052153
0.027133 -0.052936
0.024973 -0.053626
0.022717 -0.054243
0.020409 -0.054804
0.018095 -0.055324
0.015825 -0.055813
0.013640 -0.056273
0.011568 -0.056699
0.009626 -0.057080
0.007814 -0.057400
0.006126 -0.057637
0.004550 -0.057771
0.003071 -0.057783
0.001674 -0.057656
0.000343 -0.057379
-0.000941 -0.056949
-0.002195 -0.056371
-0.003441 -0.055653
-0.004702 -0.054815
-0.006000 -0.053875
-0.007351 -0.052854
-0.008764 -0.051770
-0.010232 -0.050632
-0.011736 -0.049441
-0.013246 -0.048191
-0.014729 -0.046870
-0.016149 -0.045461
-0.017473 -0.043952
-0.018672 -0.042332
-0.019719 -0.040598
-0.020591 -0.038751
-0.021270 -0.036797
-0.021741 -0.034744
-0.022000 -0.032606
-0.022049 -0.030399
-0.021897 -0.028140
-0.021560 -0.025845
-0.021062 -0.023533
-0.020429 -0.021217
-0.019692 -0.018910
-0.018881 -0.016618
-0.018027 -0.014342
-0.017153 -0.012078
-0.016280 -0.009819
-0.015419 -0.007559
-0.014574 -0.005295
-0.013739 -0.003031
-0.012901 -0.000778
-0.012046 0.001450
-0.011153 0.003636
-0.010207 0.005761
-0.009192 0.007809
-0.008098 0.009766
0.051158 -0.082115
0.052868 -0.081707
0.054521 -0.081282
0.056102 -0.080822
0.057597 -0.080315
0.058990 -0.079757
0.060263 -0.079154
0.061396 -0.078519
0.062373 -0.077873
0.063189 -0.077238
0.063848 -0.076642
0.064368 -0.076112
0.064774 -0.075680
0.065097 -0.075372
0.065360 -0.075208
0.065575 -0.075194
0.065734 -0.075322
0.065815 -0.075568
0.065792 -0.075896
0.065639 -0.076267
0.065337 -0.076639
0.064882 -0.076974
0.064274 -0.077241
0.063525 -0.077415
0.062643 -0.077480
0.061639 -0.077433
0.060519 -0.077282
0.059293 -0.077044
0.057976 -0.076744
0.056590 -0.076413
0.055169 -0.076082
0.053754 -0.075783
0.052384 -0.075544
0.051088 -0.075383
0.049879 -0.075305
0.048744 -0.075301
0.047655 -0.075351
0.046572 -0.075429
0.045456 -0.075509
0.044275 -0.075565
0.043004 -0.075579
0.041627 -0.075535
0.040136 -0.075418
0.038526 -0.075221
0.036800 -0.074936
0.034960 -0.074562
0.033021 -0.074098
0.031000 -0.073550
0.028929 -0.072927
0.026848 -0.072240
0.024803 -0.071500
0.022838 -0.070719
0.020991 -0.069906
0.019286 -0.069063
0.017729 -0.068190
0.016316 -0.067283
0.015031 -0.066336
0.013856 -0.065345
0.012773 -0.064309
0.011767 -0.063228
0.010828 -0.062107
0.009947 -0.060953
0.009113 -0.059772
0.008318 -0.058574
0.007552 -0.057365
0.006805 -0.056150
0.006073 -0.054933
0.005357 -0.053713
0.004666 -0.052487
0.004017 -0.051252
0.003426 -0.050001
0.002910 -0.048731
0.002480 -0.047435
0.002143 -0.046112
0.001899 -0.044759
0.001747 -0.043379
0.001686 -0.041975
0.001714 -0.040553
0.001830 -0.039118
0.002034 -0.037677
0.002327 -0.036235
0.002708 -0.034795
0.003177 -0.033359
0.003733 -0.031926
0.004373 -0.030493
0.005092 -0.029056
0.005883 -0.027610
0.006738 -0.026151
0.007648 -0.024676
0.008603 -0.023186
0.009590 -0.021686
0.010597 -0.020185
0.011611 -0.018699
0.012618 -0.017242
0.013606 -0.015833
0.014565 -0.014488
0.015484 -0.013218
0.016353 -0.012036
0.017165 -0.010947
0.017914 -0.009956
0.018596 -0.009062
0.017932 0.023038
0.019877 0.023583
0.021955 0.024159
0.024156 0.024752
0.026469 0.025352
0.028886 0.025953
0.031396 0.026553
0.033989 0.027151
0.036648 0.027743
0.039353 0.028326
0.042078 0.028894
0.044799 0.029442
0.047491 0.029961
0.050134 0.030443
0.052711 0.030881
0.055215 0.031261
0.057643 0.031572
0.059994 0.031799
0.062267 0.031928
0.064454 0.031952
0.066548 0.031870
0.068536 0.031692
0.070407 0.031436
0.072159 0.031131
0.073796 0.030808
0.075328 0.030505
0.076770 0.030254
0.078129 0.030080
0.079402 0.029994
0.080572 0.029996
0.081615 0.030066
0.082501 0.030178
0.083206 0.030295
0.083716 0.030379
0.084027 0.030389
0.084146 0.030286
0.084084 0.030039
0.083849 0.029621
0.083439 0.029020
0.082845 0.028239
0.082050 0.027292
0.081034 0.026208
0.079784 0.025023
0.078296 0.023776
0.076577 0.022509
0.074645 0.021262
0.072525 0.020068
0.070239 0.018954
0.067811 0.017931
0.065255 0.017002
0.062585 0.016155
0.059810 0.015368
0.056944 0.014614
0.054003 0.013866
0.051008 0.013096
0.047980 0.012285
0.044939 0.011418
0.041897 0.010491
0.038863 0.009505
0.035840 0.008471
0.032828 0.007402
0.029832 0.006311
0.026857 0.005213
0.023910 0.004120
0.021001 0.003040
0.018138 0.001981
0.015329 0.000944
0.012577 -0.000071
0.009885 -0.001067
0.007255 -0.002047
0.004690 -0.003013
0.002201 -0.003964
-0.000197 -0.004892
-0.002483 -0.005785
-0.004637 -0.006629
-0.006638 -0.007407
-0.008468 -0.008105
-0.010110 -0.008711
-0.011546 -0.009219
-0.012760 -0.009629
-0.013739 -0.009944
-0.014471 -0.010172
-0.014953 -0.010323
-0.015186 -0.010407
-0.015182 -0.010437
-0.014959 -0.010425
-0.014543 -0.010383
-0.013964 -0.010320
-0.013259 -0.010245
-0.012462 -0.010160
-0.011606 -0.010064
-0.010719 -0.009950
-0.009821 -0.009809
-0.008927 -0.009630
-0.008045 -0.009408
-0.007173 -0.009144
-0.006308 -0.008843
-0.005437 -0.008520
-0.004550 -0.008192
-0.003634 -0.007879
-0.002679 -0.007599
0.005628 0.069589
0.007438 0.070093
0.009256 0.070484
0.011088 0.070770
0.012945 0.070964
0.014837 0.071083
0.016778 0.071142
0.018771 0.071153
0.020810 0.071123
0.022871 0.071048
0.024920 0.070917
0.026915 0.070716
0.028814 0.070428
0.030584 0.070036
0.032196 0.069527
0.033631 0.068892
0.034876 0.068123
0.035924 0.067216
0.036771 0.066168
0.037414 0.064979
0.037852 0.063654
0.038090 0.062199
0.038133 0.060627
0.037998 0.058955
0.037702 0.057204
0.037272 0.055399
0.036734 0.053564
0.036112 0.051721
0.035424 0.049887
0.034678 0.048070
0.033874 0.046272
0.033005 0.044488
0.032061 0.042706
0.031033 0.040917
0.029916 0.039108
0.028707 0.037270
0.027404 0.035394
0.026008 0.033473
0.024517 0.031506
0.022933 0.029496
0.021257 0.027458
0.019492 0.025409
0.017644 0.023375
0.015719 0.021380
0.013725 0.019447
0.011667 0.017595
0.009552 0.015837
0.007384 0.014181
0.005164 0.012628
0.002892 0.011176
0.000573 0.009820
-0.001783 0.008553
-0.004157 0.007373
-0.006522 0.006277
-0.008848 0.005263
-0.011103 0.004330
-0.013259 0.003476
-0.015290 0.002702
-0.017178 0.002013
-0.018906 0.001418
-0.020463 0.000930
-0.021839 0.000563
-0.023033 0.000330
-0.024046 0.000243
-0.024885 0.000303
-0.025567 0.000510
-0.026110 0.000854
-0.026544 0.001319
-0.026900 0.001882
-0.027210 0.002521
-0.027503 0.003210
-0.027796 0.003928
-0.028092 0.004660
-0.028377 0.005396
-0.028625 0.006135
-0.028805 0.006879
-0.028885 0.007634
-0.028842 0.008404
-0.028655 0.009198
-0.028314 0.010020
-0.027816 0.010875
-0.027162 0.011764
-0.026360 0.012686
-0.025420 0.013638
-0.024355 0.014610
-0.023182 0.015596
-0.021921 0.016582
-0.020589 0.017559
-0.019207 0.018515
-0.017788 0.019442
-0.016342 0.020333
-0.014873 0.021185
-0.013379 0.021995
-0.011859 0.022761
-0.010310 0.023480
-0.008738 0.024143
-0.007154 0.024741
-0.005574 0.025260
-0.004020 0.025687
-0.002513 0.026011
-0.001075 0.026220
0.045529 -0.034550
0.047256 -0.034063
0.048988 -0.033501
0.050686 -0.032862
0.052309 -0.032151
0.053815 -0.031384
0.055164 -0.030579
0.056321 -0.029759
0.057256 -0.028947
0.057945 -0.028170
0.058377 -0.027452
0.058553 -0.026817
0.058492 -0.026288
0.058222 -0.025887
0.057786 -0.025630
0.057235 -0.025524
0.056615 -0.025565
0.055967 -0.025732
0.055313 -0.025987
0.054657 -0.026285
0.053988 -0.026581
0.053284 -0.026847
0.052517 -0.027066
0.051660 -0.027237
0.050692 -0.027364
0.049590 -0.027455
0.048335 -0.027520
0.046914 -0.027573
0.045316 -0.027627
0.043543 -0.027696
0.041608 -0.027792
0.039534 -0.027924
0.037355 -0.028100
0.035113 -0.028324
0.032851 -0.028594
0.030606 -0.028902
0.028409 -0.029232
0.026276 -0.029561
0.024212 -0.029862
0.022214 -0.030113
0.020270 -0.030301
0.018366 -0.030424
0.016486 -0.030487
0.014616 -0.030501
0.012743 -0.030472
0.010858 -0.030409
0.008958 -0.030315
0.007044 -0.030195
0.005124 -0.030052
0.003210 -0.029885
0.001320 -0.029695
-0.000525 -0.029480
-0.002307 -0.029236
-0.004011 -0.028960
-0.005622 -0.028646
-0.007131 -0.028287
-0.008531 -0.027876
-0.009820 -0.027410
-0.010995 -0.026884
-0.012050 -0.026305
-0.012981 -0.025684
-0.013787 -0.025035
-0.014474 -0.024371
-0.015052 -0.023701
-0.015536 -0.023030
-0.015939 -0.022362
-0.016275 -0.021695
-0.016553 -0.021029
-0.016777 -0.020358
-0.016949 -0.019677
-0.017067 -0.018976
-0.017131 -0.018248
-0.017137 -0.017483
-0.017084 -0.016676
-0.016964 -0.015825
-0.016768 -0.014931
-0.016479 -0.014000
-0.016082 -0.013039
-0.015560 -0.012058
-0.014904 -0.011068
-0.014110 -0.010080
-0.013183 -0.009107
-0.012131 -0.008159
-0.010965 -0.007242
-0.009699 -0.006358
-0.008345 -0.005510
-0.006918 -0.004694
-0.005434 -0.003907
-0.003907 -0.003142
-0.002355 -0.002394
-0.000794 -0.001657
0.000759 -0.000930
0.002294 -0.000210
0.003804 0.000498
0.005288 0.001193
0.006749 0.001873
0.008192 0.002538
0.009618 0.003187
0.011023 0.003819
0.012394 0.004423
0.013714 0.004990
0.016005 -0.018220
0.017638 -0.017794
0.019225 -0.017351
0.020745 -0.016885
0.022184 -0.016388
0.023533 -0.015856
0.024789 -0.015288
0.025952 -0.014686
0.027028 -0.014053
0.028030 -0.013400
0.028975 -0.012739
0.029882 -0.012093
0.030772 -0.011488
0.031663 -0.010951
0.032563 -0.010509
0.033467 -0.010179
0.034361 -0.009967
0.035215 -0.009870
0.035997 -0.009872
0.036675 -0.009953
0.037225 -0.010083
0.037632 -0.010234
0.037892 -0.010374
0.038007 -0.010474
0.037981 -0.010515
0.037817 -0.010484
0.037514 -0.010387
0.037068 -0.010236
0.036481 -0.010054
0.035754 -0.009869
0.034896 -0.009710
0.033917 -0.009603
0.032827 -0.009572
0.031633 -0.009630
0.030334 -0.009782
0.028927 -0.010025
0.027403 -0.010346
0.025755 -0.010730
0.023976 -0.011158
0.022069 -0.011610
0.020040 -0.012066
0.017902 -0.012505
0.015670 -0.012909
0.013362 -0.013265
0.010994 -0.013563
0.008578 -0.013804
0.006124 -0.013998
0.003640 -0.014158
0.001136 -0.014299
-0.001379 -0.014432
-0.003893 -0.014561
-0.006393 -0.014679
-0.008868 -0.014776
-0.011302 -0.014835
-0.013682 -0.014841
-0.015990 -0.014785
-0.018206 -0.014658
-0.020309 -0.014459
-0.022280 -0.014189
-0.024101 -0.013853
-0.025760 -0.013458
-0.027253 -0.013015
-0.028588 -0.012537
-0.029782 -0.012038
-0.030864 -0.011536
-0.031865 -0.011045
-0.032815 -0.010576
-0.033735 -0.010131
-0.034631 -0.009701
-0.035503 -0.009269
-0.036339 -0.008811
-0.037123 -0.008305
-0.037836 -0.007736
-0.038455 -0.007094
-0.038955 -0.006380
-0.039308 -0.005602
-0.039487 -0.004771
-0.039470 -0.003900
-0.039238 -0.003002
-0.038780 -0.002090
-0.038094 -0.001176
-0.037187 -0.000273
-0.036081 0.000608
-0.034804 0.001459
-0.033395 0.002275
-0.031895 0.003056
-0.030340 0.003810
-0.028763 0.004549
-0.027185 0.005287
-0.025620 0.006036
-0.024070 0.006801
-0.022532 0.007582
-0.020997 0.008365
-0.019452 0.009135
-0.017884 0.009871
-0.016283 0.010555
-0.014640 0.011170
-0.012953 0.011702
-0.011219 0.012142
-0.009442 0.012486
-0.007627 0.012732
0.003459 0.024200
0.005150 0.024665
0.006770 0.025062
0.008318 0.025394
0.009802 0.025667
0.011226 0.025889
0.012599 0.026071
0.013922 0.026221
0.015193 0.026345
0.016406 0.026448
0.017549 0.026525
0.018609 0.026573
0.019574 0.026582
0.020432 0.026537
0.021176 0.026425
0.021799 0.026231
0.022297 0.025944
0.022667 0.025554
0.022907 0.025058
0.023014 0.024457
0.022989 0.023757
0.022834 0.022970
0.022555 0.022112
0.022164 0.021202
0.021675 0.020261
0.021103 0.019310
0.020463 0.018366
0.019766 0.017442
0.019017 0.016542
0.018218 0.015664
0.017368 0.014798
0.016463 0.013930
0.015505 0.013046
0.014492 0.012135
0.013428 0.011187
0.012313 0.010198
0.011147 0.009171
0.009929 0.008111
0.008654 0.007026
0.007319 0.005928
0.005920 0.004830
0.004456 0.003746
0.002928 0.002689
0.001338 0.001669
-0.000312 0.000693
-0.002019 -0.000237
-0.003781 -0.001123
-0.005597 -0.001971
-0.007465 -0.002790
-0.009377 -0.003589
-0.011322 -0.004371
-0.013284 -0.005135
-0.015240 -0.005875
-0.017166 -0.006576
-0.019042 -0.007225
-0.020846 -0.007807
-0.022561 -0.008308
-0.024173 -0.008718
-0.025669 -0.009031
-0.027041 -0.009244
-0.028280 -0.009357
-0.029382 -0.009374
-0.030346 -0.009299
-0.031180 -0.009142
-0.031896 -0.008915
-0.032518 -0.008632
-0.033072 -0.008310
-0.033591 -0.007964
-0.034103 -0.007605
-0.034634 -0.007236
-0.035197 -0.006855
-0.035792 -0.006446
-0.036410 -0.005992
-0.037030 -0.005472
-0.037625 -0.004867
-0.038167 -0.004166
-0.038626 -0.003364
-0.038973 -0.002462
-0.039181 -0.001468
-0.039225 -0.000396
-0.039089 0.000738
-0.038759 0.001915
-0.038235 0.003118
-0.037521 0.004326
-0.036635 0.005523
-0.035602 0.006695
-0.034450 0.007830
-0.033215 0.008921
-0.031931 0.009966
-0.030627 0.010967
-0.029326 0.011928
-0.028040 0.012854
-0.026770 0.013749
-0.025505 0.014614
-0.024229 0.015444
-0.022922 0.016232
-0.021560 0.016963
-0.020127 0.017626
-0.018605 0.018206
-0.016985 0.018689
-0.015262 0.019066
0.011910 -0.050596
0.013540 -0.050155
0.015114 -0.049694
0.016619 -0.049209
0.018051 -0.048697
0.019407 -0.048158
0.020690 -0.047592
0.021905 -0.047005
0.023063 -0.046411
0.024177 -0.045832
0.025268 -0.045294
0.026359 -0.044823
0.027465 -0.044441
0.028582 -0.044161
0.029683 -0.043978
0.030729 -0.043879
0.031672 -0.043843
0.032473 -0.043848
0.033097 -0.043874
0.033519 -0.043906
0.033724 -0.043935
0.033705 -0.043951
0.033464 -0.043948
0.033009 -0.043921
0.032359 -0.043866
0.031541 -0.043780
0.030585 -0.043666
0.029528 -0.043536
0.028412 -0.043410
0.027278 -0.043317
0.026167 -0.043285
0.025103 -0.043338
0.024092 -0.043483
0.023115 -0.043713
0.022137 -0.044005
0.021117 -0.044335
0.020019 -0.044678
0.018815 -0.045014
0.017487 -0.045329
0.016025 -0.045613
0.014428 -0.045859
0.012701 -0.046060
0.010856 -0.046215
0.008904 -0.046320
0.006861 -0.046376
0.004742 -0.046386
0.002564 -0.046359
0.000341 -0.046304
-0.001908 -0.046234
-0.004167 -0.046157
-0.006422 -0.046078
-0.008657 -0.045991
-0.010857 -0.045886
-0.013008 -0.045750
-0.015093 -0.045571
-0.017096 -0.045342
-0.019000 -0.045056
-0.020788 -0.044712
-0.022446 -0.044309
-0.023959 -0.043850
-0.025315 -0.043336
-0.026504 -0.042770
-0.027524 -0.042157
-0.028379 -0.041500
-0.029089 -0.040801
-0.029681 -0.040064
-0.030194 -0.039291
-0.030669 -0.038481
-0.031148 -0.037636
-0.031661 -0.036751
-0.032220 -0.035827
-0.032816 -0.034860
-0.033419 -0.033852
-0.033990 -0.032804
-0.034482 -0.031718
-0.034856 -0.030594
-0.035074 -0.029433
-0.035111 -0.028236
-0.034945 -0.027004
-0.034563 -0.025735
-0.033960 -0.024433
-0.033141 -0.023098
-0.032121 -0.021730
-0.030927 -0.020329
-0.029597 -0.018890
-0.028176 -0.017407
-0.026714 -0.015876
-0.025255 -0.014294
-0.023829 -0.012664
-0.022448 -0.011000
-0.021108 -0.009321
-0.019790 -0.007648
-0.018469 -0.006004
-0.017123 -0.004406
-0.015734 -0.002868
-0.014291 -0.001400
-0.012792 -0.000010
-0.011238 0.001301
-0.009639 0.002532
-0.008006 0.003685
-0.006355 0.004768
-0.019213 0.034704
-0.017549 0.035214
-0.015997 0.035796
-0.014543 0.036427
-0.013165 0.037076
-0.011842 0.037719
-0.010554 0.038332
-0.009285 0.038902
-0.008022 0.039417
-0.006756 0.039868
-0.005483 0.040249
-0.004204 0.040553
-0.002926 0.040778
-0.001658 0.040923
-0.000415 0.040991
0.000786 0.040989
0.001926 0.040925
0.002985 0.040809
0.003947 0.040651
0.004803 0.040455
0.005548 0.040223
0.006187 0.039951
0.006729 0.039633
0.007185 0.039265
0.007565 0.038843
0.007880 0.038371
0.008139 0.037852
0.008350 0.037290
0.008518 0.036691
0.008644 0.036057
0.008722 0.035388
0.008744 0.034683
0.008698 0.033939
0.008574 0.033152
0.008364 0.032320
0.008064 0.031439
0.007676 0.030507
0.007202 0.029520
0.006648 0.028480
0.006019 0.027388
0.005316 0.026251
0.004536 0.025081
0.003676 0.023888
0.002732 0.022688
0.001700 0.021493
0.000583 0.020315
-0.000617 0.019165
-0.001895 0.018053
-0.003247 0.016984
-0.004669 0.015962
-0.006155 0.014987
-0.007698 0.014056
-0.009286 0.013166
-0.010901 0.012310
-0.012522 0.011485
-0.014129 0.010686
-0.015700 0.009911
-0.017222 0.009160
-0.018683 0.008436
-0.020078 0.007747
-0.021403 0.007099
-0.022657 0.006500
-0.023840 0.005955
-0.024954 0.005467
-0.026002 0.005037
-0.026990 0.004663
-0.027928 0.004341
-0.028831 0.004064
-0.029717 0.003822
-0.030606 0.003606
-0.031516 0.003405
-0.032455 0.003213
-0.033423 0.003030
-0.034405 0.002862
-0.035380 0.002723
-0.036324 0.002629
-0.037216 0.002597
-0.038032 0.002641
-0.038752 0.002769
-0.039356 0.002985
-0.039822 0.003286
-0.040133 0.003667
-0.040273 0.004119
-0.040232 0.004633
-0.040004 0.005197
-0.039592 0.005796
-0.039009 0.006414
-0.038276 0.007032
-0.037423 0.007631
-0.036488 0.008196
-0.035507 0.008714
-0.034514 0.009182
-0.033534 0.009608
-0.032581 0.010006
-0.031656 0.010395
-0.030752 0.010790
-0.029851 0.011195
-0.028931 0.011606
-0.027963 0.012011
-0.026924 0.012392
-0.025794 0.012733
-0.014739 0.001323
-0.013067 0.001766
-0.011417 0.002224
-0.009800 0.002697
-0.008218 0.003184
-0.006671 0.003685
-0.005157 0.004198
-0.003673 0.004717
-0.002219 0.005239
-0.000796 0.005755
0.000595 0.006262
0.001952 0.006753
0.003270 0.007225
0.004548 0.007676
0.005784 0.008105
0.006973 0.008512
0.008113 0.008897
0.009197 0.009262
0.010220 0.009607
0.011175 0.009936
0.012056 0.010253
0.012861 0.010563
0.013588 0.010873
0.014238 0.011191
0.014814 0.011522
0.015316 0.011867
0.015741 0.012224
0.016082 0.012583
0.016330 0.012932
0.016479 0.013258
0.016525 0.013548
0.016467 0.013789
0.016308 0.013970
0.016050 0.014081
0.015695 0.014114
0.015241 0.014062
0.014685 0.013919
0.014019 0.013685
0.013237 0.013362
0.012330 0.012957
0.011295 0.012479
0.010131 0.011938
0.008840 0.011350
0.007426 0.010728
0.005897 0.010088
0.004255 0.009442
0.002507 0.008797
0.000660 0.008161
-0.001276 0.007536
-0.003287 0.006925
-0.005354 0.006326
-0.007459 0.005737
-0.009583 0.005157
-0.011712 0.004581
-0.013832 0.004006
-0.015933 0.003431
-0.018001 0.002854
-0.020027 0.002275
-0.021997 0.001694
-0.023899 0.001112
-0.025724 0.000531
-0.027465 -0.000050
-0.029123 -0.000629
-0.030706 -0.001206
-0.032234 -0.001784
-0.033731 -0.002365
-0.035221 -0.002954
-0.036724 -0.003551
-0.038247 -0.004152
-0.039781 -0.004745
-0.041306 -0.005313
-0.042797 -0.005836
-0.044226 -0.006293
-0.045566 -0.006664
-0.046789 -0.006934
-0.047869 -0.007093
-0.048780 -0.007134
-0.049497 -0.007057
-0.049997 -0.006865
-0.050263 -0.006566
-0.050285 -0.006171
-0.050062 -0.005693
-0.049604 -0.005152
-0.048938 -0.004570
-0.048097 -0.003969
-0.047126 -0.003376
-0.046072 -0.002813
-0.044975 -0.002299
-0.043866 -0.001840
-0.042758 -0.001433
-0.041649 -0.001064
-0.040526 -0.000716
-0.039367 -0.000367
-0.038148 -0.000002
-0.036846 0.000391
-0.035438 0.000818
-0.033905 0.001282
-0.032232 0.001780
-0.030414 0.002307
-0.028448 0.002858
-0.026342 0.003424
0.039896 0.039568
0.041684 0.040111
0.043447 0.040698
0.045184 0.041336
0.046882 0.042025
0.048516 0.042754
0.050054 0.043503
0.051459 0.044249
0.052699 0.044968
0.053749 0.045637
0.054593 0.046240
0.055223 0.046758
0.055640 0.047181
0.055849 0.047495
0.055859 0.047690
0.055684 0.047759
0.055336 0.047700
0.054830 0.047515
0.054181 0.047214
0.053403 0.046813
0.052516 0.046334
0.051538 0.045801
0.050490 0.045241
0.049386 0.044675
0.048237 0.044118
0.047041 0.043575
0.045793 0.043043
0.044480 0.042513
0.043093 0.041971
0.041624 0.041405
0.040071 0.040801
0.038438 0.040148
0.036734 0.039435
0.034967 0.038653
0.033150 0.037797
0.031290 0.036863
0.029397 0.035853
0.027475 0.034773
0.025530 0.033630
0.023566 0.032438
0.021588 0.031209
0.019602 0.029960
0.017613 0.028705
0.015627 0.027459
0.013647 0.026234
0.011677 0.025038
0.009721 0.023878
0.007782 0.022759
0.005869 0.021681
0.003989 0.020644
0.002153 0.019647
0.000369 0.018688
-0.001353 0.017764
-0.003007 0.016875
-0.004587 0.016017
-0.006088 0.015192
-0.007507 0.014398
-0.008842 0.013636
-0.010091 0.012905
-0.011254 0.012204
-0.012334 0.011534
-0.013336 0.010894
-0.014268 0.010283
-0.015144 0.009698
-0.015976 0.009137
-0.016781 0.008597
-0.017569 0.008076
-0.018343 0.007575
-0.019102 0.007100
-0.019834 0.006657
-0.020524 0.006257
-0.021157 0.005912
-0.021717 0.005631
-0.022191 0.005425
-0.022565 0.005299
-0.022828 0.005255
-0.022973 0.005294
-0.022991 0.005412
-0.022879 0.005602
-0.022636 0.005857
-0.022267 0.006168
-0.021781 0.006524
-0.021191 0.006916
-0.020516 0.007332
-0.019776 0.007764
-0.018994 0.008202
-0.018187 0.008640
-0.017370 0.009076
-0.016554 0.009508
-0.015741 0.009938
-0.014930 0.010366
-0.014118 0.010792
-0.013298 0.011213
-0.012463 0.011621
-0.011608 0.012011
-0.010725 0.012371
-0.009810 0.012692
-0.008863 0.012965
-0.007881 0.013182
-0.006869 0.013337
-0.005831 0.013425
0.000449 0.029429
0.002192 0.029908
0.003876 0.030395
0.005511 0.030893
0.007113 0.031404
0.008695 0.031931
0.010265 0.032478
0.011824 0.033042
0.013363 0.033617
0.014865 0.034193
0.016305 0.034755
0.017660 0.035287
0.018908 0.035776
0.020031 0.036209
0.021018 0.036575
0.021864 0.036865
0.022571 0.037072
0.023145 0.037188
0.023595 0.037207
0.023929 0.037125
0.024150 0.036941
0.024262 0.036664
0.024263 0.036306
0.024154 0.035884
0.023936 0.035415
0.023611 0.034917
0.023181 0.034405
0.022646 0.033888
0.022000 0.033368
0.021239 0.032843
0.020358 0.032308
0.019354 0.031753
0.018231 0.031170
0.017002 0.030549
0.015684 0.029880
0.014300 0.029153
0.012872 0.028361
0.011422 0.027498
0.009961 0.026564
0.008494 0.025568
0.007015 0.024522
0.005514 0.023446
0.003976 0.022356
0.002388 0.021267
0.000737 0.020192
-0.000985 0.019138
-0.002785 0.018110
-0.004670 0.017109
-0.006639 0.016135
-0.008687 0.015189
-0.010797 0.014269
-0.012946 0.013378
-0.015103 0.012520
-0.017234 0.011697
-0.019305 0.010914
-0.021289 0.010174
-0.023162 0.009483
-0.024911 0.008844
-0.026526 0.008261
-0.028001 0.007737
-0.029333 0.007272
-0.030522 0.006866
-0.031570 0.006516
-0.032484 0.006216
-0.033278 0.005961
-0.033966 0.005743
-0.034570 0.005550
-0.035113 0.005374
-0.035617 0.005204
-0.036100 0.005034
-0.036575 0.004859
-0.037047 0.004684
-0.037515 0.004517
-0.037974 0.004371
-0.038419 0.004261
-0.038842 0.004203
-0.039234 0.004205
-0.039579 0.004273
-0.039855 0.004401
-0.040037 0.004582
-0.040096 0.004802
-0.040009 0.005046
-0.039756 0.005302
-0.039327 0.005557
-0.038716 0.005799
-0.037929 0.006019
-0.036977 0.006209
-0.035877 0.006364
-0.034652 0.006481
-0.033330 0.006563
-0.031939 0.006617
-0.030510 0.006655
-0.029074 0.006690
-0.027656 0.006736
-0.026272 0.006801
-0.024927 0.006886
-0.023612 0.006983
-0.022307 0.007079
-0.020989 0.007157
-0.019635 0.007203
-0.018225 0.007203
-0.000320 0.040457
0.001462 0.040953
0.003225 0.041455
0.004973 0.041954
0.006708 0.042442
0.008433 0.042911
0.010150 0.043356
0.011854 0.043771
0.013539 0.044151
0.015190 0.044488
0.016796 0.044776
0.018339 0.045009
0.019808 0.045181
0.021191 0.045290
0.022482 0.045333
0.023679 0.045304
0.024783 0.045198
0.025798 0.045007
0.026729 0.044725
0.027579 0.044347
0.028347 0.043873
0.029030 0.043307
0.029623 0.042663
0.030124 0.041958
0.030533 0.041213
0.030854 0.040451
0.031091 0.039692
0.031244 0.038949
0.031305 0.038229
0.031260 0.037528
0.031093 0.036836
0.030791 0.036141
0.030346 0.035424
0.029759 0.034668
0.029042 0.033855
0.028212 0.032966
0.027289 0.031987
0.026291 0.030907
0.025229 0.029725
0.024105 0.028452
0.022909 0.027107
0.021629 0.025715
0.020250 0.024306
0.018764 0.022907
0.017168 0.021545
0.015463 0.020242
0.013656 0.019014
0.011752 0.017871
0.009758 0.016818
0.007684 0.015850
0.005540 0.014959
0.003341 0.014135
0.001105 0.013363
-0.001145 0.012630
-0.003389 0.011922
-0.005610 0.011229
-0.007797 0.010542
-0.009945 0.009858
-0.012047 0.009183
-0.014095 0.008526
-0.016079 0.007900
-0.017990 0.007318
-0.019822 0.006789
-0.021574 0.006317
-0.023248 0.005901
-0.024851 0.005538
-0.026393 0.005219
-0.027887 0.004933
-0.029345 0.004670
-0.030772 0.004420
-0.032164 0.004180
-0.033507 0.003953
-0.034782 0.003748
-0.035967 0.003579
-0.037042 0.003460
-0.037992 0.003406
-0.038800 0.003429
-0.039454 0.003539
-0.039935 0.003737
-0.040226 0.004022
-0.040311 0.004386
-0.040177 0.004819
-0.039817 0.005307
-0.039234 0.005834
-0.038439 0.006384
-0.037452 0.006939
-0.036300 0.007481
-0.035015 0.007995
-0.033633 0.008467
-0.032188 0.008892
-0.030706 0.009271
-0.029209 0.009611
-0.027710 0.009927
-0.026214 0.010232
-0.024721 0.010539
-0.023223 0.010851
-0.021706 0.011165
-0.020152 0.011472
-0.018544 0.011756
-0.016865 0.012003
-0.015107 0.012197
0.033173 -0.021794
0.034943 -0.021330
0.036664 -0.020895
0.038318 -0.020472
0.039893 -0.020041
0.041388 -0.019578
0.042808 -0.019064
0.044161 -0.018481
0.045445 -0.017823
0.046653 -0.017094
0.047768 -0.016311
0.048768 -0.015501
0.049641 -0.014698
0.050380 -0.013936
0.050996 -0.013249
0.051508 -0.012668
0.051937 -0.012218
0.052301 -0.011913
0.052604 -0.011756
0.052834 -0.011739
0.052965 -0.011840
0.052963 -0.012036
0.052800 -0.012299
0.052456 -0.012601
0.051921 -0.012918
0.051196 -0.013226
0.050289 -0.013507
0.049213 -0.013745
0.047981 -0.013934
0.046603 -0.014073
0.045095 -0.014173
0.043476 -0.014251
0.041770 -0.014329
0.040010 -0.014433
0.038233 -0.014586
0.036474 -0.014807
0.034758 -0.015103
0.033096 -0.015474
0.031484 -0.015907
0.029902 -0.016380
0.028329 -0.016871
0.026743 -0.017360
0.025127 -0.017829
0.023469 -0.018262
0.021764 -0.018650
0.020006 -0.018983
0.018192 -0.019256
0.016322 -0.019469
0.014394 -0.019622
0.012412 -0.019721
0.010384 -0.019771
0.008326 -0.019780
0.006259 -0.019754
0.004211 -0.019697
0.002209 -0.019610
0.000277 -0.019492
-0.001570 -0.019342
-0.003318 -0.019157
-0.004960 -0.018938
-0.006488 -0.018688
-0.007895 -0.018411
-0.009177 -0.018116
-0.010327 -0.017810
-0.011343 -0.017501
-0.012225 -0.017195
-0.012976 -0.016896
-0.013609 -0.016607
-0.014139 -0.016327
-0.014588 -0.016057
-0.014977 -0.015793
-0.015327 -0.015529
-0.015656 -0.015258
-0.015979 -0.014966
-0.016304 -0.014642
-0.016635 -0.014275
-0.016968 -0.013858
-0.017293 -0.013393
-0.017594 -0.012886
-0.017849 -0.012350
-0.018034 -0.011799
-0.018128 -0.011250
-0.018112 -0.010714
-0.017970 -0.010201
-0.017693 -0.009719
-0.017277 -0.009272
-0.016726 -0.008862
-0.016052 -0.008487
-0.015274 -0.008142
-0.014413 -0.007820
-0.013496 -0.007509
-0.012549 -0.007196
-0.011593 -0.006867
-0.010646 -0.006509
-0.009720 -0.006117
-0.008819 -0.005692
-0.007941 -0.005246
-0.007079 -0.004793
-0.006224 -0.004351
-0.005368 -0.003936
-0.004504 -0.003559
-0.003625 -0.003230
0.004986 0.070190
0.006754 0.070678
0.008494 0.071149
0.010206 0.071609
0.011887 0.072062
0.013531 0.072508
0.015126 0.072942
0.016657 0.073354
0.018107 0.073731
0.019461 0.074059
0.020706 0.074324
0.021837 0.074514
0.022849 0.074614
0.023745 0.074615
0.024526 0.074507
0.025194 0.074284
0.025750 0.073942
0.026189 0.073486
0.026506 0.072924
0.026701 0.072271
0.026774 0.071549
0.026734 0.070783
0.026596 0.070003
0.026376 0.069234
0.026085 0.068499
0.025724 0.067807
0.025281 0.067156
0.024733 0.066531
0.024054 0.065911
0.023220 0.065271
0.022215 0.064590
0.021030 0.063849
0.019666 0.063035
0.018126 0.062140
0.016414 0.061161
0.014540 0.060096
0.012510 0.058948
0.010335 0.057720
0.008029 0.056416
0.005609 0.055043
0.003092 0.053613
0.000496 0.052140
-0.002161 0.050643
-0.004867 0.049138
-0.007612 0.047643
-0.010393 0.046165
-0.013208 0.044712
-0.016058 0.043285
-0.018935 0.041890
-0.021830 0.040533
-0.024729 0.039225
-0.027616 0.037976
-0.030476 0.036799
-0.033292 0.035703
-0.036043 0.034693
-0.038701 0.033768
-0.041231 0.032923
-0.043596 0.032148
-0.045759 0.031433
-0.047688 0.030766
-0.049359 0.030139
-0.050765 0.029540
-0.051913 0.028961
-0.052826 0.028389
-0.053542 0.027808
-0.054111 0.027205
-0.054578 0.026568
-0.054982 0.025895
-0.055347 0.025198
-0.055677 0.024500
-0.055966 0.023832
-0.056197 0.023226
-0.056348 0.022706
-0.056392 0.022284
-0.056296 0.021961
-0.056022 0.021727
-0.055533 0.021567
-0.054794 0.021465
-0.053777 0.021408
-0.052464 0.021385
-0.050848 0.021388
-0.048937 0.021411
-0.046747 0.021448
-0.044313 0.021491
-0.041675 0.021533
-0.038885 0.021567
-0.035992 0.021590
-0.033043 0.021604
-0.030077 0.021612
-0.027121 0.021623
-0.024195 0.021641
-0.021311 0.021662
-0.018473 0.021676
-0.015685 0.021667
-0.012947 0.021616
-0.010261 0.021504
-0.007629 0.021314
-0.005058 0.021035
-0.002557 0.020662
-0.000136 0.020190
0.002195 0.019619
0.016188 -0.058572
0.017966 -0.058152
0.019863 -0.057691
0.021824 -0.057175
0.023799 -0.056591
0.025744 -0.055927
0.027630 -0.055172
0.029436 -0.054316
0.031150 -0.053356
0.032766 -0.052293
0.034283 -0.051135
0.035701 -0.049896
0.037031 -0.048596
0.038288 -0.047258
0.039501 -0.045908
0.040708 -0.044577
0.041950 -0.043292
0.043264 -0.042083
0.044664 -0.040973
0.046137 -0.039976
0.047641 -0.039091
0.049119 -0.038303
0.050514 -0.037587
0.051775 -0.036913
0.052871 -0.036251
0.053785 -0.035569
0.054517 -0.034840
0.055076 -0.034040
0.055468 -0.033155
0.055700 -0.032187
0.055769 -0.031150
0.055674 -0.030070
0.055418 -0.028984
0.055017 -0.027927
0.054496 -0.026936
0.053885 -0.026042
0.053212 -0.025268
0.052489 -0.024628
0.051707 -0.024124
0.050840 -0.023752
0.049851 -0.023498
0.048699 -0.023342
0.047351 -0.023266
0.045786 -0.023250
0.043997 -0.023275
0.041992 -0.023324
0.039787 -0.023378
0.037408 -0.023424
0.034881 -0.023451
0.032233 -0.023455
0.029489 -0.023437
0.026674 -0.023406
0.023814 -0.023371
0.020937 -0.023342
0.018068 -0.023325
0.015230 -0.023323
0.012438 -0.023335
0.009698 -0.023361
0.007016 -0.023399
0.004393 -0.023451
0.001838 -0.023520
-0.000640 -0.023609
-0.003028 -0.023724
-0.005314 -0.023870
-0.007492 -0.024048
-0.009558 -0.024264
-0.011516 -0.024521
-0.013379 -0.024823
-0.015165 -0.025174
-0.016896 -0.025574
-0.018591 -0.026019
-0.020263 -0.026498
-0.021915 -0.026988
-0.023542 -0.027464
-0.025130 -0.027896
-0.026654 -0.028260
-0.028085 -0.028539
-0.029385 -0.028729
-0.030513 -0.028832
-0.031426 -0.028857
-0.032088 -0.028813
-0.032468 -0.028708
-0.032545 -0.028548
-0.032306 -0.028339
-0.031752 -0.028085
-0.030900 -0.027790
-0.029779 -0.027458
-0.028431 -0.027092
-0.026906 -0.026695
-0.025259 -0.026266
-0.023545 -0.025800
-0.021810 -0.025286
-0.020091 -0.024715
-0.018413 -0.024077
-0.016784 -0.023368
-0.015195 -0.022597
-0.013632 -0.021775
-0.012071 -0.020922
-0.010491 -0.020054
-0.008873 -0.019185
-0.007206 -0.018325
0.001572 0.000929
0.003359 0.001409
0.005185 0.001881
0.007038 0.002340
0.008906 0.002781
0.010780 0.003203
0.012653 0.003602
0.014517 0.003977
0.016363 0.004323
0.018179 0.004632
0.019952 0.004897
0.021669 0.005108
0.023321 0.005258
0.024903 0.005341
0.026410 0.005355
0.027841 0.005302
0.029194 0.005187
0.030464 0.005016
0.031645 0.004798
0.032725 0.004539
0.033697 0.004245
0.034552 0.003920
0.035288 0.003569
0.035908 0.003197
0.036423 0.002810
0.036849 0.002415
0.037204 0.002019
0.037509 0.001623
0.037777 0.001224
0.038017 0.000811
0.038233 0.000366
0.038424 -0.000130
0.038585 -0.000698
0.038711 -0.001350
0.038790 -0.002095
0.038806 -0.002933
0.038738 -0.003859
0.038560 -0.004862
0.038246 -0.005930
0.037772 -0.007050
0.037118 -0.008204
0.036273 -0.009378
0.035233 -0.010557
0.034002 -0.011724
0.032593 -0.012864
0.031027 -0.013963
0.029327 -0.015010
0.027521 -0.015999
0.025634 -0.016929
0.023691 -0.017805
0.021714 -0.018636
0.019721 -0.019431
0.017728 -0.020199
0.015744 -0.020944
0.013773 -0.021669
0.011814 -0.022370
0.009863 -0.023042
0.007914 -0.023679
0.005961 -0.024269
0.004004 -0.024804
0.002045 -0.025269
0.000091 -0.025652
-0.001852 -0.025940
-0.003776 -0.026122
-0.005680 -0.026191
-0.007563 -0.026145
-0.009434 -0.025985
-0.011303 -0.025721
-0.013186 -0.025364
-0.015095 -0.024926
-0.017037 -0.024418
-0.019009 -0.023847
-0.020992 -0.023216
-0.022962 -0.022521
-0.024886 -0.021757
-0.026729 -0.020919
-0.028458 -0.020000
-0.030040 -0.018992
-0.031447 -0.017892
-0.032656 -0.016695
-0.033648 -0.015399
-0.034412 -0.014004
-0.034944 -0.012513
-0.035249 -0.010932
-0.035345 -0.009272
-0.035259 -0.007542
-0.035026 -0.005756
-0.034689 -0.003930
-0.034292 -0.002077
-0.033875 -0.000213
-0.033466 0.001650
-0.033074 0.003503
-0.032693 0.005338
-0.032298 0.007146
-0.031858 0.008921
-0.031340 0.010653
-0.030714 0.012334
-0.029958 0.013956
-0.029058 0.015510
-0.028011 0.016991
-0.026816 0.018393
-0.006755 0.025525
-0.004973 0.026001
-0.003205 0.026462
-0.001452 0.026911
0.000288 0.027352
0.002013 0.027787
0.003721 0.028216
0.005400 0.028632
0.007036 0.029028
0.008610 0.029390
0.010104 0.029704
0.011499 0.029957
0.012781 0.030137
0.013939 0.030231
0.014966 0.030232
0.015859 0.030134
0.016615 0.029934
0.017235 0.029634
0.017718 0.029237
0.018067 0.028751
0.018282 0.028186
0.018368 0.027555
0.018332 0.026871
0.018184 0.026148
0.017934 0.025398
0.017587 0.024627
0.017150 0.023842
0.016622 0.023039
0.015999 0.022214
0.015280 0.021358
0.014465 0.020462
0.013555 0.019518
0.012556 0.018518
0.011478 0.017458
0.010328 0.016337
0.009117 0.015155
0.007852 0.013917
0.006541 0.012633
0.005189 0.011310
0.003799 0.009959
0.002376 0.008591
0.000920 0.007216
-0.000566 0.005845
-0.002086 0.004490
-0.003648 0.003160
-0.005260 0.001862
-0.006934 0.000602
-0.008678 -0.000619
-0.010492 -0.001797
-0.012371 -0.002931
-0.014298 -0.004017
-0.016253 -0.005049
-0.018210 -0.006021
-0.020144 -0.006927
-0.022033 -0.007763
-0.023857 -0.008522
-0.025596 -0.009201
-0.027235 -0.009796
-0.028758 -0.010308
-0.030149 -0.010739
-0.031397 -0.011093
-0.032495 -0.011381
-0.033439 -0.011613
-0.034236 -0.011799
-0.034902 -0.011949
-0.035466 -0.012070
-0.035960 -0.012166
-0.036414 -0.012238
-0.036852 -0.012286
-0.037283 -0.012303
-0.037703 -0.012279
-0.038096 -0.012202
-0.038441 -0.012056
-0.038716 -0.011830
-0.038897 -0.011513
-0.038968 -0.011098
-0.038912 -0.010580
-0.038717 -0.009961
-0.038374 -0.009244
-0.037875 -0.008437
-0.037215 -0.007550
-0.036391 -0.006595
-0.035405 -0.005586
-0.034263 -0.004533
-0.032977 -0.003451
-0.031568 -0.002348
-0.030063 -0.001234
-0.028492 -0.000115
-0.026882 0.001003
-0.025253 0.002118
-0.023621 0.003226
-0.021993 0.004322
-0.020373 0.005400
-0.018764 0.006453
-0.017167 0.007470
-0.015584 0.008439
-0.014020 0.009347
-0.012477 0.010182
-0.010962 0.010933
-0.009482 0.011592
-0.008041 0.012154
-0.022956 -0.024485
-0.021142 -0.024026
-0.019155 -0.023567
-0.017035 -0.023128
-0.014818 -0.022725
-0.012532 -0.022368
-0.010198 -0.022062
-0.007820 -0.021801
-0.005395 -0.021575
-0.002913 -0.021375
-0.000365 -0.021189
0.002251 -0.021012
0.004927 -0.020843
0.007649 -0.020687
0.010396 -0.020550
0.013148 -0.020440
0.015883 -0.020365
0.018578 -0.020332
0.021214 -0.020345
0.023770 -0.020407
0.026227 -0.020520
0.028566 -0.020683
0.030775 -0.020887
0.032846 -0.021122
0.034781 -0.021371
0.036591 -0.021615
0.038292 -0.021831
0.039900 -0.022001
0.041428 -0.022114
0.042878 -0.022167
0.044237 -0.022169
0.045483 -0.022136
0.046585 -0.022091
0.047510 -0.022058
0.048231 -0.022060
0.048724 -0.022117
0.048974 -0.022245
0.048968 -0.022456
0.048702 -0.022761
0.048175 -0.023169
0.047390 -0.023682
0.046359 -0.024295
0.045098 -0.024994
0.043629 -0.025756
0.041978 -0.026552
0.040169 -0.027353
0.038229 -0.028129
0.036177 -0.028856
0.034025 -0.029521
0.031779 -0.030115
0.029437 -0.030642
0.027000 -0.031109
0.024466 -0.031524
0.021844 -0.031896
0.019142 -0.032230
0.016377 -0.032528
0.013567 -0.032791
0.010735 -0.033017
0.007907 -0.033204
0.005109 -0.033350
0.002368 -0.033452
-0.000288 -0.033504
-0.002837 -0.033503
-0.005259 -0.033444
-0.007545 -0.033325
-0.009697 -0.033147
-0.011728 -0.032915
-0.013664 -0.032641
-0.015539 -0.032341
-0.017389 -0.032030
-0.019242 -0.031725
-0.021110 -0.031433
-0.022984 -0.031151
-0.024835 -0.030866
-0.026623 -0.030562
-0.028304 -0.030214
-0.029835 -0.029802
-0.031179 -0.029306
-0.032307 -0.028709
-0.033195 -0.027999
-0.033829 -0.027165
-0.034204 -0.026204
-0.034319 -0.025113
-0.034181 -0.023898
-0.033806 -0.022569
-0.033213 -0.021144
-0.032431 -0.019647
-0.031493 -0.018103
-0.030435 -0.016537
-0.029290 -0.014969
-0.028087 -0.013410
-0.026844 -0.011865
-0.025568 -0.010333
-0.024259 -0.008808
-0.022913 -0.007285
-0.021529 -0.005760
-0.020106 -0.004231
-0.018650 -0.002701
-0.017169 -0.001173
-0.015676 0.000343
-0.014182 0.001840
-0.025772 -0.011878
-0.024110 -0.011383
-0.022434 -0.010880
-0.020761 -0.010379
-0.019098 -0.009890
-0.017449 -0.009417
-0.015808 -0.008962
-0.014169 -0.008526
-0.012524 -0.008107
-0.010867 -0.007705
-0.009195 -0.007319
-0.007508 -0.006947
-0.005810 -0.006590
-0.004105 -0.006247
-0.002398 -0.005919
-0.000696 -0.005606
0.000995 -0.005309
0.002666 -0.005029
0.004311 -0.004768
0.005922 -0.004529
0.007494 -0.004312
0.009019 -0.004118
0.010496 -0.003946
0.011921 -0.003794
0.013298 -0.003658
0.014626 -0.003535
0.015906 -0.003425
0.017137 -0.003328
0.018312 -0.003250
0.019426 -0.003200
0.020470 -0.003186
0.021442 -0.003219
0.022338 -0.003306
0.023159 -0.003457
0.023904 -0.003678
0.024573 -0.003973
0.025160 -0.004346
0.025655 -0.004793
0.026043 -0.005309
0.026309 -0.005884
0.026437 -0.006503
0.026413 -0.007152
0.026229 -0.007811
0.025883 -0.008462
0.025379 -0.009086
0.024723 -0.009666
0.023925 -0.010190
0.022992 -0.010655
0.021931 -0.011062
0.020750 -0.011424
0.019456 -0.011753
0.018063 -0.012068
0.016584 -0.012384
0.015038 -0.012715
0.013437 -0.013072
0.011793 -0.013459
0.010112 -0.013878
0.008393 -0.014324
0.006635 -0.014789
0.004835 -0.015262
0.002987 -0.015731
0.001090 -0.016183
-0.000859 -0.016606
-0.002863 -0.016988
-0.004923 -0.017324
-0.007046 -0.017609
-0.009236 -0.017841
-0.011498 -0.018022
-0.013831 -0.018156
-0.016224 -0.018245
-0.018656 -0.018290
-0.021099 -0.018286
-0.023523 -0.018230
-0.025899 -0.018113
-0.028201 -0.017926
-0.030411 -0.017661
-0.032513 -0.017308
-0.034491 -0.016857
-0.036331 -0.016304
-0.038016 -0.015644
-0.039532 -0.014879
-0.040865 -0.014011
-0.042009 -0.013051
-0.042964 -0.012012
-0.043742 -0.010912
-0.044366 -0.009773
-0.044867 -0.008620
-0.045281 -0.007477
-0.045643 -0.006365
-0.045971 -0.005296
-0.046272 -0.004272
-0.046531 -0.003283
-0.046723 -0.002315
-0.046817 -0.001348
-0.046781 -0.000363
-0.046589 0.000652
-0.046216 0.001706
-0.045641 0.002804
-0.044849 0.003944
-0.043829 0.005122
-0.042575 0.006331
-0.000073 0.053759
0.001694 0.054287
0.003360 0.054792
0.004943 0.055277
0.006457 0.055740
0.007917 0.056177
0.009326 0.056579
0.010684 0.056934
0.011980 0.057226
0.013200 0.057443
0.014331 0.057570
0.015355 0.057601
0.016259 0.057530
0.017027 0.057354
0.017647 0.057075
0.018109 0.056692
0.018406 0.056206
0.018539 0.055616
0.018511 0.054921
0.018332 0.054123
0.018014 0.053224
0.017574 0.052227
0.017030 0.051141
0.016400 0.049973
0.015700 0.048735
0.014945 0.047436
0.014145 0.046088
0.013306 0.044697
0.012431 0.043271
0.011520 0.041815
0.010574 0.040333
0.009592 0.038829
0.008576 0.037306
0.007530 0.035765
0.006460 0.034205
0.005375 0.032627
0.004285 0.031028
0.003197 0.029408
0.002118 0.027768
0.001049 0.026112
-0.000013 0.024450
-0.001075 0.022789
-0.002147 0.021140
-0.003240 0.019514
-0.004367 0.017918
-0.005540 0.016358
-0.006767 0.014838
-0.008056 0.013358
-0.009407 0.011918
-0.010812 0.010517
-0.012255 0.009155
-0.013716 0.007834
-0.015168 0.006556
-0.016583 0.005323
-0.017933 0.004140
-0.019195 0.003007
-0.020352 0.001929
-0.021392 0.000908
-0.022311 -0.000046
-0.023112 -0.000925
-0.023803 -0.001718
-0.024397 -0.002416
-0.024912 -0.003013
-0.025367 -0.003509
-0.025785 -0.003909
-0.026188 -0.004223
-0.026597 -0.004465
-0.027032 -0.004647
-0.027502 -0.004781
-0.028012 -0.004873
-0.028550 -0.004923
-0.029099 -0.004924
-0.029635 -0.004866
-0.030131 -0.004736
-0.030563 -0.004525
-0.030908 -0.004225
-0.031150 -0.003830
-0.031276 -0.003337
-0.031280 -0.002746
-0.031163 -0.002057
-0.030927 -0.001276
-0.030581 -0.000411
-0.030134 0.000525
-0.029597 0.001516
-0.028980 0.002541
-0.028296 0.003581
-0.027555 0.004616
-0.026768 0.005630
-0.025944 0.006612
-0.025091 0.007557
-0.024214 0.008464
-0.023317 0.009337
-0.022402 0.010181
-0.021470 0.011000
-0.020523 0.011800
-0.019559 0.012581
-0.018577 0.013345
-0.017575 0.014090
-0.016550 0.014813
-0.015500 0.015510
-0.014423 0.016175
0.022286 0.025847
0.024148 0.026367
0.026049 0.026815
0.027986 0.027204
0.029953 0.027546
0.031937 0.027851
0.033918 0.028129
0.035872 0.028384
0.037774 0.028623
0.039607 0.028847
0.041360 0.029058
0.043025 0.029245
0.044585 0.029390
0.046018 0.029464
0.047295 0.029439
0.048387 0.029295
0.049272 0.029019
0.049934 0.028606
0.050364 0.028058
0.050558 0.027382
0.050520 0.026586
0.050261 0.025686
0.049801 0.024700
0.049166 0.023648
0.048392 0.022549
0.047517 0.021417
0.046583 0.020261
0.045638 0.019088
0.044731 0.017901
0.043910 0.016698
0.043209 0.015475
0.042637 0.014222
0.042171 0.012929
0.041763 0.011589
0.041349 0.010199
0.040869 0.008763
0.040270 0.007291
0.039511 0.005796
0.038565 0.004291
0.037414 0.002789
0.036056 0.001305
0.034499 -0.000146
0.032763 -0.001551
0.030880 -0.002898
0.028890 -0.004181
0.026842 -0.005398
0.024787 -0.006549
0.022780 -0.007637
0.020866 -0.008663
0.019073 -0.009628
0.017413 -0.010531
0.015877 -0.011372
0.014439 -0.012146
0.013071 -0.012850
0.011740 -0.013480
0.010421 -0.014030
0.009097 -0.014499
0.007757 -0.014884
0.006395 -0.015186
0.005012 -0.015408
0.003615 -0.015552
0.002216 -0.015622
0.000829 -0.015624
-0.000530 -0.015564
-0.001851 -0.015449
-0.003124 -0.015286
-0.004348 -0.015082
-0.005523 -0.014846
-0.006657 -0.014583
-0.007761 -0.014296
-0.008841 -0.013983
-0.009899 -0.013636
-0.010932 -0.013239
-0.011933 -0.012779
-0.012888 -0.012241
-0.013785 -0.011618
-0.014609 -0.010906
-0.015346 -0.010106
-0.015982 -0.009221
-0.016507 -0.008261
-0.016915 -0.007236
-0.017205 -0.006157
-0.017387 -0.005034
-0.017479 -0.003878
-0.017508 -0.002694
-0.017509 -0.001491
-0.017518 -0.000278
-0.017562 0.000931
-0.017654 0.002121
-0.017788 0.003275
-0.017937 0.004378
-0.018065 0.005423
-0.018131 0.006405
-0.018101 0.007323
-0.017944 0.008173
-0.017641 0.008955
-0.017177 0.009667
-0.016547 0.010307
-0.015752 0.010876
-0.014803 0.011373
-0.013720 0.011803
0.025316 0.028177
0.027070 0.028646
0.028793 0.029067
0.030481 0.029445
0.032130 0.029786
0.033746 0.030098
0.035334 0.030390
0.036895 0.030668
0.038426 0.030933
0.039916 0.031178
0.041350 0.031390
0.042711 0.031552
0.043987 0.031646
0.045166 0.031655
0.046242 0.031561
0.047209 0.031350
0.048056 0.031014
0.048772 0.030549
0.049339 0.029956
0.049738 0.029242
0.049952 0.028418
0.049972 0.027502
0.049794 0.026510
0.049428 0.025465
0.048889 0.024390
0.048202 0.023308
0.047394 0.022239
0.046491 0.021198
0.045514 0.020192
0.044475 0.019216
0.043381 0.018256
0.042233 0.017290
0.041030 0.016293
0.039772 0.015243
0.038454 0.014122
0.037074 0.012920
0.035621 0.011637
0.034086 0.010279
0.032456 0.008859
0.030724 0.007392
0.028883 0.005899
0.026932 0.004398
0.024876 0.002908
0.022723 0.001450
0.020486 0.000038
0.018180 -0.001312
0.015819 -0.002592
0.013417 -0.003794
0.010988 -0.004920
0.008542 -0.005973
0.006088 -0.006958
0.003638 -0.007884
0.001205 -0.008753
-0.001197 -0.009566
-0.003552 -0.010318
-0.005846 -0.011004
-0.008064 -0.011614
-0.010193 -0.012142
-0.012223 -0.012580
-0.014145 -0.012925
-0.015948 -0.013172
-0.017624 -0.013319
-0.019168 -0.013365
-0.020573 -0.013311
-0.021840 -0.013159
-0.022978 -0.012916
-0.024003 -0.012588
-0.024939 -0.012188
-0.025816 -0.011727
-0.026661 -0.011214
-0.027497 -0.010657
-0.028332 -0.010058
-0.029158 -0.009413
-0.029950 -0.008717
-0.030676 -0.007962
-0.031297 -0.007143
-0.031778 -0.006259
-0.032086 -0.005309
-0.032196 -0.004298
-0.032090 -0.003233
-0.031756 -0.002118
-0.031192 -0.000963
-0.030404 0.000226
-0.029404 0.001442
-0.028216 0.002676
-0.026868 0.003922
-0.025396 0.005176
-0.023839 0.006434
-0.022233 0.007693
-0.020611 0.008952
-0.018997 0.010211
-0.017403 0.011465
-0.015832 0.012707
-0.014274 0.013925
-0.012717 0.015100
-0.011150 0.016211
-0.009562 0.017237
-0.007948 0.018157
-0.006307 0.018952
-0.004641 0.019608
-0.002957 0.020115
-0.000757 0.003560
0.000858 0.004020
0.002434 0.004440
0.003960 0.004831
0.005429 0.005202
0.006834 0.005560
0.008166 0.005913
0.009420 0.006262
0.010587 0.006602
0.011659 0.006926
0.012629 0.007224
0.013492 0.007485
0.014242 0.007700
0.014872 0.007862
0.015375 0.007968
0.015741 0.008018
0.015963 0.008015
0.016034 0.007964
0.015951 0.007869
0.015709 0.007737
0.015312 0.007574
0.014762 0.007389
0.014069 0.007189
0.013242 0.006979
0.012296 0.006765
0.011242 0.006550
0.010093 0.006335
0.008862 0.006117
0.007558 0.005891
0.006189 0.005654
0.004762 0.005402
0.003282 0.005132
0.001752 0.004847
0.000174 0.004548
-0.001448 0.004240
-0.003112 0.003924
-0.004810 0.003604
-0.006537 0.003283
-0.008283 0.002964
-0.010038 0.002650
-0.011792 0.002344
-0.013534 0.002049
-0.015261 0.001768
-0.016973 0.001505
-0.018677 0.001261
-0.020385 0.001039
-0.022117 0.000840
-0.023892 0.000664
-0.025724 0.000511
-0.027617 0.000381
-0.029564 0.000276
-0.031540 0.000196
-0.033514 0.000143
-0.035448 0.000116
-0.037304 0.000116
-0.039049 0.000142
-0.040655 0.000191
-0.042097 0.000264
-0.043359 0.000358
-0.044431 0.000475
-0.045307 0.000615
-0.045995 0.000783
-0.046507 0.000984
-0.046870 0.001229
-0.047118 0.001526
-0.047295 0.001887
-0.047442 0.002318
-0.047596 0.002819
-0.047779 0.003381
-0.047993 0.003988
-0.048223 0.004620
-0.048437 0.005254
-0.048598 0.005874
-0.048664 0.006464
-0.048600 0.007016
-0.048377 0.007523
-0.047976 0.007982
-0.047385 0.008396
-0.046605 0.008766
-0.045643 0.009100
-0.044517 0.009409
-0.043252 0.009708
-0.041881 0.010012
-0.040442 0.010341
-0.038970 0.010709
-0.037499 0.011129
-0.036046 0.011601
-0.034619 0.012116
-0.033210 0.012659
-0.031802 0.013207
-0.030374 0.013738
-0.028904 0.014232
-0.027374 0.014671
-0.025771 0.015042
-0.024088 0.015338
-0.022326 0.015551
-0.020493 0.015680
-0.018602 0.015726
-0.016672 0.015693
-0.014724 0.015590
-0.012783 0.015427
-0.004042 0.044697
-0.002166 0.045201
-0.000233 0.045625
0.001746 0.045986
0.003754 0.046305
0.005769 0.046600
0.007758 0.046880
0.009684 0.047154
0.011507 0.047420
0.013188 0.047675
0.014697 0.047909
0.016017 0.048107
0.017136 0.048254
0.018056 0.048331
0.018779 0.048323
0.019316 0.048217
0.019675 0.048008
0.019868 0.047691
0.019906 0.047271
0.019803 0.046754
0.019571 0.046151
0.019225 0.045474
0.018781 0.044736
0.018254 0.043949
0.017659 0.043122
0.017008 0.042258
0.016309 0.041357
0.015569 0.040410
0.014793 0.039410
0.013987 0.038344
0.013156 0.037204
0.012303 0.035985
0.011430 0.034687
0.010534 0.033316
0.009611 0.031881
0.008655 0.030393
0.007659 0.028866
0.006619 0.027313
0.005532 0.025750
0.004396 0.024189
0.003213 0.022643
0.001986 0.021120
0.000721 0.019627
-0.000577 0.018168
-0.001900 0.016742
-0.003243 0.015348
-0.004596 0.013981
-0.005951 0.012638
-0.007296 0.011321
-0.008621 0.010033
-0.009919 0.008783
-0.011184 0.007583
-0.012413 0.006446
-0.013606 0.005383
-0.014761 0.004405
-0.015878 0.003519
-0.016954 0.002731
-0.017986 0.002043
-0.018970 0.001455
-0.019900 0.000965
-0.020770 0.000569
-0.021575 0.000257
-0.022313 0.000020
-0.022984 -0.000150
-0.023591 -0.000263
-0.024145 -0.000326
-0.024657 -0.000342
-0.025140 -0.000312
-0.025603 -0.000233
-0.026054 -0.000103
-0.026492 0.000083
-0.026915 0.000327
-0.027313 0.000632
-0.027679 0.000998
-0.028002 0.001423
-0.028273 0.001904
-0.028484 0.002438
-0.028628 0.003021
-0.028700 0.003646
-0.028696 0.004307
-0.028615 0.004997
-0.028461 0.005710
-0.028240 0.006443
-0.027965 0.007195
-0.027653 0.007966
-0.027323 0.008760
-0.026991 0.009579
-0.026668 0.010420
-0.026357 0.011277
-0.026048 0.012139
-0.025724 0.012991
-0.025364 0.013817
-0.024947 0.014602
-0.024451 0.015331
-0.023862 0.015994
-0.023167 0.016580
-0.022362 0.017085
-0.021446 0.017505
-0.020426 0.017839
-0.019313 0.018092
-0.018125 0.018273
0.019702 -0.000576
0.021429 -0.000098
0.023118 0.000362
0.024759 0.000806
0.026348 0.001238
0.027885 0.001661
0.029369 0.002080
0.030804 0.002496
0.032189 0.002907
0.033528 0.003307
0.034826 0.003687
0.036089 0.004035
0.037325 0.004336
0.038542 0.004580
0.039735 0.004753
0.040894 0.004847
0.041993 0.004855
0.043001 0.004775
0.043883 0.004610
0.044612 0.004368
0.045164 0.004057
0.045527 0.003690
0.045699 0.003283
0.045688 0.002854
0.045511 0.002423
0.045193 0.002007
0.044762 0.001620
0.044247 0.001268
0.043676 0.000946
0.043072 0.000637
0.042451 0.000320
0.041826 -0.000034
0.041201 -0.000447
0.040570 -0.000934
0.039915 -0.001501
0.039209 -0.002143
0.038419 -0.002849
0.037510 -0.003602
0.036453 -0.004382
0.035225 -0.005171
0.033811 -0.005948
0.032208 -0.006697
0.030419 -0.007400
0.028459 -0.008042
0.026347 -0.008611
0.024109 -0.009100
0.021774 -0.009503
0.019370 -0.009824
0.016921 -0.010070
0.014449 -0.010253
0.011972 -0.010387
0.009501 -0.010482
0.007048 -0.010546
0.004619 -0.010582
0.002218 -0.010587
-0.000151 -0.010556
-0.002484 -0.010485
-0.004776 -0.010367
-0.007021 -0.010196
-0.009208 -0.009969
-0.011328 -0.009682
-0.013368 -0.009333
-0.015321 -0.008923
-0.017180 -0.008454
-0.018944 -0.007930
-0.020617 -0.007356
-0.022211 -0.006737
-0.023740 -0.006079
-0.025223 -0.005385
-0.026677 -0.004656
-0.028110 -0.003891
-0.029519 -0.003090
-0.030890 -0.002250
-0.032196 -0.001372
-0.033408 -0.000457
-0.034494 0.000493
-0.035425 0.001474
-0.036176 0.002483
-0.036730 0.003515
-0.037073 0.004568
-0.037196 0.005634
-0.037100 0.006707
-0.036790 0.007781
-0.036283 0.008851
-0.035600 0.009914
-0.034770 0.010970
-0.033826 0.012023
-0.032803 0.013076
-0.031731 0.014134
-0.030634 0.015195
-0.029525 0.016257
-0.028404 0.017306
-0.027262 0.018328
-0.026080 0.019302
-0.024836 0.020210
-0.023512 0.021034
-0.022094 0.021761
-0.020571 0.022379
-0.018942 0.022881
-0.017208 0.023263
-0.015381 0.023524
0.004815 0.015200
0.006588 0.015705
0.008458 0.016139
0.010411 0.016500
0.012432 0.016792
0.014509 0.017022
0.016630 0.017202
0.018787 0.017347
0.020966 0.017466
0.023154 0.017565
0.025334 0.017643
0.027490 0.017693
0.029603 0.017705
0.031657 0.017663
0.033636 0.017551
0.035521 0.017354
0.037298 0.017059
0.038948 0.016655
0.040455 0.016133
0.041807 0.015493
0.042992 0.014735
0.044008 0.013867
0.044858 0.012903
0.045559 0.011862
0.046132 0.010765
0.046612 0.009639
0.047035 0.008508
0.047437 0.007392
0.047846 0.006302
0.048275 0.005240
0.048720 0.004196
0.049159 0.003154
0.049560 0.002098
0.049885 0.001012
0.050093 -0.000114
0.050149 -0.001289
0.050020 -0.002513
0.049682 -0.003787
0.049116 -0.005106
0.048310 -0.006463
0.047262 -0.007847
0.045976 -0.009247
0.044468 -0.010650
0.042759 -0.012044
0.040879 -0.013416
0.038862 -0.014760
0.036743 -0.016066
0.034554 -0.017331
0.032319 -0.018552
0.030052 -0.019727
0.027755 -0.020856
0.025426 -0.021935
0.023057 -0.022958
0.020644 -0.023916
0.018185 -0.024799
0.015686 -0.025595
0.013153 -0.026295
0.010600 -0.026888
0.008042 -0.027369
0.005498 -0.027731
0.002989 -0.027971
0.000538 -0.028086
-0.001830 -0.028076
-0.004096 -0.027947
-0.006247 -0.027704
-0.008278 -0.027360
-0.010194 -0.026928
-0.012010 -0.026423
-0.013749 -0.025861
-0.015438 -0.025256
-0.017104 -0.024619
-0.018759 -0.023955
-0.020405 -0.023262
-0.022022 -0.022533
-0.023582 -0.021757
-0.025047 -0.020921
-0.026380 -0.020012
-0.027549 -0.019021
-0.028525 -0.017938
-0.029288 -0.016758
-0.029827 -0.015479
-0.030137 -0.014101
-0.030219 -0.012626
-0.030084 -0.011061
-0.029750 -0.009414
-0.029240 -0.007695
-0.028579 -0.005917
-0.027794 -0.004095
-0.026914 -0.002246
-0.025958 -0.000389
-0.024945 0.001458
-0.023883 0.003280
-0.022773 0.005061
-0.021610 0.006790
-0.020387 0.008456
-0.019100 0.010050
-0.017750 0.011562
-0.016342 0.012984
-0.014889 0.014312
-0.013405 0.015540
-0.011909 0.016670
0.000165 0.038771
0.001841 0.039258
0.003464 0.039716
0.005032 0.040150
0.006548 0.040569
0.008017 0.040979
0.009442 0.041389
0.010823 0.041798
0.012152 0.042205
0.013419 0.042601
0.014609 0.042973
0.015712 0.043308
0.016720 0.043592
0.017629 0.043810
0.018442 0.043954
0.019161 0.044013
0.019789 0.043984
0.020326 0.043867
0.020766 0.043664
0.021104 0.043384
0.021332 0.043036
0.021445 0.042632
0.021442 0.042184
0.021327 0.041705
0.021109 0.041206
0.020796 0.040699
0.020399 0.040190
0.019928 0.039682
0.019388 0.039174
0.018786 0.038657
0.018128 0.038122
0.017423 0.037553
0.016678 0.036937
0.015904 0.036260
0.015105 0.035513
0.014286 0.034694
0.013444 0.033804
0.012570 0.032851
0.011656 0.031847
0.010689 0.030806
0.009660 0.029743
0.008562 0.028670
0.007390 0.027599
0.006142 0.026543
0.004816 0.025510
0.003411 0.024508
0.001928 0.023540
0.000369 0.022610
-0.001265 0.021719
-0.002965 0.020867
-0.004721 0.020053
-0.006521 0.019281
-0.008351 0.018552
-0.010196 0.017874
-0.012042 0.017251
-0.013879 0.016690
-0.015692 0.016195
-0.017471 0.015766
-0.019201 0.015401
-0.020867 0.015094
-0.022457 0.014838
-0.023957 0.014624
-0.025360 0.014443
-0.026659 0.014288
-0.027856 0.014151
-0.028958 0.014024
-0.029977 0.013904
-0.030929 0.013786
-0.031830 0.013669
-0.032698 0.013555
-0.033547 0.013451
-0.034386 0.013366
-0.035221 0.013311
-0.036050 0.013296
-0.036865 0.013328
-0.037652 0.013409
-0.038386 0.013533
-0.039042 0.013690
-0.039589 0.013867
-0.040000 0.014047
-0.040249 0.014215
-0.040315 0.014356
-0.040185 0.014457
-0.039856 0.014508
-0.039333 0.014503
-0.038634 0.014438
-0.037784 0.014316
-0.036818 0.014143
-0.035770 0.013929
-0.034679 0.013685
-0.033576 0.013427
-0.032484 0.013166
-0.031414 0.012910
-0.030364 0.012660
-0.029320 0.012411
-0.028260 0.012150
-0.027158 0.011864
-0.025988 0.011536
-0.024729 0.011153
-0.023368 0.010704
-0.021895 0.010181
0.015766 0.036094
0.017552 0.036600
0.019290 0.037139
0.020981 0.037724
0.022628 0.038361
0.024230 0.039050
0.025782 0.039783
0.027279 0.040542
0.028716 0.041304
0.030097 0.042037
0.031430 0.042709
0.032729 0.043291
0.034003 0.043758
0.035248 0.044096
0.036447 0.044306
0.037565 0.044401
0.038562 0.044402
0.039403 0.044339
0.040059 0.044238
0.040513 0.044126
0.040764 0.044028
0.040821 0.043963
0.040706 0.043949
0.040448 0.043997
0.040076 0.044111
0.039620 0.044285
0.039105 0.044498
0.038552 0.044720
0.037985 0.044908
0.037424 0.045020
0.036891 0.045012
0.036395 0.044856
0.035931 0.044538
0.035471 0.044062
0.034970 0.043448
0.034380 0.042724
0.033652 0.041917
0.032748 0.041055
0.031640 0.040159
0.030315 0.039246
0.028772 0.038330
0.027020 0.037422
0.025080 0.036529
0.022978 0.035660
0.020747 0.034816
0.018420 0.033997
0.016029 0.033197
0.013606 0.032408
0.011177 0.031617
0.008761 0.030817
0.006374 0.030002
0.004023 0.029173
0.001709 0.028335
-0.000566 0.027495
-0.002799 0.026658
-0.004986 0.025827
-0.007116 0.025000
-0.009178 0.024174
-0.011158 0.023345
-0.013043 0.022506
-0.014822 0.021654
-0.016489 0.020783
-0.018045 0.019892
-0.019499 0.018982
-0.020868 0.018055
-0.022181 0.017120
-0.023469 0.016187
-0.024766 0.015271
-0.026103 0.014389
-0.027496 0.013560
-0.028951 0.012799
-0.030451 0.012114
-0.031967 0.011507
-0.033456 0.010970
-0.034870 0.010493
-0.036164 0.010061
-0.037295 0.009659
-0.038225 0.009275
-0.038926 0.008898
-0.039375 0.008517
-0.039562 0.008126
-0.039489 0.007723
-0.039173 0.007309
-0.038648 0.006889
-0.037963 0.006478
-0.037177 0.006092
-0.036356 0.005751
-0.035555 0.005474
-0.034813 0.005274
-0.034141 0.005153
-0.033523 0.005101
-0.032917 0.005100
-0.032273 0.005125
-0.031536 0.005152
-0.030659 0.005161
-0.029606 0.005135
-0.028351 0.005063
-0.026881 0.004939
-0.025194 0.004762
-0.023299 0.004532
-0.021218 0.004252
-0.004688 0.073523
-0.002818 0.074135
-0.000941 0.074816
0.000951 0.075563
0.002872 0.076365
0.004833 0.077205
0.006838 0.078064
0.008886 0.078918
0.010964 0.079742
0.013058 0.080516
0.015149 0.081219
0.017217 0.081840
0.019242 0.082370
0.021204 0.082804
0.023085 0.083140
0.024868 0.083381
0.026537 0.083525
0.028080 0.083576
0.029492 0.083535
0.030775 0.083404
0.031935 0.083189
0.032987 0.082898
0.033950 0.082543
0.034842 0.082139
0.035682 0.081704
0.036479 0.081252
0.037236 0.080792
0.037940 0.080328
0.038571 0.079855
0.039102 0.079364
0.039506 0.078845
0.039763 0.078284
0.039856 0.077671
0.039779 0.076994
0.039533 0.076242
0.039125 0.075403
0.038567 0.074469
0.037872 0.073432
0.037052 0.072291
0.036115 0.071052
0.035068 0.069730
0.033911 0.068345
0.032646 0.066923
0.031276 0.065493
0.029806 0.064079
0.028238 0.062704
0.026577 0.061383
0.024821 0.060125
0.022971 0.058928
0.021024 0.057786
0.018985 0.056689
0.016858 0.055622
0.014657 0.054570
0.012397 0.053520
0.010097 0.052458
0.007775 0.051376
0.005448 0.050266
0.003125 0.049126
0.000817 0.047959
-0.001473 0.046772
-0.003742 0.045576
-0.005988 0.044379
-0.008211 0.043192
-0.010411 0.042020
-0.012592 0.040866
-0.014759 0.039727
-0.016918 0.038599
-0.019074 0.037476
-0.021225 0.036353
-0.023360 0.035228
-0.025460 0.034106
-0.027498 0.032995
-0.029449 0.031907
-0.031287 0.030859
-0.032994 0.029866
-0.034556 0.028944
-0.035963 0.028107
-0.037207 0.027364
-0.038279 0.026718
-0.039172 0.026168
-0.039875 0.025707
-0.040381 0.025321
-0.040684 0.024996
-0.040788 0.024711
-0.040699 0.024445
-0.040433 0.024176
-0.040010 0.023886
-0.039453 0.023558
-0.038786 0.023183
-0.038029 0.022762
-0.037198 0.022304
-0.036307 0.021829
-0.035366 0.021359
-0.034385 0.020918
-0.033374 0.020525
-0.032335 0.020192
-0.031266 0.019919
-0.030161 0.019701
-0.029004 0.019522
-0.027782 0.019364
-0.026481 0.019206
-0.005282 -0.036824
-0.003538 -0.036420
-0.001727 -0.036007
0.000119 -0.035577
0.001970 -0.035114
0.003801 -0.034604
0.005595 -0.034031
0.007339 -0.033386
0.009026 -0.032662
0.010645 -0.031860
0.012185 -0.030985
0.013636 -0.030051
0.014990 -0.029074
0.016249 -0.028073
0.017424 -0.027070
0.018539 -0.026089
0.019630 -0.025156
0.020739 -0.024293
0.021903 -0.023516
0.023140 -0.022832
0.024438 -0.022236
0.025758 -0.021709
0.027051 -0.021228
0.028269 -0.020767
0.029375 -0.020303
0.030346 -0.019815
0.031167 -0.019288
0.031829 -0.018712
0.032325 -0.018082
0.032644 -0.017405
0.032775 -0.016693
0.032714 -0.015965
0.032468 -0.015242
0.032062 -0.014549
0.031536 -0.013912
0.030942 -0.013354
0.030339 -0.012902
0.029771 -0.012571
0.029256 -0.012369
0.028782 -0.012289
0.028307 -0.012314
0.027778 -0.012424
0.027145 -0.012599
0.026367 -0.012823
0.025417 -0.013083
0.024279 -0.013368
0.022947 -0.013669
0.021421 -0.013979
0.019704 -0.014294
0.017807 -0.014611
0.015744 -0.014932
0.013539 -0.015258
0.011228 -0.015592
0.008849 -0.015937
0.006447 -0.016298
0.004061 -0.016675
0.001721 -0.017070
-0.000555 -0.017482
-0.002759 -0.017909
-0.004889 -0.018352
-0.006944 -0.018815
-0.008924 -0.019304
-0.010826 -0.019826
-0.012649 -0.020388
-0.014396 -0.020992
-0.016072 -0.021639
-0.017688 -0.022325
-0.019262 -0.023047
-0.020810 -0.023801
-0.022348 -0.024579
-0.023884 -0.025372
-0.025422 -0.026161
-0.026954 -0.026924
-0.028474 -0.027633
-0.029972 -0.028256
-0.031438 -0.028768
-0.032855 -0.029150
-0.034196 -0.029396
-0.035419 -0.029509
-0.036477 -0.029502
-0.037324 -0.029389
-0.037918 -0.029186
-0.038226 -0.028906
-0.038231 -0.028560
-0.037926 -0.028157
-0.037321 -0.027706
-0.036445 -0.027214
-0.035340 -0.026689
-0.034059 -0.026140
-0.032662 -0.025569
-0.031212 -0.024976
-0.029770 -0.024351
-0.028388 -0.023681
-0.027110 -0.022951
-0.025957 -0.022154
-0.024928 -0.021294
-0.023999 -0.020389
-0.023126 -0.019465
-0.022257 -0.018546
-0.021343 -0.017653
-0.020343 -0.016795
0.002469 -0.021155
0.004027 -0.020736
0.005561 -0.020330
0.007053 -0.019927
0.008491 -0.019520
0.009865 -0.019104
0.011165 -0.018679
0.012381 -0.018248
0.013508 -0.017816
0.014542 -0.017394
0.015488 -0.016991
0.016356 -0.016624
0.017162 -0.016309
0.017924 -0.016068
0.018661 -0.015920
0.019386 -0.015882
0.020098 -0.015961
0.020783 -0.016152
0.021414 -0.016439
0.021961 -0.016799
0.022392 -0.017206
0.022687 -0.017633
0.022831 -0.018055
0.022820 -0.018452
0.022650 -0.018806
0.022322 -0.019108
0.021831 -0.019358
0.021176 -0.019563
0.020358 -0.019737
0.019386 -0.019898
0.018276 -0.020067
0.017055 -0.020266
0.015750 -0.020514
0.014390 -0.020826
0.012994 -0.021207
0.011573 -0.021653
0.010123 -0.022152
0.008632 -0.022685
0.007090 -0.023233
0.005486 -0.023780
0.003815 -0.024311
0.002075 -0.024815
0.000266 -0.025283
-0.001613 -0.025710
-0.003567 -0.026090
-0.005601 -0.026423
-0.007717 -0.026714
-0.009916 -0.026966
-0.012185 -0.027184
-0.014506 -0.027368
-0.016855 -0.027513
-0.019207 -0.027611
-0.021541 -0.027648
-0.023840 -0.027606
-0.026089 -0.027472
-0.028269 -0.027235
-0.030354 -0.026892
-0.032316 -0.026451
-0.034123 -0.025925
-0.035747 -0.025331
-0.037166 -0.024692
-0.038369 -0.024029
-0.039357 -0.023365
-0.040148 -0.022724
-0.040773 -0.022125
-0.041272 -0.021588
-0.041691 -0.021125
-0.042068 -0.020738
-0.042431 -0.020419
-0.042799 -0.020141
-0.043179 -0.019867
-0.043577 -0.019553
-0.043993 -0.019154
-0.044416 -0.018636
-0.044825 -0.017979
-0.045180 -0.017183
-0.045433 -0.016260
-0.045529 -0.015236
-0.045419 -0.014139
-0.045063 -0.012998
-0.044430 -0.011842
-0.043505 -0.010695
-0.042286 -0.009580
-0.040787 -0.008517
-0.039038 -0.007525
-0.037081 -0.006614
-0.034972 -0.005790
-0.032765 -0.005047
-0.030518 -0.004370
-0.028277 -0.003734
-0.026082 -0.003109
-0.023960 -0.002468
-0.021925 -0.001792
-0.019977 -0.001071
-0.018104 -0.000310
-0.016289 0.000478
-0.014513 0.001277
-0.012758 0.002069
-0.011012 0.002837
-0.009270 0.003567
-0.007528 0.004247
-0.008872 0.030922
-0.007110 0.031364
-0.005392 0.031776
-0.003705 0.032145
-0.002035 0.032462
-0.000369 0.032727
0.001307 0.032939
0.003001 0.033104
0.004714 0.033223
0.006434 0.033296
0.008140 0.033319
0.009806 0.033287
0.011404 0.033194
0.012910 0.033034
0.014305 0.032801
0.015576 0.032490
0.016717 0.032094
0.017725 0.031608
0.018601 0.031024
0.019343 0.030339
0.019948 0.029555
0.020409 0.028678
0.020724 0.027720
0.020888 0.026698
0.020907 0.025631
0.020787 0.024540
0.020540 0.023448
0.020176 0.022372
0.019704 0.021323
0.019124 0.020307
0.018437 0.019319
0.017641 0.018350
0.016738 0.017385
0.015738 0.016407
0.014659 0.015396
0.013520 0.014338
0.012341 0.013220
0.011131 0.012040
0.009889 0.010804
0.008606 0.009525
0.007263 0.008221
0.005845 0.006914
0.004338 0.005624
0.002730 0.004371
0.001018 0.003171
-0.000800 0.002035
-0.002722 0.000970
-0.004748 -0.000020
-0.006875 -0.000939
-0.009098 -0.001795
-0.011405 -0.002597
-0.013774 -0.003355
-0.016173 -0.004075
-0.018562 -0.004759
-0.020900 -0.005403
-0.023150 -0.006001
-0.025282 -0.006541
-0.027277 -0.007010
-0.029120 -0.007398
-0.030798 -0.007694
-0.032301 -0.007895
-0.033620 -0.007996
-0.034749 -0.008000
-0.035687 -0.007907
-0.036442 -0.007724
-0.037032 -0.007462
-0.037486 -0.007136
-0.037844 -0.006766
-0.038152 -0.006373
-0.038453 -0.005976
-0.038787 -0.005589
-0.039180 -0.005213
-0.039641 -0.004836
-0.040165 -0.004433
-0.040735 -0.003975
-0.041324 -0.003431
-0.041894 -0.002784
-0.042401 -0.002028
-0.042796 -0.001168
-0.043030 -0.000218
-0.043058 0.000802
-0.042844 0.001873
-0.042364 0.002975
-0.041606 0.004089
-0.040569 0.005195
-0.039269 0.006275
-0.037732 0.007313
-0.035995 0.008296
-0.034103 0.009217
-0.032103 0.010076
-0.030046 0.010882
-0.027979 0.011651
-0.025940 0.012404
-0.023958 0.013162
-0.022046 0.013939
-0.020203 0.014739
-0.018416 0.015551
-0.016666 0.016358
-0.014931 0.017139
-0.013191 0.017872
-0.011433 0.018538
-0.000463 -0.014326
0.001369 -0.013842
0.003228 -0.013345
0.005103 -0.012834
0.006988 -0.012311
0.008877 -0.011774
0.010768 -0.011225
0.012655 -0.010665
0.014533 -0.010099
0.016394 -0.009536
0.018228 -0.008984
0.020028 -0.008452
0.021785 -0.007950
0.023493 -0.007485
0.025145 -0.007064
0.026735 -0.006692
0.028257 -0.006372
0.029704 -0.006110
0.031069 -0.005905
0.032345 -0.005760
0.033529 -0.005672
0.034616 -0.005638
0.035608 -0.005650
0.036508 -0.005699
0.037323 -0.005773
0.038061 -0.005861
0.038730 -0.005952
0.039336 -0.006039
0.039878 -0.006121
0.040353 -0.006203
0.040753 -0.006293
0.041068 -0.006403
0.041294 -0.006544
0.041425 -0.006725
0.041462 -0.006955
0.041403 -0.007238
0.041251 -0.007577
0.041004 -0.007972
0.040658 -0.008422
0.040209 -0.008922
0.039648 -0.009465
0.038970 -0.010042
0.038169 -0.010642
0.037243 -0.011251
0.036192 -0.011858
0.035020 -0.012447
0.033734 -0.013007
0.032341 -0.013528
0.030850 -0.014004
0.029268 -0.014433
0.027604 -0.014819
0.025868 -0.015167
0.024072 -0.015484
0.022229 -0.015776
0.020353 -0.016048
0.018459 -0.016306
0.016557 -0.016551
0.014657 -0.016784
0.012765 -0.017004
0.010885 -0.017206
0.009020 -0.017388
0.007171 -0.017544
0.005336 -0.017669
0.003515 -0.017759
0.001705 -0.017810
-0.000098 -0.017820
-0.001897 -0.017788
-0.003699 -0.017716
-0.005510 -0.017607
-0.007331 -0.017462
-0.009160 -0.017285
-0.010986 -0.017078
-0.012791 -0.016840
-0.014552 -0.016569
-0.016244 -0.016261
-0.017845 -0.015912
-0.019335 -0.015516
-0.020697 -0.015070
-0.021920 -0.014570
-0.022996 -0.014014
-0.023920 -0.013400
-0.024688 -0.012732
-0.025301 -0.012012
-0.025762 -0.011246
-0.026077 -0.010443
-0.026256 -0.009611
-0.026312 -0.008760
-0.026259 -0.007901
-0.026113 -0.007043
-0.025891 -0.006195
-0.025604 -0.005363
-0.025258 -0.004552
-0.024854 -0.003763
-0.024389 -0.002996
-0.023858 -0.002251
-0.023255 -0.001524
-0.022574 -0.000814
-0.021813 -0.000121
-0.020971 0.000558
-0.020049 0.001219
-0.019051 0.001860
-0.002749 0.049707
-0.000962 0.050248
0.000768 0.050805
0.002454 0.051376
0.004103 0.051951
0.005714 0.052513
0.007276 0.053036
0.008770 0.053495
0.010180 0.053868
0.011487 0.054134
0.012679 0.054283
0.013743 0.054308
0.014670 0.054210
0.015452 0.053990
0.016084 0.053656
0.016560 0.053215
0.016881 0.052673
0.017052 0.052039
0.017082 0.051319
0.016988 0.050521
0.016787 0.049653
0.016503 0.048723
0.016155 0.047741
0.015760 0.046713
0.015329 0.045645
0.014867 0.044540
0.014371 0.043398
0.013838 0.042219
0.013260 0.041002
0.012632 0.039746
0.011950 0.038453
0.011216 0.037125
0.010430 0.035764
0.009599 0.034372
0.008729 0.032948
0.007832 0.031491
0.006918 0.030000
0.005997 0.028475
0.005077 0.026915
0.004159 0.025328
0.003239 0.023719
0.002306 0.022099
0.001347 0.020478
0.000344 0.018868
-0.000718 0.017278
-0.001855 0.015714
-0.003073 0.014184
-0.004372 0.012693
-0.005745 0.011248
-0.007171 0.009855
-0.008630 0.008517
-0.010093 0.007237
-0.011534 0.006015
-0.012925 0.004851
-0.014242 0.003742
-0.015467 0.002685
-0.016583 0.001679
-0.017583 0.000723
-0.018467 -0.000178
-0.019243 -0.001018
-0.019926 -0.001788
-0.020537 -0.002483
-0.021102 -0.003098
-0.021652 -0.003635
-0.022215 -0.004099
-0.022819 -0.004498
-0.023482 -0.004839
-0.024213 -0.005130
-0.025006 -0.005371
-0.025840 -0.005560
-0.026689 -0.005693
-0.027520 -0.005760
-0.028302 -0.005753
-0.029008 -0.005663
-0.029615 -0.005483
-0.030106 -0.005207
-0.030467 -0.004831
-0.030694 -0.004353
-0.030786 -0.003774
-0.030745 -0.003096
-0.030582 -0.002326
-0.030306 -0.001475
-0.029932 -0.000557
-0.029476 0.000407
-0.028953 0.001400
-0.028379 0.002399
-0.027766 0.003388
-0.027121 0.004351
-0.026450 0.005280
-0.025751 0.006172
-0.025020 0.007028
-0.024255 0.007853
-0.023454 0.008655
-0.022617 0.009439
-0.021744 0.010214
-0.020837 0.010984
-0.019896 0.011751
-0.018922 0.012517
-0.017912 0.013279
-0.016864 0.014031
-0.015777 0.014765
0.001067 0.029215
0.002670 0.029634
0.004199 0.029967
0.005662 0.030221
0.007063 0.030408
0.008401 0.030535
0.009669 0.030606
0.010856 0.030625
0.011947 0.030596
0.012929 0.030520
0.013790 0.030400
0.014519 0.030233
0.015108 0.030014
0.015549 0.029730
0.015838 0.029368
0.015973 0.028917
0.015957 0.028367
0.015798 0.027714
0.015507 0.026962
0.015094 0.026117
0.014574 0.025192
0.013959 0.024202
0.013262 0.023164
0.012490 0.022093
0.011652 0.021001
0.010749 0.019895
0.009780 0.018779
0.008744 0.017647
0.007638 0.016493
0.006461 0.015308
0.005215 0.014082
0.003906 0.012809
0.002542 0.011486
0.001135 0.010121
-0.000301 0.008727
-0.001751 0.007320
-0.003201 0.005921
-0.004639 0.004550
-0.006054 0.003230
-0.007438 0.001978
-0.008787 0.000811
-0.010099 -0.000262
-0.011377 -0.001238
-0.012629 -0.002121
-0.013867 -0.002923
-0.015102 -0.003663
-0.016347 -0.004364
-0.017609 -0.005049
-0.018885 -0.005737
-0.020168 -0.006441
-0.021443 -0.007161
-0.022690 -0.007884
-0.023890 -0.008586
-0.025027 -0.009239
-0.026086 -0.009811
-0.027059 -0.010277
-0.027937 -0.010616
-0.028717 -0.010814
-0.029396 -0.010866
-0.029973 -0.010774
-0.030448 -0.010547
-0.030823 -0.010200
-0.031106 -0.009754
-0.031307 -0.009233
-0.031442 -0.008662
-0.031529 -0.008066
-0.031584 -0.007463
-0.031621 -0.006868
-0.031649 -0.006284
-0.031668 -0.005707
-0.031673 -0.005125
-0.031659 -0.004520
-0.031620 -0.003874
-0.031551 -0.003170
-0.031449 -0.002396
-0.031312 -0.001547
-0.031139 -0.000621
-0.030925 0.000378
-0.030666 0.001438
-0.030354 0.002546
-0.029984 0.003683
-0.029550 0.004832
-0.029049 0.005975
-0.028483 0.007099
-0.027856 0.008198
-0.027177 0.009269
-0.026457 0.010320
-0.025708 0.011358
-0.024941 0.012393
-0.024165 0.013428
-0.023391 0.014460
-0.022626 0.015479
-0.021874 0.016470
-0.021138 0.017413
-0.020416 0.018289
-0.019705 0.019077
-0.018996 0.019759
-0.018279 0.020319
-0.017544 0.020745
-0.016777 0.021031
-0.015970 0.021175
-0.007078 0.002871
-0.005337 0.003381
-0.003673 0.003888
-0.002069 0.004384
-0.000505 0.004858
0.001039 0.005303
0.002583 0.005712
0.004137 0.006080
0.005702 0.006398
0.007272 0.006661
0.008834 0.006861
0.010369 0.006993
0.011859 0.007054
0.013286 0.007041
0.014630 0.006953
0.015873 0.006787
0.016999 0.006540
0.017995 0.006209
0.018855 0.005787
0.019575 0.005270
0.020161 0.004655
0.020618 0.003941
0.020956 0.003134
0.021186 0.002245
0.021320 0.001288
0.021368 0.000281
0.021341 -0.000757
0.021243 -0.001810
0.021072 -0.002867
0.020824 -0.003920
0.020488 -0.004970
0.020055 -0.006019
0.019521 -0.007071
0.018885 -0.008135
0.018152 -0.009218
0.017335 -0.010329
0.016447 -0.011477
0.015507 -0.012672
0.014529 -0.013916
0.013523 -0.015208
0.012491 -0.016542
0.011430 -0.017901
0.010326 -0.019267
0.009165 -0.020620
0.007933 -0.021939
0.006615 -0.023208
0.005199 -0.024414
0.003675 -0.025549
0.002040 -0.026610
0.000297 -0.027596
-0.001539 -0.028508
-0.003442 -0.029349
-0.005378 -0.030120
-0.007307 -0.030827
-0.009184 -0.031471
-0.010971 -0.032057
-0.012633 -0.032584
-0.014148 -0.033052
-0.015504 -0.033453
-0.016702 -0.033776
-0.017750 -0.034009
-0.018668 -0.034140
-0.019475 -0.034157
-0.020198 -0.034057
-0.020864 -0.033836
-0.021502 -0.033501
-0.022144 -0.033061
-0.022823 -0.032529
-0.023568 -0.031923
-0.024399 -0.031258
-0.025320 -0.030550
-0.026319 -0.029808
-0.027366 -0.029033
-0.028420 -0.028220
-0.029437 -0.027357
-0.030374 -0.026432
-0.031199 -0.025432
-0.031882 -0.024346
-0.032406 -0.023164
-0.032756 -0.021884
-0.032925 -0.020503
-0.032910 -0.019028
-0.032712 -0.017467
-0.032336 -0.015833
-0.031792 -0.014142
-0.031096 -0.012410
-0.030267 -0.010656
-0.029331 -0.008899
-0.028315 -0.007156
-0.027249 -0.005438
-0.026159 -0.003754
-0.025064 -0.002103
-0.023979 -0.000480
-0.022908 0.001124
-0.021851 0.002718
-0.020804 0.004306
-0.019754 0.005887
-0.018686 0.007453
-0.017584 0.008989
-0.016429 0.010479
-0.015207 0.011905
-0.035385 -0.013133
-0.033735 -0.012608
-0.032210 -0.011946
-0.030813 -0.011193
-0.029538 -0.010399
-0.028365 -0.009600
-0.027265 -0.008825
-0.026200 -0.008089
-0.025133 -0.007404
-0.024027 -0.006773
-0.022854 -0.006196
-0.021598 -0.005670
-0.020248 -0.005182
-0.018809 -0.004719
-0.017291 -0.004260
-0.015712 -0.003786
-0.014095 -0.003278
-0.012461 -0.002721
-0.010828 -0.002111
-0.009211 -0.001447
-0.007621 -0.000738
-0.006069 0.000003
-0.004566 0.000761
-0.003121 0.001524
-0.001745 0.002280
-0.000442 0.003022
0.000783 0.003745
0.001927 0.004443
0.002987 0.005111
0.003957 0.005743
0.004833 0.006333
0.005608 0.006876
0.006277 0.007367
0.006836 0.007804
0.007286 0.008183
0.007629 0.008499
0.007868 0.008747
0.008005 0.008921
0.008037 0.009019
0.007957 0.009040
0.007754 0.008988
0.007417 0.008874
0.006935 0.008709
0.006305 0.008505
0.005526 0.008278
0.004604 0.008038
0.003544 0.007797
0.002352 0.007558
0.001035 0.007324
-0.000399 0.007091
-0.001939 0.006853
-0.003574 0.006602
-0.005289 0.006333
-0.007066 0.006039
-0.008890 0.005716
-0.010748 0.005367
-0.012629 0.004993
-0.014526 0.004603
-0.016434 0.004206
-0.018344 0.003812
-0.020247 0.003432
-0.022134 0.003069
-0.023998 0.002727
-0.025832 0.002406
-0.027636 0.002104
-0.029411 0.001815
-0.031166 0.001533
-0.032910 0.001251
-0.034647 0.000962
-0.036372 0.000664
-0.038073 0.000363
-0.039728 0.000071
-0.041313 -0.000196
-0.042809 -0.000415
-0.044201 -0.000563
-0.045482 -0.000617
-0.046642 -0.000561
-0.047670 -0.000386
-0.048543 -0.000090
-0.049237 0.000315
-0.049728 0.000815
-0.049996 0.001392
-0.050032 0.002026
-0.049836 0.002696
-0.049417 0.003384
-0.048795 0.004068
-0.047997 0.004731
-0.047056 0.005355
-0.046007 0.005928
-0.044882 0.006445
-0.043705 0.006914
-0.042494 0.007353
-0.041260 0.007786
-0.040010 0.008245
-0.038745 0.008753
-0.037459 0.009327
-0.036138 0.009970
-0.034760 0.010670
-0.033299 0.011409
-0.031736 0.012164
-0.030054 0.012911
-0.005108 0.017509
-0.003353 0.018034
-0.001708 0.018612
-0.000134 0.019228
0.001412 0.019872
0.002962 0.020540
0.004539 0.021234
0.006150 0.021956
0.007794 0.022703
0.009455 0.023471
0.011110 0.024246
0.012731 0.025015
0.014288 0.025761
0.015753 0.026470
0.017101 0.027127
0.018314 0.027724
0.019382 0.028252
0.020308 0.028705
0.021103 0.029080
0.021786 0.029371
0.022378 0.029575
0.022887 0.029694
0.023315 0.029736
0.023653 0.029716
0.023893 0.029650
0.024025 0.029552
0.024042 0.029432
0.023934 0.029296
0.023691 0.029144
0.023301 0.028972
0.022753 0.028774
0.022041 0.028545
0.021167 0.028278
0.020145 0.027970
0.019000 0.027615
0.017771 0.027206
0.016510 0.026733
0.015274 0.026185
0.014114 0.025552
0.013058 0.024832
0.012105 0.024040
0.011225 0.023197
0.010374 0.022329
0.009507 0.021460
0.008585 0.020603
0.007578 0.019769
0.006461 0.018963
0.005220 0.018186
0.003845 0.017438
0.002335 0.016719
0.000700 0.016031
-0.001041 0.015374
-0.002857 0.014751
-0.004708 0.014159
-0.006547 0.013598
-0.008326 0.013059
-0.010000 0.012535
-0.011536 0.012017
-0.012918 0.011501
-0.014145 0.010987
-0.015227 0.010478
-0.016182 0.009975
-0.017027 0.009476
-0.017780 0.008975
-0.018459 0.008465
-0.019084 0.007941
-0.019677 0.007399
-0.020257 0.006835
-0.020844 0.006249
-0.021446 0.005644
-0.022069 0.005025
-0.022705 0.004399
-0.023346 0.003780
-0.023981 0.003181
-0.024601 0.002620
-0.025208 0.002115
-0.025805 0.001684
-0.026399 0.001341
-0.026984 0.001088
-0.027543 0.000919
-0.028049 0.000816
-0.028467 0.000760
-0.028767 0.000732
-0.028924 0.000717
-0.028922 0.000706
-0.028751 0.000692
-0.028411 0.000671
-0.027906 0.000643
-0.027247 0.000607
-0.026449 0.000566
-0.025534 0.000526
-0.024529 0.000498
-0.023470 0.000496
-0.022400 0.000542
-0.021367 0.000655
-0.020411 0.000853
-0.019557 0.001141
-0.018806 0.001511
-0.018135 0.001937
-0.017502 0.002391
-0.016866 0.002846
0.012878 -0.035909
0.014459 -0.035449
0.016035 -0.034930
0.017568 -0.034362
0.019024 -0.033757
0.020378 -0.033123
0.021619 -0.032468
0.022751 -0.031792
0.023793 -0.031097
0.024770 -0.030381
0.025707 -0.029645
0.026629 -0.028889
0.027549 -0.028116
0.028476 -0.027327
0.029409 -0.026521
0.030341 -0.025698
0.031260 -0.024859
0.032148 -0.024003
0.032988 -0.023133
0.033761 -0.022252
0.034450 -0.021366
0.035042 -0.020478
0.035529 -0.019594
0.035909 -0.018717
0.036189 -0.017848
0.036382 -0.016985
0.036505 -0.016128
0.036576 -0.015274
0.036611 -0.014426
0.036612 -0.013588
0.036571 -0.012770
0.036470 -0.011982
0.036285 -0.011233
0.035990 -0.010532
0.035562 -0.009885
0.034982 -0.009297
0.034234 -0.008773
0.033310 -0.008317
0.032205 -0.007933
0.030921 -0.007624
0.029464 -0.007394
0.027848 -0.007242
0.026091 -0.007165
0.024218 -0.007156
0.022258 -0.007205
0.020240 -0.007295
0.018194 -0.007412
0.016142 -0.007539
0.014099 -0.007664
0.012068 -0.007783
0.010047 -0.007895
0.008026 -0.008006
0.005997 -0.008124
0.003954 -0.008257
0.001897 -0.008413
-0.000174 -0.008595
-0.002251 -0.008806
-0.004326 -0.009047
-0.006391 -0.009316
-0.008432 -0.009610
-0.010437 -0.009923
-0.012394 -0.010247
-0.014292 -0.010570
-0.016121 -0.010883
-0.017880 -0.011173
-0.019569 -0.011432
-0.021193 -0.011651
-0.022761 -0.011828
-0.024279 -0.011965
-0.025748 -0.012068
-0.027163 -0.012142
-0.028507 -0.012195
-0.029755 -0.012230
-0.030878 -0.012246
-0.031846 -0.012242
-0.032634 -0.012214
-0.033220 -0.012158
-0.033589 -0.012069
-0.033733 -0.011940
-0.033650 -0.011768
-0.033342 -0.011547
-0.032820 -0.011273
-0.032096 -0.010943
-0.031190 -0.010557
-0.030125 -0.010118
-0.028924 -0.009633
-0.027613 -0.009113
-0.026217 -0.008575
-0.024757 -0.008033
-0.023250 -0.007503
-0.021703 -0.006995
-0.020118 -0.006515
-0.018489 -0.006063
-0.016810 -0.005634
-0.015074 -0.005223
-0.013278 -0.004827
-0.011425 -0.004441
-0.009523 -0.004066
-0.007581 -0.003700
-0.005611 -0.003347
-0.003628 -0.003011
0.011135 0.007792
0.012965 0.008259
0.014839 0.008691
0.016746 0.009083
0.018674 0.009437
0.020618 0.009752
0.022569 0.010030
0.024522 0.010267
0.026466 0.010458
0.028389 0.010595
0.030279 0.010667
0.032125 0.010663
0.033913 0.010575
0.035633 0.010397
0.037271 0.010131
0.038813 0.009782
0.040243 0.009360
0.041545 0.008876
0.042705 0.008342
0.043708 0.007767
0.044545 0.007161
0.045212 0.006534
0.045717 0.005894
0.046071 0.005252
0.046298 0.004618
0.046426 0.004002
0.046482 0.003408
0.046493 0.002834
0.046475 0.002270
0.046436 0.001699
0.046373 0.001101
0.046273 0.000457
0.046117 -0.000248
0.045877 -0.001022
0.045526 -0.001863
0.045034 -0.002768
0.044375 -0.003730
0.043526 -0.004739
0.042473 -0.005786
0.041207 -0.006860
0.039727 -0.007948
0.038042 -0.009040
0.036163 -0.010122
0.034110 -0.011183
0.031906 -0.012215
0.029577 -0.013210
0.027149 -0.014166
0.024643 -0.015085
0.022078 -0.015970
0.019468 -0.016825
0.016823 -0.017654
0.014155 -0.018454
0.011476 -0.019221
0.008798 -0.019946
0.006137 -0.020620
0.003507 -0.021236
0.000924 -0.021786
-0.001594 -0.022263
-0.004030 -0.022663
-0.006367 -0.022981
-0.008586 -0.023213
-0.010674 -0.023354
-0.012621 -0.023403
-0.014426 -0.023359
-0.016094 -0.023226
-0.017638 -0.023013
-0.019081 -0.022729
-0.020450 -0.022388
-0.021774 -0.022004
-0.023076 -0.021587
-0.024367 -0.021144
-0.025640 -0.020673
-0.026871 -0.020170
-0.028029 -0.019624
-0.029074 -0.019025
-0.029968 -0.018361
-0.030679 -0.017623
-0.031178 -0.016803
-0.031446 -0.015893
-0.031470 -0.014887
-0.031246 -0.013784
-0.030778 -0.012581
-0.030082 -0.011279
-0.029178 -0.009885
-0.028098 -0.008406
-0.026875 -0.006852
-0.025546 -0.005238
-0.024145 -0.003579
-0.022702 -0.001893
-0.021233 -0.000199
-0.019749 0.001487
-0.018246 0.003149
-0.016717 0.004773
-0.015151 0.006349
-0.013540 0.007866
-0.011883 0.009312
-0.010184 0.010677
-0.008458 0.011948
-0.006722 0.013113
-0.004998 0.014163
-0.003309 0.015092
0.008851 0.001775
0.010597 0.002195
0.012358 0.002602
0.014085 0.003000
0.015737 0.003398
0.017289 0.003807
0.018724 0.004238
0.020035 0.004701
0.021222 0.005201
0.022285 0.005738
0.023231 0.006308
0.024067 0.006903
0.024809 0.007510
0.025478 0.008111
0.026103 0.008685
0.026717 0.009209
0.027353 0.009657
0.028033 0.010012
0.028759 0.010263
0.029514 0.010415
0.030259 0.010482
0.030952 0.010492
0.031547 0.010472
0.032011 0.010452
0.032321 0.010461
0.032463 0.010518
0.032424 0.010637
0.032195 0.010818
0.031761 0.011051
0.031110 0.011319
0.030235 0.011598
0.029138 0.011862
0.027827 0.012085
0.026324 0.012243
0.024652 0.012314
0.022836 0.012280
0.020892 0.012133
0.018830 0.011870
0.016653 0.011501
0.014360 0.011041
0.011951 0.010512
0.009429 0.009939
0.006804 0.009344
0.004093 0.008750
0.001313 0.008175
-0.001518 0.007634
-0.004382 0.007136
-0.007268 0.006680
-0.010164 0.006266
-0.013058 0.005888
-0.015935 0.005542
-0.018782 0.005226
-0.021586 0.004942
-0.024338 0.004695
-0.027031 0.004493
-0.029663 0.004343
-0.032232 0.004254
-0.034725 0.004230
-0.037120 0.004269
-0.039386 0.004368
-0.041488 0.004518
-0.043399 0.004709
-0.045098 0.004927
-0.046580 0.005158
-0.047850 0.005385
-0.048927 0.005591
-0.049838 0.005758
-0.050611 0.005872
-0.051274 0.005925
-0.051844 0.005921
-0.052328 0.005876
-0.052729 0.005818
-0.053042 0.005780
-0.053265 0.005795
-0.053388 0.005893
-0.053397 0.006092
-0.053267 0.006399
-0.052962 0.006809
-0.052444 0.007312
-0.051672 0.007887
-0.050617 0.008513
-0.049264 0.009166
-0.047613 0.009820
-0.045683 0.010453
-0.043502 0.011043
-0.041112 0.011574
-0.038559 0.012033
-0.035891 0.012415
-0.033153 0.012725
-0.030386 0.012972
-0.027620 0.013178
-0.024881 0.013362
-0.022186 0.013544
-0.019545 0.013735
-0.016962 0.013938
-0.014434 0.014146
-0.011953 0.014344
-0.009511 0.014517
-0.007099 0.014648
-0.004715 0.014725
-0.002359 0.014737
0.026686 -0.013104
0.028471 -0.012621
0.030255 -0.012139
0.032015 -0.011660
0.033734 -0.011185
0.035400 -0.010712
0.037002 -0.010241
0.038534 -0.009770
0.039986 -0.009302
0.041351 -0.008844
0.042623 -0.008403
0.043803 -0.007990
0.044895 -0.007616
0.045913 -0.007292
0.046875 -0.007030
0.047800 -0.006842
0.048704 -0.006739
0.049594 -0.006728
0.050462 -0.006813
0.051291 -0.006987
0.052054 -0.007240
0.052727 -0.007555
0.053290 -0.007911
0.053732 -0.008287
0.054052 -0.008656
0.054261 -0.008994
0.054373 -0.009277
0.054404 -0.009488
0.054364 -0.009619
0.054259 -0.009675
0.054090 -0.009674
0.053855 -0.009646
0.053557 -0.009626
0.053205 -0.009652
0.052806 -0.009756
0.052366 -0.009964
0.051878 -0.010293
0.051322 -0.010743
0.050666 -0.011303
0.049872 -0.011953
0.048902 -0.012669
0.047727 -0.013424
0.046328 -0.014191
0.044697 -0.014947
0.042842 -0.015666
0.040780 -0.016328
0.038535 -0.016914
0.036136 -0.017411
0.033615 -0.017814
0.031002 -0.018127
0.028323 -0.018361
0.025605 -0.018537
0.022873 -0.018674
0.020150 -0.018793
0.017450 -0.018906
0.014783 -0.019020
0.012152 -0.019133
0.009558 -0.019238
0.006999 -0.019325
0.004480 -0.019381
0.002007 -0.019397
-0.000413 -0.019361
-0.002769 -0.019266
-0.005051 -0.019109
-0.007251 -0.018886
-0.009362 -0.018598
-0.011381 -0.018250
-0.013311 -0.017846
-0.015157 -0.017393
-0.016929 -0.016898
-0.018634 -0.016364
-0.020279 -0.015792
-0.021863 -0.015176
-0.023380 -0.014509
-0.024817 -0.013783
-0.026153 -0.012992
-0.027364 -0.012134
-0.028420 -0.011211
-0.029297 -0.010231
-0.029969 -0.009198
-0.030419 -0.008124
-0.030633 -0.007019
-0.030606 -0.005896
-0.030344 -0.004768
-0.029857 -0.003647
-0.029169 -0.002545
-0.028308 -0.001467
-0.027310 -0.000418
-0.026213 0.000606
-0.025056 0.001612
-0.023873 0.002611
-0.022691 0.003617
-0.021525 0.004640
-0.020375 0.005686
-0.019233 0.006748
-0.018079 0.007815
-0.016892 0.008868
-0.015654 0.009885
-0.014348 0.010848
-0.012965 0.011740
-0.011503 0.012546
-0.018533 0.032525
-0.016785 0.033032
-0.015024 0.033584
-0.013272 0.034169
-0.011547 0.034778
-0.009864 0.035400
-0.008233 0.036029
-0.006658 0.036660
-0.005140 0.037288
-0.003673 0.037910
-0.002249 0.038523
-0.000860 0.039125
0.000504 0.039713
0.001850 0.040284
0.003181 0.040834
0.004496 0.041354
0.005787 0.041836
0.007039 0.042269
0.008234 0.042646
0.009355 0.042961
0.010380 0.043212
0.011295 0.043398
0.012086 0.043523
0.012746 0.043594
0.013274 0.043618
0.013677 0.043607
0.013963 0.043571
0.014145 0.043518
0.014233 0.043453
0.014234 0.043372
0.014151 0.043264
0.013986 0.043114
0.013738 0.042904
0.013404 0.042617
0.012981 0.042239
0.012461 0.041761
0.011834 0.041177
0.011085 0.040493
0.010200 0.039716
0.009165 0.038859
0.007973 0.037938
0.006618 0.036968
0.005103 0.035964
0.003439 0.034943
0.001639 0.033922
-0.000277 0.032915
-0.002289 0.031937
-0.004379 0.030997
-0.006531 0.030102
-0.008736 0.029253
-0.010987 0.028446
-0.013278 0.027677
-0.015606 0.026940
-0.017965 0.026234
-0.020348 0.025555
-0.022747 0.024901
-0.025152 0.024270
-0.027548 0.023664
-0.029912 0.023081
-0.032220 0.022522
-0.034449 0.021989
-0.036575 0.021480
-0.038581 0.020991
-0.040454 0.020520
-0.042189 0.020059
-0.043788 0.019601
-0.045265 0.019137
-0.046642 0.018660
-0.047951 0.018160
-0.049226 0.017635
-0.050497 0.017086
-0.051781 0.016525
-0.053081 0.015968
-0.054381 0.015436
-0.055649 0.014945
-0.056847 0.014510
-0.057929 0.014134
-0.058851 0.013819
-0.059570 0.013557
-0.060048 0.013343
-0.060256 0.013165
-0.060172 0.013015
-0.059785 0.012882
-0.059098 0.012755
-0.058126 0.012623
-0.056893 0.012477
-0.055440 0.012308
-0.053816 0.012108
-0.052080 0.011872
-0.050291 0.011598
-0.048502 0.011288
-0.046752 0.010947
-0.045056 0.010586
-0.043402 0.010215
-0.041760 0.009845
-0.040087 0.009480
-0.038341 0.009120
-0.036481 0.008760
-0.034478 0.008393
-0.032313 0.008010
-0.029979 0.007604
0.031325 -0.003397
0.032986 -0.002925
0.034632 -0.002480
0.036243 -0.002060
0.037805 -0.001660
0.039311 -0.001273
0.040758 -0.000892
0.042146 -0.000508
0.043475 -0.000115
0.044751 0.000289
0.045978 0.000704
0.047166 0.001119
0.048322 0.001519
0.049454 0.001878
0.050565 0.002170
0.051650 0.002368
0.052696 0.002453
0.053681 0.002416
0.054575 0.002258
0.055351 0.001990
0.055982 0.001630
0.056454 0.001199
0.056765 0.000726
0.056923 0.000240
0.056949 -0.000228
0.056867 -0.000650
0.056696 -0.001005
0.056449 -0.001287
0.056131 -0.001501
0.055736 -0.001669
0.055258 -0.001822
0.054693 -0.001995
0.054037 -0.002229
0.053285 -0.002554
0.052431 -0.002997
0.051458 -0.003567
0.050345 -0.004265
0.049066 -0.005079
0.047598 -0.005991
0.045922 -0.006980
0.044030 -0.008023
0.041925 -0.009093
0.039623 -0.010163
0.037146 -0.011205
0.034525 -0.012194
0.031793 -0.013108
0.028979 -0.013932
0.026106 -0.014666
0.023189 -0.015314
0.020243 -0.015894
0.017277 -0.016423
0.014305 -0.016917
0.011340 -0.017386
0.008396 -0.017834
0.005485 -0.018257
0.002620 -0.018646
-0.000187 -0.018994
-0.002922 -0.019289
-0.005569 -0.019527
-0.008110 -0.019701
-0.010525 -0.019810
-0.012798 -0.019854
-0.014916 -0.019836
-0.016873 -0.019760
-0.018675 -0.019635
-0.020337 -0.019472
-0.021885 -0.019287
-0.023355 -0.019094
-0.024778 -0.018906
-0.026183 -0.018728
-0.027583 -0.018554
-0.028973 -0.018369
-0.030331 -0.018151
-0.031625 -0.017875
-0.032815 -0.017518
-0.033856 -0.017066
-0.034709 -0.016510
-0.035335 -0.015848
-0.035701 -0.015081
-0.035784 -0.014216
-0.035565 -0.013262
-0.035038 -0.012229
-0.034206 -0.011130
-0.033084 -0.009981
-0.031700 -0.008795
-0.030093 -0.007587
-0.028310 -0.006369
-0.026405 -0.005149
-0.024429 -0.003932
-0.022427 -0.002718
-0.020431 -0.001506
-0.018458 -0.000292
-0.016506 0.000923
-0.014567 0.002136
-0.012624 0.003338
-0.010662 0.004517
-0.008671 0.005660
-0.006644 0.006751
-0.004585 0.007777
-0.002499 0.008726
-0.000399 0.009588
-0.003849 -0.001726
-0.002327 -0.001296
-0.000915 -0.000877
0.000378 -0.000472
0.001545 -0.000082
0.002585 0.000293
0.003504 0.000649
0.004309 0.000985
0.005011 0.001294
0.005625 0.001566
0.006162 0.001790
0.006637 0.001954
0.007057 0.002050
0.007424 0.002072
0.007736 0.002020
0.007981 0.001896
0.008147 0.001704
0.008217 0.001446
0.008181 0.001127
0.008026 0.000749
0.007749 0.000315
0.007345 -0.000173
0.006817 -0.000711
0.006171 -0.001297
0.005413 -0.001928
0.004553 -0.002598
0.003603 -0.003307
0.002573 -0.004052
0.001473 -0.004834
0.000311 -0.005653
-0.000903 -0.006508
-0.002164 -0.007395
-0.003465 -0.008310
-0.004803 -0.009246
-0.006174 -0.010195
-0.007575 -0.011150
-0.009001 -0.012104
-0.010446 -0.013050
-0.011901 -0.013982
-0.013359 -0.014889
-0.014811 -0.015764
-0.016247 -0.016596
-0.017662 -0.017375
-0.019051 -0.018093
-0.020415 -0.018743
-0.021763 -0.019321
-0.023106 -0.019826
-0.024463 -0.020259
-0.025852 -0.020624
-0.027290 -0.020926
-0.028784 -0.021168
-0.030326 -0.021354
-0.031892 -0.021485
-0.033449 -0.021563
-0.034960 -0.021589
-0.036386 -0.021561
-0.037694 -0.021481
-0.038859 -0.021346
-0.039862 -0.021154
-0.040694 -0.020899
-0.041350 -0.020578
-0.041836 -0.020185
-0.042163 -0.019715
-0.042350 -0.019165
-0.042422 -0.018530
-0.042413 -0.017810
-0.042359 -0.017005
-0.042301 -0.016119
-0.042278 -0.015160
-0.042318 -0.014139
-0.042438 -0.013070
-0.042633 -0.011970
-0.042880 -0.010855
-0.043138 -0.009737
-0.043360 -0.008625
-0.043496 -0.007523
-0.043507 -0.006433
-0.043362 -0.005354
-0.043040 -0.004285
-0.042532 -0.003221
-0.041839 -0.002160
-0.040971 -0.001096
-0.039946 -0.000024
-0.038788 0.001062
-0.037528 0.002168
-0.036197 0.003300
-0.034829 0.004462
-0.033450 0.005651
-0.032084 0.006862
-0.030741 0.008079
-0.029426 0.009283
-0.028135 0.010455
-0.026853 0.011573
-0.025562 0.012621
-0.024242 0.013587
-0.022873 0.014461
-0.021438 0.015237
-0.019928 0.015913
-0.018340 0.016487
-0.016677 0.016960
-0.014947 0.017332
-0.003932 -0.025015
-0.002137 -0.024563
-0.000305 -0.024144
0.001552 -0.023762
0.003428 -0.023419
0.005320 -0.023111
0.007228 -0.022833
0.009153 -0.022581
0.011093 -0.022350
0.013039 -0.022142
0.014979 -0.021960
0.016895 -0.021811
0.018770 -0.021706
0.020586 -0.021652
0.022331 -0.021658
0.023994 -0.021733
0.025566 -0.021884
0.027035 -0.022117
0.028388 -0.022440
0.029610 -0.022853
0.030692 -0.023359
0.031628 -0.023952
0.032418 -0.024627
0.033069 -0.025371
0.033594 -0.026167
0.034010 -0.026997
0.034342 -0.027838
0.034610 -0.028670
0.034832 -0.029477
0.035015 -0.030253
0.035158 -0.031000
0.035249 -0.031727
0.035276 -0.032450
0.035223 -0.033184
0.035080 -0.033946
0.034838 -0.034747
0.034492 -0.035599
0.034036 -0.036507
0.033465 -0.037475
0.032776 -0.038502
0.031966 -0.039580
0.031032 -0.040699
0.029974 -0.041842
0.028793 -0.042993
0.027492 -0.044134
0.026073 -0.045249
0.024540 -0.046324
0.022896 -0.047347
0.021142 -0.048312
0.019277 -0.049217
0.017303 -0.050064
0.015224 -0.050855
0.013058 -0.051592
0.010826 -0.052273
0.008561 -0.052893
0.006296 -0.053446
0.004062 -0.053924
0.001891 -0.054320
-0.000195 -0.054627
-0.002174 -0.054838
-0.004033 -0.054946
-0.005759 -0.054941
-0.007343 -0.054818
-0.008784 -0.054571
-0.010086 -0.054197
-0.011263 -0.053698
-0.012337 -0.053082
-0.013340 -0.052360
-0.014310 -0.051548
-0.015292 -0.050667
-0.016324 -0.049732
-0.017435 -0.048759
-0.018634 -0.047751
-0.019907 -0.046707
-0.021222 -0.045614
-0.022533 -0.044458
-0.023792 -0.043222
-0.024954 -0.041889
-0.025982 -0.040448
-0.026845 -0.038889
-0.027520 -0.037210
-0.027994 -0.035407
-0.028257 -0.033485
-0.028310 -0.031448
-0.028159 -0.029309
-0.027818 -0.027080
-0.027306 -0.024777
-0.026648 -0.022418
-0.025871 -0.020020
-0.025004 -0.017602
-0.024071 -0.015179
-0.023094 -0.012762
-0.022085 -0.010360
-0.021046 -0.007980
-0.019977 -0.005624
-0.018870 -0.003297
-0.017721 -0.001004
-0.016528 0.001248
-0.015290 0.003453
-0.014013 0.005602
-0.012701 0.007687
0.020035 0.022405
0.021777 0.022900
0.023475 0.023425
0.025117 0.023982
0.026697 0.024574
0.028208 0.025204
0.029647 0.025871
0.031008 0.026569
0.032289 0.027291
0.033485 0.028024
0.034596 0.028753
0.035624 0.029466
0.036576 0.030147
0.037459 0.030784
0.038278 0.031362
0.039038 0.031868
0.039733 0.032291
0.040355 0.032620
0.040885 0.032852
0.041307 0.032991
0.041602 0.033046
0.041760 0.033029
0.041776 0.032962
0.041655 0.032865
0.041408 0.032761
0.041053 0.032673
0.040605 0.032618
0.040077 0.032604
0.039473 0.032630
0.038792 0.032682
0.038029 0.032741
0.037176 0.032781
0.036228 0.032777
0.035182 0.032706
0.034030 0.032546
0.032767 0.032286
0.031380 0.031917
0.029859 0.031441
0.028193 0.030864
0.026375 0.030196
0.024403 0.029454
0.022282 0.028655
0.020023 0.027818
0.017643 0.026963
0.015164 0.026108
0.012612 0.025271
0.010008 0.024467
0.007373 0.023703
0.004721 0.022983
0.002063 0.022304
-0.000591 0.021659
-0.003236 0.021042
-0.005863 0.020447
-0.008465 0.019870
-0.011034 0.019307
-0.013562 0.018757
-0.016042 0.018218
-0.018461 0.017691
-0.020804 0.017175
-0.023053 0.016672
-0.025186 0.016186
-0.027184 0.015719
-0.029036 0.015274
-0.030736 0.014850
-0.032283 0.014445
-0.033690 0.014055
-0.034975 0.013674
-0.036163 0.013295
-0.037282 0.012915
-0.038360 0.012534
-0.039417 0.012159
-0.040461 0.011801
-0.041486 0.011477
-0.042475 0.011199
-0.043398 0.010979
-0.044222 0.010819
-0.044907 0.010719
-0.045417 0.010671
-0.045717 0.010670
-0.045778 0.010704
-0.045580 0.010765
-0.045111 0.010841
-0.044375 0.010923
-0.043384 0.011000
-0.042163 0.011060
-0.040746 0.011097
-0.039172 0.011103
-0.037485 0.011079
-0.035733 0.011025
-0.033955 0.010952
-0.032184 0.010870
-0.030438 0.010791
-0.028719 0.010724
-0.027017 0.010671
-0.025313 0.010631
-0.023584 0.010594
-0.021809 0.010549
-0.019973 0.010484
-0.018064 0.010386
-0.016080 0.010244
-0.014026 0.010046
0.018829 0.051150
0.020804 0.051707
0.022847 0.052263
0.024964 0.052819
0.027153 0.053372
0.029409 0.053919
0.031713 0.054451
0.034039 0.054956
0.036355 0.055416
0.038625 0.055815
0.040813 0.056135
0.042890 0.056362
0.044833 0.056485
0.046624 0.056497
0.048251 0.056394
0.049708 0.056176
0.050988 0.055843
0.052089 0.055399
0.053007 0.054850
0.053743 0.054203
0.054300 0.053470
0.054684 0.052664
0.054908 0.051801
0.054988 0.050896
0.054942 0.049966
0.054785 0.049023
0.054531 0.048075
0.054186 0.047124
0.053753 0.046164
0.053227 0.045184
0.052607 0.044170
0.051887 0.043105
0.051069 0.041974
0.050153 0.040766
0.049141 0.039473
0.048034 0.038093
0.046830 0.036626
0.045528 0.035082
0.044124 0.033471
0.042614 0.031811
0.040995 0.030120
0.039265 0.028417
0.037426 0.026720
0.035480 0.025045
0.033435 0.023409
0.031299 0.021821
0.029084 0.020291
0.026802 0.018824
0.024466 0.017421
0.022091 0.016083
0.019693 0.014806
0.017288 0.013590
0.014892 0.012432
0.012523 0.011330
0.010194 0.010283
0.007918 0.009290
0.005704 0.008349
0.003557 0.007458
0.001481 0.006618
-0.000522 0.005828
-0.002452 0.005089
-0.004311 0.004404
-0.006102 0.003775
-0.007827 0.003203
-0.009495 0.002690
-0.011111 0.002233
-0.012685 0.001831
-0.014224 0.001480
-0.015732 0.001179
-0.017207 0.000926
-0.018643 0.000721
-0.020026 0.000564
-0.021339 0.000457
-0.022560 0.000400
-0.023668 0.000391
-0.024639 0.000428
-0.025454 0.000507
-0.026094 0.000623
-0.026546 0.000772
-0.026799 0.000950
-0.026852 0.001155
-0.026706 0.001386
-0.026373 0.001642
-0.025868 0.001923
-0.025212 0.002229
-0.024431 0.002559
-0.023551 0.002913
-0.022599 0.003290
-0.021600 0.003687
-0.020571 0.004101
-0.019527 0.004527
-0.018474 0.004956
-0.017413 0.005376
-0.016340 0.005770
-0.015246 0.006122
-0.014123 0.006415
-0.012962 0.006631
-0.011755 0.006758
-0.010497 0.006783
-0.009184 0.006700
-0.007820 0.006504
0.005790 0.010116
0.007419 0.010573
0.009019 0.011030
0.010579 0.011484
0.012090 0.011937
0.013546 0.012386
0.014942 0.012829
0.016274 0.013259
0.017537 0.013670
0.018730 0.014053
0.019852 0.014398
0.020904 0.014697
0.021887 0.014943
0.022802 0.015131
0.023645 0.015257
0.024409 0.015319
0.025081 0.015319
0.025648 0.015258
0.026093 0.015142
0.026406 0.014978
0.026581 0.014778
0.026619 0.014553
0.026526 0.014320
0.026315 0.014093
0.025998 0.013887
0.025587 0.013708
0.025088 0.013556
0.024500 0.013421
0.023820 0.013288
0.023041 0.013135
0.022160 0.012945
0.021170 0.012700
0.020070 0.012391
0.018857 0.012009
0.017528 0.011553
0.016079 0.011022
0.014508 0.010419
0.012815 0.009749
0.011001 0.009020
0.009072 0.008243
0.007035 0.007430
0.004901 0.006597
0.002680 0.005759
0.000385 0.004932
-0.001976 0.004126
-0.004394 0.003350
-0.006863 0.002607
-0.009379 0.001899
-0.011933 0.001226
-0.014516 0.000587
-0.017111 -0.000017
-0.019699 -0.000581
-0.022258 -0.001104
-0.024763 -0.001583
-0.027194 -0.002017
-0.029526 -0.002405
-0.031742 -0.002749
-0.033823 -0.003048
-0.035753 -0.003302
-0.037517 -0.003509
-0.039105 -0.003665
-0.040512 -0.003769
-0.041748 -0.003820
-0.042835 -0.003823
-0.043807 -0.003783
-0.044706 -0.003713
-0.045574 -0.003621
-0.046445 -0.003513
-0.047333 -0.003389
-0.048229 -0.003240
-0.049098 -0.003054
-0.049895 -0.002814
-0.050565 -0.002508
-0.051059 -0.002126
-0.051331 -0.001664
-0.051344 -0.001119
-0.051071 -0.000491
-0.050495 0.000220
-0.049606 0.001014
-0.048408 0.001888
-0.046914 0.002840
-0.045150 0.003863
-0.043153 0.004949
-0.040969 0.006086
-0.038650 0.007261
-0.036247 0.008458
-0.033806 0.009665
-0.031363 0.010869
-0.028939 0.012059
-0.026537 0.013226
-0.024151 0.014362
-0.021768 0.015457
-0.019373 0.016498
-0.016960 0.017475
-0.014526 0.018373
-0.012075 0.019180
-0.009615 0.019886
-0.007158 0.020484
-0.004719 0.020966
-0.002315 0.021330
0.000039 0.021574
0.011457 -0.000132
0.013205 0.000280
0.014845 0.000542
0.016386 0.000665
0.017845 0.000663
0.019243 0.000563
0.020608 0.000394
0.021967 0.000188
0.023340 -0.000026
0.024732 -0.000230
0.026131 -0.000416
0.027514 -0.000591
0.028845 -0.000771
0.030089 -0.000981
0.031214 -0.001245
0.032191 -0.001589
0.032998 -0.002034
0.033618 -0.002599
0.034040 -0.003295
0.034257 -0.004131
0.034269 -0.005108
0.034081 -0.006223
0.033704 -0.007466
0.033154 -0.008824
0.032454 -0.010276
0.031632 -0.011801
0.030719 -0.013374
0.029745 -0.014974
0.028740 -0.016583
0.027726 -0.018191
0.026720 -0.019794
0.025731 -0.021397
0.024762 -0.023003
0.023815 -0.024616
0.022884 -0.026238
0.021965 -0.027864
0.021048 -0.029486
0.020124 -0.031093
0.019182 -0.032670
0.018215 -0.034202
0.017216 -0.035673
0.016181 -0.037068
0.015111 -0.038373
0.014007 -0.039578
0.012876 -0.040675
0.011724 -0.041663
0.010557 -0.042546
0.009377 -0.043335
0.008186 -0.044043
0.006980 -0.044691
0.005755 -0.045297
0.004511 -0.045876
0.003252 -0.046432
0.001991 -0.046962
0.000745 -0.047451
-0.000463 -0.047882
-0.001618 -0.048232
-0.002703 -0.048481
-0.003712 -0.048608
-0.004637 -0.048596
-0.005475 -0.048431
-0.006226 -0.048103
-0.006892 -0.047607
-0.007478 -0.046944
-0.007991 -0.046121
-0.008444 -0.045152
-0.008851 -0.044054
-0.009233 -0.042848
-0.009613 -0.041556
-0.010017 -0.040195
-0.010472 -0.038783
-0.010997 -0.037329
-0.011603 -0.035836
-0.012285 -0.034301
-0.013027 -0.032718
-0.013800 -0.031079
-0.014572 -0.029378
-0.015313 -0.027610
-0.015993 -0.025775
-0.016593 -0.023876
-0.017097 -0.021916
-0.017494 -0.019904
-0.017781 -0.017847
-0.017957 -0.015756
-0.018028 -0.013641
-0.018001 -0.011516
-0.017885 -0.009388
-0.017696 -0.007267
-0.017448 -0.005159
-0.017158 -0.003068
-0.016843 -0.000997
-0.016515 0.001052
-0.016184 0.003077
-0.015849 0.005073
-0.015509 0.007037
-0.015152 0.008960
-0.014769 0.010832
-0.014350 0.012643
-0.013888 0.014380
-0.013377 0.016036
-0.012819 0.017604
-0.025457 0.004499
-0.023696 0.004960
-0.021929 0.005455
-0.020166 0.005970
-0.018413 0.006494
-0.016675 0.007019
-0.014955 0.007541
-0.013252 0.008055
-0.011567 0.008559
-0.009901 0.009052
-0.008257 0.009535
-0.006639 0.010006
-0.005055 0.010464
-0.003511 0.010906
-0.002012 0.011324
-0.000558 0.011709
0.000858 0.012048
0.002240 0.012330
0.003594 0.012545
0.004916 0.012687
0.006197 0.012758
0.007421 0.012763
0.008575 0.012717
0.009650 0.012636
0.010640 0.012536
0.011542 0.012435
0.012353 0.012343
0.013071 0.012270
0.013691 0.012216
0.014205 0.012176
0.014608 0.012137
0.014900 0.012079
0.015084 0.011973
0.015173 0.011786
0.015186 0.011489
0.015143 0.011055
0.015057 0.010470
0.014927 0.009733
0.014736 0.008856
0.014456 0.007865
0.014057 0.006790
0.013512 0.005663
0.012805 0.004514
0.011926 0.003372
0.010873 0.002258
0.009650 0.001190
0.008261 0.000178
0.006714 -0.000776
0.005018 -0.001676
0.003190 -0.002532
0.001251 -0.003355
-0.000770 -0.004155
-0.002840 -0.004940
-0.004929 -0.005713
-0.007010 -0.006471
-0.009067 -0.007209
-0.011091 -0.007915
-0.013081 -0.008578
-0.015032 -0.009188
-0.016939 -0.009740
-0.018793 -0.010233
-0.020588 -0.010670
-0.022318 -0.011056
-0.023985 -0.011403
-0.025599 -0.011725
-0.027174 -0.012045
-0.028731 -0.012385
-0.030284 -0.012769
-0.031842 -0.013211
-0.033401 -0.013710
-0.034949 -0.014242
-0.036470 -0.014767
-0.037957 -0.015230
-0.039405 -0.015575
-0.040815 -0.015750
-0.042181 -0.015717
-0.043481 -0.015458
-0.044677 -0.014978
-0.045716 -0.014301
-0.046545 -0.013462
-0.047119 -0.012501
-0.047407 -0.011464
-0.047396 -0.010395
-0.047091 -0.009342
-0.046517 -0.008350
-0.045706 -0.007465
-0.044700 -0.006726
-0.043544 -0.006155
-0.042276 -0.005753
-0.040933 -0.005491
-0.039547 -0.005317
-0.038150 -0.005162
-0.036768 -0.004953
-0.035425 -0.004630
-0.034125 -0.004151
-0.032855 -0.003499
-0.031584 -0.002681
-0.030269 -0.001720
-0.028866 -0.000654
-0.027340 0.000478
-0.025665 0.001637
0.013984 -0.006480
0.015758 -0.005959
0.017563 -0.005405
0.019382 -0.004824
0.021204 -0.004219
0.023021 -0.003590
0.024831 -0.002940
0.026636 -0.002270
0.028441 -0.001587
0.030249 -0.000900
0.032065 -0.000222
0.033891 0.000431
0.035724 0.001046
0.037558 0.001611
0.039378 0.002119
0.041158 0.002565
0.042869 0.002946
0.044474 0.003262
0.045938 0.003515
0.047233 0.003705
0.048334 0.003839
0.049231 0.003922
0.049922 0.003966
0.050418 0.003984
0.050741 0.003991
0.050925 0.004006
0.051011 0.004045
0.051039 0.004117
0.051044 0.004225
0.051048 0.004357
0.051056 0.004491
0.051057 0.004602
0.051026 0.004665
0.050930 0.004659
0.050728 0.004574
0.050379 0.004402
0.049844 0.004144
0.049088 0.003800
0.048084 0.003378
0.046818 0.002885
0.045283 0.002330
0.043484 0.001726
0.041438 0.001084
0.039170 0.000418
0.036714 -0.000259
0.034109 -0.000934
0.031398 -0.001595
0.028619 -0.002231
0.025806 -0.002838
0.022981 -0.003414
0.020154 -0.003960
0.017331 -0.004482
0.014512 -0.004984
0.011699 -0.005470
0.008896 -0.005941
0.006112 -0.006400
0.003356 -0.006845
0.000641 -0.007278
-0.002019 -0.007695
-0.004610 -0.008092
-0.007114 -0.008464
-0.009517 -0.008805
-0.011804 -0.009107
-0.013966 -0.009366
-0.016002 -0.009577
-0.017915 -0.009737
-0.019717 -0.009845
-0.021429 -0.009904
-0.023077 -0.009919
-0.024687 -0.009899
-0.026280 -0.009852
-0.027867 -0.009786
-0.029437 -0.009706
-0.030964 -0.009614
-0.032411 -0.009505
-0.033733 -0.009375
-0.034887 -0.009216
-0.035836 -0.009021
-0.036552 -0.008780
-0.037013 -0.008487
-0.037210 -0.008134
-0.037143 -0.007716
-0.036824 -0.007226
-0.036276 -0.006660
-0.035530 -0.006013
-0.034621 -0.005283
-0.033587 -0.004474
-0.032462 -0.003589
-0.031277 -0.002642
-0.030054 -0.001648
-0.028806 -0.000625
-0.027537 0.000409
-0.026241 0.001436
-0.024907 0.002443
-0.023519 0.003420
-0.022065 0.004359
-0.020536 0.005254
-0.018925 0.006102
-0.017236 0.006899
-0.015477 0.007643
-0.013661 0.008335
0.039463 -0.015591
0.041202 -0.015136
0.042839 -0.014659
0.044368 -0.014158
0.045786 -0.013629
0.047096 -0.013076
0.048303 -0.012507
0.049419 -0.011936
0.050463 -0.011388
0.051468 -0.010897
0.052478 -0.010505
0.053544 -0.010252
0.054707 -0.010173
0.055976 -0.010284
0.057320 -0.010574
0.058675 -0.011011
0.059963 -0.011555
0.061114 -0.012161
0.062072 -0.012793
0.062802 -0.013421
0.063287 -0.014020
0.063524 -0.014568
0.063527 -0.015046
0.063318 -0.015434
0.062927 -0.015716
0.062387 -0.015885
0.061734 -0.015943
0.061001 -0.015911
0.060224 -0.015824
0.059441 -0.015733
0.058693 -0.015696
0.058012 -0.015763
0.057407 -0.015972
0.056856 -0.016333
0.056308 -0.016832
0.055698 -0.017440
0.054962 -0.018123
0.054051 -0.018852
0.052935 -0.019604
0.051596 -0.020360
0.050034 -0.021106
0.048258 -0.021824
0.046288 -0.022495
0.044153 -0.023100
0.041884 -0.023620
0.039515 -0.024043
0.037076 -0.024364
0.034600 -0.024590
0.032114 -0.024737
0.029643 -0.024825
0.027209 -0.024874
0.024819 -0.024900
0.022475 -0.024905
0.020170 -0.024889
0.017893 -0.024844
0.015641 -0.024763
0.013411 -0.024644
0.011209 -0.024483
0.009043 -0.024280
0.006926 -0.024038
0.004868 -0.023759
0.002883 -0.023446
0.000981 -0.023103
-0.000828 -0.022734
-0.002541 -0.022342
-0.004163 -0.021933
-0.005708 -0.021508
-0.007193 -0.021068
-0.008634 -0.020610
-0.010041 -0.020125
-0.011414 -0.019603
-0.012739 -0.019035
-0.013992 -0.018417
-0.015140 -0.017751
-0.016150 -0.017043
-0.016991 -0.016301
-0.017639 -0.015533
-0.018079 -0.014747
-0.018298 -0.013949
-0.018294 -0.013143
-0.018065 -0.012334
-0.017618 -0.011524
-0.016967 -0.010714
-0.016132 -0.009904
-0.015143 -0.009091
-0.014038 -0.008272
-0.012857 -0.007435
-0.011642 -0.006571
-0.010425 -0.005668
-0.009224 -0.004719
-0.008040 -0.003731
-0.006862 -0.002716
-0.005675 -0.001697
-0.004462 -0.000696
-0.003216 0.000263
-0.001934 0.001162
-0.000621 0.001984
0.000714 0.002717
0.002060 0.003352
0.003402 0.003881
0.004724 0.004303
0.012436 0.056121
0.014204 0.056638
0.015935 0.057109
0.017638 0.057543
0.019319 0.057949
0.020981 0.058331
0.022617 0.058692
0.024213 0.059024
0.025745 0.059318
0.027188 0.059558
0.028516 0.059727
0.029707 0.059812
0.030743 0.059799
0.031610 0.059676
0.032302 0.059437
0.032810 0.059077
0.033134 0.058595
0.033272 0.057994
0.033228 0.057281
0.033010 0.056464
0.032630 0.055555
0.032103 0.054566
0.031450 0.053514
0.030692 0.052413
0.029851 0.051276
0.028945 0.050115
0.027987 0.048933
0.026981 0.047731
0.025927 0.046501
0.024820 0.045237
0.023653 0.043927
0.022421 0.042565
0.021116 0.041145
0.019734 0.039667
0.018272 0.038135
0.016727 0.036556
0.015100 0.034940
0.013392 0.033300
0.011608 0.031646
0.009757 0.029991
0.007848 0.028347
0.005892 0.026725
0.003900 0.025134
0.001882 0.023584
-0.000156 0.022079
-0.002208 0.020623
-0.004272 0.019216
-0.006346 0.017855
-0.008427 0.016539
-0.010507 0.015265
-0.012576 0.014034
-0.014619 0.012851
-0.016615 0.011724
-0.018545 0.010660
-0.020390 0.009671
-0.022130 0.008764
-0.023746 0.007950
-0.025223 0.007233
-0.026546 0.006616
-0.027704 0.006102
-0.028687 0.005690
-0.029494 0.005376
-0.030130 0.005157
-0.030607 0.005025
-0.030949 0.004974
-0.031187 0.004994
-0.031353 0.005073
-0.031482 0.005202
-0.031600 0.005372
-0.031722 0.005580
-0.031849 0.005829
-0.031967 0.006126
-0.032053 0.006480
-0.032078 0.006901
-0.032011 0.007399
-0.031826 0.007981
-0.031501 0.008648
-0.031018 0.009400
-0.030367 0.010233
-0.029543 0.011141
-0.028546 0.012115
-0.027381 0.013146
-0.026061 0.014224
-0.024602 0.015340
-0.023026 0.016484
-0.021357 0.017647
-0.019620 0.018821
-0.017839 0.019996
-0.016033 0.021168
-0.014217 0.022328
-0.012400 0.023471
-0.010585 0.024590
-0.008775 0.025677
-0.006973 0.026724
-0.005186 0.027718
-0.003422 0.028645
-0.001693 0.029493
-0.000012 0.030249
0.001607 0.030902
0.003151 0.031443
0.004604 0.031867
0.017673 0.042883
0.019453 0.043377
0.021167 0.043838
0.022821 0.044278
0.024426 0.044709
0.025993 0.045139
0.027529 0.045575
0.029033 0.046013
0.030497 0.046443
0.031910 0.046847
0.033259 0.047202
0.034531 0.047487
0.035715 0.047680
0.036794 0.047767
0.037751 0.047739
0.038564 0.047594
0.039210 0.047335
0.039668 0.046967
0.039918 0.046499
0.039951 0.045940
0.039762 0.045300
0.039359 0.044591
0.038755 0.043827
0.037971 0.043022
0.037036 0.042192
0.035979 0.041348
0.034828 0.040497
0.033608 0.039640
0.032340 0.038769
0.031037 0.037873
0.029706 0.036937
0.028350 0.035949
0.026962 0.034902
0.025534 0.033797
0.024053 0.032639
0.022504 0.031437
0.020878 0.030201
0.019167 0.028942
0.017370 0.027672
0.015490 0.026401
0.013535 0.025140
0.011513 0.023900
0.009437 0.022692
0.007320 0.021524
0.005173 0.020402
0.003007 0.019332
0.000830 0.018311
-0.001356 0.017337
-0.003550 0.016405
-0.005755 0.015507
-0.007969 0.014640
-0.010188 0.013804
-0.012401 0.013001
-0.014590 0.012235
-0.016734 0.011512
-0.018811 0.010835
-0.020797 0.010207
-0.022669 0.009629
-0.024405 0.009103
-0.025983 0.008632
-0.027384 0.008221
-0.028595 0.007875
-0.029612 0.007598
-0.030442 0.007396
-0.031102 0.007269
-0.031616 0.007220
-0.032018 0.007244
-0.032343 0.007338
-0.032625 0.007496
-0.032891 0.007708
-0.033154 0.007966
-0.033411 0.008262
-0.033646 0.008589
-0.033828 0.008939
-0.033922 0.009308
-0.033895 0.009691
-0.033714 0.010085
-0.033356 0.010487
-0.032806 0.010896
-0.032054 0.011312
-0.031103 0.011734
-0.029963 0.012165
-0.028657 0.012608
-0.027213 0.013066
-0.025669 0.013543
-0.024063 0.014044
-0.022431 0.014571
-0.020802 0.015124
-0.019197 0.015699
-0.017622 0.016285
-0.016074 0.016872
-0.014544 0.017446
-0.013018 0.017992
-0.011483 0.018495
-0.009931 0.018943
-0.008362 0.019323
-0.006777 0.019624
-0.005186 0.019838
-0.003600 0.019958
-0.002032 0.019982
-0.000499 0.019910
-0.000003 0.022580
0.001708 0.023042
0.003339 0.023481
0.004873 0.023902
0.006297 0.024313
0.007605 0.024723
0.008801 0.025142
0.009895 0.025584
0.010904 0.026060
0.011840 0.026574
0.012706 0.027121
0.013499 0.027686
0.014205 0.028246
0.014809 0.028781
0.015299 0.029273
0.015658 0.029709
0.015877 0.030085
0.015944 0.030397
0.015851 0.030646
0.015593 0.030834
0.015165 0.030963
0.014567 0.031035
0.013801 0.031053
0.012875 0.031019
0.011800 0.030937
0.010590 0.030813
0.009265 0.030655
0.007842 0.030473
0.006338 0.030275
0.004763 0.030070
0.003123 0.029862
0.001416 0.029648
-0.000357 0.029421
-0.002192 0.029173
-0.004083 0.028895
-0.006020 0.028580
-0.007991 0.028223
-0.009985 0.027822
-0.011987 0.027376
-0.013985 0.026883
-0.015967 0.026345
-0.017919 0.025762
-0.019828 0.025142
-0.021684 0.024488
-0.023478 0.023812
-0.025207 0.023122
-0.026873 0.022428
-0.028484 0.021739
-0.030056 0.021060
-0.031610 0.020393
-0.033172 0.019733
-0.034770 0.019074
-0.036420 0.018404
-0.038128 0.017718
-0.039878 0.017013
-0.041636 0.016296
-0.043357 0.015576
-0.044996 0.014866
-0.046511 0.014175
-0.047867 0.013513
-0.049039 0.012886
-0.050009 0.012303
-0.050764 0.011770
-0.051297 0.011300
-0.051610 0.010903
-0.051715 0.010592
-0.051630 0.010375
-0.051383 0.010258
-0.051003 0.010239
-0.050520 0.010309
-0.049964 0.010454
-0.049360 0.010654
-0.048725 0.010887
-0.048067 0.011134
-0.047383 0.011379
-0.046658 0.011615
-0.045869 0.011838
-0.044993 0.012049
-0.044006 0.012249
-0.042895 0.012442
-0.041649 0.012631
-0.040267 0.012819
-0.038752 0.013010
-0.037113 0.013206
-0.035366 0.013411
-0.033531 0.013628
-0.031630 0.013854
-0.029685 0.014085
-0.027713 0.014316
-0.025724 0.014538
-0.023727 0.014741
-0.021721 0.014918
-0.019704 0.015066
-0.017669 0.015183
-0.015609 0.015272
-0.013519 0.015334
-0.011402 0.015369
-0.009268 0.015373
-0.007134 0.015340
-0.005022 0.015261
-0.002954 0.015130
0.000733 0.030590
0.002639 0.031061
0.004621 0.031438
0.006685 0.031725
0.008823 0.031921
0.011018 0.032023
0.013240 0.032024
0.015451 0.031915
0.017610 0.031685
0.019675 0.031325
0.021613 0.030828
0.023399 0.030191
0.025017 0.029415
0.026456 0.028507
0.027713 0.027476
0.028789 0.026335
0.029688 0.025100
0.030415 0.023788
0.030979 0.022412
0.031388 0.020988
0.031655 0.019529
0.031794 0.018044
0.031819 0.016543
0.031745 0.015033
0.031585 0.013519
0.031347 0.011998
0.031037 0.010466
0.030657 0.008911
0.030208 0.007322
0.029690 0.005685
0.029105 0.003993
0.028449 0.002242
0.027719 0.000435
0.026908 -0.001420
0.026008 -0.003311
0.025007 -0.005222
0.023898 -0.007139
0.022674 -0.009049
0.021330 -0.010938
0.019865 -0.012793
0.018282 -0.014602
0.016584 -0.016356
0.014780 -0.018048
0.012878 -0.019674
0.010888 -0.021237
0.008822 -0.022742
0.006696 -0.024197
0.004528 -0.025610
0.002344 -0.026982
0.000171 -0.028312
-0.001960 -0.029591
-0.004022 -0.030807
-0.005992 -0.031943
-0.007850 -0.032988
-0.009585 -0.033929
-0.011185 -0.034759
-0.012646 -0.035474
-0.013963 -0.036070
-0.015137 -0.036545
-0.016171 -0.036894
-0.017072 -0.037114
-0.017852 -0.037204
-0.018527 -0.037164
-0.019117 -0.037001
-0.019645 -0.036724
-0.020131 -0.036343
-0.020597 -0.035872
-0.021055 -0.035321
-0.021514 -0.034696
-0.021967 -0.033999
-0.022403 -0.033229
-0.022803 -0.032383
-0.023142 -0.031455
-0.023399 -0.030445
-0.023550 -0.029352
-0.023576 -0.028178
-0.023460 -0.026925
-0.023190 -0.025593
-0.022759 -0.024184
-0.022166 -0.022696
-0.021420 -0.021129
-0.020534 -0.019485
-0.019531 -0.017766
-0.018434 -0.015976
-0.017273 -0.014119
-0.016075 -0.012203
-0.014865 -0.010236
-0.013662 -0.008227
-0.012480 -0.006190
-0.011324 -0.004139
-0.010191 -0.002094
-0.009078 -0.000075
-0.007975 0.001897
-0.006877 0.003799
-0.005781 0.005613
-0.004684 0.007321
-0.003589 0.008912
-0.002500 0.010379
-0.001424 0.011720
-0.000371 0.012936
0.000647 0.014033
-0.039114 0.028262
-0.037484 0.028751
-0.035782 0.029200
-0.034055 0.029612
-0.032347 0.029990
-0.030697 0.030340
-0.029129 0.030671
-0.027651 0.030991
-0.026251 0.031315
-0.024906 0.031654
-0.023587 0.032018
-0.022267 0.032410
-0.020923 0.032829
-0.019540 0.033271
-0.018110 0.033726
-0.016631 0.034180
-0.015106 0.034619
-0.013541 0.035030
-0.011947 0.035402
-0.010338 0.035727
-0.008729 0.036004
-0.007140 0.036236
-0.005587 0.036430
-0.004090 0.036595
-0.002663 0.036739
-0.001317 0.036869
-0.000057 0.036994
0.001115 0.037116
0.002202 0.037239
0.003206 0.037360
0.004128 0.037472
0.004965 0.037565
0.005711 0.037625
0.006358 0.037637
0.006897 0.037585
0.007317 0.037456
0.007607 0.037237
0.007758 0.036921
0.007760 0.036504
0.007608 0.035988
0.007296 0.035381
0.006823 0.034694
0.006193 0.033942
0.005412 0.033142
0.004490 0.032314
0.003442 0.031475
0.002282 0.030641
0.001026 0.029829
-0.000314 0.029046
-0.001730 0.028298
-0.003217 0.027580
-0.004773 0.026886
-0.006397 0.026207
-0.008084 0.025534
-0.009829 0.024858
-0.011625 0.024175
-0.013463 0.023484
-0.015335 0.022786
-0.017230 0.022085
-0.019137 0.021388
-0.021046 0.020704
-0.022943 0.020041
-0.024819 0.019408
-0.026665 0.018809
-0.028474 0.018249
-0.030244 0.017728
-0.031977 0.017243
-0.033677 0.016787
-0.035355 0.016352
-0.037017 0.015928
-0.038665 0.015506
-0.040291 0.015083
-0.041876 0.014659
-0.043393 0.014240
-0.044812 0.013836
-0.046104 0.013458
-0.047243 0.013117
-0.048209 0.012824
-0.048986 0.012587
-0.049564 0.012411
-0.049938 0.012300
-0.050104 0.012254
-0.050066 0.012270
-0.049828 0.012343
-0.049402 0.012464
-0.048803 0.012622
-0.048056 0.012800
-0.047188 0.012981
-0.046230 0.013147
-0.045212 0.013281
-0.044154 0.013373
-0.043064 0.013423
-0.041935 0.013438
-0.040747 0.013435
-0.039479 0.013431
-0.038109 0.013443
-0.036623 0.013481
-0.035012 0.013552
-0.033278 0.013653
-0.031427 0.013780
-0.029468 0.013924
-0.015795 -0.022455
-0.014154 -0.022008
-0.012431 -0.021512
-0.010692 -0.020970
-0.009002 -0.020389
-0.007409 -0.019769
-0.005943 -0.019110
-0.004615 -0.018405
-0.003413 -0.017643
-0.002314 -0.016815
-0.001284 -0.015914
-0.000289 -0.014939
0.000706 -0.013896
0.001740 -0.012798
0.002853 -0.011662
0.004083 -0.010508
0.005466 -0.009354
0.007024 -0.008216
0.008749 -0.007107
0.010607 -0.006033
0.012538 -0.004994
0.014477 -0.003982
0.016362 -0.002986
0.018139 -0.001995
0.019769 -0.000996
0.021227 0.000020
0.022503 0.001064
0.023592 0.002141
0.024494 0.003248
0.025211 0.004374
0.025740 0.005499
0.026085 0.006596
0.026252 0.007632
0.026254 0.008580
0.026109 0.009412
0.025834 0.010111
0.025439 0.010667
0.024921 0.011080
0.024266 0.011358
0.023453 0.011513
0.022460 0.011561
0.021273 0.011518
0.019887 0.011398
0.018307 0.011217
0.016551 0.010991
0.014642 0.010735
0.012609 0.010466
0.010480 0.010196
0.008278 0.009931
0.006015 0.009672
0.003697 0.009412
0.001318 0.009140
-0.001126 0.008846
-0.003644 0.008524
-0.006243 0.008172
-0.008925 0.007793
-0.011688 0.007389
-0.014525 0.006962
-0.017417 0.006509
-0.020336 0.006026
-0.023247 0.005503
-0.026111 0.004934
-0.028890 0.004314
-0.031551 0.003639
-0.034069 0.002909
-0.036430 0.002125
-0.038634 0.001288
-0.040694 0.000399
-0.042632 -0.000541
-0.044481 -0.001527
-0.046271 -0.002549
-0.048030 -0.003589
-0.049773 -0.004619
-0.051507 -0.005610
-0.053224 -0.006529
-0.054901 -0.007354
-0.056501 -0.008074
-0.057973 -0.008688
-0.059257 -0.009204
-0.060293 -0.009636
-0.061023 -0.009999
-0.061398 -0.010304
-0.061385 -0.010561
-0.060967 -0.010777
-0.060147 -0.010959
-0.058950 -0.011114
-0.057420 -0.011247
-0.055621 -0.011368
-0.053629 -0.011485
-0.051526 -0.011602
-0.049389 -0.011720
-0.047283 -0.011831
-0.045248 -0.011918
-0.043295 -0.011965
-0.041407 -0.011957
-0.039547 -0.011889
-0.037659 -0.011765
-0.035688 -0.011593
-0.033582 -0.011385
-0.031302 -0.011149
-0.028823 -0.010889
0.062518 -0.032235
0.064215 -0.031742
0.065761 -0.031140
0.067145 -0.030417
0.068359 -0.029572
0.069390 -0.028616
0.070224 -0.027575
0.070847 -0.026482
0.071251 -0.025382
0.071441 -0.024323
0.071436 -0.023353
0.071268 -0.022521
0.070978 -0.021866
0.070603 -0.021415
0.070165 -0.021174
0.069667 -0.021127
0.069094 -0.021237
0.068418 -0.021458
0.067613 -0.021737
0.066660 -0.022030
0.065550 -0.022301
0.064285 -0.022524
0.062872 -0.022682
0.061324 -0.022770
0.059654 -0.022786
0.057872 -0.022738
0.055988 -0.022642
0.054013 -0.022520
0.051963 -0.022395
0.049861 -0.022293
0.047734 -0.022238
0.045615 -0.022247
0.043531 -0.022331
0.041498 -0.022488
0.039519 -0.022705
0.037583 -0.022961
0.035673 -0.023229
0.033771 -0.023483
0.031859 -0.023703
0.029928 -0.023875
0.027970 -0.023991
0.025980 -0.024048
0.023956 -0.024048
0.021895 -0.023995
0.019796 -0.023896
0.017658 -0.023755
0.015486 -0.023582
0.013288 -0.023381
0.011081 -0.023159
0.008882 -0.022918
0.006715 -0.022658
0.004601 -0.022373
0.002559 -0.022057
0.000608 -0.021702
-0.001238 -0.021299
-0.002962 -0.020840
-0.004551 -0.020324
-0.005990 -0.019751
-0.007272 -0.019131
-0.008389 -0.018478
-0.009344 -0.017809
-0.010142 -0.017146
-0.010796 -0.016504
-0.011324 -0.015898
-0.011744 -0.015337
-0.012077 -0.014826
-0.012339 -0.014365
-0.012544 -0.013947
-0.012702 -0.013563
-0.012816 -0.013198
-0.012889 -0.012837
-0.012915 -0.012465
-0.012887 -0.012070
-0.012792 -0.011645
-0.012615 -0.011185
-0.012341 -0.010690
-0.011955 -0.010162
-0.011449 -0.009611
-0.010818 -0.009045
-0.010065 -0.008478
-0.009194 -0.007919
-0.008216 -0.007379
-0.007142 -0.006862
-0.005985 -0.006372
-0.004758 -0.005908
-0.003475 -0.005468
-0.002146 -0.005047
-0.000782 -0.004640
0.000609 -0.004243
0.002020 -0.003855
0.003442 -0.003479
0.004870 -0.003121
0.006296 -0.002788
0.007711 -0.002487
0.009106 -0.002226
0.010471 -0.002011
0.011793 -0.001846
0.013057 -0.001737
0.014248 -0.001686
0.015351 -0.001694
0.016356 -0.001757
-0.016778 0.053211
-0.015087 0.053659
-0.013485 0.054039
-0.011968 0.054355
-0.010527 0.054615
-0.009148 0.054832
-0.007820 0.055017
-0.006533 0.055180
-0.005286 0.055326
-0.004091 0.055452
-0.002964 0.055551
-0.001925 0.055609
-0.000995 0.055614
-0.000189 0.055555
0.000482 0.055420
0.001007 0.055202
0.001381 0.054894
0.001598 0.054493
0.001651 0.053997
0.001538 0.053406
0.001258 0.052725
0.000812 0.051959
0.000206 0.051116
-0.000552 0.050207
-0.001451 0.049244
-0.002480 0.048238
-0.003627 0.047200
-0.004883 0.046141
-0.006243 0.045065
-0.007702 0.043973
-0.009258 0.042865
-0.010907 0.041739
-0.012640 0.040594
-0.014448 0.039429
-0.016320 0.038246
-0.018243 0.037047
-0.020204 0.035836
-0.022190 0.034616
-0.024186 0.033390
-0.026177 0.032164
-0.028148 0.030947
-0.030087 0.029745
-0.031982 0.028566
-0.033827 0.027419
-0.035620 0.026305
-0.037367 0.025228
-0.039084 0.024182
-0.040791 0.023162
-0.042515 0.022159
-0.044281 0.021165
-0.046106 0.020177
-0.047992 0.019198
-0.049922 0.018240
-0.051866 0.017320
-0.053782 0.016452
-0.055622 0.015652
-0.057340 0.014928
-0.058891 0.014283
-0.060239 0.013720
-0.061352 0.013237
-0.062207 0.012833
-0.062791 0.012507
-0.063100 0.012257
-0.063142 0.012081
-0.062934 0.011975
-0.062507 0.011930
-0.061901 0.011937
-0.061161 0.011984
-0.060339 0.012059
-0.059486 0.012150
-0.058643 0.012250
-0.057837 0.012355
-0.057077 0.012468
-0.056353 0.012591
-0.055640 0.012729
-0.054904 0.012883
-0.054107 0.013051
-0.053211 0.013229
-0.052184 0.013411
-0.050998 0.013589
-0.049635 0.013757
-0.048085 0.013909
-0.046349 0.014039
-0.044438 0.014144
-0.042373 0.014221
-0.040179 0.014268
-0.037886 0.014287
-0.035526 0.014280
-0.033128 0.014250
-0.030720 0.014201
-0.028320 0.014138
-0.025939 0.014063
-0.023583 0.013978
-0.021249 0.013881
-0.018934 0.013768
-0.016636 0.013631
-0.014355 0.013463
-0.012092 0.013254
-0.009853 0.012999
-0.007645 0.012691
-0.005477 0.012327
0.034184 -0.018584
0.035920 -0.018109
0.037585 -0.017607
0.039172 -0.017061
0.040683 -0.016453
0.042127 -0.015762
0.043516 -0.014971
0.044860 -0.014070
0.046164 -0.013061
0.047428 -0.011958
0.048646 -0.010789
0.049814 -0.009589
0.050929 -0.008399
0.051988 -0.007254
0.052988 -0.006186
0.053920 -0.005215
0.054763 -0.004352
0.055487 -0.003597
0.056059 -0.002944
0.056446 -0.002380
0.056621 -0.001890
0.056567 -0.001459
0.056279 -0.001071
0.055765 -0.000709
0.055041 -0.000358
0.054134 -0.000002
0.053078 0.000370
0.051906 0.000764
0.050652 0.001177
0.049345 0.001593
0.048006 0.001988
0.046654 0.002330
0.045301 0.002591
0.043952 0.002749
0.042603 0.002795
0.041241 0.002733
0.039842 0.002579
0.038381 0.002356
0.036833 0.002087
0.035178 0.001794
0.033403 0.001496
0.031501 0.001207
0.029472 0.000935
0.027325 0.000683
0.025069 0.000452
0.022720 0.000238
0.020296 0.000037
0.017814 -0.000161
0.015289 -0.000365
0.012735 -0.000586
0.010167 -0.000835
0.007596 -0.001121
0.005037 -0.001447
0.002507 -0.001811
0.000020 -0.002208
-0.002407 -0.002628
-0.004760 -0.003062
-0.007022 -0.003505
-0.009179 -0.003953
-0.011215 -0.004405
-0.013114 -0.004861
-0.014861 -0.005322
-0.016444 -0.005790
-0.017858 -0.006264
-0.019105 -0.006746
-0.020198 -0.007235
-0.021157 -0.007732
-0.022012 -0.008237
-0.022796 -0.008750
-0.023547 -0.009268
-0.024297 -0.009787
-0.025066 -0.010298
-0.025859 -0.010791
-0.026663 -0.011253
-0.027448 -0.011675
-0.028179 -0.012052
-0.028815 -0.012388
-0.029319 -0.012685
-0.029658 -0.012952
-0.029810 -0.013195
-0.029757 -0.013421
-0.029490 -0.013632
-0.029008 -0.013828
-0.028320 -0.014006
-0.027444 -0.014159
-0.026404 -0.014280
-0.025232 -0.014359
-0.023964 -0.014389
-0.022635 -0.014360
-0.021275 -0.014267
-0.019907 -0.014108
-0.018541 -0.013887
-0.017176 -0.013614
-0.015802 -0.013305
-0.014408 -0.012980
-0.012984 -0.012660
-0.011524 -0.012365
-0.010027 -0.012113
-0.008498 -0.011912
-0.006943 -0.011766
-0.005372 -0.011674
0.019975 -0.015867
0.021683 -0.015383
0.023335 -0.014901
0.024925 -0.014403
0.026445 -0.013873
0.027885 -0.013298
0.029225 -0.012676
0.030445 -0.012011
0.031517 -0.011313
0.032417 -0.010600
0.033126 -0.009888
0.033634 -0.009196
0.033940 -0.008543
0.034053 -0.007947
0.033992 -0.007423
0.033781 -0.006987
0.033444 -0.006650
0.033003 -0.006418
0.032469 -0.006290
0.031845 -0.006256
0.031126 -0.006299
0.030303 -0.006400
0.029369 -0.006536
0.028317 -0.006687
0.027142 -0.006839
0.025839 -0.006981
0.024406 -0.007110
0.022842 -0.007226
0.021152 -0.007334
0.019344 -0.007442
0.017433 -0.007557
0.015439 -0.007685
0.013387 -0.007832
0.011303 -0.008002
0.009212 -0.008197
0.007137 -0.008414
0.005094 -0.008649
0.003090 -0.008895
0.001128 -0.009141
-0.000797 -0.009380
-0.002688 -0.009607
-0.004552 -0.009821
-0.006398 -0.010024
-0.008234 -0.010221
-0.010073 -0.010419
-0.011926 -0.010626
-0.013800 -0.010849
-0.015700 -0.011092
-0.017616 -0.011353
-0.019533 -0.011629
-0.021425 -0.011908
-0.023269 -0.012175
-0.025040 -0.012414
-0.026720 -0.012604
-0.028298 -0.012728
-0.029766 -0.012771
-0.031114 -0.012725
-0.032332 -0.012587
-0.033407 -0.012365
-0.034324 -0.012069
-0.035072 -0.011714
-0.035645 -0.011317
-0.036045 -0.010891
-0.036279 -0.010451
-0.036362 -0.010008
-0.036312 -0.009571
-0.036152 -0.009149
-0.035900 -0.008743
-0.035577 -0.008355
-0.035197 -0.007978
-0.034775 -0.007599
-0.034323 -0.007201
-0.033851 -0.006763
-0.033371 -0.006267
-0.032890 -0.005699
-0.032405 -0.005057
-0.031907 -0.004348
-0.031375 -0.003588
-0.030787 -0.002798
-0.030124 -0.001999
-0.029367 -0.001209
-0.028509 -0.000443
-0.027543 0.000289
-0.026472 0.000980
-0.025300 0.001627
-0.024039 0.002231
-0.022698 0.002793
-0.021295 0.003322
-0.019843 0.003827
-0.018363 0.004319
-0.016874 0.004811
-0.015397 0.005312
-0.013953 0.005824
-0.012556 0.006343
-0.011216 0.006858
-0.009932 0.007351
-0.008701 0.007805
-0.007515 0.008202
-0.006367 0.008531
-0.005251 0.008786
-0.004162 0.008965
0.007574 0.069230
0.009445 0.069765
0.011383 0.070201
0.013377 0.070548
0.015410 0.070811
0.017456 0.070994
0.019484 0.071091
0.021460 0.071094
0.023352 0.070990
0.025135 0.070765
0.026789 0.070406
0.028302 0.069903
0.029664 0.069253
0.030873 0.068452
0.031927 0.067506
0.032824 0.066418
0.033567 0.065198
0.034158 0.063854
0.034604 0.062400
0.034917 0.060853
0.035113 0.059233
0.035217 0.057562
0.035256 0.055866
0.035259 0.054168
0.035248 0.052485
0.035234 0.050826
0.035214 0.049194
0.035175 0.047581
0.035090 0.045976
0.034932 0.044369
0.034674 0.042751
0.034290 0.041120
0.033762 0.039471
0.033078 0.037807
0.032229 0.036129
0.031214 0.034438
0.030034 0.032737
0.028697 0.031029
0.027214 0.029321
0.025599 0.027623
0.023874 0.025948
0.022061 0.024308
0.020184 0.022716
0.018263 0.021184
0.016317 0.019721
0.014357 0.018332
0.012388 0.017022
0.010409 0.015796
0.008420 0.014656
0.006418 0.013607
0.004405 0.012650
0.002388 0.011788
0.000377 0.011019
-0.001616 0.010342
-0.003575 0.009754
-0.005484 0.009250
-0.007326 0.008826
-0.009086 0.008478
-0.010750 0.008203
-0.012305 0.008000
-0.013744 0.007866
-0.015064 0.007799
-0.016272 0.007798
-0.017381 0.007856
-0.018412 0.007968
-0.019391 0.008126
-0.020340 0.008321
-0.021271 0.008547
-0.022186 0.008800
-0.023072 0.009078
-0.023909 0.009381
-0.024668 0.009710
-0.025324 0.010066
-0.025852 0.010450
-0.026234 0.010861
-0.026455 0.011301
-0.026508 0.011774
-0.026388 0.012281
-0.026098 0.012829
-0.025645 0.013422
-0.025041 0.014065
-0.024303 0.014761
-0.023451 0.015511
-0.022507 0.016312
-0.021493 0.017155
-0.020427 0.018029
-0.019323 0.018917
-0.018186 0.019804
-0.017013 0.020674
-0.015800 0.021513
-0.014538 0.022307
-0.013222 0.023045
-0.011852 0.023717
-0.010431 0.024315
-0.008971 0.024832
-0.007488 0.025265
-0.006000 0.025613
-0.004531 0.025876
-0.003103 0.026058
-0.001739 0.026164
-0.000459 0.026197
-0.007458 0.014116
-0.005711 0.014610
-0.003938 0.015067
-0.002140 0.015477
-0.000317 0.015832
0.001535 0.016130
0.003422 0.016369
0.005347 0.016554
0.007311 0.016689
0.009310 0.016779
0.011333 0.016824
0.013363 0.016826
0.015379 0.016782
0.017358 0.016687
0.019278 0.016536
0.021120 0.016322
0.022869 0.016039
0.024515 0.015679
0.026049 0.015236
0.027469 0.014706
0.028768 0.014088
0.029945 0.013386
0.030998 0.012609
0.031930 0.011774
0.032748 0.010902
0.033464 0.010020
0.034090 0.009153
0.034639 0.008323
0.035112 0.007547
0.035504 0.006829
0.035797 0.006165
0.035971 0.005540
0.036005 0.004932
0.035885 0.004318
0.035606 0.003674
0.035170 0.002976
0.034585 0.002206
0.033863 0.001349
0.033013 0.000397
0.032041 -0.000650
0.030950 -0.001782
0.029740 -0.002981
0.028407 -0.004222
0.026948 -0.005478
0.025363 -0.006723
0.023653 -0.007931
0.021821 -0.009084
0.019873 -0.010168
0.017811 -0.011178
0.015641 -0.012115
0.013369 -0.012985
0.011012 -0.013793
0.008593 -0.014547
0.006142 -0.015250
0.003690 -0.015906
0.001269 -0.016516
-0.001093 -0.017079
-0.003379 -0.017592
-0.005574 -0.018050
-0.007669 -0.018444
-0.009655 -0.018763
-0.011522 -0.018997
-0.013266 -0.019137
-0.014886 -0.019179
-0.016391 -0.019126
-0.017794 -0.018986
-0.019118 -0.018773
-0.020389 -0.018506
-0.021639 -0.018206
-0.022896 -0.017891
-0.024178 -0.017573
-0.025488 -0.017255
-0.026808 -0.016931
-0.028106 -0.016582
-0.029342 -0.016188
-0.030475 -0.015727
-0.031472 -0.015179
-0.032303 -0.014527
-0.032948 -0.013762
-0.033390 -0.012877
-0.033616 -0.011871
-0.033617 -0.010746
-0.033388 -0.009514
-0.032931 -0.008194
-0.032257 -0.006808
-0.031382 -0.005380
-0.030332 -0.003934
-0.029138 -0.002491
-0.027837 -0.001068
-0.026464 0.000324
-0.025054 0.001681
-0.023635 0.003004
-0.022226 0.004297
-0.020837 0.005568
-0.019473 0.006819
-0.018136 0.008049
-0.016825 0.009248
-0.015539 0.010406
-0.014271 0.011505
-0.013018 0.012528
-0.011773 0.013459
-0.013383 0.004976
-0.011646 0.005452
-0.009901 0.005947
-0.008170 0.006458
-0.006472 0.006986
-0.004823 0.007529
-0.003230 0.008088
-0.001696 0.008664
-0.000214 0.009253
0.001227 0.009851
0.002642 0.010451
0.004046 0.011045
0.005447 0.011622
0.006848 0.012177
0.008243 0.012707
0.009617 0.013209
0.010949 0.013686
0.012218 0.014139
0.013399 0.014571
0.014472 0.014985
0.015421 0.015382
0.016232 0.015765
0.016900 0.016133
0.017422 0.016489
0.017804 0.016834
0.018059 0.017170
0.018203 0.017495
0.018258 0.017808
0.018246 0.018102
0.018185 0.018370
0.018086 0.018598
0.017951 0.018777
0.017773 0.018899
0.017539 0.018961
0.017232 0.018963
0.016833 0.018908
0.016326 0.018801
0.015698 0.018645
0.014939 0.018445
0.014043 0.018205
0.013008 0.017928
0.011839 0.017618
0.010542 0.017281
0.009130 0.016923
0.007617 0.016550
0.006020 0.016169
0.004356 0.015790
0.002638 0.015419
0.000879 0.015065
-0.000916 0.014733
-0.002743 0.014426
-0.004598 0.014142
-0.006476 0.013879
-0.008367 0.013633
-0.010260 0.013398
-0.012142 0.013167
-0.013999 0.012935
-0.015819 0.012698
-0.017592 0.012453
-0.019307 0.012200
-0.020957 0.011939
-0.022536 0.011673
-0.024040 0.011409
-0.025474 0.011152
-0.026845 0.010912
-0.028167 0.010698
-0.029458 0.010519
-0.030737 0.010381
-0.032021 0.010285
-0.033320 0.010228
-0.034634 0.010199
-0.035949 0.010184
-0.037240 0.010168
-0.038475 0.010134
-0.039618 0.010071
-0.040635 0.009970
-0.041496 0.009825
-0.042181 0.009633
-0.042675 0.009397
-0.042974 0.009120
-0.043081 0.008812
-0.043008 0.008483
-0.042776 0.008151
-0.042412 0.007831
-0.041949 0.007542
-0.041420 0.007300
-0.040857 0.007115
-0.040284 0.006990
-0.039715 0.006915
-0.039153 0.006873
-0.038592 0.006840
-0.038016 0.006791
-0.037404 0.006705
-0.036728 0.006567
-0.035960 0.006369
-0.035073 0.006108
-0.034047 0.005789
-0.032868 0.005418
-0.031533 0.005006
-0.030046 0.004563
-0.028420 0.004103
-0.008455 0.080325
-0.006736 0.080902
-0.005261 0.081497
-0.003993 0.082074
-0.002874 0.082588
-0.001834 0.083003
-0.000802 0.083293
0.000286 0.083449
0.001478 0.083466
0.002799 0.083339
0.004246 0.083057
0.005782 0.082604
0.007356 0.081965
0.008906 0.081132
0.010376 0.080103
0.011718 0.078893
0.012894 0.077523
0.013874 0.076024
0.014643 0.074423
0.015190 0.072741
0.015516 0.070988
0.015626 0.069166
0.015535 0.067273
0.015263 0.065305
0.014832 0.063267
0.014270 0.061166
0.013603 0.059018
0.012854 0.056838
0.012041 0.054644
0.011177 0.052448
0.010262 0.050259
0.009293 0.048087
0.008266 0.045940
0.007178 0.043823
0.006032 0.041735
0.004840 0.039672
0.003618 0.037619
0.002389 0.035557
0.001174 0.033460
-0.000008 0.031311
-0.001149 0.029107
-0.002247 0.026873
-0.003308 0.024645
-0.004347 0.022470
-0.005379 0.020386
-0.006420 0.018428
-0.007487 0.016619
-0.008599 0.014973
-0.009773 0.013494
-0.011028 0.012181
-0.012380 0.011026
-0.013833 0.010017
-0.015376 0.009142
-0.016979 0.008386
-0.018595 0.007730
-0.020168 0.007150
-0.021643 0.006616
-0.022974 0.006101
-0.024131 0.005584
-0.025097 0.005064
-0.025866 0.004557
-0.026440 0.004097
-0.026829 0.003718
-0.027047 0.003452
-0.027109 0.003323
-0.027036 0.003345
-0.026851 0.003524
-0.026584 0.003859
-0.026266 0.004343
-0.025937 0.004959
-0.025632 0.005688
-0.025384 0.006505
-0.025215 0.007387
-0.025133 0.008315
-0.025130 0.009271
-0.025187 0.010247
-0.025279 0.011239
-0.025381 0.012248
-0.025470 0.013276
-0.025524 0.014324
-0.025521 0.015390
-0.025443 0.016468
-0.025273 0.017549
-0.024997 0.018621
-0.024608 0.019673
-0.024103 0.020692
-0.023483 0.021667
-0.022756 0.022587
-0.021934 0.023444
-0.021034 0.024231
-0.020075 0.024945
-0.019079 0.025591
-0.018073 0.026178
-0.017080 0.026723
-0.016126 0.027248
-0.015231 0.027775
-0.014410 0.028322
-0.013668 0.028894
-0.012998 0.029482
-0.012386 0.030064
-0.011813 0.030608
-0.013553 0.012131
-0.011821 0.012564
-0.010013 0.012963
-0.008155 0.013320
-0.006272 0.013628
-0.004382 0.013889
-0.002498 0.014107
-0.000626 0.014294
0.001238 0.014466
0.003102 0.014636
0.004975 0.014814
0.006862 0.015002
0.008765 0.015194
0.010682 0.015375
0.012605 0.015529
0.014524 0.015639
0.016424 0.015693
0.018289 0.015680
0.020095 0.015597
0.021818 0.015441
0.023436 0.015216
0.024926 0.014929
0.026277 0.014589
0.027482 0.014212
0.028545 0.013815
0.029482 0.013421
0.030314 0.013049
0.031065 0.012717
0.031758 0.012432
0.032411 0.012190
0.033028 0.011972
0.033610 0.011748
0.034147 0.011486
0.034627 0.011155
0.035034 0.010732
0.035347 0.010205
0.035539 0.009571
0.035583 0.008832
0.035450 0.007999
0.035114 0.007084
0.034556 0.006106
0.033763 0.005082
0.032735 0.004034
0.031480 0.002984
0.030018 0.001952
0.028374 0.000954
0.026582 0.000005
0.024672 -0.000891
0.022674 -0.001734
0.020612 -0.002530
0.018503 -0.003291
0.016359 -0.004026
0.014188 -0.004743
0.011993 -0.005446
0.009775 -0.006131
0.007534 -0.006793
0.005268 -0.007427
0.002976 -0.008024
0.000661 -0.008578
-0.001673 -0.009082
-0.004012 -0.009530
-0.006338 -0.009916
-0.008629 -0.010236
-0.010867 -0.010490
-0.013041 -0.010683
-0.015147 -0.010826
-0.017190 -0.010933
-0.019184 -0.011021
-0.021151 -0.011104
-0.023114 -0.011191
-0.025092 -0.011284
-0.027092 -0.011375
-0.029105 -0.011447
-0.031109 -0.011478
-0.033068 -0.011447
-0.034941 -0.011334
-0.036686 -0.011123
-0.038264 -0.010806
-0.039639 -0.010378
-0.040782 -0.009839
-0.041670 -0.009196
-0.042287 -0.008456
-0.042629 -0.007635
-0.042702 -0.006746
-0.042523 -0.005810
-0.042120 -0.004845
-0.041531 -0.003868
-0.040800 -0.002895
-0.039974 -0.001937
-0.039097 -0.001002
-0.038204 -0.000091
-0.037314 0.000794
-0.036426 0.001658
-0.035523 0.002507
-0.034575 0.003345
-0.033551 0.004178
-0.032418 0.005005
-0.031152 0.005826
-0.029737 0.006635
-0.028164 0.007427
-0.026433 0.008195
-0.017795 -0.032424
-0.015998 -0.031971
-0.014086 -0.031513
-0.012090 -0.031065
-0.010037 -0.030640
-0.007944 -0.030248
-0.005820 -0.029889
-0.003666 -0.029560
-0.001481 -0.029258
0.000739 -0.028976
0.002989 -0.028710
0.005267 -0.028457
0.007566 -0.028215
0.009880 -0.027985
0.012202 -0.027766
0.014528 -0.027557
0.016853 -0.027358
0.019171 -0.027165
0.021475 -0.026974
0.023750 -0.026777
0.025977 -0.026571
0.028133 -0.026354
0.030197 -0.026126
0.032152 -0.025889
0.033990 -0.025642
0.035710 -0.025383
0.037314 -0.025110
0.038801 -0.024827
0.040168 -0.024547
0.041406 -0.024286
0.042506 -0.024068
0.043462 -0.023918
0.044272 -0.023857
0.044938 -0.023898
0.045462 -0.024049
0.045845 -0.024302
0.046082 -0.024645
0.046163 -0.025053
0.046072 -0.025502
0.045784 -0.025968
0.045278 -0.026432
0.044535 -0.026880
0.043545 -0.027304
0.042312 -0.027700
0.040846 -0.028062
0.039164 -0.028385
0.037290 -0.028670
0.035243 -0.028922
0.033048 -0.029152
0.030728 -0.029379
0.028310 -0.029619
0.025823 -0.029888
0.023295 -0.030195
0.020754 -0.030538
0.018220 -0.030908
0.015708 -0.031286
0.013227 -0.031650
0.010782 -0.031981
0.008372 -0.032262
0.006000 -0.032484
0.003669 -0.032646
0.001379 -0.032750
-0.000871 -0.032800
-0.003087 -0.032802
-0.005278 -0.032762
-0.007459 -0.032688
-0.009645 -0.032591
-0.011854 -0.032482
-0.014096 -0.032369
-0.016373 -0.032258
-0.018672 -0.032148
-0.020969 -0.032029
-0.023229 -0.031888
-0.025414 -0.031709
-0.027487 -0.031481
-0.029414 -0.031196
-0.031166 -0.030852
-0.032721 -0.030449
-0.034058 -0.029988
-0.035157 -0.029468
-0.036001 -0.028885
-0.036579 -0.028233
-0.036891 -0.027508
-0.036946 -0.026706
-0.036766 -0.025828
-0.036382 -0.024875
-0.035835 -0.023851
-0.035167 -0.022760
-0.034420 -0.021605
-0.033627 -0.020385
-0.032812 -0.019102
-0.031982 -0.017758
-0.031132 -0.016366
-0.030245 -0.014943
-0.029301 -0.013517
-0.028275 -0.012123
-0.027149 -0.010790
-0.025903 -0.009539
-0.024526 -0.008375
-0.023010 -0.007289
-0.021357 -0.006263
-0.017148 0.030803
-0.015490 0.031191
-0.013845 0.031494
-0.012225 0.031705
-0.010636 0.031823
-0.009081 0.031851
-0.007561 0.031794
-0.006073 0.031656
-0.004613 0.031443
-0.003174 0.031155
-0.001747 0.030792
-0.000325 0.030349
0.001096 0.029820
0.002512 0.029200
0.003907 0.028488
0.005256 0.027686
0.006528 0.026797
0.007690 0.025825
0.008711 0.024776
0.009566 0.023656
0.010236 0.022472
0.010713 0.021233
0.010995 0.019951
0.011091 0.018637
0.011015 0.017305
0.010791 0.015967
0.010445 0.014628
0.010007 0.013288
0.009502 0.011939
0.008954 0.010564
0.008375 0.009147
0.007769 0.007675
0.007124 0.006142
0.006422 0.004552
0.005636 0.002919
0.004742 0.001256
0.003719 -0.000421
0.002555 -0.002095
0.001242 -0.003752
-0.000218 -0.005375
-0.001818 -0.006948
-0.003548 -0.008454
-0.005391 -0.009877
-0.007333 -0.011208
-0.009357 -0.012442
-0.011451 -0.013582
-0.013602 -0.014638
-0.015807 -0.015621
-0.018061 -0.016549
-0.020364 -0.017434
-0.022711 -0.018282
-0.025090 -0.019094
-0.027478 -0.019862
-0.029849 -0.020574
-0.032167 -0.021216
-0.034397 -0.021776
-0.036506 -0.022242
-0.038464 -0.022605
-0.040244 -0.022858
-0.041825 -0.022993
-0.043193 -0.023004
-0.044338 -0.022886
-0.045262 -0.022634
-0.045985 -0.022251
-0.046536 -0.021738
-0.046964 -0.021104
-0.047324 -0.020358
-0.047679 -0.019515
-0.048084 -0.018589
-0.048580 -0.017596
-0.049179 -0.016552
-0.049858 -0.015471
-0.050568 -0.014363
-0.051241 -0.013233
-0.051805 -0.012082
-0.052191 -0.010907
-0.052343 -0.009709
-0.052216 -0.008485
-0.051782 -0.007235
-0.051024 -0.005960
-0.049942 -0.004660
-0.048552 -0.003333
-0.046885 -0.001977
-0.044992 -0.000587
-0.042933 0.000845
-0.040777 0.002327
-0.038593 0.003864
-0.036436 0.005458
-0.034347 0.007098
-0.032340 0.008765
-0.030409 0.010433
-0.028528 0.012069
-0.026660 0.013645
-0.024767 0.015132
-0.022814 0.016508
-0.020774 0.017754
-0.018633 0.018854
-0.016384 0.019797
-0.014028 0.020573
-0.011576 0.021177
-0.009041 0.021608
-0.006720 0.009191
-0.004958 0.009667
-0.003213 0.010133
-0.001496 0.010590
0.000185 0.011039
0.001825 0.011483
0.003426 0.011929
0.004990 0.012379
0.006514 0.012836
0.007993 0.013292
0.009415 0.013738
0.010767 0.014155
0.012035 0.014528
0.013209 0.014837
0.014280 0.015070
0.015240 0.015215
0.016081 0.015267
0.016795 0.015226
0.017373 0.015093
0.017804 0.014875
0.018082 0.014578
0.018199 0.014210
0.018155 0.013780
0.017954 0.013298
0.017605 0.012774
0.017122 0.012221
0.016520 0.011649
0.015817 0.011066
0.015025 0.010477
0.014153 0.009879
0.013207 0.009265
0.012192 0.008625
0.011111 0.007947
0.009968 0.007222
0.008767 0.006448
0.007508 0.005624
0.006194 0.004755
0.004826 0.003851
0.003407 0.002919
0.001940 0.001969
0.000432 0.001010
-0.001108 0.000051
-0.002670 -0.000901
-0.004247 -0.001837
-0.005830 -0.002751
-0.007416 -0.003635
-0.009005 -0.004487
-0.010603 -0.005304
-0.012220 -0.006089
-0.013870 -0.006844
-0.015570 -0.007575
-0.017331 -0.008284
-0.019157 -0.008968
-0.021036 -0.009619
-0.022945 -0.010224
-0.024851 -0.010767
-0.026718 -0.011235
-0.028510 -0.011617
-0.030193 -0.011908
-0.031738 -0.012106
-0.033119 -0.012214
-0.034315 -0.012236
-0.035311 -0.012178
-0.036095 -0.012044
-0.036669 -0.011837
-0.037043 -0.011561
-0.037243 -0.011218
-0.037303 -0.010811
-0.037267 -0.010347
-0.037182 -0.009830
-0.037091 -0.009268
-0.037030 -0.008666
-0.037020 -0.008030
-0.037061 -0.007360
-0.037137 -0.006657
-0.037216 -0.005921
-0.037262 -0.005151
-0.037235 -0.004352
-0.037102 -0.003527
-0.036837 -0.002683
-0.036419 -0.001826
-0.035833 -0.000965
-0.035072 -0.000104
-0.034135 0.000753
-0.033033 0.001604
-0.031781 0.002449
-0.030408 0.003291
-0.028946 0.004136
-0.027429 0.004986
-0.025891 0.005845
-0.024355 0.006714
-0.022837 0.007592
-0.021344 0.008476
-0.019872 0.009360
-0.018414 0.010235
-0.016958 0.011090
-0.015498 0.011914
-0.014029 0.012693
-0.012550 0.013415
-0.011064 0.014070
-0.009575 0.014651
-0.001306 0.047225
0.000422 0.047723
0.002208 0.048214
0.004051 0.048693
0.005947 0.049153
0.007891 0.049590
0.009870 0.049993
0.011868 0.050352
0.013865 0.050656
0.015840 0.050896
0.017770 0.051062
0.019636 0.051145
0.021420 0.051141
0.023106 0.051042
0.024682 0.050846
0.026137 0.050552
0.027465 0.050160
0.028661 0.049674
0.029725 0.049103
0.030659 0.048457
0.031469 0.047751
0.032168 0.047006
0.032767 0.046243
0.033281 0.045485
0.033719 0.044754
0.034083 0.044063
0.034360 0.043416
0.034529 0.042806
0.034560 0.042220
0.034428 0.041639
0.034109 0.041045
0.033589 0.040421
0.032859 0.039752
0.031921 0.039028
0.030780 0.038240
0.029446 0.037385
0.027930 0.036460
0.026246 0.035466
0.024411 0.034408
0.022442 0.033290
0.020358 0.032122
0.018177 0.030912
0.015920 0.029673
0.013602 0.028422
0.011236 0.027175
0.008827 0.025948
0.006379 0.024754
0.003893 0.023601
0.001370 0.022493
-0.001183 0.021432
-0.003754 0.020421
-0.006329 0.019462
-0.008891 0.018559
-0.011423 0.017716
-0.013908 0.016938
-0.016329 0.016229
-0.018669 0.015594
-0.020912 0.015034
-0.023042 0.014551
-0.025046 0.014143
-0.026914 0.013805
-0.028643 0.013529
-0.030236 0.013304
-0.031707 0.013118
-0.033077 0.012954
-0.034372 0.012797
-0.035618 0.012632
-0.036830 0.012451
-0.038012 0.012249
-0.039151 0.012035
-0.040221 0.011820
-0.041193 0.011623
-0.042036 0.011458
-0.042722 0.011342
-0.043227 0.011285
-0.043532 0.011292
-0.043623 0.011366
-0.043488 0.011503
-0.043120 0.011700
-0.042517 0.011949
-0.041681 0.012241
-0.040623 0.012567
-0.039361 0.012916
-0.037917 0.013277
-0.036320 0.013637
-0.034602 0.013985
-0.032798 0.014311
-0.030935 0.014607
-0.029038 0.014873
-0.027122 0.015108
-0.025199 0.015319
-0.023273 0.015506
-0.021351 0.015670
-0.019436 0.015807
-0.017532 0.015909
-0.015643 0.015968
-0.013774 0.015974
-0.011929 0.015917
-0.010113 0.015788
-0.008331 0.015583
-0.006591 0.015296
0.030731 -0.000848
0.032416 -0.000451
0.034050 -0.000156
0.035631 0.000054
0.037148 0.000195
0.038576 0.000280
0.039886 0.000317
0.041044 0.000311
0.042020 0.000271
0.042789 0.000201
0.043334 0.000108
0.043642 -0.000008
0.043710 -0.000159
0.043539 -0.000361
0.043143 -0.000642
0.042546 -0.001031
0.041785 -0.001558
0.040902 -0.002250
0.039942 -0.003122
0.038938 -0.004175
0.037909 -0.005393
0.036857 -0.006742
0.035771 -0.008180
0.034635 -0.009668
0.033430 -0.011173
0.032139 -0.012669
0.030745 -0.014144
0.029234 -0.015587
0.027599 -0.016997
0.025839 -0.018372
0.023961 -0.019717
0.021977 -0.021037
0.019913 -0.022338
0.017798 -0.023626
0.015672 -0.024909
0.013580 -0.026194
0.011566 -0.027487
0.009670 -0.028792
0.007914 -0.030105
0.006302 -0.031409
0.004818 -0.032685
0.003430 -0.033907
0.002099 -0.035055
0.000787 -0.036115
-0.000542 -0.037080
-0.001915 -0.037951
-0.003350 -0.038730
-0.004852 -0.039426
-0.006416 -0.040044
-0.008021 -0.040586
-0.009639 -0.041052
-0.011237 -0.041436
-0.012776 -0.041730
-0.014220 -0.041924
-0.015535 -0.042010
-0.016694 -0.041981
-0.017676 -0.041831
-0.018473 -0.041557
-0.019084 -0.041155
-0.019519 -0.040622
-0.019796 -0.039963
-0.019941 -0.039185
-0.019985 -0.038300
-0.019959 -0.037323
-0.019896 -0.036272
-0.019824 -0.035166
-0.019762 -0.034021
-0.019719 -0.032848
-0.019692 -0.031655
-0.019669 -0.030441
-0.019632 -0.029197
-0.019562 -0.027912
-0.019442 -0.026571
-0.019261 -0.025156
-0.019010 -0.023656
-0.018688 -0.022060
-0.018291 -0.020362
-0.017818 -0.018568
-0.017262 -0.016689
-0.016616 -0.014746
-0.015875 -0.012762
-0.015034 -0.010763
-0.014093 -0.008770
-0.013058 -0.006802
-0.011934 -0.004870
-0.010728 -0.002984
-0.009447 -0.001145
-0.008100 0.000648
-0.006696 0.002397
-0.005250 0.004106
-0.003783 0.005775
-0.002323 0.007406
-0.000898 0.009000
0.000459 0.010553
0.001725 0.012062
0.002884 0.013517
0.003933 0.014902
0.004879 0.016197
0.005738 0.017380
0.006525 0.018436
0.007259 0.019352
0.021306 -0.048853
0.022991 -0.048413
0.024639 -0.047881
0.026211 -0.047250
0.027676 -0.046516
0.029013 -0.045681
0.030212 -0.044747
0.031272 -0.043717
0.032209 -0.042604
0.033049 -0.041426
0.033827 -0.040210
0.034588 -0.038989
0.035379 -0.037802
0.036239 -0.036679
0.037193 -0.035644
0.038240 -0.034702
0.039352 -0.033844
0.040482 -0.033048
0.041570 -0.032287
0.042559 -0.031534
0.043398 -0.030768
0.044047 -0.029974
0.044481 -0.029144
0.044687 -0.028272
0.044668 -0.027355
0.044441 -0.026391
0.044038 -0.025375
0.043500 -0.024305
0.042875 -0.023184
0.042212 -0.022028
0.041556 -0.020866
0.040945 -0.019740
0.040400 -0.018692
0.039929 -0.017758
0.039512 -0.016956
0.039110 -0.016287
0.038672 -0.015738
0.038141 -0.015291
0.037466 -0.014924
0.036610 -0.014623
0.035546 -0.014374
0.034260 -0.014170
0.032749 -0.014005
0.031024 -0.013873
0.029104 -0.013767
0.027017 -0.013677
0.024799 -0.013590
0.022490 -0.013493
0.020128 -0.013373
0.017748 -0.013220
0.015371 -0.013029
0.013003 -0.012803
0.010638 -0.012548
0.008265 -0.012271
0.005872 -0.011980
0.003453 -0.011683
0.001008 -0.011389
-0.001453 -0.011109
-0.003919 -0.010852
-0.006373 -0.010630
-0.008801 -0.010454
-0.011181 -0.010332
-0.013489 -0.010271
-0.015699 -0.010274
-0.017784 -0.010340
-0.019731 -0.010463
-0.021538 -0.010635
-0.023219 -0.010842
-0.024804 -0.011071
-0.026337 -0.011307
-0.027870 -0.011535
-0.029447 -0.011741
-0.031097 -0.011913
-0.032813 -0.012046
-0.034560 -0.012137
-0.036277 -0.012191
-0.037895 -0.012217
-0.039345 -0.012222
-0.040568 -0.012215
-0.041520 -0.012201
-0.042165 -0.012183
-0.042480 -0.012159
-0.042452 -0.012128
-0.042077 -0.012084
-0.041368 -0.012019
-0.040354 -0.011925
-0.039082 -0.011789
-0.037618 -0.011600
-0.036035 -0.011346
-0.034411 -0.011020
-0.032813 -0.010623
-0.031288 -0.010167
-0.029849 -0.009671
-0.028482 -0.009162
-0.027147 -0.008661
-0.025795 -0.008186
-0.024378 -0.007745
-0.022856 -0.007341
-0.021201 -0.006970
-0.019398 -0.006629
-0.017445 -0.006310
-0.017204 -0.004939
-0.015567 -0.004467
-0.013960 -0.003930
-0.012413 -0.003342
-0.010947 -0.002716
-0.009573 -0.002063
-0.008288 -0.001390
-0.007083 -0.000705
-0.005941 -0.000017
-0.004844 0.000665
-0.003774 0.001334
-0.002713 0.001984
-0.001651 0.002611
-0.000578 0.003214
0.000502 0.003793
0.001584 0.004349
0.002652 0.004885
0.003687 0.005402
0.004665 0.005902
0.005562 0.006386
0.006357 0.006855
0.007031 0.007309
0.007570 0.007752
0.007970 0.008189
0.008229 0.008626
0.008353 0.009071
0.008352 0.009528
0.008234 0.009999
0.008009 0.010478
0.007682 0.010956
0.007257 0.011417
0.006732 0.011846
0.006104 0.012224
0.005367 0.012539
0.004510 0.012776
0.003523 0.012927
0.002397 0.012987
0.001126 0.012952
-0.000292 0.012821
-0.001852 0.012593
-0.003545 0.012273
-0.005359 0.011866
-0.007279 0.011386
-0.009291 0.010847
-0.011382 0.010268
-0.013540 0.009665
-0.015761 0.009055
-0.018042 0.008448
-0.020384 0.007852
-0.022791 0.007272
-0.025261 0.006711
-0.027791 0.006173
-0.030369 0.005660
-0.032977 0.005177
-0.035592 0.004726
-0.038187 0.004307
-0.040728 0.003917
-0.043181 0.003552
-0.045511 0.003209
-0.047684 0.002880
-0.049667 0.002563
-0.051437 0.002253
-0.052976 0.001947
-0.054285 0.001644
-0.055378 0.001336
-0.056288 0.001019
-0.057059 0.000681
-0.057742 0.000314
-0.058390 -0.000088
-0.059039 -0.000521
-0.059709 -0.000972
-0.060392 -0.001417
-0.061059 -0.001828
-0.061662 -0.002179
-0.062144 -0.002449
-0.062449 -0.002622
-0.062524 -0.002692
-0.062324 -0.002657
-0.061816 -0.002519
-0.060980 -0.002283
-0.059808 -0.001959
-0.058307 -0.001558
-0.056498 -0.001096
-0.054411 -0.000591
-0.052093 -0.000065
-0.049596 0.000460
-0.046978 0.000967
-0.044293 0.001442
-0.041590 0.001885
-0.038902 0.002304
-0.036246 0.002714
-0.033623 0.003132
-0.031023 0.003572
-0.028430 0.004042
-0.025825 0.004545
-0.023198 0.005078
-0.020540 0.005633
-0.017853 0.006199
-0.015146 0.006765
-0.012430 0.007315
-0.009723 0.007834
0.014470 -0.003485
0.016117 -0.003077
0.017742 -0.002707
0.019328 -0.002368
0.020860 -0.002048
0.022324 -0.001734
0.023707 -0.001419
0.024994 -0.001096
0.026170 -0.000766
0.027221 -0.000432
0.028133 -0.000101
0.028900 0.000216
0.029519 0.000507
0.029991 0.000758
0.030324 0.000955
0.030529 0.001084
0.030617 0.001130
0.030600 0.001083
0.030486 0.000937
0.030280 0.000690
0.029984 0.000349
0.029594 -0.000073
0.029109 -0.000558
0.028528 -0.001085
0.027850 -0.001633
0.027075 -0.002181
0.026203 -0.002716
0.025228 -0.003230
0.024144 -0.003722
0.022944 -0.004200
0.021620 -0.004672
0.020169 -0.005149
0.018594 -0.005644
0.016900 -0.006164
0.015097 -0.006716
0.013197 -0.007305
0.011214 -0.007931
0.009158 -0.008590
0.007041 -0.009279
0.004871 -0.009986
0.002658 -0.010701
0.000407 -0.011409
-0.001877 -0.012097
-0.004191 -0.012753
-0.006536 -0.013369
-0.008913 -0.013939
-0.011325 -0.014464
-0.013773 -0.014947
-0.016256 -0.015390
-0.018765 -0.015796
-0.021285 -0.016166
-0.023793 -0.016493
-0.026263 -0.016771
-0.028666 -0.016989
-0.030975 -0.017134
-0.033165 -0.017196
-0.035213 -0.017166
-0.037101 -0.017037
-0.038810 -0.016807
-0.040326 -0.016476
-0.041637 -0.016047
-0.042737 -0.015528
-0.043628 -0.014929
-0.044318 -0.014265
-0.044826 -0.013553
-0.045175 -0.012812
-0.045396 -0.012063
-0.045517 -0.011320
-0.045561 -0.010596
-0.045542 -0.009894
-0.045460 -0.009209
-0.045305 -0.008531
-0.045061 -0.007843
-0.044706 -0.007129
-0.044221 -0.006376
-0.043584 -0.005575
-0.042778 -0.004721
-0.041788 -0.003817
-0.040601 -0.002868
-0.039207 -0.001884
-0.037604 -0.000875
-0.035795 0.000146
-0.033793 0.001164
-0.031620 0.002167
-0.029303 0.003143
-0.026873 0.004082
-0.024364 0.004979
-0.021804 0.005831
-0.019222 0.006640
-0.016639 0.007411
-0.014074 0.008149
-0.011539 0.008859
-0.009048 0.009541
-0.006612 0.010194
-0.004242 0.010811
-0.001947 0.011384
0.000265 0.011902
0.002388 0.012355
0.004418 0.012735
0.006350 0.013035
0.008183 0.013249
0.045967 -0.029830
0.047568 -0.029329
0.049049 -0.028738
0.050407 -0.028037
0.051646 -0.027210
0.052765 -0.026252
0.053766 -0.025169
0.054648 -0.023979
0.055411 -0.022711
0.056062 -0.021397
0.056615 -0.020074
0.057088 -0.018777
0.057500 -0.017536
0.057867 -0.016373
0.058193 -0.015304
0.058473 -0.014331
0.058689 -0.013450
0.058815 -0.012647
0.058828 -0.011902
0.058707 -0.011195
0.058440 -0.010500
0.058022 -0.009797
0.057457 -0.009070
0.056757 -0.008304
0.055933 -0.007496
0.054999 -0.006648
0.053966 -0.005773
0.052847 -0.004891
0.051653 -0.004024
0.050396 -0.003199
0.049092 -0.002435
0.047756 -0.001748
0.046400 -0.001143
0.045027 -0.000616
0.043639 -0.000156
0.042227 0.000254
0.040783 0.000632
0.039296 0.000998
0.037759 0.001366
0.036166 0.001743
0.034516 0.002135
0.032810 0.002540
0.031053 0.002954
0.029253 0.003371
0.027420 0.003786
0.025564 0.004190
0.023698 0.004579
0.021833 0.004943
0.019982 0.005279
0.018151 0.005580
0.016349 0.005846
0.014577 0.006078
0.012839 0.006282
0.011138 0.006462
0.009474 0.006627
0.007852 0.006780
0.006275 0.006925
0.004745 0.007058
0.003268 0.007177
0.001844 0.007272
0.000476 0.007335
-0.000836 0.007358
-0.002092 0.007336
-0.003296 0.007269
-0.004451 0.007159
-0.005565 0.007014
-0.006646 0.006846
-0.007705 0.006667
-0.008753 0.006492
-0.009799 0.006332
-0.010848 0.006195
-0.011897 0.006083
-0.012936 0.005992
-0.013945 0.005912
-0.014902 0.005830
-0.015782 0.005733
-0.016563 0.005607
-0.017226 0.005438
-0.017757 0.005220
-0.018148 0.004947
-0.018396 0.004619
-0.018504 0.004242
-0.018482 0.003825
-0.018343 0.003379
-0.018107 0.002920
-0.017794 0.002464
-0.017430 0.002029
-0.017037 0.001629
-0.016630 0.001273
-0.016220 0.000963
-0.015804 0.000693
-0.015371 0.000448
-0.014903 0.000209
-0.014379 -0.000045
-0.013781 -0.000331
-0.013093 -0.000662
-0.012304 -0.001044
-0.011410 -0.001478
-0.010409 -0.001955
-0.009304 -0.002465
-0.008106 -0.002994
0.016810 0.033932
0.018686 0.034428
0.020591 0.034837
0.022516 0.035161
0.024448 0.035407
0.026379 0.035585
0.028301 0.035705
0.030202 0.035777
0.032070 0.035805
0.033891 0.035789
0.035651 0.035724
0.037338 0.035599
0.038939 0.035406
0.040443 0.035133
0.041839 0.034774
0.043112 0.034324
0.044249 0.033781
0.045235 0.033145
0.046061 0.032419
0.046717 0.031609
0.047202 0.030721
0.047521 0.029766
0.047688 0.028757
0.047722 0.027711
0.047654 0.026646
0.047516 0.025576
0.047346 0.024517
0.047175 0.023474
0.047026 0.022447
0.046909 0.021424
0.046822 0.020392
0.046744 0.019336
0.046647 0.018243
0.046496 0.017105
0.046252 0.015918
0.045881 0.014682
0.045352 0.013400
0.044638 0.012076
0.043721 0.010718
0.042592 0.009336
0.041249 0.007942
0.039698 0.006547
0.037956 0.005164
0.036045 0.003805
0.033996 0.002478
0.031841 0.001191
0.029613 -0.000053
0.027340 -0.001254
0.025043 -0.002413
0.022735 -0.003533
0.020420 -0.004614
0.018098 -0.005655
0.015769 -0.006653
0.013433 -0.007602
0.011095 -0.008494
0.008764 -0.009322
0.006449 -0.010079
0.004165 -0.010757
0.001928 -0.011347
-0.000246 -0.011843
-0.002339 -0.012238
-0.004332 -0.012527
-0.006212 -0.012707
-0.007965 -0.012781
-0.009587 -0.012753
-0.011079 -0.012631
-0.012451 -0.012426
-0.013718 -0.012152
-0.014903 -0.011821
-0.016026 -0.011445
-0.017102 -0.011030
-0.018136 -0.010580
-0.019118 -0.010090
-0.020032 -0.009554
-0.020851 -0.008963
-0.021551 -0.008307
-0.022107 -0.007577
-0.022500 -0.006767
-0.022718 -0.005875
-0.022753 -0.004899
-0.022604 -0.003840
-0.022275 -0.002704
-0.021776 -0.001496
-0.021123 -0.000226
-0.020335 0.001098
-0.019432 0.002464
-0.018437 0.003862
-0.017373 0.005280
-0.016259 0.006707
-0.015108 0.008133
-0.013929 0.009549
-0.012725 0.010947
-0.011494 0.012319
-0.010234 0.013658
-0.008945 0.014954
-0.007630 0.016196
-0.006298 0.017371
-0.004961 0.018469
-0.003633 0.019478
-0.002330 0.020390
-0.001070 0.021198
-0.021724 0.064144
-0.020026 0.064605
-0.018360 0.065009
-0.016743 0.065346
-0.015188 0.065610
-0.013706 0.065801
-0.012298 0.065919
-0.010966 0.065970
-0.009705 0.065959
-0.008513 0.065892
-0.007385 0.065772
-0.006316 0.065605
-0.005301 0.065391
-0.004335 0.065130
-0.003413 0.064820
-0.002534 0.064455
-0.001699 0.064030
-0.000915 0.063541
-0.000191 0.062987
0.000462 0.062368
0.001036 0.061689
0.001520 0.060958
0.001909 0.060187
0.002199 0.059388
0.002388 0.058575
0.002477 0.057760
0.002466 0.056955
0.002352 0.056164
0.002133 0.055390
0.001805 0.054627
0.001362 0.053868
0.000802 0.053102
0.000125 0.052321
-0.000666 0.051516
-0.001567 0.050681
-0.002575 0.049810
-0.003687 0.048904
-0.004899 0.047967
-0.006211 0.047005
-0.007623 0.046032
-0.009133 0.045061
-0.010742 0.044106
-0.012446 0.043180
-0.014243 0.042295
-0.016129 0.041459
-0.018101 0.040677
-0.020157 0.039950
-0.022293 0.039275
-0.024505 0.038648
-0.026782 0.038062
-0.029111 0.037514
-0.031472 0.037000
-0.033842 0.036518
-0.036197 0.036068
-0.038511 0.035651
-0.040758 0.035268
-0.042917 0.034919
-0.044968 0.034607
-0.046894 0.034335
-0.048683 0.034109
-0.050327 0.033933
-0.051825 0.033810
-0.053182 0.033739
-0.054409 0.033713
-0.055527 0.033723
-0.056559 0.033756
-0.057536 0.033796
-0.058485 0.033830
-0.059425 0.033846
-0.060362 0.033839
-0.061284 0.033810
-0.062166 0.033768
-0.062973 0.033720
-0.063666 0.033677
-0.064207 0.033644
-0.064560 0.033624
-0.064696 0.033616
-0.064589 0.033616
-0.064223 0.033619
-0.063590 0.033621
-0.062691 0.033614
-0.061538 0.033595
-0.060156 0.033558
-0.058573 0.033496
-0.056827 0.033403
-0.054959 0.033274
-0.053008 0.033101
-0.051012 0.032880
-0.049000 0.032609
-0.046992 0.032289
-0.044993 0.031923
-0.043000 0.031518
-0.041001 0.031080
-0.038980 0.030612
-0.036919 0.030115
-0.034802 0.029587
-0.032617 0.029021
-0.030354 0.028411
-0.028009 0.027750
-0.025582 0.027031
-0.023078 0.026249
-0.009399 0.016271
-0.007625 0.016762
-0.005840 0.017219
-0.004044 0.017649
-0.002238 0.018060
-0.000416 0.018460
0.001421 0.018859
0.003273 0.019262
0.005129 0.019668
0.006975 0.020071
0.008791 0.020461
0.010553 0.020827
0.012243 0.021154
0.013841 0.021431
0.015335 0.021648
0.016713 0.021795
0.017968 0.021865
0.019092 0.021850
0.020080 0.021747
0.020929 0.021550
0.021638 0.021260
0.022210 0.020879
0.022652 0.020413
0.022975 0.019873
0.023192 0.019271
0.023320 0.018621
0.023374 0.017937
0.023366 0.017231
0.023301 0.016509
0.023180 0.015772
0.022998 0.015015
0.022748 0.014233
0.022427 0.013417
0.022031 0.012560
0.021561 0.011655
0.021020 0.010697
0.020411 0.009684
0.019736 0.008615
0.018998 0.007494
0.018197 0.006326
0.017330 0.005121
0.016392 0.003890
0.015379 0.002645
0.014282 0.001398
0.013096 0.000159
0.011813 -0.001061
0.010427 -0.002255
0.008932 -0.003419
0.007324 -0.004551
0.005603 -0.005651
0.003775 -0.006720
0.001855 -0.007758
-0.000134 -0.008763
-0.002165 -0.009736
-0.004207 -0.010676
-0.006235 -0.011583
-0.008227 -0.012462
-0.010167 -0.013317
-0.012043 -0.014149
-0.013841 -0.014956
-0.015546 -0.015731
-0.017143 -0.016459
-0.018623 -0.017129
-0.019987 -0.017731
-0.021246 -0.018258
-0.022419 -0.018709
-0.023529 -0.019088
-0.024608 -0.019403
-0.025684 -0.019665
-0.026781 -0.019884
-0.027911 -0.020068
-0.029068 -0.020220
-0.030232 -0.020334
-0.031370 -0.020406
-0.032446 -0.020425
-0.033422 -0.020382
-0.034267 -0.020268
-0.034955 -0.020074
-0.035465 -0.019789
-0.035785 -0.019404
-0.035906 -0.018909
-0.035825 -0.018296
-0.035547 -0.017560
-0.035079 -0.016703
-0.034437 -0.015728
-0.033639 -0.014646
-0.032708 -0.013471
-0.031671 -0.012221
-0.030552 -0.010916
-0.029374 -0.009577
-0.028156 -0.008222
-0.026906 -0.006868
-0.025630 -0.005528
-0.024325 -0.004211
-0.022988 -0.002925
-0.021618 -0.001675
-0.020214 -0.000464
-0.018779 0.000711
-0.017317 0.001852
-0.015833 0.002963
-0.014333 0.004049
-0.002512 0.022443
-0.000746 0.022982
0.001064 0.023545
0.002899 0.024127
0.004744 0.024721
0.006586 0.025325
0.008416 0.025937
0.010229 0.026553
0.012023 0.027169
0.013798 0.027781
0.015548 0.028381
0.017266 0.028961
0.018939 0.029510
0.020550 0.030019
0.022081 0.030479
0.023512 0.030879
0.024825 0.031212
0.026004 0.031468
0.027031 0.031643
0.027895 0.031730
0.028584 0.031727
0.029094 0.031635
0.029424 0.031456
0.029585 0.031200
0.029595 0.030880
0.029480 0.030513
0.029273 0.030120
0.029008 0.029722
0.028714 0.029334
0.028406 0.028965
0.028088 0.028613
0.027747 0.028266
0.027360 0.027907
0.026898 0.027513
0.026334 0.027066
0.025643 0.026552
0.024807 0.025961
0.023811 0.025286
0.022646 0.024525
0.021311 0.023680
0.019807 0.022756
0.018146 0.021762
0.016344 0.020710
0.014421 0.019615
0.012402 0.018493
0.010312 0.017360
0.008174 0.016231
0.006007 0.015118
0.003822 0.014029
0.001628 0.012966
-0.000574 0.011930
-0.002780 0.010918
-0.004986 0.009930
-0.007181 0.008966
-0.009355 0.008029
-0.011495 0.007123
-0.013587 0.006252
-0.015623 0.005419
-0.017593 0.004629
-0.019494 0.003886
-0.021318 0.003197
-0.023055 0.002570
-0.024694 0.002012
-0.026227 0.001530
-0.027651 0.001125
-0.028971 0.000791
-0.030202 0.000516
-0.031364 0.000282
-0.032486 0.000070
-0.033593 -0.000140
-0.034706 -0.000360
-0.035833 -0.000593
-0.036962 -0.000833
-0.038065 -0.001067
-0.039101 -0.001277
-0.040026 -0.001442
-0.040799 -0.001544
-0.041387 -0.001569
-0.041766 -0.001502
-0.041923 -0.001335
-0.041853 -0.001061
-0.041562 -0.000678
-0.041061 -0.000188
-0.040367 0.000403
-0.039503 0.001081
-0.038492 0.001826
-0.037359 0.002616
-0.036130 0.003427
-0.034830 0.004236
-0.033483 0.005026
-0.032106 0.005787
-0.030710 0.006515
-0.029294 0.007211
-0.027846 0.007882
-0.026351 0.008532
-0.024796 0.009167
-0.023172 0.009792
-0.021478 0.010405
-0.019718 0.011007
-0.017906 0.011594
-0.016056 0.012162
0.005656 -0.011397
0.007365 -0.010926
0.009064 -0.010503
0.010746 -0.010122
0.012410 -0.009779
0.014052 -0.009466
0.015674 -0.009175
0.017271 -0.008901
0.018834 -0.008644
0.020348 -0.008411
0.021794 -0.008212
0.023151 -0.008059
0.024403 -0.007966
0.025536 -0.007942
0.026541 -0.007992
0.027413 -0.008119
0.028150 -0.008322
0.028753 -0.008596
0.029220 -0.008938
0.029553 -0.009343
0.029750 -0.009808
0.029816 -0.010330
0.029753 -0.010906
0.029571 -0.011532
0.029281 -0.012202
0.028899 -0.012910
0.028441 -0.013650
0.027922 -0.014417
0.027356 -0.015210
0.026750 -0.016030
0.026112 -0.016881
0.025445 -0.017768
0.024750 -0.018692
0.024029 -0.019654
0.023280 -0.020648
0.022499 -0.021671
0.021680 -0.022715
0.020817 -0.023772
0.019903 -0.024833
0.018931 -0.025889
0.017897 -0.026930
0.016797 -0.027945
0.015630 -0.028926
0.014397 -0.029865
0.013099 -0.030755
0.011739 -0.031591
0.010320 -0.032374
0.008845 -0.033104
0.007315 -0.033785
0.005734 -0.034421
0.004109 -0.035015
0.002454 -0.035567
0.000787 -0.036074
-0.000870 -0.036530
-0.002497 -0.036931
-0.004075 -0.037272
-0.005590 -0.037551
-0.007032 -0.037763
-0.008394 -0.037904
-0.009672 -0.037966
-0.010865 -0.037940
-0.011969 -0.037815
-0.012986 -0.037583
-0.013917 -0.037234
-0.014770 -0.036765
-0.015554 -0.036175
-0.016286 -0.035468
-0.016987 -0.034652
-0.017681 -0.033738
-0.018393 -0.032737
-0.019140 -0.031664
-0.019927 -0.030527
-0.020744 -0.029333
-0.021570 -0.028085
-0.022376 -0.026782
-0.023130 -0.025422
-0.023804 -0.024000
-0.024373 -0.022514
-0.024817 -0.020958
-0.025124 -0.019329
-0.025287 -0.017623
-0.025304 -0.015839
-0.025180 -0.013980
-0.024923 -0.012050
-0.024546 -0.010054
-0.024066 -0.008002
-0.023503 -0.005905
-0.022879 -0.003777
-0.022215 -0.001631
-0.021527 0.000518
-0.020826 0.002658
-0.020115 0.004777
-0.019387 0.006865
-0.018629 0.008916
-0.017826 0.010922
-0.016964 0.012875
-0.016037 0.014767
-0.015043 0.016590
-0.013988 0.018333
-0.012883 0.019988
-0.011742 0.021547
0.037646 0.011181
0.039516 0.011671
0.041339 0.012151
0.043109 0.012639
0.044823 0.013158
0.046484 0.013731
0.048093 0.014376
0.049651 0.015108
0.051150 0.015929
0.052574 0.016831
0.053898 0.017797
0.055095 0.018801
0.056144 0.019811
0.057028 0.020796
0.057746 0.021721
0.058310 0.022556
0.058738 0.023272
0.059057 0.023848
0.059286 0.024272
0.059433 0.024540
0.059492 0.024666
0.059447 0.024670
0.059278 0.024579
0.058972 0.024422
0.058522 0.024225
0.057929 0.024012
0.057198 0.023800
0.056335 0.023602
0.055345 0.023422
0.054232 0.023257
0.052996 0.023097
0.051644 0.022926
0.050188 0.022725
0.048647 0.022474
0.047054 0.022155
0.045440 0.021751
0.043838 0.021253
0.042266 0.020660
0.040723 0.019981
0.039193 0.019234
0.037645 0.018441
0.036051 0.017622
0.034381 0.016793
0.032616 0.015964
0.030745 0.015144
0.028762 0.014336
0.026668 0.013542
0.024468 0.012765
0.022171 0.012001
0.019791 0.011250
0.017348 0.010511
0.014871 0.009781
0.012394 0.009060
0.009956 0.008347
0.007596 0.007646
0.005347 0.006956
0.003233 0.006283
0.001269 0.005630
-0.000542 0.005000
-0.002202 0.004395
-0.003718 0.003809
-0.005096 0.003238
-0.006346 0.002671
-0.007476 0.002101
-0.008497 0.001521
-0.009423 0.000928
-0.010268 0.000319
-0.011050 -0.000308
-0.011784 -0.000951
-0.012481 -0.001608
-0.013150 -0.002272
-0.013793 -0.002933
-0.014411 -0.003580
-0.014999 -0.004196
-0.015554 -0.004765
-0.016073 -0.005272
-0.016549 -0.005708
-0.016971 -0.006069
-0.017323 -0.006359
-0.017585 -0.006587
-0.017737 -0.006766
-0.017757 -0.006908
-0.017632 -0.007026
-0.017350 -0.007128
-0.016906 -0.007222
-0.016304 -0.007314
-0.015550 -0.007406
-0.014660 -0.007500
-0.013653 -0.007596
-0.012550 -0.007693
-0.011376 -0.007785
-0.010156 -0.007866
-0.008917 -0.007930
-0.007683 -0.007973
-0.006475 -0.007994
-0.005304 -0.008000
-0.004178 -0.008002
-0.003095 -0.008014
-0.002048 -0.008050
-0.001032 -0.008121
-0.000038 -0.008233
-0.014519 -0.036222
-0.012923 -0.035784
-0.011312 -0.035314
-0.009742 -0.034826
-0.008262 -0.034333
-0.006906 -0.033839
-0.005683 -0.033340
-0.004583 -0.032824
-0.003580 -0.032275
-0.002641 -0.031678
-0.001735 -0.031020
-0.000834 -0.030296
0.000084 -0.029505
0.001034 -0.028651
0.002030 -0.027738
0.003083 -0.026776
0.004198 -0.025773
0.005382 -0.024734
0.006633 -0.023668
0.007944 -0.022580
0.009302 -0.021478
0.010683 -0.020371
0.012063 -0.019268
0.013417 -0.018175
0.014723 -0.017094
0.015965 -0.016028
0.017134 -0.014972
0.018220 -0.013925
0.019213 -0.012889
0.020101 -0.011871
0.020867 -0.010879
0.021490 -0.009926
0.021955 -0.009024
0.022245 -0.008182
0.022350 -0.007407
0.022265 -0.006703
0.021986 -0.006070
0.021513 -0.005508
0.020849 -0.005019
0.019998 -0.004603
0.018966 -0.004264
0.017763 -0.004002
0.016404 -0.003815
0.014906 -0.003696
0.013289 -0.003633
0.011575 -0.003611
0.009783 -0.003615
0.007929 -0.003632
0.006020 -0.003655
0.004057 -0.003684
0.002038 -0.003726
-0.000044 -0.003787
-0.002192 -0.003875
-0.004404 -0.003996
-0.006675 -0.004152
-0.008993 -0.004342
-0.011346 -0.004566
-0.013720 -0.004822
-0.016096 -0.005108
-0.018459 -0.005422
-0.020789 -0.005759
-0.023072 -0.006113
-0.025291 -0.006478
-0.027437 -0.006844
-0.029505 -0.007205
-0.031493 -0.007554
-0.033406 -0.007887
-0.035253 -0.008201
-0.037043 -0.008498
-0.038785 -0.008777
-0.040477 -0.009040
-0.042113 -0.009285
-0.043674 -0.009510
-0.045136 -0.009711
-0.046471 -0.009885
-0.047653 -0.010030
-0.048655 -0.010144
-0.049453 -0.010222
-0.050029 -0.010259
-0.050367 -0.010246
-0.050457 -0.010176
-0.050296 -0.010040
-0.049886 -0.009833
-0.049240 -0.009554
-0.048377 -0.009204
-0.047329 -0.008791
-0.046132 -0.008327
-0.044830 -0.007828
-0.043468 -0.007310
-0.042081 -0.006789
-0.040694 -0.006278
-0.039312 -0.005782
-0.037926 -0.005302
-0.036512 -0.004833
-0.035042 -0.004371
-0.033487 -0.003907
-0.031827 -0.003435
-0.030050 -0.002947
-0.028148 -0.002436
-0.026123 -0.001894
-0.023982 -0.001317
0.019730 -0.000687
0.021578 -0.000165
0.023415 0.000377
0.025246 0.000940
0.027079 0.001524
0.028924 0.002132
0.030788 0.002760
0.032670 0.003405
0.034561 0.004056
0.036441 0.004699
0.038287 0.005320
0.040074 0.005901
0.041776 0.006426
0.043372 0.006884
0.044846 0.007264
0.046187 0.007560
0.047386 0.007767
0.048441 0.007882
0.049352 0.007902
0.050121 0.007825
0.050753 0.007655
0.051254 0.007394
0.051633 0.007051
0.051900 0.006639
0.052071 0.006176
0.052163 0.005681
0.052193 0.005176
0.052174 0.004678
0.052116 0.004198
0.052017 0.003742
0.051870 0.003304
0.051666 0.002875
0.051392 0.002439
0.051045 0.001982
0.050623 0.001490
0.050132 0.000949
0.049580 0.000349
0.048975 -0.000320
0.048320 -0.001063
0.047613 -0.001880
0.046844 -0.002769
0.045998 -0.003719
0.045060 -0.004718
0.044012 -0.005750
0.042844 -0.006795
0.041548 -0.007834
0.040124 -0.008849
0.038576 -0.009823
0.036910 -0.010743
0.035135 -0.011603
0.033264 -0.012399
0.031310 -0.013135
0.029292 -0.013815
0.027234 -0.014448
0.025158 -0.015042
0.023091 -0.015604
0.021052 -0.016140
0.019055 -0.016656
0.017106 -0.017153
0.015204 -0.017628
0.013342 -0.018076
0.011512 -0.018490
0.009703 -0.018861
0.007906 -0.019180
0.006115 -0.019440
0.004324 -0.019635
0.002528 -0.019762
0.000724 -0.019823
-0.001092 -0.019821
-0.002919 -0.019761
-0.004755 -0.019650
-0.006587 -0.019495
-0.008399 -0.019297
-0.010167 -0.019060
-0.011865 -0.018783
-0.013468 -0.018462
-0.014954 -0.018093
-0.016309 -0.017674
-0.017520 -0.017200
-0.018580 -0.016668
-0.019484 -0.016077
-0.020230 -0.015428
-0.020816 -0.014723
-0.021244 -0.013967
-0.021518 -0.013165
-0.021643 -0.012326
-0.021630 -0.011458
-0.021492 -0.010571
-0.021245 -0.009674
-0.020907 -0.008775
-0.020494 -0.007880
-0.020022 -0.006993
-0.019503 -0.006115
-0.018947 -0.005246
-0.018360 -0.004384
-0.017747 -0.003532
-0.017108 -0.002691
-0.016442 -0.001866
-0.015745 -0.001063
-0.015011 -0.000290
-0.014231 0.000445
0.015170 -0.013357
0.016961 -0.012878
0.018757 -0.012372
0.020550 -0.011841
0.022337 -0.011284
0.024117 -0.010705
0.025888 -0.010108
0.027652 -0.009503
0.029410 -0.008907
0.031163 -0.008339
0.032921 -0.007825
0.034692 -0.007390
0.036478 -0.007054
0.038275 -0.006833
0.040059 -0.006730
0.041797 -0.006736
0.043444 -0.006837
0.044959 -0.007008
0.046305 -0.007229
0.047455 -0.007474
0.048391 -0.007724
0.049109 -0.007958
0.049612 -0.008159
0.049914 -0.008308
0.050037 -0.008392
0.050005 -0.008403
0.049848 -0.008344
0.049593 -0.008230
0.049265 -0.008089
0.048889 -0.007957
0.048486 -0.007870
0.048064 -0.007860
0.047619 -0.007945
0.047130 -0.008129
0.046558 -0.008401
0.045862 -0.008743
0.044999 -0.009131
0.043939 -0.009548
0.042660 -0.009976
0.041154 -0.010403
0.039421 -0.010822
0.037473 -0.011224
0.035331 -0.011602
0.033018 -0.011948
0.030564 -0.012255
0.028000 -0.012520
0.025356 -0.012742
0.022660 -0.012928
0.019939 -0.013085
0.017214 -0.013224
0.014501 -0.013348
0.011812 -0.013458
0.009153 -0.013549
0.006528 -0.013613
0.003942 -0.013643
0.001401 -0.013633
-0.001085 -0.013579
-0.003503 -0.013481
-0.005838 -0.013341
-0.008074 -0.013162
-0.010199 -0.012948
-0.012200 -0.012705
-0.014072 -0.012437
-0.015816 -0.012149
-0.017442 -0.011846
-0.018965 -0.011531
-0.020410 -0.011208
-0.021802 -0.010875
-0.023162 -0.010528
-0.024504 -0.010161
-0.025828 -0.009764
-0.027119 -0.009331
-0.028351 -0.008859
-0.029488 -0.008346
-0.030494 -0.007797
-0.031335 -0.007219
-0.031980 -0.006617
-0.032405 -0.005998
-0.032597 -0.005370
-0.032546 -0.004735
-0.032255 -0.004099
-0.031732 -0.003461
-0.030998 -0.002820
-0.030079 -0.002172
-0.029013 -0.001511
-0.027843 -0.000829
-0.026616 -0.000117
-0.025373 0.000630
-0.024145 0.001415
-0.022944 0.002233
-0.021769 0.003071
-0.020603 0.003909
-0.019426 0.004721
-0.018216 0.005483
-0.016959 0.006170
-0.015647 0.006762
-0.014276 0.007244
-0.012852 0.007603
-0.011384 0.007836
-0.009884 0.007940
-0.008367 0.007918
-0.001741 0.038049
0.000116 0.038550
0.002072 0.039013
0.004126 0.039445
0.006274 0.039850
0.008501 0.040230
0.010785 0.040580
0.013095 0.040893
0.015400 0.041157
0.017669 0.041361
0.019876 0.041494
0.021996 0.041546
0.024009 0.041509
0.025898 0.041375
0.027647 0.041138
0.029241 0.040794
0.030668 0.040342
0.031919 0.039782
0.032989 0.039118
0.033877 0.038357
0.034589 0.037511
0.035139 0.036595
0.035544 0.035627
0.035825 0.034623
0.036006 0.033600
0.036104 0.032569
0.036135 0.031536
0.036107 0.030500
0.036022 0.029457
0.035878 0.028396
0.035669 0.027308
0.035383 0.026182
0.035008 0.025008
0.034529 0.023781
0.033928 0.022498
0.033194 0.021158
0.032313 0.019764
0.031280 0.018323
0.030093 0.016842
0.028755 0.015332
0.027275 0.013806
0.025670 0.012277
0.023955 0.010756
0.022154 0.009256
0.020287 0.007786
0.018375 0.006352
0.016436 0.004956
0.014487 0.003600
0.012541 0.002286
0.010613 0.001014
0.008713 -0.000214
0.006851 -0.001394
0.005034 -0.002523
0.003265 -0.003597
0.001547 -0.004612
-0.000118 -0.005566
-0.001728 -0.006454
-0.003280 -0.007272
-0.004772 -0.008017
-0.006200 -0.008681
-0.007563 -0.009260
-0.008862 -0.009751
-0.010102 -0.010154
-0.011294 -0.010475
-0.012453 -0.010721
-0.013596 -0.010904
-0.014740 -0.011038
-0.015900 -0.011134
-0.017082 -0.011198
-0.018282 -0.011230
-0.019487 -0.011224
-0.020676 -0.011170
-0.021820 -0.011056
-0.022893 -0.010868
-0.023868 -0.010597
-0.024721 -0.010237
-0.025433 -0.009785
-0.025991 -0.009241
-0.026388 -0.008605
-0.026624 -0.007882
-0.026707 -0.007078
-0.026653 -0.006203
-0.026482 -0.005268
-0.026223 -0.004289
-0.025901 -0.003282
-0.025545 -0.002266
-0.025176 -0.001261
-0.024807 -0.000281
-0.024444 0.000661
-0.024081 0.001561
-0.023704 0.002416
-0.023296 0.003229
-0.022836 0.004003
-0.022309 0.004742
-0.021701 0.005449
-0.021005 0.006125
-0.020217 0.006772
-0.019341 0.007389
-0.018386 0.007976
-0.017364 0.008533
-0.016293 0.009057
0.002487 0.034108
0.004304 0.034589
0.006172 0.034995
0.008084 0.035333
0.010029 0.035615
0.011998 0.035851
0.013978 0.036050
0.015950 0.036218
0.017894 0.036356
0.019786 0.036459
0.021604 0.036516
0.023331 0.036517
0.024950 0.036451
0.026452 0.036306
0.027825 0.036076
0.029060 0.035758
0.030149 0.035349
0.031080 0.034852
0.031847 0.034271
0.032442 0.033610
0.032863 0.032878
0.033112 0.032083
0.033196 0.031235
0.033130 0.030345
0.032935 0.029426
0.032636 0.028488
0.032256 0.027536
0.031816 0.026572
0.031333 0.025590
0.030811 0.024580
0.030252 0.023531
0.029645 0.022434
0.028980 0.021287
0.028241 0.020090
0.027414 0.018848
0.026484 0.017568
0.025439 0.016257
0.024271 0.014923
0.022973 0.013575
0.021543 0.012224
0.019984 0.010883
0.018302 0.009562
0.016510 0.008272
0.014623 0.007022
0.012660 0.005818
0.010639 0.004662
0.008576 0.003557
0.006484 0.002501
0.004373 0.001495
0.002249 0.000540
0.000117 -0.000361
-0.002013 -0.001202
-0.004131 -0.001978
-0.006224 -0.002687
-0.008278 -0.003326
-0.010278 -0.003897
-0.012213 -0.004406
-0.014073 -0.004854
-0.015850 -0.005243
-0.017536 -0.005571
-0.019118 -0.005832
-0.020587 -0.006019
-0.021939 -0.006126
-0.023182 -0.006149
-0.024327 -0.006090
-0.025398 -0.005951
-0.026422 -0.005739
-0.027428 -0.005465
-0.028441 -0.005140
-0.029474 -0.004774
-0.030521 -0.004376
-0.031561 -0.003955
-0.032562 -0.003515
-0.033482 -0.003058
-0.034284 -0.002587
-0.034932 -0.002104
-0.035399 -0.001608
-0.035664 -0.001097
-0.035716 -0.000566
-0.035551 -0.000009
-0.035175 0.000583
-0.034601 0.001220
-0.033856 0.001909
-0.032970 0.002658
-0.031981 0.003472
-0.030923 0.004354
-0.029829 0.005299
-0.028719 0.006295
-0.027602 0.007323
-0.026474 0.008360
-0.025321 0.009379
-0.024123 0.010355
-0.022860 0.011265
-0.021513 0.012091
-0.020072 0.012815
-0.018537 0.013428
-0.016910 0.013921
-0.015205 0.014295
-0.013438 0.014554
-0.011629 0.014705
-0.009803 0.014761
0.033521 0.009457
0.035101 0.009834
0.036422 0.010150
0.037488 0.010414
0.038318 0.010639
0.038938 0.010839
0.039382 0.011024
0.039691 0.011195
0.039911 0.011338
0.040097 0.011423
0.040310 0.011407
0.040604 0.011239
0.041014 0.010881
0.041530 0.010318
0.042098 0.009560
0.042631 0.008640
0.043038 0.007595
0.043241 0.006459
0.043182 0.005257
0.042824 0.004009
0.042148 0.002728
0.041152 0.001429
0.039851 0.000123
0.038270 -0.001174
0.036447 -0.002450
0.034430 -0.003696
0.032272 -0.004911
0.030033 -0.006102
0.027779 -0.007290
0.025574 -0.008504
0.023476 -0.009779
0.021520 -0.011141
0.019714 -0.012598
0.018034 -0.014135
0.016432 -0.015720
0.014858 -0.017319
0.013271 -0.018895
0.011641 -0.020422
0.009953 -0.021876
0.008200 -0.023241
0.006384 -0.024503
0.004514 -0.025653
0.002600 -0.026682
0.000657 -0.027586
-0.001304 -0.028368
-0.003271 -0.029034
-0.005236 -0.029598
-0.007194 -0.030078
-0.009143 -0.030494
-0.011084 -0.030865
-0.013017 -0.031200
-0.014941 -0.031500
-0.016847 -0.031757
-0.018714 -0.031956
-0.020518 -0.032082
-0.022228 -0.032119
-0.023815 -0.032056
-0.025252 -0.031881
-0.026515 -0.031590
-0.027585 -0.031177
-0.028450 -0.030641
-0.029100 -0.029983
-0.029533 -0.029205
-0.029757 -0.028312
-0.029792 -0.027312
-0.029670 -0.026209
-0.029436 -0.025004
-0.029143 -0.023697
-0.028845 -0.022283
-0.028586 -0.020758
-0.028394 -0.019123
-0.028269 -0.017394
-0.028185 -0.015592
-0.028099 -0.013740
-0.027963 -0.011860
-0.027733 -0.009968
-0.027372 -0.008078
-0.026854 -0.006202
-0.026162 -0.004351
-0.025288 -0.002533
-0.024233 -0.000758
-0.023007 0.000968
-0.021629 0.002644
-0.020129 0.004273
-0.018546 0.005867
-0.016928 0.007443
-0.015324 0.009025
-0.013780 0.010635
-0.012326 0.012286
-0.010968 0.013979
-0.009694 0.015697
-0.008473 0.017411
-0.007273 0.019089
-0.006063 0.020699
-0.004820 0.022211
-0.003530 0.023601
-0.002189 0.024849
-0.000798 0.025938
0.000636 0.026858
0.002104 0.027603
0.003591 0.028173
0.008891 -0.014654
0.010498 -0.014255
0.012009 -0.013931
0.013420 -0.013670
0.014727 -0.013461
0.015922 -0.013291
0.016999 -0.013151
0.017949 -0.013033
0.018769 -0.012928
0.019463 -0.012825
0.020041 -0.012720
0.020516 -0.012614
0.020905 -0.012519
0.021223 -0.012459
0.021485 -0.012459
0.021698 -0.012548
0.021865 -0.012745
0.021982 -0.013059
0.022040 -0.013492
0.022028 -0.014033
0.021935 -0.014667
0.021752 -0.015372
0.021475 -0.016129
0.021104 -0.016916
0.020640 -0.017714
0.020086 -0.018509
0.019445 -0.019289
0.018726 -0.020051
0.017937 -0.020795
0.017094 -0.021529
0.016214 -0.022266
0.015318 -0.023021
0.014426 -0.023809
0.013558 -0.024642
0.012727 -0.025522
0.011937 -0.026442
0.011186 -0.027390
0.010462 -0.028345
0.009747 -0.029286
0.009023 -0.030192
0.008269 -0.031043
0.007469 -0.031825
0.006605 -0.032528
0.005663 -0.033147
0.004630 -0.033685
0.003496 -0.034151
0.002256 -0.034559
0.000910 -0.034930
-0.000533 -0.035286
-0.002058 -0.035646
-0.003640 -0.036020
-0.005254 -0.036407
-0.006873 -0.036794
-0.008474 -0.037158
-0.010037 -0.037473
-0.011548 -0.037711
-0.012997 -0.037850
-0.014375 -0.037872
-0.015678 -0.037764
-0.016901 -0.037517
-0.018045 -0.037130
-0.019112 -0.036603
-0.020107 -0.035945
-0.021042 -0.035167
-0.021932 -0.034287
-0.022793 -0.033328
-0.023643 -0.032313
-0.024496 -0.031262
-0.025362 -0.030193
-0.026242 -0.029109
-0.027128 -0.028005
-0.028006 -0.026869
-0.028859 -0.025680
-0.029664 -0.024422
-0.030397 -0.023081
-0.031035 -0.021654
-0.031554 -0.020141
-0.031932 -0.018552
-0.032151 -0.016898
-0.032199 -0.015193
-0.032070 -0.013454
-0.031770 -0.011698
-0.031311 -0.009937
-0.030713 -0.008187
-0.030003 -0.006455
-0.029208 -0.004749
-0.028360 -0.003068
-0.027485 -0.001409
-0.026607 0.000238
-0.025745 0.001882
-0.024907 0.003529
-0.024097 0.005178
-0.023307 0.006823
-0.022524 0.008449
-0.021730 0.010037
-0.020905 0.011568
-0.020027 0.013021
-0.019081 0.014377
-0.018052 0.015624
-0.016933 0.016750
-0.015721 0.017749
-0.026745 0.030478
-0.024992 0.030980
-0.023121 0.031514
-0.021179 0.032061
-0.019218 0.032602
-0.017275 0.033123
-0.015375 0.033618
-0.013524 0.034088
-0.011709 0.034540
-0.009907 0.034988
-0.008092 0.035441
-0.006241 0.035907
-0.004337 0.036389
-0.002372 0.036887
-0.000350 0.037398
0.001714 0.037921
0.003800 0.038452
0.005880 0.038989
0.007929 0.039528
0.009919 0.040064
0.011825 0.040593
0.013625 0.041109
0.015299 0.041609
0.016838 0.042092
0.018238 0.042558
0.019508 0.043011
0.020667 0.043453
0.021743 0.043887
0.022768 0.044309
0.023769 0.044707
0.024766 0.045061
0.025758 0.045347
0.026726 0.045545
0.027633 0.045638
0.028428 0.045619
0.029062 0.045484
0.029486 0.045234
0.029663 0.044872
0.029565 0.044401
0.029173 0.043825
0.028479 0.043153
0.027485 0.042395
0.026206 0.041566
0.024667 0.040684
0.022904 0.039770
0.020962 0.038845
0.018892 0.037929
0.016737 0.037037
0.014534 0.036178
0.012302 0.035352
0.010041 0.034553
0.007738 0.033771
0.005371 0.032995
0.002922 0.032216
0.000376 0.031426
-0.002271 0.030621
-0.005017 0.029795
-0.007852 0.028947
-0.010761 0.028075
-0.013723 0.027180
-0.016712 0.026266
-0.019695 0.025336
-0.022638 0.024400
-0.025513 0.023465
-0.028298 0.022538
-0.030983 0.021629
-0.033574 0.020744
-0.036085 0.019892
-0.038543 0.019080
-0.040974 0.018313
-0.043394 0.017594
-0.045803 0.016923
-0.048176 0.016299
-0.050468 0.015719
-0.052624 0.015181
-0.054585 0.014686
-0.056300 0.014235
-0.057725 0.013828
-0.058828 0.013467
-0.059587 0.013155
-0.059992 0.012894
-0.060047 0.012687
-0.059767 0.012536
-0.059185 0.012447
-0.058349 0.012424
-0.057321 0.012475
-0.056171 0.012606
-0.054971 0.012819
-0.053780 0.013109
-0.052637 0.013458
-0.051553 0.013841
-0.050506 0.014225
-0.049455 0.014582
-0.048343 0.014889
-0.047113 0.015131
-0.045715 0.015300
-0.044112 0.015391
-0.042280 0.015401
-0.040210 0.015331
-0.037906 0.015178
-0.035384 0.014946
0.019355 -0.042172
0.021085 -0.041744
0.022777 -0.041343
0.024418 -0.040957
0.025995 -0.040572
0.027500 -0.040175
0.028926 -0.039757
0.030265 -0.039312
0.031512 -0.038842
0.032663 -0.038354
0.033718 -0.037860
0.034676 -0.037374
0.035541 -0.036912
0.036311 -0.036486
0.036978 -0.036103
0.037533 -0.035765
0.037961 -0.035471
0.038249 -0.035213
0.038383 -0.034983
0.038354 -0.034773
0.038157 -0.034575
0.037790 -0.034382
0.037259 -0.034188
0.036572 -0.033991
0.035745 -0.033787
0.034798 -0.033580
0.033753 -0.033373
0.032636 -0.033176
0.031475 -0.033001
0.030295 -0.032862
0.029118 -0.032770
0.027957 -0.032730
0.026814 -0.032739
0.025682 -0.032787
0.024548 -0.032856
0.023392 -0.032929
0.022199 -0.032988
0.020954 -0.033018
0.019648 -0.033009
0.018274 -0.032957
0.016830 -0.032859
0.015319 -0.032720
0.013747 -0.032543
0.012121 -0.032337
0.010451 -0.032108
0.008749 -0.031866
0.007029 -0.031620
0.005303 -0.031377
0.003585 -0.031146
0.001884 -0.030928
0.000212 -0.030721
-0.001427 -0.030520
-0.003025 -0.030312
-0.004579 -0.030088
-0.006084 -0.029836
-0.007536 -0.029547
-0.008930 -0.029217
-0.010260 -0.028843
-0.011519 -0.028425
-0.012702 -0.027967
-0.013802 -0.027472
-0.014815 -0.026946
-0.015736 -0.026390
-0.016568 -0.025808
-0.017313 -0.025201
-0.017979 -0.024568
-0.018575 -0.023909
-0.019112 -0.023222
-0.019600 -0.022503
-0.020044 -0.021752
-0.020447 -0.020967
-0.020802 -0.020148
-0.021100 -0.019299
-0.021329 -0.018422
-0.021476 -0.017522
-0.021528 -0.016603
-0.021477 -0.015669
-0.021314 -0.014725
-0.021037 -0.013771
-0.020645 -0.012809
-0.020140 -0.011839
-0.019527 -0.010859
-0.018815 -0.009869
-0.018016 -0.008865
-0.017140 -0.007848
-0.016200 -0.006814
-0.015206 -0.005767
-0.014164 -0.004708
-0.013076 -0.003643
-0.011942 -0.002582
-0.010756 -0.001532
-0.009511 -0.000505
-0.008205 0.000491
-0.006836 0.001447
-0.005406 0.002359
-0.003923 0.003221
-0.002398 0.004031
-0.000846 0.004788
0.000717 0.005495
0.002274 0.006154
0.003808 0.006770
-0.011665 -0.026166
-0.009887 -0.025671
-0.008094 -0.025154
-0.006298 -0.024622
-0.004510 -0.024077
-0.002740 -0.023521
-0.000992 -0.022954
0.000732 -0.022374
0.002433 -0.021783
0.004111 -0.021180
0.005765 -0.020570
0.007393 -0.019955
0.008993 -0.019340
0.010561 -0.018732
0.012094 -0.018135
0.013591 -0.017557
0.015050 -0.017003
0.016473 -0.016480
0.017860 -0.015992
0.019207 -0.015540
0.020509 -0.015121
0.021755 -0.014731
0.022931 -0.014366
0.024025 -0.014018
0.025024 -0.013680
0.025923 -0.013343
0.026719 -0.013002
0.027410 -0.012651
0.027996 -0.012290
0.028473 -0.011926
0.028836 -0.011571
0.029085 -0.011241
0.029222 -0.010951
0.029255 -0.010718
0.029195 -0.010556
0.029055 -0.010472
0.028843 -0.010470
0.028558 -0.010546
0.028194 -0.010690
0.027734 -0.010886
0.027159 -0.011120
0.026451 -0.011376
0.025593 -0.011640
0.024577 -0.011900
0.023402 -0.012144
0.022074 -0.012362
0.020602 -0.012544
0.019000 -0.012684
0.017282 -0.012780
0.015465 -0.012834
0.013569 -0.012854
0.011616 -0.012851
0.009630 -0.012834
0.007636 -0.012814
0.005655 -0.012793
0.003702 -0.012773
0.001787 -0.012747
-0.000087 -0.012709
-0.001921 -0.012648
-0.003714 -0.012559
-0.005470 -0.012439
-0.007191 -0.012289
-0.008879 -0.012111
-0.010539 -0.011911
-0.012174 -0.011694
-0.013791 -0.011465
-0.015396 -0.011230
-0.016999 -0.010995
-0.018607 -0.010765
-0.020226 -0.010545
-0.021858 -0.010334
-0.023495 -0.010130
-0.025126 -0.009923
-0.026732 -0.009700
-0.028292 -0.009448
-0.029784 -0.009153
-0.031184 -0.008804
-0.032470 -0.008395
-0.033622 -0.007926
-0.034619 -0.007404
-0.035445 -0.006835
-0.036091 -0.006233
-0.036550 -0.005608
-0.036823 -0.004969
-0.036917 -0.004325
-0.036843 -0.003684
-0.036620 -0.003052
-0.036274 -0.002433
-0.035832 -0.001829
-0.035325 -0.001238
-0.034782 -0.000656
-0.034224 -0.000075
-0.033659 0.000515
-0.033084 0.001120
-0.032483 0.001742
-0.031835 0.002376
-0.031114 0.003015
-0.030296 0.003646
-0.029360 0.004261
-0.028291 0.004851
-0.027082 0.005414
0.021356 -0.045125
0.022999 -0.044699
0.024599 -0.044235
0.026126 -0.043719
0.027555 -0.043138
0.028872 -0.042481
0.030068 -0.041744
0.031138 -0.040926
0.032083 -0.040032
0.032907 -0.039075
0.033620 -0.038070
0.034236 -0.037039
0.034776 -0.036006
0.035262 -0.034999
0.035718 -0.034044
0.036163 -0.033164
0.036609 -0.032375
0.037051 -0.031683
0.037473 -0.031083
0.037848 -0.030562
0.038143 -0.030102
0.038331 -0.029682
0.038387 -0.029281
0.038297 -0.028878
0.038056 -0.028456
0.037665 -0.027998
0.037130 -0.027493
0.036458 -0.026936
0.035660 -0.026328
0.034745 -0.025676
0.033727 -0.024995
0.032621 -0.024302
0.031444 -0.023620
0.030212 -0.022968
0.028940 -0.022363
0.027633 -0.021816
0.026294 -0.021330
0.024915 -0.020902
0.023486 -0.020524
0.021996 -0.020186
0.020437 -0.019878
0.018807 -0.019587
0.017107 -0.019303
0.015343 -0.019017
0.013522 -0.018717
0.011651 -0.018396
0.009736 -0.018043
0.007784 -0.017652
0.005799 -0.017220
0.003788 -0.016747
0.001759 -0.016234
-0.000280 -0.015687
-0.002321 -0.015113
-0.004356 -0.014518
-0.006378 -0.013910
-0.008379 -0.013295
-0.010349 -0.012682
-0.012273 -0.012078
-0.014136 -0.011491
-0.015922 -0.010932
-0.017615 -0.010405
-0.019200 -0.009918
-0.020668 -0.009473
-0.022012 -0.009071
-0.023232 -0.008708
-0.024335 -0.008379
-0.025333 -0.008076
-0.026243 -0.007789
-0.027085 -0.007505
-0.027880 -0.007215
-0.028644 -0.006907
-0.029388 -0.006571
-0.030116 -0.006202
-0.030822 -0.005799
-0.031491 -0.005364
-0.032103 -0.004906
-0.032632 -0.004437
-0.033049 -0.003970
-0.033331 -0.003516
-0.033455 -0.003085
-0.033405 -0.002685
-0.033171 -0.002318
-0.032750 -0.001985
-0.032144 -0.001685
-0.031363 -0.001413
-0.030422 -0.001162
-0.029342 -0.000926
-0.028149 -0.000694
-0.026867 -0.000457
-0.025523 -0.000205
-0.024137 0.000068
-0.022724 0.000365
-0.021291 0.000682
-0.019838 0.001011
-0.018358 0.001338
-0.016844 0.001650
-0.015286 0.001935
-0.013683 0.002182
-0.012035 0.002387
-0.010344 0.002546
-0.008619 0.002660
0.002362 0.051213
0.004194 0.051725
0.006021 0.052151
0.007828 0.052496
0.009607 0.052771
0.011350 0.052989
0.013054 0.053161
0.014715 0.053298
0.016327 0.053405
0.017878 0.053480
0.019356 0.053514
0.020747 0.053495
0.022039 0.053408
0.023220 0.053238
0.024282 0.052971
0.025217 0.052594
0.026019 0.052099
0.026680 0.051479
0.027195 0.050731
0.027559 0.049855
0.027774 0.048855
0.027841 0.047739
0.027769 0.046518
0.027570 0.045207
0.027261 0.043823
0.026863 0.042386
0.026399 0.040915
0.025890 0.039425
0.025351 0.037930
0.024792 0.036436
0.024213 0.034943
0.023610 0.033449
0.022975 0.031948
0.022297 0.030436
0.021569 0.028910
0.020782 0.027369
0.019932 0.025814
0.019015 0.024251
0.018029 0.022685
0.016974 0.021126
0.015852 0.019584
0.014668 0.018069
0.013427 0.016592
0.012137 0.015163
0.010804 0.013792
0.009436 0.012487
0.008038 0.011254
0.006614 0.010097
0.005165 0.009018
0.003691 0.008016
0.002190 0.007091
0.000664 0.006241
-0.000881 0.005465
-0.002439 0.004763
-0.003998 0.004139
-0.005548 0.003595
-0.007078 0.003136
-0.008579 0.002766
-0.010042 0.002491
-0.011459 0.002316
-0.012823 0.002245
-0.014128 0.002280
-0.015368 0.002422
-0.016541 0.002671
-0.017645 0.003023
-0.018685 0.003470
-0.019666 0.004006
-0.020602 0.004619
-0.021504 0.005299
-0.022388 0.006032
-0.023262 0.006810
-0.024129 0.007623
-0.024979 0.008466
-0.025799 0.009337
-0.026567 0.010235
-0.027261 0.011162
-0.027864 0.012121
-0.028362 0.013113
-0.028744 0.014137
-0.029007 0.015195
-0.029149 0.016283
-0.029172 0.017399
-0.029080 0.018538
-0.028878 0.019694
-0.028572 0.020859
-0.028169 0.022025
-0.027678 0.023180
-0.027108 0.024315
-0.026469 0.025418
-0.025770 0.026477
-0.025017 0.027484
-0.024214 0.028430
-0.023360 0.029308
-0.022453 0.030112
-0.021491 0.030837
-0.020475 0.031478
-0.019406 0.032029
-0.018293 0.032486
-0.017141 0.032844
-0.015962 0.033098
-0.014763 0.033245
-0.009683 0.034838
-0.008032 0.035350
-0.006367 0.035864
-0.004692 0.036379
-0.003013 0.036899
-0.001334 0.037423
0.000337 0.037947
0.001990 0.038463
0.003615 0.038962
0.005201 0.039434
0.006737 0.039868
0.008214 0.040254
0.009623 0.040586
0.010956 0.040858
0.012203 0.041066
0.013354 0.041206
0.014399 0.041277
0.015331 0.041278
0.016144 0.041211
0.016834 0.041078
0.017403 0.040885
0.017857 0.040637
0.018205 0.040345
0.018464 0.040015
0.018647 0.039658
0.018769 0.039277
0.018839 0.038876
0.018860 0.038450
0.018829 0.037992
0.018739 0.037491
0.018581 0.036937
0.018342 0.036319
0.018013 0.035629
0.017581 0.034860
0.017036 0.034009
0.016372 0.033075
0.015581 0.032061
0.014662 0.030972
0.013617 0.029814
0.012449 0.028597
0.011168 0.027334
0.009785 0.026037
0.008314 0.024719
0.006766 0.023395
0.005152 0.022075
0.003480 0.020768
0.001753 0.019480
-0.000026 0.018213
-0.001857 0.016968
-0.003737 0.015744
-0.005661 0.014541
-0.007617 0.013364
-0.009596 0.012217
-0.011584 0.011106
-0.013568 0.010038
-0.015534 0.009018
-0.017469 0.008052
-0.019362 0.007142
-0.021199 0.006290
-0.022971 0.005498
-0.024665 0.004767
-0.026277 0.004096
-0.027806 0.003485
-0.029259 0.002928
-0.030653 0.002417
-0.032011 0.001940
-0.033359 0.001483
-0.034720 0.001030
-0.036106 0.000570
-0.037515 0.000099
-0.038930 -0.000379
-0.040321 -0.000851
-0.041653 -0.001302
-0.042890 -0.001712
-0.044000 -0.002066
-0.044956 -0.002351
-0.045738 -0.002557
-0.046328 -0.002677
-0.046718 -0.002708
-0.046903 -0.002649
-0.046886 -0.002501
-0.046677 -0.002270
-0.046298 -0.001964
-0.045775 -0.001597
-0.045143 -0.001187
-0.044438 -0.000755
-0.043693 -0.000325
-0.042935 0.000081
-0.042178 0.000447
-0.041422 0.000766
-0.040652 0.001038
-0.039844 0.001273
-0.038971 0.001482
-0.038006 0.001677
-0.036928 0.001871
-0.035723 0.002069
-0.034385 0.002278
-0.032916 0.002501
-0.031323 0.002738
-0.029620 0.002991
-0.027821 0.003256
-0.034366 0.019539
-0.032585 0.020056
-0.030694 0.020585
-0.028736 0.021109
-0.026758 0.021610
-0.024802 0.022075
-0.022896 0.022494
-0.021055 0.022866
-0.019278 0.023194
-0.017555 0.023485
-0.015869 0.023746
-0.014206 0.023986
-0.012557 0.024208
-0.010917 0.024416
-0.009289 0.024613
-0.007674 0.024798
-0.006079 0.024969
-0.004510 0.025124
-0.002974 0.025259
-0.001480 0.025371
-0.000040 0.025457
0.001331 0.025512
0.002619 0.025537
0.003814 0.025532
0.004907 0.025497
0.005898 0.025438
0.006789 0.025359
0.007588 0.025261
0.008300 0.025147
0.008927 0.025009
0.009465 0.024840
0.009902 0.024630
0.010224 0.024368
0.010414 0.024051
0.010457 0.023674
0.010341 0.023240
0.010058 0.022750
0.009601 0.022207
0.008968 0.021616
0.008158 0.020980
0.007175 0.020306
0.006026 0.019599
0.004722 0.018868
0.003279 0.018120
0.001712 0.017363
0.000041 0.016601
-0.001719 0.015839
-0.003555 0.015073
-0.005459 0.014300
-0.007426 0.013511
-0.009454 0.012703
-0.011539 0.011876
-0.013672 0.011039
-0.015842 0.010206
-0.018035 0.009393
-0.020235 0.008617
-0.022427 0.007893
-0.024597 0.007234
-0.026731 0.006648
-0.028816 0.006144
-0.030843 0.005727
-0.032799 0.005402
-0.034673 0.005169
-0.036459 0.005026
-0.038156 0.004964
-0.039771 0.004970
-0.041318 0.005026
-0.042822 0.005108
-0.044308 0.005196
-0.045800 0.005271
-0.047310 0.005324
-0.048829 0.005355
-0.050332 0.005374
-0.051781 0.005398
-0.053129 0.005446
-0.054333 0.005537
-0.055353 0.005687
-0.056157 0.005909
-0.056722 0.006212
-0.057035 0.006604
-0.057087 0.007088
-0.056881 0.007667
-0.056426 0.008337
-0.055736 0.009095
-0.054833 0.009933
-0.053744 0.010838
-0.052500 0.011797
-0.051133 0.012791
-0.049679 0.013798
-0.048173 0.014795
-0.046642 0.015757
-0.045103 0.016664
-0.043553 0.017504
-0.041978 0.018269
-0.040357 0.018959
-0.038665 0.019577
-0.036887 0.020125
-0.035013 0.020607
-0.033042 0.021023
-0.030981 0.021377
-0.028840 0.021672
0.008635 0.006517
0.010390 0.007014
0.012163 0.007538
0.013931 0.008079
0.015673 0.008630
0.017372 0.009184
0.019015 0.009738
0.020594 0.010289
0.022100 0.010833
0.023525 0.011361
0.024859 0.011866
0.026096 0.012336
0.027235 0.012761
0.028281 0.013131
0.029249 0.013437
0.030158 0.013671
0.031031 0.013824
0.031888 0.013891
0.032734 0.013869
0.033563 0.013761
0.034352 0.013573
0.035075 0.013317
0.035705 0.013004
0.036224 0.012650
0.036623 0.012272
0.036906 0.011889
0.037083 0.011519
0.037166 0.011178
0.037167 0.010879
0.037091 0.010624
0.036935 0.010403
0.036696 0.010197
0.036373 0.009979
0.035973 0.009716
0.035506 0.009377
0.034986 0.008934
0.034420 0.008367
0.033804 0.007665
0.033117 0.006831
0.032330 0.005882
0.031409 0.004838
0.030327 0.003726
0.029060 0.002572
0.027601 0.001402
0.025949 0.000242
0.024116 -0.000884
0.022118 -0.001953
0.019979 -0.002947
0.017722 -0.003852
0.015369 -0.004663
0.012942 -0.005383
0.010463 -0.006027
0.007951 -0.006612
0.005429 -0.007158
0.002917 -0.007685
0.000427 -0.008206
-0.002031 -0.008729
-0.004453 -0.009254
-0.006832 -0.009773
-0.009159 -0.010275
-0.011423 -0.010744
-0.013610 -0.011162
-0.015712 -0.011515
-0.017717 -0.011789
-0.019620 -0.011977
-0.021418 -0.012072
-0.023112 -0.012075
-0.024714 -0.011990
-0.026242 -0.011827
-0.027723 -0.011598
-0.029185 -0.011315
-0.030656 -0.010987
-0.032151 -0.010614
-0.033668 -0.010191
-0.035190 -0.009708
-0.036683 -0.009156
-0.038099 -0.008530
-0.039385 -0.007833
-0.040485 -0.007067
-0.041356 -0.006242
-0.041962 -0.005364
-0.042279 -0.004443
-0.042296 -0.003487
-0.042012 -0.002505
-0.041437 -0.001506
-0.040590 -0.000501
-0.039502 0.000499
-0.038218 0.001486
-0.036790 0.002453
-0.035279 0.003398
-0.033745 0.004326
-0.032243 0.005246
-0.030810 0.006176
-0.029457 0.007128
-0.028173 0.008111
-0.026924 0.009121
-0.025669 0.010146
-0.024366 0.011163
-0.022980 0.012147
-0.021490 0.013071
-0.019885 0.013913
0.054812 0.027245
0.056584 0.027765
0.058182 0.028297
0.059614 0.028860
0.060895 0.029473
0.062044 0.030150
0.063079 0.030900
0.064019 0.031723
0.064875 0.032605
0.065654 0.033523
0.066362 0.034444
0.067001 0.035329
0.067568 0.036142
0.068056 0.036851
0.068447 0.037439
0.068711 0.037896
0.068814 0.038227
0.068717 0.038445
0.068389 0.038563
0.067805 0.038601
0.066953 0.038573
0.065835 0.038494
0.064461 0.038378
0.062854 0.038234
0.061043 0.038072
0.059063 0.037895
0.056950 0.037704
0.054742 0.037493
0.052476 0.037250
0.050182 0.036956
0.047889 0.036594
0.045618 0.036145
0.043380 0.035600
0.041174 0.034958
0.038993 0.034227
0.036820 0.033423
0.034637 0.032566
0.032427 0.031675
0.030180 0.030767
0.027888 0.029857
0.025551 0.028955
0.023176 0.028069
0.020771 0.027206
0.018349 0.026368
0.015924 0.025560
0.013510 0.024781
0.011122 0.024031
0.008771 0.023308
0.006468 0.022608
0.004222 0.021932
0.002039 0.021278
-0.000074 0.020649
-0.002110 0.020049
-0.004061 0.019485
-0.005916 0.018959
-0.007666 0.018475
-0.009298 0.018031
-0.010801 0.017624
-0.012164 0.017246
-0.013380 0.016891
-0.014441 0.016552
-0.015343 0.016223
-0.016085 0.015902
-0.016673 0.015587
-0.017119 0.015281
-0.017440 0.014988
-0.017659 0.014714
-0.017801 0.014465
-0.017891 0.014250
-0.017949 0.014073
-0.017991 0.013939
-0.018019 0.013847
-0.018032 0.013790
-0.018017 0.013760
-0.017960 0.013745
-0.017844 0.013729
-0.017654 0.013700
-0.017377 0.013646
-0.017006 0.013557
-0.016536 0.013426
-0.015967 0.013249
-0.015304 0.013027
-0.014558 0.012763
-0.013744 0.012465
-0.012882 0.012145
-0.011994 0.011813
-0.011101 0.011483
-0.010222 0.011165
-0.009367 0.010863
-0.008537 0.010579
-0.007727 0.010306
-0.006924 0.010033
-0.006113 0.009745
-0.005282 0.009427
-0.004419 0.009066
-0.003521 0.008648
-0.002586 0.008167
-0.001618 0.007616
-0.000624 0.006995
0.000387 0.006307
0.001405 0.005557
0.002087 -0.031408
0.003789 -0.030946
0.005517 -0.030425
0.007242 -0.029851
0.008937 -0.029229
0.010581 -0.028565
0.012160 -0.027865
0.013672 -0.027133
0.015125 -0.026376
0.016536 -0.025600
0.017929 -0.024816
0.019330 -0.024035
0.020759 -0.023269
0.022230 -0.022531
0.023743 -0.021826
0.025289 -0.021159
0.026842 -0.020531
0.028368 -0.019941
0.029829 -0.019385
0.031187 -0.018862
0.032408 -0.018367
0.033467 -0.017896
0.034346 -0.017444
0.035038 -0.017004
0.035547 -0.016567
0.035890 -0.016122
0.036092 -0.015660
0.036186 -0.015170
0.036209 -0.014647
0.036190 -0.014094
0.036151 -0.013523
0.036098 -0.012951
0.036024 -0.012399
0.035912 -0.011886
0.035734 -0.011426
0.035461 -0.011027
0.035062 -0.010695
0.034508 -0.010430
0.033774 -0.010230
0.032842 -0.010093
0.031698 -0.010014
0.030339 -0.009987
0.028771 -0.010004
0.027008 -0.010058
0.025072 -0.010137
0.022994 -0.010232
0.020807 -0.010329
0.018544 -0.010419
0.016234 -0.010493
0.013899 -0.010544
0.011550 -0.010574
0.009191 -0.010584
0.006822 -0.010583
0.004446 -0.010579
0.002064 -0.010579
-0.000315 -0.010589
-0.002681 -0.010614
-0.005024 -0.010656
-0.007332 -0.010713
-0.009591 -0.010784
-0.011784 -0.010863
-0.013897 -0.010941
-0.015914 -0.011012
-0.017828 -0.011066
-0.019635 -0.011095
-0.021341 -0.011092
-0.022959 -0.011051
-0.024509 -0.010971
-0.026016 -0.010853
-0.027505 -0.010703
-0.028996 -0.010530
-0.030493 -0.010342
-0.031985 -0.010147
-0.033440 -0.009949
-0.034817 -0.009747
-0.036068 -0.009539
-0.037150 -0.009319
-0.038025 -0.009081
-0.038665 -0.008818
-0.039053 -0.008524
-0.039178 -0.008190
-0.039044 -0.007809
-0.038661 -0.007375
-0.038053 -0.006881
-0.037250 -0.006321
-0.036288 -0.005691
-0.035203 -0.004993
-0.034031 -0.004229
-0.032804 -0.003411
-0.031546 -0.002556
-0.030270 -0.001683
-0.028981 -0.000812
-0.027674 0.000038
-0.026334 0.000853
-0.024945 0.001624
-0.023487 0.002346
-0.021946 0.003018
-0.020313 0.003639
-0.018585 0.004211
-0.016766 0.004735
-0.014867 0.005213
0.018735 0.041388
0.020565 0.041889
0.022401 0.042359
0.024220 0.042797
0.025998 0.043207
0.027712 0.043595
0.029345 0.043967
0.030880 0.044326
0.032300 0.044671
0.033590 0.045001
0.034735 0.045311
0.035722 0.045597
0.036547 0.045851
0.037210 0.046065
0.037724 0.046225
0.038110 0.046315
0.038403 0.046311
0.038648 0.046187
0.038888 0.045916
0.039149 0.045484
0.039435 0.044896
0.039727 0.044176
0.039993 0.043362
0.040206 0.042498
0.040347 0.041623
0.040406 0.040770
0.040375 0.039962
0.040245 0.039211
0.040000 0.038519
0.039625 0.037876
0.039100 0.037270
0.038413 0.036681
0.037560 0.036087
0.036549 0.035465
0.035402 0.034788
0.034152 0.034031
0.032837 0.033169
0.031491 0.032184
0.030134 0.031073
0.028764 0.029852
0.027361 0.028551
0.025900 0.027208
0.024356 0.025860
0.022715 0.024541
0.020969 0.023273
0.019118 0.022074
0.017165 0.020951
0.015111 0.019907
0.012959 0.018934
0.010714 0.018023
0.008385 0.017161
0.005986 0.016337
0.003535 0.015541
0.001053 0.014766
-0.001439 0.014013
-0.003925 0.013284
-0.006395 0.012591
-0.008847 0.011946
-0.011277 0.011366
-0.013669 0.010862
-0.016003 0.010444
-0.018256 0.010109
-0.020407 0.009854
-0.022441 0.009669
-0.024351 0.009541
-0.026135 0.009455
-0.027795 0.009397
-0.029336 0.009351
-0.030758 0.009306
-0.032058 0.009253
-0.033229 0.009195
-0.034264 0.009142
-0.035162 0.009114
-0.035933 0.009141
-0.036595 0.009260
-0.037175 0.009510
-0.037690 0.009918
-0.038141 0.010498
-0.038503 0.011238
-0.038732 0.012107
-0.038779 0.013064
-0.038606 0.014066
-0.038187 0.015076
-0.037514 0.016059
-0.036593 0.016989
-0.035442 0.017841
-0.034088 0.018599
-0.032561 0.019251
-0.030893 0.019795
-0.029117 0.020234
-0.027265 0.020585
-0.025374 0.020872
-0.023485 0.021126
-0.021641 0.021379
-0.019884 0.021659
-0.018239 0.021980
-0.016711 0.022336
-0.015281 0.022701
-0.013915 0.023040
-0.012576 0.023314
-0.011231 0.023490
0.030586 -0.001282
0.032360 -0.000755
0.034141 -0.000232
0.035940 0.000298
0.037764 0.000845
0.039616 0.001416
0.041486 0.002008
0.043355 0.002614
0.045199 0.003218
0.046991 0.003798
0.048708 0.004333
0.050330 0.004799
0.051840 0.005176
0.053221 0.005447
0.054452 0.005603
0.055514 0.005639
0.056387 0.005560
0.057052 0.005371
0.057499 0.005084
0.057723 0.004711
0.057728 0.004268
0.057529 0.003772
0.057147 0.003243
0.056610 0.002698
0.055948 0.002154
0.055194 0.001620
0.054376 0.001100
0.053523 0.000582
0.052660 0.000048
0.051810 -0.000528
0.050991 -0.001173
0.050213 -0.001907
0.049470 -0.002741
0.048740 -0.003672
0.047986 -0.004686
0.047166 -0.005764
0.046240 -0.006884
0.045173 -0.008028
0.043941 -0.009178
0.042529 -0.010317
0.040932 -0.011431
0.039157 -0.012507
0.037217 -0.013535
0.035131 -0.014504
0.032925 -0.015412
0.030630 -0.016260
0.028279 -0.017054
0.025908 -0.017809
0.023552 -0.018541
0.021245 -0.019266
0.019014 -0.019995
0.016875 -0.020730
0.014831 -0.021464
0.012877 -0.022186
0.011000 -0.022880
0.009183 -0.023531
0.007414 -0.024127
0.005684 -0.024660
0.003986 -0.025124
0.002321 -0.025514
0.000694 -0.025827
-0.000889 -0.026061
-0.002420 -0.026215
-0.003896 -0.026293
-0.005315 -0.026299
-0.006679 -0.026241
-0.007992 -0.026129
-0.009262 -0.025975
-0.010494 -0.025785
-0.011690 -0.025564
-0.012850 -0.025311
-0.013967 -0.025020
-0.015030 -0.024682
-0.016026 -0.024289
-0.016938 -0.023834
-0.017752 -0.023312
-0.018452 -0.022722
-0.019025 -0.022065
-0.019461 -0.021343
-0.019753 -0.020560
-0.019897 -0.019723
-0.019894 -0.018837
-0.019752 -0.017909
-0.019484 -0.016947
-0.019108 -0.015955
-0.018645 -0.014939
-0.018120 -0.013902
-0.017555 -0.012844
-0.016965 -0.011767
-0.016359 -0.010674
-0.015736 -0.009571
-0.015089 -0.008466
-0.014409 -0.007369
-0.013684 -0.006292
-0.012908 -0.005246
-0.012076 -0.004241
-0.011190 -0.003287
-0.010252 -0.002390
-0.009270 -0.001554
-0.008253 -0.000784
-0.007213 -0.000079
0.031167 0.026619
0.032950 0.027117
0.034644 0.027627
0.036248 0.028149
0.037762 0.028683
0.039188 0.029225
0.040526 0.029765
0.041771 0.030290
0.042913 0.030779
0.043941 0.031206
0.044847 0.031542
0.045628 0.031758
0.046285 0.031831
0.046827 0.031743
0.047255 0.031489
0.047570 0.031077
0.047760 0.030528
0.047810 0.029869
0.047699 0.029133
0.047411 0.028348
0.046932 0.027539
0.046261 0.026722
0.045401 0.025907
0.044366 0.025100
0.043174 0.024306
0.041843 0.023524
0.040392 0.022750
0.038838 0.021973
0.037196 0.021176
0.035485 0.020338
0.033725 0.019435
0.031941 0.018446
0.030152 0.017356
0.028374 0.016159
0.026608 0.014862
0.024848 0.013483
0.023076 0.012044
0.021275 0.010567
0.019427 0.009073
0.017521 0.007579
0.015552 0.006100
0.013520 0.004650
0.011428 0.003242
0.009280 0.001888
0.007080 0.000597
0.004833 -0.000622
0.002544 -0.001766
0.000219 -0.002835
-0.002132 -0.003828
-0.004494 -0.004747
-0.006849 -0.005593
-0.009176 -0.006365
-0.011453 -0.007062
-0.013660 -0.007682
-0.015780 -0.008228
-0.017795 -0.008706
-0.019692 -0.009124
-0.021454 -0.009488
-0.023068 -0.009805
-0.024519 -0.010077
-0.025797 -0.010301
-0.026892 -0.010472
-0.027804 -0.010585
-0.028538 -0.010632
-0.029113 -0.010608
-0.029553 -0.010509
-0.029889 -0.010329
-0.030155 -0.010067
-0.030383 -0.009715
-0.030594 -0.009268
-0.030802 -0.008719
-0.031007 -0.008063
-0.031197 -0.007301
-0.031349 -0.006444
-0.031436 -0.005506
-0.031424 -0.004506
-0.031283 -0.003462
-0.030984 -0.002388
-0.030507 -0.001295
-0.029833 -0.000189
-0.028955 0.000925
-0.027874 0.002041
-0.026596 0.003156
-0.025144 0.004267
-0.023546 0.005373
-0.021843 0.006472
-0.020077 0.007569
-0.018294 0.008669
-0.016532 0.009776
-0.014820 0.010895
-0.013173 0.012022
-0.011591 0.013150
-0.010063 0.014263
-0.008569 0.015341
-0.007090 0.016363
-0.005612 0.017310
-0.004124 0.018162
-0.002626 0.018903
-0.001124 0.019517
0.000372 0.019991
0.001850 0.020316
0.019274 -0.007813
0.020848 -0.007475
0.022363 -0.007209
0.023754 -0.006981
0.024968 -0.006759
0.025967 -0.006518
0.026722 -0.006240
0.027212 -0.005917
0.027424 -0.005548
0.027347 -0.005143
0.026982 -0.004717
0.026343 -0.004288
0.025458 -0.003881
0.024372 -0.003522
0.023143 -0.003243
0.021838 -0.003078
0.020524 -0.003059
0.019251 -0.003210
0.018044 -0.003535
0.016891 -0.004017
0.015750 -0.004618
0.014568 -0.005298
0.013290 -0.006017
0.011877 -0.006742
0.010300 -0.007452
0.008541 -0.008131
0.006594 -0.008771
0.004457 -0.009370
0.002140 -0.009930
-0.000341 -0.010455
-0.002958 -0.010950
-0.005678 -0.011423
-0.008458 -0.011881
-0.011255 -0.012332
-0.014030 -0.012781
-0.016746 -0.013232
-0.019383 -0.013686
-0.021930 -0.014134
-0.024386 -0.014566
-0.026750 -0.014971
-0.029023 -0.015339
-0.031203 -0.015664
-0.033287 -0.015946
-0.035275 -0.016185
-0.037170 -0.016384
-0.038979 -0.016549
-0.040713 -0.016687
-0.042385 -0.016804
-0.044003 -0.016905
-0.045570 -0.016990
-0.047083 -0.017054
-0.048537 -0.017086
-0.049929 -0.017068
-0.051262 -0.016978
-0.052545 -0.016792
-0.053790 -0.016486
-0.055003 -0.016044
-0.056173 -0.015460
-0.057273 -0.014743
-0.058257 -0.013913
-0.059078 -0.012994
-0.059693 -0.012012
-0.060070 -0.010993
-0.060192 -0.009957
-0.060056 -0.008922
-0.059674 -0.007903
-0.059066 -0.006914
-0.058262 -0.005964
-0.057296 -0.005057
-0.056203 -0.004189
-0.055023 -0.003349
-0.053796 -0.002512
-0.052566 -0.001646
-0.051377 -0.000716
-0.050267 0.000312
-0.049254 0.001457
-0.048331 0.002721
-0.047460 0.004083
-0.046587 0.005510
-0.045648 0.006959
-0.044585 0.008391
-0.043354 0.009772
-0.041925 0.011076
-0.040285 0.012283
-0.038435 0.013378
-0.036386 0.014352
-0.034159 0.015200
-0.031783 0.015924
-0.029293 0.016528
-0.026725 0.017027
-0.024121 0.017437
-0.021517 0.017782
-0.018950 0.018085
-0.016446 0.018368
-0.014020 0.018641
-0.011674 0.018907
-0.009398 0.019155
-0.007176 0.019370
-0.004992 0.019532
-0.002836 0.019628
-0.000702 0.019645
0.008451 0.040502
0.010164 0.041013
0.011843 0.041550
0.013467 0.042114
0.015023 0.042704
0.016503 0.043315
0.017902 0.043942
0.019221 0.044575
0.020463 0.045201
0.021629 0.045799
0.022725 0.046348
0.023753 0.046823
0.024719 0.047202
0.025620 0.047469
0.026454 0.047617
0.027208 0.047650
0.027868 0.047580
0.028420 0.047426
0.028852 0.047210
0.029153 0.046952
0.029314 0.046668
0.029327 0.046367
0.029188 0.046057
0.028897 0.045740
0.028464 0.045419
0.027905 0.045096
0.027237 0.044772
0.026480 0.044443
0.025651 0.044101
0.024762 0.043731
0.023823 0.043318
0.022837 0.042845
0.021804 0.042299
0.020718 0.041677
0.019568 0.040977
0.018342 0.040204
0.017031 0.039362
0.015624 0.038452
0.014117 0.037473
0.012506 0.036426
0.010796 0.035312
0.008997 0.034142
0.007124 0.032933
0.005199 0.031709
0.003238 0.030494
0.001261 0.029311
-0.000719 0.028181
-0.002695 0.027124
-0.004664 0.026152
-0.006628 0.025278
-0.008592 0.024508
-0.010559 0.023844
-0.012529 0.023286
-0.014493 0.022823
-0.016441 0.022440
-0.018356 0.022113
-0.020222 0.021814
-0.022019 0.021515
-0.023730 0.021191
-0.025337 0.020829
-0.026823 0.020425
-0.028173 0.019987
-0.029376 0.019527
-0.030435 0.019062
-0.031358 0.018607
-0.032169 0.018177
-0.032897 0.017785
-0.033582 0.017445
-0.034262 0.017168
-0.034972 0.016960
-0.035732 0.016826
-0.036545 0.016760
-0.037392 0.016755
-0.038240 0.016796
-0.039046 0.016865
-0.039768 0.016946
-0.040364 0.017024
-0.040801 0.017091
-0.041052 0.017139
-0.041099 0.017169
-0.040934 0.017178
-0.040561 0.017168
-0.039997 0.017140
-0.039264 0.017095
-0.038397 0.017037
-0.037434 0.016973
-0.036421 0.016908
-0.035401 0.016844
-0.034409 0.016778
-0.033468 0.016703
-0.032582 0.016604
-0.031739 0.016468
-0.030910 0.016282
-0.030055 0.016040
-0.029133 0.015740
-0.028107 0.015388
-0.026948 0.014991
-0.025635 0.014555
-0.024161 0.014083
-0.022532 0.013571
-0.020759 0.013017
0.014871 -0.018285
0.016632 -0.017808
0.018385 -0.017343
0.020119 -0.016886
0.021829 -0.016433
0.023516 -0.015974
0.025188 -0.015494
0.026859 -0.014981
0.028537 -0.014424
0.030224 -0.013824
0.031908 -0.013189
0.033573 -0.012540
0.035201 -0.011899
0.036777 -0.011295
0.038292 -0.010753
0.039738 -0.010294
0.041109 -0.009936
0.042393 -0.009691
0.043572 -0.009564
0.044621 -0.009554
0.045509 -0.009657
0.046213 -0.009862
0.046715 -0.010155
0.047013 -0.010518
0.047113 -0.010928
0.047037 -0.011360
0.046819 -0.011784
0.046496 -0.012174
0.046106 -0.012508
0.045680 -0.012778
0.045237 -0.012992
0.044785 -0.013174
0.044325 -0.013359
0.043857 -0.013586
0.043378 -0.013892
0.042880 -0.014302
0.042350 -0.014833
0.041765 -0.015485
0.041095 -0.016251
0.040308 -0.017115
0.039370 -0.018057
0.038257 -0.019054
0.036952 -0.020082
0.035447 -0.021120
0.033747 -0.022143
0.031864 -0.023134
0.029816 -0.024072
0.027627 -0.024946
0.025324 -0.025747
0.022929 -0.026476
0.020466 -0.027143
0.017953 -0.027761
0.015414 -0.028348
0.012873 -0.028919
0.010353 -0.029482
0.007876 -0.030040
0.005458 -0.030589
0.003110 -0.031119
0.000839 -0.031621
-0.001352 -0.032086
-0.003457 -0.032507
-0.005469 -0.032875
-0.007379 -0.033186
-0.009175 -0.033432
-0.010850 -0.033607
-0.012402 -0.033709
-0.013838 -0.033737
-0.015177 -0.033696
-0.016449 -0.033595
-0.017691 -0.033448
-0.018947 -0.033270
-0.020254 -0.033073
-0.021638 -0.032861
-0.023103 -0.032629
-0.024629 -0.032365
-0.026176 -0.032049
-0.027695 -0.031662
-0.029130 -0.031191
-0.030433 -0.030627
-0.031556 -0.029967
-0.032462 -0.029214
-0.033122 -0.028375
-0.033513 -0.027459
-0.033623 -0.026475
-0.033452 -0.025433
-0.033014 -0.024345
-0.032335 -0.023219
-0.031456 -0.022061
-0.030423 -0.020877
-0.029292 -0.019666
-0.028114 -0.018430
-0.026936 -0.017165
-0.025789 -0.015871
-0.024686 -0.014545
-0.023624 -0.013189
-0.022582 -0.011806
-0.021533 -0.010402
-0.020450 -0.008987
-0.019307 -0.007572
-0.018086 -0.006171
-0.016776 -0.004795
0.032580 -0.008706
0.034369 -0.008196
0.036148 -0.007666
0.037906 -0.007107
0.039634 -0.006508
0.041321 -0.005863
0.042954 -0.005169
0.044513 -0.004431
0.045977 -0.003658
0.047326 -0.002864
0.048541 -0.002063
0.049611 -0.001274
0.050529 -0.000514
0.051296 0.000201
0.051918 0.000852
0.052406 0.001425
0.052772 0.001904
0.053028 0.002279
0.053185 0.002545
0.053248 0.002704
0.053223 0.002766
0.053113 0.002747
0.052924 0.002671
0.052661 0.002565
0.052332 0.002455
0.051938 0.002361
0.051481 0.002299
0.050950 0.002274
0.050332 0.002284
0.049612 0.002317
0.048775 0.002358
0.047811 0.002389
0.046715 0.002390
0.045490 0.002342
0.044144 0.002228
0.042689 0.002034
0.041137 0.001749
0.039504 0.001369
0.037800 0.000896
0.036035 0.000337
0.034216 -0.000293
0.032347 -0.000976
0.030433 -0.001692
0.028477 -0.002419
0.026485 -0.003137
0.024461 -0.003829
0.022409 -0.004483
0.020332 -0.005091
0.018235 -0.005649
0.016122 -0.006160
0.013999 -0.006626
0.011877 -0.007053
0.009766 -0.007447
0.007678 -0.007812
0.005624 -0.008155
0.003613 -0.008477
0.001650 -0.008781
-0.000259 -0.009068
-0.002111 -0.009339
-0.003898 -0.009592
-0.005613 -0.009826
-0.007247 -0.010039
-0.008796 -0.010229
-0.010260 -0.010395
-0.011644 -0.010538
-0.012959 -0.010659
-0.014212 -0.010762
-0.015414 -0.010847
-0.016567 -0.010914
-0.017668 -0.010958
-0.018711 -0.010973
-0.019684 -0.010949
-0.020575 -0.010877
-0.021373 -0.010747
-0.022068 -0.010553
-0.022649 -0.010289
-0.023108 -0.009957
-0.023432 -0.009557
-0.023613 -0.009097
-0.023640 -0.008583
-0.023509 -0.008025
-0.023218 -0.007432
-0.022773 -0.006815
-0.022183 -0.006184
-0.021468 -0.005549
-0.020646 -0.004917
-0.019741 -0.004294
-0.018772 -0.003681
-0.017758 -0.003076
-0.016713 -0.002474
-0.015651 -0.001868
-0.014579 -0.001249
-0.013508 -0.000611
-0.012441 0.000047
-0.011382 0.000725
-0.010330 0.001416
-0.009281 0.002113
-0.008231 0.002804
-0.007176 0.003481
-0.006112 0.004133
-0.005037 0.004753
0.006297 -0.020942
0.007966 -0.020470
0.009652 -0.019978
0.011344 -0.019463
0.013033 -0.018923
0.014717 -0.018351
0.016393 -0.017742
0.018058 -0.017092
0.019706 -0.016401
0.021326 -0.015675
0.022905 -0.014923
0.024432 -0.014159
0.025901 -0.013398
0.027309 -0.012655
0.028661 -0.011950
0.029964 -0.011298
0.031225 -0.010719
0.032445 -0.010228
0.033615 -0.009837
0.034716 -0.009550
0.035726 -0.009364
0.036619 -0.009266
0.037380 -0.009239
0.038001 -0.009261
0.038482 -0.009305
0.038835 -0.009345
0.039075 -0.009355
0.039219 -0.009313
0.039279 -0.009209
0.039257 -0.009045
0.039157 -0.008840
0.038977 -0.008620
0.038723 -0.008423
0.038405 -0.008289
0.038040 -0.008253
0.037637 -0.008348
0.037199 -0.008591
0.036716 -0.008991
0.036163 -0.009540
0.035508 -0.010221
0.034716 -0.011009
0.033759 -0.011876
0.032617 -0.012795
0.031282 -0.013735
0.029756 -0.014670
0.028047 -0.015574
0.026172 -0.016424
0.024149 -0.017205
0.021997 -0.017912
0.019735 -0.018549
0.017389 -0.019129
0.014986 -0.019672
0.012558 -0.020202
0.010138 -0.020740
0.007755 -0.021299
0.005426 -0.021888
0.003160 -0.022503
0.000957 -0.023139
-0.001186 -0.023784
-0.003271 -0.024425
-0.005300 -0.025046
-0.007267 -0.025633
-0.009171 -0.026171
-0.011007 -0.026650
-0.012776 -0.027063
-0.014484 -0.027406
-0.016145 -0.027684
-0.017779 -0.027908
-0.019415 -0.028091
-0.021080 -0.028247
-0.022800 -0.028385
-0.024585 -0.028505
-0.026433 -0.028596
-0.028323 -0.028636
-0.030220 -0.028601
-0.032084 -0.028467
-0.033866 -0.028220
-0.035516 -0.027852
-0.036987 -0.027364
-0.038239 -0.026764
-0.039237 -0.026060
-0.039956 -0.025265
-0.040383 -0.024394
-0.040516 -0.023464
-0.040364 -0.022496
-0.039952 -0.021509
-0.039316 -0.020520
-0.038504 -0.019543
-0.037575 -0.018585
-0.036592 -0.017641
-0.035616 -0.016699
-0.034694 -0.015738
-0.033855 -0.014733
-0.033101 -0.013664
-0.032409 -0.012520
-0.031739 -0.011301
-0.031042 -0.010017
-0.030269 -0.008686
-0.029379 -0.007327
-0.028343 -0.005963
-0.027138 -0.004614
0.007421 0.005684
0.009106 0.006102
0.010748 0.006446
0.012341 0.006729
0.013883 0.006962
0.015366 0.007156
0.016782 0.007319
0.018118 0.007452
0.019362 0.007552
0.020501 0.007612
0.021529 0.007622
0.022441 0.007574
0.023236 0.007458
0.023909 0.007268
0.024451 0.007002
0.024851 0.006660
0.025097 0.006247
0.025178 0.005768
0.025086 0.005229
0.024818 0.004637
0.024374 0.004001
0.023760 0.003328
0.022987 0.002628
0.022071 0.001906
0.021031 0.001167
0.019888 0.000413
0.018664 -0.000362
0.017386 -0.001165
0.016075 -0.002009
0.014757 -0.002906
0.013451 -0.003868
0.012165 -0.004897
0.010902 -0.005988
0.009650 -0.007130
0.008394 -0.008305
0.007117 -0.009494
0.005804 -0.010680
0.004445 -0.011846
0.003033 -0.012976
0.001569 -0.014057
0.000055 -0.015078
-0.001500 -0.016031
-0.003086 -0.016911
-0.004694 -0.017717
-0.006310 -0.018453
-0.007924 -0.019127
-0.009523 -0.019750
-0.011095 -0.020334
-0.012628 -0.020890
-0.014111 -0.021423
-0.015533 -0.021931
-0.016889 -0.022407
-0.018174 -0.022836
-0.019382 -0.023204
-0.020511 -0.023497
-0.021556 -0.023702
-0.022512 -0.023810
-0.023375 -0.023815
-0.024140 -0.023712
-0.024804 -0.023503
-0.025364 -0.023188
-0.025823 -0.022771
-0.026184 -0.022259
-0.026458 -0.021661
-0.026662 -0.020985
-0.026817 -0.020237
-0.026945 -0.019425
-0.027072 -0.018552
-0.027219 -0.017619
-0.027397 -0.016627
-0.027609 -0.015576
-0.027846 -0.014468
-0.028090 -0.013305
-0.028317 -0.012087
-0.028506 -0.010816
-0.028634 -0.009494
-0.028682 -0.008125
-0.028637 -0.006715
-0.028487 -0.005269
-0.028226 -0.003796
-0.027855 -0.002301
-0.027378 -0.000791
-0.026810 0.000733
-0.026172 0.002274
-0.025491 0.003837
-0.024799 0.005430
-0.024124 0.007060
-0.023487 0.008727
-0.022893 0.010424
-0.022333 0.012134
-0.021784 0.013832
-0.021219 0.015493
-0.020607 0.017091
-0.019921 0.018604
-0.019142 0.020014
-0.018255 0.021307
-0.017254 0.022470
-0.016139 0.023497
-0.014916 0.024385
-0.013600 0.025138
-0.012209 0.025762
-0.008105 -0.000339
-0.006509 0.000147
-0.005026 0.000676
-0.003668 0.001249
-0.002444 0.001863
-0.001357 0.002512
-0.000405 0.003188
0.000419 0.003875
0.001128 0.004553
0.001742 0.005197
0.002288 0.005785
0.002789 0.006295
0.003259 0.006716
0.003694 0.007047
0.004073 0.007299
0.004368 0.007487
0.004550 0.007628
0.004597 0.007736
0.004491 0.007822
0.004226 0.007894
0.003797 0.007955
0.003206 0.008007
0.002463 0.008052
0.001578 0.008088
0.000568 0.008115
-0.000548 0.008129
-0.001750 0.008123
-0.003015 0.008087
-0.004317 0.008008
-0.005631 0.007873
-0.006936 0.007670
-0.008218 0.007396
-0.009471 0.007054
-0.010696 0.006656
-0.011900 0.006212
-0.013090 0.005736
-0.014269 0.005235
-0.015441 0.004719
-0.016606 0.004191
-0.017765 0.003657
-0.018916 0.003123
-0.020059 0.002592
-0.021195 0.002070
-0.022327 0.001560
-0.023464 0.001064
-0.024619 0.000584
-0.025809 0.000122
-0.027054 -0.000322
-0.028377 -0.000745
-0.029795 -0.001143
-0.031315 -0.001510
-0.032927 -0.001844
-0.034604 -0.002143
-0.036304 -0.002410
-0.037986 -0.002650
-0.039605 -0.002868
-0.041126 -0.003068
-0.042518 -0.003255
-0.043757 -0.003433
-0.044826 -0.003603
-0.045710 -0.003766
-0.046402 -0.003922
-0.046905 -0.004069
-0.047235 -0.004202
-0.047420 -0.004317
-0.047503 -0.004404
-0.047539 -0.004451
-0.047591 -0.004443
-0.047715 -0.004365
-0.047950 -0.004207
-0.048308 -0.003969
-0.048761 -0.003665
-0.049256 -0.003312
-0.049725 -0.002931
-0.050102 -0.002541
-0.050327 -0.002154
-0.050351 -0.001779
-0.050140 -0.001424
-0.049668 -0.001092
-0.048923 -0.000787
-0.047904 -0.000511
-0.046625 -0.000264
-0.045112 -0.000044
-0.043407 0.000158
-0.041563 0.000352
-0.039645 0.000558
-0.037720 0.000796
-0.035851 0.001088
-0.034082 0.001446
-0.032425 0.001867
-0.030868 0.002336
-0.029374 0.002827
-0.027898 0.003312
-0.026397 0.003772
-0.024835 0.004190
-0.023185 0.004559
-0.021429 0.004872
-0.019559 0.005127
-0.017577 0.005324
-0.015491 0.005462
-0.013321 0.005543
0.012790 0.021422
0.014465 0.021884
0.016134 0.022340
0.017799 0.022790
0.019452 0.023233
0.021081 0.023662
0.022666 0.024064
0.024186 0.024427
0.025624 0.024743
0.026963 0.025000
0.028191 0.025195
0.029303 0.025319
0.030295 0.025367
0.031164 0.025331
0.031914 0.025202
0.032545 0.024974
0.033061 0.024643
0.033466 0.024212
0.033761 0.023690
0.033953 0.023091
0.034047 0.022439
0.034057 0.021760
0.033999 0.021082
0.033885 0.020432
0.033723 0.019828
0.033508 0.019278
0.033225 0.018776
0.032852 0.018312
0.032369 0.017866
0.031761 0.017420
0.031023 0.016957
0.030158 0.016457
0.029173 0.015905
0.028082 0.015287
0.026894 0.014594
0.025618 0.013820
0.024258 0.012969
0.022811 0.012048
0.021276 0.011071
0.019648 0.010054
0.017927 0.009017
0.016116 0.007980
0.014220 0.006963
0.012243 0.005986
0.010191 0.005064
0.008068 0.004207
0.005877 0.003419
0.003626 0.002700
0.001326 0.002045
-0.001005 0.001450
-0.003347 0.000909
-0.005678 0.000420
-0.007977 -0.000017
-0.010228 -0.000402
-0.012416 -0.000731
-0.014530 -0.000998
-0.016559 -0.001199
-0.018494 -0.001329
-0.020322 -0.001389
-0.022034 -0.001379
-0.023623 -0.001307
-0.025084 -0.001180
-0.026425 -0.001011
-0.027660 -0.000814
-0.028812 -0.000607
-0.029912 -0.000406
-0.030985 -0.000226
-0.032044 -0.000076
-0.033091 0.000046
-0.034112 0.000150
-0.035083 0.000255
-0.035983 0.000386
-0.036790 0.000567
-0.037488 0.000818
-0.038059 0.001153
-0.038489 0.001581
-0.038758 0.002100
-0.038847 0.002703
-0.038739 0.003378
-0.038418 0.004108
-0.037873 0.004875
-0.037103 0.005658
-0.036115 0.006436
-0.034926 0.007187
-0.033564 0.007890
-0.032063 0.008528
-0.030461 0.009090
-0.028795 0.009570
-0.027095 0.009977
-0.025383 0.010322
-0.023676 0.010626
-0.021980 0.010906
-0.020299 0.011175
-0.018629 0.011437
-0.016963 0.011691
-0.015289 0.011928
-0.013596 0.012136
-0.011877 0.012303
-0.010127 0.012417
-0.008346 0.012466
-0.006539 0.012442
0.005957 -0.033478
0.007548 -0.033070
0.009083 -0.032619
0.010541 -0.032124
0.011908 -0.031585
0.013175 -0.031008
0.014332 -0.030399
0.015377 -0.029771
0.016310 -0.029139
0.017134 -0.028519
0.017861 -0.027930
0.018506 -0.027389
0.019089 -0.026911
0.019632 -0.026508
0.020152 -0.026187
0.020660 -0.025945
0.021155 -0.025775
0.021625 -0.025662
0.022053 -0.025588
0.022417 -0.025535
0.022695 -0.025489
0.022872 -0.025439
0.022933 -0.025378
0.022873 -0.025302
0.022689 -0.025207
0.022380 -0.025094
0.021950 -0.024967
0.021403 -0.024836
0.020744 -0.024713
0.019982 -0.024615
0.019130 -0.024556
0.018201 -0.024550
0.017212 -0.024605
0.016175 -0.024724
0.015095 -0.024907
0.013973 -0.025146
0.012803 -0.025432
0.011574 -0.025756
0.010277 -0.026110
0.008903 -0.026485
0.007446 -0.026874
0.005904 -0.027272
0.004275 -0.027671
0.002561 -0.028066
0.000761 -0.028449
-0.001123 -0.028818
-0.003089 -0.029169
-0.005130 -0.029499
-0.007234 -0.029807
-0.009384 -0.030086
-0.011558 -0.030330
-0.013735 -0.030533
-0.015889 -0.030687
-0.017999 -0.030787
-0.020043 -0.030831
-0.021999 -0.030823
-0.023846 -0.030769
-0.025564 -0.030674
-0.027137 -0.030545
-0.028551 -0.030386
-0.029801 -0.030196
-0.030885 -0.029975
-0.031815 -0.029721
-0.032606 -0.029431
-0.033287 -0.029107
-0.033889 -0.028748
-0.034448 -0.028358
-0.034994 -0.027933
-0.035553 -0.027471
-0.036137 -0.026960
-0.036741 -0.026391
-0.037352 -0.025750
-0.037941 -0.025031
-0.038474 -0.024232
-0.038912 -0.023361
-0.039216 -0.022429
-0.039348 -0.021448
-0.039278 -0.020431
-0.038983 -0.019387
-0.038451 -0.018321
-0.037680 -0.017239
-0.036678 -0.016141
-0.035467 -0.015031
-0.034078 -0.013911
-0.032548 -0.012782
-0.030923 -0.011646
-0.029247 -0.010503
-0.027562 -0.009351
-0.025900 -0.008187
-0.024282 -0.007009
-0.022712 -0.005816
-0.021183 -0.004612
-0.019674 -0.003408
-0.018164 -0.002219
-0.016632 -0.001061
-0.015058 0.000052
-0.013430 0.001107
-0.011743 0.002098
-0.009994 0.003024
-0.008188 0.003886
-0.006332 0.004689
0.017979 0.014953
0.019848 0.015445
0.021801 0.015986
0.023801 0.016593
0.025810 0.017285
0.027801 0.018080
0.029749 0.018987
0.031637 0.020012
0.033444 0.021151
0.035149 0.022394
0.036731 0.023721
0.038172 0.025113
0.039459 0.026543
0.040591 0.027985
0.041579 0.029409
0.042450 0.030782
0.043250 0.032072
0.044029 0.033246
0.044837 0.034280
0.045702 0.035164
0.046622 0.035904
0.047567 0.036526
0.048497 0.037066
0.049378 0.037566
0.050187 0.038064
0.050912 0.038592
0.051546 0.039171
0.052076 0.039809
0.052481 0.040503
0.052734 0.041237
0.052802 0.041988
0.052660 0.042727
0.052294 0.043424
0.051706 0.044049
0.050918 0.044569
0.049967 0.044951
0.048900 0.045161
0.047759 0.045172
0.046569 0.044973
0.045327 0.044567
0.044013 0.043976
0.042595 0.043232
0.041048 0.042368
0.039359 0.041419
0.037526 0.040413
0.035559 0.039378
0.033468 0.038333
0.031264 0.037294
0.028954 0.036268
0.026543 0.035259
0.024038 0.034265
0.021448 0.033284
0.018790 0.032309
0.016083 0.031332
0.013351 0.030346
0.010614 0.029341
0.007886 0.028312
0.005177 0.027253
0.002493 0.026165
-0.000153 0.025044
-0.002747 0.023885
-0.005270 0.022680
-0.007699 0.021421
-0.010019 0.020098
-0.012217 0.018708
-0.014287 0.017246
-0.016231 0.015714
-0.018056 0.014111
-0.019769 0.012443
-0.021380 0.010716
-0.022893 0.008942
-0.024312 0.007144
-0.025642 0.005347
-0.026894 0.003587
-0.028084 0.001904
-0.029231 0.000334
-0.030347 -0.001090
-0.031419 -0.002351
-0.032413 -0.003450
-0.033276 -0.004401
-0.033951 -0.005233
-0.034388 -0.005972
-0.034548 -0.006648
-0.034408 -0.007287
-0.033960 -0.007908
-0.033215 -0.008531
-0.032195 -0.009169
-0.030936 -0.009829
-0.029482 -0.010516
-0.027878 -0.011226
-0.026173 -0.011945
-0.024416 -0.012653
-0.022655 -0.013317
-0.020935 -0.013905
-0.019295 -0.014383
-0.017752 -0.014732
-0.016306 -0.014945
-0.014935 -0.015035
-0.013603 -0.015024
-0.012274 -0.014940
-0.010916 -0.014808
0.030023 -0.008060
0.031818 -0.007608
0.033579 -0.007199
0.035286 -0.006815
0.036921 -0.006439
0.038471 -0.006050
0.039926 -0.005634
0.041269 -0.005180
0.042485 -0.004686
0.043558 -0.004153
0.044471 -0.003592
0.045217 -0.003015
0.045796 -0.002446
0.046218 -0.001909
0.046504 -0.001436
0.046682 -0.001064
0.046784 -0.000827
0.046833 -0.000753
0.046836 -0.000858
0.046780 -0.001139
0.046639 -0.001573
0.046382 -0.002129
0.045985 -0.002767
0.045435 -0.003448
0.044727 -0.004134
0.043867 -0.004792
0.042863 -0.005396
0.041724 -0.005928
0.040459 -0.006380
0.039076 -0.006757
0.037586 -0.007074
0.036002 -0.007355
0.034348 -0.007632
0.032654 -0.007937
0.030955 -0.008303
0.029285 -0.008757
0.027662 -0.009315
0.026090 -0.009975
0.024554 -0.010721
0.023025 -0.011526
0.021472 -0.012357
0.019868 -0.013184
0.018190 -0.013979
0.016427 -0.014722
0.014573 -0.015397
0.012626 -0.015991
0.010590 -0.016498
0.008467 -0.016916
0.006265 -0.017248
0.003997 -0.017501
0.001685 -0.017681
-0.000643 -0.017797
-0.002957 -0.017858
-0.005223 -0.017868
-0.007415 -0.017829
-0.009512 -0.017738
-0.011503 -0.017592
-0.013381 -0.017384
-0.015137 -0.017113
-0.016763 -0.016777
-0.018248 -0.016382
-0.019584 -0.015932
-0.020765 -0.015435
-0.021790 -0.014901
-0.022662 -0.014339
-0.023390 -0.013759
-0.023987 -0.013175
-0.024469 -0.012596
-0.024855 -0.012030
-0.025162 -0.011483
-0.025409 -0.010951
-0.025610 -0.010425
-0.025780 -0.009885
-0.025929 -0.009307
-0.026068 -0.008668
-0.026195 -0.007950
-0.026298 -0.007149
-0.026350 -0.006273
-0.026317 -0.005340
-0.026162 -0.004373
-0.025855 -0.003398
-0.025373 -0.002435
-0.024702 -0.001506
-0.023840 -0.000627
-0.022790 0.000189
-0.021563 0.000930
-0.020177 0.001591
-0.018654 0.002175
-0.017021 0.002687
-0.015310 0.003144
-0.013555 0.003567
-0.011788 0.003980
-0.010042 0.004404
-0.008339 0.004855
-0.006695 0.005336
-0.005110 0.005835
-0.003581 0.006333
-0.002094 0.006804
-0.000640 0.007226
0.000791 0.007579
0.002201 0.007846
0.011082 -0.007319
0.012756 -0.006856
0.014387 -0.006396
0.015952 -0.005951
0.017430 -0.005532
0.018807 -0.005146
0.020074 -0.004796
0.021228 -0.004482
0.022267 -0.004204
0.023186 -0.003966
0.023979 -0.003777
0.024637 -0.003647
0.025156 -0.003587
0.025534 -0.003607
0.025777 -0.003709
0.025893 -0.003891
0.025895 -0.004146
0.025795 -0.004461
0.025604 -0.004822
0.025326 -0.005217
0.024964 -0.005637
0.024516 -0.006078
0.023979 -0.006536
0.023354 -0.007011
0.022644 -0.007498
0.021857 -0.007989
0.021002 -0.008479
0.020089 -0.008959
0.019130 -0.009422
0.018132 -0.009868
0.017104 -0.010297
0.016053 -0.010717
0.014986 -0.011135
0.013909 -0.011560
0.012826 -0.012001
0.011739 -0.012465
0.010647 -0.012957
0.009546 -0.013482
0.008429 -0.014045
0.007288 -0.014644
0.006118 -0.015273
0.004915 -0.015921
0.003678 -0.016571
0.002405 -0.017207
0.001097 -0.017811
-0.000246 -0.018371
-0.001623 -0.018875
-0.003035 -0.019313
-0.004481 -0.019682
-0.005964 -0.019978
-0.007483 -0.020204
-0.009035 -0.020364
-0.010608 -0.020462
-0.012189 -0.020508
-0.013759 -0.020512
-0.015301 -0.020487
-0.016799 -0.020446
-0.018239 -0.020401
-0.019611 -0.020355
-0.020900 -0.020301
-0.022094 -0.020226
-0.023179 -0.020110
-0.024145 -0.019933
-0.024986 -0.019679
-0.025700 -0.019332
-0.026290 -0.018884
-0.026767 -0.018328
-0.027149 -0.017663
-0.027458 -0.016891
-0.027723 -0.016016
-0.027969 -0.015048
-0.028221 -0.013996
-0.028492 -0.012874
-0.028783 -0.011692
-0.029084 -0.010466
-0.029375 -0.009204
-0.029630 -0.007917
-0.029823 -0.006606
-0.029926 -0.005274
-0.029919 -0.003919
-0.029783 -0.002543
-0.029509 -0.001148
-0.029091 0.000261
-0.028531 0.001679
-0.027835 0.003097
-0.027016 0.004508
-0.026093 0.005905
-0.025089 0.007281
-0.024030 0.008627
-0.022944 0.009940
-0.021855 0.011215
-0.020780 0.012451
-0.019726 0.013652
-0.018687 0.014826
-0.017646 0.015985
-0.016584 0.017138
-0.015480 0.018292
-0.014323 0.019440
-0.013109 0.020569
-0.011842 0.021655
-0.010532 0.022678
0.018570 -0.008070
0.020217 -0.007607
0.021800 -0.007140
0.023319 -0.006659
0.024776 -0.006158
0.026175 -0.005631
0.027516 -0.005079
0.028798 -0.004511
0.030016 -0.003940
0.031166 -0.003387
0.032241 -0.002874
0.033237 -0.002421
0.034151 -0.002047
0.034971 -0.001759
0.035685 -0.001561
0.036276 -0.001446
0.036727 -0.001405
0.037025 -0.001426
0.037160 -0.001495
0.037128 -0.001602
0.036931 -0.001736
0.036576 -0.001889
0.036079 -0.002053
0.035458 -0.002223
0.034734 -0.002397
0.033934 -0.002572
0.033084 -0.002754
0.032208 -0.002951
0.031332 -0.003176
0.030476 -0.003444
0.029655 -0.003768
0.028879 -0.004156
0.028146 -0.004609
0.027446 -0.005121
0.026764 -0.005682
0.026081 -0.006280
0.025380 -0.006903
0.024645 -0.007541
0.023866 -0.008186
0.023033 -0.008830
0.022145 -0.009466
0.021201 -0.010090
0.020204 -0.010698
0.019158 -0.011285
0.018073 -0.011852
0.016957 -0.012399
0.015822 -0.012927
0.014682 -0.013438
0.013547 -0.013934
0.012424 -0.014414
0.011316 -0.014874
0.010222 -0.015307
0.009136 -0.015704
0.008052 -0.016058
0.006966 -0.016364
0.005876 -0.016617
0.004778 -0.016818
0.003671 -0.016966
0.002557 -0.017062
0.001434 -0.017109
0.000305 -0.017107
-0.000827 -0.017058
-0.001957 -0.016961
-0.003082 -0.016817
-0.004199 -0.016627
-0.005307 -0.016392
-0.006409 -0.016112
-0.007508 -0.015787
-0.008607 -0.015417
-0.009709 -0.015003
-0.010810 -0.014546
-0.011902 -0.014052
-0.012972 -0.013526
-0.014007 -0.012975
-0.014989 -0.012406
-0.015904 -0.011826
-0.016739 -0.011240
-0.017482 -0.010651
-0.018126 -0.010061
-0.018665 -0.009473
-0.019099 -0.008885
-0.019430 -0.008297
-0.019666 -0.007705
-0.019817 -0.007104
-0.019903 -0.006487
-0.019943 -0.005846
-0.019960 -0.005172
-0.019971 -0.004461
-0.019990 -0.003712
-0.020016 -0.002931
-0.020041 -0.002131
-0.020046 -0.001327
-0.020006 -0.000537
-0.019895 0.000225
-0.019690 0.000947
-0.019373 0.001618
-0.018929 0.002232
-0.018350 0.002785
-0.017636 0.003276
-0.016791 0.003705
-0.015825 0.004072
0.010571 -0.021083
0.012408 -0.020579
0.014290 -0.020106
0.016227 -0.019664
0.018219 -0.019255
0.020251 -0.018892
0.022300 -0.018585
0.024338 -0.018348
0.026336 -0.018188
0.028268 -0.018108
0.030111 -0.018110
0.031843 -0.018194
0.033442 -0.018366
0.034887 -0.018634
0.036161 -0.019009
0.037256 -0.019497
0.038167 -0.020103
0.038902 -0.020826
0.039473 -0.021659
0.039899 -0.022594
0.040201 -0.023615
0.040404 -0.024702
0.040529 -0.025836
0.040592 -0.026993
0.040603 -0.028156
0.040560 -0.029309
0.040456 -0.030439
0.040281 -0.031537
0.040028 -0.032598
0.039688 -0.033616
0.039258 -0.034594
0.038737 -0.035537
0.038124 -0.036459
0.037422 -0.037373
0.036635 -0.038296
0.035773 -0.039237
0.034845 -0.040206
0.033859 -0.041207
0.032825 -0.042236
0.031745 -0.043289
0.030620 -0.044351
0.029445 -0.045405
0.028211 -0.046434
0.026907 -0.047419
0.025520 -0.048342
0.024043 -0.049188
0.022476 -0.049941
0.020826 -0.050587
0.019110 -0.051116
0.017351 -0.051518
0.015575 -0.051795
0.013810 -0.051949
0.012083 -0.051990
0.010418 -0.051930
0.008837 -0.051779
0.007356 -0.051549
0.005986 -0.051246
0.004732 -0.050877
0.003591 -0.050449
0.002556 -0.049964
0.001612 -0.049427
0.000739 -0.048842
-0.000084 -0.048214
-0.000882 -0.047546
-0.001678 -0.046842
-0.002485 -0.046099
-0.003307 -0.045312
-0.004134 -0.044474
-0.004948 -0.043577
-0.005724 -0.042614
-0.006433 -0.041581
-0.007054 -0.040478
-0.007565 -0.039305
-0.007953 -0.038063
-0.008210 -0.036754
-0.008332 -0.035379
-0.008321 -0.033937
-0.008180 -0.032430
-0.007916 -0.030856
-0.007541 -0.029219
-0.007064 -0.027522
-0.006501 -0.025772
-0.005866 -0.023975
-0.005172 -0.022140
-0.004431 -0.020275
-0.003649 -0.018387
-0.002830 -0.016481
-0.001977 -0.014563
-0.001094 -0.012644
-0.000193 -0.010734
0.000710 -0.008848
0.001596 -0.006999
0.002443 -0.005201
0.003233 -0.003464
0.003949 -0.001795
0.004578 -0.000201
0.005111 0.001314
0.005544 0.002748
0.005876 0.004099
0.006111 0.005366
0.006261 0.006551
0.021156 0.021910
0.022976 0.022401
0.024803 0.022830
0.026643 0.023204
0.028499 0.023532
0.030368 0.023821
0.032237 0.024074
0.034090 0.024288
0.035908 0.024457
0.037673 0.024567
0.039371 0.024603
0.040992 0.024548
0.042522 0.024385
0.043940 0.024101
0.045219 0.023690
0.046330 0.023152
0.047244 0.022492
0.047937 0.021718
0.048396 0.020842
0.048614 0.019876
0.048597 0.018838
0.048361 0.017747
0.047929 0.016623
0.047329 0.015486
0.046594 0.014353
0.045753 0.013232
0.044837 0.012122
0.043874 0.011010
0.042888 0.009874
0.041905 0.008685
0.040938 0.007420
0.039990 0.006063
0.039046 0.004612
0.038077 0.003081
0.037046 0.001489
0.035914 -0.000137
0.034650 -0.001776
0.033233 -0.003406
0.031651 -0.005008
0.029902 -0.006566
0.027992 -0.008064
0.025935 -0.009488
0.023750 -0.010826
0.021458 -0.012070
0.019084 -0.013220
0.016659 -0.014282
0.014214 -0.015268
0.011782 -0.016195
0.009396 -0.017078
0.007080 -0.017928
0.004849 -0.018746
0.002707 -0.019524
0.000649 -0.020247
-0.001331 -0.020894
-0.003242 -0.021448
-0.005088 -0.021894
-0.006871 -0.022220
-0.008589 -0.022422
-0.010235 -0.022498
-0.011800 -0.022448
-0.013274 -0.022277
-0.014647 -0.021995
-0.015915 -0.021612
-0.017080 -0.021142
-0.018149 -0.020601
-0.019132 -0.020001
-0.020039 -0.019357
-0.020878 -0.018673
-0.021651 -0.017954
-0.022360 -0.017195
-0.022997 -0.016389
-0.023550 -0.015530
-0.024006 -0.014610
-0.024348 -0.013628
-0.024559 -0.012582
-0.024625 -0.011474
-0.024534 -0.010309
-0.024278 -0.009093
-0.023852 -0.007836
-0.023258 -0.006546
-0.022503 -0.005235
-0.021601 -0.003914
-0.020572 -0.002588
-0.019443 -0.001264
-0.018243 0.000059
-0.017005 0.001384
-0.015757 0.002713
-0.014520 0.004050
-0.013305 0.005391
-0.012114 0.006727
-0.010941 0.008046
-0.009776 0.009329
-0.008609 0.010560
-0.007432 0.011723
-0.006241 0.012806
-0.005033 0.013797
-0.003810 0.014689
-0.002580 0.015477
-0.001351 0.016157
-0.000136 0.016730
0.001049 0.017199
0.013527 0.029531
0.015269 0.029998
0.016903 0.030494
0.018432 0.031026
0.019858 0.031600
0.021180 0.032213
0.022395 0.032858
0.023500 0.033519
0.024493 0.034179
0.025383 0.034815
0.026182 0.035408
0.026906 0.035938
0.027572 0.036386
0.028187 0.036740
0.028747 0.036989
0.029233 0.037131
0.029619 0.037166
0.029878 0.037103
0.029986 0.036949
0.029928 0.036716
0.029701 0.036417
0.029309 0.036065
0.028768 0.035675
0.028099 0.035263
0.027327 0.034841
0.026475 0.034417
0.025567 0.033991
0.024623 0.033557
0.023663 0.033097
0.022704 0.032593
0.021760 0.032023
0.020842 0.031368
0.019946 0.030616
0.019060 0.029767
0.018158 0.028825
0.017209 0.027804
0.016180 0.026720
0.015045 0.025586
0.013785 0.024417
0.012390 0.023223
0.010858 0.022016
0.009194 0.020806
0.007408 0.019604
0.005513 0.018420
0.003526 0.017261
0.001465 0.016132
-0.000652 0.015031
-0.002808 0.013956
-0.004984 0.012898
-0.007163 0.011850
-0.009327 0.010808
-0.011460 0.009774
-0.013549 0.008754
-0.015580 0.007759
-0.017543 0.006799
-0.019425 0.005884
-0.021215 0.005023
-0.022900 0.004221
-0.024469 0.003486
-0.025913 0.002822
-0.027229 0.002236
-0.028416 0.001733
-0.029483 0.001313
-0.030441 0.000976
-0.031312 0.000714
-0.032122 0.000518
-0.032900 0.000376
-0.033678 0.000278
-0.034485 0.000218
-0.035338 0.000193
-0.036243 0.000210
-0.037186 0.000277
-0.038137 0.000402
-0.039056 0.000590
-0.039894 0.000843
-0.040603 0.001155
-0.041138 0.001521
-0.041461 0.001932
-0.041544 0.002381
-0.041368 0.002860
-0.040932 0.003364
-0.040250 0.003887
-0.039349 0.004426
-0.038268 0.004976
-0.037056 0.005536
-0.035764 0.006101
-0.034446 0.006672
-0.033148 0.007252
-0.031906 0.007842
-0.030738 0.008446
-0.029640 0.009064
-0.028591 0.009691
-0.027557 0.010318
-0.026498 0.010935
-0.025375 0.011528
-0.024156 0.012085
-0.022816 0.012596
-0.021337 0.013049
-0.019712 0.013436
-0.017942 0.013751
-0.016038 0.013989
0.021221 -0.003920
0.022999 -0.003452
0.024691 -0.003000
0.026310 -0.002548
0.027869 -0.002083
0.029382 -0.001588
0.030856 -0.001053
0.032290 -0.000473
0.033673 0.000147
0.034987 0.000796
0.036209 0.001458
0.037316 0.002113
0.038289 0.002743
0.039113 0.003329
0.039779 0.003856
0.040281 0.004311
0.040620 0.004682
0.040799 0.004965
0.040824 0.005155
0.040702 0.005256
0.040441 0.005273
0.040051 0.005217
0.039539 0.005099
0.038915 0.004932
0.038190 0.004729
0.037373 0.004501
0.036469 0.004253
0.035484 0.003990
0.034418 0.003708
0.033273 0.003403
0.032050 0.003066
0.030755 0.002691
0.029397 0.002273
0.027987 0.001809
0.026542 0.001299
0.025074 0.000749
0.023594 0.000166
0.022106 -0.000438
0.020612 -0.001052
0.019105 -0.001661
0.017577 -0.002254
0.016017 -0.002823
0.014417 -0.003361
0.012767 -0.003866
0.011062 -0.004338
0.009296 -0.004780
0.007468 -0.005194
0.005579 -0.005587
0.003633 -0.005963
0.001642 -0.006326
-0.000374 -0.006680
-0.002392 -0.007023
-0.004380 -0.007353
-0.006307 -0.007664
-0.008144 -0.007951
-0.009868 -0.008206
-0.011460 -0.008420
-0.012909 -0.008588
-0.014211 -0.008704
-0.015364 -0.008765
-0.016371 -0.008772
-0.017239 -0.008724
-0.017979 -0.008626
-0.018601 -0.008481
-0.019121 -0.008292
-0.019555 -0.008067
-0.019921 -0.007810
-0.020235 -0.007526
-0.020510 -0.007220
-0.020757 -0.006894
-0.020979 -0.006548
-0.021177 -0.006181
-0.021344 -0.005790
-0.021471 -0.005370
-0.021550 -0.004919
-0.021571 -0.004435
-0.021525 -0.003920
-0.021404 -0.003377
-0.021200 -0.002810
-0.020908 -0.002224
-0.020522 -0.001626
-0.020040 -0.001019
-0.019458 -0.000410
-0.018780 0.000199
-0.018009 0.000802
-0.017150 0.001396
-0.016210 0.001978
-0.015199 0.002547
-0.014125 0.003102
-0.012998 0.003643
-0.011827 0.004172
-0.010620 0.004690
-0.009386 0.005195
-0.008131 0.005684
-0.006864 0.006154
-0.005589 0.006600
-0.004315 0.007017
-0.003045 0.007403
-0.001784 0.007760
-0.000538 0.008089
0.000688 0.008396
-0.000464 -0.048088
0.001009 -0.047718
0.002420 -0.047360
0.003764 -0.047012
0.005046 -0.046671
0.006274 -0.046333
0.007461 -0.045996
0.008618 -0.045663
0.009758 -0.045342
0.010892 -0.045050
0.012030 -0.044806
0.013182 -0.044631
0.014351 -0.044539
0.015531 -0.044540
0.016706 -0.044632
0.017845 -0.044803
0.018913 -0.045040
0.019871 -0.045323
0.020684 -0.045639
0.021321 -0.045975
0.021763 -0.046322
0.021995 -0.046674
0.022017 -0.047026
0.021835 -0.047375
0.021463 -0.047716
0.020924 -0.048048
0.020246 -0.048373
0.019463 -0.048696
0.018608 -0.049030
0.017713 -0.049389
0.016807 -0.049787
0.015910 -0.050234
0.015027 -0.050732
0.014152 -0.051270
0.013270 -0.051834
0.012359 -0.052404
0.011398 -0.052961
0.010372 -0.053487
0.009269 -0.053968
0.008085 -0.054392
0.006821 -0.054749
0.005483 -0.055031
0.004079 -0.055231
0.002622 -0.055345
0.001120 -0.055374
-0.000417 -0.055321
-0.001986 -0.055197
-0.003583 -0.055012
-0.005213 -0.054781
-0.006877 -0.054515
-0.008577 -0.054220
-0.010308 -0.053895
-0.012054 -0.053535
-0.013795 -0.053131
-0.015506 -0.052673
-0.017157 -0.052154
-0.018722 -0.051568
-0.020175 -0.050913
-0.021494 -0.050189
-0.022662 -0.049395
-0.023666 -0.048533
-0.024500 -0.047604
-0.025169 -0.046608
-0.025683 -0.045546
-0.026063 -0.044417
-0.026338 -0.043223
-0.026544 -0.041963
-0.026721 -0.040640
-0.026907 -0.039256
-0.027131 -0.037814
-0.027410 -0.036323
-0.027741 -0.034791
-0.028103 -0.033229
-0.028463 -0.031648
-0.028779 -0.030059
-0.029011 -0.028472
-0.029122 -0.026895
-0.029083 -0.025334
-0.028872 -0.023793
-0.028476 -0.022274
-0.027891 -0.020778
-0.027121 -0.019302
-0.026183 -0.017844
-0.025104 -0.016395
-0.023919 -0.014946
-0.022671 -0.013486
-0.021400 -0.012002
-0.020142 -0.010488
-0.018921 -0.008941
-0.017744 -0.007369
-0.016607 -0.005784
-0.015490 -0.004206
-0.014373 -0.002659
-0.013231 -0.001164
-0.012044 0.000259
-0.010800 0.001591
-0.009491 0.002821
-0.008114 0.003940
-0.006673 0.004943
-0.005176 0.005831
-0.003634 0.006606
0.030737 -0.022851
0.032450 -0.022404
0.034106 -0.021980
0.035711 -0.021568
0.037275 -0.021158
0.038809 -0.020740
0.040317 -0.020310
0.041800 -0.019869
0.043250 -0.019428
0.044653 -0.019003
0.045992 -0.018614
0.047251 -0.018283
0.048412 -0.018027
0.049460 -0.017864
0.050375 -0.017804
0.051138 -0.017855
0.051728 -0.018018
0.052126 -0.018293
0.052313 -0.018674
0.052278 -0.019153
0.052018 -0.019718
0.051535 -0.020356
0.050839 -0.021052
0.049950 -0.021788
0.048890 -0.022548
0.047685 -0.023319
0.046363 -0.024091
0.044948 -0.024860
0.043460 -0.025627
0.041914 -0.026398
0.040320 -0.027183
0.038686 -0.027988
0.037012 -0.028818
0.035298 -0.029674
0.033538 -0.030553
0.031728 -0.031448
0.029861 -0.032349
0.027932 -0.033246
0.025941 -0.034127
0.023889 -0.034979
0.021780 -0.035789
0.019621 -0.036548
0.017422 -0.037247
0.015191 -0.037880
0.012938 -0.038447
0.010670 -0.038950
0.008394 -0.039393
0.006111 -0.039784
0.003825 -0.040132
0.001542 -0.040444
-0.000730 -0.040723
-0.002972 -0.040968
-0.005164 -0.041173
-0.007280 -0.041331
-0.009297 -0.041434
-0.011191 -0.041473
-0.012943 -0.041440
-0.014540 -0.041328
-0.015969 -0.041130
-0.017223 -0.040837
-0.018298 -0.040445
-0.019193 -0.039948
-0.019917 -0.039345
-0.020481 -0.038639
-0.020901 -0.037835
-0.021199 -0.036941
-0.021400 -0.035967
-0.021531 -0.034925
-0.021618 -0.033827
-0.021680 -0.032684
-0.021725 -0.031502
-0.021752 -0.030287
-0.021747 -0.029038
-0.021688 -0.027755
-0.021550 -0.026434
-0.021310 -0.025075
-0.020947 -0.023675
-0.020448 -0.022234
-0.019806 -0.020753
-0.019020 -0.019232
-0.018095 -0.017674
-0.017042 -0.016084
-0.015876 -0.014468
-0.014610 -0.012831
-0.013264 -0.011179
-0.011852 -0.009519
-0.010390 -0.007855
-0.008890 -0.006194
-0.007362 -0.004538
-0.005812 -0.002893
-0.004242 -0.001264
-0.002655 0.000344
-0.001054 0.001922
0.000555 0.003460
0.002161 0.004947
0.003749 0.006371
0.005302 0.007720
0.006801 0.008984
0.008227 0.010157
0.009566 0.011231
0.010802 0.012203
-0.003255 0.049631
-0.001387 0.050098
0.000528 0.050466
0.002492 0.050745
0.004505 0.050945
0.006558 0.051079
0.008638 0.051159
0.010724 0.051192
0.012792 0.051181
0.014819 0.051126
0.016782 0.051022
0.018661 0.050864
0.020441 0.050644
0.022104 0.050354
0.023631 0.049985
0.025002 0.049528
0.026198 0.048971
0.027203 0.048307
0.028010 0.047528
0.028617 0.046633
0.029032 0.045626
0.029267 0.044515
0.029346 0.043312
0.029296 0.042033
0.029149 0.040691
0.028937 0.039300
0.028689 0.037864
0.028431 0.036383
0.028178 0.034850
0.027935 0.033256
0.027697 0.031592
0.027448 0.029855
0.027165 0.028048
0.026817 0.026179
0.026377 0.024258
0.025820 0.022296
0.025124 0.020305
0.024279 0.018298
0.023280 0.016290
0.022129 0.014298
0.020835 0.012335
0.019413 0.010414
0.017882 0.008542
0.016268 0.006724
0.014597 0.004956
0.012898 0.003231
0.011198 0.001537
0.009517 -0.000139
0.007869 -0.001805
0.006261 -0.003459
0.004692 -0.005091
0.003155 -0.006682
0.001647 -0.008207
0.000162 -0.009641
-0.001297 -0.010964
-0.002728 -0.012160
-0.004124 -0.013217
-0.005479 -0.014129
-0.006790 -0.014887
-0.008051 -0.015482
-0.009260 -0.015906
-0.010417 -0.016156
-0.011523 -0.016235
-0.012584 -0.016154
-0.013608 -0.015932
-0.014609 -0.015592
-0.015609 -0.015157
-0.016631 -0.014647
-0.017696 -0.014079
-0.018819 -0.013462
-0.019999 -0.012798
-0.021220 -0.012083
-0.022453 -0.011310
-0.023659 -0.010474
-0.024797 -0.009571
-0.025827 -0.008602
-0.026710 -0.007572
-0.027417 -0.006487
-0.027928 -0.005354
-0.028234 -0.004177
-0.028338 -0.002959
-0.028258 -0.001701
-0.028024 -0.000401
-0.027671 0.000945
-0.027244 0.002341
-0.026785 0.003789
-0.026332 0.005289
-0.025911 0.006832
-0.025536 0.008404
-0.025200 0.009983
-0.024885 0.011543
-0.024561 0.013058
-0.024193 0.014503
-0.023748 0.015855
-0.023195 0.017096
-0.022515 0.018211
-0.021691 0.019188
-0.020720 0.020021
-0.019603 0.020708
-0.018354 0.021252
-0.016995 0.021664
-0.021080 -0.017394
-0.019557 -0.017028
-0.018209 -0.016721
-0.017053 -0.016476
-0.016068 -0.016279
-0.015206 -0.016103
-0.014407 -0.015920
-0.013617 -0.015704
-0.012790 -0.015437
-0.011893 -0.015107
-0.010899 -0.014707
-0.009788 -0.014235
-0.008549 -0.013696
-0.007176 -0.013096
-0.005669 -0.012447
-0.004039 -0.011764
-0.002301 -0.011058
-0.000479 -0.010341
0.001395 -0.009623
0.003285 -0.008908
0.005153 -0.008203
0.006962 -0.007508
0.008683 -0.006822
0.010299 -0.006137
0.011804 -0.005446
0.013198 -0.004743
0.014480 -0.004027
0.015650 -0.003304
0.016702 -0.002586
0.017634 -0.001887
0.018443 -0.001226
0.019128 -0.000619
0.019689 -0.000085
0.020125 0.000360
0.020432 0.000704
0.020605 0.000937
0.020633 0.001057
0.020505 0.001066
0.020213 0.000972
0.019750 0.000786
0.019121 0.000525
0.018338 0.000210
0.017428 -0.000132
0.016427 -0.000468
0.015377 -0.000766
0.014314 -0.001002
0.013260 -0.001165
0.012213 -0.001263
0.011152 -0.001323
0.010049 -0.001377
0.008871 -0.001458
0.007597 -0.001589
0.006208 -0.001782
0.004694 -0.002042
0.003051 -0.002367
0.001277 -0.002751
-0.000624 -0.003188
-0.002644 -0.003668
-0.004769 -0.004183
-0.006978 -0.004726
-0.009249 -0.005286
-0.011555 -0.005854
-0.013874 -0.006422
-0.016189 -0.006982
-0.018490 -0.007530
-0.020780 -0.008069
-0.023073 -0.008607
-0.025387 -0.009153
-0.027737 -0.009715
-0.030119 -0.010289
-0.032517 -0.010859
-0.034900 -0.011399
-0.037232 -0.011881
-0.039473 -0.012279
-0.041588 -0.012575
-0.043540 -0.012754
-0.045295 -0.012812
-0.046825 -0.012749
-0.048100 -0.012567
-0.049098 -0.012273
-0.049802 -0.011877
-0.050207 -0.011390
-0.050324 -0.010830
-0.050184 -0.010217
-0.049840 -0.009579
-0.049365 -0.008950
-0.048851 -0.008366
-0.048392 -0.007861
-0.048070 -0.007458
-0.047932 -0.007161
-0.047973 -0.006948
-0.048137 -0.006780
-0.048340 -0.006608
-0.048490 -0.006391
-0.048501 -0.006102
-0.048305 -0.005724
-0.047850 -0.005253
-0.047097 -0.004691
-0.046022 -0.004044
-0.044614 -0.003324
-0.042871 -0.002540
-0.006815 0.010674
-0.005063 0.011162
-0.003312 0.011601
-0.001569 0.011997
0.000165 0.012354
0.001884 0.012682
0.003587 0.012988
0.005265 0.013279
0.006905 0.013556
0.008492 0.013816
0.010007 0.014053
0.011434 0.014256
0.012760 0.014415
0.013977 0.014518
0.015076 0.014556
0.016054 0.014520
0.016905 0.014405
0.017626 0.014205
0.018215 0.013919
0.018670 0.013546
0.018993 0.013090
0.019190 0.012553
0.019268 0.011943
0.019240 0.011267
0.019119 0.010534
0.018923 0.009753
0.018667 0.008929
0.018367 0.008065
0.018035 0.007158
0.017678 0.006200
0.017304 0.005184
0.016913 0.004100
0.016505 0.002944
0.016074 0.001716
0.015609 0.000422
0.015096 -0.000929
0.014520 -0.002322
0.013868 -0.003744
0.013128 -0.005177
0.012293 -0.006606
0.011359 -0.008015
0.010326 -0.009390
0.009198 -0.010720
0.007981 -0.011996
0.006683 -0.013212
0.005314 -0.014369
0.003884 -0.015470
0.002401 -0.016523
0.000876 -0.017538
-0.000680 -0.018525
-0.002255 -0.019492
-0.003831 -0.020438
-0.005391 -0.021357
-0.006919 -0.022234
-0.008402 -0.023057
-0.009829 -0.023808
-0.011195 -0.024474
-0.012496 -0.025043
-0.013730 -0.025503
-0.014895 -0.025848
-0.015989 -0.026069
-0.017013 -0.026163
-0.017967 -0.026128
-0.018854 -0.025967
-0.019684 -0.025685
-0.020467 -0.025295
-0.021224 -0.024809
-0.021976 -0.024244
-0.022752 -0.023617
-0.023574 -0.022941
-0.024460 -0.022225
-0.025412 -0.021471
-0.026416 -0.020677
-0.027443 -0.019835
-0.028462 -0.018933
-0.029438 -0.017963
-0.030339 -0.016917
-0.031140 -0.015788
-0.031821 -0.014573
-0.032369 -0.013268
-0.032775 -0.011876
-0.033035 -0.010398
-0.033152 -0.008838
-0.033130 -0.007202
-0.032985 -0.005499
-0.032733 -0.003737
-0.032396 -0.001926
-0.032000 -0.000081
-0.031570 0.001785
-0.031129 0.003652
-0.030690 0.005502
-0.030256 0.007317
-0.029817 0.009081
-0.029354 0.010780
-0.028841 0.012403
-0.028256 0.013940
-0.027580 0.015387
-0.026801 0.016738
-0.025914 0.017991
-0.024922 0.019147
-0.023831 0.020209
0.010532 0.011303
0.012311 0.011790
0.014040 0.012309
0.015702 0.012868
0.017286 0.013471
0.018782 0.014123
0.020187 0.014827
0.021496 0.015581
0.022702 0.016376
0.023799 0.017201
0.024782 0.018039
0.025647 0.018870
0.026396 0.019675
0.027035 0.020434
0.027573 0.021131
0.028019 0.021751
0.028378 0.022285
0.028649 0.022729
0.028825 0.023085
0.028892 0.023358
0.028838 0.023558
0.028650 0.023697
0.028323 0.023788
0.027858 0.023845
0.027261 0.023881
0.026544 0.023909
0.025717 0.023937
0.024791 0.023968
0.023772 0.024000
0.022666 0.024021
0.021481 0.024018
0.020222 0.023975
0.018898 0.023875
0.017518 0.023706
0.016089 0.023458
0.014612 0.023129
0.013084 0.022719
0.011501 0.022237
0.009854 0.021691
0.008138 0.021092
0.006353 0.020451
0.004500 0.019779
0.002586 0.019084
0.000619 0.018377
-0.001391 0.017666
-0.003439 0.016959
-0.005518 0.016260
-0.007625 0.015573
-0.009756 0.014898
-0.011908 0.014237
-0.014075 0.013588
-0.016249 0.012954
-0.018418 0.012339
-0.020574 0.011750
-0.022706 0.011192
-0.024802 0.010671
-0.026848 0.010190
-0.028828 0.009748
-0.030720 0.009341
-0.032505 0.008964
-0.034161 0.008608
-0.035668 0.008265
-0.037011 0.007928
-0.038178 0.007593
-0.039170 0.007255
-0.039997 0.006911
-0.040683 0.006558
-0.041259 0.006194
-0.041756 0.005820
-0.042205 0.005442
-0.042627 0.005074
-0.043032 0.004737
-0.043422 0.004454
-0.043787 0.004251
-0.044107 0.004144
-0.044355 0.004143
-0.044497 0.004248
-0.044499 0.004454
-0.044327 0.004748
-0.043952 0.005116
-0.043351 0.005544
-0.042510 0.006018
-0.041425 0.006522
-0.040104 0.007045
-0.038568 0.007574
-0.036849 0.008098
-0.034984 0.008610
-0.033019 0.009104
-0.030996 0.009579
-0.028953 0.010039
-0.026921 0.010490
-0.024916 0.010937
-0.022945 0.011380
-0.021004 0.011817
-0.019083 0.012238
-0.017171 0.012626
-0.015257 0.012967
-0.013335 0.013245
-0.011403 0.013447
-0.009462 0.013563
-0.007518 0.013586
-0.006298 -0.004922
-0.004698 -0.004515
-0.003186 -0.004082
-0.001773 -0.003612
-0.000472 -0.003101
0.000707 -0.002546
0.001755 -0.001952
0.002663 -0.001328
0.003427 -0.000689
0.004044 -0.000049
0.004521 0.000578
0.004866 0.001177
0.005096 0.001732
0.005226 0.002232
0.005274 0.002667
0.005251 0.003032
0.005163 0.003327
0.005008 0.003559
0.004779 0.003740
0.004465 0.003886
0.004058 0.004012
0.003552 0.004134
0.002944 0.004262
0.002233 0.004403
0.001420 0.004559
0.000507 0.004725
-0.000501 0.004892
-0.001597 0.005047
-0.002771 0.005177
-0.004007 0.005268
-0.005291 0.005311
-0.006605 0.005295
-0.007935 0.005216
-0.009271 0.005069
-0.010607 0.004855
-0.011943 0.004580
-0.013282 0.004251
-0.014629 0.003875
-0.015987 0.003460
-0.017359 0.003012
-0.018745 0.002535
-0.020148 0.002031
-0.021571 0.001498
-0.023021 0.000933
-0.024506 0.000332
-0.026033 -0.000311
-0.027607 -0.000997
-0.029222 -0.001723
-0.030867 -0.002480
-0.032526 -0.003253
-0.034185 -0.004026
-0.035834 -0.004780
-0.037464 -0.005495
-0.039070 -0.006155
-0.040642 -0.006750
-0.042159 -0.007274
-0.043595 -0.007726
-0.044920 -0.008113
-0.046101 -0.008446
-0.047114 -0.008738
-0.047940 -0.009005
-0.048572 -0.009262
-0.049014 -0.009528
-0.049284 -0.009821
-0.049413 -0.010155
-0.049443 -0.010540
-0.049414 -0.010978
-0.049366 -0.011459
-0.049327 -0.011962
-0.049317 -0.012451
-0.049349 -0.012884
-0.049428 -0.013216
-0.049553 -0.013407
-0.049709 -0.013429
-0.049865 -0.013267
-0.049978 -0.012922
-0.049997 -0.012406
-0.049872 -0.011738
-0.049555 -0.010944
-0.049012 -0.010050
-0.048219 -0.009086
-0.047165 -0.008085
-0.045858 -0.007076
-0.044318 -0.006090
-0.042587 -0.005154
-0.040716 -0.004288
-0.038765 -0.003503
-0.036796 -0.002801
-0.034863 -0.002168
-0.033003 -0.001584
-0.031238 -0.001019
-0.029571 -0.000447
-0.027988 0.000150
-0.026462 0.000779
-0.024959 0.001439
-0.023443 0.002119
-0.021881 0.002807
-0.020251 0.003488
-0.018536 0.004150
-0.016728 0.004780
-0.014827 0.005369
-0.021592 0.037867
-0.019981 0.038315
-0.018365 0.038697
-0.016747 0.039014
-0.015128 0.039263
-0.013515 0.039442
-0.011916 0.039548
-0.010344 0.039573
-0.008816 0.039509
-0.007349 0.039349
-0.005957 0.039086
-0.004652 0.038715
-0.003440 0.038234
-0.002328 0.037643
-0.001318 0.036945
-0.000411 0.036143
0.000390 0.035244
0.001083 0.034254
0.001667 0.033182
0.002143 0.032037
0.002511 0.030829
0.002774 0.029568
0.002939 0.028265
0.003011 0.026929
0.002997 0.025568
0.002900 0.024188
0.002724 0.022793
0.002469 0.021381
0.002135 0.019951
0.001724 0.018503
0.001239 0.017034
0.000684 0.015543
0.000063 0.014034
-0.000620 0.012506
-0.001364 0.010965
-0.002166 0.009417
-0.003025 0.007869
-0.003939 0.006331
-0.004906 0.004812
-0.005920 0.003325
-0.006979 0.001883
-0.008079 0.000499
-0.009217 -0.000817
-0.010399 -0.002054
-0.011632 -0.003206
-0.012927 -0.004270
-0.014299 -0.005246
-0.015758 -0.006136
-0.017307 -0.006939
-0.018940 -0.007655
-0.020640 -0.008281
-0.022382 -0.008812
-0.024137 -0.009247
-0.025876 -0.009581
-0.027570 -0.009816
-0.029193 -0.009952
-0.030722 -0.009990
-0.032135 -0.009935
-0.033416 -0.009790
-0.034550 -0.009561
-0.035530 -0.009253
-0.036355 -0.008875
-0.037031 -0.008434
-0.037576 -0.007937
-0.038014 -0.007392
-0.038377 -0.006805
-0.038699 -0.006184
-0.039013 -0.005533
-0.039341 -0.004855
-0.039695 -0.004152
-0.040075 -0.003423
-0.040467 -0.002665
-0.040849 -0.001877
-0.041195 -0.001056
-0.041479 -0.000203
-0.041677 0.000680
-0.041766 0.001592
-0.041729 0.002526
-0.041555 0.003477
-0.041234 0.004438
-0.040765 0.005403
-0.040150 0.006365
-0.039398 0.007319
-0.038525 0.008259
-0.037553 0.009184
-0.036505 0.010090
-0.035407 0.010975
-0.034282 0.011839
-0.033144 0.012677
-0.032000 0.013485
-0.030847 0.014259
-0.029674 0.014991
-0.028467 0.015674
-0.027212 0.016298
-0.025896 0.016854
-0.024510 0.017331
-0.023051 0.017721
-0.021518 0.018015
-0.019917 0.018207
-0.018258 0.018295
-0.016551 0.018279
0.028312 -0.002750
0.030056 -0.002264
0.031771 -0.001788
0.033452 -0.001312
0.035102 -0.000825
0.036721 -0.000317
0.038310 0.000216
0.039868 0.000772
0.041389 0.001343
0.042865 0.001912
0.044286 0.002457
0.045643 0.002957
0.046930 0.003387
0.048140 0.003733
0.049263 0.003982
0.050283 0.004130
0.051182 0.004180
0.051935 0.004141
0.052518 0.004024
0.052910 0.003843
0.053095 0.003613
0.053065 0.003347
0.052819 0.003055
0.052369 0.002748
0.051733 0.002437
0.050936 0.002129
0.050008 0.001830
0.048977 0.001537
0.047870 0.001239
0.046705 0.000918
0.045499 0.000552
0.044260 0.000120
0.042991 -0.000390
0.041685 -0.000982
0.040331 -0.001647
0.038911 -0.002368
0.037403 -0.003123
0.035787 -0.003888
0.034046 -0.004643
0.032167 -0.005371
0.030144 -0.006061
0.027975 -0.006707
0.025667 -0.007307
0.023231 -0.007862
0.020682 -0.008375
0.018039 -0.008850
0.015324 -0.009292
0.012555 -0.009711
0.009752 -0.010114
0.006936 -0.010509
0.004127 -0.010901
0.001347 -0.011288
-0.001382 -0.011664
-0.004037 -0.012018
-0.006598 -0.012335
-0.009046 -0.012602
-0.011366 -0.012808
-0.013545 -0.012946
-0.015571 -0.013011
-0.017435 -0.013004
-0.019127 -0.012926
-0.020644 -0.012782
-0.021986 -0.012575
-0.023164 -0.012312
-0.024192 -0.011998
-0.025093 -0.011640
-0.025894 -0.011245
-0.026624 -0.010823
-0.027314 -0.010381
-0.027989 -0.009924
-0.028660 -0.009456
-0.029324 -0.008977
-0.029964 -0.008484
-0.030550 -0.007973
-0.031044 -0.007442
-0.031412 -0.006887
-0.031621 -0.006310
-0.031646 -0.005709
-0.031470 -0.005085
-0.031083 -0.004435
-0.030482 -0.003759
-0.029674 -0.003053
-0.028672 -0.002315
-0.027496 -0.001545
-0.026173 -0.000740
-0.024732 0.000100
-0.023203 0.000973
-0.021616 0.001877
-0.019992 0.002807
-0.018345 0.003753
-0.016680 0.004702
-0.014994 0.005639
-0.013278 0.006546
-0.011524 0.007401
-0.009729 0.008187
-0.007896 0.008885
-0.006033 0.009486
-0.004154 0.009983
-0.002277 0.010378
-0.000420 0.010678
0.001395 0.010892
-0.039566 0.032716
-0.037962 0.033128
-0.036403 0.033511
-0.034881 0.033833
-0.033388 0.034063
-0.031911 0.034175
-0.030442 0.034152
-0.028974 0.033985
-0.027500 0.033670
-0.026020 0.033212
-0.024535 0.032617
-0.023050 0.031897
-0.021572 0.031063
-0.020113 0.030131
-0.018684 0.029115
-0.017299 0.028026
-0.015969 0.026876
-0.014706 0.025668
-0.013518 0.024406
-0.012412 0.023088
-0.011393 0.021711
-0.010465 0.020276
-0.009632 0.018781
-0.008897 0.017231
-0.008265 0.015632
-0.007739 0.013992
-0.007324 0.012318
-0.007026 0.010621
-0.006848 0.008908
-0.006797 0.007191
-0.006875 0.005477
-0.007082 0.003773
-0.007413 0.002083
-0.007859 0.000407
-0.008406 -0.001256
-0.009038 -0.002911
-0.009736 -0.004561
-0.010485 -0.006209
-0.011271 -0.007855
-0.012090 -0.009489
-0.012945 -0.011097
-0.013844 -0.012658
-0.014800 -0.014152
-0.015828 -0.015561
-0.016946 -0.016874
-0.018171 -0.018082
-0.019521 -0.019185
-0.021013 -0.020187
-0.022656 -0.021094
-0.024447 -0.021911
-0.026369 -0.022641
-0.028388 -0.023286
-0.030465 -0.023847
-0.032557 -0.024323
-0.034625 -0.024713
-0.036633 -0.025010
-0.038552 -0.025207
-0.040358 -0.025295
-0.042032 -0.025261
-0.043557 -0.025098
-0.044922 -0.024800
-0.046118 -0.024365
-0.047145 -0.023798
-0.048011 -0.023107
-0.048732 -0.022305
-0.049335 -0.021410
-0.049851 -0.020445
-0.050317 -0.019434
-0.050762 -0.018399
-0.051208 -0.017355
-0.051662 -0.016313
-0.052117 -0.015270
-0.052553 -0.014213
-0.052951 -0.013122
-0.053291 -0.011973
-0.053558 -0.010739
-0.053736 -0.009403
-0.053806 -0.007955
-0.053742 -0.006398
-0.053516 -0.004747
-0.053098 -0.003023
-0.052463 -0.001251
-0.051597 0.000540
-0.050496 0.002323
-0.049169 0.004071
-0.047634 0.005761
-0.045921 0.007371
-0.044064 0.008884
-0.042100 0.010292
-0.040066 0.011591
-0.037995 0.012790
-0.035914 0.013907
-0.033845 0.014966
-0.031804 0.015993
-0.029802 0.017009
-0.027839 0.018025
-0.025908 0.019040
-0.023993 0.020040
-0.022069 0.021001
-0.020115 0.021897
-0.018108 0.022703
0.017847 -0.049933
0.019554 -0.049485
0.021193 -0.048960
0.022746 -0.048348
0.024201 -0.047643
0.025549 -0.046841
0.026783 -0.045950
0.027897 -0.044980
0.028890 -0.043951
0.029768 -0.042884
0.030546 -0.041806
0.031245 -0.040743
0.031895 -0.039722
0.032523 -0.038766
0.033150 -0.037894
0.033777 -0.037112
0.034389 -0.036417
0.034954 -0.035795
0.035433 -0.035227
0.035791 -0.034694
0.036004 -0.034174
0.036057 -0.033649
0.035950 -0.033098
0.035688 -0.032507
0.035283 -0.031860
0.034751 -0.031148
0.034104 -0.030372
0.033359 -0.029541
0.032535 -0.028674
0.031653 -0.027797
0.030741 -0.026943
0.029831 -0.026144
0.028949 -0.025427
0.028109 -0.024814
0.027307 -0.024313
0.026521 -0.023920
0.025712 -0.023621
0.024842 -0.023401
0.023875 -0.023241
0.022787 -0.023127
0.021566 -0.023045
0.020206 -0.022981
0.018714 -0.022922
0.017099 -0.022854
0.015375 -0.022765
0.013557 -0.022643
0.011662 -0.022482
0.009707 -0.022281
0.007711 -0.022043
0.005696 -0.021779
0.003682 -0.021501
0.001690 -0.021223
-0.000265 -0.020956
-0.002175 -0.020712
-0.004036 -0.020495
-0.005844 -0.020314
-0.007594 -0.020175
-0.009279 -0.020083
-0.010890 -0.020045
-0.012416 -0.020064
-0.013850 -0.020141
-0.015185 -0.020274
-0.016422 -0.020458
-0.017565 -0.020689
-0.018625 -0.020960
-0.019621 -0.021267
-0.020572 -0.021606
-0.021501 -0.021970
-0.022427 -0.022348
-0.023365 -0.022725
-0.024323 -0.023078
-0.025302 -0.023382
-0.026295 -0.023613
-0.027284 -0.023754
-0.028237 -0.023796
-0.029116 -0.023740
-0.029877 -0.023596
-0.030479 -0.023374
-0.030887 -0.023089
-0.031075 -0.022752
-0.031030 -0.022373
-0.030748 -0.021964
-0.030242 -0.021533
-0.029533 -0.021091
-0.028653 -0.020645
-0.027643 -0.020203
-0.026547 -0.019769
-0.025411 -0.019338
-0.024277 -0.018901
-0.023175 -0.018442
-0.022125 -0.017942
-0.021125 -0.017386
-0.020164 -0.016764
-0.019214 -0.016076
-0.018245 -0.015328
-0.017228 -0.014528
-0.016137 -0.013688
-0.014954 -0.012817
-0.013664 -0.011924
-0.012262 -0.011018
-0.010750 -0.010108
-0.004793 -0.015229
-0.003182 -0.014835
-0.001604 -0.014524
-0.000061 -0.014292
0.001448 -0.014130
0.002931 -0.014025
0.004395 -0.013961
0.005851 -0.013923
0.007299 -0.013900
0.008733 -0.013889
0.010133 -0.013896
0.011477 -0.013932
0.012742 -0.014011
0.013904 -0.014145
0.014947 -0.014344
0.015857 -0.014615
0.016621 -0.014964
0.017231 -0.015392
0.017677 -0.015902
0.017953 -0.016496
0.018055 -0.017172
0.017984 -0.017927
0.017743 -0.018757
0.017341 -0.019652
0.016792 -0.020604
0.016114 -0.021599
0.015328 -0.022624
0.014451 -0.023667
0.013500 -0.024721
0.012487 -0.025780
0.011418 -0.026843
0.010295 -0.027911
0.009124 -0.028983
0.007905 -0.030058
0.006646 -0.031134
0.005351 -0.032206
0.004028 -0.033270
0.002684 -0.034320
0.001327 -0.035353
-0.000037 -0.036360
-0.001402 -0.037333
-0.002762 -0.038263
-0.004114 -0.039139
-0.005459 -0.039952
-0.006797 -0.040696
-0.008135 -0.041369
-0.009483 -0.041973
-0.010860 -0.042515
-0.012287 -0.043004
-0.013789 -0.043452
-0.015385 -0.043867
-0.017084 -0.044254
-0.018875 -0.044610
-0.020732 -0.044926
-0.022618 -0.045191
-0.024490 -0.045392
-0.026305 -0.045518
-0.028026 -0.045560
-0.029621 -0.045510
-0.031064 -0.045361
-0.032334 -0.045105
-0.033415 -0.044734
-0.034295 -0.044241
-0.034973 -0.043621
-0.035457 -0.042872
-0.035765 -0.041996
-0.035927 -0.041001
-0.035978 -0.039901
-0.035962 -0.038715
-0.035924 -0.037466
-0.035900 -0.036178
-0.035915 -0.034872
-0.035969 -0.033562
-0.036042 -0.032255
-0.036093 -0.030950
-0.036077 -0.029640
-0.035946 -0.028316
-0.035662 -0.026969
-0.035197 -0.025590
-0.034532 -0.024172
-0.033662 -0.022709
-0.032592 -0.021195
-0.031334 -0.019624
-0.029914 -0.017995
-0.028358 -0.016307
-0.026699 -0.014562
-0.024968 -0.012768
-0.023192 -0.010936
-0.021392 -0.009081
-0.019582 -0.007222
-0.017769 -0.005377
-0.015950 -0.003563
-0.014118 -0.001793
-0.012264 -0.000077
-0.010378 0.001574
-0.008459 0.003150
-0.006515 0.004638
-0.004558 0.006028
-0.002608 0.007310
-0.000686 0.008480
0.001185 0.009533
0.052128 0.007545
0.053952 0.008033
0.055673 0.008460
0.057284 0.008841
0.058786 0.009201
0.060187 0.009562
0.061501 0.009948
0.062736 0.010377
0.063898 0.010861
0.064980 0.011398
0.065971 0.011977
0.066856 0.012577
0.067623 0.013170
0.068267 0.013724
0.068794 0.014207
0.069214 0.014589
0.069535 0.014843
0.069763 0.014950
0.069888 0.014904
0.069890 0.014708
0.069744 0.014377
0.069423 0.013932
0.068909 0.013398
0.068193 0.012803
0.067280 0.012175
0.066182 0.011542
0.064921 0.010931
0.063519 0.010364
0.062002 0.009856
0.060393 0.009415
0.058712 0.009037
0.056979 0.008709
0.055216 0.008408
0.053446 0.008105
0.051692 0.007772
0.049975 0.007380
0.048306 0.006911
0.046682 0.006356
0.045090 0.005717
0.043506 0.005004
0.041904 0.004233
0.040260 0.003420
0.038558 0.002584
0.036786 0.001740
0.034942 0.000903
0.033029 0.000087
0.031053 -0.000695
0.029024 -0.001434
0.026955 -0.002123
0.024859 -0.002760
0.022753 -0.003346
0.020655 -0.003886
0.018585 -0.004385
0.016566 -0.004853
0.014616 -0.005297
0.012752 -0.005720
0.010985 -0.006126
0.009321 -0.006516
0.007762 -0.006890
0.006309 -0.007247
0.004962 -0.007587
0.003723 -0.007908
0.002590 -0.008209
0.001565 -0.008488
0.000644 -0.008740
-0.000174 -0.008963
-0.000898 -0.009153
-0.001535 -0.009306
-0.002095 -0.009421
-0.002590 -0.009494
-0.003033 -0.009524
-0.003434 -0.009506
-0.003802 -0.009434
-0.004142 -0.009302
-0.004453 -0.009106
-0.004732 -0.008843
-0.004964 -0.008515
-0.005136 -0.008128
-0.005227 -0.007690
-0.005220 -0.007212
-0.005099 -0.006705
-0.004852 -0.006179
-0.004476 -0.005640
-0.003969 -0.005097
-0.003340 -0.004553
-0.002601 -0.004011
-0.001770 -0.003473
-0.000868 -0.002938
0.000080 -0.002402
0.001051 -0.001857
0.002019 -0.001293
0.002964 -0.000700
0.003868 -0.000069
0.004718 0.000602
0.005511 0.001310
0.006248 0.002040
0.006937 0.002777
0.007586 0.003500
0.008203 0.004190
0.008795 0.004831
0.009367 0.005408
0.007398 0.019361
0.009069 0.019809
0.010689 0.020247
0.012252 0.020680
0.013756 0.021112
0.015195 0.021541
0.016565 0.021964
0.017853 0.022368
0.019049 0.022740
0.020141 0.023062
0.021120 0.023319
0.021983 0.023495
0.022730 0.023578
0.023364 0.023561
0.023887 0.023437
0.024301 0.023210
0.024602 0.022883
0.024787 0.022467
0.024848 0.021975
0.024780 0.021420
0.024579 0.020819
0.024247 0.020186
0.023788 0.019535
0.023213 0.018877
0.022531 0.018220
0.021750 0.017567
0.020877 0.016914
0.019916 0.016255
0.018872 0.015576
0.017749 0.014864
0.016554 0.014104
0.015295 0.013285
0.013981 0.012397
0.012617 0.011436
0.011210 0.010403
0.009759 0.009303
0.008267 0.008145
0.006731 0.006941
0.005153 0.005706
0.003534 0.004453
0.001879 0.003198
0.000191 0.001955
-0.001524 0.000737
-0.003263 -0.000446
-0.005025 -0.001586
-0.006814 -0.002676
-0.008630 -0.003713
-0.010477 -0.004696
-0.012352 -0.005621
-0.014248 -0.006486
-0.016156 -0.007289
-0.018060 -0.008024
-0.019945 -0.008689
-0.021794 -0.009283
-0.023593 -0.009806
-0.025326 -0.010259
-0.026977 -0.010644
-0.028530 -0.010964
-0.029971 -0.011219
-0.031286 -0.011412
-0.032465 -0.011543
-0.033500 -0.011615
-0.034394 -0.011628
-0.035155 -0.011585
-0.035803 -0.011486
-0.036366 -0.011332
-0.036878 -0.011124
-0.037371 -0.010859
-0.037867 -0.010534
-0.038378 -0.010142
-0.038902 -0.009673
-0.039424 -0.009123
-0.039921 -0.008487
-0.040364 -0.007765
-0.040724 -0.006963
-0.040972 -0.006088
-0.041084 -0.005148
-0.041037 -0.004154
-0.040816 -0.003115
-0.040409 -0.002043
-0.039811 -0.000948
-0.039026 0.000159
-0.038065 0.001271
-0.036951 0.002378
-0.035717 0.003477
-0.034401 0.004563
-0.033047 0.005637
-0.031696 0.006699
-0.030377 0.007751
-0.029109 0.008793
-0.027893 0.009824
-0.026717 0.010839
-0.025559 0.011830
-0.024394 0.012784
-0.023196 0.013687
-0.021944 0.014523
-0.020623 0.015277
-0.019227 0.015934
-0.017752 0.016483
-0.016202 0.016913
-0.014585 0.017219
-0.023096 -0.013417
-0.021357 -0.012942
-0.019627 -0.012464
-0.017904 -0.012005
-0.016176 -0.011585
-0.014424 -0.011217
-0.012626 -0.010908
-0.010762 -0.010661
-0.008815 -0.010473
-0.006777 -0.010338
-0.004647 -0.010251
-0.002432 -0.010205
-0.000147 -0.010198
0.002183 -0.010227
0.004534 -0.010295
0.006878 -0.010405
0.009194 -0.010561
0.011464 -0.010768
0.013675 -0.011032
0.015820 -0.011357
0.017896 -0.011744
0.019902 -0.012191
0.021842 -0.012688
0.023720 -0.013217
0.025540 -0.013758
0.027307 -0.014290
0.029016 -0.014794
0.030656 -0.015256
0.032208 -0.015673
0.033647 -0.016046
0.034950 -0.016385
0.036095 -0.016708
0.037070 -0.017038
0.037871 -0.017401
0.038502 -0.017828
0.038980 -0.018349
0.039324 -0.018990
0.039551 -0.019769
0.039674 -0.020697
0.039691 -0.021768
0.039590 -0.022964
0.039353 -0.024253
0.038961 -0.025595
0.038396 -0.026947
0.037647 -0.028267
0.036708 -0.029519
0.035572 -0.030676
0.034235 -0.031723
0.032694 -0.032657
0.030952 -0.033486
0.029025 -0.034223
0.026939 -0.034890
0.024731 -0.035513
0.022450 -0.036115
0.020146 -0.036721
0.017866 -0.037350
0.015649 -0.038012
0.013520 -0.038708
0.011485 -0.039427
0.009537 -0.040146
0.007656 -0.040837
0.005816 -0.041471
0.003987 -0.042021
0.002137 -0.042470
0.000233 -0.042811
-0.001756 -0.043045
-0.003864 -0.043185
-0.006115 -0.043247
-0.008519 -0.043246
-0.011064 -0.043194
-0.013712 -0.043091
-0.016405 -0.042930
-0.019077 -0.042694
-0.021658 -0.042363
-0.024091 -0.041916
-0.026327 -0.041332
-0.028335 -0.040592
-0.030093 -0.039680
-0.031592 -0.038585
-0.032827 -0.037305
-0.033795 -0.035847
-0.034502 -0.034225
-0.034958 -0.032465
-0.035179 -0.030598
-0.035193 -0.028663
-0.035034 -0.026702
-0.034739 -0.024755
-0.034349 -0.022856
-0.033895 -0.021029
-0.033399 -0.019279
-0.032869 -0.017599
-0.032304 -0.015964
-0.031698 -0.014343
-0.031046 -0.012701
-0.030349 -0.011007
-0.029609 -0.009237
-0.028827 -0.007381
-0.027999 -0.005440
-0.027114 -0.003430
-0.026157 -0.001377
-0.025111 0.000688
0.009754 -0.037172
0.011382 -0.036693
0.013054 -0.036122
0.014717 -0.035481
0.016317 -0.034796
0.017803 -0.034093
0.019139 -0.033396
0.020314 -0.032721
0.021345 -0.032073
0.022276 -0.031453
0.023168 -0.030855
0.024076 -0.030273
0.025039 -0.029700
0.026072 -0.029126
0.027168 -0.028540
0.028308 -0.027931
0.029464 -0.027290
0.030611 -0.026611
0.031726 -0.025891
0.032788 -0.025129
0.033780 -0.024329
0.034685 -0.023495
0.035492 -0.022632
0.036191 -0.021748
0.036779 -0.020849
0.037263 -0.019941
0.037657 -0.019030
0.037989 -0.018119
0.038293 -0.017214
0.038603 -0.016321
0.038944 -0.015450
0.039320 -0.014611
0.039711 -0.013816
0.040079 -0.013076
0.040376 -0.012398
0.040558 -0.011791
0.040584 -0.011261
0.040423 -0.010812
0.040050 -0.010446
0.039452 -0.010165
0.038621 -0.009968
0.037556 -0.009853
0.036267 -0.009813
0.034770 -0.009842
0.033092 -0.009928
0.031269 -0.010056
0.029342 -0.010208
0.027359 -0.010363
0.025365 -0.010499
0.023396 -0.010596
0.021475 -0.010640
0.019607 -0.010625
0.017780 -0.010557
0.015977 -0.010449
0.014174 -0.010319
0.012352 -0.010186
0.010497 -0.010064
0.008603 -0.009966
0.006666 -0.009900
0.004693 -0.009871
0.002691 -0.009881
0.000675 -0.009930
-0.001339 -0.010015
-0.003334 -0.010129
-0.005295 -0.010265
-0.007207 -0.010412
-0.009062 -0.010559
-0.010855 -0.010696
-0.012584 -0.010816
-0.014246 -0.010917
-0.015843 -0.011003
-0.017373 -0.011081
-0.018833 -0.011162
-0.020218 -0.011252
-0.021515 -0.011356
-0.022708 -0.011474
-0.023779 -0.011601
-0.024707 -0.011732
-0.025474 -0.011857
-0.026065 -0.011968
-0.026469 -0.012056
-0.026677 -0.012112
-0.026688 -0.012125
-0.026502 -0.012088
-0.026124 -0.011993
-0.025561 -0.011835
-0.024820 -0.011614
-0.023911 -0.011335
-0.022851 -0.011008
-0.021661 -0.010644
-0.020366 -0.010260
-0.018989 -0.009865
-0.017549 -0.009468
-0.016056 -0.009067
-0.014510 -0.008661
-0.012910 -0.008241
-0.011249 -0.007802
-0.009526 -0.007338
-0.007742 -0.006846
-0.005899 -0.006327
-0.004002 -0.005784
0.032612 -0.005117
0.034368 -0.004704
0.036067 -0.004435
0.037708 -0.004299
0.039293 -0.004279
0.040822 -0.004350
0.042298 -0.004484
0.043722 -0.004649
0.045093 -0.004809
0.046412 -0.004930
0.047679 -0.004987
0.048892 -0.004973
0.050043 -0.004909
0.051118 -0.004837
0.052101 -0.004814
0.052977 -0.004893
0.053729 -0.005115
0.054338 -0.005505
0.054784 -0.006074
0.055047 -0.006814
0.055110 -0.007710
0.054964 -0.008734
0.054611 -0.009854
0.054060 -0.011032
0.053334 -0.012227
0.052460 -0.013399
0.051469 -0.014512
0.050389 -0.015536
0.049245 -0.016455
0.048053 -0.017268
0.046828 -0.017991
0.045579 -0.018656
0.044314 -0.019300
0.043041 -0.019963
0.041758 -0.020676
0.040459 -0.021453
0.039128 -0.022301
0.037740 -0.023210
0.036267 -0.024166
0.034683 -0.025147
0.032966 -0.026127
0.031100 -0.027079
0.029083 -0.027980
0.026918 -0.028806
0.024618 -0.029542
0.022198 -0.030179
0.019678 -0.030713
0.017078 -0.031151
0.014416 -0.031507
0.011714 -0.031799
0.008997 -0.032045
0.006296 -0.032256
0.003645 -0.032436
0.001073 -0.032581
-0.001395 -0.032680
-0.003745 -0.032721
-0.005966 -0.032691
-0.008050 -0.032576
-0.009992 -0.032368
-0.011786 -0.032057
-0.013426 -0.031639
-0.014906 -0.031113
-0.016224 -0.030482
-0.017385 -0.029756
-0.018396 -0.028948
-0.019271 -0.028075
-0.020028 -0.027158
-0.020690 -0.026216
-0.021277 -0.025265
-0.021808 -0.024312
-0.022294 -0.023358
-0.022736 -0.022396
-0.023124 -0.021413
-0.023442 -0.020395
-0.023667 -0.019330
-0.023773 -0.018210
-0.023735 -0.017030
-0.023531 -0.015791
-0.023143 -0.014495
-0.022559 -0.013147
-0.021773 -0.011758
-0.020787 -0.010341
-0.019613 -0.008913
-0.018265 -0.007487
-0.016765 -0.006075
-0.015136 -0.004685
-0.013400 -0.003317
-0.011583 -0.001969
-0.009707 -0.000633
-0.007798 0.000698
-0.005877 0.002027
-0.003965 0.003349
-0.002076 0.004657
-0.000219 0.005933
0.001599 0.007158
0.003374 0.008309
0.005101 0.009367
0.006775 0.010312
0.008390 0.011127
0.009937 0.011800
0.011407 0.012323
-0.034191 -0.021548
-0.032674 -0.021118
-0.031165 -0.020669
-0.029703 -0.020232
-0.028316 -0.019834
-0.027017 -0.019490
-0.025801 -0.019202
-0.024646 -0.018963
-0.023520 -0.018759
-0.022390 -0.018574
-0.021228 -0.018392
-0.020015 -0.018199
-0.018737 -0.017984
-0.017390 -0.017740
-0.015972 -0.017459
-0.014486 -0.017138
-0.012932 -0.016778
-0.011311 -0.016382
-0.009627 -0.015958
-0.007887 -0.015514
-0.006112 -0.015058
-0.004330 -0.014598
-0.002577 -0.014139
-0.000888 -0.013684
0.000707 -0.013233
0.002186 -0.012784
0.003537 -0.012333
0.004751 -0.011877
0.005823 -0.011416
0.006751 -0.010955
0.007529 -0.010499
0.008156 -0.010059
0.008634 -0.009646
0.008970 -0.009272
0.009176 -0.008949
0.009270 -0.008689
0.009270 -0.008503
0.009190 -0.008398
0.009035 -0.008375
0.008800 -0.008430
0.008472 -0.008552
0.008036 -0.008726
0.007479 -0.008935
0.006795 -0.009162
0.005982 -0.009389
0.005046 -0.009599
0.003990 -0.009780
0.002819 -0.009927
0.001530 -0.010038
0.000123 -0.010123
-0.001405 -0.010190
-0.003053 -0.010252
-0.004818 -0.010319
-0.006692 -0.010396
-0.008666 -0.010484
-0.010731 -0.010580
-0.012877 -0.010679
-0.015096 -0.010774
-0.017374 -0.010857
-0.019695 -0.010926
-0.022035 -0.010980
-0.024370 -0.011023
-0.026677 -0.011059
-0.028936 -0.011096
-0.031136 -0.011140
-0.033272 -0.011201
-0.035348 -0.011288
-0.037377 -0.011411
-0.039368 -0.011574
-0.041327 -0.011779
-0.043254 -0.012013
-0.045140 -0.012253
-0.046974 -0.012468
-0.048748 -0.012619
-0.050457 -0.012664
-0.052093 -0.012571
-0.053641 -0.012317
-0.055071 -0.011893
-0.056345 -0.011308
-0.057419 -0.010581
-0.058248 -0.009736
-0.058800 -0.008804
-0.059054 -0.007813
-0.059005 -0.006792
-0.058665 -0.005771
-0.058063 -0.004778
-0.057242 -0.003841
-0.056256 -0.002984
-0.055166 -0.002220
-0.054026 -0.001552
-0.052883 -0.000963
-0.051769 -0.000424
-0.050701 0.000107
-0.049679 0.000675
-0.048691 0.001311
-0.047707 0.002032
-0.046684 0.002836
-0.045573 0.003704
-0.044324 0.004612
-0.042896 0.005532
-0.041259 0.006439
-0.019258 -0.014931
-0.017617 -0.014480
-0.016039 -0.013979
-0.014535 -0.013424
-0.013116 -0.012813
-0.011786 -0.012144
-0.010541 -0.011421
-0.009373 -0.010652
-0.008262 -0.009853
-0.007179 -0.009043
-0.006087 -0.008248
-0.004948 -0.007492
-0.003740 -0.006792
-0.002464 -0.006156
-0.001153 -0.005578
0.000148 -0.005040
0.001389 -0.004525
0.002524 -0.004016
0.003522 -0.003497
0.004359 -0.002961
0.005018 -0.002403
0.005495 -0.001818
0.005786 -0.001207
0.005900 -0.000570
0.005847 0.000090
0.005649 0.000764
0.005332 0.001438
0.004933 0.002089
0.004500 0.002684
0.004080 0.003191
0.003717 0.003578
0.003434 0.003827
0.003222 0.003940
0.003049 0.003933
0.002868 0.003833
0.002631 0.003667
0.002299 0.003458
0.001844 0.003222
0.001248 0.002966
0.000498 0.002696
-0.000408 0.002414
-0.001471 0.002120
-0.002683 0.001812
-0.004037 0.001489
-0.005520 0.001147
-0.007118 0.000781
-0.008814 0.000384
-0.010589 -0.000049
-0.012426 -0.000523
-0.014309 -0.001035
-0.016224 -0.001580
-0.018160 -0.002147
-0.020103 -0.002724
-0.022037 -0.003306
-0.023942 -0.003888
-0.025796 -0.004475
-0.027576 -0.005071
-0.029264 -0.005683
-0.030843 -0.006318
-0.032301 -0.006981
-0.033628 -0.007674
-0.034820 -0.008395
-0.035882 -0.009141
-0.036827 -0.009906
-0.037681 -0.010681
-0.038482 -0.011456
-0.039275 -0.012216
-0.040115 -0.012943
-0.041050 -0.013617
-0.042112 -0.014221
-0.043301 -0.014743
-0.044587 -0.015186
-0.045908 -0.015558
-0.047191 -0.015880
-0.048365 -0.016171
-0.049363 -0.016449
-0.050132 -0.016728
-0.050632 -0.017021
-0.050833 -0.017334
-0.050718 -0.017671
-0.050282 -0.018028
-0.049538 -0.018399
-0.048517 -0.018770
-0.047268 -0.019123
-0.045861 -0.019433
-0.044380 -0.019673
-0.042917 -0.019812
-0.041556 -0.019823
-0.040360 -0.019693
-0.039351 -0.019427
-0.038510 -0.019054
-0.037780 -0.018615
-0.037084 -0.018154
-0.036344 -0.017710
-0.035491 -0.017307
-0.034470 -0.016960
-0.033244 -0.016678
-0.031787 -0.016460
-0.030086 -0.016303
-0.028141 -0.016199
-0.025964 -0.016137
0.025180 -0.014090
0.027034 -0.013612
0.028952 -0.013142
0.030928 -0.012674
0.032955 -0.012206
0.035018 -0.011744
0.037099 -0.011297
0.039177 -0.010882
0.041230 -0.010522
0.043243 -0.010240
0.045201 -0.010061
0.047092 -0.010001
0.048900 -0.010071
0.050604 -0.010270
0.052179 -0.010587
0.053601 -0.011001
0.054851 -0.011488
0.055916 -0.012020
0.056790 -0.012569
0.057476 -0.013112
0.057982 -0.013630
0.058326 -0.014106
0.058528 -0.014533
0.058616 -0.014906
0.058617 -0.015231
0.058561 -0.015518
0.058473 -0.015789
0.058375 -0.016072
0.058284 -0.016399
0.058207 -0.016800
0.058144 -0.017296
0.058077 -0.017895
0.057978 -0.018589
0.057811 -0.019364
0.057541 -0.020195
0.057134 -0.021056
0.056568 -0.021924
0.055825 -0.022778
0.054895 -0.023603
0.053778 -0.024388
0.052479 -0.025126
0.051015 -0.025817
0.049408 -0.026464
0.047688 -0.027078
0.045888 -0.027671
0.044047 -0.028263
0.042203 -0.028875
0.040391 -0.029523
0.038634 -0.030220
0.036941 -0.030963
0.035303 -0.031739
0.033698 -0.032521
0.032102 -0.033278
0.030490 -0.033977
0.028846 -0.034591
0.027163 -0.035095
0.025440 -0.035472
0.023683 -0.035714
0.021900 -0.035820
0.020102 -0.035799
0.018302 -0.035665
0.016513 -0.035441
0.014746 -0.035149
0.013013 -0.034814
0.011325 -0.034461
0.009694 -0.034111
0.008127 -0.033781
0.006629 -0.033481
0.005203 -0.033210
0.003846 -0.032960
0.002558 -0.032713
0.001337 -0.032449
0.000187 -0.032148
-0.000886 -0.031791
-0.001874 -0.031364
-0.002766 -0.030856
-0.003553 -0.030262
-0.004227 -0.029584
-0.004783 -0.028825
-0.005217 -0.027995
-0.005533 -0.027104
-0.005734 -0.026163
-0.005830 -0.025180
-0.005832 -0.024161
-0.005754 -0.023108
-0.005614 -0.022022
-0.005425 -0.020900
-0.005203 -0.019740
-0.004954 -0.018543
-0.004681 -0.017316
-0.004379 -0.016070
-0.004042 -0.014821
-0.003660 -0.013585
-0.003226 -0.012379
-0.002735 -0.011220
-0.002186 -0.010121
-0.001581 -0.009095
-0.000929 -0.008150
-0.000238 -0.007290
0.000477 -0.006513
0.001203 -0.005814
0.011472 -0.021384
0.013280 -0.020927
0.015134 -0.020466
0.017021 -0.019999
0.018925 -0.019523
0.020837 -0.019032
0.022746 -0.018524
0.024642 -0.017997
0.026510 -0.017454
0.028335 -0.016902
0.030102 -0.016351
0.031797 -0.015810
0.033412 -0.015292
0.034946 -0.014808
0.036404 -0.014369
0.037795 -0.013987
0.039132 -0.013669
0.040422 -0.013420
0.041666 -0.013238
0.042856 -0.013115
0.043974 -0.013039
0.045003 -0.012994
0.045927 -0.012964
0.046735 -0.012930
0.047424 -0.012876
0.047996 -0.012786
0.048454 -0.012652
0.048794 -0.012471
0.049005 -0.012255
0.049075 -0.012022
0.048991 -0.011798
0.048749 -0.011612
0.048357 -0.011491
0.047832 -0.011458
0.047199 -0.011528
0.046483 -0.011707
0.045703 -0.011991
0.044864 -0.012363
0.043959 -0.012800
0.042969 -0.013274
0.041867 -0.013763
0.040626 -0.014250
0.039223 -0.014724
0.037641 -0.015179
0.035877 -0.015611
0.033929 -0.016017
0.031805 -0.016396
0.029512 -0.016754
0.027063 -0.017099
0.024476 -0.017445
0.021776 -0.017803
0.018999 -0.018186
0.016185 -0.018600
0.013377 -0.019044
0.010614 -0.019510
0.007929 -0.019980
0.005340 -0.020435
0.002858 -0.020852
0.000485 -0.021216
-0.001778 -0.021518
-0.003934 -0.021757
-0.005987 -0.021938
-0.007946 -0.022070
-0.009821 -0.022160
-0.011628 -0.022219
-0.013385 -0.022256
-0.015113 -0.022284
-0.016834 -0.022313
-0.018562 -0.022352
-0.020302 -0.022405
-0.022045 -0.022469
-0.023765 -0.022531
-0.025430 -0.022576
-0.027001 -0.022583
-0.028443 -0.022537
-0.029727 -0.022427
-0.030826 -0.022248
-0.031717 -0.022004
-0.032383 -0.021696
-0.032805 -0.021324
-0.032972 -0.020885
-0.032877 -0.020372
-0.032519 -0.019780
-0.031909 -0.019105
-0.031064 -0.018346
-0.030010 -0.017508
-0.028781 -0.016592
-0.027413 -0.015605
-0.025945 -0.014549
-0.024413 -0.013426
-0.022846 -0.012239
-0.021267 -0.010992
-0.019691 -0.009701
-0.018129 -0.008387
-0.016581 -0.007084
-0.015048 -0.005828
-0.013524 -0.004653
-0.012005 -0.003578
-0.010483 -0.002609
-0.008956 -0.001738
-0.007421 -0.000949
0.003229 0.048564
0.005011 0.049115
0.006851 0.049687
0.008749 0.050281
0.010697 0.050898
0.012680 0.051533
0.014676 0.052176
0.016657 0.052812
0.018599 0.053425
0.020482 0.053999
0.022289 0.054518
0.024008 0.054970
0.025630 0.055343
0.027139 0.055628
0.028519 0.055821
0.029750 0.055918
0.030815 0.055920
0.031697 0.055829
0.032387 0.055651
0.032885 0.055393
0.033198 0.055068
0.033345 0.054690
0.033350 0.054277
0.033246 0.053845
0.033062 0.053408
0.032825 0.052974
0.032555 0.052538
0.032263 0.052088
0.031956 0.051607
0.031632 0.051072
0.031283 0.050465
0.030893 0.049772
0.030440 0.048984
0.029896 0.048098
0.029235 0.047118
0.028433 0.046046
0.027471 0.044890
0.026339 0.043657
0.025034 0.042359
0.023562 0.041007
0.021937 0.039615
0.020178 0.038197
0.018310 0.036768
0.016361 0.035341
0.014357 0.033924
0.012323 0.032522
0.010282 0.031137
0.008246 0.029767
0.006222 0.028411
0.004214 0.027069
0.002217 0.025745
0.000226 0.024443
-0.001762 0.023169
-0.003749 0.021930
-0.005734 0.020727
-0.007714 0.019563
-0.009683 0.018438
-0.011635 0.017350
-0.013560 0.016299
-0.015447 0.015287
-0.017285 0.014317
-0.019063 0.013393
-0.020779 0.012518
-0.022440 0.011695
-0.024059 0.010920
-0.025657 0.010191
-0.027256 0.009501
-0.028871 0.008848
-0.030508 0.008231
-0.032151 0.007655
-0.033774 0.007125
-0.035338 0.006649
-0.036800 0.006235
-0.038120 0.005889
-0.039259 0.005615
-0.040185 0.005415
-0.040876 0.005287
-0.041314 0.005231
-0.041494 0.005240
-0.041421 0.005313
-0.041111 0.005443
-0.040597 0.005626
-0.039922 0.005859
-0.039141 0.006137
-0.038313 0.006456
-0.037493 0.006810
-0.036724 0.007191
-0.036029 0.007589
-0.035407 0.007991
-0.034832 0.008388
-0.034266 0.008769
-0.033661 0.009126
-0.032972 0.009453
-0.032159 0.009745
-0.031193 0.009998
-0.030056 0.010206
-0.028737 0.010365
-0.027240 0.010473
-0.025575 0.010525
-0.023761 0.010521
-0.021827 0.010460
0.047149 0.023319
0.048912 0.023820
0.050535 0.024324
0.052003 0.024851
0.053310 0.025422
0.054456 0.026054
0.055446 0.026758
0.056283 0.027537
0.056970 0.028387
0.057505 0.029289
0.057892 0.030220
0.058138 0.031148
0.058256 0.032038
0.058265 0.032855
0.058185 0.033563
0.058031 0.034135
0.057804 0.034552
0.057492 0.034804
0.057070 0.034897
0.056507 0.034845
0.055777 0.034670
0.054861 0.034399
0.053756 0.034062
0.052469 0.033687
0.051016 0.033303
0.049423 0.032935
0.047715 0.032604
0.045915 0.032323
0.044039 0.032093
0.042101 0.031905
0.040107 0.031741
0.038063 0.031578
0.035973 0.031390
0.033840 0.031152
0.031665 0.030845
0.029441 0.030460
0.027160 0.029990
0.024812 0.029438
0.022392 0.028810
0.019898 0.028114
0.017337 0.027358
0.014721 0.026552
0.012064 0.025709
0.009386 0.024838
0.006706 0.023950
0.004042 0.023056
0.001412 0.022165
-0.001172 0.021284
-0.003699 0.020418
-0.006164 0.019573
-0.008563 0.018757
-0.010896 0.017979
-0.013164 0.017250
-0.015372 0.016581
-0.017520 0.015985
-0.019602 0.015465
-0.021606 0.015022
-0.023509 0.014648
-0.025284 0.014330
-0.026903 0.014054
-0.028340 0.013804
-0.029572 0.013568
-0.030589 0.013333
-0.031387 0.013089
-0.031972 0.012824
-0.032361 0.012530
-0.032575 0.012200
-0.032643 0.011833
-0.032592 0.011432
-0.032453 0.011010
-0.032253 0.010585
-0.032013 0.010183
-0.031750 0.009830
-0.031470 0.009546
-0.031167 0.009343
-0.030819 0.009220
-0.030397 0.009168
-0.029866 0.009169
-0.029189 0.009203
-0.028339 0.009248
-0.027294 0.009286
-0.026042 0.009301
-0.024584 0.009281
-0.022931 0.009215
-0.021102 0.009096
-0.019125 0.008924
-0.017028 0.008699
-0.014844 0.008429
-0.012603 0.008129
-0.010333 0.007813
-0.008059 0.007501
-0.005800 0.007206
-0.003570 0.006937
-0.001380 0.006695
0.000764 0.006472
0.002856 0.006256
0.004892 0.006036
0.006865 0.005797
0.008768 0.005528
0.010593 0.005217
0.012331 0.004858
-0.015246 0.045462
-0.013422 0.045948
-0.011548 0.046347
-0.009636 0.046665
-0.007698 0.046907
-0.005746 0.047080
-0.003790 0.047186
-0.001845 0.047226
0.000075 0.047196
0.001953 0.047088
0.003774 0.046891
0.005528 0.046595
0.007205 0.046193
0.008798 0.045679
0.010302 0.045049
0.011713 0.044304
0.013026 0.043445
0.014238 0.042476
0.015345 0.041402
0.016347 0.040229
0.017245 0.038964
0.018044 0.037616
0.018753 0.036196
0.019386 0.034716
0.019957 0.033186
0.020481 0.031619
0.020970 0.030023
0.021433 0.028404
0.021869 0.026764
0.022271 0.025101
0.022628 0.023415
0.022926 0.021701
0.023149 0.019958
0.023285 0.018184
0.023320 0.016378
0.023247 0.014540
0.023057 0.012672
0.022749 0.010777
0.022321 0.008862
0.021776 0.006933
0.021123 0.005003
0.020369 0.003080
0.019526 0.001178
0.018604 -0.000692
0.017615 -0.002518
0.016566 -0.004289
0.015461 -0.005998
0.014300 -0.007637
0.013080 -0.009200
0.011797 -0.010684
0.010447 -0.012084
0.009031 -0.013400
0.007554 -0.014628
0.006023 -0.015769
0.004449 -0.016824
0.002845 -0.017794
0.001225 -0.018678
-0.000394 -0.019478
-0.001996 -0.020188
-0.003565 -0.020805
-0.005084 -0.021321
-0.006540 -0.021728
-0.007926 -0.022020
-0.009243 -0.022192
-0.010497 -0.022243
-0.011705 -0.022174
-0.012888 -0.021990
-0.014070 -0.021698
-0.015274 -0.021306
-0.016518 -0.020823
-0.017806 -0.020254
-0.019133 -0.019605
-0.020480 -0.018876
-0.021821 -0.018066
-0.023127 -0.017175
-0.024368 -0.016201
-0.025518 -0.015141
-0.026554 -0.013994
-0.027459 -0.012758
-0.028221 -0.011434
-0.028837 -0.010023
-0.029308 -0.008527
-0.029642 -0.006953
-0.029854 -0.005309
-0.029961 -0.003607
-0.029984 -0.001863
-0.029943 -0.000093
-0.029856 0.001683
-0.029739 0.003448
-0.029598 0.005186
-0.029435 0.006884
-0.029241 0.008535
-0.029004 0.010135
-0.028708 0.011681
-0.028340 0.013174
-0.027890 0.014616
-0.027354 0.016006
-0.026733 0.017345
-0.026032 0.018635
-0.025261 0.019877
-0.024431 0.021070
0.011845 0.004554
0.013504 0.005006
0.015098 0.005439
0.016624 0.005859
0.018079 0.006274
0.019469 0.006694
0.020796 0.007126
0.022061 0.007576
0.023261 0.008042
0.024385 0.008515
0.025419 0.008982
0.026350 0.009423
0.027168 0.009821
0.027866 0.010158
0.028439 0.010420
0.028880 0.010594
0.029184 0.010673
0.029341 0.010653
0.029338 0.010538
0.029163 0.010331
0.028803 0.010043
0.028251 0.009684
0.027505 0.009269
0.026567 0.008811
0.025445 0.008328
0.024153 0.007832
0.022705 0.007337
0.021116 0.006851
0.019400 0.006378
0.017570 0.005917
0.015639 0.005461
0.013616 0.005004
0.011515 0.004541
0.009347 0.004067
0.007123 0.003582
0.004851 0.003090
0.002542 0.002594
0.000203 0.002100
-0.002157 0.001614
-0.004527 0.001142
-0.006895 0.000687
-0.009252 0.000256
-0.011585 -0.000147
-0.013886 -0.000517
-0.016150 -0.000854
-0.018377 -0.001158
-0.020572 -0.001431
-0.022744 -0.001678
-0.024908 -0.001904
-0.027075 -0.002112
-0.029250 -0.002301
-0.031431 -0.002461
-0.033603 -0.002581
-0.035745 -0.002647
-0.037827 -0.002644
-0.039818 -0.002564
-0.041682 -0.002405
-0.043385 -0.002169
-0.044895 -0.001861
-0.046187 -0.001489
-0.047238 -0.001062
-0.048037 -0.000588
-0.048575 -0.000074
-0.048858 0.000469
-0.048897 0.001035
-0.048718 0.001614
-0.048355 0.002199
-0.047850 0.002785
-0.047250 0.003367
-0.046604 0.003949
-0.045950 0.004536
-0.045316 0.005138
-0.044710 0.005765
-0.044125 0.006425
-0.043535 0.007120
-0.042909 0.007846
-0.042209 0.008596
-0.041404 0.009357
-0.040468 0.010117
-0.039381 0.010864
-0.038132 0.011590
-0.036717 0.012284
-0.035140 0.012939
-0.033411 0.013548
-0.031547 0.014107
-0.029568 0.014613
-0.027501 0.015066
-0.025371 0.015471
-0.023204 0.015832
-0.021019 0.016160
-0.018829 0.016464
-0.016639 0.016752
-0.014449 0.017027
-0.012258 0.017288
-0.010070 0.017526
-0.007892 0.017732
-0.005736 0.017892
-0.003616 0.017995
-0.001550 0.018033
0.000449 0.017999
0.002366 0.017891
-0.042187 0.051643
-0.040419 0.052166
-0.038646 0.052664
-0.036885 0.053115
-0.035142 0.053499
-0.033416 0.053802
-0.031695 0.054019
-0.029961 0.054150
-0.028198 0.054201
-0.026391 0.054179
-0.024532 0.054094
-0.022621 0.053950
-0.020662 0.053753
-0.018669 0.053509
-0.016655 0.053219
-0.014637 0.052887
-0.012634 0.052515
-0.010658 0.052105
-0.008722 0.051659
-0.006838 0.051177
-0.005014 0.050657
-0.003260 0.050100
-0.001583 0.049506
0.000010 0.048881
0.001514 0.048229
0.002926 0.047558
0.004244 0.046874
0.005464 0.046181
0.006580 0.045480
0.007583 0.044764
0.008461 0.044026
0.009204 0.043258
0.009802 0.042450
0.010249 0.041596
0.010545 0.040691
0.010694 0.039731
0.010702 0.038717
0.010580 0.037648
0.010337 0.036526
0.009981 0.035358
0.009517 0.034152
0.008947 0.032925
0.008271 0.031691
0.007490 0.030471
0.006602 0.029279
0.005608 0.028130
0.004504 0.027030
0.003290 0.025981
0.001961 0.024981
0.000515 0.024022
-0.001049 0.023101
-0.002729 0.022214
-0.004519 0.021361
-0.006409 0.020548
-0.008386 0.019779
-0.010436 0.019063
-0.012546 0.018406
-0.014700 0.017813
-0.016884 0.017287
-0.019082 0.016829
-0.021277 0.016435
-0.023452 0.016100
-0.025591 0.015814
-0.027681 0.015570
-0.029714 0.015356
-0.031687 0.015159
-0.033601 0.014969
-0.035458 0.014776
-0.037259 0.014573
-0.039002 0.014359
-0.040681 0.014139
-0.042286 0.013924
-0.043808 0.013728
-0.045238 0.013567
-0.046569 0.013459
-0.047794 0.013418
-0.048907 0.013453
-0.049897 0.013567
-0.050751 0.013758
-0.051453 0.014016
-0.051984 0.014326
-0.052328 0.014670
-0.052475 0.015026
-0.052421 0.015374
-0.052172 0.015693
-0.051741 0.015966
-0.051149 0.016177
-0.050421 0.016315
-0.049581 0.016377
-0.048650 0.016366
-0.047643 0.016292
-0.046570 0.016172
-0.045438 0.016027
-0.044250 0.015880
-0.043009 0.015747
-0.041712 0.015641
-0.040354 0.015568
-0.038926 0.015524
-0.037413 0.015499
-0.035800 0.015479
-0.034072 0.015445
0.039779 -0.025258
0.041556 -0.024829
0.043299 -0.024394
0.044973 -0.023915
0.046548 -0.023351
0.048006 -0.022667
0.049336 -0.021835
0.050528 -0.020840
0.051571 -0.019680
0.052447 -0.018367
0.053139 -0.016925
0.053632 -0.015387
0.053924 -0.013791
0.054023 -0.012179
0.053956 -0.010592
0.053765 -0.009075
0.053499 -0.007667
0.053207 -0.006400
0.052919 -0.005293
0.052641 -0.004347
0.052352 -0.003545
0.052016 -0.002859
0.051593 -0.002254
0.051053 -0.001700
0.050376 -0.001170
0.049555 -0.000642
0.048588 -0.000103
0.047482 0.000456
0.046241 0.001036
0.044873 0.001632
0.043390 0.002230
0.041808 0.002816
0.040148 0.003373
0.038441 0.003882
0.036724 0.004326
0.035035 0.004689
0.033407 0.004961
0.031858 0.005138
0.030388 0.005225
0.028983 0.005232
0.027620 0.005174
0.026271 0.005059
0.024918 0.004896
0.023545 0.004688
0.022143 0.004436
0.020709 0.004141
0.019241 0.003803
0.017743 0.003424
0.016219 0.003007
0.014676 0.002556
0.013126 0.002076
0.011583 0.001573
0.010061 0.001053
0.008575 0.000525
0.007137 -0.000005
0.005754 -0.000529
0.004427 -0.001043
0.003156 -0.001544
0.001939 -0.002036
0.000778 -0.002527
-0.000324 -0.003027
-0.001363 -0.003549
-0.002337 -0.004102
-0.003243 -0.004694
-0.004083 -0.005328
-0.004860 -0.006005
-0.005577 -0.006722
-0.006240 -0.007474
-0.006857 -0.008250
-0.007435 -0.009040
-0.007986 -0.009830
-0.008525 -0.010604
-0.009068 -0.011343
-0.009634 -0.012028
-0.010239 -0.012646
-0.010893 -0.013185
-0.011593 -0.013647
-0.012320 -0.014042
-0.013047 -0.014385
-0.013740 -0.014698
-0.014370 -0.014996
-0.014911 -0.015294
-0.015345 -0.015600
-0.015658 -0.015920
-0.015843 -0.016255
-0.015899 -0.016603
-0.015831 -0.016964
-0.015646 -0.017332
-0.015362 -0.017701
-0.015000 -0.018064
-0.014585 -0.018409
-0.014146 -0.018725
-0.013709 -0.019001
-0.013294 -0.019227
-0.012908 -0.019403
-0.012544 -0.019533
-0.012183 -0.019628
-0.011801 -0.019704
-0.011372 -0.019770
-0.010874 -0.019834
-0.010292 -0.019899
-0.010857 -0.015840
-0.009195 -0.015420
-0.007556 -0.015029
-0.005958 -0.014668
-0.004413 -0.014332
-0.002931 -0.014018
-0.001518 -0.013724
-0.000177 -0.013448
0.001090 -0.013189
0.002287 -0.012948
0.003417 -0.012730
0.004486 -0.012538
0.005501 -0.012377
0.006464 -0.012253
0.007373 -0.012168
0.008221 -0.012126
0.008995 -0.012124
0.009680 -0.012161
0.010261 -0.012233
0.010725 -0.012335
0.011059 -0.012463
0.011259 -0.012611
0.011320 -0.012774
0.011247 -0.012948
0.011048 -0.013128
0.010733 -0.013311
0.010317 -0.013498
0.009817 -0.013694
0.009249 -0.013907
0.008631 -0.014147
0.007980 -0.014427
0.007308 -0.014756
0.006622 -0.015138
0.005922 -0.015576
0.005201 -0.016063
0.004448 -0.016591
0.003652 -0.017150
0.002800 -0.017729
0.001884 -0.018316
0.000897 -0.018902
-0.000164 -0.019478
-0.001299 -0.020035
-0.002507 -0.020568
-0.003785 -0.021073
-0.005131 -0.021547
-0.006545 -0.021992
-0.008024 -0.022412
-0.009568 -0.022814
-0.011174 -0.023204
-0.012836 -0.023586
-0.014544 -0.023962
-0.016285 -0.024327
-0.018045 -0.024675
-0.019806 -0.024995
-0.021555 -0.025277
-0.023274 -0.025512
-0.024951 -0.025691
-0.026570 -0.025809
-0.028119 -0.025863
-0.029586 -0.025848
-0.030959 -0.025764
-0.032232 -0.025612
-0.033403 -0.025391
-0.034481 -0.025107
-0.035484 -0.024764
-0.036436 -0.024370
-0.037370 -0.023936
-0.038315 -0.023469
-0.039296 -0.022978
-0.040321 -0.022465
-0.041382 -0.021930
-0.042452 -0.021366
-0.043492 -0.020764
-0.044457 -0.020114
-0.045305 -0.019405
-0.045996 -0.018629
-0.046500 -0.017780
-0.046792 -0.016854
-0.046856 -0.015850
-0.046686 -0.014769
-0.046284 -0.013614
-0.045662 -0.012386
-0.044843 -0.011091
-0.043861 -0.009735
-0.042755 -0.008322
-0.041573 -0.006861
-0.040356 -0.005361
-0.039142 -0.003833
-0.037954 -0.002291
-0.036800 -0.000750
-0.035672 0.000773
-0.034548 0.002265
-0.033397 0.003713
-0.032188 0.005109
-0.030895 0.006444
-0.029497 0.007715
-0.027982 0.008918
-0.026348 0.010052
-0.024598 0.011116
-0.022744 0.012115
-0.020803 0.013051
0.007781 0.034916
0.009538 0.035317
0.011213 0.035622
0.012808 0.035838
0.014328 0.035980
0.015785 0.036065
0.017192 0.036114
0.018563 0.036144
0.019909 0.036167
0.021243 0.036188
0.022573 0.036202
0.023907 0.036191
0.025242 0.036132
0.026564 0.035999
0.027845 0.035768
0.029046 0.035425
0.030120 0.034964
0.031024 0.034385
0.031720 0.033692
0.032180 0.032892
0.032389 0.031997
0.032340 0.031020
0.032043 0.029980
0.031517 0.028896
0.030792 0.027793
0.029906 0.026690
0.028902 0.025602
0.027822 0.024533
0.026707 0.023473
0.025591 0.022399
0.024500 0.021282
0.023448 0.020093
0.022435 0.018813
0.021441 0.017442
0.020434 0.015992
0.019376 0.014486
0.018229 0.012951
0.016962 0.011413
0.015552 0.009895
0.013985 0.008419
0.012259 0.007007
0.010378 0.005675
0.008353 0.004441
0.006202 0.003312
0.003944 0.002293
0.001600 0.001376
-0.000811 0.000546
-0.003271 -0.000220
-0.005763 -0.000950
-0.008273 -0.001666
-0.010785 -0.002383
-0.013284 -0.003098
-0.015751 -0.003795
-0.018164 -0.004448
-0.020502 -0.005031
-0.022744 -0.005520
-0.024869 -0.005896
-0.026859 -0.006147
-0.028699 -0.006268
-0.030376 -0.006252
-0.031880 -0.006099
-0.033198 -0.005812
-0.034328 -0.005400
-0.035275 -0.004875
-0.036059 -0.004259
-0.036709 -0.003575
-0.037266 -0.002850
-0.037775 -0.002105
-0.038281 -0.001360
-0.038822 -0.000623
-0.039417 0.000106
-0.040061 0.000834
-0.040726 0.001570
-0.041367 0.002322
-0.041930 0.003093
-0.042358 0.003886
-0.042604 0.004698
-0.042626 0.005527
-0.042394 0.006370
-0.041886 0.007224
-0.041090 0.008085
-0.040009 0.008948
-0.038663 0.009807
-0.037086 0.010659
-0.035324 0.011506
-0.033432 0.012354
-0.031468 0.013214
-0.029488 0.014097
-0.027538 0.015014
-0.025648 0.015963
-0.023826 0.016934
-0.022059 0.017905
-0.020319 0.018848
-0.018572 0.019735
-0.016788 0.020540
-0.014942 0.021238
-0.013019 0.021813
-0.011013 0.022248
-0.008926 0.022534
-0.006766 0.022663
-0.004550 0.022634
-0.009819 -0.051323
-0.008086 -0.050859
-0.006303 -0.050330
-0.004502 -0.049768
-0.002714 -0.049202
-0.000963 -0.048654
0.000739 -0.048131
0.002395 -0.047636
0.004014 -0.047161
0.005610 -0.046696
0.007196 -0.046233
0.008781 -0.045763
0.010368 -0.045283
0.011957 -0.044789
0.013550 -0.044282
0.015148 -0.043763
0.016759 -0.043237
0.018392 -0.042713
0.020057 -0.042201
0.021759 -0.041710
0.023485 -0.041249
0.025212 -0.040819
0.026907 -0.040413
0.028534 -0.040021
0.030067 -0.039627
0.031485 -0.039216
0.032776 -0.038772
0.033929 -0.038285
0.034933 -0.037753
0.035775 -0.037179
0.036442 -0.036575
0.036921 -0.035956
0.037208 -0.035341
0.037309 -0.034753
0.037243 -0.034213
0.037038 -0.033746
0.036731 -0.033376
0.036356 -0.033124
0.035934 -0.033000
0.035465 -0.033003
0.034931 -0.033114
0.034302 -0.033306
0.033547 -0.033544
0.032645 -0.033790
0.031586 -0.034011
0.030369 -0.034176
0.029004 -0.034259
0.027497 -0.034241
0.025859 -0.034116
0.024091 -0.033888
0.022200 -0.033568
0.020191 -0.033177
0.018079 -0.032737
0.015888 -0.032273
0.013649 -0.031807
0.011396 -0.031359
0.009159 -0.030942
0.006958 -0.030561
0.004799 -0.030215
0.002679 -0.029894
0.000592 -0.029584
-0.001470 -0.029273
-0.003513 -0.028950
-0.005543 -0.028608
-0.007561 -0.028243
-0.009574 -0.027852
-0.011589 -0.027439
-0.013612 -0.027009
-0.015649 -0.026569
-0.017695 -0.026125
-0.019737 -0.025681
-0.021750 -0.025232
-0.023702 -0.024772
-0.025558 -0.024287
-0.027286 -0.023760
-0.028861 -0.023174
-0.030261 -0.022512
-0.031474 -0.021764
-0.032484 -0.020924
-0.033280 -0.019993
-0.033856 -0.018979
-0.034206 -0.017889
-0.034332 -0.016735
-0.034242 -0.015528
-0.033950 -0.014282
-0.033477 -0.013012
-0.032853 -0.011732
-0.032107 -0.010460
-0.031271 -0.009208
-0.030369 -0.007981
-0.029416 -0.006778
-0.028420 -0.005587
-0.027377 -0.004388
-0.026282 -0.003160
-0.025127 -0.001884
-0.023904 -0.000547
-0.022602 0.000851
-0.021210 0.002302
-0.019720 0.003788
-0.018123 0.005292
-0.016419 0.006794
-0.016277 -0.006400
-0.014518 -0.005922
-0.012652 -0.005459
-0.010702 -0.005015
-0.008691 -0.004594
-0.006643 -0.004194
-0.004576 -0.003814
-0.002502 -0.003450
-0.000429 -0.003096
0.001638 -0.002752
0.003694 -0.002421
0.005733 -0.002108
0.007748 -0.001824
0.009728 -0.001578
0.011660 -0.001376
0.013529 -0.001225
0.015317 -0.001124
0.017008 -0.001075
0.018584 -0.001077
0.020029 -0.001127
0.021325 -0.001224
0.022460 -0.001368
0.023422 -0.001555
0.024212 -0.001784
0.024834 -0.002050
0.025308 -0.002346
0.025658 -0.002666
0.025918 -0.003001
0.026121 -0.003348
0.026290 -0.003707
0.026436 -0.004084
0.026549 -0.004488
0.026608 -0.004929
0.026580 -0.005413
0.026434 -0.005944
0.026142 -0.006522
0.025681 -0.007144
0.025032 -0.007811
0.024185 -0.008520
0.023130 -0.009268
0.021867 -0.010051
0.020405 -0.010861
0.018758 -0.011690
0.016948 -0.012532
0.015000 -0.013379
0.012943 -0.014226
0.010803 -0.015065
0.008604 -0.015892
0.006357 -0.016702
0.004065 -0.017490
0.001723 -0.018250
-0.000675 -0.018978
-0.003129 -0.019668
-0.005627 -0.020314
-0.008147 -0.020910
-0.010661 -0.021451
-0.013138 -0.021933
-0.015550 -0.022353
-0.017871 -0.022710
-0.020079 -0.022999
-0.022157 -0.023214
-0.024088 -0.023348
-0.025861 -0.023392
-0.027469 -0.023337
-0.028915 -0.023175
-0.030209 -0.022900
-0.031372 -0.022512
-0.032437 -0.022017
-0.033443 -0.021430
-0.034436 -0.020772
-0.035458 -0.020074
-0.036543 -0.019365
-0.037700 -0.018672
-0.038909 -0.018009
-0.040121 -0.017380
-0.041274 -0.016779
-0.042302 -0.016193
-0.043148 -0.015607
-0.043769 -0.015005
-0.044139 -0.014372
-0.044245 -0.013690
-0.044091 -0.012942
-0.043693 -0.012111
-0.043079 -0.011178
-0.042288 -0.010127
-0.041358 -0.008947
-0.040330 -0.007635
-0.039232 -0.006202
-0.038087 -0.004671
-0.036906 -0.003076
-0.035693 -0.001460
-0.034447 0.000138
-0.033159 0.001683
-0.031815 0.003149
-0.030396 0.004518
-0.028884 0.005779
-0.027264 0.006925
-0.025533 0.007955
-0.023697 0.008869
-0.021772 0.009673
-0.019781 0.010377
-0.007615 0.041210
-0.005876 0.041675
-0.004100 0.042036
-0.002299 0.042299
-0.000489 0.042474
0.001309 0.042569
0.003067 0.042595
0.004756 0.042559
0.006344 0.042468
0.007805 0.042323
0.009123 0.042124
0.010294 0.041864
0.011319 0.041533
0.012207 0.041122
0.012966 0.040622
0.013603 0.040026
0.014122 0.039330
0.014528 0.038533
0.014822 0.037637
0.015010 0.036645
0.015096 0.035565
0.015088 0.034405
0.014995 0.033176
0.014826 0.031890
0.014590 0.030554
0.014298 0.029177
0.013958 0.027762
0.013581 0.026308
0.013177 0.024811
0.012755 0.023269
0.012323 0.021677
0.011884 0.020038
0.011434 0.018355
0.010967 0.016635
0.010473 0.014888
0.009941 0.013123
0.009364 0.011353
0.008735 0.009591
0.008052 0.007852
0.007314 0.006155
0.006522 0.004516
0.005677 0.002951
0.004784 0.001471
0.003848 0.000084
0.002874 -0.001208
0.001869 -0.002405
0.000844 -0.003513
-0.000194 -0.004539
-0.001237 -0.005488
-0.002278 -0.006362
-0.003316 -0.007163
-0.004353 -0.007887
-0.005389 -0.008532
-0.006426 -0.009096
-0.007466 -0.009573
-0.008508 -0.009962
-0.009550 -0.010258
-0.010589 -0.010454
-0.011623 -0.010545
-0.012645 -0.010526
-0.013650 -0.010391
-0.014634 -0.010140
-0.015593 -0.009773
-0.016526 -0.009296
-0.017433 -0.008713
-0.018320 -0.008033
-0.019191 -0.007263
-0.020053 -0.006413
-0.020909 -0.005490
-0.021756 -0.004502
-0.022589 -0.003458
-0.023395 -0.002366
-0.024161 -0.001233
-0.024872 -0.000064
-0.025513 0.001137
-0.026072 0.002365
-0.026541 0.003619
-0.026911 0.004894
-0.027179 0.006187
-0.027346 0.007494
-0.027417 0.008811
-0.027402 0.010134
-0.027313 0.011463
-0.027169 0.012797
-0.026989 0.014136
-0.026792 0.015482
-0.026593 0.016832
-0.026396 0.018178
-0.026200 0.019509
-0.025991 0.020812
-0.025751 0.022072
-0.025455 0.023275
-0.025082 0.024408
-0.024612 0.025460
-0.024030 0.026420
-0.023328 0.027279
-0.022502 0.028030
-0.021557 0.028667
-0.020502 0.029186
-0.019353 0.029588
-0.018128 0.029877
-0.030882 0.033975
-0.029162 0.034458
-0.027495 0.034961
-0.025896 0.035479
-0.024374 0.036014
-0.022927 0.036570
-0.021548 0.037149
-0.020223 0.037755
-0.018937 0.038391
-0.017679 0.039054
-0.016439 0.039742
-0.015211 0.040450
-0.013994 0.041174
-0.012791 0.041910
-0.011609 0.042651
-0.010457 0.043391
-0.009346 0.044121
-0.008287 0.044830
-0.007288 0.045512
-0.006356 0.046158
-0.005495 0.046763
-0.004708 0.047324
-0.003995 0.047839
-0.003355 0.048309
-0.002783 0.048735
-0.002279 0.049115
-0.001840 0.049445
-0.001472 0.049717
-0.001180 0.049921
-0.000973 0.050048
-0.000860 0.050086
-0.000849 0.050031
-0.000946 0.049877
-0.001157 0.049625
-0.001484 0.049272
-0.001930 0.048820
-0.002495 0.048270
-0.003181 0.047623
-0.003988 0.046883
-0.004917 0.046053
-0.005966 0.045138
-0.007133 0.044145
-0.008415 0.043079
-0.009805 0.041948
-0.011298 0.040761
-0.012887 0.039522
-0.014567 0.038239
-0.016332 0.036914
-0.018175 0.035552
-0.020087 0.034156
-0.022052 0.032732
-0.024055 0.031286
-0.026077 0.029823
-0.028098 0.028349
-0.030099 0.026868
-0.032065 0.025383
-0.033982 0.023896
-0.035839 0.022412
-0.037625 0.020941
-0.039333 0.019494
-0.040956 0.018083
-0.042493 0.016718
-0.043948 0.015406
-0.045333 0.014149
-0.046664 0.012944
-0.047966 0.011784
-0.049261 0.010660
-0.050567 0.009564
-0.051891 0.008495
-0.053220 0.007458
-0.054526 0.006465
-0.055772 0.005529
-0.056918 0.004664
-0.057925 0.003879
-0.058759 0.003180
-0.059393 0.002571
-0.059803 0.002053
-0.059972 0.001627
-0.059890 0.001298
-0.059552 0.001070
-0.058962 0.000947
-0.058133 0.000930
-0.057085 0.001016
-0.055848 0.001195
-0.054461 0.001451
-0.052965 0.001766
-0.051405 0.002118
-0.049820 0.002488
-0.048237 0.002862
-0.046668 0.003233
-0.045107 0.003601
-0.043536 0.003970
-0.041930 0.004347
-0.040264 0.004734
-0.038514 0.005135
-0.036663 0.005550
-0.034694 0.005979
-0.032599 0.006423
-0.030371 0.006884
-0.028011 0.007362
-0.025528 0.007854
0.029853 -0.018249
0.031661 -0.017733
0.033508 -0.017181
0.035383 -0.016585
0.037277 -0.015941
0.039177 -0.015251
0.041070 -0.014525
0.042940 -0.013779
0.044778 -0.013036
0.046574 -0.012319
0.048323 -0.011653
0.050021 -0.011058
0.051655 -0.010549
0.053210 -0.010135
0.054662 -0.009813
0.055986 -0.009575
0.057159 -0.009408
0.058165 -0.009295
0.058993 -0.009218
0.059643 -0.009159
0.060122 -0.009098
0.060445 -0.009019
0.060632 -0.008907
0.060709 -0.008752
0.060702 -0.008553
0.060633 -0.008317
0.060516 -0.008065
0.060364 -0.007825
0.060180 -0.007630
0.059966 -0.007509
0.059715 -0.007483
0.059409 -0.007563
0.059024 -0.007745
0.058529 -0.008017
0.057890 -0.008359
0.057078 -0.008750
0.056070 -0.009170
0.054855 -0.009601
0.053430 -0.010031
0.051805 -0.010448
0.049998 -0.010848
0.048037 -0.011225
0.045959 -0.011579
0.043802 -0.011910
0.041606 -0.012220
0.039408 -0.012516
0.037241 -0.012807
0.035126 -0.013104
0.033074 -0.013413
0.031084 -0.013737
0.029144 -0.014069
0.027236 -0.014399
0.025339 -0.014710
0.023436 -0.014988
0.021514 -0.015217
0.019565 -0.015388
0.017590 -0.015494
0.015593 -0.015532
0.013585 -0.015504
0.011579 -0.015416
0.009590 -0.015275
0.007635 -0.015090
0.005728 -0.014871
0.003880 -0.014628
0.002100 -0.014370
0.000393 -0.014105
-0.001240 -0.013838
-0.002798 -0.013573
-0.004281 -0.013307
-0.005684 -0.013038
-0.007003 -0.012758
-0.008227 -0.012464
-0.009346 -0.012149
-0.010349 -0.011812
-0.011226 -0.011450
-0.011969 -0.011065
-0.012569 -0.010659
-0.013025 -0.010233
-0.013334 -0.009789
-0.013500 -0.009330
-0.013528 -0.008854
-0.013428 -0.008358
-0.013212 -0.007838
-0.012895 -0.007286
-0.012490 -0.006696
-0.012011 -0.006063
-0.011466 -0.005386
-0.010862 -0.004669
-0.010200 -0.003920
-0.009479 -0.003152
-0.008696 -0.002381
-0.007849 -0.001621
-0.006940 -0.000887
-0.005973 -0.000192
-0.004954 0.000453
-0.003893 0.001040
-0.002805 0.001562
-0.001704 0.002014
-0.000606 0.002396
0.000471 0.002712
0.001514 0.002969
-0.012787 0.001054
-0.011078 0.001568
-0.009384 0.002128
-0.007730 0.002723
-0.006134 0.003341
-0.004606 0.003973
-0.003153 0.004610
-0.001770 0.005248
-0.000451 0.005881
0.000814 0.006505
0.002034 0.007116
0.003216 0.007714
0.004366 0.008298
0.005489 0.008869
0.006585 0.009429
0.007654 0.009978
0.008692 0.010517
0.009689 0.011045
0.010637 0.011557
0.011522 0.012053
0.012332 0.012529
0.013056 0.012984
0.013685 0.013419
0.014216 0.013837
0.014651 0.014244
0.014992 0.014645
0.015249 0.015045
0.015428 0.015447
0.015533 0.015847
0.015565 0.016236
0.015524 0.016602
0.015405 0.016930
0.015204 0.017204
0.014914 0.017409
0.014528 0.017531
0.014037 0.017561
0.013432 0.017493
0.012700 0.017325
0.011832 0.017058
0.010821 0.016697
0.009663 0.016249
0.008358 0.015725
0.006913 0.015139
0.005339 0.014505
0.003652 0.013842
0.001868 0.013167
0.000003 0.012493
-0.001931 0.011833
-0.003922 0.011191
-0.005964 0.010566
-0.008050 0.009955
-0.010172 0.009352
-0.012321 0.008750
-0.014487 0.008147
-0.016661 0.007541
-0.018833 0.006934
-0.020990 0.006328
-0.023122 0.005726
-0.025216 0.005131
-0.027257 0.004549
-0.029230 0.003985
-0.031121 0.003446
-0.032920 0.002935
-0.034619 0.002457
-0.036220 0.002014
-0.037733 0.001603
-0.039174 0.001218
-0.040568 0.000853
-0.041943 0.000500
-0.043319 0.000155
-0.044709 -0.000178
-0.046106 -0.000491
-0.047490 -0.000766
-0.048832 -0.000985
-0.050095 -0.001133
-0.051240 -0.001195
-0.052230 -0.001164
-0.053034 -0.001035
-0.053622 -0.000807
-0.053972 -0.000483
-0.054071 -0.000068
-0.053910 0.000429
-0.053494 0.000997
-0.052836 0.001623
-0.051959 0.002288
-0.050897 0.002975
-0.049691 0.003667
-0.048387 0.004348
-0.047030 0.005007
-0.045656 0.005637
-0.044290 0.006241
-0.042937 0.006825
-0.041584 0.007397
-0.040206 0.007969
-0.038769 0.008546
-0.037241 0.009135
-0.035595 0.009733
-0.033811 0.010337
-0.031880 0.010943
-0.029798 0.011542
-0.027569 0.012126
0.026394 -0.061971
0.028070 -0.061547
0.029694 -0.061086
0.031231 -0.060590
0.032663 -0.060055
0.033982 -0.059477
0.035192 -0.058853
0.036310 -0.058180
0.037363 -0.057460
0.038383 -0.056701
0.039410 -0.055916
0.040483 -0.055126
0.041635 -0.054357
0.042893 -0.053634
0.044262 -0.052977
0.045728 -0.052396
0.047253 -0.051890
0.048789 -0.051450
0.050282 -0.051062
0.051683 -0.050711
0.052953 -0.050379
0.054064 -0.050049
0.055004 -0.049706
0.055774 -0.049330
0.056389 -0.048904
0.056868 -0.048413
0.057237 -0.047847
0.057519 -0.047206
0.057734 -0.046503
0.057901 -0.045762
0.058032 -0.045019
0.058140 -0.044310
0.058226 -0.043671
0.058283 -0.043129
0.058290 -0.042701
0.058212 -0.042392
0.058005 -0.042196
0.057626 -0.042100
0.057038 -0.042091
0.056214 -0.042151
0.055141 -0.042262
0.053823 -0.042403
0.052274 -0.042552
0.050523 -0.042685
0.048607 -0.042776
0.046569 -0.042803
0.044452 -0.042749
0.042292 -0.042607
0.040117 -0.042382
0.037942 -0.042089
0.035775 -0.041753
0.033613 -0.041402
0.031449 -0.041060
0.029271 -0.040745
0.027067 -0.040470
0.024826 -0.040241
0.022541 -0.040059
0.020209 -0.039925
0.017834 -0.039837
0.015423 -0.039791
0.012988 -0.039782
0.010548 -0.039804
0.008123 -0.039846
0.005733 -0.039900
0.003390 -0.039956
0.001102 -0.040004
-0.001132 -0.040038
-0.003322 -0.040055
-0.005483 -0.040055
-0.007624 -0.040037
-0.009750 -0.039999
-0.011847 -0.039938
-0.013892 -0.039847
-0.015850 -0.039716
-0.017683 -0.039537
-0.019354 -0.039303
-0.020830 -0.039005
-0.022084 -0.038639
-0.023093 -0.038199
-0.023845 -0.037682
-0.024330 -0.037084
-0.024549 -0.036404
-0.024510 -0.035641
-0.024231 -0.034797
-0.023740 -0.033875
-0.023074 -0.032879
-0.022276 -0.031816
-0.021391 -0.030693
-0.020461 -0.029518
-0.019516 -0.028301
-0.018572 -0.027050
-0.017629 -0.025775
-0.016670 -0.024481
-0.015672 -0.023175
-0.014611 -0.021858
-0.013465 -0.020534
-0.012222 -0.019205
-0.010874 -0.017873
-0.009422 -0.016543
-0.007872 -0.015219
-0.006236 -0.013903
-0.042658 0.090037
-0.040767 0.090551
-0.038814 0.091019
-0.036812 0.091449
-0.034773 0.091849
-0.032708 0.092221
-0.030627 0.092563
-0.028540 0.092867
-0.026458 0.093121
-0.024391 0.093313
-0.022349 0.093428
-0.020341 0.093455
-0.018374 0.093383
-0.016455 0.093208
-0.014591 0.092924
-0.012785 0.092529
-0.011043 0.092024
-0.009367 0.091411
-0.007758 0.090692
-0.006216 0.089874
-0.004740 0.088965
-0.003327 0.087975
-0.001972 0.086915
-0.000669 0.085796
0.000588 0.084629
0.001802 0.083423
0.002973 0.082184
0.004093 0.080914
0.005150 0.079610
0.006125 0.078267
0.007001 0.076880
0.007761 0.075443
0.008392 0.073952
0.008884 0.072403
0.009232 0.070792
0.009433 0.069117
0.009486 0.067375
0.009391 0.065568
0.009148 0.063697
0.008760 0.061769
0.008231 0.059792
0.007565 0.057780
0.006770 0.055746
0.005854 0.053707
0.004824 0.051677
0.003689 0.049669
0.002453 0.047695
0.001123 0.045763
-0.000298 0.043879
-0.001803 0.042048
-0.003383 0.040272
-0.005025 0.038554
-0.006713 0.036893
-0.008427 0.035286
-0.010148 0.033728
-0.011858 0.032211
-0.013539 0.030728
-0.015178 0.029275
-0.016762 0.027851
-0.018285 0.026462
-0.019740 0.025116
-0.021127 0.023825
-0.022451 0.022601
-0.023721 0.021452
-0.024948 0.020380
-0.026149 0.019388
-0.027339 0.018470
-0.028534 0.017620
-0.029745 0.016831
-0.030973 0.016099
-0.032213 0.015417
-0.033449 0.014784
-0.034659 0.014196
-0.035819 0.013652
-0.036905 0.013145
-0.037894 0.012671
-0.038769 0.012224
-0.039517 0.011801
-0.040126 0.011404
-0.040592 0.011037
-0.040910 0.010708
-0.041085 0.010429
-0.041122 0.010205
-0.041030 0.010043
-0.040823 0.009944
-0.040514 0.009904
-0.040119 0.009918
-0.039652 0.009977
-0.039125 0.010071
-0.038546 0.010193
-0.037917 0.010332
-0.037238 0.010481
-0.036504 0.010631
-0.035708 0.010774
-0.034845 0.010900
-0.033911 0.011002
-0.032900 0.011075
-0.031813 0.011120
-0.030647 0.011140
-0.029405 0.011144
-0.028089 0.011141
0.008484 0.042350
0.010300 0.042842
0.012124 0.043328
0.013956 0.043804
0.015788 0.044263
0.017605 0.044691
0.019386 0.045070
0.021103 0.045380
0.022730 0.045602
0.024244 0.045720
0.025627 0.045721
0.026867 0.045595
0.027961 0.045337
0.028910 0.044945
0.029721 0.044420
0.030405 0.043768
0.030972 0.042997
0.031432 0.042120
0.031792 0.041156
0.032058 0.040125
0.032237 0.039054
0.032337 0.037965
0.032368 0.036883
0.032338 0.035824
0.032245 0.034799
0.032081 0.033807
0.031827 0.032838
0.031460 0.031877
0.030961 0.030903
0.030317 0.029899
0.029523 0.028846
0.028589 0.027731
0.027528 0.026542
0.026363 0.025271
0.025112 0.023913
0.023793 0.022471
0.022414 0.020950
0.020977 0.019365
0.019479 0.017733
0.017913 0.016075
0.016275 0.014415
0.014561 0.012778
0.012769 0.011186
0.010898 0.009662
0.008947 0.008221
0.006913 0.006875
0.004799 0.005632
0.002609 0.004492
0.000356 0.003456
-0.001938 0.002520
-0.004248 0.001681
-0.006543 0.000934
-0.008797 0.000273
-0.010986 -0.000308
-0.013091 -0.000813
-0.015098 -0.001245
-0.016996 -0.001606
-0.018777 -0.001896
-0.020432 -0.002114
-0.021957 -0.002259
-0.023351 -0.002334
-0.024617 -0.002341
-0.025770 -0.002284
-0.026831 -0.002170
-0.027831 -0.002006
-0.028801 -0.001801
-0.029769 -0.001561
-0.030749 -0.001288
-0.031738 -0.000978
-0.032721 -0.000618
-0.033675 -0.000197
-0.034576 0.000300
-0.035404 0.000885
-0.036139 0.001563
-0.036766 0.002335
-0.037264 0.003196
-0.037616 0.004135
-0.037801 0.005138
-0.037801 0.006190
-0.037603 0.007274
-0.037198 0.008374
-0.036587 0.009473
-0.035780 0.010557
-0.034798 0.011611
-0.033669 0.012623
-0.032427 0.013584
-0.031107 0.014487
-0.029741 0.015334
-0.028353 0.016132
-0.026960 0.016889
-0.025571 0.017619
-0.024189 0.018332
-0.022811 0.019032
-0.021432 0.019719
-0.020039 0.020386
-0.018618 0.021022
-0.017159 0.021610
-0.015651 0.022136
-0.014088 0.022584
-0.012470 0.022941
-0.010799 0.023197
0.005561 0.019722
0.007307 0.020234
0.009057 0.020709
0.010826 0.021141
0.012633 0.021526
0.014493 0.021866
0.016417 0.022161
0.018406 0.022414
0.020449 0.022624
0.022527 0.022791
0.024616 0.022908
0.026689 0.022969
0.028716 0.022966
0.030674 0.022889
0.032541 0.022727
0.034303 0.022468
0.035953 0.022100
0.037489 0.021614
0.038915 0.021001
0.040236 0.020257
0.041454 0.019387
0.042571 0.018401
0.043589 0.017322
0.044508 0.016174
0.045332 0.014987
0.046068 0.013787
0.046717 0.012598
0.047279 0.011435
0.047744 0.010304
0.048097 0.009204
0.048321 0.008127
0.048401 0.007057
0.048331 0.005975
0.048117 0.004858
0.047780 0.003682
0.047346 0.002420
0.046849 0.001053
0.046315 -0.000434
0.045760 -0.002040
0.045178 -0.003749
0.044550 -0.005530
0.043844 -0.007345
0.043027 -0.009149
0.042071 -0.010905
0.040953 -0.012577
0.039660 -0.014138
0.038186 -0.015570
0.036528 -0.016864
0.034690 -0.018017
0.032681 -0.019034
0.030523 -0.019924
0.028246 -0.020702
0.025893 -0.021382
0.023513 -0.021985
0.021160 -0.022526
0.018882 -0.023023
0.016715 -0.023485
0.014678 -0.023914
0.012774 -0.024300
0.010988 -0.024630
0.009298 -0.024885
0.007681 -0.025049
0.006110 -0.025108
0.004562 -0.025054
0.003016 -0.024887
0.001451 -0.024611
-0.000154 -0.024235
-0.001816 -0.023771
-0.003549 -0.023232
-0.005356 -0.022631
-0.007231 -0.021977
-0.009150 -0.021277
-0.011081 -0.020533
-0.012987 -0.019740
-0.014835 -0.018894
-0.016595 -0.017987
-0.018247 -0.017011
-0.019776 -0.015960
-0.021171 -0.014834
-0.022421 -0.013634
-0.023515 -0.012369
-0.024443 -0.011049
-0.025195 -0.009687
-0.025768 -0.008295
-0.026160 -0.006888
-0.026380 -0.005478
-0.026437 -0.004079
-0.026351 -0.002700
-0.026145 -0.001351
-0.025844 -0.000033
-0.025477 0.001255
-0.025072 0.002521
-0.024654 0.003777
-0.024248 0.005036
-0.023868 0.006308
-0.023521 0.007594
-0.023196 0.008885
-0.022874 0.010164
-0.022524 0.011406
-0.022114 0.012585
-0.021614 0.013679
0.008769 0.066849
0.010460 0.067399
0.012072 0.067922
0.013619 0.068426
0.015118 0.068921
0.016580 0.069415
0.018014 0.069908
0.019420 0.070398
0.020786 0.070875
0.022096 0.071324
0.023330 0.071729
0.024464 0.072074
0.025479 0.072344
0.026358 0.072528
0.027086 0.072615
0.027653 0.072595
0.028053 0.072460
0.028286 0.072204
0.028353 0.071822
0.028262 0.071311
0.028025 0.070674
0.027658 0.069914
0.027179 0.069040
0.026611 0.068064
0.025976 0.066999
0.025296 0.065860
0.024588 0.064661
0.023865 0.063412
0.023132 0.062124
0.022391 0.060800
0.021636 0.059444
0.020860 0.058055
0.020055 0.056633
0.019213 0.055173
0.018328 0.053673
0.017397 0.052126
0.016417 0.050528
0.015390 0.048875
0.014318 0.047166
0.013207 0.045402
0.012061 0.043587
0.010886 0.041728
0.009688 0.039833
0.008473 0.037914
0.007246 0.035982
0.006011 0.034047
0.004771 0.032118
0.003528 0.030201
0.002283 0.028303
0.001038 0.026427
-0.000203 0.024579
-0.001432 0.022762
-0.002643 0.020982
-0.003825 0.019247
-0.004971 0.017562
-0.006072 0.015935
-0.007124 0.014372
-0.008123 0.012879
-0.009067 0.011464
-0.009958 0.010133
-0.010800 0.008894
-0.011597 0.007752
-0.012356 0.006711
-0.013087 0.005771
-0.013801 0.004932
-0.014510 0.004184
-0.015230 0.003518
-0.015976 0.002923
-0.016760 0.002388
-0.017591 0.001903
-0.018467 0.001466
-0.019381 0.001077
-0.020315 0.000740
-0.021248 0.000462
-0.022154 0.000247
-0.023011 0.000101
-0.023795 0.000028
-0.024492 0.000031
-0.025089 0.000112
-0.025581 0.000273
-0.025971 0.000517
-0.026262 0.000841
-0.026465 0.001242
-0.026592 0.001710
-0.026656 0.002234
-0.026672 0.002800
-0.026655 0.003394
-0.026616 0.004003
-0.026567 0.004616
-0.026512 0.005226
-0.026450 0.005830
-0.026375 0.006428
-0.026273 0.007021
-0.026128 0.007610
-0.025921 0.008198
-0.025636 0.008784
-0.025260 0.009369
-0.024783 0.009951
-0.024200 0.010527
-0.023510 0.011094
-0.022716 0.011649
0.043369 -0.038605
0.045097 -0.038106
0.046739 -0.037528
0.048276 -0.036870
0.049699 -0.036132
0.051003 -0.035322
0.052185 -0.034451
0.053246 -0.033538
0.054188 -0.032609
0.055018 -0.031697
0.055750 -0.030839
0.056405 -0.030071
0.057010 -0.029426
0.057587 -0.028926
0.058148 -0.028580
0.058687 -0.028381
0.059182 -0.028304
0.059599 -0.028311
0.059902 -0.028362
0.060058 -0.028419
0.060041 -0.028453
0.059835 -0.028446
0.059434 -0.028389
0.058841 -0.028281
0.058071 -0.028119
0.057141 -0.027906
0.056075 -0.027649
0.054893 -0.027363
0.053619 -0.027069
0.052274 -0.026797
0.050885 -0.026580
0.049476 -0.026445
0.048069 -0.026414
0.046676 -0.026493
0.045294 -0.026672
0.043911 -0.026930
0.042505 -0.027235
0.041049 -0.027551
0.039523 -0.027848
0.037908 -0.028102
0.036191 -0.028299
0.034365 -0.028437
0.032428 -0.028517
0.030384 -0.028545
0.028241 -0.028526
0.026013 -0.028467
0.023715 -0.028375
0.021364 -0.028257
0.018979 -0.028125
0.016580 -0.027990
0.014190 -0.027861
0.011829 -0.027743
0.009516 -0.027636
0.007267 -0.027532
0.005093 -0.027421
0.003005 -0.027291
0.001007 -0.027130
-0.000895 -0.026927
-0.002702 -0.026678
-0.004409 -0.026386
-0.006009 -0.026057
-0.007498 -0.025704
-0.008876 -0.025336
-0.010152 -0.024962
-0.011337 -0.024588
-0.012449 -0.024217
-0.013508 -0.023853
-0.014536 -0.023495
-0.015551 -0.023139
-0.016564 -0.022781
-0.017572 -0.022412
-0.018562 -0.022023
-0.019509 -0.021606
-0.020383 -0.021154
-0.021149 -0.020666
-0.021777 -0.020145
-0.022237 -0.019592
-0.022508 -0.019015
-0.022573 -0.018415
-0.022423 -0.017797
-0.022056 -0.017160
-0.021479 -0.016503
-0.020706 -0.015825
-0.019759 -0.015121
-0.018666 -0.014387
-0.017456 -0.013617
-0.016162 -0.012804
-0.014815 -0.011942
-0.013439 -0.011026
-0.012050 -0.010055
-0.010656 -0.009035
-0.009253 -0.007980
-0.007834 -0.006911
-0.006389 -0.005851
-0.004911 -0.004826
-0.003397 -0.003859
-0.001850 -0.002968
-0.000276 -0.002161
0.001316 -0.001441
0.002912 -0.000802
0.004498 -0.000235
0.006598 -0.043098
0.008302 -0.042641
0.009940 -0.042175
0.011526 -0.041697
0.013078 -0.041203
0.014607 -0.040689
0.016117 -0.040158
0.017604 -0.039613
0.019055 -0.039065
0.020446 -0.038528
0.021752 -0.038017
0.022946 -0.037547
0.024007 -0.037132
0.024920 -0.036783
0.025677 -0.036507
0.026277 -0.036309
0.026726 -0.036193
0.027035 -0.036160
0.027214 -0.036207
0.027274 -0.036328
0.027223 -0.036512
0.027069 -0.036749
0.026818 -0.037023
0.026474 -0.037320
0.026041 -0.037626
0.025520 -0.037931
0.024913 -0.038227
0.024216 -0.038510
0.023429 -0.038781
0.022553 -0.039043
0.021596 -0.039299
0.020573 -0.039557
0.019507 -0.039824
0.018427 -0.040110
0.017365 -0.040424
0.016353 -0.040775
0.015413 -0.041165
0.014554 -0.041592
0.013768 -0.042043
0.013035 -0.042501
0.012325 -0.042947
0.011606 -0.043365
0.010846 -0.043740
0.010014 -0.044062
0.009083 -0.044323
0.008026 -0.044522
0.006825 -0.044658
0.005468 -0.044734
0.003954 -0.044755
0.002298 -0.044724
0.000532 -0.044647
-0.001300 -0.044529
-0.003141 -0.044378
-0.004935 -0.044201
-0.006630 -0.044004
-0.008182 -0.043792
-0.009568 -0.043564
-0.010777 -0.043316
-0.011815 -0.043039
-0.012696 -0.042727
-0.013439 -0.042375
-0.014065 -0.041979
-0.014592 -0.041540
-0.015044 -0.041059
-0.015443 -0.040538
-0.015814 -0.039977
-0.016183 -0.039377
-0.016572 -0.038740
-0.016994 -0.038065
-0.017452 -0.037349
-0.017940 -0.036590
-0.018442 -0.035783
-0.018937 -0.034923
-0.019406 -0.034003
-0.019831 -0.033016
-0.020201 -0.031958
-0.020510 -0.030823
-0.020752 -0.029610
-0.020923 -0.028324
-0.021017 -0.026971
-0.021027 -0.025562
-0.020946 -0.024106
-0.020767 -0.022617
-0.020487 -0.021104
-0.020106 -0.019580
-0.019627 -0.018054
-0.019058 -0.016535
-0.018409 -0.015030
-0.017693 -0.013545
-0.016924 -0.012081
-0.016116 -0.010635
-0.015288 -0.009200
-0.014455 -0.007770
-0.013632 -0.006338
-0.012831 -0.004901
-0.012056 -0.003464
-0.011305 -0.002037
-0.010572 -0.000631
-0.009845 0.000737
-0.009113 0.002056
-0.008368 0.003315
0.027547 0.040771
0.029315 0.041285
0.031030 0.041806
0.032696 0.042347
0.034319 0.042914
0.035897 0.043509
0.037427 0.044128
0.038895 0.044758
0.040290 0.045378
0.041600 0.045964
[truncated: 1,522,878 more chars]
