# Supplementary material for: Enhancing geometric representations for molecules with equivariant vector-scalar interactive message passing
Source: Nat Commun. 2024 Jan 5;15:313. doi: 10.1038/s41467-023-43720-2 (PMC10770089; doi:10.1038/s41467-023-43720-2)
Supplement: Supplementary file 4 — Source Data [file 41467_2023_43720_MOESM4_ESM.zip › Source Data/Figure s5d.txt]

62.849434 -117.293233
-63.913245 -20.324628
-105.922738 22.980875
63.514891 -117.049331
-63.535036 -20.628961
-105.411334 22.560310
64.238202 -116.853309
-63.185261 -20.890076
-104.916843 22.194208
65.012234 -116.713560
-62.896008 -21.072940
-104.469229 21.937591
65.809251 -116.624107
-62.681659 -21.164571
-104.099370 21.842244
66.587838 -116.567370
-62.535389 -21.176297
-103.834394 21.946559
67.302585 -116.520069
-62.430207 -21.141937
-103.691837 22.266808
67.912471 -116.460047
-62.328103 -21.107740
-103.676031 22.794842
68.384699 -116.371411
-62.199376 -21.111690
-103.778300 23.503772
68.693875 -116.246595
-62.040907 -21.164615
-103.979159 24.356683
68.819689 -116.085067
-61.880084 -21.247279
-104.250046 25.311756
68.746084 -115.889160
-61.766285 -21.319537
-104.555324 26.323628
68.461872 -115.658884
-61.755500 -21.334573
-104.856922 27.344558
67.961948 -115.387927
-61.892712 -21.255239
-105.121167 28.327625
67.249632 -115.062399
-62.199050 -21.067356
-105.324403 29.231937
66.340364 -114.663797
-62.668611 -20.784932
-105.455029 30.027038
65.265511 -114.175891
-63.276285 -20.443940
-105.513010 30.694988
64.074515 -113.592605
-63.993199 -20.085952
-105.508798 31.231890
62.833708 -112.923069
-64.794611 -19.747204
-105.460766 31.647527
61.621047 -112.192296
-65.653017 -19.461449
-105.389832 31.960131
60.517376 -111.438104
-66.536039 -19.257895
-105.313152 32.186977
59.596408 -110.705615
-67.422670 -19.142818
-105.240826 32.336255
58.915879 -110.041098
-68.315429 -19.088148
-105.177108 32.405989
58.511197 -109.486069
-69.225383 -19.049038
-105.124138 32.391487
58.392251 -109.072369
-70.148425 -18.991615
-105.084663 32.294657
58.544077 -108.819166
-71.060215 -18.902551
-105.062026 32.128180
58.930920 -108.731606
-71.930500 -18.777395
-105.059260 31.914933
59.501950 -108.801269
-72.734147 -18.610546
-105.079006 31.684810
60.196418 -109.008772
-73.444811 -18.404607
-105.122568 31.467711
60.947659 -109.327305
-74.025450 -18.184895
-105.186772 31.283477
61.686609 -109.725909
-74.431533 -17.999451
-105.260686 31.133917
62.345947 -110.173012
-74.626948 -17.901474
-105.324806 31.001399
62.865405 -110.640525
-74.603921 -17.922484
-105.354139 30.854755
63.197310 -111.107560
-74.388280 -18.058439
-105.325658 30.660066
63.311098 -111.561908
-74.025462 -18.277423
-105.228806 30.393381
63.196117 -111.997126
-73.569637 -18.527208
-105.075848 30.051627
62.861667 -112.407223
-73.080183 -18.740770
-104.907233 29.656769
62.333958 -112.783902
-72.613965 -18.851817
-104.787138 29.250174
61.651125 -113.116608
-72.214020 -18.814423
-104.788561 28.879437
60.857854 -113.393411
-71.900311 -18.616983
-104.974381 28.585163
60.000670 -113.602906
-71.663679 -18.288986
-105.382282 28.392950
59.124151 -113.737796
-71.467467 -17.896149
-106.017351 28.309326
58.268463 -113.799439
-71.264601 -17.516482
-106.853422 28.320447
57.469087 -113.799866
-71.030013 -17.199945
-107.843240 28.396477
56.758100 -113.756857
-70.786895 -16.939063
-108.934646 28.503742
56.163536 -113.686211
-70.600231 -16.677708
-110.085310 28.620176
55.704952 -113.599970
-70.543272 -16.346337
-111.267416 28.743673
55.387819 -113.508507
-70.664685 -15.894287
-112.461238 28.887276
55.200253 -113.420680
-70.973754 -15.304675
-113.645997 29.067559
55.113698 -113.342827
-71.439399 -14.597583
-114.795791 29.295211
55.087974 -113.279254
-71.995040 -13.828986
-115.881430 29.569808
55.081521 -113.234915
-72.549018 -13.083909
-116.875159 29.878031
55.065340 -113.217530
-73.006826 -12.455037
-117.754935 30.195665
55.034041 -113.234872
-73.304901 -12.005468
-118.506351 30.493358
55.005791 -113.289408
-73.434794 -11.739526
-119.122312 30.745343
55.010468 -113.376262
-73.434477 -11.611298
-119.601912 30.938624
55.074618 -113.483685
-73.359723 -11.557942
-119.949968 31.078545
55.211970 -113.593867
-73.261605 -11.526130
-120.176975 31.187412
55.421656 -113.684906
-73.176042 -11.483758
-120.298069 31.296293
55.691743 -113.734502
-73.119971 -11.423077
-120.330870 31.434432
56.005542 -113.724120
-73.091247 -11.359241
-120.293000 31.621516
56.348839 -113.641443
-73.074647 -11.322134
-120.199495 31.864761
56.714942 -113.479280
-73.056453 -11.338377
-120.060149 32.160789
57.103664 -113.233254
-73.040067 -11.412344
-119.877380 32.501012
57.513693 -112.901607
-73.050537 -11.521582
-119.646086 32.877451
57.932701 -112.484463
-73.127965 -11.625942
-119.356456 33.285317
58.330694 -111.980448
-73.314776 -11.682360
-118.998757 33.722128
58.659741 -111.383536
-73.641745 -11.660143
-118.567873 34.185543
58.860947 -110.683251
-74.118221 -11.552460
-118.065092 34.671834
58.876955 -109.868909
-74.729145 -11.381303
-117.496644 35.175192
58.666801 -108.936906
-75.439533 -11.192362
-116.870734 35.687768
58.218402 -107.898419
-76.205692 -11.036950
-116.195648 36.201647
57.553812 -106.784273
-76.986695 -10.951133
-115.479882 36.712783
56.725847 -105.644494
-77.749547 -10.948707
-114.732960 37.223112
55.808675 -104.542137
-78.470517 -11.025770
-113.964732 37.736903
54.885476 -103.543885
-79.133651 -11.168620
-113.183102 38.252904
54.035482 -102.710247
-79.724978 -11.364772
-112.392620 38.759262
53.323887 -102.088176
-80.226307 -11.613991
-111.595342 39.236559
52.798418 -101.708437
-80.613546 -11.933316
-110.792393 39.666279
52.492675 -101.588498
-80.859616 -12.351549
-109.984318 40.037840
52.431134 -101.738247
-80.938726 -12.893268
-109.170451 40.351348
52.629753 -102.161903
-80.828806 -13.566465
-108.349297 40.617869
53.091658 -102.852614
-80.514149 -14.365613
-107.520481 40.857608
53.802155 -103.785644
-79.993444 -15.277198
-106.685306 41.094034
54.726653 -104.917189
-79.290249 -16.276564
-105.844284 41.344765
55.812085 -106.189067
-78.453501 -17.327672
-104.993805 41.614888
56.991483 -107.536118
-77.543237 -18.393996
-104.125444 41.896646
58.191535 -108.894642
-76.612492 -19.450773
-103.228363 42.174400
59.342669 -110.211530
-75.696453 -20.486157
-102.294066 42.431002
60.389313 -111.451768
-74.811949 -21.489371
-101.321932 42.652736
61.297040 -112.600044
-73.960617 -22.442272
-100.325223 42.832730
62.054727 -113.655587
-73.128874 -23.328141
-99.335737 42.972590
62.672510 -114.624993
-72.287718 -24.145224
-98.401626 43.080375
63.177157 -115.516839
-71.402543 -24.905678
-97.575528 43.164145
63.606453 -116.338873
-70.456475 -25.616821
-96.898919 43.224606
64.003112 -117.097566
-69.470370 -26.263356
-96.391081 43.251077
64.408178 -117.799616
-68.494303 -26.814740
-96.046268 43.222696
64.854127 -118.453997
-67.582101 -27.243872
-95.838735 43.114593
65.359581 -119.071733
-66.778696 -27.529835
-95.732848 42.906909
65.927978 -119.662755
-66.121009 -27.652288
-95.694858 42.593123
72.498879 -99.691569
-87.140056 -22.143190
-98.101507 57.049022
73.419968 -100.819225
-86.383495 -22.922506
-97.127572 56.949573
74.178211 -101.783130
-85.651169 -23.603916
-96.246690 56.694470
74.792498 -102.589987
-85.019199 -24.100481
-95.463173 56.280889
75.288047 -103.246634
-84.545073 -24.358739
-94.784005 55.722630
75.693564 -103.761149
-84.263363 -24.358097
-94.228862 55.056478
76.038421 -104.144575
-84.180259 -24.110309
-93.828631 54.342250
76.349319 -104.412906
-84.264636 -23.665214
-93.610734 53.651329
76.646773 -104.588922
-84.440399 -23.116071
-93.583606 53.048004
76.941942 -104.701470
-84.598678 -22.585251
-93.729531 52.574105
77.234087 -104.779626
-84.645643 -22.175933
-94.005592 52.242361
77.509571 -104.844439
-84.564234 -21.912299
-94.349762 52.038262
77.743442 -104.905101
-84.418655 -21.736863
-94.691465 51.929335
77.903360 -104.960550
-84.296887 -21.566471
-94.967206 51.881592
77.954339 -105.002675
-84.262135 -21.336550
-95.138153 51.879942
77.863430 -105.019654
-84.335624 -21.016164
-95.199949 51.941066
77.605135 -105.000357
-84.498243 -20.609358
-95.177771 52.107508
77.168896 -104.939787
-84.698521 -20.153927
-95.112446 52.428767
76.567498 -104.842746
-84.864708 -19.718039
-95.047003 52.943412
75.841383 -104.721284
-84.924688 -19.390101
-95.016748 53.668033
75.053656 -104.586807
-84.834162 -19.255097
-95.042878 54.592655
74.275904 -104.443504
-84.607522 -19.354157
-95.130776 55.682767
73.571673 -104.286558
-84.331769 -19.652381
-95.274827 56.889043
72.985826 -104.104320
-84.133077 -20.060452
-95.469051 58.162527
72.542553 -103.883564
-84.122477 -20.484743
-95.716050 59.466370
72.249666 -103.616350
-84.361655 -20.859054
-96.025504 60.776278
72.105215 -103.306159
-84.853607 -21.153680
-96.404352 62.073647
72.103061 -102.970102
-85.551203 -21.372889
-96.847821 63.339334
72.234835 -102.634643
-86.376651 -21.547533
-97.335577 64.550629
72.487597 -102.327409
-87.240698 -21.725272
-97.832031 65.681120
72.838962 -102.070738
-88.054529 -21.958279
-98.290071 66.703394
73.252343 -101.877625
-88.743941 -22.284247
-98.659070 67.594219
73.675023 -101.747681
-89.269773 -22.704504
-98.897507 68.340232
74.042088 -101.665367
-89.629757 -23.185214
-98.986196 68.940331
74.286860 -101.603458
-89.836808 -23.684779
-98.934515 69.404082
74.354959 -101.531505
-89.900968 -24.176495
-98.777155 69.748935
74.216763 -101.425617
-89.825295 -24.653644
-98.565645 69.996568
73.874075 -101.275560
-89.609460 -25.120469
-98.358423 70.168252
73.359473 -101.087185
-89.251866 -25.579224
-98.210496 70.280523
72.729503 -100.880305
-88.745168 -26.028416
-98.164292 70.342710
72.054142 -100.682270
-88.073437 -26.471654
-98.244718 70.356474
71.405033 -100.519240
-87.224949 -26.916222
-98.461300 70.315318
70.844637 -100.408466
-86.219780 -27.353755
-98.815997 70.203804
70.418768 -100.354495
-85.124109 -27.749593
-99.309441 70.002150
70.154481 -100.350618
-84.031509 -28.059710
-99.940352 69.696728
70.062290 -100.384620
-83.031625 -28.253015
-100.701552 69.287309
70.139680 -100.446341
-82.189197 -28.315888
-101.577500 68.786312
70.373805 -100.533649
-81.536213 -28.242620
-102.544030 68.212951
70.743515 -100.652777
-81.070167 -28.032011
-103.569768 67.586367
71.221403 -100.813214
-80.753760 -27.697514
-104.619956 66.920373
71.776038 -101.022355
-80.520006 -27.274922
-105.664095 66.220445
72.373883 -101.282725
-80.291890 -26.810813
-106.686111 65.484107
72.980745 -101.591790
-80.016033 -26.333498
-107.689877 64.706763
73.563995 -101.944889
-79.684840 -25.833836
-108.693950 63.890053
74.096394 -102.341332
-79.320274 -25.281205
-109.720584 63.046623
74.561027 -102.789844
-78.946103 -24.646977
-110.787378 62.200157
74.955387 -103.307468
-78.579311 -23.910126
-111.903031 61.381504
75.292550 -103.912050
-78.234825 -23.056614
-113.065506 60.621398
75.598508 -104.614514
-77.925992 -22.085077
-114.263568 59.942192
75.906541 -105.414793
-77.656762 -21.014810
-115.482736 59.353030
76.250311 -106.301553
-77.410018 -19.891524
-116.712068 58.851811
76.656663 -107.254294
-77.143030 -18.786044
-117.944618 58.431924
77.138597 -108.247403
-76.804567 -17.774755
-119.169762 58.085144
77.689912 -109.253385
-76.380361 -16.898287
-120.365460 57.798679
78.284018 -110.242450
-75.923670 -16.137495
-121.497652 57.553290
78.877759 -111.179027
-75.533856 -15.435896
-122.526192 57.326382
79.418290 -112.021387
-75.314724 -14.734725
-123.412398 57.096716
79.849799 -112.727414
-75.339096 -13.995819
-124.124191 56.846826
80.118387 -113.261863
-75.628893 -13.210481
-124.638429 56.565153
80.175304 -113.600536
-76.150473 -12.401692
-124.942887 56.252325
79.979417 -113.731527
-76.819641 -11.625053
-125.037983 55.926519
79.499368 -113.655134
-77.512200 -10.968390
-124.936279 55.618453
78.716334 -113.382152
-78.088203 -10.539362
-124.659473 55.358705
77.628000 -112.929161
-78.440349 -10.427586
-124.234659 55.167322
76.253102 -112.313030
-78.552884 -10.647777
-123.691706 55.050109
74.634399 -111.550734
-78.504355 -11.127032
-123.062436 55.000889
72.838168 -110.665653
-78.407181 -11.753346
-122.380766 55.007877
70.949653 -109.693724
-78.354989 -12.422810
-121.681958 55.062456
69.065202 -108.684426
-78.402004 -13.060129
-121.000061 55.167905
67.282941 -107.697418
-78.561580 -13.622171
-120.364801 55.341916
65.692780 -106.796726
-78.808847 -14.099708
-119.798089 55.607662
64.366928 -106.042578
-79.084458 -14.521684
-119.309724 55.979705
63.351560 -105.480048
-79.303732 -14.954960
-118.893626 56.455237
62.661126 -105.127480
-79.379426 -15.483279
-118.526186 57.013130
62.277013 -104.972294
-79.256554 -16.163589
-118.167498 57.618175
62.151409 -104.976648
-78.940710 -16.989414
-117.766223 58.228897
62.214975 -105.087915
-78.485487 -17.905798
-117.269073 58.808252
62.386018 -105.249230
-77.955874 -18.850767
-116.634995 59.334579
62.579978 -105.408627
-77.407230 -19.776736
-115.850137 59.807044
62.719114 -105.526488
-76.881216 -20.653193
-114.935063 60.242046
62.742259 -105.579723
-76.407346 -21.464431
-113.939342 60.663640
62.612888 -105.560705
-76.001720 -22.206878
-112.928073 61.094267
62.322302 -105.471611
-75.660135 -22.885697
-111.967015 61.548909
61.886126 -105.317063
-75.350480 -23.513354
-111.109394 62.032186
61.335708 -105.097747
-75.020379 -24.106844
-110.386678 62.537720
60.708949 -104.807939
-74.630807 -24.671485
-109.806903 63.049878
60.044720 -104.439291
-74.193793 -25.178210
-109.363611 63.548735
59.381277 -103.988676
-73.769278 -25.569880
-109.051567 64.019535
58.755941 -103.465207
-73.430625 -25.791510
-108.876670 64.462079
58.203456 -102.893151
-73.236774 -25.812117
-108.851268 64.890618
70.857017 -99.205275
-83.780929 -20.021744
-119.233227 67.530096
70.976077 -98.945651
-83.631490 -20.311240
-118.517127 67.977833
71.004686 -98.602124
-83.551980 -20.381558
-117.877410 68.377679
70.981528 -98.153235
-83.593994 -20.247079
-117.357672 68.746548
70.958223 -97.599265
-83.792682 -19.951422
-117.001962 69.114013
70.987052 -96.974001
-84.142005 -19.535865
-116.842075 69.510532
71.108117 -96.342089
-84.588030 -19.016272
-116.888259 69.958386
71.339475 -95.774613
-85.058173 -18.402380
-117.126683 70.466919
71.671592 -95.323026
-85.492396 -17.715794
-117.522985 71.027831
72.067191 -95.004678
-85.859023 -16.982351
-118.030147 71.610369
72.467101 -94.799348
-86.156844 -16.222877
-118.598977 72.167764
72.800715 -94.656773
-86.402098 -15.460733
-119.188699 72.657487
72.997242 -94.515091
-86.607046 -14.738720
-119.773722 73.059092
72.994947 -94.325018
-86.764338 -14.116605
-120.343799 73.378431
72.749105 -94.066438
-86.852903 -13.632042
-120.898659 73.640371
72.238687 -93.744783
-86.856534 -13.276939
-121.440855 73.877325
71.469836 -93.376894
-86.763777 -13.029772
-121.969889 74.118662
70.475132 -92.982251
-86.556475 -12.887572
-122.478502 74.381264
69.308865 -92.578850
-86.211025 -12.864579
-122.950819 74.662886
68.039963 -92.180967
-85.711402 -12.976425
-123.362164 74.944827
66.743557 -91.800696
-85.060031 -13.230280
-123.681045 75.202956
65.490841 -91.454304
-84.273122 -13.628658
-123.874212 75.418661
64.338815 -91.166263
-83.373390 -14.166507
-123.914260 75.584710
63.325277 -90.958896
-82.408069 -14.800751
-123.786478 75.705184
62.470401 -90.835487
-81.463891 -15.440531
-123.490543 75.790258
61.780104 -90.780379
-80.635823 -15.990433
-123.036039 75.847876
61.248353 -90.770708
-79.986780 -16.391221
-122.435395 75.876835
60.858848 -90.785513
-79.531183 -16.631716
-121.698374 75.865547
60.585720 -90.811101
-79.238322 -16.743782
-120.830571 75.796481
60.391200 -90.845469
-79.049490 -16.786004
-119.836743 75.652786
60.219093 -90.902301
-78.901186 -16.820555
-118.727599 75.424734
59.990804 -91.007769
-78.747470 -16.889756
-117.526383 75.113733
59.616378 -91.180172
-78.586833 -16.992795
-116.272364 74.733693
59.019945 -91.411043
-78.471304 -17.081860
-115.021178 74.311651
58.163768 -91.675732
-78.466592 -17.096091
-113.841076 73.886265
57.058968 -91.952116
-78.609676 -16.995363
-112.803223 73.502009
55.760993 -92.225730
-78.898134 -16.770097
-111.968988 73.201992
54.353083 -92.488469
-79.293597 -16.440311
-111.380624 73.021246
52.922547 -92.738897
-79.726538 -16.052451
-111.059402 72.980935
51.537842 -92.986879
-80.103929 -15.671541
-111.009602 73.086962
50.236981 -93.256389
-80.330015 -15.362608
-111.221176 73.330614
49.031245 -93.570456
-80.352578 -15.155276
-111.667806 73.687871
47.915973 -93.922447
-80.209528 -15.010964
-112.305708 74.120746
46.878784 -94.276492
-80.006631 -14.842758
-113.078404 74.584733
45.904014 -94.594558
-79.848695 -14.570446
-113.925633 75.040113
44.974790 -94.851154
-79.800596 -14.150528
-114.790789 75.459070
44.073752 -95.034378
-79.880268 -13.578975
-115.625078 75.823149
43.184236 -95.146137
-80.060744 -12.887100
-116.391071 76.117472
42.295256 -95.206812
-80.273451 -12.139393
-117.066486 76.329344
41.409279 -95.257923
-80.421423 -11.426506
-117.644721 76.448347
40.544331 -95.348098
-80.417432 -10.832858
-118.130185 76.464235
39.726725 -95.505116
-80.235641 -10.378093
-118.531793 76.365170
38.982258 -95.729344
-79.918398 -9.999578
-118.859241 76.139718
38.332013 -96.010280
-79.535163 -9.599636
-119.123855 75.782080
37.791158 -96.336847
-79.147778 -9.093151
-119.342882 75.295608
37.368522 -96.698525
-78.797287 -8.427905
-119.543462 74.693132
37.068197 -97.086980
-78.501219 -7.589875
-119.762282 73.998527
36.896344 -97.503188
-78.253754 -6.603939
-120.040207 73.248002
36.868810 -97.964669
-78.026563 -5.532560
-120.413360 72.485959
37.007713 -98.497727
-77.776244 -4.459247
-120.903383 71.756287
37.325717 -99.113256
-77.462019 -3.449296
-121.511457 71.093811
37.810504 -99.793520
-77.060659 -2.527423
-122.218949 70.519456
38.418593 -100.500053
-76.573972 -1.687709
-122.993404 70.037994
39.078529 -101.183703
-76.030821 -0.905002
-123.797033 69.636604
39.700178 -101.791825
-75.474313 -0.149361
-124.595455 69.291190
40.188558 -102.277186
-74.941153 0.595425
-125.363707 68.985262
40.462669 -102.610799
-74.444903 1.316398
-126.086242 68.727543
40.474011 -102.793466
-73.966855 1.963251
-126.751605 68.554230
40.212516 -102.853094
-73.460719 2.459738
-127.347411 68.517544
39.696173 -102.822862
-72.878110 2.742334
-127.859588 68.670124
38.954435 -102.720962
-72.188588 2.780524
-128.274811 69.052029
38.014730 -102.548126
-71.372437 2.556016
-128.583284 69.680324
36.894719 -102.291272
-70.419887 2.057571
-128.780221 70.539990
35.602243 -101.927702
-69.349176 1.302544
-128.865701 71.583473
34.144742 -101.435153
-68.210774 0.341783
-128.843511 72.746766
32.546029 -100.808937
-67.062585 -0.766329
-128.719721 73.973369
30.860223 -100.077490
-65.939264 -1.984140
-128.501375 75.229247
29.170069 -99.298446
-64.849846 -3.293445
-128.195280 76.501039
27.570129 -98.527161
-63.820589 -4.659251
-127.806311 77.783827
26.147300 -97.790064
-62.918541 -6.016489
-127.335179 79.069531
24.967460 -97.092171
-62.204648 -7.309448
-126.776800 80.339234
24.068896 -96.433673
-61.688310 -8.523165
-126.119889 81.556687
23.461010 -95.815905
-61.332712 -9.675515
-125.347399 82.667695
23.128755 -95.243016
-61.089075 -10.788759
-124.437995 83.612034
23.043679 -94.726667
-60.918604 -11.872628
-123.369942 84.341487
23.176951 -94.291787
-60.784118 -12.933609
-122.128392 84.834071
23.505914 -93.970759
-60.646459 -13.981427
-120.713842 85.098999
24.012535 -93.778777
-60.497135 -15.006789
-119.147000 85.170754
24.679813 -93.698707
-60.377582 -15.965755
-117.467990 85.096724
25.490101 -93.699225
-60.338555 -16.806894
-115.731254 84.924305
26.424514 -93.755828
-60.396568 -17.504407
-113.997913 84.690478
27.462175 -93.855001
-60.526115 -18.067632
-112.326669 84.417212
28.579469 -93.992281
-60.672643 -18.532963
-110.765345 84.113753
29.750062 -94.173190
-60.773248 -18.945196
-109.346363 83.781759
30.945266 -94.417165
-60.773879 -19.339246
-108.089242 83.422651
32.134651 -94.755443
-60.635112 -19.735068
-107.008499 83.045683
33.288494 -95.210645
-60.348948 -20.131506
-106.119796 82.671264
34.382008 -95.771726
-59.966121 -20.494012
-105.438211 82.326079
35.398624 -96.400466
-59.575593 -20.773235
-104.969741 82.032959
36.330741 -97.056129
-59.253697 -20.940169
-104.702581 81.804284
32.752421 -88.706123
-64.343398 -18.813803
-109.386261 79.965358
33.935822 -89.215946
-63.772812 -19.739419
-108.084501 79.914703
35.006696 -89.771783
-63.178864 -20.541327
-107.024465 79.962969
35.964216 -90.331414
-62.646168 -21.160385
-106.256537 80.134826
36.821490 -90.862827
-62.228717 -21.580671
-105.791660 80.437522
37.596353 -91.351066
-61.940730 -21.830760
-105.593228 80.853197
38.302944 -91.800340
-61.752939 -21.978040
-105.584529 81.338139
38.946471 -92.231235
-61.593612 -22.116074
-105.673064 81.833493
39.520576 -92.673230
-61.366514 -22.338649
-105.781070 82.282276
40.008284 -93.150701
-60.998416 -22.699074
-105.863118 82.643662
40.387928 -93.659097
-60.500710 -23.173554
-105.909622 82.904181
40.641282 -94.156150
-59.980463 -23.668200
-105.944078 83.085731
40.760271 -94.587501
-59.575416 -24.073502
-106.008323 83.239269
40.751917 -94.915175
-59.389906 -24.311534
-106.138403 83.422808
40.644687 -95.131725
-59.473434 -24.350746
-106.347218 83.678824
40.494553 -95.264525
-59.818821 -24.205346
-106.623720 84.023997
40.380407 -95.367968
-60.362409 -23.932438
-106.946554 84.454075
40.384602 -95.506577
-60.989919 -23.626108
-107.298127 84.956087
40.567541 -95.733907
-61.568964 -23.393670
-107.664393 85.514151
40.948076 -96.062781
-62.024012 -23.298087
-108.027350 86.107775
41.498121 -96.442922
-62.396684 -23.305092
-108.368340 86.715708
42.153291 -96.780297
-62.803612 -23.310004
-108.682014 87.326280
42.834276 -96.978786
-63.351546 -23.207635
-108.982711 87.937071
43.472997 -96.970819
-64.098968 -22.929341
-109.295175 88.540676
44.031933 -96.731972
-65.055260 -22.448174
-109.641795 89.115009
44.504306 -96.276753
-66.190049 -21.776391
-110.035219 89.627672
44.901107 -95.642602
-67.441724 -20.968140
-110.474563 90.050490
45.239854 -94.872922
-68.729030 -20.119363
-110.941910 90.370549
45.537738 -93.999373
-69.975073 -19.338858
-111.400849 90.586431
45.804156 -93.031181
-71.131835 -18.692944
-111.800639 90.696114
46.032905 -91.963165
-72.185187 -18.180086
-112.086914 90.689046
46.203547 -90.791061
-73.143706 -17.755386
-112.217859 90.549651
46.299429 -89.526308
-74.019182 -17.368128
-112.179483 90.271516
46.330719 -88.208804
-74.812513 -16.985741
-111.987427 89.866565
46.337542 -86.905213
-75.512205 -16.604926
-111.674025 89.361875
46.371978 -85.692078
-76.100114 -16.258851
-111.271748 88.796655
46.479598 -84.637627
-76.556071 -16.018544
-110.802885 88.223720
46.689944 -83.795238
-76.852192 -15.971840
-110.278859 87.703834
47.013380 -83.211849
-76.937576 -16.184120
-109.703681 87.287991
47.441405 -82.929489
-76.742708 -16.681856
-109.075016 86.997712
47.952398 -82.970657
-76.219669 -17.452279
-108.383695 86.816184
48.525386 -83.333621
-75.382669 -18.432267
-107.616815 86.698377
49.152883 -84.001765
-74.308710 -19.520024
-106.766423 86.596149
49.837713 -84.946746
-73.105731 -20.615720
-105.836270 86.481111
50.578948 -86.121194
-71.882465 -21.655321
-104.839203 86.353024
51.364853 -87.457548
-70.729875 -22.618913
-103.793198 86.238039
52.176202 -88.884358
-69.704087 -23.510134
-102.721697 86.177560
52.993001 -90.347451
-68.809426 -24.327597
-101.651634 86.209313
53.799873 -91.808396
-68.000225 -25.068703
-100.608657 86.352365
54.589635 -93.230216
-67.200633 -25.753599
-99.612480 86.601235
55.365211 -94.577507
-66.330946 -26.422501
-98.673305 86.928055
56.137150 -95.824983
-65.341807 -27.105175
-97.791880 87.291224
56.915314 -96.958443
-64.238896 -27.798060
-96.968617 87.651172
57.701953 -97.968550
-63.069089 -28.479300
-96.222904 87.991843
58.491859 -98.847592
-61.885920 -29.133874
-95.609709 88.335169
59.277219 -99.592324
-60.725407 -29.750931
-95.212728 88.732947
60.052953 -100.204229
-59.603652 -30.304104
-95.112958 89.240398
60.820143 -100.682080
-58.529241 -30.758144
-95.356781 89.891998
61.586260 -101.019678
-57.506334 -31.099319
-95.941467 90.691026
62.360355 -101.215178
-56.525608 -31.352571
-96.816800 91.609661
63.143375 -101.281854
-55.560437 -31.577524
-97.895279 92.593027
63.920715 -101.249635
-54.579767 -31.846998
-99.067852 93.566710
64.663590 -101.158791
-53.572911 -32.214006
-100.225814 94.452241
65.336769 -101.053408
-52.557654 -32.691942
-101.286920 95.192049
65.907036 -100.972707
-51.568653 -33.254004
-102.211420 95.769497
66.350175 -100.936256
-50.662179 -33.830122
-102.994703 96.204407
66.655416 -100.939142
-49.914513 -34.325941
-103.646832 96.530268
66.825071 -100.966127
-49.390998 -34.664264
-104.177412 96.774752
66.868373 -101.008736
-49.118970 -34.809846
-104.589966 96.950290
66.795352 -101.074304
-49.076083 -34.776559
-104.881358 97.051071
66.617705 -101.184070
-49.187168 -34.627561
-105.043367 97.054982
66.352948 -101.365838
-49.333990 -34.463336
-105.066989 96.932804
66.024431 -101.648266
-49.389240 -34.386604
-104.950438 96.666601
65.657002 -102.049694
-49.275092 -34.449676
-104.706816 96.268442
65.271476 -102.555081
-49.009385 -34.625719
-104.365305 95.783494
64.879844 -103.110410
-48.686247 -34.838123
-103.964769 95.275137
64.483391 -103.651377
-48.405558 -35.017484
-103.542614 94.802602
64.076756 -104.133144
-48.227245 -35.130810
-103.124130 94.402723
63.656910 -104.542921
-48.165382 -35.180829
-102.717035 94.082488
63.229091 -104.896393
-48.192644 -35.200227
-102.311981 93.821649
62.804189 -105.226065
-48.240310 -35.250980
-101.886578 93.583773
62.392014 -105.570939
-48.200347 -35.422653
-101.409698 93.335168
61.996614 -105.966101
-47.951964 -35.811777
-100.845411 93.063539
61.615222 -106.422505
-47.430399 -36.470350
-100.159346 92.782048
61.240242 -106.910036
-46.684393 -37.364890
-99.327798 92.517688
60.865487 -107.375674
-45.839328 -38.402713
-98.344278 92.295892
60.499421 -107.781424
-45.019343 -39.486221
-97.219810 92.131230
60.179305 -108.125765
-44.308130 -40.541899
-95.978752 92.025842
59.970496 -108.441289
-43.743653 -41.526362
-94.652625 91.971160
59.948015 -108.779605
-43.319524 -42.427775
-93.272944 91.952210
60.173934 -109.197104
-42.979852 -43.271975
-91.865044 91.957639
60.679560 -109.743371
-42.615734 -44.126777
-90.446927 91.991732
61.455316 -110.445176
-42.093721 -45.082043
-89.033906 92.075251
62.451790 -111.286724
-41.337584 -46.188860
-87.644885 92.232810
63.594530 -112.212244
-40.397759 -47.403219
-86.306380 92.480201
64.810507 -113.160194
-39.416074 -48.611464
-85.050674 92.820427
66.052760 -114.092326
-38.541580 -49.700367
-83.905397 93.243548
67.304669 -114.996177
-37.881285 -50.598744
-82.879145 93.724349
68.565540 -115.871678
-37.485923 -51.287706
-81.952498 94.222165
69.835815 -116.718541
-37.349825 -51.797881
-81.082127 94.690898
64.198942 -105.358076
-44.850574 -45.702625
-90.219743 94.327557
65.127005 -105.846018
-44.429062 -46.495713
-88.877788 94.412918
66.134985 -106.359187
-44.177193 -47.107312
-87.673335 94.556381
67.228255 -106.916085
-44.087584 -47.559642
-86.602913 94.738681
68.398317 -107.523024
-44.110341 -47.916874
-85.636201 94.927471
69.619263 -108.166033
-44.186178 -48.246911
-84.743303 95.098539
70.849057 -108.810549
-44.277644 -48.584616
-83.909599 95.241667
72.039567 -109.413947
-44.361877 -48.939952
-83.122226 95.347091
73.152157 -109.940918
-44.419109 -49.319525
-82.359276 95.399742
74.167329 -110.370494
-44.453714 -49.719137
-81.596735 95.386894
75.082675 -110.693032
-44.508729 -50.115165
-80.819283 95.305341
75.905394 -110.903179
-44.639676 -50.483334
-80.021888 95.159157
76.646548 -110.994543
-44.879995 -50.821966
-79.205103 94.952537
77.318228 -110.957604
-45.230631 -51.151103
-78.379423 94.690274
77.931838 -110.781524
-45.676192 -51.479143
-77.585555 94.390372
78.496584 -110.458442
-46.203013 -51.772853
-76.900887 94.089057
79.018771 -109.985485
-46.791377 -51.977780
-76.409848 93.824408
79.502010 -109.365276
-47.397963 -52.060637
-76.170043 93.618923
79.946700 -108.606583
-47.959868 -52.024919
-76.201391 93.477266
80.349058 -107.722434
-48.425596 -51.896260
-76.492538 93.394398
80.701884 -106.726551
-48.789747 -51.698322
-77.011637 93.364025
80.997669 -105.630832
-49.090337 -51.448884
-77.713621 93.380344
81.232299 -104.445316
-49.377800 -51.167874
-78.547079 93.436448
81.407892 -103.180854
-49.701817 -50.862468
-79.469050 93.531235
81.533344 -101.851106
-50.119127 -50.504654
-80.456497 93.680679
81.621798 -100.473191
-50.686274 -50.047931
-81.493231 93.909555
81.685437 -99.069438
-51.433684 -49.465823
-82.548688 94.229210
81.729938 -97.666936
-52.346221 -48.772867
-83.572213 94.625633
81.752719 -96.292936
-53.362549 -48.024442
-84.500577 95.061554
81.746399 -94.971105
-54.396288 -47.299534
-85.270150 95.485351
81.704150 -93.721227
-55.372361 -46.671210
-85.829389 95.841717
81.623275 -92.559895
-56.249449 -46.184743
-86.149899 96.084103
81.506123 -91.498281
-57.021892 -45.849314
-86.235006 96.192384
81.359511 -90.538400
-57.720136 -45.636889
-86.120531 96.187892
81.193743 -89.677967
-58.388809 -45.505209
-85.860338 96.123215
81.020651 -88.920963
-59.051667 -45.426754
-85.505663 96.052758
80.849767 -88.278688
-59.695945 -45.397976
-85.092580 96.012089
80.683311 -87.760122
-60.272717 -45.437353
-84.638619 96.011884
80.512898 -87.362889
-60.704041 -45.581035
-84.144856 96.039165
80.320361 -87.072930
-60.899523 -45.873358
-83.601760 96.062388
80.081854 -86.870187
-60.789180 -46.345994
-82.997923 96.042285
79.772793 -86.731515
-60.364693 -46.990865
-82.329351 95.952204
79.372420 -86.627138
-59.698941 -47.749462
-81.604265 95.799445
78.868154 -86.524316
-58.922342 -48.530824
-80.839208 95.622862
78.260002 -86.403571
-58.171064 -49.244464
-80.050616 95.468414
77.562777 -86.267567
-57.548479 -49.823617
-79.248911 95.370385
76.803328 -86.133923
-57.112474 -50.232511
-78.436968 95.345643
76.013428 -86.022042
-56.871959 -50.468238
-77.610814 95.392996
75.221476 -85.943358
-56.784058 -50.562857
-76.760953 95.493731
74.447624 -85.898885
-56.759331 -50.580451
-75.874942 95.616021
73.704525 -85.881107
-56.693200 -50.595174
-74.945350 95.729823
73.002634 -85.873286
-56.531309 -50.643122
-73.985084 95.827202
72.357984 -85.848955
-56.318129 -50.685883
-73.037720 95.924696
71.798095 -85.782556
-56.166775 -50.633723
-72.171438 96.046765
71.360473 -85.663035
-56.190689 -50.398678
-71.462870 96.212248
71.083601 -85.495866
-56.461313 -49.928579
-70.980457 96.429032
70.995849 -85.296550
-56.996835 -49.217511
-70.769520 96.691036
71.106316 -85.082319
-57.762580 -48.307695
-70.840918 96.975926
71.399715 -84.864142
-58.673730 -47.290100
-71.168190 97.246525
71.837342 -84.640045
-59.607457 -46.295260
-71.701428 97.463152
72.365921 -84.392503
-60.440397 -45.455738
-72.395089 97.604698
72.932737 -84.095363
-61.107763 -44.843727
-73.221013 97.675549
73.499272 -83.731528
-61.632242 -44.438631
-74.155705 97.692007
74.044553 -83.304689
-62.086883 -44.165051
-75.167723 97.669365
74.558513 -82.834371
-62.543105 -43.948305
-76.217371 97.616405
75.033523 -82.344786
-63.046887 -43.741072
-77.261799 97.531856
75.458901 -81.855718
-63.615732 -43.529602
-78.259813 97.401649
75.817317 -81.374517
-64.243680 -43.332502
-79.176226 97.200678
76.082095 -80.888809
-64.907477 -43.192143
-79.991107 96.905440
76.218102 -80.367595
-65.571000 -43.151858
-80.712211 96.514670
76.189804 -79.780967
-66.185856 -43.226310
-81.370554 96.054714
75.972954 -79.124248
-66.695914 -43.389311
-81.999224 95.565073
75.559782 -78.417679
-67.063966 -43.581041
-82.620489 95.086678
74.954847 -77.688258
-67.297736 -43.722313
-83.245462 94.657408
74.168168 -76.955761
-67.439385 -43.739844
-83.875709 94.306643
73.211165 -76.226896
-67.539455 -43.592348
-84.503232 94.047187
72.095244 -75.493921
-67.640731 -43.283153
-85.112076 93.869854
70.830955 -74.736266
-67.771150 -42.855826
-85.684823 93.749845
69.426587 -73.929112
-67.935689 -42.373011
-86.210474 93.668616
67.888378 -73.062044
-68.104743 -41.890292
-86.682368 93.629375
66.224156 -72.150389
-68.215281 -41.448091
-87.088625 93.646813
64.449305 -71.226496
-68.194605 -41.081572
-87.409155 93.729989
62.591853 -70.327685
-67.996807 -40.817479
-87.620902 93.876783
60.695403 -69.492017
-67.629251 -40.658623
-87.704798 94.075912
58.818756 -68.756990
-67.137955 -40.592219
-87.650355 94.308283
57.031498 -68.157294
-66.568087 -40.616032
-87.457739 94.547363
55.406807 -67.723688
-65.935778 -40.752196
-87.137289 94.767402
54.014531 -67.486413
-65.223044 -41.036434
-86.703155 94.965921
52.916114 -67.479449
-64.397643 -41.487127
-86.162850 95.179265
52.158803 -67.733542
-63.437399 -42.090092
-85.515327 95.464917
51.765063 -68.260402
-62.327235 -42.821730
-84.759702 95.871023
51.722042 -69.042993
-61.045957 -43.672795
-83.904245 96.420084
51.980457 -70.036738
-59.576613 -44.641776
-82.972181 97.105948
52.463669 -71.177770
-57.936873 -45.708331
-82.003961 97.896690
53.081029 -72.393497
-56.185085 -46.824900
-81.054502 98.740414
53.740426 -73.612943
-54.387193 -47.939827
-80.182090 99.576764
54.359733 -74.775577
-52.591583 -49.015727
-79.429420 100.359109
54.877395 -75.834500
-50.842016 -50.022288
-78.809844 101.073429
55.258915 -76.753431
-49.206678 -50.920264
-78.312228 101.728991
55.493951 -77.505462
-47.770656 -51.668700
-77.912492 102.334314
49.615792 -61.911732
-65.315026 -42.374973
-86.138581 94.645384
50.245273 -63.101142
-63.727493 -43.358623
-85.170584 95.230430
50.867606 -64.214495
-62.191878 -44.284408
-84.276399 95.898022
51.433198 -65.220578
-60.733101 -45.133186
-83.469331 96.664252
51.907531 -66.089326
-59.374626 -45.899444
-82.763744 97.507348
52.258593 -66.787032
-58.112335 -46.609262
-82.167087 98.379137
52.441695 -67.269519
-56.918363 -47.309937
-81.675709 99.217641
52.395826 -67.482021
-55.792554 -48.020249
-81.277197 99.955921
52.057026 -67.372506
-54.801527 -48.694751
-80.953641 100.532075
51.379086 -66.911094
-54.039240 -49.258398
-80.678819 100.914715
50.351163 -66.102830
-53.576010 -49.652924
-80.417123 101.128555
49.007126 -64.985523
-53.457647 -49.842467
-80.134787 101.234024
47.425561 -63.618784
-53.730673 -49.796638
-79.810017 101.287759
45.721585 -62.077787
-54.439069 -49.490651
-79.434186 101.328448
44.031264 -60.449748
-55.589016 -48.927293
-79.009610 101.377486
42.489177 -58.823536
-57.118360 -48.156821
-78.547773 101.441093
41.204655 -57.275137
-58.897933 -47.274479
-78.068296 101.510533
40.247420 -55.858682
-60.778505 -46.385350
-77.596205 101.565231
39.650928 -54.608746
-62.664957 -45.552053
-77.156348 101.591117
39.427133 -53.548683
-64.530449 -44.789806
-76.771234 101.611489
39.576332 -52.695010
-66.369652 -44.103113
-76.466518 101.684631
40.085058 -52.056552
-68.179731 -43.493674
-76.272291 101.869889
40.919879 -51.634971
-69.962752 -42.947969
-76.216661 102.205789
42.026465 -51.425811
-71.714270 -42.444102
-76.315874 102.702639
43.334349 -51.415609
-73.408004 -41.973465
-76.563368 103.338320
44.763129 -51.577451
-74.992753 -41.555520
-76.920024 104.054633
46.227982 -51.868658
-76.399590 -41.242201
-77.311170 104.760058
47.646262 -52.233373
-77.562972 -41.103703
-77.643656 105.354769
48.946593 -52.611270
-78.457913 -41.186008
-77.848843 105.782095
50.075969 -52.949423
-79.125548 -41.470317
-77.907062 106.046548
51.000585 -53.213874
-79.648192 -41.880625
-77.827923 106.179389
51.703101 -53.396057
-80.105975 -42.314208
-77.628713 106.211929
52.180722 -53.508956
-80.553615 -42.671230
-77.327465 106.169880
52.444643 -53.578156
-81.017503 -42.877233
-76.939646 106.071468
52.518600 -53.634707
-81.499860 -42.894253
-76.472783 105.922151
52.434353 -53.708356
-81.979843 -42.727643
-75.922772 105.710298
52.224835 -53.820320
-82.410926 -42.426813
-75.285837 105.420201
51.918821 -53.979717
-82.725624 -42.064785
-74.593379 105.072442
51.540178 -54.187708
-82.863039 -41.699618
-73.922847 104.739890
51.110003 -54.446338
-82.814401 -41.335380
-73.357689 104.506014
50.648195 -54.762332
-82.635778 -40.917550
-72.951441 104.426195
50.173408 -55.142698
-82.414181 -40.375025
-72.718234 104.517612
49.702804 -55.591227
-82.228941 -39.663150
-72.635356 104.761236
49.253732 -56.110199
-82.130768 -38.780161
-72.648326 105.104447
48.847458 -56.704479
-82.135159 -37.765769
-72.678164 105.464750
48.511670 -57.384264
-82.217957 -36.694530
-72.639728 105.750385
48.276919 -58.162472
-82.311904 -35.662862
-72.478469 105.913948
48.166517 -59.045621
-82.315796 -34.775832
-72.187257 105.979966
48.187970 -60.021993
-82.134572 -34.124034
-71.782900 106.001322
48.333990 -61.054481
-81.744213 -33.735007
-71.287408 106.018063
48.590434 -62.085522
-81.213717 -33.554207
-70.725533 106.048634
48.943936 -63.052690
-80.653627 -33.488530
-70.122830 106.090104
49.386415 -63.903727
-80.160652 -33.453828
-69.499463 106.116253
49.916702 -64.605977
-79.795492 -33.394187
-68.863241 106.075686
50.539760 -65.152399
-79.580715 -33.281600
-68.212919 105.905047
51.261900 -65.562997
-79.501669 -33.109802
-67.560017 105.571744
52.080514 -65.876349
-79.506062 -32.896747
-66.940806 105.097705
52.971709 -66.128660
-79.509811 -32.693310
-66.398270 104.525604
53.884599 -66.328916
-79.423766 -32.569317
-65.967416 103.889367
54.750165 -66.448856
-79.202571 -32.565992
-65.673928 103.213076
55.498924 -66.435056
-78.883133 -32.650059
-65.532619 102.514020
56.074286 -66.228924
-78.559953 -32.733499
-65.542562 101.799113
56.436601 -65.781525
-78.327766 -32.729852
-65.683840 101.057529
56.562419 -65.064083
-78.248500 -32.584008
-65.922604 100.260628
56.444987 -64.076590
-78.342816 -32.276776
-66.227425 99.388284
56.096902 -62.850955
-78.591531 -31.823597
-66.580920 98.460159
55.550480 -61.444276
-78.938704 -31.274858
-66.971873 97.518361
54.851022 -59.924529
-79.298335 -30.712086
-67.388928 96.598253
54.044040 -58.355913
-79.571198 -30.233690
-67.826239 95.727913
53.164863 -56.791787
-79.675346 -29.924660
-68.290481 94.936937
52.239113 -55.277338
-79.593713 -29.806938
-68.802116 94.258450
51.290979 -53.856415
-79.389154 -29.822487
-69.389741 93.720205
50.350726 -52.576158
-79.153005 -29.882773
-70.080817 93.332393
49.457633 -51.486828
-78.952161 -29.921339
-70.892353 93.094539
48.658414 -50.636765
-78.810052 -29.913847
-71.823818 93.023295
48.002487 -50.065412
-78.712057 -29.870863
-72.853287 93.147453
47.535422 -49.798455
-78.620614 -29.821505
-73.937502 93.474536
47.291618 -49.845100
-78.489483 -29.802120
-75.017283 93.979053
47.287189 -50.193441
-78.267012 -29.857080
-76.026558 94.609711
47.516477 -50.806162
-77.901782 -30.035719
-76.902764 95.300367
47.956857 -51.625274
-77.378839 -30.357316
-77.594472 95.976741
48.581177 -52.587036
-76.760874 -30.771646
-78.062727 96.558922
49.371047 -53.639040
-76.156554 -31.192728
-78.279275 96.972660
50.323645 -54.750487
-75.657022 -31.555582
-78.232623 97.185837
51.449412 -55.912178
-75.309278 -31.830756
-77.935723 97.223759
52.764111 -57.129331
-75.126262 -32.014516
-77.418382 97.131857
54.279267 -58.410886
-75.108571 -32.114558
-76.716419 96.945811
55.992086 -59.758136
-75.249971 -32.147788
-75.866942 96.686717
57.876534 -61.156379
-75.521469 -32.155144
-74.904965 96.361832
59.880401 -62.572441
-75.861568 -32.210369
-73.857987 95.962184
61.932981 -63.960491
-76.200324 -32.396887
-72.739206 95.459256
63.960712 -65.274491
-76.511846 -32.750987
-71.548692 94.817194
65.900973 -66.479271
-76.829385 -33.227432
-70.301372 94.041198
67.707967 -67.553940
-77.201894 -33.729966
-69.056506 93.206982
69.352638 -68.488160
-77.663236 -34.163455
-67.899521 92.415966
70.820988 -69.275440
-78.237189 -34.458328
-66.907062 91.746698
72.112055 -69.907804
-78.952525 -34.568658
-66.127760 91.241716
73.234585 -70.374574
-79.840008 -34.474013
-65.571411 90.907317
74.201850 -70.663234
-80.912444 -34.191853
-65.200680 90.712475
75.026318 -70.760420
-82.146393 -33.788103
-64.927398 90.587936
68.646122 -60.931705
-87.080031 -31.657236
-68.861156 88.844392
69.772730 -61.279370
-88.287806 -31.458992
-67.990553 88.239840
70.663096 -61.356963
-89.765365 -30.991771
-67.377724 87.790564
71.348447 -61.190889
-91.393445 -30.359563
-67.006327 87.464957
71.862785 -60.809060
-93.043968 -29.699390
-66.823254 87.204026
72.234465 -60.221000
-94.652247 -29.113826
-66.764157 86.955128
72.483784 -59.424124
-96.243407 -28.613885
-66.784838 86.710221
72.626512 -58.420878
-97.912261 -28.112415
-66.863852 86.500081
72.679244 -57.224954
-99.762768 -27.491393
-66.983763 86.359434
72.664065 -55.861382
-101.852022 -26.671491
-67.119060 86.305299
72.612355 -54.366007
-104.173934 -25.634159
-67.234638 86.331162
72.567408 -52.785807
-106.667629 -24.417556
-67.288436 86.406767
72.583395 -51.178205
-109.235089 -23.107450
-67.234444 86.479986
72.717772 -49.606966
-111.768133 -21.817158
-67.028334 86.487214
73.018185 -48.140923
-114.173616 -20.650544
-66.643437 86.383306
73.510121 -46.851812
-116.365432 -19.691837
-66.091585 86.174185
74.192615 -45.796437
-118.262251 -19.009272
-65.424074 85.911366
75.044948 -45.002331
-119.831145 -18.608223
-64.714079 85.660870
76.039326 -44.469101
-121.099619 -18.418336
-64.039685 85.482069
77.151771 -44.175798
-122.114108 -18.351688
-63.469194 85.416471
78.366189 -44.087412
-122.913300 -18.346430
-63.047426 85.479705
79.670061 -44.160046
-123.527961 -18.378688
-62.784439 85.656405
81.046419 -44.348382
-123.987570 -18.456465
-62.651421 85.902437
82.470862 -44.624281
-124.315785 -18.589927
-62.595366 86.161748
83.914539 -44.993272
-124.513982 -18.757897
-62.572227 86.393633
85.346424 -45.469923
-124.555476 -18.932670
-62.561597 86.580697
86.733852 -46.042817
-124.405521 -19.109888
-62.551997 86.715797
88.044888 -46.670325
-124.065186 -19.267972
-62.531750 86.797556
89.252510 -47.294144
-123.601316 -19.322563
-62.490818 86.833969
90.336730 -47.854487
-123.115240 -19.167865
-62.419208 86.840182
91.280588 -48.302639
-122.695962 -18.745493
-62.300383 86.830669
92.063094 -48.611654
-122.399886 -18.066763
-62.108169 86.811116
92.658144 -48.788144
-122.249227 -17.176413
-61.822584 86.775920
93.041674 -48.878698
-122.238885 -16.092681
-61.470102 86.721278
93.198811 -48.946881
-122.344416 -14.815104
-61.140044 86.659044
93.125858 -49.037607
-122.520455 -13.385988
-60.944653 86.608323
92.829152 -49.161429
-122.700301 -11.911426
-60.976038 86.584441
92.324080 -49.297430
-122.819789 -10.516263
-61.294611 86.603058
91.634066 -49.406540
-122.864120 -9.262043
-61.931105 86.688181
90.786730 -49.448755
-122.873135 -8.135146
-62.881449 86.868634
89.809828 -49.399157
-122.892249 -7.116990
-64.096093 87.159449
88.733050 -49.258588
-122.939335 -6.220537
-65.487057 87.541400
87.595285 -49.057560
-123.012344 -5.457612
-66.970650 87.968897
86.448561 -48.847731
-123.111750 -4.802794
-68.506036 88.402605
85.353659 -48.682461
-123.237765 -4.221329
-70.073089 88.815542
84.370119 -48.602470
-123.372032 -3.712097
-71.631133 89.175936
83.545091 -48.629019
-123.467734 -3.321803
-73.112911 89.442925
82.905987 -48.763212
-123.460713 -3.126892
-74.443354 89.576895
82.461174 -48.994340
-123.307303 -3.183623
-75.558854 89.550114
82.208788 -49.314224
-123.018848 -3.485145
-76.414293 89.344453
82.146694 -49.725159
-122.641134 -3.986932
-76.984956 88.938448
82.274877 -50.235070
-122.228051 -4.633899
-77.285226 88.311045
82.589413 -50.846405
-121.850577 -5.342098
-77.392263 87.467268
83.073635 -51.547165
-121.587104 -6.006295
-77.427846 86.441858
83.691809 -52.306507
-121.491170 -6.537383
-77.513353 85.277271
84.387574 -53.073656
-121.574874 -6.883974
-77.743006 84.008866
85.087414 -53.781020
-121.805523 -7.043002
-78.176645 82.661845
85.709658 -54.354079
-122.113377 -7.061825
-78.840511 81.251939
86.177549 -54.726062
-122.421436 -7.012640
-79.733248 79.787275
86.430521 -54.847412
-122.696601 -6.931908
-80.839443 78.276543
86.429339 -54.686268
-122.969712 -6.788427
-82.157234 76.753365
86.156655 -54.232637
-123.302462 -6.494808
-83.721954 75.297286
85.615341 -53.506623
-123.743354 -5.931205
-85.582638 74.011012
84.825326 -52.552831
-124.308050 -4.998451
-87.753002 72.975091
83.820053 -51.428914
-124.988670 -3.650575
-90.189838 72.224099
82.644050 -50.200615
-125.764116 -1.896858
-92.800795 71.744670
81.352623 -48.940910
-126.600191 0.198179
-95.465133 71.480905
80.011994 -47.725912
-127.444329 2.507425
-98.060240 71.345272
78.696259 -46.621668
-128.230244 4.846680
-100.490677 71.246142
77.481040 -45.671818
-128.906133 7.030941
-102.713314 71.136242
76.436935 -44.911302
-129.465311 8.985156
-104.738658 71.042918
75.623788 -44.390118
-129.927685 10.775951
-106.599712 71.038329
75.085390 -44.156629
-130.308260 12.507331
-108.321954 71.186597
74.846409 -44.230333
-130.612130 14.234878
-109.916802 71.516713
74.914050 -44.600905
-130.837033 15.956497
-111.386603 72.016761
75.284611 -45.241851
-130.976247 17.630364
-112.729103 72.634592
75.949817 -46.122584
-131.018978 19.186513
-113.938814 73.283522
76.896075 -47.207998
-130.948653 20.525977
-115.007379 73.863838
78.097882 -48.450340
-130.740596 21.518217
-115.925867 74.305937
79.513736 -49.792036
-130.365744 22.031605
-116.689139 74.600719
81.089048 -51.183964
-129.809804 22.020068
-117.297381 74.781288
82.764295 -52.588065
-129.100774 21.574786
-117.753054 74.885022
84.484351 -53.962799
-128.300468 20.855026
-118.057536 74.934083
86.205860 -55.263091
-127.473419 20.005928
-118.209847 74.931601
87.899793 -56.453168
-126.671227 19.130821
-118.207495 74.862294
89.546761 -57.516871
-125.932386 18.292589
-118.048054 74.694982
91.126338 -58.455161
-125.285018 17.516510
-117.731263 74.392722
92.607799 -59.274223
-124.744711 16.787633
-117.265357 73.937586
93.948818 -59.976816
-124.305605 16.053002
-116.678781 73.356294
95.101771 -60.559614
-123.938009 15.252072
-116.024811 72.719090
96.023205 -61.006698
-123.617710 14.375530
-115.372608 72.117588
96.681558 -61.286228
-123.373213 13.507736
-114.794506 71.644925
97.060084 -61.362849
-123.292969 12.815322
-114.354246 71.379467
97.154153 -61.215778
-123.480207 12.473552
-114.096461 71.369610
96.965949 -60.850560
-124.009956 12.600013
-114.038542 71.623703
96.502152 -60.298015
-124.910081 13.231425
-114.167938 72.110662
95.775707 -59.603514
-126.155259 14.328640
-114.452326 72.776668
94.807580 -58.814774
-127.668982 15.794912
-114.861465 73.570696
93.626219 -57.966700
-129.346388 17.505253
-115.374986 74.453147
92.265292 -57.065594
-131.090189 19.336393
-115.971420 75.387821
92.582590 -57.819759
-125.394533 12.794225
-118.742793 75.747869
91.751749 -57.199473
-126.492420 13.748714
-118.765487 76.039834
90.699874 -56.441408
-127.926266 15.200189
-118.979314 76.502720
89.439396 -55.541289
-129.599769 17.022827
-119.397831 77.128829
87.985162 -54.505068
-131.379762 19.012228
-120.009710 77.883102
86.357824 -53.350689
-133.138555 20.958126
-120.782498 78.716796
84.589568 -52.110057
-134.797537 22.743127
-121.668011 79.579674
82.728171 -50.839077
-136.335281 24.364858
-122.604695 80.421562
80.835473 -49.612233
-137.766316 25.884997
-123.521890 81.189484
78.979516 -48.505836
-139.104270 27.363051
-124.360197 81.840688
77.221754 -47.579320
-140.345458 28.828416
-125.097376 82.369107
75.602857 -46.856732
-141.473532 30.275049
-125.739344 82.796914
74.136649 -46.318863
-142.470912 31.662083
-126.293755 83.142922
72.820584 -45.916463
-143.327216 32.916175
-126.761527 83.410638
71.656129 -45.600890
-144.036575 33.947431
-127.140274 83.592013
70.662508 -45.361642
-144.573091 34.690414
-127.430214 83.674454
69.874764 -45.233695
-144.880915 35.117861
-127.639566 83.645651
69.332639 -45.266122
-144.918926 35.240784
-127.788507 83.495761
69.070316 -45.499361
-144.707396 35.136008
-127.913403 83.229929
69.108910 -45.957739
-144.310841 34.914481
-128.064405 82.892855
69.449131 -46.643048
-143.797373 34.664803
-128.286821 82.561286
70.064297 -47.524623
-143.225560 34.432940
-128.605471 82.307339
70.900733 -48.534957
-142.650786 34.217730
-129.024019 82.176488
71.890288 -49.584935
-142.126841 33.975089
-129.529684 82.181508
72.964798 -50.605996
-141.674576 33.661616
-130.097988 82.301206
74.061104 -51.580945
-141.242082 33.281281
-130.698896 82.481993
75.121246 -52.512454
-140.730536 32.845415
-131.306221 82.648038
76.094751 -53.388989
-140.050281 32.342873
-131.907036 82.733017
76.942287 -54.183842
-139.171605 31.792155
-132.502344 82.728455
77.637643 -54.863271
-138.140880 31.275721
-133.100547 82.684718
78.167563 -55.392018
-137.046830 30.892609
-133.714090 82.660400
78.531302 -55.735601
-135.993073 30.699758
-134.357610 82.689399
78.739466 -55.861143
-135.089520 30.689855
-135.044334 82.775314
78.809057 -55.748944
-134.425063 30.833516
-135.782998 82.891970
78.757685 -55.415674
-134.020340 31.165530
-136.578622 82.983322
78.601959 -54.902462
-133.838041 31.761340
-137.438582 82.969231
78.357869 -54.249592
-133.817897 32.638853
-138.376297 82.774317
78.039761 -53.494792
-133.887477 33.724650
-139.397570 82.379732
77.658306 -52.677044
-133.987361 34.904345
-140.486241 81.835453
77.221746 -51.837711
-134.112239 36.116050
-141.612067 81.215530
76.745463 -51.022763
-134.302763 37.353480
-142.740918 80.581609
76.265273 -50.286228
-134.596187 38.595111
-143.838576 79.971383
75.837018 -49.689086
-134.995893 39.787470
-144.875307 79.396579
75.516992 -49.290281
-135.470150 40.908699
-145.834330 78.841950
75.340298 -49.124758
-135.974983 41.998517
-146.720577 78.265017
75.311472 -49.188721
-136.466417 43.097338
-147.556383 77.606672
75.407104 -49.446878
-136.894511 44.189472
-148.348130 76.829391
75.585498 -49.846709
-137.199371 45.187900
-149.063406 75.950774
75.802103 -50.334572
-137.320774 45.971786
-149.660859 75.028404
76.029851 -50.874860
-137.227028 46.454543
-150.122280 74.133338
76.273506 -51.465779
-136.936683 46.627364
-150.455914 73.337894
76.562365 -52.137152
-136.495476 46.528117
-150.689569 72.706038
76.926419 -52.924709
-135.947685 46.210573
-150.866823 72.281605
77.376168 -53.835985
-135.337385 45.770148
-151.045991 72.076020
77.896068 -54.840140
-134.707695 45.331650
-151.289848 72.065418
78.449795 -55.880469
-134.091113 44.991860
-151.631366 72.216104
78.992138 -56.888321
-133.505258 44.789220
-152.046769 72.516754
79.481829 -57.797116
-132.948301 44.705790
-152.481936 72.965071
79.890808 -58.558343
-132.394966 44.675981
-152.891064 73.543572
80.205364 -59.154861
-131.806592 44.607355
-153.248640 74.222214
80.419477 -59.601212
-131.164631 44.430153
-153.545811 74.966220
80.528283 -59.927995
-130.497507 44.133127
-153.783440 75.735953
80.526769 -60.160234
-129.867636 43.770041
-153.967308 76.483867
80.411309 -60.311592
-129.336678 43.463814
-154.104866 77.155203
80.181781 -60.390589
-128.938561 43.337516
-154.196816 77.701232
79.844591 -60.401537
-128.680442 43.455077
-154.228751 78.100813
79.414952 -60.348686
-128.551157 43.822544
-154.181479 78.356004
78.914615 -60.246089
-128.524824 44.399137
-154.047895 78.470840
78.365755 -60.124754
-128.561672 45.096416
-153.838258 78.447550
77.788258 -60.025735
-128.615941 45.776716
-153.578759 78.294649
77.203791 -59.980748
-128.661447 46.278486
-153.308585 78.030634
76.640509 -60.002728
-128.718478 46.500021
-153.076466 77.676336
76.133250 -60.107388
-128.825620 46.500295
-152.936135 77.241907
75.719030 -60.317093
-128.997304 46.452148
-152.932829 76.729407
75.430415 -60.630905
-129.232559 46.507798
-153.078416 76.161792
75.288888 -61.018858
-129.526590 46.750719
-153.344684 75.590468
75.299533 -61.439670
-129.873094 47.208750
-153.683957 75.064915
75.450260 -61.858753
-130.264111 47.866580
-154.046067 74.611784
75.718783 -62.251850
-130.689355 48.660664
-154.385973 74.235026
76.083080 -62.595621
-131.135869 49.466991
-154.670421 73.924082
76.528534 -62.864730
-131.585996 50.123562
-154.885752 73.658125
77.050001 -63.058770
-132.006717 50.549899
-155.042489 73.404706
77.649042 -63.214669
-132.367261 50.844376
-155.166083 73.132211
78.326888 -63.365437
-132.673503 51.177337
-155.268394 72.846977
79.077271 -63.517924
-132.954757 51.673088
-155.336341 72.601857
79.884145 -63.664730
-133.237805 52.390693
-155.355380 72.455589
80.725295 -63.803753
-133.536970 53.335904
-155.326061 72.441507
81.578299 -63.946735
-133.853829 54.466301
-155.262793 72.562401
82.423416 -64.113698
-134.175605 55.687690
-155.190335 72.795678
83.242836 -64.326383
-134.467270 56.859422
-155.145404 73.101389
84.019511 -64.611180
-134.665847 57.844715
-155.180016 73.432101
84.737311 -64.998149
-134.707212 58.588062
-155.351644 73.751446
85.380609 -65.504123
-134.576589 59.112090
-155.687346 74.064726
85.932441 -66.125807
-134.322143 59.476266
-156.160907 74.420934
86.373176 -66.845345
-134.018031 59.746886
-156.717080 74.866948
86.682434 -67.637993
-133.724743 59.972022
-157.297629 75.414194
86.843288 -68.476394
-133.472893 60.169738
-157.847250 76.037365
86.844037 -69.331567
-133.261457 60.329533
-158.314609 76.683903
86.676455 -70.175708
-133.056454 60.415106
-158.657528 77.284427
86.332852 -70.987147
-132.790406 60.366758
-158.852366 77.764824
79.249046 -67.661244
-132.286531 59.287028
-156.703345 74.103262
79.115084 -68.469327
-131.741749 59.097336
-156.910628 74.652591
78.912208 -69.358424
-131.196737 58.809115
-157.107609 75.231548
78.627950 -70.297432
-130.628408 58.409650
-157.291798 75.758998
78.241854 -71.256843
-129.980942 57.864988
-157.470849 76.148144
77.730447 -72.207599
-129.186464 57.110936
-157.639856 76.350380
77.079489 -73.113875
-128.215030 56.076786
-157.751736 76.394277
76.293285 -73.943958
-127.094955 54.745600
-157.743046 76.350205
75.389260 -74.682886
-125.902247 53.186050
-157.569548 76.279722
74.381749 -75.323322
-124.736634 51.525532
-157.211988 76.223982
73.269790 -75.851889
-123.686903 49.898697
-156.673842 76.206778
72.037265 -76.245461
-122.808525 48.414348
-155.980887 76.235371
70.662272 -76.477173
-122.118801 47.140552
-155.182214 76.295100
69.129348 -76.525001
-121.607995 46.096204
-154.347582 76.342752
67.442315 -76.377414
-121.259573 45.251194
-153.545294 76.328815
65.637632 -76.037720
-121.049651 44.566688
-152.806231 76.260625
63.790328 -75.533221
-120.915627 44.033555
-152.132825 76.208382
62.001906 -74.913003
-120.772306 43.649659
-151.531748 76.254715
60.374577 -74.230702
-120.572538 43.427764
-151.020616 76.468444
58.986231 -73.528195
-120.339761 43.418343
-150.622481 76.896928
57.874887 -72.826691
-120.149844 43.679674
-150.359754 77.559731
57.035103 -72.124715
-120.097393 44.232118
-150.247312 78.434659
56.426366 -71.401671
-120.269647 45.035154
-150.281677 79.439762
55.990471 -70.627207
-120.723070 45.992405
-150.427470 80.453927
55.671446 -69.778942
-121.452006 47.003124
-150.617883 81.390598
55.429113 -68.858218
-122.383475 48.017708
-150.782018 82.216486
55.240871 -67.887513
-123.416963 48.997752
-150.867688 82.915565
55.098197 -66.899635
-124.452692 49.875000
-150.845778 83.481974
55.004194 -65.929638
-125.410941 50.579334
-150.706932 83.924972
54.971446 -65.009241
-126.259375 51.091552
-150.455455 84.265221
55.017862 -64.162534
-127.014040 51.448988
-150.102256 84.519479
55.162016 -63.404198
-127.706943 51.696397
-149.658249 84.674458
55.420733 -62.743877
-128.359523 51.844847
-149.133351 84.684162
55.809052 -62.196519
-128.973950 51.871346
-148.545413 84.515923
56.340387 -61.788417
-129.539503 51.769955
-147.922741 84.170820
57.025555 -61.554393
-130.041030 51.564680
-147.294443 83.660780
57.872549 -61.534070
-130.453581 51.265979
-146.687895 83.006137
58.887105 -61.765344
-130.735781 50.850924
-146.132992 82.250802
60.071863 -62.274933
-130.837676 50.278885
-145.661225 81.466380
61.422963 -63.069305
-130.725124 49.534768
-145.296154 80.729400
62.924730 -64.129379
-130.401025 48.665626
-145.041861 80.078132
64.544566 -65.414835
-129.889789 47.752212
-144.880530 79.498629
66.231570 -66.880598
-129.204074 46.845180
-144.788428 78.978952
67.922059 -68.486830
-128.339632 45.964365
-144.747467 78.542755
69.551852 -70.179090
-127.313085 45.164914
-144.734252 78.214692
71.069750 -71.886172
-126.172377 44.534066
-144.716346 77.997970
72.446360 -73.545903
-124.964455 44.133959
-144.663844 77.883939
73.677089 -75.113932
-123.717933 43.977849
-144.564433 77.871426
74.780083 -76.559700
-122.442527 44.034519
-144.429385 77.972657
75.789534 -77.862515
-121.140166 44.254479
-144.283143 78.191760
76.744304 -79.013931
-119.825041 44.608684
-144.151793 78.511105
77.673463 -80.024849
-118.525490 45.091706
-144.081218 78.925789
78.585307 -80.916123
-117.275797 45.700524
-144.148801 79.458987
79.466940 -81.678735
-116.152580 46.459725
-144.425926 80.121734
80.292118 -82.272352
-115.273826 47.420426
-144.947958 80.890042
81.030230 -82.667441
-114.732586 48.606353
-145.709929 81.709348
81.653195 -82.860300
-114.561557 49.989809
-146.672037 82.507147
82.139875 -82.866880
-114.729395 51.495482
-147.768550 83.206274
82.477247 -82.714445
-115.148019 53.010731
-148.919006 83.737029
82.657747 -82.436636
-115.692073 54.402584
-150.046609 84.054368
82.675227 -82.071864
-116.234895 55.545318
-151.113208 84.157559
82.523675 -81.658945
-116.687340 56.350509
-152.127815 84.081792
82.199263 -81.221629
-117.020187 56.788544
-153.101915 83.866251
81.701958 -80.759128
-117.271891 56.919341
-154.025343 83.537940
81.034732 -80.261572
-117.506536 56.857213
-154.874792 83.109947
80.201939 -79.720468
-117.769539 56.698852
-155.625976 82.581442
79.209028 -79.128864
-118.082006 56.504485
-156.258134 81.938045
78.064449 -78.482942
-118.443270 56.299670
-156.751747 81.158368
76.785309 -77.787024
-118.829783 56.069991
-157.090728 80.229399
75.408284 -77.059631
-119.198962 55.752099
-157.289015 79.165034
73.999550 -76.333130
-119.512931 55.243415
-157.412623 78.015974
72.650072 -75.646776
-119.778270 54.465106
-157.547883 76.862910
71.453761 -75.050516
-120.047077 53.477417
-157.765971 75.798739
70.482530 -74.598441
-120.359076 52.469385
-158.111882 74.906391
69.771975 -74.320052
-120.711702 51.623338
-158.601210 74.238949
69.320180 -74.209703
-121.072914 51.050934
-159.216395 73.810728
69.095410 -74.233732
-121.404208 50.793585
-159.902325 73.607472
69.049613 -74.342608
-121.677845 50.832410
-160.570510 73.604548
69.136359 -74.484865
-121.883223 51.095435
-161.134083 73.769639
69.325703 -74.620457
-122.020831 51.462135
-161.552885 74.054491
69.604712 -74.730002
-122.083267 51.773247
-161.822105 74.402955
69.966138 -74.816794
-122.035312 51.909391
-161.946026 74.769912
70.399179 -74.889139
-121.840150 51.880082
-161.934667 75.128230
70.889059 -74.940299
-121.506272 51.782789
-161.804742 75.464241
71.422852 -74.949303
-121.079534 51.719534
-161.575511 75.774875
71.997125 -74.889140
-120.613648 51.753621
-161.258894 76.074407
72.625009 -74.735655
-120.154623 51.899746
-160.851160 76.394735
73.342338 -74.479509
-119.735191 52.137137
-160.354066 76.758404
74.207843 -74.139723
-119.367424 52.430211
-159.821342 77.147930
75.287633 -73.768750
-119.030514 52.721694
-159.344240 77.513338
76.627327 -73.434843
-118.674842 52.937098
-159.002197 77.800531
78.228996 -73.179820
-118.268356 53.043330
-158.847801 77.970351
80.042605 -73.003189
-117.825212 53.064734
-158.908293 78.007132
81.972892 -72.883796
-117.391333 53.058760
-159.183130 77.918123
83.899727 -72.792133
-117.027635 53.098966
-159.636232 77.724901
85.704944 -72.694655
-116.784672 53.239469
-160.193875 77.448447
87.294416 -72.563776
-116.682353 53.494176
-160.770301 77.097058
88.606672 -72.393831
-116.703064 53.850835
-161.320850 76.663193
89.609972 -72.211086
-116.793628 54.273895
-161.843588 76.132976
90.298364 -72.063232
-116.880194 54.695423
-162.335901 75.499251
87.297640 -71.518928
-119.948949 52.690168
-159.190290 81.893285
88.922178 -71.262498
-119.921958 52.687738
-159.527753 81.468975
90.290057 -70.938904
-120.006360 52.788729
-160.031140 80.934484
91.337289 -70.572591
-120.176300 52.960789
-160.643863 80.294073
92.023566 -70.190818
-120.391550 53.144390
-161.296041 79.552717
92.340874 -69.816047
-120.606429 53.264859
-161.923070 78.729100
92.315878 -69.459409
-120.782958 53.263293
-162.481655 77.858430
92.004408 -69.118609
-120.902833 53.129497
-162.955934 76.973951
91.478342 -68.782605
-120.972278 52.905297
-163.355132 76.096360
90.809506 -68.439686
-121.017209 52.659492
-163.707336 75.258739
90.058363 -68.085117
-121.069747 52.464837
-164.045993 74.509304
89.272059 -67.725219
-121.155344 52.383601
-164.397295 73.883039
88.488958 -67.376673
-121.287088 52.454952
-164.775894 73.389590
87.743910 -67.062626
-121.466007 52.686970
-165.184113 73.013648
87.071279 -66.807456
-121.682958 53.056680
-165.613528 72.719778
86.504668 -66.631856
-121.919017 53.524917
-166.051445 72.460729
86.072036 -66.549763
-122.146887 54.062013
-166.491991 72.188816
85.786139 -66.566190
-122.340196 54.659689
-166.944076 71.873442
85.634036 -66.673792
-122.490327 55.325233
-167.425840 71.524050
85.572693 -66.849265
-122.615758 56.075158
-167.948950 71.181984
85.535436 -67.052788
-122.752511 56.925345
-168.508359 70.883785
85.445962 -67.232195
-122.934131 57.874200
-169.082681 70.643834
85.232759 -67.330671
-123.173676 58.889073
-169.639631 70.454317
84.839277 -67.295691
-123.453401 59.904859
-170.142840 70.287466
84.229351 -67.087896
-123.726545 60.841973
-170.559955 70.095160
83.389007 -66.689292
-123.933537 61.639311
-170.873319 69.810516
82.324924 -66.109935
-124.020165 62.268240
-171.089948 69.364837
81.060911 -65.391102
-123.945943 62.713271
-171.236663 68.730154
79.633982 -64.600601
-123.691217 62.961163
-171.344078 67.945542
78.090115 -63.818746
-123.265833 63.020546
-171.443083 67.088465
76.480497 -63.121800
-122.706814 62.930550
-171.562192 66.241380
74.860003 -62.571511
-122.062327 62.742160
-171.720552 65.474580
73.286717 -62.212053
-121.375192 62.495594
-171.924942 64.835067
71.819866 -62.071071
-120.678992 62.217787
-172.173897 64.337979
70.516394 -62.161909
-120.006880 61.945072
-172.467751 63.964190
69.429270 -62.486831
-119.394201 61.735858
-172.814711 63.669770
68.608823 -63.041029
-118.867074 61.632556
-173.205927 63.425154
68.101120 -63.813039
-118.435229 61.614833
-173.584421 63.257368
67.936525 -64.778810
-118.097906 61.624468
-173.880711 63.224547
68.112215 -65.894726
-117.855209 61.612407
-174.052274 63.379574
68.579962 -67.095730
-117.713043 61.553800
-174.084163 63.755362
69.248846 -68.301262
-117.676404 61.438233
-173.977869 64.355923
70.003901 -69.426938
-117.740434 61.259865
-173.745112 65.151716
70.733781 -70.395938
-117.891905 61.028866
-173.409445 66.080910
71.358109 -71.147541
-118.118579 60.787828
-173.006105 67.057300
71.845622 -71.645839
-118.410720 60.577446
-172.551475 68.001884
72.215883 -71.884599
-118.754804 60.373860
-172.000477 68.886291
72.523906 -71.881932
-119.130915 60.104929
-171.284421 69.710786
72.836982 -71.668885
-119.517348 59.700398
-170.371596 70.473484
73.213423 -71.278466
-119.900635 59.114421
-169.280646 71.177180
73.687752 -70.737535
-120.284082 58.334632
-168.068980 71.830828
74.264632 -70.062143
-120.686602 57.382320
-166.818256 72.435946
74.922838 -69.256569
-121.136812 56.313653
-165.627228 72.971042
75.627245 -68.318874
-121.670159 55.228075
-164.608119 73.382383
76.343263 -67.255569
-122.320594 54.244481
-163.858813 73.601093
77.045992 -66.095115
-123.105626 53.431553
-163.398508 73.601120
77.719284 -64.886686
-124.017092 52.790336
-163.167327 73.401056
78.348634 -63.686029
-125.021900 52.290004
-163.087665 73.012621
78.915211 -62.538863
-126.071654 51.883288
-163.092155 72.436027
79.393427 -61.467466
-127.119685 51.515117
-163.130438 71.683838
79.751002 -60.462253
-128.140602 51.141897
-163.174418 70.791228
79.951423 -59.483004
-129.140573 50.758979
-163.224260 69.796753
79.961131 -58.476484
-130.147138 50.426904
-163.314778 68.711093
79.760552 -57.404165
-131.183018 50.258773
-163.501184 67.516988
79.352859 -56.260786
-132.245604 50.338936
-163.792193 66.238282
78.765103 -55.076796
-133.304970 50.673373
-164.121414 64.969227
78.042680 -53.910955
-134.313225 51.221833
-164.408430 63.801087
77.242003 -52.838713
-135.217087 51.919417
-164.593129 62.781700
76.423942 -51.938353
-135.970282 52.678382
-164.637219 61.925876
75.647537 -51.276211
-136.544039 53.397642
-164.528152 61.237991
74.963489 -50.896401
-136.931182 53.992490
-164.289147 60.723309
74.408531 -50.822786
-137.137395 54.439396
-163.984338 60.375656
74.002874 -51.066259
-137.168568 54.788800
-163.702911 60.165304
73.751175 -51.622670
-137.031938 55.104789
-163.500262 60.078394
73.645430 -52.467595
-136.742921 55.405813
-163.355615 60.156211
73.668652 -53.558335
-136.324238 55.678661
-163.219264 60.441100
73.799365 -54.840881
-135.800267 55.898361
-163.051761 60.929864
74.016244 -56.257206
-135.190517 56.026789
-162.823145 61.577695
74.301755 -57.750399
-134.503743 56.008602
-162.509267 62.317083
74.643995 -59.268454
-133.734266 55.777340
-162.098671 63.076881
75.035928 -60.769047
-132.863993 55.281965
-161.606454 63.793909
75.472103 -62.221617
-131.876500 54.519447
-161.079691 64.414285
75.944454 -63.600472
-130.778847 53.530718
-160.574212 64.912950
76.440812 -64.874895
-129.610824 52.369751
-160.119517 65.333970
76.947332 -66.005268
-128.436037 51.093997
-159.728592 65.757880
77.452361 -66.945998
-127.326977 49.761441
-159.418620 66.242244
77.949014 -67.651603
-126.352381 48.420148
-159.207029 66.806963
78.435777 -68.082893
-125.567967 47.098024
-159.101995 67.438248
78.915616 -68.211706
-125.010999 45.799590
-159.100333 68.093998
79.393529 -68.023536
-124.701427 44.520692
-159.197191 68.708372
79.871597 -67.517833
-124.649740 43.279685
-159.402848 69.200924
80.342048 -66.707677
-124.862273 42.130318
-159.739132 69.515391
80.782348 -65.617485
-125.340314 41.144718
-160.193931 69.690071
81.156716 -64.277841
-126.076521 40.391974
-160.712041 69.836010
81.423679 -62.721330
-127.051200 39.922234
-161.235604 70.046774
81.545793 -60.980638
-128.232370 39.750903
-161.721112 70.366692
81.498221 -59.087028
-129.581226 39.849485
-162.138016 70.797623
81.274897 -57.068963
-131.059996 40.151089
-162.467274 71.307693
80.891829 -54.953277
-132.635605 40.577445
-162.706416 71.830865
80.386847 -52.772061
-134.273604 41.080696
-162.879797 72.265696
73.157537 -57.363983
-126.877513 36.905987
-156.661823 80.133971
72.887984 -55.367902
-128.065759 36.797350
-157.164433 80.997906
72.589741 -53.332234
-129.411594 37.019914
-157.730909 81.852844
72.275823 -51.311491
-130.867954 37.501568
-158.368071 82.567159
71.968622 -49.363016
-132.393456 38.138171
-159.039180 83.073619
71.695965 -47.539996
-133.946734 38.817059
-159.650618 83.403774
71.476294 -45.876931
-135.479441 39.467318
-160.120163 83.611633
71.308544 -44.379032
-136.945710 40.064098
-160.411661 83.746950
71.175499 -43.023996
-138.318234 40.614988
-160.527700 83.857103
71.053481 -41.772820
-139.589774 41.147068
-160.495330 83.979648
70.921131 -40.581785
-140.762523 41.689601
-160.361006 84.126847
70.767801 -39.413945
-141.840032 42.265105
-160.196497 84.266788
70.603995 -38.251803
-142.826444 42.886374
-160.098584 84.320339
70.467496 -37.107390
-143.726369 43.524891
-160.130599 84.229951
70.413345 -36.024894
-144.532957 44.089065
-160.252255 84.035134
70.490863 -35.071304
-145.212342 44.492823
-160.380779 83.803688
70.723362 -34.307051
-145.713277 44.685926
-160.459673 83.578829
71.100696 -33.758146
-145.992881 44.638431
-160.468052 83.395500
71.584835 -33.412494
-146.036153 44.347209
-160.409431 83.289548
72.123178 -33.232988
-145.862101 43.848107
-160.300707 83.279264
72.664505 -33.175577
-145.515028 43.209151
-160.173488 83.336734
73.175850 -33.207569
-145.051863 42.509731
-160.081992 83.372571
73.652822 -33.320456
-144.532040 41.800882
-160.073176 83.276111
74.113370 -33.532277
-144.003268 41.060247
-160.102291 83.019380
74.581531 -33.884524
-143.479764 40.246449
-160.053658 82.649461
75.075044 -34.422280
-142.939435 39.361536
-159.832348 82.202037
75.599096 -35.159547
-142.346090 38.422255
-159.389318 81.692407
76.143767 -36.059833
-141.670164 37.433236
-158.717895 81.142323
76.686238 -37.040777
-140.904177 36.399094
-157.850112 80.590615
77.199308 -37.996243
-140.074727 35.347900
-156.853788 80.073344
77.662919 -38.826152
-139.240756 34.328946
-155.831123 79.592387
78.069999 -39.458574
-138.478156 33.380085
-154.903379 79.110354
78.422885 -39.856081
-137.858531 32.499379
-154.143981 78.624267
78.727462 -40.017523
-137.423964 31.680239
-153.538803 78.213799
78.990815 -39.971823
-137.177562 30.957417
-153.046872 77.950969
79.220599 -39.756277
-137.100328 30.373923
-152.636038 77.847436
79.423515 -39.397326
-137.165756 29.938652
-152.283689 77.869792
79.602638 -38.900882
-137.343484 29.619626
-151.978436 77.967046
79.755816 -38.254096
-137.604835 29.361203
-151.727124 78.086583
79.876108 -37.441755
-137.935320 29.108847
-151.560981 78.169091
79.953313 -36.463711
-138.343341 28.819673
-151.533018 78.137039
79.978714 -35.337561
-138.852798 28.458937
-151.678038 77.934094
79.953457 -34.093605
-139.485822 28.015417
-151.954046 77.593643
79.896377 -32.774379
-140.248660 27.519026
-152.276610 77.186763
79.847837 -31.431824
-141.132453 27.025434
-152.575783 76.752577
79.868561 -30.118448
-142.120462 26.581439
-152.807372 76.292983
80.031470 -28.878488
-143.188741 26.204814
-152.949610 75.785226
80.404545 -27.741757
-144.304606 25.881112
-153.004024 75.194780
81.028506 -26.724616
-145.432135 25.570861
-153.006330 74.484425
81.904302 -25.835633
-146.548719 25.227411
-153.039860 73.614407
83.001728 -25.075356
-147.664433 24.824448
-153.208548 72.561911
84.277412 -24.434879
-148.821505 24.379944
-153.532238 71.394817
85.685644 -23.907911
-150.061564 23.962927
-153.929887 70.258080
87.181960 -23.502167
-151.391157 23.675547
-154.312659 69.276967
88.725953 -23.230257
-152.781955 23.602470
-154.621287 68.524495
90.284350 -23.097173
-154.189915 23.775707
-154.822673 68.026926
91.828599 -23.097386
-155.569293 24.172793
-154.904438 67.771949
93.323045 -23.217339
-156.879516 24.727311
-154.879131 67.711339
94.713602 -23.435467
-158.090213 25.343766
-154.796856 67.759848
95.934023 -23.716363
-159.189430 25.918475
-154.740175 67.811513
96.926319 -24.011048
-160.190880 26.358539
-154.742798 67.822196
97.657204 -24.275666
-161.121150 26.607903
-154.731458 67.862704
98.123850 -24.491514
-161.989137 26.681917
-154.617918 68.021525
98.352028 -24.659206
-162.780414 26.640416
-154.356338 68.341313
98.390404 -24.781843
-163.473215 26.533929
-153.934357 68.826330
98.302399 -24.861166
-164.046998 26.381970
-153.358898 69.457034
98.155614 -24.905767
-164.485433 26.174988
-152.652739 70.191605
98.009800 -24.938528
-164.780104 25.882718
-151.862260 70.957981
97.905886 -24.984868
-164.936593 25.459865
-151.065846 71.653299
97.858252 -25.048177
-164.978807 24.837966
-150.336641 72.196183
97.854283 -25.105701
-164.937226 23.920994
-149.657772 72.620816
97.861553 -25.130487
-164.819791 22.653570
-148.953089 73.038869
97.838054 -25.102381
-164.611482 21.073271
-148.165613 73.544330
97.741119 -24.999774
-164.304395 19.274321
-147.266509 74.189959
97.533388 -24.799112
-163.910611 17.361237
-146.244018 74.990072
97.187051 -24.487563
-163.457767 15.425899
-145.099967 75.922807
96.687620 -24.076782
-162.983323 13.537496
-143.853828 76.927965
96.036304 -23.600786
-162.532404 11.731389
-142.543710 77.902253
95.248775 -23.095218
-162.155857 9.991708
-141.199292 78.726590
94.350415 -22.575986
-161.899424 8.253873
-139.788242 79.367833
93.371393 -22.037683
-161.776806 6.470714
-138.254611 79.901872
92.343493 -21.464644
-161.760205 4.670457
-136.596522 80.423517
91.298442 -20.836202
-161.815442 2.941835
-134.864786 81.004575
90.267895 -20.134018
-161.930618 1.392889
-133.134874 81.683925
89.285151 -19.357353
-162.113132 0.118004
-131.484887 82.463148
88.386191 -18.536309
-162.379422 -0.825208
-129.977763 83.303880
87.606204 -17.729478
-162.751480 -1.433773
-128.640854 84.122881
86.971391 -17.003787
-163.258950 -1.765625
-127.451869 84.806951
86.490599 -16.409194
-163.935737 -1.898051
-126.379159 85.292235
86.149739 -15.964185
-164.795015 -1.868842
-125.446735 85.604507
85.910733 -15.656923
-165.797424 -1.680462
-124.710190 85.794960
85.717460 -15.448008
-166.867220 -1.326628
-124.217187 85.908602
85.507412 -15.277489
-167.939798 -0.805553
-123.991663 85.976280
85.223857 -15.086114
-168.983516 -0.118520
-124.022930 86.005913
84.823532 -14.833836
-169.993383 0.720129
-124.256979 85.978852
84.279450 -14.499208
-170.978671 1.662886
-124.591526 85.847528
83.583110 -14.067882
-171.956948 2.620473
-124.887657 85.540591
82.746636 -13.524592
-172.951585 3.499574
-125.037737 85.007566
81.800760 -12.855268
-173.976792 4.254877
-125.028710 84.259538
80.785188 -12.058427
-175.002339 4.876124
-124.882566 83.322275
79.063024 -18.634533
-161.227589 -2.743742
-117.091229 86.479080
78.797676 -18.401521
-161.864287 -2.021674
-117.206930 86.257055
78.433420 -18.090559
-162.540456 -1.300999
-117.290743 85.851186
77.998892 -17.699331
-163.251763 -0.603922
-117.341276 85.280566
77.517411 -17.220144
-163.962658 0.045874
-117.345521 84.556368
76.989593 -16.638422
-164.604457 0.617519
-117.273768 83.686195
76.397942 -15.941849
-165.097925 1.075743
-117.106676 82.692485
75.728187 -15.132801
-165.381066 1.389196
-116.842640 81.609696
74.987524 -14.234050
-165.426453 1.540633
-116.483659 80.467323
74.211330 -13.287283
-165.242082 1.518261
-116.014837 79.273806
73.461687 -12.347964
-164.861290 1.302403
-115.406598 78.018073
72.822530 -11.480613
-164.331594 0.888740
-114.673540 76.710966
72.390682 -10.757348
-163.701264 0.304723
-113.894226 75.406105
72.258338 -10.259296
-162.998895 -0.412361
-113.139847 74.162656
72.486912 -10.068467
-162.219764 -1.222222
-112.443060 73.034271
73.085474 -10.242843
-161.335853 -2.091325
-111.814081 72.077894
74.011852 -10.799380
-160.316926 -3.006292
-111.260067 71.354090
75.192771 -11.720371
-159.147970 -3.970431
-110.784777 70.913999
76.544577 -12.966363
-157.843489 -4.988478
-110.367560 70.772900
77.987298 -14.483670
-156.451963 -6.059668
-109.948465 70.891554
79.453378 -16.207998
-155.044530 -7.167509
-109.473289 71.211307
80.891820 -18.071727
-153.695715 -8.260299
-108.961171 71.720238
82.267550 -20.019260
-152.460832 -9.274333
-108.459234 72.434387
83.557958 -22.019373
-151.358430 -10.155103
-107.980472 73.358142
84.748154 -24.053938
-150.375820 -10.865073
-107.503182 74.477494
85.822020 -26.086299
-149.489132 -11.400623
-106.992685 75.762400
86.751830 -28.039808
-148.675855 -11.802082
-106.420118 77.174947
87.497994 -29.807922
-147.921237 -12.146555
-105.766382 78.667203
88.018282 -31.281724
-147.227989 -12.522844
-105.017161 80.168615
88.275815 -32.371346
-146.625062 -12.988647
-104.185006 81.613732
88.242696 -33.017338
-146.160949 -13.540240
-103.342053 83.009267
87.902992 -33.199303
-145.880234 -14.139463
-102.575046 84.401059
87.259336 -32.944827
-145.798343 -14.738833
-101.934642 85.805016
86.339273 -32.329374
-145.895506 -15.288112
-101.431778 87.192177
85.192695 -31.458740
-146.130696 -15.752481
-101.047311 88.499841
83.876786 -30.437650
-146.454271 -16.130201
-100.741482 89.650542
82.437437 -29.338845
-146.813617 -16.459754
-100.461626 90.565151
80.904398 -28.194468
-147.159940 -16.814615
-100.147819 91.170325
79.301029 -27.010541
-147.460794 -17.271358
-99.748685 91.432449
77.655438 -25.786116
-147.712365 -17.855708
-99.253460 91.423090
76.008678 -24.531666
-147.934209 -18.536340
-98.684450 91.281700
74.420325 -23.288564
-148.141429 -19.251853
-98.063525 91.118190
72.967468 -22.138375
-148.321874 -19.924908
-97.402669 90.984196
71.734595 -21.189234
-148.442064 -20.482262
-96.705861 90.888575
70.798985 -20.548996
-148.465913 -20.877463
-95.967709 90.812002
70.214707 -20.296560
-148.365236 -21.105752
-95.165279 90.707313
69.995069 -20.452826
-148.121433 -21.213754
-94.247221 90.498698
70.103382 -20.966120
-147.725583 -21.288200
-93.152234 90.118959
70.466618 -21.731089
-147.182439 -21.398164
-91.896829 89.604890
71.004305 -22.630675
-146.516054 -21.552674
-90.607276 89.095379
71.651904 -23.578015
-145.761354 -21.705664
-89.436849 88.720932
72.366832 -24.537128
-144.941289 -21.766945
-88.508374 88.555134
73.122237 -25.511775
-144.062166 -21.636256
-87.895287 88.624191
73.901529 -26.523888
-143.129031 -21.247064
-87.611051 88.918562
74.697104 -27.603023
-142.154726 -20.591962
-87.596046 89.388734
75.506447 -28.778478
-141.157414 -19.731408
-87.707115 89.937210
76.319250 -30.061196
-140.152066 -18.784367
-87.745396 90.437706
77.101147 -31.422342
-139.141336 -17.876990
-87.581623 90.820548
77.796090 -32.797614
-138.112870 -17.101660
-87.236577 91.124620
78.348607 -34.119268
-137.048590 -16.529571
-86.777403 91.417796
78.721488 -35.340976
-135.941690 -16.192549
-86.243351 91.737162
78.900743 -36.439569
-134.804496 -16.065182
-85.645973 92.092841
78.894592 -37.404322
-133.661984 -16.091827
-84.979903 92.481645
78.731898 -38.230404
-132.540547 -16.227406
-84.222335 92.885227
78.460721 -38.921119
-131.458311 -16.463867
-83.319721 93.255397
78.143347 -39.490021
-130.419139 -16.837515
-82.182386 93.507032
77.843322 -39.954518
-129.409170 -17.405712
-80.747491 93.572437
77.604855 -40.320306
-128.396220 -18.215178
-79.067925 93.484966
77.438577 -40.571243
-127.336148 -19.318139
-77.261828 93.336527
77.328039 -40.679210
-126.190816 -20.773907
-75.443310 93.209380
77.247278 -40.624610
-124.955191 -22.597188
-73.712887 93.167308
77.173446 -40.411113
-123.672867 -24.709912
-72.153639 93.256488
77.091676 -40.064373
-122.421913 -26.962259
-70.816968 93.496277
76.996654 -39.620881
-121.287735 -29.199541
-69.700280 93.862452
76.894413 -39.122260
-120.343344 -31.311499
-68.730936 94.276216
76.801980 -38.615633
-119.640287 -33.233486
-67.807067 94.642779
76.738883 -38.151011
-119.206387 -34.908391
-66.901505 94.944316
76.709611 -37.767287
-119.046764 -36.293540
-66.052424 95.228122
76.688851 -37.470639
-119.147899 -37.398187
-65.286765 95.530552
76.627071 -37.230372
-119.486121 -38.276301
-64.616297 95.868314
76.473033 -37.003377
-120.037563 -38.975412
-64.054707 96.252345
76.193329 -36.760986
-120.784829 -39.486525
-63.615523 96.685057
75.779975 -36.492155
-121.715328 -39.756858
-63.294675 97.143863
75.248237 -36.193243
-122.811061 -39.745668
-63.054083 97.567171
74.629937 -35.866072
-124.040556 -39.448611
-62.841643 97.877480
73.965372 -35.525426
-125.358880 -38.869005
-62.670849 98.067750
73.294844 -35.203241
-126.714036 -38.011692
-62.622361 98.207658
72.647806 -34.934637
-128.054888 -36.919853
-62.751417 98.341853
72.026072 -34.726752
-129.334528 -35.686171
-63.059821 98.461305
71.393845 -34.543196
-130.504765 -34.429295
-63.518316 98.537956
70.692823 -34.330131
-131.508070 -33.247909
-64.087279 98.550679
69.868298 -34.046393
-132.289919 -32.189264
-64.715896 98.479972
68.885352 -33.668332
-132.823842 -31.255786
-65.329423 98.286454
67.733992 -33.189454
-133.113018 -30.427911
-65.840549 97.918983
66.431493 -32.628001
-133.175098 -29.675088
-66.212414 97.393578
65.027986 -32.037297
-133.031706 -28.974703
-66.471192 96.807508
63.610368 -31.505790
-132.705489 -28.336971
-66.639210 96.233448
62.291534 -31.137517
-132.218376 -27.806062
-66.711897 95.682243
61.178021 -31.016499
-131.585367 -27.448251
-66.673288 95.135643
60.329593 -31.175197
-130.804925 -27.329727
-66.515665 94.575696
59.954069 -38.337770
-125.024645 -24.491411
-71.443485 97.515140
58.488540 -38.002510
-124.487035 -24.173512
-71.781535 97.066474
57.053737 -37.752167
-123.762362 -23.988505
-72.068784 96.632965
55.714621 -37.632181
-122.844875 -23.988349
-72.253347 96.201036
54.514575 -37.654718
-121.719278 -24.249973
-72.293944 95.755052
53.478882 -37.811789
-120.365923 -24.850779
-72.172378 95.283203
52.622948 -38.096442
-118.781280 -25.804810
-71.893446 94.772164
51.961573 -38.516532
-117.003539 -27.021501
-71.478182 94.210361
51.517237 -39.092982
-115.112731 -28.352307
-70.967007 93.629382
51.322192 -39.852386
-113.205670 -29.657083
-70.420857 93.117520
51.411440 -40.819038
-111.370220 -30.833119
-69.902596 92.758400
51.808900 -42.004644
-109.669020 -31.823376
-69.460378 92.595938
52.510358 -43.394885
-108.130289 -32.620597
-69.122413 92.640817
53.469401 -44.936614
-106.741875 -33.271982
-68.898862 92.880815
54.598288 -46.538018
-105.450879 -33.874751
-68.788938 93.287261
55.789635 -48.091191
-104.179808 -34.535342
-68.788851 93.818416
56.946921 -49.504386
-102.861410 -35.301640
-68.895383 94.427799
58.006552 -50.718290
-101.470332 -36.142863
-69.111026 95.102360
58.943931 -51.704715
-100.030781 -36.981753
-69.444379 95.884256
59.766959 -52.461111
-98.598857 -37.734535
-69.887498 96.807764
60.504897 -53.004416
-97.239729 -38.338898
-70.398847 97.851478
61.196400 -53.362916
-96.012090 -38.766765
-70.907310 98.948364
61.875377 -53.563375
-94.957699 -39.029759
-71.325788 100.007652
62.555321 -53.615170
-94.092681 -39.180362
-71.567545 100.929601
63.220853 -53.503792
-93.406277 -39.295285
-71.564084 101.614965
63.835422 -53.206350
-92.878268 -39.427757
-71.284793 101.982581
64.359087 -52.713097
-92.501657 -39.576477
-70.753092 102.014723
64.761563 -52.033314
-92.294908 -39.697957
-70.040244 101.785875
65.026121 -51.191915
-92.306382 -39.720110
-69.235452 101.404062
65.149235 -50.225003
-92.593392 -39.564706
-68.421104 100.948624
65.140754 -49.175970
-93.186761 -39.181152
-67.661117 100.461935
65.024815 -48.091949
-94.068246 -38.571118
-66.996533 99.958001
64.837726 -47.018992
-95.167812 -37.795186
-66.446356 99.427986
64.618859 -45.996330
-96.377431 -36.957408
-66.012674 98.842172
64.396388 -45.054565
-97.583091 -36.157783
-65.687432 98.157058
64.177983 -44.216099
-98.692064 -35.455754
-65.451119 97.349359
63.956209 -43.494743
-99.626089 -34.896002
-65.264633 96.458438
63.723072 -42.900196
-100.320843 -34.521664
-65.084248 95.564423
63.482341 -42.445123
-100.755755 -34.335808
-64.885031 94.740058
63.255103 -42.148948
-100.962715 -34.287995
-64.660649 94.033329
63.079352 -42.038128
-100.993485 -34.312686
-64.411196 93.462105
63.005529 -42.145376
-100.885751 -34.369330
-64.133089 93.009677
63.088162 -42.508856
-100.651412 -34.453395
-63.814510 92.622025
63.372740 -43.168769
-100.292837 -34.572688
-63.433372 92.213924
63.880183 -44.155566
-99.832038 -34.712492
-62.957011 91.704008
64.597376 -45.471883
-99.305354 -34.844869
-62.351443 91.066465
65.481550 -47.084956
-98.730552 -34.963437
-61.602872 90.326425
66.474258 -48.934530
-98.102972 -35.083756
-60.734675 89.528463
67.513462 -50.944751
-97.428463 -35.207496
-59.808108 88.733038
68.539746 -53.033706
-96.750801 -35.293581
-58.906215 88.011761
69.498863 -55.122076
-96.128961 -35.283861
-58.109966 87.428879
70.343655 -57.143913
-95.596762 -35.148791
-57.479039 87.020832
71.036247 -59.055799
-95.154531 -34.898825
-57.041606 86.785684
71.548562 -60.832269
-94.800542 -34.547750
-56.794309 86.699590
71.857597 -62.447978
-94.550480 -34.081377
-56.712435 86.755935
71.936477 -63.863667
-94.409880 -33.486835
-56.756255 86.960705
71.750663 -65.024477
-94.346648 -32.795633
-56.870611 87.298452
71.265221 -65.870275
-94.295606 -32.086860
-56.998131 87.737975
70.455751 -66.349926
-94.192978 -31.449186
-57.101207 88.256275
69.315128 -66.432287
-94.020851 -30.930496
-57.169922 88.845690
67.856641 -66.113373
-93.805781 -30.542007
-57.208304 89.499288
66.118341 -65.420115
-93.579030 -30.303171
-57.215158 90.193823
64.169740 -64.408230
-93.367603 -30.235262
-57.181732 90.899479
62.113183 -63.156926
-93.208806 -30.310717
-57.119477 91.623256
60.068904 -61.762024
-93.138413 -30.461084
-57.072178 92.403565
58.145244 -60.318391
-93.163481 -30.637533
-57.083733 93.252304
56.413189 -58.900816
-93.248736 -30.841593
-57.174989 94.139395
54.903053 -57.560466
-93.318767 -31.121969
-57.346916 95.012543
53.618546 -56.332835
-93.282383 -31.548782
-57.595750 95.820464
52.554713 -55.245137
-93.080576 -32.171704
-57.923812 96.527195
51.715544 -54.322077
-92.717747 -32.997519
-58.330943 97.109533
51.130307 -53.596849
-92.248073 -33.989930
-58.803797 97.554617
50.860632 -53.126415
-91.753893 -35.035798
-59.348326 97.891664
50.989614 -52.990474
-91.318175 -35.953728
-60.014983 98.198771
51.595206 -53.268242
-90.996501 -36.583113
-60.847797 98.540712
52.717078 -54.007658
-90.806637 -36.841337
-61.841082 98.936786
54.327189 -55.196958
-90.726614 -36.732700
-62.940618 99.370310
56.321776 -56.753686
-90.695986 -36.343722
-64.061844 99.800764
58.543886 -58.541054
-90.630515 -35.827151
-65.110173 100.170575
60.822504 -60.401958
-90.460831 -35.357815
-65.999334 100.409324
63.008776 -62.197359
-90.180741 -35.052265
-66.671886 100.446609
64.995880 -63.833976
-89.852973 -34.891100
-67.140446 100.263261
66.720987 -65.264829
-89.565996 -34.733051
-67.506184 99.929125
68.157310 -66.474520
-89.389185 -34.427669
-67.892622 99.540253
69.304479 -67.468777
-89.355696 -33.885515
-68.388657 99.161465
70.175685 -68.264088
-89.462808 -33.082728
-69.040804 98.823510
70.779135 -68.871969
-89.672272 -32.055971
-69.857916 98.529966
71.103809 -69.287835
-89.907182 -30.906034
-70.814044 98.257229
71.126206 -69.500855
-90.056052 -29.795583
-71.852656 97.950816
70.832546 -69.516721
-90.005020 -28.902572
-72.902956 97.534360
70.236181 -69.368367
-89.702141 -28.308676
-73.918335 96.959804
69.381994 -69.110223
-89.187679 -27.940442
-74.903210 96.264222
68.341533 -68.810628
-88.546841 -27.661224
-75.882353 95.537479
67.205910 -68.545745
-87.857063 -27.367735
-76.864904 94.859407
66.078565 -68.392543
-87.168093 -27.012917
-77.837781 94.278318
65.065162 -68.420160
-86.500429 -26.599092
-78.771704 93.810957
64.259052 -68.679680
-85.846298 -26.172035
-79.631008 93.445141
63.725312 -69.194780
-85.169075 -25.819858
-80.385912 93.140453
63.493184 -69.960171
-84.410503 -25.658663
-81.026949 92.834850
63.561864 -70.945582
-83.524628 -25.775228
-81.574459 92.483311
66.273518 -66.382128
-87.986874 -23.962317
-82.122861 86.503991
65.455707 -66.549102
-87.734947 -23.365754
-83.341126 86.383213
64.696345 -66.848922
-87.449043 -22.828646
-84.478547 86.311149
64.006905 -67.253683
-87.076564 -22.443706
-85.516851 86.218160
63.402097 -67.734323
-86.568641 -22.306169
-86.442097 86.091178
62.901344 -68.262602
-85.918608 -22.462916
-87.236110 85.983889
62.525348 -68.808691
-85.187581 -22.860576
-87.897928 85.964097
62.292822 -69.345721
-84.477149 -23.374288
-88.452772 86.075869
62.219449 -69.857297
-83.884692 -23.879138
-88.941977 86.333998
62.316424 -70.339366
-83.480190 -24.285221
-89.410889 86.725958
62.583426 -70.793539
-83.301104 -24.540410
-89.904192 87.209691
62.996048 -71.213612
-83.353983 -24.626590
-90.465258 87.713922
63.500311 -71.577649
-83.616829 -24.565209
-91.117303 88.165941
64.024908 -71.854373
-84.043741 -24.424874
-91.818687 88.545402
64.500937 -72.013369
-84.577366 -24.292437
-92.468433 88.880804
64.875527 -72.030865
-85.168836 -24.202435
-92.967935 89.196297
65.116898 -71.894396
-85.800929 -24.101898
-93.255097 89.494194
65.215551 -71.608085
-86.488811 -23.893363
-93.304435 89.766320
65.185855 -71.197420
-87.253299 -23.494850
-93.119527 89.999854
65.066032 -70.710344
-88.099591 -22.869377
-92.731189 90.172281
64.909622 -70.208128
-89.013166 -22.029356
-92.198317 90.246128
64.765714 -69.744226
-89.965667 -21.032646
-91.590831 90.181333
64.659393 -69.343258
-90.918517 -19.977968
-90.942447 89.980163
64.588881 -68.999092
-91.817725 -18.985700
-90.241546 89.702984
64.537139 -68.694164
-92.585141 -18.151510
-89.482027 89.411519
64.483752 -68.419206
-93.130820 -17.516416
-88.690917 89.133635
64.412936 -68.178285
-93.396570 -17.072862
-87.924116 88.879490
64.321534 -67.988818
-93.389536 -16.771100
-87.252808 88.657944
64.228547 -67.884383
-93.165636 -16.544091
-86.748591 88.471084
64.180366 -67.915741
-92.791370 -16.342847
-86.472007 88.298386
64.243339 -68.142359
-92.320250 -16.156811
-86.460423 88.095967
64.482121 -68.613031
-91.784355 -16.013520
-86.706430 87.845203
64.932528 -69.345074
-91.192134 -15.953413
-87.151849 87.591605
65.588115 -70.322163
-90.529243 -15.989623
-87.712902 87.387659
66.411334 -71.509211
-89.762624 -16.098974
-88.300171 87.242665
67.355657 -72.863634
-88.846127 -16.263055
-88.829260 87.132006
68.384224 -74.343845
-87.742274 -16.481792
-89.232675 87.018453
69.481579 -75.917815
-86.466946 -16.732350
-89.468353 86.859507
70.658011 -77.568163
-85.103229 -16.953994
-89.516870 86.598913
71.944851 -79.292118
-83.756892 -17.093502
-89.369574 86.161502
73.380801 -81.096393
-82.508326 -17.138293
-89.023370 85.491104
74.992103 -82.986872
-81.395930 -17.100597
-88.495014 84.609346
76.771858 -84.951685
-80.434298 -16.979624
-87.830800 83.593972
78.669103 -86.943224
-79.636840 -16.745716
-87.094135 82.524515
80.600168 -88.880517
-79.004704 -16.379186
-86.349763 81.463764
82.476026 -90.673046
-78.505758 -15.907548
-85.656372 80.456776
84.225437 -92.243961
-78.079925 -15.399470
-85.068131 79.534141
85.804159 -93.542016
-77.675908 -14.928585
-84.640248 78.711836
87.193118 -94.544804
-77.289125 -14.538949
-84.431444 77.988110
88.392618 -95.258004
-76.948680 -14.249697
-84.504046 77.369702
89.417223 -95.710697
-76.677298 -14.073034
-84.913286 76.927264
90.289900 -95.939390
-76.491072 -13.998786
-85.674305 76.768369
91.032976 -95.965809
-76.423206 -13.969370
-86.743641 76.959296
91.657418 -95.790246
-76.511950 -13.909178
-88.031368 77.501052
92.158657 -95.400903
-76.770310 -13.771848
-89.425507 78.343679
92.523269 -94.788845
-77.173203 -13.557859
-90.817315 79.402706
92.738546 -93.961093
-77.660419 -13.313105
-92.124234 80.568399
92.798695 -92.946202
-78.155861 -13.112167
-93.305627 81.718332
92.708350 -91.792979
-78.602000 -13.022584
-94.358911 82.754731
92.485028 -90.563951
-78.983150 -13.070009
-95.292891 83.660620
92.160780 -89.322469
-79.323144 -13.225190
-96.113099 84.488032
91.780865 -88.120156
-79.677924 -13.404817
-96.828908 85.278077
91.395683 -86.998424
-80.105815 -13.512601
-97.454702 86.018880
91.044694 -85.991199
-80.631934 -13.489833
-98.003903 86.660462
90.740284 -85.118536
-81.238261 -13.328809
-98.483717 87.137676
90.465511 -84.385301
-81.867060 -13.068885
-98.893955 87.377450
90.186869 -83.787978
-82.426988 -12.791808
-99.230075 87.302414
89.869998 -83.321480
-82.805084 -12.609540
-99.486818 86.856468
89.489937 -82.981815
-82.894066 -12.630263
-99.658416 86.062140
89.035209 -82.764482
-82.634769 -12.903345
-99.742501 85.031548
88.508420 -82.661165
-82.045147 -13.379600
-99.745256 83.892697
87.924025 -82.663212
-81.197855 -13.942662
-99.676673 82.730973
87.301533 -82.767907
-80.173002 -14.478331
-99.542145 81.589414
86.652919 -82.975024
-79.033828 -14.910286
-99.338171 80.480961
85.970059 -83.276948
-77.822171 -15.204429
-99.053144 79.385719
85.225370 -83.656338
-76.553882 -15.368360
-98.670526 78.246579
84.387724 -84.095982
-75.207163 -15.452983
-98.171657 76.993533
83.439128 -84.589409
-73.714162 -15.544581
-97.541415 75.608557
82.382511 -85.142275
-71.986309 -15.730775
-96.785899 74.151289
81.241842 -85.761977
-70.001086 -16.029021
-95.950705 72.714365
80.058036 -86.447664
-67.871844 -16.343951
-95.119175 71.387508
78.882007 -87.193278
-65.800573 -16.525065
-94.391860 70.250932
77.765582 -87.993419
-63.986513 -16.444095
-93.861491 69.369348
76.750041 -88.842625
-62.569549 -16.030024
-93.593740 68.774905
75.852499 -89.728420
-61.605689 -15.277278
-93.616709 68.450479
75.057745 -90.626199
-61.058974 -14.242623
-93.920147 68.338222
74.324658 -91.505073
-60.804175 -13.031563
-94.467023 68.394624
73.601506 -92.336888
-60.656065 -11.778585
-95.207391 68.619738
72.838607 -93.093158
-60.451473 -10.605465
-96.082710 69.017097
71.995229 -93.739468
-60.129345 -9.568196
-97.034110 69.579186
71.043669 -94.246861
-59.726389 -8.654392
-98.014490 70.300997
69.974666 -94.607640
-59.324731 -7.819563
-98.989764 71.172893
68.803424 -94.841087
-59.002699 -7.025631
-99.929250 72.157705
67.569626 -94.988230
-58.805789 -6.263144
-100.796701 73.171599
66.324327 -95.095987
-58.734780 -5.555225
-101.551679 74.093104
65.107742 -95.197041
-58.741682 -4.951267
-102.162921 74.828420
63.938699 -95.300389
-58.738775 -4.519146
-102.614412 75.356490
62.824124 -95.392807
-58.645345 -4.317493
-102.897693 75.682166
61.772430 -95.443568
-58.444245 -4.355720
-103.011160 75.804269
60.801079 -95.421812
-58.172955 -4.601379
-102.967115 75.723173
68.433733 -90.743493
-66.891829 -4.826242
-100.376266 72.714923
67.510787 -91.072176
-66.977696 -4.213655
-101.216760 73.724920
66.520716 -91.306601
-66.984825 -3.798991
-101.884352 74.603761
65.420271 -91.398889
-66.837035 -3.650089
-102.345024 75.285678
64.205812 -91.321035
-66.522549 -3.776961
-102.585868 75.723052
62.918956 -91.072697
-66.112460 -4.118917
-102.622350 75.895427
61.635985 -90.681999
-65.744399 -4.563085
-102.493311 75.781026
60.451418 -90.198534
-65.577731 -4.982486
-102.252979 75.348278
59.464040 -89.685380
-65.744552 -5.268873
-101.969770 74.598627
58.757992 -89.206786
-66.316947 -5.353697
-101.716750 73.607454
58.368324 -88.803131
-67.292570 -5.222151
-101.549664 72.482574
58.246433 -88.460991
-68.603619 -4.907752
-101.496667 71.310350
58.274015 -88.112045
-70.159742 -4.460413
-101.560213 70.147892
58.316530 -87.663035
-71.892058 -3.913116
-101.725518 69.038905
58.262676 -87.033290
-73.745746 -3.282541
-101.975032 68.018684
58.033461 -86.175796
-75.667112 -2.570480
-102.305995 67.106001
57.577164 -85.075809
-77.624883 -1.741685
-102.740417 66.309233
56.869935 -83.747764
-79.608446 -0.737010
-103.305410 65.660696
55.925282 -82.239667
-81.597049 0.471044
-103.993732 65.243974
54.800710 -80.637245
-83.542587 1.849257
-104.761611 65.153568
53.580901 -79.048068
-85.377046 3.316822
-105.556845 65.443890
52.326326 -77.552860
-87.036923 4.780775
-106.335851 66.118909
51.037847 -76.169748
-88.485356 6.176429
-107.068098 67.131073
49.690614 -74.888140
-89.701598 7.473811
-107.737623 68.370591
48.281573 -73.719098
-90.655018 8.656062
-108.345629 69.677395
46.842330 -72.705811
-91.307065 9.713859
-108.909218 70.882122
45.430377 -71.908460
-91.640297 10.651186
-109.444754 71.865627
44.118754 -71.389255
-91.675747 11.480368
-109.951554 72.600372
42.992079 -71.207619
-91.453410 12.210824
-110.422540 73.119808
42.145629 -71.422158
-91.003152 12.838449
-110.855303 73.471435
41.672865 -72.082431
-90.341731 13.349247
-111.247136 73.698191
41.627469 -73.196185
-89.500598 13.749722
-111.589349 73.812216
41.977007 -74.695835
-88.539861 14.081128
-111.867694 73.765870
42.608602 -76.454421
-87.519850 14.390394
-112.066578 73.470604
43.383988 -78.332601
-86.472426 14.700310
-112.172651 72.835936
44.182274 -80.207973
-85.401693 14.998437
-112.170450 71.819573
44.916576 -81.984509
-84.310177 15.250018
-112.040300 70.477844
45.536954 -83.595213
-83.227417 15.439452
-111.775799 68.944381
46.030727 -85.005281
-82.204615 15.583554
-111.398030 67.375518
46.421113 -86.211856
-81.290617 15.710424
-110.951700 65.918107
46.757234 -87.228304
-80.539103 15.862749
-110.495469 64.677609
47.086890 -88.058360
-80.024064 16.110401
-110.093729 63.691589
47.414446 -88.675666
-79.815728 16.527904
-109.810808 62.932431
47.679980 -89.018887
-79.945377 17.162049
-109.704846 62.322590
47.793609 -89.017860
-80.391035 18.007580
-109.813260 61.783455
47.682587 -88.625931
-81.080095 18.993065
-110.137555 61.305100
47.312056 -87.834019
-81.908200 20.008645
-110.656758 60.929198
46.684408 -86.670545
-82.775162 20.958775
-111.350623 60.698110
45.831688 -85.193739
-83.620564 21.799442
-112.202265 60.640168
44.809507 -83.475816
-84.443040 22.549033
-113.189345 60.757910
43.693366 -81.592539
-85.296332 23.277070
-114.279554 61.017996
42.569301 -79.628113
-86.245776 24.062227
-115.436732 61.352190
41.506621 -77.664708
-87.325003 24.953997
-116.630849 61.660693
40.520303 -75.749187
-88.525091 25.954530
-117.827707 61.852457
39.573204 -73.886889
-89.797835 27.003056
-118.958045 61.912880
38.617345 -72.070390
-91.058989 27.983522
-119.929677 61.880267
37.623597 -70.304869
-92.196276 28.753860
-120.668461 61.779106
36.588925 -68.616153
-93.097156 29.187730
-121.139359 61.607269
35.534898 -67.044532
-93.703381 29.235557
-121.352049 61.353860
34.509832 -65.639458
-94.046441 28.956847
-121.357406 61.016319
33.593366 -64.468407
-94.212438 28.479017
-121.237351 60.586965
32.891658 -63.621008
-94.284648 27.937521
-121.090174 60.027312
32.507422 -63.185067
-94.316681 27.439003
-121.004787 59.287651
32.478385 -63.194796
-94.329821 27.038677
-121.028424 58.380876
32.733280 -63.595616
-94.315054 26.743036
-121.167184 57.385173
33.126763 -64.275222
-94.232441 26.527144
-121.410588 56.364899
33.505594 -65.120093
-94.015766 26.342802
-121.742013 55.336611
33.750865 -66.044633
-93.602044 26.139533
-122.141923 54.291729
33.794970 -66.987969
-92.986350 25.909922
-122.593731 53.242473
33.622218 -67.909112
-92.243565 25.716772
-123.090193 52.223181
33.262312 -68.795555
-91.490687 25.669300
-123.636097 51.249677
32.784623 -69.668028
-90.838843 25.875544
-124.240369 50.316755
32.286512 -70.571190
-90.367490 26.406077
-124.891528 49.447211
31.856208 -71.545089
-90.115705 27.281628
-125.548493 48.704128
31.512994 -72.585563
-90.079229 28.474875
-126.165106 48.141699
31.196412 -73.641288
-90.210457 29.912851
-126.710578 47.774620
30.828155 -74.653089
-90.430813 31.487393
-127.175100 47.589694
30.365048 -75.573072
-90.663611 33.082709
-127.572509 47.583541
29.808462 -76.360650
-90.859423 34.604019
-127.943631 47.768202
29.189229 -76.986291
-90.992801 35.992691
-128.352826 48.141757
28.555340 -77.440104
-91.058917 37.231791
-128.866047 48.695184
27.970641 -77.736665
-91.071744 38.330447
-129.520340 49.445659
27.516673 -77.917431
-91.049248 39.298697
-130.317973 50.424971
27.280922 -78.044780
-90.996606 40.135861
-131.237696 51.637162
27.320220 -78.180303
-90.897229 40.826580
-132.239893 53.046468
27.621357 -78.354738
-90.718750 41.344825
-133.270144 54.591620
28.113371 -78.557720
-90.440961 41.672743
-134.268411 56.193304
28.713644 -78.750220
-90.081551 41.821036
-135.184380 57.735924
29.354871 -78.889545
-89.680852 41.821372
-135.989999 59.075591
29.992030 -78.949901
-89.278450 41.702190
-136.669956 60.104187
30.602635 -78.925847
-88.919556 41.485185
-137.195832 60.801388
31.189234 -78.830537
-88.663803 41.208706
-137.528115 61.207406
31.784443 -78.697128
-88.567579 40.932343
-137.637670 61.371993
32.449707 -78.579916
-88.655748 40.711486
-137.513368 61.341929
33.250526 -78.540703
-88.913759 40.579373
-137.160336 61.166221
34.204538 -78.608211
-89.317716 40.561474
-136.599480 60.874942
35.247577 -78.746458
-89.868644 40.698442
-135.871048 60.426496
36.263164 -78.881444
-90.572317 41.029993
-135.036008 59.716807
37.137556 -78.946829
-91.398098 41.553491
-134.156947 58.663546
37.793602 -78.903303
-92.272782 42.202370
-133.263676 57.286116
46.412207 -70.643649
-99.171793 35.865660
-135.598312 63.148941
47.471757 -70.214482
-100.087489 36.047974
-135.226380 63.127722
48.315567 -69.753963
-101.144099 36.439053
-134.669888 62.864753
48.919429 -69.221403
-102.301622 36.993312
-133.942252 62.324446
49.288866 -68.594824
-103.506417 37.636831
-133.048229 61.549051
49.450893 -67.879188
-104.710319 38.310219
-132.009357 60.636134
49.446798 -67.108205
-105.889392 39.004072
-130.882866 59.692781
49.324963 -66.337251
-107.029309 39.734883
-129.754451 58.803754
49.126232 -65.622359
-108.101537 40.504970
-128.720489 58.021020
48.861475 -64.989813
-109.060003 41.292792
-127.871272 57.365722
48.504716 -64.420213
-109.860407 42.071904
-127.278214 56.826802
48.013352 -63.862260
-110.483694 42.832337
-126.982254 56.365172
47.351778 -63.260436
-110.935438 43.571292
-126.978846 55.948087
46.502945 -62.577271
-111.225069 44.263253
-127.210650 55.588246
45.471596 -61.805225
-111.352427 44.852694
-127.585749 55.327843
44.288256 -60.972944
-111.314772 45.278513
-128.007317 55.203662
43.015652 -60.146617
-111.125099 45.508079
-128.393760 55.237067
41.748757 -59.421966
-110.814209 45.547014
-128.686119 55.433310
40.597536 -58.902728
-110.411772 45.420351
-128.849753 55.775293
39.652035 -58.666702
-109.938769 45.161315
-128.875009 56.214798
38.950045 -58.736182
-109.421493 44.816871
-128.773657 56.675143
38.477870 -59.080422
-108.898955 44.441485
-128.566085 57.079839
38.197471 -59.643233
-108.406765 44.072806
-128.268034 57.387482
38.072909 -60.368367
-107.957350 43.717293
-127.891805 57.582861
38.086724 -61.213763
-107.532503 43.351650
-127.454184 57.649123
38.244541 -62.155225
-107.091547 42.936024
-126.981232 57.571786
38.571073 -63.184415
-106.590638 42.436856
-126.510912 57.355984
39.103261 -64.305978
-105.999584 41.844724
-126.090263 57.024140
39.879195 -65.529439
-105.310568 41.176125
-125.766189 56.598000
40.914003 -66.846429
-104.553592 40.474473
-125.575608 56.086298
42.165674 -68.201524
-103.805597 39.811041
-125.541306 55.497679
43.524459 -69.488609
-103.168625 39.269868
-125.672634 54.868170
44.850776 -70.585444
-102.736446 38.924703
-125.963949 54.251679
46.026934 -71.395786
-102.571680 38.818909
-126.388559 53.685599
46.983628 -71.870302
-102.696005 38.952049
-126.896575 53.184655
47.699752 -72.005564
-103.094367 39.281156
-127.423036 52.753510
48.192365 -71.833628
-103.735051 39.743888
-127.905509 52.393685
48.509310 -71.410652
-104.599499 40.294211
-128.301610 52.105729
48.722914 -70.802778
-105.703430 40.922699
-128.595426 51.889120
48.915540 -70.069541
-107.091202 41.644819
-128.790787 51.755909
49.153181 -69.249768
-108.799563 42.465192
-128.897829 51.749925
49.461609 -68.353259
-110.821159 43.354789
-128.928356 51.928818
49.831080 -67.370759
-113.093822 44.256772
-128.900348 52.330433
50.241895 -66.297073
-115.508588 45.099641
-128.838062 52.963975
50.681585 -65.143793
-117.926334 45.805864
-128.765637 53.808952
51.148440 -63.937739
-120.201256 46.300753
-128.701495 54.810213
51.650029 -62.713965
-122.212494 46.530675
-128.658971 55.886702
52.203363 -61.510503
-123.897287 46.488963
-128.650064 56.957703
52.837507 -60.368020
-125.261331 46.220308
-128.679940 57.978860
53.592619 -59.331816
-126.352391 45.785808
-128.733739 58.964924
54.506057 -58.445868
-127.225288 45.231692
-128.775052 59.965499
55.584916 -57.733392
-127.924072 44.584407
-128.756087 61.022517
56.787662 -57.181318
-128.479830 43.856096
-128.627629 62.147705
58.038714 -56.750135
-128.912442 43.049256
-128.346263 63.312699
59.260155 -56.397463
-129.230269 42.158396
-127.879562 64.451004
60.395124 -56.095037
-129.428347 41.171102
-127.210714 65.467997
61.417279 -55.834511
-129.490282 40.075601
-126.342923 66.258435
62.331880 -55.627092
-129.400178 38.878656
-125.300273 66.750004
63.173035 -55.502614
-129.162179 37.628444
-124.124040 66.952517
63.994969 -55.507338
-128.808162 36.422630
-122.870731 66.944869
64.854147 -55.693431
-128.386810 35.382134
-121.607758 66.819277
65.786297 -56.096679
-127.949907 34.612083
-120.402730 66.635222
66.790792 -56.713568
-127.542476 34.176590
-119.313450 66.393498
67.835341 -57.498573
-127.194128 34.090785
-118.381779 66.046154
68.875344 -58.382328
-126.910364 34.324009
-117.630559 65.521430
69.870648 -59.291301
-126.668764 34.810682
-117.062742 64.741448
70.792945 -60.158921
-126.427095 35.464242
-116.662162 63.654545
71.625788 -60.931447
-126.144227 36.192574
-116.399509 62.285433
72.361194 -61.574418
-125.807077 36.929476
-116.249388 60.744196
72.996354 -62.078883
-125.450405 37.670366
-116.204197 59.182887
73.531372 -62.460031
-125.145014 38.462480
-116.269806 57.740668
73.964558 -62.743327
-124.964098 39.360122
-116.452635 56.507224
74.284009 -62.943390
-124.960731 40.392874
-116.751492 55.523375
74.465327 -63.052158
-125.162903 41.559266
-117.157504 54.792624
74.482906 -63.045535
-125.577724 42.836158
-117.657716 54.285025
74.324771 -62.898048
-126.195682 44.186729
-118.234957 53.955136
73.999624 -62.594821
-126.991155 45.557335
-118.863670 53.781521
73.535098 -62.140275
-127.919767 46.877924
-119.511980 53.775937
72.973320 -61.564535
-128.921902 48.080385
-120.153562 53.955232
72.369609 -60.924880
-129.940467 49.129201
-120.779378 54.321879
71.792302 -60.297922
-130.939695 50.041482
-121.397535 54.852453
71.315756 -59.761781
-131.899898 50.864984
-122.022572 55.493658
71.004296 -59.373206
-132.798510 51.638456
-122.665153 56.166278
70.897809 -59.152575
-133.602130 52.374014
-123.326543 56.772916
71.009509 -59.087473
-134.274321 53.062406
-123.995842 57.221728
71.330842 -59.147709
-134.789810 53.683552
-124.648782 57.462484
71.836591 -59.300096
-135.138407 54.207394
-125.248423 57.489489
72.491368 -59.519001
-135.316148 54.587252
-125.747918 57.308736
73.257715 -59.790260
-135.319120 54.760065
-126.098871 56.919783
74.103272 -60.109364
-135.152789 54.666645
-126.263927 56.325716
75.004992 -60.477686
-134.854320 54.289045
-126.223595 55.550795
75.948040 -60.896531
-134.498586 53.667007
-125.971665 54.636980
76.915170 -61.354278
-134.173239 52.872794
-125.507124 53.626392
77.870234 -61.809448
-133.951936 51.979196
-124.833321 52.558015
78.755501 -62.189950
-133.888307 51.048503
-123.970209 51.487083
79.511453 -62.416435
-134.022205 50.137718
-122.964982 50.488004
80.101285 -62.431368
-134.374838 49.297104
-121.881248 49.621451
80.521885 -62.214595
-134.932656 48.555600
-120.778873 48.913299
80.799365 -61.781319
-135.638925 47.906654
-119.702952 48.372444
80.978351 -61.171966
-136.402768 47.309080
-118.685038 48.014688
80.220160 -56.807717
-138.352497 47.824248
-126.195517 52.812087
80.901237 -56.897286
-138.280257 46.803947
-125.380318 51.906063
81.295129 -56.643663
-138.416157 45.868956
-124.485961 51.103341
81.442244 -56.068932
-138.747490 45.011974
-123.525457 50.412928
81.410965 -55.225293
-139.239279 44.213997
-122.505232 49.835492
81.288780 -54.189912
-139.852149 43.473364
-121.447746 49.392958
81.169239 -53.054442
-140.556218 42.830725
-120.420180 49.145986
81.129660 -51.901723
-141.324582 42.345499
-119.522400 49.164818
81.206559 -50.776736
-142.123815 42.051087
-118.838375 49.477891
81.395109 -49.682880
-142.916705 41.937668
-118.407750 50.062452
81.675271 -48.610171
-143.671820 41.965596
-118.225554 50.879268
82.032578 -47.560840
-144.368621 42.089673
-118.249110 51.879383
82.462512 -46.555894
-144.992993 42.267265
-118.401405 52.977655
82.966843 -45.627467
-145.530389 42.445048
-118.576325 54.052903
83.550830 -44.810099
-145.966483 42.555224
-118.664541 54.984221
84.223339 -44.138491
-146.298250 42.541371
-118.607202 55.704687
84.996610 -43.647930
-146.548650 42.389993
-118.420857 56.218772
85.881338 -43.368185
-146.765762 42.125886
-118.162418 56.564524
86.877400 -43.307349
-147.006628 41.779131
-117.890314 56.784196
87.969608 -43.439110
-147.323077 41.366090
-117.648827 56.928433
89.134446 -43.712542
-147.750862 40.897031
-117.461620 57.048150
90.348735 -44.073636
-148.300552 40.391545
-117.325990 57.168229
91.593014 -44.475573
-148.955943 39.874766
-117.209892 57.273908
92.851846 -44.878054
-149.679853 39.359312
-117.061948 57.317487
94.113698 -45.247683
-150.421729 38.833267
-116.844007 57.254855
95.370232 -45.563134
-151.130331 38.266175
-116.559374 57.087682
96.613884 -45.820036
-151.775115 37.638282
-116.247397 56.865303
97.833992 -46.026817
-152.364875 36.968169
-115.961915 56.660167
99.011388 -46.187435
-152.943010 36.302165
-115.752462 56.546002
100.111572 -46.283490
-153.564027 35.694066
-115.653107 56.572592
101.084540 -46.277207
-154.269463 35.204323
-115.677673 56.743941
101.875233 -46.127892
-155.079678 34.897840
-115.817822 57.015823
102.435701 -45.801739
-156.000423 34.825585
-116.044866 57.309865
102.731919 -45.275715
-157.027646 35.000559
-116.321899 57.545067
102.745343 -44.541822
-158.146188 35.380202
-116.618010 57.667007
102.473734 -43.614079
-159.330186 35.869893
-116.911868 57.651947
101.934721 -42.534787
-160.552267 36.352961
-117.197797 57.508503
101.170062 -41.373200
-161.798617 36.738351
-117.493124 57.273646
100.241833 -40.210962
-163.072180 36.996293
-117.827522 56.989154
99.212560 -39.113174
-164.371572 37.154806
-118.222222 56.686726
98.123364 -38.102381
-165.670318 37.274976
-118.676993 56.380398
96.996363 -37.163991
-166.919533 37.421552
-119.171162 56.064671
95.851212 -36.272651
-168.062896 37.637904
-119.677349 55.732391
94.714413 -35.412607
-169.048751 37.933831
-120.173578 55.397804
93.620528 -34.586462
-169.836514 38.287024
-120.635700 55.088082
92.611728 -33.816330
-170.399728 38.648348
-121.027797 54.819903
91.738702 -33.142363
-170.729177 38.949998
-121.312351 54.589791
91.059537 -32.621728
-170.835831 39.127802
-121.468475 54.385970
90.631090 -32.325433
-170.747884 39.156258
-121.492222 54.207791
90.491202 -32.318950
-170.499847 39.064047
-121.377887 54.056867
90.638190 -32.621340
-170.125162 38.907606
-121.104986 53.921915
91.029602 -33.188955
-169.657368 38.732442
-120.648462 53.792862
91.603627 -33.946520
-169.131583 38.554074
-120.000737 53.683598
92.298504 -34.821396
-168.583813 38.361391
-119.172900 53.620607
93.059532 -35.756334
-168.049723 38.126189
-118.180281 53.614304
93.838408 -36.707133
-167.562596 37.807857
-117.036500 53.635481
94.591490 -37.637953
-167.149682 37.358296
-115.759194 53.616275
95.280616 -38.522452
-166.826530 36.737933
-114.381196 53.495167
95.875371 -39.347492
-166.593855 35.941913
-112.952022 53.252413
96.351275 -40.105922
-166.443447 35.011794
-111.519390 52.901606
96.678403 -40.772455
-166.366195 34.014516
-110.118894 52.474623
96.806245 -41.280288
-166.353982 33.011212
-108.795749 52.028079
96.667282 -41.531673
-166.400407 32.043082
-107.616277 51.642008
96.197395 -41.433185
-166.504655 31.131405
-106.642464 51.388853
95.350166 -40.918905
-166.676411 30.280843
-105.908065 51.301976
94.100476 -39.955561
-166.936604 29.482547
-105.409047 51.368142
92.444064 -38.541668
-167.309110 28.719019
-105.101245 51.535485
90.399406 -36.711809
-167.804772 27.975231
-104.908232 51.729080
88.012632 -34.544278
-168.412258 27.253853
-104.744434 51.882194
85.360719 -32.160157
-169.106786 26.587538
-104.547517 51.965089
82.547452 -29.704396
-169.863154 26.037255
-104.317068 51.996054
79.691241 -27.311804
-170.657905 25.668148
-104.120345 52.026003
76.913357 -25.082604
-171.466380 25.520080
-104.034582 52.096493
74.333426 -23.088918
-172.262949 25.593711
-104.099031 52.224106
72.062236 -21.391064
-173.023052 25.853375
-104.308401 52.414209
70.188565 -20.044083
-173.720349 26.238778
-104.619793 52.656228
68.767403 -19.097321
-174.317810 26.679353
-104.959558 52.906888
67.817097 -18.591344
-174.763787 27.105020
-105.234730 53.090147
67.328391 -18.554305
-175.003249 27.452828
-105.361686 53.125853
67.281243 -19.000276
-174.997750 27.678003
-105.317288 52.985427
67.654392 -19.923953
-174.740894 27.770386
-105.158317 52.714424
68.413304 -21.282372
-174.258813 27.754763
-104.971755 52.385901
69.484906 -22.974395
-173.598672 27.667914
-104.826182 52.071198
70.752011 -24.849918
-172.816464 27.538077
-104.762076 51.848690
72.075559 -26.746524
-171.966607 27.381016
-104.796428 51.780915
73.321676 -28.522557
-171.092280 27.207572
-104.921432 51.881174
74.379494 -30.071733
-170.220187 27.026336
-105.093916 52.104731
75.170768 -31.324895
-169.362441 26.833474
-105.231296 52.359254
75.657408 -32.251713
-168.521017 26.604051
-105.253323 52.541387
75.846581 -32.865366
-167.693148 26.305684
-105.155647 52.582773
75.783516 -33.217781
-166.881981 25.929187
-105.021035 52.463077
75.525287 -33.373101
-166.108547 25.514408
-104.961823 52.199021
75.106014 -33.367414
-165.409440 25.139453
-105.065066 51.841763
74.527055 -33.196140
-164.819615 24.882683
-105.367023 51.455825
73.777975 -32.841627
-164.353511 24.799296
-105.848203 51.086245
72.856369 -32.301326
-163.995507 24.917783
-106.439170 50.746503
71.774109 -31.596074
-163.705322 25.239398
-107.037776 50.418562
70.558352 -30.768590
-163.430496 25.739837
-107.550985 50.065122
69.255592 -29.885545
-163.115732 26.374588
-107.939536 49.651358
67.936325 -29.041259
-162.708995 27.076741
-108.210377 49.155042
74.478043 -37.051319
-156.231199 25.462445
-108.994271 53.632508
73.694542 -36.851768
-155.658895 25.599864
-109.497324 53.562229
72.622391 -36.381255
-155.201206 25.900152
-109.917896 53.338388
71.305608 -35.709433
-154.785952 26.361136
-110.266422 52.960508
69.817147 -34.942854
-154.347391 26.936741
-110.560346 52.454599
68.258260 -34.221035
-153.835626 27.564220
-110.822951 51.881705
66.739891 -33.684644
-153.228052 28.200284
-111.075779 51.319333
65.338691 -33.408907
-152.536053 28.827734
-111.327347 50.830093
64.063676 -33.358118
-151.799476 29.427673
-111.567257 50.444305
62.874883 -33.423934
-151.069135 29.966772
-111.770789 50.161567
61.719915 -33.505699
-150.372146 30.443615
-111.914173 49.968318
60.555925 -33.556027
-149.698652 30.917802
-111.983020 49.853218
59.360484 -33.566333
-149.034663 31.450726
-111.959693 49.804658
58.137737 -33.548172
-148.379931 32.056804
-111.813909 49.808198
56.921852 -33.531229
-147.741805 32.700948
-111.514896 49.852828
55.778270 -33.565273
-147.131045 33.316176
-111.048709 49.940652
54.795256 -33.711554
-146.568610 33.829774
-110.419283 50.088713
54.050116 -34.006860
-146.096485 34.183277
-109.636071 50.312442
53.550647 -34.406462
-145.773768 34.330236
-108.707760 50.612165
53.220823 -34.790666
-145.646697 34.247335
-107.656987 50.980810
52.959485 -35.056741
-145.714550 33.979714
-106.539784 51.420446
52.692228 -35.159311
-145.938438 33.613327
-105.430793 51.935780
52.383196 -35.089366
-146.266681 33.205419
-104.387284 52.508381
52.025250 -34.858093
-146.639579 32.764060
-103.432188 53.084463
51.629982 -34.492431
-146.986631 32.252792
-102.562732 53.598618
51.225646 -34.036474
-147.230315 31.600458
-101.769344 54.008249
50.858755 -33.551242
-147.302543 30.717189
-101.040592 54.301947
50.584170 -33.098093
-147.171311 29.519403
-100.352270 54.482855
50.431009 -32.701365
-146.857666 27.960999
-99.673416 54.561953
50.367684 -32.332386
-146.417752 26.079693
-98.992798 54.568449
50.321983 -31.947502
-145.909979 24.013285
-98.321902 54.538500
50.230851 -31.516364
-145.383704 21.932537
-97.672146 54.487717
50.063719 -31.027726
-144.876205 19.982665
-97.039442 54.415789
49.821973 -30.491967
-144.408208 18.267639
-96.399586 54.316621
49.531606 -29.939594
-143.982561 16.844425
-95.712072 54.165677
49.238618 -29.417803
-143.588658 15.714723
-94.935875 53.929359
49.007861 -28.984575
-143.214384 14.821521
-94.053366 53.592998
48.919454 -28.700341
-142.862014 14.073006
-93.093966 53.182223
49.050695 -28.626838
-142.546769 13.416475
-92.142665 52.764062
49.437624 -28.821082
-142.270017 12.906669
-91.307939 52.412084
50.054738 -29.297766
-142.017444 12.650642
-90.672530 52.161561
50.845283 -30.024062
-141.776604 12.716041
-90.271961 52.018422
51.755656 -30.950385
-141.538708 13.106604
-90.095851 51.997834
52.745691 -32.028586
-141.294084 13.772988
-90.095862 52.098558
53.785745 -33.213654
-141.029029 14.624382
-90.196887 52.275279
54.855204 -34.461945
-140.725296 15.531320
-90.316366 52.455535
55.947871 -35.737111
-140.361679 16.332022
-90.398841 52.584481
57.080273 -37.034326
-139.912278 16.875043
-90.448355 52.662756
58.287041 -38.403974
-139.343113 17.098856
-90.516016 52.725014
59.588001 -39.906024
-138.633078 17.045805
-90.653548 52.779488
60.947660 -41.530322
-137.793099 16.800368
-90.882770 52.799799
62.283791 -43.194067
-136.854311 16.441389
-91.190663 52.789929
63.510914 -44.791676
-135.851583 16.022778
-91.533146 52.773317
64.567852 -46.227460
-134.817088 15.567658
-91.837550 52.730906
65.424362 -47.421731
-133.782259 15.062773
-92.008335 52.597088
66.079090 -48.306685
-132.781478 14.451534
-91.954028 52.295180
66.557862 -48.832260
-131.847335 13.646084
-91.640434 51.791932
66.912411 -49.000221
-130.984367 12.591541
-91.118709 51.124189
67.212639 -48.887940
-130.157064 11.326650
-90.493949 50.370048
67.524026 -48.602500
-129.334840 9.959629
-89.876367 49.616156
67.871590 -48.209741
-128.529299 8.629937
-89.349249 48.967767
68.225185 -47.708010
-127.785315 7.473134
-88.953277 48.528988
68.527757 -47.061993
-127.157125 6.583386
-88.681254 48.345104
68.727482 -46.238597
-126.693428 5.989348
-88.482866 48.388642
68.790613 -45.215593
-126.431952 5.648944
-88.290345 48.586826
68.701959 -43.982016
-126.392443 5.469800
-88.061614 48.868705
68.465068 -42.563843
-126.556516 5.369826
-87.795945 49.192426
68.106719 -41.053687
-126.856894 5.321964
-87.517334 49.547349
67.684377 -39.592688
-127.204233 5.304098
-87.263846 49.957925
67.284103 -38.334156
-127.521149 5.267376
-87.076460 50.474972
66.989673 -37.399449
-127.764941 5.174056
-86.981558 51.136231
66.830429 -36.820187
-127.931135 5.024695
-86.978093 51.936390
66.779446 -36.538722
-128.035336 4.836860
-87.037772 52.831351
66.799994 -36.463937
-128.096110 4.611700
-87.123039 53.757652
66.871885 -36.507589
-128.128277 4.318204
-87.213275 54.660210
66.992347 -36.603208
-128.137116 3.910304
-87.305815 55.505140
67.170639 -36.733954
-128.104687 3.381706
-87.394497 56.271361
67.427759 -36.937447
-127.988996 2.774083
-87.469747 56.952377
67.800884 -37.278944
-127.739646 2.120436
-87.538902 57.554313
68.345910 -37.836627
-127.312340 1.425399
-87.628449 58.070904
69.121879 -38.682456
-126.686889 0.693091
-87.762452 58.481713
70.144358 -39.826055
-125.887547 -0.039877
-87.943920 58.757214
71.347060 -41.166170
-124.981409 -0.714773
-88.153825 58.861751
72.614681 -42.532883
-124.051586 -1.301744
-88.363325 58.780261
73.840625 -43.768551
-123.169406 -1.827220
-88.537485 58.538551
74.952065 -44.785459
-122.377851 -2.314872
-88.624115 58.176963
75.910690 -45.578673
-121.689976 -2.726617
-88.549815 57.713925
76.706072 -46.184173
-121.097699 -3.017109
-88.235949 57.132826
77.351958 -46.648950
-120.575969 -3.189940
-87.629678 56.400143
77.887415 -47.032277
-120.084241 -3.298286
-86.730721 55.503695
78.376335 -47.410452
-119.578422 -3.416023
-85.590771 54.456105
78.889311 -47.857234
-119.035435 -3.600521
-84.294044 53.279530
79.456031 -48.385666
-118.471971 -3.882228
-82.936762 52.016334
80.037671 -48.914666
-117.936658 -4.288247
-81.610119 50.742108
80.566096 -49.328472
-117.484123 -4.830094
-80.389881 49.539136
80.987936 -49.555261
-117.150398 -5.446573
-79.331013 48.456859
81.274412 -49.575061
-116.948370 -6.023819
-78.462555 47.503133
81.414573 -49.388401
-116.877082 -6.468156
-77.786133 46.670822
81.410003 -49.005190
-116.924769 -6.734099
-77.285828 45.950443
81.276055 -48.450932
-117.067949 -6.821529
-76.951106 45.331595
76.520415 -50.502930
-110.734226 -3.653973
-84.911027 49.543624
76.981225 -50.678815
-110.238241 -4.609981
-84.012514 48.396946
77.348756 -50.726861
-109.795824 -5.608017
-83.152687 47.337702
77.611874 -50.637562
-109.415455 -6.562705
-82.352893 46.355524
77.782590 -50.428006
-109.100051 -7.403391
-81.651525 45.458982
77.898241 -50.143579
-108.852416 -8.092236
-81.106888 44.717217
78.008317 -49.842672
-108.683605 -8.613392
-80.784424 44.244046
78.149591 -49.565800
-108.615663 -8.954437
-80.738928 44.133815
78.328845 -49.313023
-108.674114 -9.108792
-80.998580 44.418331
78.528906 -49.053015
-108.877071 -9.085100
-81.555450 45.076481
78.725630 -48.749658
-109.229804 -8.901054
-82.363012 46.066693
78.900838 -48.381768
-109.724706 -8.570518
-83.337734 47.313895
79.050287 -47.950136
-110.339404 -8.111209
-84.364399 48.689360
79.188852 -47.478653
-111.032922 -7.567466
-85.312326 50.043115
79.351505 -47.013755
-111.747657 -7.017642
-86.070062 51.270804
79.586592 -46.617762
-112.420780 -6.556034
-86.581269 52.349026
79.941467 -46.352160
-113.000598 -6.267283
-86.847952 53.308668
80.444293 -46.252534
-113.457518 -6.211179
-86.904963 54.191293
81.088791 -46.306407
-113.782714 -6.422025
-86.794546 55.026474
81.834634 -46.455000
-113.980576 -6.911370
-86.551889 55.828647
82.624507 -46.619045
-114.063362 -7.665716
-86.196533 56.588538
83.402754 -46.726731
-114.046414 -8.650800
-85.724396 57.260818
84.125710 -46.730894
-113.940895 -9.827402
-85.108488 57.773305
84.764244 -46.614828
-113.748091 -11.157191
-84.323512 58.059339
85.304816 -46.391136
-113.459422 -12.597887
-83.374554 58.084672
85.752624 -46.097962
-113.063852 -14.108084
-82.298781 57.851845
86.131925 -45.790552
-112.561762 -15.651647
-81.157572 57.401916
86.475221 -45.519614
-111.977285 -17.192636
-80.026103 56.808532
86.802123 -45.298854
-111.357888 -18.690652
-78.972699 56.151708
87.110402 -45.097005
-110.760729 -20.096002
-78.036530 55.488161
87.391518 -44.872708
-110.233996 -21.350573
-77.211884 54.841419
87.648275 -44.612710
-109.801524 -22.404732
-76.452293 54.209758
87.900680 -44.344978
-109.458011 -23.223134
-75.712888 53.590309
88.183386 -44.130601
-109.173498 -23.774257
-74.997917 53.003417
88.541086 -44.048543
-108.902405 -24.041321
-74.346644 52.482166
89.025221 -44.183461
-108.595046 -24.043163
-73.794681 52.051879
89.691597 -44.616921
-108.211301 -23.832373
-73.370283 51.732861
90.592398 -45.413521
-107.733271 -23.473134
-73.103451 51.548451
91.755100 -46.593075
-107.168277 -23.017678
-73.016327 51.517522
93.153451 -48.100287
-106.538973 -22.500166
-73.103998 51.636957
94.703381 -49.817022
-105.870722 -21.947198
-73.333627 51.872610
96.291980 -51.611594
-105.183760 -21.381672
-73.674998 52.177821
97.809106 -53.372480
-104.488977 -20.817111
-74.130704 52.525239
99.165866 -55.015970
-103.785448 -20.269234
-74.715797 52.902984
100.301257 -56.483108
-103.059265 -19.774730
-75.420583 53.285268
101.184487 -57.738612
-102.284450 -19.393111
-76.205513 53.624697
101.817441 -58.773746
-101.429579 -19.192412
-77.019337 53.870956
102.234208 -59.608131
-100.471435 -19.224090
-77.817730 53.993189
102.486626 -60.278132
-99.411579 -19.496378
-78.568688 53.979188
102.609022 -60.802425
-98.282435 -19.967636
-79.249393 53.819484
102.588844 -61.151523
-97.135813 -20.565629
-79.847653 53.511434
102.382883 -61.265971
-96.024439 -21.214632
-80.362248 53.085418
101.953614 -61.094413
-94.988194 -21.857991
-80.790370 52.603912
101.288148 -60.611160
-94.047652 -22.468846
-81.117916 52.126038
100.401344 -59.817372
-93.202390 -23.050050
-81.323483 51.683876
99.334762 -58.738923
-92.433119 -23.627450
-81.389914 51.285239
98.156429 -57.428359
-91.710903 -24.233054
-81.320724 50.933962
96.958248 -55.970389
-91.014933 -24.878936
-81.156860 50.644499
95.843694 -54.482211
-90.350606 -25.539013
-80.979292 50.439857
94.902471 -53.093873
-89.753881 -26.154705
-80.882617 50.352532
94.183581 -51.906841
-89.276500 -26.659336
-80.932170 50.433643
93.691448 -50.967436
-88.963813 -27.001428
-81.148132 50.737195
93.405429 -50.278492
-88.839222 -27.157217
-81.522410 51.284493
93.295980 -49.819122
-88.899026 -27.135287
-82.033827 52.049988
93.329631 -49.555027
-89.114704 -26.974216
-82.652141 52.972472
93.469920 -49.445978
-89.439824 -26.731072
-83.338995 53.973529
93.679847 -49.458161
-89.820211 -26.460871
-84.052472 54.963976
93.926711 -49.579680
-90.204629 -26.198804
-84.755728 55.849751
94.186800 -49.827086
-90.553964 -25.956824
-85.420727 56.563197
94.444627 -50.231134
-90.847823 -25.728274
-86.022389 57.100446
94.682365 -50.802175
-91.081766 -25.496824
-86.537151 57.513583
94.866294 -51.498078
-91.255935 -25.251254
-86.947148 57.868176
94.949095 -52.230928
-91.364780 -24.999019
-87.240187 58.216470
94.885058 -52.902233
-91.393063 -24.771782
-87.407954 58.590502
94.641081 -53.431749
-91.317351 -24.619750
-87.445582 58.996919
94.201145 -53.772962
-91.110146 -24.594716
-87.351968 59.408291
93.569666 -53.920762
-90.743640 -24.734387
-87.130072 59.765490
92.777300 -53.913376
-90.192558 -25.060512
-86.788375 60.009489
91.885310 -53.825955
-89.441085 -25.576121
-86.349319 60.132047
90.979077 -53.751964
-88.494828 -26.258962
-85.861736 60.187994
90.143967 -53.770065
-87.386515 -27.067902
-85.397479 60.258373
89.433147 -53.908481
-86.167994 -27.959215
-85.031834 60.415285
88.857620 -54.139716
-84.895725 -28.901751
-84.822554 60.703944
88.404877 -54.409532
-83.619866 -29.883058
-84.794656 61.128555
88.062617 -54.669889
-82.381413 -30.901959
-84.929487 61.641985
87.835110 -54.899847
-81.214499 -31.952971
-85.159463 62.153903
87.748559 -55.110622
-80.144923 -33.014372
-85.382461 62.566730
87.846306 -55.338800
-79.184385 -34.041980
-85.502054 62.825542
88.179684 -55.637262
-78.332161 -34.974575
-85.461752 62.931262
88.797200 -56.065433
-77.589103 -35.745861
-85.254986 62.919378
89.729303 -56.669807
-76.971067 -36.290346
-84.922385 62.844322
90.966529 -57.449024
-76.505392 -36.554962
-84.534123 62.764918
92.448877 -58.334282
-76.215431 -36.517342
-84.162782 62.725953
94.087374 -59.221068
-76.111215 -36.193390
-83.859973 62.744257
95.794275 -60.017644
-76.192472 -35.624071
-83.648296 62.807689
97.495682 -60.668978
-76.452209 -34.850799
-83.537331 62.894327
99.129333 -61.154675
-76.870154 -33.902326
-83.548509 63.003814
100.642090 -61.479045
-77.405685 -32.810312
-83.708836 63.155352
101.994454 -61.665978
-78.002681 -31.629000
-84.030100 63.359922
103.169841 -61.758753
-78.606539 -30.428676
-84.513611 63.616057
92.567237 -59.063390
-74.982764 -39.989648
-78.073992 60.895981
94.033982 -59.323367
-75.559247 -39.275284
-78.040347 61.034567
95.443285 -59.485873
-76.240334 -38.370552
-78.088812 61.253688
96.787136 -59.587650
-76.970457 -37.319368
-78.237794 61.561073
98.076361 -59.684819
-77.696871 -36.188858
-78.504127 61.953146
99.323072 -59.830889
-78.389203 -35.047254
-78.918237 62.427150
100.503660 -60.033333
-79.044345 -33.953037
-79.521991 62.978570
101.545966 -60.240575
-79.674049 -32.954425
-80.356443 63.590408
102.363147 -60.381023
-80.294014 -32.078209
-81.453606 64.234249
102.887910 -60.396124
-80.921071 -31.312455
-82.828621 64.887933
103.083826 -60.248425
-81.564798 -30.618088
-84.463982 65.543408
102.944133 -59.920900
-82.214023 -29.962136
-86.298373 66.191288
102.489358 -59.417564
-82.831317 -29.337024
-88.231087 66.807355
101.765919 -58.768161
-83.358468 -28.761323
-90.138631 67.355413
100.842000 -58.033591
-83.731369 -28.270201
-91.900414 67.799787
99.794961 -57.299789
-83.900670 -27.899691
-93.430028 68.119595
98.690353 -56.648916
-83.848249 -27.670652
-94.697832 68.317792
97.564708 -56.119546
-83.588651 -27.577875
-95.723712 68.423783
96.431525 -55.700151
-83.158194 -27.583474
-96.537099 68.492558
95.301673 -55.360191
-82.600734 -27.624926
-97.146286 68.591963
94.194086 -55.075662
-81.957024 -27.640485
-97.550082 68.777426
93.134205 -54.835715
-81.260256 -27.590297
-97.762451 69.073583
92.147432 -54.641200
-80.534208 -27.464201
-97.821564 69.470810
91.254205 -54.505652
-79.792119 -27.281933
-97.786374 69.930760
90.469720 -54.459138
-79.039461 -27.087320
-97.729253 70.397343
89.807007 -54.546854
-78.283702 -26.934413
-97.726695 70.812312
89.276124 -54.813802
-77.546506 -26.864827
-97.841655 71.134785
88.874030 -55.279176
-76.865596 -26.883339
-98.098421 71.358661
88.575167 -55.921455
-76.281639 -26.953410
-98.475797 71.512523
88.338213 -56.689659
-75.821869 -27.022484
-98.925093 71.638395
88.121663 -57.524578
-75.491143 -27.050472
-99.385527 71.768398
87.894122 -58.374141
-75.271234 -27.021298
-99.790348 71.911899
87.636740 -59.202409
-75.124660 -26.944048
-100.072717 72.051162
87.344270 -59.994979
-75.001312 -26.852202
-100.173527 72.141880
87.027940 -60.759845
-74.848667 -26.800394
-100.049246 72.119481
86.716024 -61.521977
-74.624822 -26.849122
-99.677759 71.917406
86.444478 -62.309894
-74.308810 -27.028309
-99.064099 71.502648
86.236335 -63.132865
-73.902401 -27.304232
-98.249947 70.906441
86.084316 -63.960539
-73.424419 -27.594597
-97.316080 70.215543
85.956555 -64.730227
-72.903023 -27.814196
-96.367600 69.537051
85.816583 -65.375313
-72.368192 -27.906029
-95.511485 68.968915
85.638907 -65.849222
-71.845952 -27.852061
-94.838333 68.582423
85.414510 -66.135908
-71.353995 -27.675555
-94.410529 68.410938
85.149031 -66.249951
-70.896210 -27.440730
-94.255672 68.443930
84.859316 -66.232352
-70.457304 -27.241843
-94.367598 68.635095
84.570310 -66.144508
-70.004472 -27.166275
-94.720046 68.935988
84.309535 -66.055182
-69.503606 -27.246367
-95.285488 69.332774
84.095259 -66.015947
-68.942450 -27.449646
-96.040973 69.844981
83.922608 -66.037145
-68.338763 -27.709125
-96.961554 70.500267
83.765599 -66.092008
-67.728702 -27.954670
-98.011808 71.316386
83.596094 -66.147600
-67.149654 -28.131941
-99.139659 72.291892
83.397509 -66.190513
-66.626855 -28.213333
-100.276576 73.401997
83.166370 -66.233754
-66.164843 -28.204265
-101.346145 74.600446
82.909802 -66.310519
-65.742931 -28.140950
-102.278229 75.830857
82.646187 -66.464921
-65.319314 -28.068982
-103.022263 77.048256
82.409367 -66.742430
-64.851572 -28.007366
-103.552146 78.232918
82.250432 -67.180952
-64.323924 -27.932909
-103.864486 79.379600
82.226136 -67.802247
-63.758494 -27.796094
-103.981498 80.484409
82.368785 -68.594911
-63.209049 -27.541052
-103.956964 81.546376
82.660944 -69.503331
-62.742304 -27.122356
-103.872598 82.570065
83.047042 -70.450674
-62.414016 -26.520892
-103.822931 83.559940
83.462589 -71.373586
-62.250055 -25.753319
-103.897082 84.513176
83.851825 -72.238795
-62.236135 -24.870943
-104.163020 85.419450
84.175177 -73.041864
-62.320444 -23.945128
-104.653736 86.269966
84.413587 -73.792943
-62.437924 -23.040197
-105.354965 87.062631
84.571475 -74.501793
-62.541872 -22.192478
-106.202303 87.791776
84.676670 -75.180684
-62.605655 -21.419350
-107.093197 88.440200
84.771588 -75.853627
-62.609650 -20.735709
-107.909013 88.985358
84.891103 -76.546585
-62.544691 -20.150973
-108.541208 89.410058
85.034131 -77.262203
-62.414568 -19.666091
-108.914665 89.708705
85.158921 -77.974725
-62.223383 -19.284253
-108.999596 89.885502
85.208339 -78.653258
-61.959715 -19.024085
-108.808200 89.951715
85.133682 -79.279306
-61.591874 -18.923680
-108.376088 89.930652
84.904198 -79.844695
-61.082223 -19.027770
-107.737944 89.860085
84.507397 -80.339190
-60.412284 -19.360613
-106.918698 89.777073
83.946706 -80.749495
-59.587830 -19.914771
-105.941843 89.700774
83.238922 -81.074001
-58.621454 -20.666933
-104.837254 89.628637
82.411065 -81.335272
-57.526858 -21.588258
-103.644729 89.542643
81.492028 -81.576428
-56.333081 -22.636395
-102.417823 89.421587
80.494562 -81.837810
-55.094676 -23.750383
-101.226061 89.253856
79.397421 -82.128591
-53.879095 -24.865709
-100.147189 89.044202
78.154859 -82.424893
-52.744199 -25.936353
-99.245665 88.815381
76.725715 -82.688319
-51.729096 -26.938778
-98.550324 88.605563
75.093123 -82.879148
-50.863321 -27.849806
-98.051983 88.455940
73.268222 -82.965024
-50.170379 -28.631029
-97.717077 88.395220
71.286921 -82.931509
-49.652298 -29.245918
-97.498587 88.431553
69.209310 -82.792242
-49.278820 -29.680553
-97.341829 88.550616
67.122300 -82.594978
-48.996208 -29.944118
-97.191833 88.717914
65.137295 -82.416557
-48.750661 -30.054119
-97.004673 88.886148
63.370371 -82.339876
-48.512643 -30.019519
-96.759162 89.009089
61.904485 -82.418092
-48.282167 -29.838770
-96.460983 89.063077
60.764212 -82.654493
-48.075860 -29.507913
-96.137373 89.068953
59.925423 -83.014497
-47.917603 -29.018810
-95.831094 89.090558
59.336995 -83.447284
-47.833008 -28.360360
-95.594159 89.205841
58.936058 -83.901101
-47.837261 -27.536440
-95.476586 89.476868
58.659887 -84.334100
-47.922921 -26.580997
-95.514323 89.932545
58.459052 -84.723467
-48.054686 -25.559444
-95.721101 90.560535
58.307353 -85.070976
-48.172456 -24.560425
-96.086213 91.306724
58.201424 -85.400798
-48.204306 -23.679889
-96.579648 92.086779
58.146912 -85.746664
-48.088130 -22.998186
-97.164827 92.817151
46.706179 -78.010793
-50.684830 -28.466330
-94.867075 91.704261
46.386554 -78.377423
-50.877902 -27.339347
-94.886632 92.301277
46.305140 -78.793290
-51.075071 -26.162166
-94.887432 92.928913
46.481084 -79.295438
-51.207612 -25.062485
-94.832777 93.469214
46.926033 -79.924972
-51.216360 -24.139214
-94.726902 93.868999
47.585135 -80.676616
-51.068107 -23.427918
-94.660783 94.221614
48.308222 -81.466216
-50.761639 -22.918416
-94.756276 94.666480
48.916273 -82.170492
-50.335187 -22.569935
-95.101434 95.289710
49.274255 -82.679915
-49.861441 -22.319360
-95.730370 96.109555
49.314662 -82.926576
-49.417086 -22.105924
-96.623366 97.090122
49.029191 -82.888379
-49.051760 -21.897286
-97.709999 98.151395
48.457482 -82.585670
-48.772312 -21.706099
-98.872209 99.169761
47.683227 -82.080953
-48.540512 -21.591139
-99.962070 99.996389
46.836603 -81.483056
-48.282152 -21.623023
-100.859734 100.549671
46.077688 -80.933943
-47.911165 -21.838261
-101.522186 100.887127
45.529895 -80.546652
-47.373126 -22.228901
-101.961605 101.126560
45.200333 -80.322800
-46.691161 -22.734421
-102.221069 101.373121
45.017508 -80.176452
-45.965121 -23.251823
-102.361763 101.698440
44.922487 -80.026021
-45.316527 -23.678622
-102.448468 102.132128
44.898738 -79.836974
-44.837855 -23.951620
-102.533426 102.655570
44.957749 -79.615691
-44.573621 -24.063372
-102.640196 103.197486
45.120321 -79.392286
-44.518244 -24.057726
-102.758459 103.648741
45.410417 -79.211477
-44.618522 -23.994684
-102.876565 103.934178
45.863085 -79.134383
-44.784507 -23.921790
-103.014074 104.061142
46.538747 -79.242338
-44.922333 -23.884032
-103.196350 104.059652
47.514111 -79.616395
-44.990765 -23.903714
-103.441175 103.955724
48.810481 -80.269969
-45.037353 -23.947800
-103.766258 103.784426
50.333898 -81.105860
-45.167993 -23.942795
-104.182165 103.583737
51.937455 -81.979918
-45.487371 -23.817542
-104.674996 103.372471
53.500648 -82.774435
-46.060388 -23.533264
-105.192402 103.129160
54.946517 -83.415430
-46.898976 -23.090093
-105.646716 102.793449
56.230426 -83.863936
-47.962407 -22.512120
-105.956276 102.326329
57.332943 -84.108805
-49.164671 -21.839053
-106.082910 101.757289
58.263622 -84.166693
-50.393281 -21.137722
-106.006848 101.128567
59.073306 -84.088221
-51.544947 -20.485711
-105.713050 100.471881
59.861092 -83.963040
-52.562239 -19.928920
-105.214565 99.836183
60.738026 -83.895643
-53.442885 -19.461584
-104.570753 99.303836
61.723352 -83.925407
-54.223445 -19.042239
-103.874013 98.969190
62.705829 -83.993173
-54.954351 -18.621362
-103.218958 98.895128
63.542133 -84.013424
-55.679977 -18.160706
-102.683107 99.090831
64.131341 -83.927557
-56.428703 -17.645252
-102.328191 99.552451
64.422598 -83.706352
-57.210713 -17.095088
-102.197396 100.294468
64.402210 -83.339195
-58.020076 -16.560152
-102.296236 101.286293
64.086183 -82.831753
-58.840365 -16.093031
-102.589937 102.435413
63.520234 -82.212691
-59.651630 -15.724518
-103.021445 103.628683
62.786731 -81.543095
-60.437986 -15.459897
-103.535650 104.771956
62.006080 -80.914923
-61.199963 -15.282231
-104.095121 105.806834
61.304283 -80.417686
-61.964160 -15.150270
-104.675355 106.697611
60.745430 -80.075099
-62.774576 -15.006060
-105.250089 107.413358
60.321599 -79.835003
-63.671523 -14.799090
-105.782061 107.951882
60.011454 -79.626136
-64.676446 -14.509333
-106.221477 108.366117
59.813890 -79.395602
-65.788609 -14.143569
-106.514984 108.703967
59.746303 -79.114051
-66.991003 -13.714893
-106.617080 108.977450
59.831596 -78.769603
-68.257547 -13.230803
-106.495679 109.174666
60.090506 -78.366030
-69.554020 -12.702651
-106.135450 109.268081
60.543176 -77.927546
-70.838408 -12.158979
-105.544558 109.224430
61.215037 -77.502512
-72.072296 -11.638417
-104.761180 109.014963
62.129271 -77.150173
-73.239019 -11.169338
-103.842899 108.617239
63.270057 -76.899851
-74.350051 -10.763491
-102.841613 108.028134
64.550373 -76.718222
-75.430133 -10.428916
-101.807011 107.305806
65.846509 -76.537688
-76.497886 -10.179072
-100.803546 106.549260
67.051789 -76.298298
-77.561707 -10.029484
-99.889627 105.843162
68.094686 -75.958723
-78.628549 -9.984720
-99.093584 105.240164
68.933217 -75.494449
-79.703204 -10.040324
-98.404330 104.757411
69.549128 -74.899077
-80.774587 -10.202163
-97.769127 104.374823
69.950540 -74.186445
-81.808288 -10.499493
-97.096164 104.036937
70.177160 -73.391575
-82.755662 -10.982788
-96.265466 103.666560
70.294425 -72.565680
-83.575610 -11.704686
-95.163934 103.204191
70.365113 -71.755823
-84.253348 -12.676397
-93.783848 102.679079
70.413127 -70.975386
-84.800865 -13.843432
-92.268536 102.206857
70.425161 -70.202313
-85.246537 -15.114409
-90.807704 101.897809
70.381911 -69.404063
-85.628333 -16.380419
-89.556230 101.815301
70.275978 -68.557294
-85.985729 -17.522789
-88.615009 101.983170
70.114043 -67.658922
-86.346659 -18.437824
-88.024418 102.394673
69.911976 -66.728484
-86.719577 -19.069036
-87.753013 103.010806
69.690224 -65.805245
-87.095394 -19.428911
-87.692233 103.758272
69.472129 -64.946448
-87.456440 -19.594984
-87.692744 104.551634
69.282905 -64.224716
-87.790288 -19.650764
-87.692368 105.361737
69.143674 -63.711552
-88.103973 -19.621071
-87.801154 106.249925
69.051607 -63.436406
-88.427941 -19.499056
-88.166164 107.286709
68.967029 -63.363223
-88.804421 -19.277467
-88.846831 108.486515
68.837857 -63.425370
-89.268555 -18.939328
-89.811722 109.809157
68.629720 -63.567764
-89.834578 -18.460016
-90.972857 111.182367
68.334655 -63.759830
-90.492874 -17.827640
-92.211013 112.519977
67.963496 -63.988083
-91.213408 -17.061286
-93.381269 113.729073
67.537908 -64.248572
-91.950906 -16.218992
-94.314512 114.715519
67.090093 -64.546563
-92.653617 -15.376012
-94.866850 115.411387
66.672426 -64.904054
-93.278720 -14.573722
-95.020412 115.812482
66.365487 -65.364818
-93.810543 -13.816955
-94.873876 115.968552
66.255315 -65.973964
-94.263935 -13.091146
-94.554335 115.955559
66.365391 -66.721510
-94.661821 -12.352340
-94.178264 115.854926
66.633966 -67.526221
-95.014831 -11.538749
-93.840446 115.737393
66.974277 -68.290417
-95.324298 -10.607187
-93.603213 115.650822
67.317123 -68.939308
-95.591515 -9.558497
-93.479637 115.608552
67.614588 -69.425211
-95.821577 -8.439985
-93.421262 115.582518
67.832734 -69.719500
-96.022729 -7.325887
-93.351236 115.524060
67.952092 -69.809475
-96.204046 -6.288246
-93.258736 115.411885
67.977900 -69.704277
-96.372866 -5.398265
-93.211727 115.252769
67.956192 -69.450954
-96.530652 -4.721474
-93.290362 115.067098
67.979508 -69.145158
-96.669765 -4.274467
-93.561997 114.889406
65.738284 -61.404425
-102.662057 -5.913698
-97.009075 115.179270
65.733850 -61.337733
-102.737001 -5.275335
-96.668491 114.920973
65.760959 -61.178911
-102.676824 -4.799998
-96.305058 114.715771
65.897622 -61.001908
-102.500039 -4.535509
-95.966662 114.567470
66.207256 -60.871384
-102.243702 -4.505126
-95.712496 114.477631
66.694772 -60.797652
-101.951172 -4.692120
-95.598843 114.437984
67.315262 -60.741815
-101.659553 -5.033743
-95.663087 114.427084
68.015673 -60.656577
-101.398792 -5.443915
-95.919330 114.428507
68.756886 -60.509553
-101.194531 -5.851864
-96.364124 114.453620
69.517161 -60.288589
-101.065431 -6.221966
-96.974471 114.519764
70.290096 -60.001738
-101.018703 -6.551956
-97.698550 114.618393
71.083545 -59.680119
-101.049328 -6.866369
-98.457795 114.719168
71.918824 -59.382759
-101.145852 -7.208271
-99.163988 114.784892
72.825452 -59.193986
-101.301239 -7.624315
-99.741807 114.782652
73.823064 -59.197106
-101.522177 -8.140059
-100.143141 114.688077
74.888817 -59.420888
-101.828037 -8.733714
-100.346620 114.484249
75.946192 -59.812474
-102.239624 -9.335613
-100.352980 114.171468
76.900829 -60.274787
-102.767732 -9.858578
-100.186654 113.784659
77.678764 -60.712434
-103.408037 -10.226501
-99.891526 113.380759
78.239233 -61.051577
-104.142740 -10.388971
-99.513515 113.011375
78.571293 -61.243805
-104.946748 -10.329090
-99.085037 112.711775
78.688933 -61.268006
-105.795457 -10.066779
-98.619895 112.496760
78.630956 -61.134206
-106.671381 -9.656369
-98.117077 112.360385
78.463165 -60.884996
-107.566317 -9.171870
-97.570391 112.282472
78.268885 -60.581912
-108.475552 -8.674338
-96.976853 112.240090
78.113194 -60.266547
-109.389933 -8.181120
-96.342798 112.225115
78.001342 -59.918627
-110.297031 -7.665927
-95.698331 112.266535
77.890626 -59.473252
-111.186124 -7.084950
-95.099524 112.420045
77.734719 -58.873296
-112.048347 -6.407130
-94.599833 112.727723
77.507828 -58.096192
-112.874520 -5.630531
-94.225238 113.197650
77.208749 -57.154976
-113.654510 -4.785097
-93.967522 113.805078
76.857793 -56.090257
-114.378489 -3.929881
-93.785652 114.500098
76.494018 -54.964639
-115.037247 -3.144986
-93.610291 115.217152
76.173849 -53.863301
-115.617960 -2.511711
-93.356928 115.889808
75.966386 -52.893906
-116.099264 -2.081456
-92.961395 116.476340
75.934220 -52.165470
-116.457313 -1.849697
-92.434883 116.985383
76.094025 -51.735264
-116.679192 -1.760253
-91.875468 117.464791
76.396848 -51.578124
-116.768775 -1.741177
-91.408814 117.961071
76.761615 -51.623826
-116.743391 -1.736305
-91.131041 118.494272
77.114820 -51.803384
-116.628660 -1.718051
-91.089104 119.054743
77.405350 -52.066239
-116.454546 -1.691042
-91.280398 119.608049
77.602774 -52.379187
-116.251862 -1.691291
-91.656656 120.100604
77.693708 -52.725667
-116.045910 -1.775268
-92.131337 120.466038
77.683916 -53.113582
-115.847017 -1.989406
-92.603034 120.639312
77.606059 -53.584690
-115.649507 -2.331367
-93.004133 120.584596
77.519363 -54.206254
-115.445116 -2.742690
-93.332327 120.316850
77.479927 -55.028343
-115.236472 -3.140598
-93.622765 119.889597
77.488141 -56.020165
-115.039682 -3.448393
-93.906407 119.365727
77.488388 -57.072009
-114.879545 -3.609820
-94.192890 118.797015
77.422292 -58.062043
-114.783824 -3.598231
-94.467810 118.213671
77.259712 -58.898423
-114.778566 -3.423188
-94.693535 117.619092
76.999115 -59.525479
-114.881655 -3.125902
-94.810632 116.987433
76.658673 -59.916491
-115.093766 -2.753744
-94.749163 116.271252
76.272201 -60.067942
-115.396365 -2.327485
-94.466247 115.436050
75.891119 -60.000456
-115.763746 -1.839425
-93.982633 114.502285
75.586931 -59.763994
-116.178490 -1.281246
-93.372772 113.545455
75.439658 -59.428196
-116.639249 -0.659841
-92.736689 112.669769
75.502932 -59.043922
-117.159089 0.004285
-92.177703 111.984045
75.772465 -58.606649
-117.756735 0.678408
-91.779482 111.577235
76.203385 -58.076089
-118.446049 1.316067
-91.587055 111.495771
76.745853 -57.415066
-119.228450 1.862362
-91.598069 111.729448
77.359449 -56.600346
-120.090170 2.274138
-91.770191 112.217961
78.014284 -55.619281
-121.003788 2.539817
-92.050046 112.891292
78.690644 -54.470449
-121.932484 2.670574
-92.399910 113.710625
79.382583 -53.171121
-122.836111 2.676225
-92.789417 114.655916
80.104309 -51.766295
-123.679263 2.557011
-93.182606 115.700082
80.891873 -50.330732
-124.439684 2.310239
-93.545440 116.812045
81.785776 -48.947083
-125.113426 1.936884
-93.852202 117.964830
82.789810 -47.653374
-125.714251 1.440937
-94.078671 119.132510
83.849964 -46.412993
-126.267369 0.826803
-94.191519 120.283397
84.888036 -45.154016
-126.797316 0.106576
-94.148106 121.382001
85.840789 -43.821472
-127.313254 -0.684783
-93.920732 122.405028
86.674145 -42.399013
-127.803808 -1.488041
-93.531128 123.352653
87.381210 -40.905931
-128.245419 -2.240683
-93.042729 124.232414
87.978295 -39.391545
-128.613659 -2.899701
-92.520116 125.038886
88.502967 -37.934373
-128.892279 -3.448459
-92.008404 125.753200
89.010908 -36.639920
-129.080193 -3.891715
-91.536619 126.355438
89.562112 -35.621216
-129.195679 -4.249563
-91.122896 126.834233
90.192555 -34.953309
-129.274229 -4.554301
-90.765962 127.185405
90.891932 -34.631761
-129.356170 -4.841218
-90.434463 127.406129
91.620805 -34.596440
-129.467516 -5.123259
-90.084875 127.495287
92.341907 -34.784846
-129.610343 -5.370296
-89.708888 127.461355
93.031650 -35.150926
-129.770051 -5.526485
-89.341041 127.324042
93.678312 -35.661505
-129.925647 -5.546356
-89.016477 127.102721
94.277961 -36.291915
-130.055396 -5.412657
-88.745078 126.807153
94.833249 -37.026208
-130.142068 -5.136317
-88.514652 126.439116
95.354906 -37.859656
-130.180635 -4.750428
-88.303203 126.001217
95.861937 -38.797510
-130.184766 -4.303036
-88.085053 125.504772
96.372782 -39.838697
-130.183363 -3.845957
-87.826189 124.968202
96.881339 -40.938396
-130.203315 -3.411079
-87.493176 124.408859
97.341042 -41.990097
-130.254717 -2.985951
-87.099817 123.844540
97.683148 -42.861624
-130.334845 -2.525780
-86.729391 123.301935
97.843532 -43.439120
-130.439601 -1.994544
-86.483182 122.807759
97.775139 -43.647860
-130.567692 -1.388390
-86.427043 122.372460
97.449565 -43.454576
-130.718902 -0.735348
-86.575786 121.984731
96.858262 -42.865422
-130.891378 -0.086741
-86.899093 121.616052
96.017665 -41.926925
-131.080524 0.493558
-87.335451 121.230298
94.976706 -40.729779
-131.279723 0.944752
-87.807818 120.792464
93.814699 -39.400343
-131.482684 1.234592
-88.239578 120.272074
92.611135 -38.055647
-131.688028 1.381249
-88.581553 119.655948
93.754837 -39.314041
-136.227755 3.181894
-88.909257 122.274232
92.588164 -38.259112
-136.535294 3.793939
-89.188200 121.943691
91.258269 -36.928261
-136.862458 4.272313
-89.375342 121.525175
89.864198 -35.469925
-137.211261 4.585671
-89.443262 120.978473
88.489895 -34.009477
-137.579996 4.732924
-89.416161 120.309849
87.143466 -32.565648
-137.963306 4.748790
-89.366179 119.579646
85.788045 -31.087684
-138.355223 4.685193
-89.360237 118.863176
84.407228 -29.542245
-138.750314 4.587628
-89.427459 118.214776
83.020448 -27.937305
-139.142959 4.484625
-89.559154 117.654712
81.668827 -26.307553
-139.527126 4.386509
-89.717912 117.167691
80.400164 -24.698247
-139.898327 4.287649
-89.845230 116.708238
79.262444 -23.159501
-140.257830 4.170980
-89.869227 116.215511
78.306292 -21.753003
-140.616091 4.017067
-89.726008 115.640653
77.591871 -20.570311
-140.988145 3.821957
-89.407321 114.985593
77.183606 -19.733403
-141.380239 3.612774
-88.982595 114.313039
77.114371 -19.322329
-141.782396 3.437683
-88.554357 113.705914
77.347345 -19.285426
-142.173634 3.340895
-88.210043 113.232233
77.797944 -19.484118
-142.531082 3.348344
-88.004599 112.936541
78.378644 -19.783819
-142.837484 3.464880
-87.955879 112.838765
79.016537 -20.079906
-143.087067 3.674682
-88.041242 112.933308
79.654406 -20.290021
-143.289225 3.941960
-88.198807 113.192209
80.251962 -20.350456
-143.466605 4.217173
-88.350029 113.577930
80.790902 -20.228237
-143.642176 4.459866
-88.456435 114.073397
81.282565 -19.944941
-143.821530 4.667928
-88.552094 114.698809
81.777296 -19.593911
-143.991937 4.875255
-88.698280 115.482016
82.360467 -19.323458
-144.137617 5.121821
-88.933430 116.426468
83.099356 -19.253518
-144.249862 5.432462
-89.264438 117.505433
83.959898 -19.363699
-144.328290 5.810932
-89.674195 118.668813
84.831368 -19.524640
-144.379703 6.239742
-90.125819 119.851975
85.615827 -19.606728
-144.418824 6.680012
-90.560588 120.983437
86.259582 -19.519297
-144.468922 7.074823
-90.901146 121.992184
86.744152 -19.212288
-144.554755 7.369398
-91.081855 122.823367
87.072048 -18.683635
-144.683726 7.549148
-91.093378 123.456474
87.261298 -17.986551
-144.834826 7.653489
-90.977727 123.899170
87.349573 -17.221984
-144.971897 7.747519
-90.787738 124.167811
87.400951 -16.528812
-145.062386 7.891562
-90.567786 124.278278
87.497104 -16.061442
-145.085094 8.127671
-90.351895 124.244257
87.701588 -15.925064
-145.031404 8.474381
-90.161893 124.074927
88.023786 -16.103849
-144.905368 8.922340
-89.999977 123.768331
88.431417 -16.489130
-144.722066 9.433155
-89.843288 123.306359
88.880286 -16.964121
-144.499880 9.952496
-89.660117 122.665876
89.324506 -17.452887
-144.245980 10.444778
-89.455611 121.851499
89.718720 -17.929821
-143.948787 10.917605
-89.287011 120.915840
90.022393 -18.401275
-143.590822 11.406422
-89.221412 119.941437
90.207914 -18.885718
-143.166607 11.947429
-89.301173 119.015509
90.270116 -19.409999
-142.687839 12.565130
-89.537427 118.214581
90.228883 -20.006792
-142.178927 13.268269
-89.911245 117.590435
90.110727 -20.687770
-141.670174 14.046294
-90.372500 117.155751
89.908905 -21.397650
-141.191154 14.866625
-90.838408 116.880097
89.568618 -22.017517
-140.764564 15.679841
-91.207467 116.707801
89.015801 -22.426625
-140.403409 16.439549
-91.408037 116.598271
88.184362 -22.542042
-140.116397 17.121890
-91.439211 116.553130
87.025811 -22.316445
-139.916086 17.720397
-91.348430 116.598380
85.511553 -21.726151
-139.818390 18.229870
-91.195662 116.762177
83.638458 -20.771208
-139.836051 18.642700
-91.041103 117.070960
81.440367 -19.486520
-139.972644 18.953273
-90.936602 117.544657
79.000231 -17.954672
-140.217777 19.159293
-90.911338 118.182233
76.440392 -16.294122
-140.543831 19.257222
-90.959451 118.949857
73.869966 -14.598343
-140.907483 19.237378
-91.046611 119.788537
71.329833 -12.873233
-141.260418 19.090686
-91.150194 120.646267
68.815390 -11.072328
-141.564170 18.826521
-91.290764 121.504857
66.331465 -9.171273
-141.793899 18.474541
-91.503949 122.364988
63.914710 -7.194610
-141.931884 18.067347
-91.807001 123.223915
61.628701 -5.205139
-141.964797 17.629323
-92.200644 124.074697
59.550983 -3.286870
-141.886383 17.176387
-92.678994 124.905698
57.761904 -1.534928
-141.700250 16.717710
-93.226316 125.687750
56.338608 -0.053329
-141.420643 16.253464
-93.803456 126.367508
55.350773 1.047489
-141.071715 15.773036
-94.343496 126.882387
54.843894 1.672085
-140.684747 15.271498
-94.780155 127.191225
54.797256 1.794091
-140.288982 14.782748
-95.089567 127.296073
55.109159 1.475307
-139.900302 14.381150
-95.285114 127.225797
55.645358 0.814297
-139.521196 14.145020
-95.385512 127.009376
56.283938 -0.093264
-139.150221 14.128338
-95.404141 126.668485
56.928374 -1.160349
-138.791270 14.352604
-95.352562 126.218148
57.504981 -2.302544
-138.458657 14.807545
-95.241261 125.666138
57.963289 -3.439294
-138.178394 15.452451
-95.071291 125.013049
58.284759 -4.508047
-137.984664 16.220515
-94.825249 124.254221
58.499678 -5.494556
-137.909065 17.040868
-94.482095 123.388374
58.692750 -6.458670
-137.963314 17.882175
-94.059800 122.435970
58.955466 -7.490780
-138.129646 18.766535
-93.619413 121.440505
59.283936 -8.581483
-138.370313 19.730790
-93.219815 120.446142
59.572534 -9.599464
-138.643074 20.790756
-92.891829 119.481011
59.708807 -10.398358
-138.910603 21.933417
-92.641561 118.553119
59.624653 -10.875819
-139.145510 23.120826
-92.460505 117.653598
59.300482 -10.976508
-139.333328 24.293965
-92.329652 116.764784
58.759424 -10.683721
-139.473534 25.377600
-92.216326 115.866787
58.065907 -10.021752
-139.577399 26.296530
-92.081894 114.943625
57.325391 -9.071673
-139.660919 27.006849
-91.920791 113.999325
56.680762 -7.988898
-139.736529 27.511408
-91.777219 113.061687
56.290558 -6.983964
-139.811584 27.839356
-91.701888 112.155347
56.269897 -6.236898
-139.891157 28.021248
-91.717042 111.280851
56.623469 -5.790204
-139.978538 28.080404
-91.816493 110.419835
57.269863 -5.566708
-140.073434 28.033179
-91.975902 109.553384
58.115456 -5.468205
-140.170650 27.890489
-92.158015 108.673897
59.084290 -5.418600
-140.260823 27.658228
-92.314708 107.782592
60.116141 -5.363109
-140.332704 27.337555
-92.399456 106.887748
61.157657 -5.260540
-140.374958 26.926474
-92.401463 106.024206
62.160926 -5.092007
-140.375566 26.429111
-92.363002 105.267691
63.093614 -4.882264
-140.322227 25.873635
-92.342370 104.698067
63.956031 -4.709712
-140.208096 25.313156
-92.376194 104.355715
55.085695 -6.238009
-133.293638 27.082299
-96.924974 107.989927
55.503847 -5.692876
-132.909158 26.511669
-96.719539 107.210448
55.975223 -5.217952
-132.555359 25.888868
-96.480798 106.402972
56.512892 -4.881249
-132.221682 25.234610
-96.275186 105.624885
57.156392 -4.785080
-131.903411 24.587155
-96.145139 104.920897
57.932718 -5.006857
-131.602077 23.998219
-96.103887 104.332513
58.782638 -5.497005
-131.321689 23.522050
-96.136245 103.886107
59.571744 -6.095219
-131.064901 23.205541
-96.206829 103.571117
60.170296 -6.638714
-130.831789 23.080929
-96.282345 103.355135
60.491848 -7.015238
-130.620908 23.159404
-96.360054 103.225299
60.492631 -7.163045
-130.431338 23.431140
-96.469386 103.198669
60.163794 -7.061531
-130.266179 23.875250
-96.649726 103.295175
59.531226 -6.733851
-130.137545 24.472202
-96.934825 103.520374
58.663159 -6.260744
-130.068674 25.209707
-97.345591 103.866982
57.676227 -5.790076
-130.089979 26.079916
-97.883223 104.317266
56.710608 -5.500406
-130.232254 27.074418
-98.522391 104.833552
55.855177 -5.491782
-130.520338 28.180090
-99.210988 105.355100
55.100922 -5.715779
-130.967366 29.372613
-99.888475 105.819386
54.395159 -6.052467
-131.570217 30.609932
-100.519703 106.193802
53.699447 -6.396899
-132.307911 31.834641
-101.105159 106.478134
53.001726 -6.681324
-133.144130 32.985128
-101.658806 106.680321
52.308576 -6.869690
-134.032040 34.007488
-102.191169 106.804073
51.639500 -6.952789
-134.917698 34.862172
-102.706654 106.848728
51.030316 -6.950364
-135.742529 35.523783
-103.201816 106.803389
50.545491 -6.921872
-136.448577 35.977908
-103.659066 106.641464
50.281686 -6.967037
-136.987750 36.218103
-104.042132 106.329243
50.323077 -7.169798
-137.331882 36.243683
-104.306587 105.842384
50.646573 -7.487115
-137.479322 36.060006
-104.431057 105.186186
51.116771 -7.749523
-137.455502 35.679917
-104.435744 104.398161
51.588160 -7.784599
-137.307448 35.121423
-104.362182 103.525882
51.968384 -7.491639
-137.093625 34.407171
-104.249085 102.608988
52.221010 -6.846766
-136.871631 33.567543
-104.126291 101.674684
52.348094 -5.882067
-136.688433 32.639369
-104.016138 100.736200
52.379417 -4.669696
-136.576879 31.658506
-103.929887 99.795598
52.373337 -3.320575
-136.557212 30.653037
-103.858491 98.849797
52.426147 -1.994770
-136.640535 29.644110
-103.777606 97.894773
52.662119 -0.888141
-136.832039 28.656554
-103.687136 96.937167
53.165196 -0.145690
-137.132782 27.725382
-103.640260 96.004026
53.892210 0.251499
-137.539047 26.886497
-103.706767 95.131758
54.716347 0.437270
-138.038500 26.168716
-103.923794 94.348572
55.528082 0.531953
-138.606336 25.594989
-104.285587 93.667477
56.265173 0.602788
-139.206903 25.180382
-104.757401 93.088116
56.900801 0.681931
-139.801007 24.924788
-105.292626 92.602257
57.430015 0.785615
-140.353495 24.809577
-105.844928 92.194205
57.866367 0.917320
-140.838660 24.803284
-106.380385 91.840500
58.248044 1.057392
-141.244075 24.872251
-106.894606 91.524910
58.649356 1.144421
-141.572616 24.986429
-107.414954 91.258757
59.174819 1.077638
-141.840973 25.120914
-107.971338 91.069785
59.897784 0.792118
-142.073871 25.261749
-108.569797 90.972939
60.777692 0.363190
-142.296382 25.411381
-109.188698 90.957929
61.693513 -0.040722
-142.528474 25.584721
-109.785902 90.994721
62.539067 -0.279342
-142.783288 25.798194
-110.309270 91.040569
63.258955 -0.280830
-143.067458 26.061484
-110.709733 91.040362
63.841044 -0.029019
-143.381807 26.374246
-110.956677 90.935221
64.301813 0.455868
-143.722582 26.719795
-111.049675 90.691243
64.679488 1.126284
-144.083674 27.055950
-111.017372 90.330613
65.037856 1.902875
-144.459119 27.324047
-110.905442 89.918356
65.478034 2.659173
-144.843942 27.475385
-110.765202 89.519762
66.129468 3.231387
-145.232035 27.490846
-110.645857 89.177107
67.076064 3.507977
-145.613192 27.382966
-110.588952 88.909533
68.271088 3.532148
-145.972241 27.184807
-110.624717 88.713929
69.589971 3.438269
-146.290907 26.936269
-110.769369 88.559506
70.927332 3.335985
-146.551672 26.672340
-111.024215 88.394052
72.220480 3.282728
-146.742496 26.409817
-111.378749 88.177295
73.436006 3.301929
-146.860913 26.139178
-111.819431 87.920580
74.557435 3.400176
-146.916039 25.834981
-112.335573 87.678830
75.582386 3.569382
-146.926488 25.475021
-112.913691 87.510097
76.526516 3.774491
-146.912985 25.055514
-113.530018 87.452327
77.428664 3.936473
-146.889581 24.597177
-114.149012 87.518333
78.341216 3.939256
-146.860048 24.138243
-114.726355 87.694862
79.292558 3.691375
-146.820450 23.720075
-115.212922 87.944149
80.249028 3.208625
-146.764205 23.373419
-115.559752 88.212192
81.138362 2.594269
-146.686573 23.110746
-115.731637 88.449326
81.896456 1.958580
-146.587563 22.928935
-115.731333 88.636221
82.484323 1.384473
-146.472122 22.815706
-115.604558 88.784228
82.886521 0.926202
-146.345406 22.752283
-115.414780 88.915240
83.106066 0.610904
-146.203944 22.720004
-115.219648 89.050101
83.162437 0.435041
-146.030916 22.709535
-115.059169 89.200879
83.094151 0.360834
-145.802895 22.721330
-114.948247 89.361955
82.964250 0.314678
-145.501511 22.755957
-114.870419 89.509893
82.854478 0.204214
-145.119575 22.803421
-114.777476 89.608253
82.827406 -0.023198
-144.660839 22.841710
-114.606568 89.618565
82.879244 -0.322366
-144.137335 22.846084
-114.314929 89.519513
82.955229 -0.584514
-143.566666 22.794379
-113.894567 89.311548
82.998536 -0.708122
-142.969254 22.665553
-113.355155 89.003067
82.973631 -0.630881
-142.364563 22.445743
-112.711487 88.601372
82.867020 -0.331039
-141.768843 22.138145
-111.984369 88.108211
82.684002 0.180491
-141.197832 21.763844
-111.200603 87.517055
82.450738 0.863420
-140.671285 21.355588
-110.384885 86.819120
82.220808 1.642093
-140.213663 20.953227
-109.551083 86.007482
82.076863 2.401575
-139.849495 20.602685
-108.711771 85.082566
82.107942 3.014147
-139.596097 20.355259
-107.910885 84.071870
82.357524 3.409151
-139.457713 20.257736
-107.229555 83.041491
82.796789 3.615266
-139.422997 20.338029
-106.744763 82.076263
83.363268 3.707280
-139.465464 20.602244
-106.495697 81.252773
84.001643 3.741545
-139.546675 21.039977
-106.482448 80.624674
84.672693 3.740995
-139.620962 21.626320
-106.680574 80.218385
85.348630 3.706499
-139.639759 22.322978
-107.056850 80.033513
86.010235 3.626899
-139.556722 23.086715
-107.581442 80.039883
86.648453 3.479603
-139.334640 23.882346
-108.237530 80.183689
76.875107 0.046282
-134.221175 24.804659
-110.693248 82.834220
77.680534 -0.067933
-133.874954 25.153267
-110.925953 82.447885
78.583639 -0.284166
-133.527944 25.576243
-111.263385 82.173202
79.566306 -0.639555
-133.149402 26.036920
-111.683366 81.991669
80.614759 -1.174758
-132.707912 26.502999
-112.180475 81.886025
81.712234 -1.914638
-132.175804 26.952969
-112.763808 81.863819
82.821101 -2.831716
-131.528728 27.371428
-113.438908 81.942668
83.878495 -3.842037
-130.743923 27.742668
-114.197576 82.120562
84.818130 -4.851096
-129.805687 28.050729
-115.019958 82.368347
85.590219 -5.790194
-128.718251 28.285570
-115.879429 82.637057
86.166111 -6.622645
-127.511390 28.444555
-116.746846 82.866271
86.533760 -7.336479
-126.230147 28.524380
-117.594220 82.991263
86.694123 -7.939860
-124.920076 28.512051
-118.397025 82.953575
86.662816 -8.463738
-123.619427 28.382615
-119.134155 82.722574
86.476220 -8.969406
-122.359569 28.107195
-119.787250 82.309942
86.192091 -9.543699
-121.169592 27.668787
-120.341328 81.748967
85.869405 -10.256867
-120.079959 27.072638
-120.786171 81.066927
85.532738 -11.097490
-119.124988 26.346489
-121.117146 80.281140
85.172314 -11.975326
-118.343440 25.537039
-121.335293 79.403705
84.775544 -12.786318
-117.768908 24.700245
-121.447645 78.440838
84.343302 -13.454478
-117.413174 23.883917
-121.468859 77.392065
83.888973 -13.940902
-117.257132 23.113210
-121.423282 76.257591
83.433468 -14.240735
-117.253684 22.387168
-121.345425 75.059642
83.005176 -14.382816
-117.339456 21.686243
-121.277068 73.859604
82.644609 -14.432657
-117.452032 20.983427
-121.258909 72.738303
82.407488 -14.491582
-117.548564 20.257016
-121.319835 71.764970
82.353526 -14.675082
-117.616804 19.507481
-121.470288 70.990964
82.512254 -15.056405
-117.669416 18.768822
-121.700514 70.448349
82.854093 -15.616528
-117.726337 18.098725
-121.982151 70.138286
83.309550 -16.272930
-117.801081 17.552254
-122.272722 70.023711
83.806087 -16.938615
-117.897223 17.161838
-122.523347 70.039187
84.284513 -17.547183
-118.011144 16.934238
-122.690256 70.125111
84.700392 -18.054933
-118.136200 16.855400
-122.746145 70.262235
85.021939 -18.437978
-118.266806 16.889726
-122.683992 70.465799
85.230788 -18.693312
-118.400856 16.982387
-122.514234 70.761542
85.326601 -18.846443
-118.538995 17.078749
-122.260185 71.176815
85.330112 -18.957523
-118.681127 17.150578
-121.952065 71.731654
85.271743 -19.100201
-118.825410 17.202927
-121.620120 72.423280
85.156403 -19.300142
-118.970257 17.256119
-121.288625 73.216645
84.940199 -19.498868
-119.113558 17.325129
-120.973378 74.049433
84.556752 -19.597689
-119.248669 17.410880
-120.684301 74.858965
83.952090 -19.511972
-119.361415 17.496998
-120.429170 75.613421
83.098581 -19.191219
-119.430486 17.546752
-120.215175 76.310817
81.996872 -18.620427
-119.430854 17.507432
-120.049926 76.959723
80.678804 -17.823470
-119.338278 17.327046
-119.940356 77.566740
79.215325 -16.875168
-119.133585 16.979062
-119.888422 78.126948
77.723478 -15.911056
-118.807719 16.479196
-119.887493 78.619085
76.356432 -15.111888
-118.364760 15.880902
-119.923130 79.006368
75.260183 -14.645534
-117.817328 15.255919
-119.977081 79.246102
74.515690 -14.591876
-117.177116 14.670252
-120.025461 79.317552
74.134867 -14.940231
-116.448234 14.163122
-120.029340 79.248658
74.101599 -15.648165
-115.626319 13.741060
-119.937905 79.103056
74.395548 -16.677070
-114.700310 13.385786
-119.708216 78.946577
74.995038 -17.999279
-113.651594 13.066539
-119.321965 78.825256
75.873718 -19.597019
-112.450528 12.757319
-118.791786 78.758591
77.001971 -21.463719
-111.060240 12.453633
-118.159645 78.742912
78.354149 -23.605996
-109.455175 12.178901
-117.489889 78.752907
79.913666 -26.040634
-107.644402 11.979495
-116.854702 78.745840
81.659730 -28.769884
-105.681497 11.905891
-116.308528 78.686785
83.528144 -31.724644
-103.654429 11.987115
-115.868621 78.581728
85.392965 -34.742098
-101.661124 12.220559
-115.525600 78.471551
87.110195 -37.632563
-99.781689 12.576375
-115.264155 78.394301
88.565914 -40.248607
-98.059984 13.005797
-115.069085 78.358309
89.691013 -42.503335
-96.503881 13.455998
-114.922672 78.340311
90.455933 -44.358757
-95.101396 13.885290
-114.802001 78.299025
90.862897 -45.810845
-93.837203 14.265210
-114.678265 78.183258
90.942500 -46.884436
-92.702160 14.574703
-114.516952 77.936524
90.753571 -47.637093
-91.701218 14.798163
-114.278013 77.519338
90.375696 -48.154341
-90.856229 14.926733
-113.920404 76.938790
89.882481 -48.517608
-90.195434 14.959719
-113.412442 76.239544
89.304953 -48.756782
-89.736321 14.900899
-112.739202 75.466017
88.634675 -48.852978
-89.476463 14.753362
-111.904687 74.639553
87.860322 -48.784102
-89.398134 14.523163
-110.931749 73.761035
86.987213 -48.548704
-89.476955 14.226249
-109.859439 72.825690
86.036688 -48.164417
-89.680973 13.882001
-108.735940 71.829675
85.039158 -47.658871
-89.963962 13.496555
-107.608412 70.769663
84.031326 -47.066746
-90.267047 13.056062
-106.516764 69.654641
83.060081 -46.435845
-90.531842 12.538579
-105.496184 68.527046
82.188435 -45.835403
-90.716959 11.932584
-104.578646 67.454161
81.487243 -45.345186
-90.805363 11.241866
-103.786147 66.493284
80.994730 -45.003274
-90.799254 10.476828
-103.124810 65.674429
80.675944 -44.757606
-90.712312 9.650050
-102.584385 65.006710
80.449174 -44.506226
-90.564756 8.781458
-102.140744 64.485934
80.241519 -44.169378
-90.376467 7.897741
-101.759193 64.094528
80.015430 -43.717996
-90.156726 7.019092
-101.398887 63.803462
79.768848 -43.168683
-89.896916 6.148839
-101.024902 63.590446
79.527423 -42.572659
-89.570472 5.277196
-100.628318 63.467981
79.338369 -42.009246
-89.141733 4.389859
-100.230684 63.477300
79.267438 -41.583257
-88.582201 3.475843
-99.866612 63.652890
79.392179 -41.417163
-87.886478 2.538377
-99.567308 64.008438
79.774545 -41.617726
-87.076215 1.603144
-99.351982 64.541486
80.408554 -42.211841
-86.190054 0.717556
-99.223744 65.228307
81.204980 -43.124328
-85.270104 -0.062346
-99.170207 66.015321
82.045982 -44.236928
-84.352482 -0.693979
-99.171400 66.825538
82.831001 -45.439279
-83.461549 -1.160914
-99.216972 67.586333
83.485666 -46.641543
-82.605581 -1.469316
-99.321975 68.264720
83.956499 -47.772823
-81.774007 -1.647036
-99.518186 68.867038
84.209207 -48.782058
-80.938899 -1.748692
-99.829700 69.406954
84.233169 -49.643616
-80.063703 -1.847911
-100.260382 69.890776
84.048174 -50.365370
-79.119448 -2.010997
-100.794253 70.318150
82.254825 -46.115421
-79.114128 -4.612862
-102.114071 70.189349
82.667222 -46.998318
-78.345666 -4.621933
-102.179524 70.666993
82.989275 -47.918435
-77.570529 -4.474589
-102.326559 71.138306
83.226358 -48.862585
-76.786537 -4.230501
-102.580830 71.623251
83.391719 -49.826375
-75.993542 -3.950046
-102.948536 72.114807
83.486932 -50.792276
-75.200724 -3.669347
-103.419117 72.578410
83.485497 -51.707307
-74.432426 -3.388813
-103.968868 72.956564
83.344209 -52.495514
-73.718703 -3.090720
-104.565418 73.182498
83.026998 -53.090740
-73.080608 -2.758322
-105.173821 73.207627
82.518223 -53.456170
-72.523320 -2.382634
-105.762162 73.024518
81.825606 -53.587386
-72.036158 -1.967230
-106.306029 72.663800
80.978827 -53.508166
-71.596563 -1.531449
-106.791961 72.176745
80.027418 -53.266901
-71.178041 -1.107211
-107.215828 71.619262
79.037982 -52.935044
-70.763347 -0.725546
-107.577473 71.039681
78.086985 -52.600553
-70.360353 -0.393978
-107.876682 70.470269
77.242658 -52.343847
-70.005900 -0.085637
-108.112767 69.923697
76.535767 -52.197133
-69.748007 0.241567
-108.285478 69.400222
75.950473 -52.136070
-69.623479 0.616851
-108.391938 68.909025
75.449275 -52.117027
-69.646680 1.041786
-108.421870 68.482369
74.998014 -52.107776
-69.807185 1.488600
-108.362555 68.161484
74.574687 -52.094117
-70.071712 1.906612
-108.214582 67.978088
74.167281 -52.073518
-70.390008 2.232236
-108.005886 67.954331
73.771845 -52.050510
-70.707458 2.404088
-107.792344 68.108413
73.395784 -52.040058
-70.985153 2.388430
-107.643171 68.449517
73.064757 -52.076822
-71.217343 2.205181
-107.620967 68.967183
72.818189 -52.210688
-71.429319 1.923650
-107.765389 69.631888
72.675283 -52.468934
-71.657124 1.625608
-108.082760 70.416234
72.590088 -52.806667
-71.926910 1.370066
-108.542705 71.313185
72.468180 -53.121912
-72.243198 1.178235
-109.083357 72.321228
72.222756 -53.314596
-72.586558 1.032673
-109.623246 73.418137
71.801714 -53.317102
-72.919021 0.881716
-110.077534 74.558088
71.186820 -53.095581
-73.194948 0.649942
-110.376178 75.687895
70.385769 -52.645442
-73.373681 0.261171
-110.478162 76.760730
69.429647 -51.996117
-73.428626 -0.326638
-110.375822 77.738256
68.376415 -51.220591
-73.349082 -1.101938
-110.087614 78.591022
67.313089 -50.435394
-73.138370 -2.016172
-109.641527 79.310445
66.339698 -49.775196
-72.811068 -3.011572
-109.059102 79.917567
65.524540 -49.333500
-72.388415 -4.035318
-108.352792 80.442529
64.868694 -49.115909
-71.893533 -5.045296
-107.532767 80.893792
64.329857 -49.069449
-71.347896 -6.016979
-106.611881 81.248519
63.861002 -49.132671
-70.768504 -6.949768
-105.607653 81.462211
63.423931 -49.256956
-70.164509 -7.863992
-104.543592 81.482324
62.989454 -49.414300
-69.534319 -8.781776
-103.448862 81.258508
62.538576 -49.601621
-68.869019 -9.707600
-102.353574 80.753253
62.069436 -49.840134
-68.164078 -10.629186
-101.279175 79.959795
61.607579 -50.174290
-67.430376 -11.525758
-100.230841 78.913221
61.209440 -50.667164
-66.695535 -12.370103
-99.198948 77.672438
60.941038 -51.374283
-65.996046 -13.132395
-98.164394 76.292237
60.824223 -52.291159
-65.366796 -13.788890
-97.102781 74.811844
60.808418 -53.333202
-64.833663 -14.330478
-95.989506 73.255866
60.810779 -54.383535
-64.409365 -14.763763
-94.808101 71.637754
60.761511 -55.342997
-64.090344 -15.099098
-93.559928 69.965064
60.619935 -56.147877
-63.855295 -15.337263
-92.268002 68.251415
60.374769 -56.767435
-63.671154 -15.472894
-90.968894 66.537565
60.043929 -57.200987
-63.506381 -15.504563
-89.701153 64.902931
59.676156 -57.480511
-63.344046 -15.435796
-88.503194 63.447162
59.349896 -57.672676
-63.187394 -15.272849
-87.415477 62.261898
59.155433 -57.864952
-63.054788 -15.027988
-86.477724 61.413548
59.150200 -58.124087
-62.968411 -14.726618
-85.721667 60.931323
59.313340 -58.449781
-62.943400 -14.409632
-85.163340 60.798270
59.563449 -58.787303
-62.980923 -14.123122
-84.798489 60.951621
59.811478 -59.075242
-63.067176 -13.900270
-84.603994 61.301341
59.990359 -59.270961
-63.177406 -13.756378
-84.547015 61.769666
60.064108 -59.357227
-63.280862 -13.700519
-84.596866 62.321738
60.029168 -59.343298
-63.345734 -13.744314
-84.728303 62.954578
59.913191 -59.265296
-63.345336 -13.900948
-84.916099 63.668537
59.771742 -59.185217
-63.263366 -14.181136
-85.130583 64.451354
59.680296 -59.184451
-63.093430 -14.594085
-85.338222 65.274144
59.711023 -59.340518
-62.832187 -15.152822
-85.504616 66.092231
59.888321 -59.681342
-62.473497 -15.872599
-85.597991 66.848673
60.166314 -60.162617
-62.011381 -16.753917
-85.593752 67.487831
60.463761 -60.703030
-61.447277 -17.768227
-85.479911 67.984997
60.706660 -61.227478
-60.788889 -18.869352
-85.261194 68.369029
60.846986 -61.687434
-60.042710 -20.015919
-84.959918 68.709357
60.864065 -62.063456
-59.211411 -21.181677
-84.610983 69.080109
60.762483 -62.363141
-58.299053 -22.352425
-84.252006 69.530300
60.573549 -62.621850
-57.319774 -23.517992
-83.915010 70.073116
60.358960 -62.905227
-56.301520 -24.667781
-83.622713 70.689114
60.200620 -63.297889
-55.282760 -25.789260
-83.386431 71.333483
60.155811 -63.857670
-54.313487 -26.857896
-83.201882 71.949020
60.203987 -64.562054
-53.458395 -27.827057
-83.044543 72.490396
60.266520 -65.327366
-52.782756 -28.643195
-82.870609 72.943006
60.269986 -66.070843
-52.327861 -29.274692
-82.625972 73.314984
60.177118 -66.740005
-52.096568 -29.727636
-82.260403 73.619399
59.987547 -67.312639
-52.051986 -30.046395
-81.740308 73.865904
59.728982 -67.788974
-52.126957 -30.304739
-81.050967 74.056214
59.451521 -68.188713
-52.242155 -30.589852
-80.190080 74.177625
59.226997 -68.553420
-52.328245 -30.980807
-79.161342 74.198857
59.145295 -68.944281
-52.345504 -31.523925
-77.972792 74.079036
59.289832 -69.418689
-52.291916 -32.214518
-76.641242 73.791888
59.683279 -69.980594
-52.190401 -33.004922
-75.195266 73.338520
60.263475 -70.561832
-52.065610 -33.834538
-73.668249 72.730433
60.930976 -71.069920
-51.929771 -34.655154
-72.088636 71.967864
61.596751 -71.433666
-51.779230 -35.443471
-70.480096 71.038631
62.194917 -71.614573
-51.595939 -36.205705
-68.872159 69.935083
62.679671 -71.602662
-51.352447 -36.976082
-67.306821 68.668688
63.023715 -71.412537
-51.022974 -37.805807
-65.828885 67.266253
63.223880 -71.083746
-50.602887 -38.736798
-64.472230 65.761036
63.311674 -70.683361
-50.129870 -39.766196
-63.260256 64.198329
63.353040 -70.300629
-49.683986 -40.835947
-62.213125 62.641481
52.839933 -71.471080
-47.163411 -43.283773
-60.871370 64.026227
53.008749 -70.988745
-47.067104 -44.218315
-58.605103 61.914276
53.174270 -70.403081
-46.896357 -45.179751
-56.493985 59.759266
53.385911 -69.800570
-46.654026 -46.175645
-54.678115 57.712517
53.678321 -69.255079
-46.376500 -47.189778
-53.256209 55.896144
54.021203 -68.777393
-46.142621 -48.168785
-52.274780 54.385971
54.338023 -68.329467
-46.059404 -49.033571
-51.724616 53.206872
54.561679 -67.874378
-46.229373 -49.709496
-51.540345 52.332773
54.656619 -67.395682
-46.725232 -50.145942
-51.606238 51.689766
54.616094 -66.893821
-47.576343 -50.321432
-51.781303 51.176091
54.456071 -66.380368
-48.763171 -50.241145
-51.951904 50.711539
54.217370 -65.881179
-50.220389 -49.931056
-52.085551 50.290467
53.977353 -65.448677
-51.852954 -49.429379
-52.227351 49.979091
53.857898 -65.169143
-53.565520 -48.769821
-52.449610 49.866415
53.999566 -65.138305
-55.290426 -47.958099
-52.810710 50.025430
54.489587 -65.399536
-56.987360 -46.972169
-53.337363 50.497655
55.317674 -65.911201
-58.621640 -45.793629
-54.020339 51.285717
56.409448 -66.582002
-60.152873 -44.433867
-54.813914 52.341812
57.667906 -67.309741
-61.538462 -42.939859
-55.638155 53.560540
58.991580 -67.997039
-62.739667 -41.388449
-56.390651 54.794860
60.284249 -68.559431
-63.723662 -39.877454
-56.976094 55.899144
61.469662 -68.938771
-64.463424 -38.515944
-57.347043 56.779339
62.510159 -69.120494
-64.940723 -37.407716
-57.525413 57.417244
63.416331 -69.141795
-65.154431 -36.622030
-57.575311 57.850791
64.229679 -69.074391
-65.126071 -36.172464
-57.555921 58.137498
64.972541 -68.976024
-64.892902 -36.031958
-57.493807 58.327419
65.605454 -68.846268
-64.494079 -36.165147
-57.377382 58.443632
66.054165 -68.646243
-63.959186 -36.549061
-57.162206 58.472944
66.264117 -68.345710
-63.302337 -37.179479
-56.781238 58.378497
66.221769 -67.942977
-62.521611 -38.067653
-56.160526 58.125471
65.950417 -67.464598
-61.603043 -39.232238
-55.238444 57.697785
65.499630 -66.960409
-60.528672 -40.688121
-53.986559 57.101940
64.937878 -66.499537
-59.287206 -42.426502
-52.433584 56.371841
64.348701 -66.165529
-57.884376 -44.389700
-50.671432 55.567834
63.823254 -66.043785
-56.350708 -46.468111
-48.827008 54.756190
63.438544 -66.193244
-54.745933 -48.525043
-47.024291 53.984346
63.224647 -66.609752
-53.154628 -50.425839
-45.359423 53.268877
63.160404 -67.222879
-51.673802 -52.057410
-43.894478 52.602126
63.204189 -67.935755
-50.398841 -53.336774
-42.665444 51.969503
63.316567 -68.660278
-49.411780 -54.214325
-41.689642 51.359453
63.466419 -69.332537
-48.771753 -54.677138
-40.963243 50.759620
63.630912 -69.916191
-48.507327 -54.744363
-40.462908 50.154804
63.797695 -70.402035
-48.615381 -54.447697
-40.164692 49.539150
63.971546 -70.806369
-49.072853 -53.815386
-40.063531 48.928638
64.180679 -71.168109
-49.856674 -52.870611
-40.166749 48.351960
64.469936 -71.535192
-50.957514 -51.630041
-40.474713 47.830910
64.868056 -71.930153
-52.375273 -50.103220
-40.974893 47.373402
65.355850 -72.324615
-54.099033 -48.300207
-41.655072 46.982117
65.883425 -72.665545
-56.086952 -46.244974
-42.518918 46.665628
66.406788 -72.915642
-58.257825 -43.987762
-43.582424 46.437566
66.902586 -73.066778
-60.498032 -41.603002
-44.854133 46.306336
67.364155 -73.130963
-62.680566 -39.167805
-46.321825 46.271676
67.795219 -73.128530
-64.682856 -36.749062
-47.962483 46.337501
68.209674 -73.086071
-66.395220 -34.415775
-49.768983 46.532962
68.637160 -73.041664
-67.730032 -32.248212
-51.756436 46.914119
69.123499 -73.045770
-68.635309 -30.329107
-53.936236 47.539320
69.708058 -73.143823
-69.100968 -28.730176
-56.291984 48.446311
70.377960 -73.338778
-69.148089 -27.507690
-58.772055 49.644568
71.061175 -73.583159
-68.809044 -26.705440
-61.294690 51.113158
71.675116 -73.817248
-68.115971 -26.350423
-63.761807 52.798029
72.161802 -73.994404
-67.109075 -26.431309
-66.073728 54.613248
72.493912 -74.082361
-65.852095 -26.881689
-68.138728 56.449301
72.670255 -74.062540
-64.426958 -27.600268
-69.883004 58.191481
72.714936 -73.936458
-62.912860 -28.487761
-71.269371 59.749504
72.681271 -73.734829
-61.373926 -29.466485
-72.314457 61.084128
72.655522 -73.526942
-59.860895 -30.479846
-73.073957 62.204270
72.748111 -73.418744
-58.419834 -31.481028
-73.607242 63.144452
73.060596 -73.521212
-57.095092 -32.424533
-73.958374 63.946159
73.641773 -73.896559
-55.922757 -33.265959
-74.157216 64.645013
74.484630 -74.547655
-54.930840 -33.956874
-74.225583 65.263115
75.555479 -75.448788
-54.148582 -34.436421
-74.177912 65.804139
76.810001 -76.564286
-53.599131 -34.646487
-74.016762 66.248495
78.196750 -77.852376
-53.279291 -34.560873
-73.730815 66.551895
79.659286 -79.264817
-53.152643 -34.197235
-73.308035 66.657544
81.143448 -80.753308
-53.158218 -33.609179
-72.768381 66.530427
82.608633 -82.285006
-53.225516 -32.869144
-72.185926 66.193974
84.037270 -83.858295
-53.287684 -32.054360
-71.664012 65.726231
85.428595 -85.496815
-53.287734 -31.241066
-71.294850 65.225583
86.766390 -87.208083
-53.183325 -30.496197
-71.137538 64.780427
87.986593 -88.937296
-52.960096 -29.856821
-71.212603 64.452214
88.998686 -90.579229
-52.635803 -29.322832
-71.501784 64.264277
89.731409 -92.024724
-52.241507 -28.878717
-71.946522 64.191157
90.152240 -93.187175
-51.801897 -28.515683
-72.447657 64.153808
90.264542 -94.008733
-51.326280 -28.238411
-72.877065 64.035275
90.099090 -94.461882
-50.805297 -28.063472
-73.113102 63.727643
89.709188 -94.553345
-50.212017 -28.016128
-73.093899 63.191625
89.169413 -94.326676
-49.511546 -28.123513
-72.845168 62.476536
88.569943 -93.852645
-48.686110 -28.394146
-72.455265 61.684058
87.994784 -93.198034
-47.772089 -28.786953
-72.033932 60.923003
87.488757 -92.391211
-46.868550 -29.207859
-71.683534 60.281911
87.050177 -91.425909
-46.095101 -29.548354
-71.483972 59.816434
86.658543 -90.297494
-45.545344 -29.721949
-71.484760 59.545708
86.297062 -89.025662
-45.266485 -29.675577
-71.701398 59.458445
85.956635 -87.656023
-45.255958 -29.388511
-72.115676 59.526803
85.631576 -86.252929
-45.465340 -28.872821
-72.682613 59.717066
85.318096 -84.891404
-45.813756 -28.173094
-73.355259 60.001672
85.019188 -83.649154
-46.222931 -27.346536
-74.127371 60.386751
84.751998 -82.597523
-46.673398 -26.417514
-75.044754 60.917953
84.548502 -81.792185
-47.229445 -25.351051
-76.163851 61.640148
84.439785 -81.259070
-47.995301 -24.080779
-77.511672 62.559460
81.439966 -76.390031
-55.813639 -27.268323
-70.594057 57.780128
81.005349 -75.078832
-56.637422 -26.386525
-71.102230 58.148886
80.710235 -74.010532
-57.513328 -25.358849
-71.795891 58.717091
80.580631 -73.238556
-58.420455 -24.214652
-72.730757 59.506231
80.609549 -72.758576
-59.371791 -22.965072
-73.928755 60.494206
80.750561 -72.513841
-60.416716 -21.588018
-75.381984 61.631019
80.935282 -72.431772
-61.609033 -20.043972
-77.061168 62.864555
81.095841 -72.451258
-62.970554 -18.307859
-78.912748 64.143662
81.179961 -72.528023
-64.479920 -16.386858
-80.851396 65.404103
81.157883 -72.631842
-66.077926 -14.322923
-82.766249 66.567489
81.026860 -72.747716
-67.679688 -12.187487
-84.549180 67.562255
80.816267 -72.882555
-69.191929 -10.070741
-86.133063 68.351511
80.587865 -73.069421
-70.535047 -8.063147
-87.508181 68.937923
80.415808 -73.351403
-71.666977 -6.226764
-88.705981 69.342925
80.337935 -73.736512
-72.593519 -4.572999
-89.775498 69.596040
80.322937 -74.169631
-73.349217 -3.077238
-90.764376 69.738243
80.302967 -74.567757
-73.967885 -1.715840
-91.704711 69.813178
80.222188 -74.865622
-74.468117 -0.487013
-92.605428 69.846328
80.055474 -75.030422
-74.851513 0.587495
-93.450848 69.832068
79.805244 -75.057567
-75.103764 1.466905
-94.204325 69.732436
79.493553 -74.964285
-75.195984 2.096376
-94.821331 69.487789
79.158485 -74.788763
-75.090241 2.416988
-95.275325 69.042907
78.854257 -74.591627
-74.756692 2.390067
-95.583106 68.378894
78.645121 -74.447562
-74.200026 2.030211
-95.799181 67.525813
78.582910 -74.418635
-73.469477 1.410165
-95.984893 66.552403
78.677104 -74.519425
-72.640104 0.627977
-96.186016 65.538553
78.896986 -74.714513
-71.788996 -0.225287
-96.426823 64.543864
79.202012 -74.948119
-70.981269 -1.081015
-96.710835 63.592233
79.560603 -75.166207
-70.262705 -1.898241
-97.021694 62.669948
79.952291 -75.324526
-69.654830 -2.663996
-97.325183 61.728606
80.364809 -75.392134
-69.154971 -3.387551
-97.578493 60.695454
80.795279 -75.356079
-68.751136 -4.080563
-97.752198 59.502481
81.255882 -75.224357
-68.455692 -4.719975
-97.858700 58.139237
81.775384 -75.024122
-68.327094 -5.225336
-97.960570 56.692882
82.385014 -74.790367
-68.451281 -5.478296
-98.144567 55.322839
83.085921 -74.534576
-68.906894 -5.361608
-98.489838 54.196770
83.825713 -74.218110
-69.740789 -4.792481
-99.052028 53.443428
84.517312 -73.770751
-70.957005 -3.744410
-99.860829 53.131660
85.074268 -73.128050
-72.516257 -2.256272
-100.921366 53.264026
85.431524 -72.252966
-74.343353 -0.427222
-102.212988 53.777639
85.553151 -71.141507
-76.343689 1.606243
-103.686228 54.554497
85.435955 -69.819386
-78.430535 3.711245
-105.264195 55.453133
85.112107 -68.337739
-80.547355 5.795410
-106.859084 56.359314
84.647858 -66.773572
-82.665083 7.810766
-108.404921 57.221526
84.131224 -65.222349
-84.768600 9.739519
-109.873185 58.040438
83.643607 -63.767411
-86.848848 11.582886
-111.255223 58.829448
83.226179 -62.439202
-88.895361 13.348873
-112.542671 59.587878
82.878734 -61.212684
-90.888393 15.038853
-113.722862 60.295456
82.589688 -60.046567
-92.794670 16.637427
-114.783419 60.916551
82.357157 -58.917314
-94.569619 18.109540
-115.714464 61.406428
82.191048 -57.829967
-96.167212 19.410198
-116.501542 61.722022
82.105952 -56.810768
-97.552446 20.505604
-117.115117 61.832452
82.116274 -55.898989
-98.702906 21.382603
-117.515216 61.720236
82.237226 -55.146150
-99.603055 22.038440
-117.676432 61.387590
82.486692 -54.612475
-100.247074 22.475809
-117.611251 60.871844
82.879238 -54.348296
-100.646497 22.707920
-117.364077 60.237140
83.407056 -54.357994
-100.830169 22.757610
-116.989211 59.545107
84.025699 -54.580053
-100.835087 22.646257
-116.537022 58.833803
84.667914 -54.919186
-100.695442 22.382090
-116.047049 58.116070
85.266347 -55.293259
-100.437910 21.962591
-115.539398 57.396211
85.766898 -55.654026
-100.086443 21.397987
-115.007333 56.686215
86.136264 -55.985269
-99.666543 20.727438
-114.420641 55.998455
86.367621 -56.294717
-99.200269 20.000450
-113.736891 55.327569
86.485398 -56.608682
-98.703329 19.254384
-112.917986 54.654956
86.546670 -56.968698
-98.192908 18.515329
-111.955467 53.980350
86.631651 -57.420951
-97.699061 17.809414
-110.884966 53.338796
86.816602 -57.991836
-97.267237 17.165576
-109.770319 52.776079
87.139344 -58.663579
-96.948688 16.607177
-108.678891 52.325030
87.590774 -59.383633
-96.788797 16.149504
-107.669642 52.013008
88.135271 -60.096263
-96.822139 15.814707
-106.793865 51.875892
88.732390 -60.758597
-97.070019 15.640667
-106.093170 51.943771
89.348431 -61.339396
-97.534839 15.660231
-105.586516 52.210344
89.960499 -61.814896
-98.196461 15.875981
-105.257221 52.617340
90.558796 -62.169982
-99.015954 16.255771
-105.056496 53.066770
91.148213 -62.403547
-99.945565 16.744951
-104.930473 53.461100
91.744355 -62.531258
-100.940911 17.283726
-104.852124 53.746465
92.357499 -62.575611
-101.968926 17.819029
-104.821196 53.916060
92.965779 -62.537836
-103.007288 18.308133
-104.845068 53.992098
93.505687 -62.380968
-104.040639 18.723919
-104.928830 54.016488
93.898273 -62.050314
-105.060676 19.066398
-105.069528 54.035115
94.080442 -61.500882
-106.065390 19.359190
-105.251221 54.077140
94.018780 -60.710046
-107.051912 19.626356
-105.443477 54.143894
93.709322 -59.678655
-108.009633 19.875025
-105.601808 54.204832
93.174040 -58.430787
-108.918686 20.092662
-105.671666 54.199246
92.459750 -57.018928
-109.753561 20.253205
-105.604254 54.054929
91.637644 -55.533166
-110.490496 20.326712
-105.388111 53.734093
90.794719 -54.098774
-111.116119 20.288701
-105.072576 53.282879
90.007897 -52.840565
-111.635750 20.131205
-104.748105 52.828623
89.310609 -51.825843
-112.079666 19.881308
-104.505801 52.524540
88.694671 -51.053889
-112.498079 19.605566
-104.413142 52.493413
88.141650 -50.494080
-112.941642 19.382234
-104.509533 52.802132
87.639698 -50.112663
-113.444173 19.271733
-104.808589 53.455487
87.182341 -49.878135
-114.017285 19.306300
-105.297006 54.393643
86.763121 -49.761687
-114.652226 19.491515
-105.930246 55.494398
86.376630 -49.745316
-115.325120 19.810619
-106.634200 56.594050
86.025800 -49.834743
-116.004441 20.226542
-107.325663 57.540963
85.727513 -50.063994
-116.660822 20.688421
-107.951617 58.264542
85.504602 -50.478168
-117.276843 21.158130
-108.509468 58.790327
85.359795 -51.092658
-117.848128 21.639125
-109.022965 59.184639
85.255810 -51.861927
-118.373116 22.170160
-109.510981 59.502863
79.203678 -40.857245
-127.009184 22.132831
-108.156355 56.580324
79.040518 -41.421225
-127.814164 22.666282
-108.687292 57.300705
79.099050 -42.297182
-128.514465 23.133917
-109.159602 57.903467
79.320307 -43.401111
-129.111869 23.521785
-109.623810 58.440828
79.606844 -44.607437
-129.606003 23.851282
-110.115228 58.942744
79.852908 -45.788041
-129.991724 24.163225
-110.638928 59.407286
79.973053 -46.844273
-130.261532 24.500611
-111.169375 59.807105
79.918624 -47.723305
-130.408095 24.896079
-111.654811 60.095669
79.680673 -48.418020
-130.426169 25.361276
-112.024793 60.214710
79.284108 -48.955344
-130.315624 25.879528
-112.201674 60.106045
78.778035 -49.381144
-130.084614 26.408968
-112.118037 59.725106
78.222840 -49.745395
-129.749041 26.898708
-111.746522 59.065659
77.671979 -50.086206
-129.325044 27.312571
-111.134415 58.196589
77.151590 -50.411607
-128.822322 27.643965
-110.389182 57.249942
76.653175 -50.692290
-128.248011 27.908631
-109.624041 56.362238
76.147220 -50.879141
-127.614520 28.126672
-108.922936 55.631495
75.602087 -50.930884
-126.941747 28.309547
-108.336322 55.105947
74.995431 -50.831034
-126.254118 28.453435
-107.894942 54.798802
74.319063 -50.589018
-125.575674 28.537328
-107.621432 54.707510
73.582269 -50.233934
-124.924975 28.526934
-107.523937 54.811360
72.814335 -49.809725
-124.311434 28.387088
-107.579815 55.055185
72.061706 -49.371058
-123.736072 28.103934
-107.737448 55.356981
71.374803 -48.971144
-123.199139 27.703473
-107.950133 55.656656
70.786817 -48.638858
-122.709171 27.245568
-108.210679 55.958555
70.299721 -48.364223
-122.283835 26.800044
-108.534451 56.298266
69.891378 -48.110442
-121.943486 26.426778
-108.923842 56.687639
69.535363 -47.839609
-121.704566 26.166409
-109.362618 57.108097
69.217748 -47.530717
-121.576054 26.038688
-109.833098 57.536283
68.944421 -47.185211
-121.558553 26.045485
-110.327824 57.958193
68.740180 -46.825635
-121.646155 26.178932
-110.844474 58.359093
68.643756 -46.491834
-121.832856 26.436273
-111.373878 58.706415
68.700592 -46.233625
-122.122352 26.835023
-111.893101 58.942253
68.951311 -46.097270
-122.533308 27.415428
-112.377811 58.999380
69.414743 -46.106387
-123.095034 28.229729
-112.839462 58.845262
70.072428 -46.246664
-123.837416 29.326941
-113.346773 58.512904
70.870360 -46.471441
-124.779351 30.736565
-113.993235 58.077993
71.736737 -46.722782
-125.919757 32.453847
-114.856545 57.627910
72.598748 -46.947640
-127.233443 34.432270
-115.978543 57.244506
73.391516 -47.103051
-128.672654 36.587739
-117.358365 56.987840
74.062040 -47.155521
-130.174683 38.814076
-118.954728 56.882195
74.574191 -47.082833
-131.673609 41.004350
-120.693788 56.907426
74.916040 -46.881934
-133.109065 43.068067
-122.478324 56.994406
75.102857 -46.575618
-134.428861 44.939286
-124.200441 57.034525
75.164267 -46.201393
-135.590848 46.579800
-125.763741 56.919626
75.113848 -45.777204
-136.566362 47.977434
-127.112313 56.604069
74.932325 -45.278543
-137.341018 49.135792
-128.237015 56.129300
74.590127 -44.659310
-137.911906 50.061620
-129.150720 55.584197
74.079872 -43.887020
-138.284694 50.757747
-129.868504 55.057471
73.430361 -42.961146
-138.473672 51.222948
-130.404740 54.616283
72.702946 -41.915801
-138.504713 51.460012
-130.776644 54.303590
71.980934 -40.818283
-138.414708 51.485218
-131.004796 54.137789
71.358273 -39.765873
-138.243535 51.326108
-131.107976 54.110226
70.927526 -38.876433
-138.026233 51.011733
-131.095057 54.186114
70.763647 -38.267019
-137.792210 50.568006
-130.963925 54.319260
70.905097 -38.019275
-137.569313 50.018682
-130.717737 54.489471
71.340974 -38.144552
-137.386747 49.386825
-130.389831 54.741966
72.019575 -38.584104
-137.273565 48.693309
-130.040957 55.169367
72.871633 -39.245349
-137.254092 47.955373
-129.731434 55.852997
73.826813 -40.036296
-137.342354 47.191384
-129.501028 56.827220
74.820237 -40.882815
-137.537410 46.425795
-129.362091 58.075362
75.795215 -41.731820
-137.823820 45.682420
-129.298695 59.540523
76.707343 -42.550873
-138.177443 44.972056
-129.267897 61.137760
77.530771 -43.328907
-138.572833 44.287529
-129.205373 62.763918
78.263213 -44.073782
-138.990177 43.608646
-129.038540 64.310141
78.921898 -44.799044
-139.421556 42.911740
-128.706867 65.683088
79.523149 -45.495657
-139.875102 42.177682
-128.185904 66.835188
80.054009 -46.102517
-140.374276 41.396789
-127.498575 67.780342
80.468436 -46.514384
-140.950491 40.574321
-126.695659 68.566836
80.710479 -46.623666
-141.631797 39.737067
-125.829435 69.242366
80.735729 -46.354047
-142.434471 38.930812
-124.940818 69.838647
80.521413 -45.672589
-143.361096 38.205446
-124.057442 70.368089
80.069631 -44.589430
-144.402148 37.599675
-123.196782 70.825140
79.409273 -43.154633
-145.538776 37.133692
-122.371239 71.193055
78.597242 -41.453960
-146.747076 36.808002
-121.588432 71.448504
77.714063 -39.598578
-148.003867 36.606229
-120.847175 71.562939
76.846992 -37.701658
-149.291990 36.502625
-120.146417 71.521641
76.063200 -35.846874
-150.601066 36.475051
-119.511915 71.363497
75.394561 -34.075331
-151.921319 36.520072
-118.997957 71.183391
74.850075 -32.404923
-153.236658 36.656243
-118.652076 71.082669
74.437565 -30.855008
-154.524030 36.909079
-118.488364 71.125396
74.174382 -29.456191
-155.756419 37.293386
-118.488836 71.329522
74.085549 -28.247956
-156.905469 37.804351
-118.623993 71.689856
74.196578 -27.271616
-157.944532 38.415942
-118.869405 72.199758
74.527367 -26.564060
-158.853554 39.084960
-119.204951 72.845839
75.088502 -26.152261
-159.625169 39.759180
-119.607428 73.591271
75.877067 -26.045523
-160.268508 40.388616
-120.055184 74.380142
76.868641 -26.225080
-160.805378 40.941424
-120.551703 75.175423
78.009995 -26.638091
-161.259437 41.418347
-121.141670 75.990742
79.224708 -27.205462
-161.649433 41.850481
-121.884678 76.859970
80.429541 -27.838606
-161.990615 42.280599
-122.820359 77.795029
81.549143 -28.453959
-162.297847 42.742181
-123.959213 78.786852
82.523769 -28.981309
-162.587626 43.247579
-125.286332 79.821549
83.312643 -29.368669
-162.879948 43.789947
-126.761370 80.877472
83.896501 -29.587032
-163.199935 44.351003
-128.315862 81.910496
84.278779 -29.634356
-163.576320 44.907291
-129.854698 82.846380
84.480579 -29.534269
-164.032368 45.438890
-131.266659 83.590005
84.524511 -29.324226
-164.569833 45.943454
-132.448829 84.055302
84.414172 -29.033034
-165.161463 46.441558
-133.339871 84.205829
84.132127 -28.669595
-165.762849 46.961927
-133.927359 84.062286
83.659281 -28.234146
-166.329760 47.520032
-134.225180 83.675265
78.844120 -31.784167
-155.554292 41.642275
-127.540363 85.122001
78.583065 -31.611862
-155.787751 41.891944
-127.931094 85.046318
78.211256 -31.385044
-156.094948 42.115509
-128.218784 84.680866
77.693215 -31.094433
-156.450743 42.333504
-128.427108 84.097921
77.002958 -30.738508
-156.823469 42.566412
-128.579693 83.384358
76.136641 -30.326855
-157.183977 42.822490
-128.685070 82.614455
75.112103 -29.875884
-157.507942 43.094016
-128.734704 81.838032
73.964052 -29.404961
-157.774924 43.357159
-128.706431 81.075294
72.741047 -28.939343
-157.967037 43.573120
-128.567543 80.313297
71.505347 -28.520520
-158.067420 43.692566
-128.276304 79.504104
70.331234 -28.214021
-158.057624 43.666210
-127.784888 78.572594
69.293633 -28.097372
-157.915773 43.459019
-127.054986 77.446810
68.444632 -28.221908
-157.621425 43.057767
-126.096322 76.114719
67.797302 -28.581978
-157.166303 42.468041
-124.995330 74.665992
67.332442 -29.123025
-156.561833 41.708765
-123.887095 73.260430
67.013779 -29.767104
-155.839447 40.808851
-122.908764 72.066231
66.797921 -30.431513
-155.046015 39.803858
-122.173921 71.218864
66.641105 -31.041350
-154.237732 38.731243
-121.763719 70.801747
66.507666 -31.543098
-153.473673 37.625919
-121.721078 70.839802
66.381028 -31.919585
-152.808865 36.519441
-122.043317 71.303464
66.269778 -32.195638
-152.286890 35.444967
-122.676952 72.112040
66.199273 -32.422599
-151.935048 34.443664
-123.525640 73.137063
66.186442 -32.642150
-151.765567 33.564440
-124.481974 74.236475
66.210802 -32.849413
-151.780765 32.857254
-125.476684 75.324108
66.211656 -32.989744
-151.977572 32.365602
-126.492551 76.394966
66.113934 -32.987765
-152.350181 32.120189
-127.524570 77.473243
65.855021 -32.776597
-152.891989 32.134331
-128.551949 78.571134
65.401559 -32.315954
-153.597523 32.402704
-129.543870 79.687468
64.758964 -31.602552
-154.461977 32.905451
-130.476868 80.815309
63.973557 -30.673448
-155.474901 33.618463
-131.345102 81.936411
63.124874 -29.601132
-156.610694 34.523444
-132.159123 83.011208
62.309622 -28.480714
-157.826199 35.606685
-132.935789 83.975267
61.619484 -27.408252
-159.069271 36.848314
-133.688758 84.746505
61.116959 -26.453030
-160.290636 38.215059
-134.435401 85.255733
60.821565 -25.638225
-161.452732 39.661803
-135.216219 85.491284
60.718482 -24.946694
-162.534323 41.136714
-136.083858 85.497851
60.781557 -24.344777
-163.530642 42.584998
-137.069807 85.334601
60.993164 -23.804695
-164.447779 43.952541
-138.170864 85.043124
61.350648 -23.316960
-165.290600 45.193504
-139.354529 84.636975
61.860251 -22.893672
-166.050042 46.278609
-140.569627 84.115547
62.527947 -22.564391
-166.701641 47.193789
-141.753126 83.479305
63.354026 -22.366575
-167.215608 47.929680
-142.830661 82.725518
64.329541 -22.333130
-167.566961 48.474017
-143.716075 81.834882
65.430333 -22.477335
-167.740991 48.811757
-144.322291 80.774431
66.611990 -22.780933
-167.736464 48.928867
-144.590047 79.531927
67.816429 -23.198297
-167.568090 48.814940
-144.511637 78.145462
68.989632 -23.677104
-167.266025 48.464078
-144.121280 76.680325
70.094862 -24.179102
-166.868371 47.877762
-143.475873 75.197202
71.113919 -24.689911
-166.407480 47.071117
-142.646017 73.752454
72.042430 -25.216333
-165.901153 46.075239
-141.712521 72.410684
72.886119 -25.776072
-165.356216 44.931020
-140.760420 71.242331
73.658603 -26.388356
-164.776718 43.682051
-139.867591 70.303330
74.377193 -27.067133
-164.169314 42.372398
-139.090086 69.609233
75.054542 -27.812626
-163.546818 41.047215
-138.453631 69.124897
75.689310 -28.602496
-162.932023 39.753299
-137.964806 68.792177
76.263897 -29.391836
-162.359979 38.538897
-137.640040 68.588409
76.752022 -30.126445
-161.873667 37.453669
-137.509133 68.539389
77.128547 -30.760151
-161.510952 36.549752
-137.587341 68.677158
77.375456 -31.264930
-161.291308 35.881127
-137.858032 69.011272
77.484228 -31.629830
-161.214447 35.494937
-138.273811 69.524923
77.457188 -31.855610
-161.267845 35.418736
-138.766669 70.179905
77.308886 -31.953188
-161.432784 35.653546
-139.259261 70.920576
77.066584 -31.945546
-161.687628 36.174474
-139.674364 71.675447
76.766840 -31.866241
-162.011566 36.935452
-139.942839 72.358941
76.445436 -31.747705
-162.389737 37.876665
-140.016392 72.886794
76.123432 -31.603177
-162.816832 38.935568
-139.890901 73.216986
75.800475 -31.422020
-163.294726 40.061572
-139.622005 73.386326
75.460075 -31.183336
-163.825384 41.226910
-139.299376 73.487769
75.079029 -30.869462
-164.407640 42.421715
-139.007100 73.621764
74.634392 -30.469787
-165.040382 43.636915
-138.805432 73.867617
74.107286 -29.980266
-165.725785 44.850670
-138.728878 74.272449
73.487354 -29.407323
-166.469363 46.024579
-138.788359 74.847224
72.780293 -28.777369
-167.278286 47.106651
-138.971531 75.564797
72.015312 -28.142050
-168.159266 48.037608
-139.240408 76.362958
71.242501 -27.565727
-169.115622 48.758820
-139.530208 77.155272
70.511579 -27.095457
-170.141499 49.221825
-139.759867 77.855022
69.841285 -26.732880
-171.213387 49.398693
-139.861308 78.423434
69.209423 -26.433989
-172.286764 49.286974
-139.800091 78.895571
68.570709 -26.132798
-173.304029 48.904614
-139.561254 79.336202
67.879908 -25.765672
-174.206998 48.279799
-139.131867 79.790131
67.108408 -25.288899
-174.946705 47.442059
-138.500593 80.269043
66.255617 -24.691318
-175.490307 46.416536
-137.665706 80.760541
65.355614 -24.000815
-175.825865 45.220529
-136.639729 81.239249
64.474479 -23.280554
-175.963687 43.862690
-135.446071 81.668522
63.695966 -22.616258
-175.930691 42.347707
-134.111059 81.994406
63.099402 -22.099842
-175.756312 40.689331
-132.662083 82.149770
62.737212 -21.808637
-175.459866 38.925127
-131.142646 82.085018
62.621588 -21.781351
-175.052856 37.119847
-129.640048 81.818295
62.728385 -22.008741
-174.550673 35.356078
-128.280150 81.439094
63.013021 -22.446707
-173.979408 33.720107
-127.180630 81.055006
63.427075 -23.037515
-173.375229 32.286990
-126.414213 80.752274
63.931108 -23.727896
-172.780468 31.107042
-125.997880 80.581340
64.499948 -24.478446
-172.238800 30.196966
-125.899781 80.550748
65.119827 -25.265309
-171.788433 29.539741
-126.052519 80.629254
65.782821 -26.080538
-171.451235 29.096100
-126.365545 80.758933
66.481927 -26.930388
-171.222492 28.822825
-126.731325 80.864786
67.204286 -27.823188
-171.073092 28.684089
-127.034614 80.867626
67.921759 -28.748402
-170.965254 28.650471
-127.182501 80.720578
68.586681 -29.664248
-170.868219 28.694692
-127.137757 80.445039
69.142812 -30.507668
-170.765834 28.789590
-126.909829 80.107997
58.009715 -29.896629
-166.860311 25.964994
-124.123338 79.620686
58.922555 -30.787459
-166.514848 25.533354
-124.597264 79.849109
59.826117 -31.646792
-166.311788 25.244116
-125.170161 80.084559
60.643207 -32.416895
-166.246079 25.064081
-125.726459 80.275155
61.318321 -33.053211
-166.295703 24.983351
-126.192164 80.432037
61.830368 -33.533427
-166.431821 25.002113
-126.523922 80.580615
62.180736 -33.849986
-166.628737 25.114908
-126.681878 80.709048
62.380115 -34.001980
-166.868462 25.301980
-126.629463 80.788444
62.444366 -33.993323
-167.142009 25.526571
-126.348916 80.797653
62.392501 -33.832228
-167.449379 25.735955
-125.853375 80.729027
62.240357 -33.526622
-167.797284 25.867120
-125.182669 80.582228
61.992713 -33.076541
-168.191921 25.860882
-124.383462 80.349756
61.650534 -32.477309
-168.627702 25.682752
-123.488409 80.005100
61.238153 -31.741984
-169.082969 25.336329
-122.517338 79.513858
60.815998 -30.918373
-169.528601 24.858669
-121.515993 78.881345
60.462155 -30.081519
-169.939463 24.304887
-120.585041 78.192060
60.249480 -29.317306
-170.300622 23.733589
-119.851029 77.578205
60.233666 -28.709550
-170.610218 23.197002
-119.422348 77.156987
60.448544 -28.329538
-170.880508 22.734127
-119.363132 76.992693
60.905452 -28.226628
-171.135553 22.366246
-119.683527 77.089354
61.596476 -28.422108
-171.402485 22.097404
-120.337243 77.397189
62.502331 -28.912428
-171.696670 21.922106
-121.223059 77.821990
63.598624 -29.682515
-172.010894 21.836400
-122.192403 78.235627
64.844910 -30.707674
-172.320194 21.844650
-123.073700 78.501586
66.172293 -31.941853
-172.597114 21.961978
-123.723411 78.529336
67.492173 -33.316251
-172.823226 22.214163
-124.083613 78.327520
68.717133 -34.749875
-172.991978 22.630647
-124.181350 77.984028
69.777900 -36.158956
-173.106942 23.231381
-124.079772 77.597271
70.632869 -37.462073
-173.179205 24.014765
-123.845841 77.236300
71.273427 -38.588536
-173.222092 24.953194
-123.538927 76.931771
71.725775 -39.498288
-173.239449 25.999628
-123.205751 76.676244
72.041066 -40.203511
-173.212492 27.099851
-122.874967 76.423922
72.270001 -40.758861
-173.100985 28.197677
-122.553338 76.102709
72.434629 -41.212483
-172.860776 29.233099
-122.227239 75.641498
72.521627 -41.571597
-172.461600 30.145175
-121.876007 74.986642
72.503001 -41.814047
-171.896003 30.881561
-121.501230 74.133725
72.360812 -41.914636
-171.180057 31.406516
-121.152387 73.171485
72.099488 -41.859224
-170.347904 31.701643
-120.905350 72.251381
71.747521 -41.648561
-169.441570 31.761784
-120.818190 71.510145
71.352956 -41.305202
-168.497233 31.592480
-120.906061 71.017131
70.974255 -40.889088
-167.532507 31.210541
-121.134639 70.758664
70.671628 -40.501519
-166.544067 30.640827
-121.424773 70.668886
70.501789 -40.258239
-165.517582 29.906811
-121.667696 70.684384
70.508567 -40.247915
-164.439598 29.024974
-121.748640 70.742353
70.711730 -40.502245
-163.305203 28.008997
-121.568689 70.756735
71.109728 -40.994972
-162.122857 26.878527
-121.067409 70.637433
71.693800 -41.662239
-160.917062 25.665611
-120.260245 70.349158
72.456357 -42.423509
-159.727085 24.415192
-119.260350 69.952391
73.389090 -43.202878
-158.599459 23.182133
-118.231035 69.553299
74.477573 -43.955363
-157.575469 22.030840
-117.319759 69.228477
75.701193 -44.679683
-156.681829 21.034805
-116.630167 69.015120
77.036982 -45.403685
-155.932085 20.267184
-116.224392 68.954048
78.459848 -46.160827
-155.333395 19.786204
-116.133599 69.087429
79.936442 -46.968978
-154.890267 19.625377
-116.360700 69.418347
81.414791 -47.810187
-154.604751 19.790768
-116.873679 69.893811
82.821154 -48.623023
-154.476366 20.263882
-117.602930 70.411942
84.072387 -49.319282
-154.502363 21.007911
-118.461219 70.860120
85.094109 -49.817707
-154.675619 21.975739
-119.387374 71.181583
85.836395 -50.080459
-154.978099 23.121446
-120.360456 71.395745
86.283686 -50.127486
-155.374191 24.412952
-121.363111 71.550316
86.452433 -50.016591
-155.813441 25.834138
-122.357620 71.693880
86.381170 -49.815925
-156.242711 27.374220
-123.292224 71.865866
86.120570 -49.588045
-156.617597 29.014487
-124.118568 72.091381
85.721881 -49.378941
-156.907612 30.718374
-124.803269 72.384591
85.221617 -49.204267
-157.097175 32.426368
-125.327630 72.744347
84.630295 -49.040703
-157.185561 34.058481
-125.677286 73.140281
83.940533 -48.841408
-157.184817 35.526062
-125.835495 73.508494
83.158965 -48.577651
-157.111585 36.749958
-125.800767 73.784457
82.330847 -48.267059
-156.973124 37.677562
-125.622849 73.963729
81.528429 -47.961154
-156.758635 38.287514
-125.396610 74.103648
80.824879 -47.717733
-156.443969 38.578789
-125.218537 74.269167
80.278321 -47.584143
-156.002069 38.556636
-125.159935 74.502052
79.923660 -47.590500
-155.409683 38.225701
-125.259013 74.814067
79.764424 -47.743394
-154.649127 37.587926
-125.519720 75.187445
79.764126 -48.016155
-153.707802 36.641579
-125.910572 75.576076
79.850512 -48.347229
-152.578030 35.382952
-126.363642 75.906858
79.950941 -48.666438
-151.257860 33.814420
-126.777750 76.083439
80.032910 -48.932593
-149.751819 31.958730
-127.036945 76.006236
80.102284 -49.142762
-148.071191 29.870573
-127.051962 75.619982
80.177364 -49.317094
-146.236468 27.633800
-126.796375 74.955712
80.274860 -49.483726
-144.280479 25.346815
-126.293505 74.104535
80.408176 -49.671580
-142.247483 23.108273
-125.588474 73.164687
80.588814 -49.907603
-140.187877 21.006276
-124.739872 72.218289
80.826991 -50.213683
-138.151871 19.108700
-123.819188 71.330359
81.133614 -50.602863
-136.184558 17.456064
-122.904963 70.549143
81.525652 -51.079937
-134.323503 16.062607
-122.069808 69.898383
82.022182 -51.642956
-132.598760 14.929986
-121.364197 69.363923
82.628495 -52.280462
-131.036812 14.068559
-120.807043 68.891952
83.329047 -52.970013
-129.667514 13.507647
-120.398750 68.426425
84.093740 -53.681846
-128.526525 13.284276
-120.159315 67.978499
84.885969 -54.382682
-127.648062 13.422647
-120.139737 67.636668
85.668948 -55.037361
-127.052145 13.918303
-120.386213 67.499428
86.412925 -55.611725
-126.733403 14.731025
-120.911647 67.622641
87.103528 -56.083337
-126.655769 15.786297
-121.690311 68.005332
87.742394 -56.461110
-126.754832 16.984242
-122.663583 68.594588
88.331862 -56.791341
-126.948116 18.215564
-123.746134 69.294759
88.858879 -57.126041
-127.151406 19.381671
-124.831886 69.986044
89.297587 -57.483334
-127.295562 20.410363
-125.801977 70.553382
89.624942 -57.844301
-127.337829 21.260711
-126.542069 70.906249
89.832700 -58.173180
-127.264804 21.919646
-126.977777 71.002767
79.702250 -59.280525
-122.273729 18.385837
-119.997248 72.521783
80.553658 -60.125615
-122.092153 19.219726
-120.905448 73.208605
81.270929 -60.913185
-121.903479 19.915114
-121.882964 73.916167
81.815662 -61.565224
-121.650803 20.401919
-122.789923 74.525017
82.176849 -62.013704
-121.299439 20.652383
-123.504036 74.932397
82.363150 -62.219042
-120.839535 20.682053
-123.982319 75.126484
82.386415 -62.187820
-120.280182 20.531673
-124.248163 75.165276
82.258077 -61.974215
-119.640716 20.247959
-124.334197 75.096395
82.003162 -61.662333
-118.943160 19.871577
-124.264186 74.934683
81.669791 -61.346232
-118.206629 19.430178
-124.063071 74.703283
81.320792 -61.108730
-117.443874 18.934076
-123.766169 74.468193
81.011302 -60.995262
-116.660411 18.376723
-123.414444 74.311083
80.771036 -60.998476
-115.857608 17.746608
-123.037447 74.286426
80.609073 -61.074339
-115.040355 17.052558
-122.632331 74.387607
80.521361 -61.178182
-114.224755 16.342933
-122.164462 74.545525
80.485313 -61.296619
-113.439068 15.697384
-121.625444 74.705316
80.463382 -61.452972
-112.718581 15.203306
-121.099808 74.915007
80.425509 -61.689345
-112.098947 14.935621
-120.719501 75.271068
80.368094 -62.051410
-111.609154 14.942051
-120.583308 75.842125
80.318289 -62.582676
-111.263577 15.232919
-120.731169 76.662110
80.323064 -63.314337
-111.054610 15.778708
-121.149156 77.725525
80.422989 -64.241882
-110.951159 16.520319
-121.779921 78.987234
80.623374 -65.303939
-110.908888 17.392376
-122.530348 80.369508
80.887478 -66.398870
-110.886253 18.343967
-123.274747 81.763791
81.156304 -67.437617
-110.850623 19.338916
-123.859598 83.030734
81.379110 -68.380184
-110.774739 20.345045
-124.134570 84.028496
81.533249 -69.229445
-110.634226 21.327783
-124.030644 84.697393
81.624484 -70.010308
-110.407742 22.246706
-123.602740 85.106117
81.678658 -70.758289
-110.076825 23.051789
-122.961309 85.371633
81.732864 -71.514685
-109.624890 23.683222
-122.203849 85.590606
81.823975 -72.317088
-109.037979 24.079187
-121.400010 85.830502
81.970242 -73.179326
-108.310326 24.191341
-120.598704 86.132672
82.152543 -74.075667
-107.451605 24.000665
-119.833435 86.511944
82.320033 -74.961616
-106.485421 23.520190
-119.119919 86.952476
82.420505 -75.812047
-105.439667 22.784300
-118.444102 87.400314
82.419707 -76.625537
-104.339418 21.836954
-117.750988 87.763098
82.301275 -77.407180
-103.204271 20.721724
-116.969325 87.940912
82.062706 -78.158570
-102.046600 19.473079
-116.091655 87.903980
81.713501 -78.876785
-100.868754 18.111898
-115.196158 87.727517
81.274761 -79.556519
-99.661850 16.647162
-114.371220 87.518433
80.778610 -80.191123
-98.412984 15.085447
-113.665431 87.349029
80.265216 -80.771859
-97.121534 13.446112
-113.081913 87.241537
79.774415 -81.286186
-95.808576 11.766175
-112.587878 87.177035
79.329440 -81.708561
-94.510793 10.090083
-112.124856 87.108881
78.931380 -81.997448
-93.272352 8.461673
-111.618688 86.975328
78.572564 -82.110814
-92.141650 6.925094
-110.987811 86.699765
78.250093 -82.022653
-91.167657 5.527521
-110.162012 86.183878
77.970049 -81.728790
-90.392001 4.317137
-109.138585 85.366967
77.745801 -81.244831
-89.840087 3.336460
-108.047552 84.326724
77.598567 -80.604133
-89.521503 2.619611
-107.105758 83.245774
77.566202 -79.862866
-89.444226 2.200420
-106.511721 82.304202
77.714211 -79.111595
-89.621789 2.116317
-106.394607 81.627605
78.121373 -78.466248
-90.058166 2.393669
-106.808798 81.282584
78.831212 -78.021051
-90.731110 3.030554
-107.742886 81.287073
79.818260 -77.809605
-91.592571 3.994117
-109.127252 81.615811
81.003632 -77.812602
-92.580173 5.227794
-110.836868 82.190227
82.286462 -77.981110
-93.629239 6.658661
-112.697432 82.878775
83.565551 -78.251199
-94.679742 8.201798
-114.519302 83.538934
84.753901 -78.553822
-95.680669 9.767689
-116.172460 84.096989
85.794453 -78.834626
-96.595966 11.280035
-117.622816 84.583267
86.671599 -79.082281
-97.407162 12.693180
-118.872466 85.054141
87.405803 -79.335449
-98.104201 13.985702
-119.910120 85.525914
88.034229 -79.653539
-98.672736 15.137123
-120.711068 85.974866
88.585734 -80.073735
-99.089507 16.111772
-121.250504 86.362782
89.057231 -80.577552
-99.324852 16.854920
-121.508871 86.660157
89.418622 -81.094566
-99.347861 17.297516
-121.468718 86.854512
89.642743 -81.537623
-99.131708 17.366448
-121.105983 86.925043
89.725255 -81.832417
-98.658352 16.999158
-120.385836 86.815239
89.683661 -81.933977
-97.924437 16.163312
-119.287584 86.459532
89.539870 -81.840156
-96.945853 14.870732
-117.862768 85.862346
89.303050 -81.596677
-95.754503 13.169940
-116.240947 85.108907
88.971540 -81.284910
-94.389124 11.125411
-114.568819 84.292293
88.546648 -81.002126
-92.887448 8.801823
-112.965951 83.475539
88.038262 -80.839523
-91.281744 6.257695
-111.508895 82.708711
87.461651 -80.856058
-89.597354 3.545326
-110.231307 82.055188
86.839240 -81.063801
-87.854147 0.713853
-109.128466 81.568484
86.211516 -81.439069
-86.072129 -2.184878
-108.158720 81.254837
85.633217 -81.942382
-84.282715 -5.085844
-107.240395 81.057084
85.144504 -82.537593
-82.540358 -7.902244
-106.263920 80.867527
84.749351 -83.204330
-80.919515 -10.534820
-105.148469 80.589835
84.431039 -83.933316
-79.495218 -12.895386
-103.910509 80.213954
84.180634 -84.716201
-78.323903 -14.922927
-102.640386 79.801707
84.009782 -85.544254
-77.434006 -16.585551
-101.434150 79.438232
83.946875 -86.408740
-76.823944 -17.877080
-100.365755 79.211834
84.016747 -87.289153
-76.465183 -18.814161
-99.487023 79.194145
84.209088 -88.130359
-76.311684 -19.430887
-98.829721 79.425065
84.467620 -88.841287
-76.319639 -19.763526
-98.400872 79.901149
84.709165 -89.328790
-76.470994 -19.830493
-98.173265 80.563356
84.846457 -89.533150
-76.776811 -19.631106
-98.077384 81.292252
84.807231 -89.437508
-77.255743 -19.166167
-98.016259 81.940022
84.547073 -89.058302
-77.912151 -18.455114
-97.924528 82.421621
84.055119 -88.437490
-78.726463 -17.540066
-97.814063 82.775638
83.357072 -87.641086
-79.654019 -16.485325
-97.730559 83.084400
82.513720 -86.755349
-80.627928 -15.376676
-97.699143 83.385377
81.605247 -85.869348
-81.567240 -14.314935
-97.711622 83.671971
80.699478 -85.045571
-82.395600 -13.396778
-97.733261 83.916941
79.829601 -84.310515
-83.065973 -12.688539
-97.709280 84.083153
79.007742 -83.683092
-83.570676 -12.214747
-97.567455 84.126925
78.252838 -83.197089
-83.929049 -11.969185
-97.216642 84.000163
77.603617 -82.895389
-84.170016 -11.931227
-96.548833 83.660085
75.193443 -78.278940
-84.541311 -17.028882
-94.811585 84.830448
74.570928 -77.424493
-85.355101 -16.610357
-94.488092 84.849582
73.988709 -76.645850
-86.119004 -16.289145
-94.142348 84.782918
73.474192 -75.986955
-86.846678 -16.064453
-93.647209 84.577772
73.075694 -75.499987
-87.548113 -15.934054
-92.893287 84.191120
72.845605 -75.229963
-88.223898 -15.899298
-91.851646 83.629749
72.827834 -75.208108
-88.862791 -15.970139
-90.564628 82.964435
73.051997 -75.451218
-89.444086 -16.166268
-89.095800 82.288623
73.534537 -75.965157
-89.947164 -16.508058
-87.509457 81.685971
74.284106 -76.752833
-90.364904 -16.998914
-85.871072 81.220913
75.296552 -77.814260
-90.707453 -17.617554
-84.244817 80.937846
76.529371 -79.121033
-90.994297 -18.327578
-82.679963 80.860759
77.890952 -80.598587
-91.246931 -19.088433
-81.191894 80.986292
79.262412 -82.140493
-91.485173 -19.860694
-79.750801 81.258451
80.526624 -83.632644
-91.724107 -20.612189
-78.301796 81.569581
81.587147 -84.971214
-91.970985 -21.326830
-76.836240 81.846603
82.377164 -86.073625
-92.224278 -22.009665
-75.443544 82.114370
82.867224 -86.890169
-92.475907 -22.680457
-74.255006 82.444805
83.078802 -87.423423
-92.711840 -23.357617
-73.361960 82.886155
83.090736 -87.738966
-92.909669 -24.049276
-72.782034 83.439896
83.011554 -87.936363
-93.039318 -24.758171
-72.463618 84.070901
82.921957 -88.088328
-93.071518 -25.485487
-72.305808 84.725839
82.841309 -88.207410
-92.987127 -26.229055
-72.179378 85.338380
82.751734 -88.270234
-92.780083 -26.985178
-71.938104 85.820151
82.633632 -88.250132
-92.454248 -27.756303
-71.425637 86.070753
82.480193 -88.127107
-92.017984 -28.556665
-70.507625 86.007847
82.301662 -87.890454
-91.477731 -29.406381
-69.146371 85.613479
82.134145 -87.556845
-90.830197 -30.314435
-67.433280 84.949213
82.045190 -87.193454
-90.058275 -31.270324
-65.521698 84.108050
82.118259 -86.908534
-89.137068 -32.255207
-63.561231 83.174963
82.423321 -86.814393
-88.045573 -33.255507
-61.679956 82.224756
82.987824 -86.991316
-86.776216 -34.265920
-59.990101 81.327288
83.773749 -87.458161
-85.340628 -35.286992
-58.587102 80.527590
84.684844 -88.167851
-83.770132 -36.324478
-57.530700 79.830961
85.602377 -89.031527
-82.109565 -37.389036
-56.817180 79.206648
86.416196 -89.948770
-80.405237 -38.489567
-56.371084 78.593259
87.039614 -90.841105
-78.692020 -39.620636
-56.088669 77.931175
87.409951 -91.679208
-76.989753 -40.758501
-55.926062 77.225110
87.487487 -92.480488
-75.310471 -41.871907
-55.916351 76.550447
87.264907 -93.286378
-73.665613 -42.933988
-56.098714 75.993159
86.778894 -94.146661
-72.068699 -43.925718
-56.476495 75.610160
86.105825 -95.105411
-70.538122 -44.833009
-57.023860 75.410359
85.329982 -96.173036
-69.100781 -45.643227
-57.704788 75.360335
84.501070 -97.298155
-67.791129 -46.343015
-58.480458 75.419541
83.626399 -98.381672
-66.642086 -46.913813
-59.304216 75.553350
82.691201 -99.325041
-65.673760 -47.324759
-60.106408 75.720047
81.673916 -100.072216
-64.889191 -47.535587
-60.792549 75.865166
80.556026 -100.617539
-64.275161 -47.514938
-61.294235 75.957171
79.331665 -100.983870
-63.802838 -47.257491
-61.655919 76.055952
78.015581 -101.204480
-63.429434 -46.788916
-62.019771 76.309410
76.647450 -101.320042
-63.103357 -46.162143
-62.522857 76.855644
75.287894 -101.376893
-62.771857 -45.450180
-63.239444 77.742932
73.997944 -101.412811
-62.388948 -44.734171
-64.177286 78.940640
72.807423 -101.435231
-61.924426 -44.082514
-65.295814 80.376114
71.703764 -101.421808
-61.375556 -43.527675
-66.521232 81.948971
70.654462 -101.350993
-60.769730 -43.064822
-67.751042 83.534821
69.633478 -101.224283
-60.147165 -42.677089
-68.853141 84.992054
68.633120 -101.064165
-59.537191 -42.360503
-69.682477 86.192023
67.664282 -100.903251
-58.944456 -42.132857
-70.136710 87.083770
66.753124 -100.776928
-58.345093 -42.032490
-70.207175 87.729897
65.938290 -100.720502
-57.689154 -42.113450
-69.940223 88.218721
65.265989 -100.766874
-56.909781 -42.436760
-69.372998 88.584907
64.775476 -100.937853
-55.946809 -43.052000
-68.524399 88.832558
64.473024 -101.227094
-54.786190 -43.970274
-67.417046 88.958551
64.316781 -101.593612
-53.481579 -45.153527
-66.093728 88.953824
64.235940 -101.982249
-52.128943 -46.535470
-64.611750 88.799693
64.160703 -102.347401
-50.823707 -48.050062
-63.019987 88.467649
64.037093 -102.661653
-49.633187 -49.646307
-61.335192 87.927001
63.828024 -102.913977
-48.585298 -51.290881
-59.545882 87.160067
63.510983 -103.106314
-47.665439 -52.966320
-57.670275 86.173270
63.078716 -103.253583
-46.819684 -54.667956
-55.816969 85.017621
62.544841 -103.386987
-45.972913 -56.394675
-54.152061 83.802325
61.950845 -103.554079
-45.070008 -58.127311
-52.828667 82.663362
61.357794 -103.801481
-44.115885 -59.808333
-51.953059 81.725306
60.807450 -104.139104
-43.170950 -61.350507
-51.578011 81.079636
60.299304 -104.528160
-42.316152 -62.664814
-51.701253 80.773970
59.810574 -104.907952
-41.626196 -63.679991
-52.261228 80.807809
59.316470 -105.221710
-41.156149 -64.349359
-53.131355 81.128476
58.793717 -105.426444
-40.932902 -64.654097
-54.121725 81.620206
58.217069 -105.494178
-40.948149 -64.607978
-55.017415 82.126312
57.565626 -105.417067
-41.157817 -64.258217
-55.676033 82.540906
56.851352 -105.222863
-41.500230 -63.671982
-56.100550 82.871809
56.151732 -104.987619
-41.930139 -62.910277
-56.385333 83.195458
55.594349 -104.815985
-42.434949 -62.012453
-56.634300 83.592871
55.288510 -104.790190
-43.022717 -60.999781
-56.929587 84.127078
55.267438 -104.930255
-43.706463 -59.882908
-57.330280 84.846821
55.493572 -105.203132
-44.493399 -58.668591
-57.873048 85.791850
55.894914 -105.554995
-45.374927 -57.369850
-58.565156 86.977457
56.385281 -105.929231
-46.319650 -56.016786
-59.371965 88.358658
56.874856 -106.273941
-47.274958 -54.660029
-60.211653 89.819426
57.295024 -106.554852
-48.182272 -53.359794
-60.981069 91.208496
57.634545 -106.774183
-48.999113 -52.164092
-61.621603 92.415249
57.943263 -106.971475
-49.705111 -51.097870
-62.162049 93.425107
58.297014 -107.202651
-50.289953 -50.171854
-62.668367 94.282273
58.756242 -107.513476
-50.748202 -49.390596
-63.181737 95.038592
59.325508 -107.909525
-51.085339 -48.751469
-63.704160 95.745504
59.932396 -108.338224
-51.318368 -48.246293
-64.209955 96.447272
60.457529 -108.708749
-51.466338 -47.869671
-64.657285 97.147376
60.784104 -108.927455
-51.541991 -47.624299
-64.991422 97.806607
60.834892 -108.926938
-51.554335 -47.513679
-65.142243 98.362381
66.094355 -104.547886
-54.694861 -46.970691
-63.754716 92.487728
67.059530 -104.922269
-54.852425 -46.741031
-64.251224 93.230456
67.908016 -105.207735
-54.842262 -46.712809
-64.803755 93.970602
68.576936 -105.329776
-54.707840 -46.865592
-65.317425 94.629954
69.049759 -105.261618
-54.502990 -47.155527
-65.676985 95.121987
69.342673 -105.020026
-54.283220 -47.525128
-65.784897 95.384346
69.487078 -104.646157
-54.085234 -47.929404
-65.601557 95.407474
69.523039 -104.192872
-53.915145 -48.349428
-65.143953 95.228612
69.495275 -103.715889
-53.751870 -48.787792
-64.461553 94.910523
69.441165 -103.257777
-53.564477 -49.253067
-63.624813 94.527034
69.372479 -102.826361
-53.337564 -49.741467
-62.719345 94.136817
69.272940 -102.394681
-53.088005 -50.224175
-61.834496 93.760026
69.117271 -101.935844
-52.863903 -50.642350
-61.045341 93.386131
68.884571 -101.455181
-52.732128 -50.912799
-60.394013 92.986257
68.560738 -100.988427
-52.754673 -50.953578
-59.881196 92.517600
68.140484 -100.580668
-52.965372 -50.712113
-59.483228 91.942861
67.632378 -100.271643
-53.360052 -50.175329
-59.197629 91.272779
67.065220 -100.091094
-53.895821 -49.367057
-59.075632 90.593839
66.491984 -100.057600
-54.495036 -48.343712
-59.198571 90.037266
65.981859 -100.175565
-55.059109 -47.188162
-59.629235 89.711603
65.592548 -100.431551
-55.501205 -45.988028
-60.378240 89.652503
65.336167 -100.796339
-55.793258 -44.792945
-61.394725 89.827078
65.178918 -101.235347
-55.984707 -43.591222
-62.575005 90.163305
65.073601 -101.716395
-56.166355 -42.337907
-63.780358 90.567831
64.984092 -102.211228
-56.418875 -40.996717
-64.861342 90.938109
64.890750 -102.696020
-56.783722 -39.559089
-65.692226 91.184101
64.786310 -103.150854
-57.254715 -38.045873
-66.215501 91.266311
64.670884 -103.559351
-57.778106 -36.507050
-66.478566 91.232244
64.547891 -103.909875
-58.258997 -35.021384
-66.618072 91.197014
64.418773 -104.199808
-58.583731 -33.681498
-66.797022 91.266935
64.278034 -104.442473
-58.665085 -32.553705
-67.153093 91.493394
64.109838 -104.665802
-58.483495 -31.639942
-67.778810 91.880376
63.887686 -104.899131
-58.084550 -30.882330
-68.722414 92.401981
63.581405 -105.165493
-57.540904 -30.200208
-69.994190 93.014208
63.166992 -105.483142
-56.917294 -29.522466
-71.569716 93.663929
62.630707 -105.867086
-56.252317 -28.804729
-73.389728 94.297092
61.965991 -106.327137
-55.552045 -28.037078
-75.366328 94.867605
61.167650 -106.865093
-54.789543 -27.245407
-77.407373 95.346354
60.233643 -107.477722
-53.914350 -26.481302
-79.449036 95.728144
59.185755 -108.170417
-52.881136 -25.795496
-81.458262 96.029720
58.087987 -108.964934
-51.681388 -25.212502
-83.406674 96.272676
57.017689 -109.876857
-50.353468 -24.724604
-85.254706 96.464891
56.014390 -110.885827
-48.982413 -24.290424
-86.954609 96.593928
55.067034 -111.934482
-47.687233 -23.840729
-88.461899 96.632273
54.133433 -112.947929
-46.586051 -23.303077
-89.742871 96.546984
53.157885 -113.851495
-45.759287 -22.630159
-90.772727 96.307050
52.078125 -114.580767
-45.228764 -21.816272
-91.529730 95.884004
50.836749 -115.090237
-44.962794 -20.894635
-91.998943 95.252211
49.416338 -115.368366
-44.909198 -19.916089
-92.194327 94.406188
47.879494 -115.451090
-45.024335 -18.931636
-92.183509 93.387841
46.359446 -115.411572
-45.263330 -18.000310
-92.076605 92.279825
44.996460 -115.323878
-45.568528 -17.192691
-91.988756 91.171616
43.870515 -115.226158
-45.896275 -16.560158
-92.010498 90.135067
42.991552 -115.119778
-46.245378 -16.104625
-92.191475 89.218329
42.336559 -114.995894
-46.639445 -15.795384
-92.532211 88.450875
41.873265 -114.851647
-47.087823 -15.608907
-92.981861 87.845544
41.566752 -114.691362
-47.573538 -15.544267
-93.444953 87.389485
41.397145 -114.526469
-48.080257 -15.604279
-93.799184 87.040925
41.389119 -114.383041
-48.619988 -15.774173
-93.926228 86.750173
41.609020 -114.303712
-49.214984 -16.034150
-93.753599 86.493709
42.129164 -114.335973
-49.860200 -16.385851
-93.279225 86.289082
42.995884 -114.518393
-50.514947 -16.854879
-92.555134 86.173882
44.199640 -114.866122
-51.126403 -17.467001
-91.657126 86.182748
45.645879 -115.352144
-51.662001 -18.218128
-90.664742 86.344644
47.173556 -115.905268
-52.117202 -19.069839
-89.652110 86.686243
48.612849 -116.430568
-52.500502 -19.968963
-88.683327 87.220746
49.831031 -116.834127
-52.835122 -20.853980
-87.805335 87.928427
50.751878 -117.046420
-53.170199 -21.650624
-87.038149 88.751389
51.344512 -117.033428
-53.564330 -22.285451
-86.373128 89.604046
51.604298 -116.792436
-54.053460 -22.710362
-85.791355 90.398664
51.549581 -116.346485
-54.634044 -22.915749
-85.298281 91.083836
51.229701 -115.743457
-55.263761 -22.928978
-84.935234 91.661423
50.720489 -115.047304
-55.876410 -22.798998
-84.754052 92.168525
50.085781 -114.308274
-56.410434 -22.568555
-84.791264 92.653381
49.333116 -113.532195
-56.840764 -22.246911
-85.055512 93.151115
48.435068 -112.696717
-57.196821 -21.800998
-85.522694 93.657809
47.382674 -111.792849
-57.559522 -21.166722
-86.133317 94.125500
46.205376 -110.843298
-58.030307 -20.278446
-86.791941 94.478863
44.963619 -109.893284
-58.690279 -19.100223
-87.373807 94.629143
43.735901 -108.994542
-59.576707 -17.639325
-87.749225 94.491518
42.609972 -108.196961
-60.673419 -15.947817
-87.831322 94.020511
41.678524 -107.547601
-61.907270 -14.120911
-87.622837 93.247949
41.034042 -107.091268
-63.157312 -12.288101
-87.211437 92.277708
40.750426 -106.863609
-64.290677 -10.583606
-86.724377 91.241556
40.847173 -106.873221
-65.225940 -9.091918
-86.286910 90.255486
41.272266 -107.092456
-65.972286 -7.814128
-85.996838 89.399884
41.937412 -107.474116
-66.596152 -6.699876
-85.912086 88.720937
42.757090 -107.969614
-67.160757 -5.703316
-86.045793 88.231654
43.661629 -108.535675
-67.694917 -4.811634
-86.366429 87.909880
44.595980 -109.135437
-68.189371 -4.047500
-86.807391 87.706087
45.517830 -109.739396
-68.600882 -3.464236
-87.293263 87.571090
46.400601 -110.328361
-68.856765 -3.141337
-87.777381 87.493910
47.240072 -110.897630
-68.868415 -3.171126
-88.256674 87.510382
48.055104 -111.457043
-68.569616 -3.620232
-88.747885 87.668580
48.867536 -112.019001
-67.966967 -4.477957
-89.259829 87.993716
49.660414 -112.572532
-67.156238 -5.637460
-89.782575 88.476804
50.368698 -113.076484
-66.287301 -6.931495
-90.288315 89.077582
50.918381 -113.482503
-65.514235 -8.186794
-90.735060 89.730535
51.257278 -113.753247
-64.959975 -9.262537
-91.069455 90.352338
51.359144 -113.865421
-64.697074 -10.070005
-91.230486 90.853383
43.641357 -105.617489
-73.001937 0.133477
-91.058771 83.889786
44.122401 -105.939684
-71.950190 -1.548835
-91.726493 84.427909
44.476909 -106.173221
-70.934811 -3.323740
-92.421657 85.094164
44.669526 -106.288526
-70.026639 -5.083515
-93.056919 85.786340
44.681305 -106.266963
-69.264948 -6.750231
-93.519244 86.379463
44.516942 -106.105514
-68.671380 -8.268877
-93.700055 86.758359
44.214862 -105.821639
-68.264629 -9.598186
-93.543547 86.864484
43.845692 -105.451063
-68.059587 -10.710265
-93.068995 86.712942
43.491406 -105.036223
-68.063154 -11.589391
-92.345049 86.361669
43.216102 -104.612124
-68.285425 -12.217555
-91.456119 85.876071
43.044198 -104.196606
-68.751551 -12.562395
-90.482465 85.311143
42.957778 -103.789132
-69.490521 -12.588207
-89.490919 84.705295
42.910780 -103.375794
-70.511921 -12.278556
-88.529493 84.077421
42.851433 -102.936741
-71.797621 -11.645860
-87.623149 83.423894
42.751683 -102.456853
-73.315986 -10.720210
-86.770580 82.717182
42.633104 -101.936882
-75.037530 -9.534079
-85.951334 81.916854
42.568499 -101.397283
-76.926666 -8.126525
-85.155775 81.004310
42.659868 -100.873383
-78.922497 -6.559295
-84.427869 80.028377
43.010109 -100.406166
-80.938186 -4.918915
-83.861164 79.097549
43.693551 -100.029535
-82.883058 -3.297720
-83.546166 78.313281
44.728199 -99.755721
-84.690519 -1.767486
-83.532870 77.725317
46.067096 -99.569335
-86.328059 -0.368845
-83.823363 77.335278
47.620020 -99.437145
-87.787442 0.880519
-84.380905 77.115042
49.294069 -99.327700
-89.075585 1.980337
-85.141533 77.020447
51.030037 -99.230805
-90.208482 2.946744
-86.022055 77.000257
52.808437 -99.163658
-91.199185 3.801154
-86.926050 77.002862
54.628977 -99.160843
-92.046170 4.553093
-87.760815 76.988230
56.492485 -99.261125
-92.730985 5.190477
-88.476241 76.949778
58.393850 -99.497671
-93.225156 5.681260
-89.098973 76.920580
60.314098 -99.886715
-93.504767 5.986882
-89.707936 76.941530
62.207091 -100.412871
-93.568694 6.085523
-90.382993 77.033589
63.997803 -101.024753
-93.450187 5.994895
-91.178634 77.191968
65.608558 -101.656220
-93.210466 5.779045
-92.119528 77.392240
66.991101 -102.259361
-92.919491 5.534933
-93.201777 77.602383
68.133397 -102.818480
-92.637754 5.364963
-94.390918 77.790439
69.045031 -103.338324
-92.406768 5.349764
-95.618897 77.922521
69.746220 -103.828582
-92.247161 5.532398
-96.789216 77.957291
70.267331 -104.296932
-92.159327 5.911682
-97.801210 77.846825
70.651415 -104.746619
-92.124503 6.441849
-98.592180 77.556778
70.951760 -105.172714
-92.109086 7.043347
-99.155361 77.091644
71.221552 -105.556490
-92.077369 7.631557
-99.509783 76.481094
71.498986 -105.864017
-92.012529 8.156883
-99.669644 75.754133
71.801038 -106.058325
-91.931409 8.623969
-99.637308 74.933777
72.129595 -106.115607
-91.878698 9.070214
-99.410375 74.044010
72.477925 -106.027674
-91.906606 9.529940
-98.988652 73.110483
72.833655 -105.796565
-92.054324 10.012895
-98.374362 72.149133
73.180190 -105.431115
-92.333989 10.498500
-97.567062 71.150018
73.498990 -104.945438
-92.723374 10.936757
-96.565481 70.081328
73.774664 -104.357869
-93.166244 11.252869
-95.389243 68.931125
74.000863 -103.689890
-93.585387 11.361532
-94.108814 67.755199
74.180882 -102.966949
-93.911581 11.196268
-92.834153 66.671564
74.317290 -102.220629
-94.115809 10.740914
-91.670323 65.812102
74.397201 -101.481181
-94.219192 10.036308
-90.690250 65.284523
74.394192 -100.765218
-94.272800 9.156533
-89.930968 65.151155
74.286453 -100.074775
-94.328728 8.178439
-89.398694 65.417370
74.069297 -99.404008
-94.421249 7.162123
-89.070311 66.032336
73.754598 -98.743793
-94.559928 6.142483
-88.889996 66.908305
73.362708 -98.082616
-94.730987 5.128065
-88.769471 67.933040
72.915974 -97.409671
-94.904557 4.106687
-88.606516 68.977513
72.441001 -96.726874
-95.047101 3.059568
-88.327459 69.940636
71.978469 -96.065139
-95.134634 1.978343
-87.915521 70.788443
71.582682 -95.481764
-95.162801 0.877084
-87.391193 71.535026
71.299616 -95.031142
-95.154706 -0.200077
-86.783927 72.203990
71.142064 -94.734639
-95.158646 -1.183466
-86.121784 72.806188
71.086208 -94.576063
-95.231358 -1.999553
-85.429668 73.336894
71.083343 -94.515559
-95.420206 -2.594186
-84.726486 73.791952
71.071209 -94.503750
-95.754536 -2.943591
-84.017452 74.168895
70.984254 -94.493496
-96.246076 -3.049947
-83.283601 74.437630
70.770175 -94.454706
-96.892515 -2.927008
-82.481123 74.533021
70.412554 -94.390314
-97.676821 -2.592350
-81.566390 74.392598
69.941159 -94.337594
-98.564031 -2.075021
-80.544884 74.019646
69.418071 -94.349358
-99.506515 -1.421326
-79.488651 73.499959
68.911805 -94.468567
-100.461536 -0.682782
-78.498350 72.950812
68.473420 -94.708906
-101.407989 0.101042
-77.661006 72.473465
68.124309 -95.049798
-102.345435 0.901771
-77.028041 72.141502
67.859357 -95.446437
-103.280047 1.688233
-76.607912 71.996794
67.659180 -95.846548
-104.213066 2.422808
-76.363756 72.037372
67.509594 -96.210102
-105.135289 3.073551
-76.214917 72.215939
67.424150 -96.526582
-106.023913 3.621683
-76.048154 72.452036
67.450872 -96.817678
-106.841391 4.049460
-75.749630 72.660096
67.654602 -97.124415
-107.538905 4.324380
-75.262263 72.798402
68.091800 -97.490486
-108.065903 4.398888
-74.631995 72.909017
68.789253 -97.946204
-108.385475 4.226266
-73.979241 73.090979
69.726259 -98.492014
-108.489341 3.781357
-73.431678 73.436033
70.827931 -99.088811
-108.400424 3.069736
-73.083511 73.984994
71.982391 -99.668342
-108.158377 2.122772
-72.983074 74.723607
73.077635 -100.161945
-107.799960 0.992680
-73.134573 75.599995
74.040412 -100.529810
-107.347881 -0.254915
-73.503628 76.537951
74.854090 -100.772048
-106.810916 -1.557549
-74.021281 77.443077
75.547337 -100.919330
-106.188074 -2.870745
-74.589883 78.211082
76.173617 -101.018572
-105.471513 -4.173594
-75.107600 78.757094
76.796800 -101.123210
-104.649935 -5.466637
-75.517593 79.065086
77.478935 -101.284125
-103.715856 -6.761486
-75.824866 79.182910
78.263432 -101.536077
-102.676490 -8.061084
-76.050995 79.149706
79.159336 -101.885209
-101.561080 -9.337218
-76.193544 78.968507
80.144802 -102.313490
-100.417643 -10.522580
-76.220833 78.622555
81.192140 -102.801459
-99.304926 -11.527495
-76.087845 78.090261
82.285218 -103.344553
-98.284111 -12.269151
-75.752413 77.353028
83.412620 -103.947069
-97.409365 -12.693136
-75.178981 76.394566
84.555858 -104.608239
-96.717564 -12.782780
-74.331736 75.195205
90.600377 -96.908962
-109.479490 -10.070768
-76.515477 78.049221
91.491908 -96.944222
-108.559966 -10.994974
-76.665703 77.720791
92.414606 -97.066041
-107.654447 -11.684395
-76.721342 77.214437
93.382238 -97.310969
-106.797121 -12.103906
-76.602360 76.485740
94.398342 -97.701598
-106.011323 -12.251087
-76.213814 75.480441
95.461087 -98.244408
-105.303939 -12.155866
-75.473628 74.157495
96.568970 -98.931945
-104.663326 -11.873546
-74.364437 72.524684
97.721504 -99.746000
-104.068539 -11.465855
-72.951812 70.646744
98.911176 -100.659314
-103.510037 -10.974881
-71.348728 68.623679
100.112004 -101.635622
-103.006195 -10.406380
-69.682857 66.569076
101.278521 -102.631334
-102.598208 -9.736476
-68.084343 64.598038
102.357405 -103.600337
-102.327536 -8.935058
-66.680632 62.820244
103.300363 -104.499564
-102.214088 -7.987743
-65.584101 61.327001
104.071681 -105.293577
-102.244873 -6.907536
-64.871014 60.170343
104.651606 -105.957633
-102.374085 -5.736313
-64.562822 59.345221
105.038463 -106.480290
-102.533827 -4.538114
-64.632274 58.803131
105.249801 -106.866598
-102.653270 -3.386569
-65.050722 58.517146
105.320530 -107.140426
-102.678046 -2.350273
-65.837284 58.533352
105.296691 -107.340132
-102.581525 -1.478487
-67.035096 58.929277
105.226088 -107.503509
-102.370383 -0.786620
-68.656119 59.747113
105.150803 -107.652713
-102.084968 -0.249665
-70.659524 60.969683
105.105832 -107.791921
-101.786594 0.184785
-72.955395 62.525871
105.120293 -107.913733
-101.535588 0.572631
-75.414634 64.301974
105.216538 -108.004362
-101.373941 0.955798
-77.878754 66.151474
105.407598 -108.045833
-101.321649 1.357799
-80.172104 67.911582
105.696293 -108.020495
-101.386331 1.789728
-82.122218 69.433924
106.078118 -107.921721
-101.572009 2.256949
-83.597310 70.609705
106.544760 -107.762355
-101.874798 2.758832
-84.556816 71.394998
107.082331 -107.567975
-102.276071 3.287582
-85.063356 71.820651
107.663542 -107.358262
-102.749106 3.835829
-85.232025 71.953471
108.241323 -107.131006
-103.273913 4.408171
-85.180870 71.856282
108.753140 -106.859739
-103.842480 5.020733
-85.009267 71.570530
109.135315 -106.503924
-104.452473 5.687669
-84.792412 71.112457
109.337202 -106.022540
-105.101815 6.409974
-84.577961 70.478511
109.330057 -105.387957
-105.788983 7.176355
-84.381149 69.662431
109.112163 -104.600777
-106.512247 7.969874
-84.180222 68.656207
108.710818 -103.698575
-107.262922 8.767642
-83.922944 67.438514
108.178422 -102.748979
-108.019022 9.533669
-83.557083 65.997599
107.582341 -101.830599
-108.747895 10.218179
-83.077227 64.377723
106.992342 -101.012321
-109.418365 10.769753
-82.534035 62.681008
106.469139 -100.337097
-110.015880 11.154023
-81.999014 61.020422
106.057101 -99.814638
-110.548822 11.363076
-81.535651 59.483548
105.782174 -99.425740
-111.040396 11.408629
-81.189906 58.125604
105.653911 -99.137328
-111.514010 11.312785
-80.989760 56.984304
105.671337 -98.922338
-111.981462 11.104591
-80.943195 56.087779
105.829983 -98.772126
-112.437712 10.813953
-81.032330 55.440371
106.123299 -98.692089
-112.862035 10.459801
-81.211888 55.013228
106.537941 -98.687241
-113.222210 10.040148
-81.428145 54.759137
107.049618 -98.750648
-113.480389 9.530732
-81.668710 54.655479
107.622462 -98.857942
-113.602728 8.894214
-81.999850 54.738656
108.209769 -98.964791
-113.573609 8.099287
-82.528479 55.074761
108.755700 -99.009226
-113.407779 7.142914
-83.336585 55.706859
109.201696 -98.926524
-113.148712 6.063147
-84.449642 56.637814
109.498398 -98.674336
-112.853428 4.936048
-85.835760 57.840343
109.616114 -98.250342
-112.575603 3.857778
-87.417101 59.258019
109.546962 -97.690502
-112.353605 2.920048
-89.082775 60.801307
109.300866 -97.055251
-112.203932 2.191229
-90.701000 62.354088
108.901533 -96.415789
-112.119576 1.706563
-92.134857 63.790660
108.384469 -95.843832
-112.074062 1.465717
-93.271135 65.006847
107.794450 -95.402255
-112.031366 1.438860
-94.060244 65.960311
107.179361 -95.136127
-111.960019 1.584725
-94.521597 66.673349
106.581129 -95.068671
-111.846134 1.876900
-94.704567 67.193522
106.029745 -95.206862
-111.698276 2.320173
-94.659997 67.570718
105.544248 -95.551158
-111.542239 2.940816
-94.433924 67.847866
105.136248 -96.098275
-111.410421 3.761792
-94.068755 68.054633
104.811555 -96.837038
-111.330658 4.784252
-93.601330 68.206820
104.570508 -97.745613
-111.316990 5.981021
-93.055544 68.304233
104.408984 -98.793748
-111.363011 7.296740
-92.432816 68.324648
104.321196 -99.948368
-111.438582 8.651134
-91.712752 68.226378
104.303367 -101.179283
-111.493416 9.948410
-90.878002 67.976084
104.355105 -102.462563
-111.471706 11.096511
-89.949611 67.591970
104.475110 -103.779444
-111.335225 12.030694
-88.981379 67.150040
104.652793 -105.109942
-111.079538 12.725632
-88.023955 66.743276
104.864365 -106.425251
-110.729344 13.185542
-87.104876 66.443680
105.077788 -107.685976
-110.320292 13.423898
-86.228808 66.294729
105.260598 -108.846757
-109.882313 13.448376
-85.385407 66.317037
105.385504 -109.862835
-109.429604 13.254672
-84.552411 66.508065
105.433163 -110.695237
-108.956373 12.826095
-83.690143 66.833199
105.393117 -111.314634
-108.438292 12.136130
-82.736877 67.220893
105.262734 -111.705872
-107.842724 11.155071
-81.626466 67.585809
105.043437 -111.874216
-107.147559 9.863075
-80.339237 67.890470
104.736020 -111.848507
-106.358135 8.267077
-78.934428 68.180882
104.338023 -111.673022
-105.512098 6.414523
-77.516959 68.548770
103.842927 -111.390562
-104.670168 4.393640
-76.191587 69.085019
103.241589 -111.030771
-103.895967 2.316425
-75.043165 69.858982
102.526849 -110.608758
-103.235759 0.294635
-74.132048 70.910563
101.698390 -110.128939
-102.707388 -1.578851
-73.489423 72.242171
100.765022 -109.590188
-102.301701 -3.238530
-73.109174 73.810160
99.744331 -108.994463
-101.994280 -4.644677
-72.941328 75.523733
98.661569 -108.359470
-101.760080 -5.775424
-72.900547 77.259529
97.550191 -107.725704
-101.580712 -6.620073
-72.903659 78.894211
96.452593 -107.148158
-101.443961 -7.176168
-72.921922 80.354522
95.416028 -106.678626
-101.345358 -7.444217
-72.982527 81.627523
94.483428 -106.350547
-101.293326 -7.420495
-73.121158 82.721767
93.684843 -106.171428
-101.307652 -7.099902
-73.350937 83.642287
93.034447 -106.123554
-101.408727 -6.489923
-73.658390 84.389541
92.532065 -106.172003
-101.606837 -5.621507
-74.012424 84.967820
92.165754 -106.279182
-101.898767 -4.547097
-74.373013 85.388578
91.914534 -106.422235
-102.270331 -3.328718
-74.694945 85.656081
91.751784 -106.601614
-102.697151 -2.029437
-74.928780 85.735752
93.915316 -102.461644
-102.654004 -8.457430
-73.339719 85.818156
93.587777 -102.357296
-102.934418 -7.540946
-73.812419 86.397440
93.358957 -102.278634
-103.313187 -6.384912
-74.464110 86.857436
93.237817 -102.244379
-103.775364 -5.054312
-75.195955 87.171078
93.234572 -102.295032
-104.294530 -3.611357
-75.879279 87.277072
93.349385 -102.470525
-104.833215 -2.120371
-76.398274 87.083962
93.565587 -102.790587
-105.349781 -0.647470
-76.737367 86.572421
93.849942 -103.245263
-105.810244 0.748754
-76.997411 85.842716
94.158641 -103.796733
-106.196075 2.025147
-77.304379 85.037851
94.446197 -104.390692
-106.501559 3.151506
-77.747081 84.281794
94.674024 -104.974546
-106.725645 4.104350
-78.368469 83.664582
94.816848 -105.518615
-106.866091 4.868809
-79.173696 83.242174
94.864814 -106.029073
-106.916603 5.445100
-80.134201 83.029995
94.820821 -106.541389
-106.864916 5.844710
-81.186122 82.991871
94.696504 -107.101146
-106.691613 6.075376
-82.225773 83.044412
94.508222 -107.746113
-106.371576 6.129954
-83.118981 83.085376
94.270561 -108.492351
-105.880168 5.988436
-83.754689 83.040437
93.987793 -109.324224
-105.203534 5.631039
-84.123928 82.931409
93.650956 -110.194461
-104.348211 5.053418
-84.297975 82.846248
93.247077 -111.041405
-103.341397 4.273650
-84.344090 82.844522
92.775342 -111.817340
-102.221481 3.331733
-84.293806 82.922851
92.256663 -112.507548
-101.027565 2.285261
-84.149473 83.025800
91.729965 -113.126397
-99.793972 1.196772
-83.898743 83.075736
91.241524 -113.700587
-98.548593 0.116481
-83.525964 83.018145
90.835451 -114.255792
-97.311773 -0.928329
-83.013585 82.832128
90.547112 -114.809732
-96.095219 -1.934708
-82.329183 82.490281
90.398259 -115.367891
-94.903647 -2.917766
-81.425403 81.949299
90.393405 -115.921073
-93.741468 -3.896561
-80.297907 81.208088
90.518954 -116.449619
-92.622244 -4.874804
-79.042772 80.358235
90.747155 -116.937885
-91.573841 -5.826394
-77.801889 79.529067
91.042890 -117.387993
-90.635345 -6.696974
-76.688126 78.821359
91.367993 -117.818137
-89.847583 -7.422788
-75.767298 78.300239
91.683249 -118.251588
-89.241373 -7.953355
-75.072054 78.017166
91.950571 -118.708944
-88.828395 -8.264661
-74.614275 78.010744
92.136304 -119.205423
-88.595534 -8.365430
-74.380114 78.289626
92.215983 -119.751747
-88.502297 -8.300254
-74.310143 78.816419
92.179592 -120.358544
-88.483644 -8.145881
-74.290175 79.502220
92.034714 -121.044205
-88.464578 -7.991811
-74.196988 80.243847
91.802741 -121.838783
-88.387972 -7.905541
-74.001509 81.011726
91.506388 -122.773101
-88.238976 -7.905068
-73.778153 81.866662
91.157382 -123.859079
-88.041801 -7.965562
-73.607037 82.886063
90.754533 -125.079942
-87.834300 -8.048534
-73.529690 84.112322
90.287903 -126.393186
-87.644833 -8.124812
-73.561462 85.521583
89.741819 -127.738606
-87.481152 -8.184647
-73.708144 87.040684
89.096156 -129.047646
-87.327265 -8.241436
-73.965810 88.583124
88.329161 -130.255186
-87.145201 -8.331105
-74.309659 90.051486
87.424395 -131.314394
-86.884333 -8.503518
-74.679326 91.324380
86.379001 -132.207751
-86.502166 -8.802789
-74.981043 92.262891
85.205746 -132.943409
-85.989598 -9.243310
-75.141065 92.771610
83.924551 -133.538539
-85.382686 -9.796334
-75.181731 92.879271
82.549240 -134.002791
-84.751291 -10.396939
-75.191636 92.700396
81.082053 -134.332769
-84.173963 -10.965826
-75.246669 92.319364
79.520629 -134.518856
-83.715282 -11.431382
-75.387966 91.762206
77.868794 -134.556353
-83.412511 -11.744759
-75.628482 91.045193
76.144082 -134.455176
-83.271012 -11.887169
-75.958198 90.192702
74.383357 -134.247735
-83.268075 -11.870036
-76.342629 89.225290
72.647083 -133.990346
-83.366780 -11.728685
-76.714308 88.142601
71.015731 -133.750850
-83.534783 -11.511625
-76.960899 86.909116
69.574558 -133.589213
-83.755150 -11.268348
-76.940287 85.463605
68.392730 -133.544262
-84.029306 -11.033283
-76.566546 83.781390
67.503939 -133.628164
-84.376465 -10.811179
-75.891282 81.929956
66.893809 -133.825725
-84.821119 -10.582503
-75.052073 80.037468
66.501689 -134.100100
-85.372485 -10.327064
-74.191278 78.248378
66.239331 -134.406051
-86.011464 -10.045616
-73.424372 76.694901
66.017878 -134.705730
-86.692885 -9.766840
-72.831954 75.480980
65.769536 -134.976422
-87.361465 -9.539372
-72.454649 74.672377
65.454622 -135.204990
-87.968947 -9.418104
-72.285723 74.283363
65.057259 -135.380148
-88.476546 -9.456886
-72.260875 74.255283
64.578740 -135.491759
-88.847770 -9.706330
-72.258421 74.443794
64.031198 -135.532217
-89.051186 -10.203121
-72.147705 74.678214
63.430063 -135.495343
-89.074939 -10.951268
-71.902400 74.920766
62.786360 -135.374513
-88.934207 -11.917380
-71.627515 75.290851
62.105150 -135.164579
-88.661655 -13.048728
-71.448271 75.915281
61.395728 -134.869407
-88.294419 -14.292839
-71.435038 76.846775
60.685099 -134.508130
-87.870389 -15.600228
-71.596562 78.066107
60.018531 -134.112969
-87.429330 -16.915744
-71.895914 79.503973
59.446755 -133.722570
-87.006545 -18.179500
-72.264007 81.053804
59.011845 -133.376570
-86.619808 -19.342643
-72.607514 82.577986
58.737449 -133.109987
-86.263445 -20.379471
-72.811627 83.927757
58.622665 -132.946736
-85.915873 -21.283628
-72.751683 84.983973
58.638830 -132.893452
-85.556519 -22.053878
-72.346224 85.683509
58.733542 -132.937883
-85.180703 -22.682926
-71.644907 86.065666
58.847028 -133.057340
-84.800675 -23.157210
-70.805354 86.252406
58.933412 -133.234230
-84.435706 -23.459682
-69.983906 86.357232
58.967953 -133.465043
-84.101813 -23.568924
-69.287566 86.446441
58.938970 -133.756311
-83.805611 -23.463625
-68.774470 86.544095
58.839533 -134.115030
-83.541626 -23.135528
-68.464129 86.649061
58.664355 -134.541850
-83.291227 -22.599844
-68.345125 86.750914
58.408569 -135.028401
-83.023941 -21.896018
-68.378932 86.824343
58.065733 -135.556705
-82.703876 -21.080084
-68.495256 86.802255
57.627190 -136.100905
-82.301370 -20.212442
-68.597666 86.588863
57.087309 -136.634349
-81.804380 -19.343629
-68.624628 86.135648
56.451732 -137.140227
-81.221704 -18.502647
-68.619914 85.514668
55.737796 -137.616525
-80.577558 -17.693728
-68.684713 84.868480
54.966409 -138.070574
-79.903136 -16.906335
-68.893705 84.324608
54.155262 -138.510131
-79.227779 -16.133732
-69.273078 83.975121
53.316622 -138.937771
-78.571327 -15.386086
-69.814781 83.886928
52.456445 -139.348102
-77.939021 -14.692669
-70.498254 84.084233
51.574259 -139.726656
-77.319110 -14.098570
-71.300628 84.511579
50.666215 -140.052205
-76.685270 -13.659229
-72.183109 85.052902
62.297550 -133.077040
-86.927803 -13.778225
-70.792880 79.188058
61.718402 -133.495290
-86.338506 -13.104549
-71.863239 79.459266
61.003571 -133.820454
-85.754717 -12.523992
-73.017697 79.842999
60.162894 -134.042158
-85.164410 -12.080045
-74.166747 80.255296
59.237052 -134.176264
-84.549147 -11.812088
-75.217477 80.604379
58.291885 -134.260289
-83.902705 -11.733929
-76.112566 80.830454
57.394218 -134.331434
-83.243838 -11.825802
-76.858236 80.927702
56.589305 -134.408949
-82.616234 -12.041516
-77.501936 80.921703
55.889446 -134.489859
-82.080105 -12.319181
-78.095800 80.838648
55.272517 -134.552461
-81.695588 -12.594897
-78.681008 80.693040
54.688061 -134.562593
-81.502363 -12.818478
-79.287712 80.479850
54.070963 -134.483669
-81.505915 -12.964319
-79.935272 80.168266
53.365337 -134.294590
-81.678911 -13.030303
-80.624555 79.712111
52.548897 -134.005817
-81.978078 -13.022558
-81.326715 79.061731
51.636372 -133.654896
-82.361264 -12.939568
-81.985250 78.170629
50.665060 -133.289378
-82.787935 -12.774273
-82.546969 77.019180
49.681364 -132.955934
-83.213832 -12.525252
-83.005765 75.649873
48.730110 -132.694678
-83.596922 -12.197708
-83.398340 74.153593
47.841296 -132.532462
-83.908052 -11.797435
-83.762375 72.614120
47.018045 -132.476843
-84.132028 -11.331007
-84.116103 71.080106
46.239267 -132.519115
-84.259340 -10.812756
-84.461709 69.578799
45.486499 -132.652309
-84.280110 -10.267098
-84.793940 68.136196
44.775622 -132.890304
-84.187010 -9.718458
-85.101864 66.774405
44.155949 -133.263336
-83.980091 -9.179402
-85.364071 65.498564
43.681487 -133.796709
-83.662377 -8.655417
-85.545401 64.289919
43.388340 -134.496937
-83.231454 -8.160184
-85.610506 63.119699
43.286528 -135.348943
-82.678758 -7.721503
-85.562924 61.991036
43.357553 -136.317234
-81.997235 -7.374199
-85.469228 60.963533
43.554342 -137.348250
-81.190387 -7.148477
-85.425540 60.122624
43.809517 -138.377603
-80.274735 -7.063667
-85.514292 59.553401
44.061399 -139.348875
-79.275482 -7.127748
-85.787096 59.326312
44.285465 -140.234877
-78.224670 -7.332294
-86.263509 59.472855
44.495355 -141.035250
-77.162567 -7.646641
-86.931698 59.971560
44.716975 -141.755793
-76.131781 -8.028718
-87.746739 60.747865
44.969191 -142.395625
-75.165005 -8.446593
-88.629355 61.679474
45.257456 -142.945039
-74.276164 -8.891515
-89.476102 62.612460
45.570883 -143.386053
-73.458914 -9.378050
-90.192815 63.399844
45.878320 -143.692377
-72.693187 -9.934328
-90.740873 63.958713
46.127804 -143.831589
-71.959413 -10.585144
-91.141064 64.293206
46.260983 -143.776991
-71.255139 -11.332240
-91.434226 64.456243
46.240872 -143.527155
-70.603912 -12.138667
-91.653512 64.498920
46.063470 -143.112316
-70.048083 -12.929126
-91.817970 64.449826
45.743976 -142.581601
-69.627074 -13.614456
-91.935338 64.317082
45.302376 -141.988632
-69.357099 -14.122012
-92.003048 64.090666
44.758200 -141.383466
-69.224604 -14.410962
-92.005135 63.738762
44.127407 -140.807349
-69.190789 -14.473870
-91.909304 63.203892
43.418073 -140.288362
-69.201249 -14.332096
-91.678056 62.419027
42.629193 -139.840866
-69.198059 -14.026648
-91.304870 61.359867
41.761416 -139.474705
-69.133567 -13.601069
-90.849003 60.093018
40.834206 -139.208650
-68.984251 -13.076201
-90.415704 58.751079
39.884655 -139.067383
-68.758304 -12.435070
-90.108593 57.473451
38.948232 -139.063088
-68.490481 -11.636868
-90.001927 56.371391
38.047819 -139.185526
-68.228137 -10.644997
-90.133496 55.516652
37.194522 -139.405131
-68.017001 -9.446308
-90.505556 54.940202
36.389705 -139.679592
-67.889667 -8.059048
-91.085557 54.633143
35.625903 -139.959955
-67.856247 -6.534855
-91.805990 54.548830
34.892904 -140.199376
-67.898231 -4.956259
-92.570161 54.608107
34.194228 -140.367273
-67.972271 -3.424044
-93.277065 54.717500
33.563089 -140.460366
-68.030665 -2.030189
-93.869236 54.817856
33.053172 -140.494957
-68.046676 -0.833611
-94.359612 54.917797
32.706686 -140.486253
-68.022627 0.142036
-94.800297 55.061402
32.528800 -140.434131
-67.979473 0.895852
-95.240769 55.284674
32.485046 -140.322679
-67.939872 1.435379
-95.710586 55.601633
32.514327 -140.127548
-67.913255 1.764313
-96.218790 56.010042
32.544005 -139.823678
-67.887444 1.874333
-96.755883 56.496733
32.503715 -139.392619
-67.829921 1.744335
-97.292087 57.027476
32.341843 -138.832398
-67.702000 1.351878
-97.773457 57.530759
32.042008 -138.166832
-67.481189 0.693952
-98.127515 57.909850
31.624354 -137.442874
-67.171312 -0.202994
-98.292367 58.087347
31.130535 -136.716275
-66.792894 -1.292310
-98.261022 58.055211
30.606083 -136.036762
-66.372532 -2.517860
-98.085299 57.875683
30.085344 -135.437306
-65.938692 -3.819467
-97.832652 57.632153
29.580129 -134.928353
-65.515947 -5.140716
-97.552913 57.393046
29.077941 -134.499398
-65.117002 -6.438701
-97.270327 57.201749
28.553050 -134.128444
-64.739828 -7.687840
-96.988344 57.071562
27.989081 -133.797377
-64.376410 -8.870542
-96.693606 56.976653
27.401062 -133.504479
-64.027975 -9.960360
-96.354271 56.855919
26.835528 -133.262759
-63.707542 -10.919318
-95.917049 56.625330
26.351314 -133.089405
-63.427214 -11.713426
-95.319920 56.197103
26.003067 -132.998770
-63.190094 -12.325085
-94.534244 55.524173
25.832219 -132.999304
-62.994349 -12.752697
-93.605895 54.644154
25.858525 -133.090352
-62.839370 -13.006123
-92.634838 53.658949
26.071900 -133.258839
-62.724994 -13.105743
-91.724831 52.679872
26.435357 -133.481234
-62.646882 -13.081920
-90.957978 51.791455
26.909343 -133.735600
-62.599246 -12.965345
-90.391395 51.040044
27.482830 -134.016019
-62.584435 -12.771520
-90.056993 50.443067
28.180404 -134.334996
-62.611429 -12.500103
-89.954871 49.993493
29.044663 -134.714739
-62.680606 -12.152425
-90.043658 49.649494
30.117179 -135.178623
-62.773510 -11.745903
-90.240243 49.330172
31.425526 -135.745731
-62.856034 -11.314752
-90.446370 48.941491
32.972844 -136.426381
-62.889406 -10.901724
-90.604317 48.432791
34.729835 -137.217629
-62.841385 -10.547513
-90.726999 47.822597
36.635698 -138.101985
-62.693260 -10.280519
-90.864330 47.158590
38.615830 -139.055199
-62.445353 -10.104701
-91.064181 46.484302
40.604470 -140.058830
-62.118867 -9.992014
-91.359516 45.834338
42.547687 -141.101496
-61.745062 -9.895454
-91.769020 45.230002
44.393563 -142.169595
-61.348172 -9.774887
-92.296127 44.672421
46.091486 -143.241731
-60.935922 -9.613839
-92.922811 44.135695
47.599002 -144.289015
-60.498863 -9.423132
-93.603123 43.559839
48.886183 -145.276692
-60.014783 -9.236062
-94.271031 42.856090
38.176537 -133.122864
-65.914456 -6.645029
-99.842198 43.938813
39.668766 -133.947926
-65.804619 -6.135355
-100.813064 43.711196
41.115959 -134.824972
-65.678630 -5.575147
-101.869877 43.513221
42.467817 -135.717051
-65.507189 -5.002021
-102.924530 43.233623
43.681955 -136.579721
-65.254710 -4.472066
-103.886451 42.751580
44.732395 -137.372014
-64.893990 -4.036683
-104.725631 42.015394
45.614776 -138.067750
-64.424657 -3.710541
-105.498514 41.086042
46.339920 -138.654784
-63.881863 -3.455109
-106.294688 40.080039
46.920721 -139.124727
-63.325327 -3.196529
-107.185469 39.105795
47.365044 -139.466474
-62.818398 -2.860176
-108.207423 38.242074
47.676743 -139.666901
-62.411126 -2.396174
-109.364001 37.537317
47.859390 -139.714035
-62.130873 -1.790495
-110.629854 37.008623
47.920124 -139.600590
-61.977703 -1.067105
-111.953466 36.636624
47.875402 -139.329772
-61.923042 -0.284255
-113.258247 36.359766
47.760770 -138.924611
-61.915728 0.478969
-114.452202 36.085217
47.637588 -138.432825
-61.901267 1.149120
-115.459840 35.736577
47.583681 -137.916461
-61.848617 1.686698
-116.267737 35.326186
47.670462 -137.432909
-61.765945 2.096131
-116.918578 34.955622
47.942455 -137.022098
-61.693751 2.412413
-117.460017 34.740615
48.407787 -136.702859
-61.682827 2.678209
-117.919832 34.760393
49.039095 -136.474267
-61.771478 2.924997
-118.309941 35.047627
49.782852 -136.320407
-61.969312 3.161732
-118.636819 35.596156
50.576919 -136.220824
-62.250439 3.370520
-118.904111 36.367392
51.371405 -136.164134
-62.560398 3.511702
-119.106124 37.286818
52.137908 -136.150802
-62.838867 3.540076
-119.216943 38.230926
52.861498 -136.180945
-63.042149 3.420348
-119.191855 39.039421
53.528786 -136.243505
-63.148662 3.131077
-119.000448 39.584708
54.120872 -136.314022
-63.158055 2.667473
-118.669796 39.846759
54.609552 -136.355223
-63.092641 2.047664
-118.269672 39.888549
54.957686 -136.319456
-62.990844 1.310198
-117.866901 39.783425
55.126256 -136.156210
-62.892476 0.501280
-117.504923 39.583730
55.086762 -135.826163
-62.828338 -0.336637
-117.203240 39.320203
54.834629 -135.316650
-62.824108 -1.164868
-116.960834 38.998620
54.395432 -134.644701
-62.914315 -1.939149
-116.755768 38.582813
53.819432 -133.844235
-63.145127 -2.607572
-116.540764 37.991285
53.171166 -132.953514
-63.556801 -3.124152
-116.241358 37.118156
52.519932 -132.010134
-64.166826 -3.461830
-115.776764 35.870827
51.929528 -131.047300
-64.970180 -3.611998
-115.117210 34.236797
51.446315 -130.088491
-65.951210 -3.575115
-114.325073 32.324848
51.090089 -129.144002
-67.093877 -3.353516
-113.515996 30.308356
50.856171 -128.215967
-68.383788 -2.952259
-112.801244 28.351002
50.731180 -127.312759
-69.807395 -2.381630
-112.262628 26.573021
50.707733 -126.456444
-71.354571 -1.653093
-111.949795 25.042807
50.784233 -125.672492
-73.017372 -0.775817
-111.881971 23.784960
50.957865 -124.978310
-74.779012 0.235805
-112.046559 22.793803
51.221519 -124.381478
-76.604004 1.351117
-112.394336 22.032418
51.564411 -123.881495
-78.439199 2.519926
-112.841939 21.427937
51.972367 -123.469970
-80.223704 3.678156
-113.301796 20.899600
52.426552 -123.130228
-81.901702 4.758338
-113.741455 20.430566
52.902437 -122.840369
-83.432677 5.700368
-114.198702 20.084040
53.371581 -122.582111
-84.795900 6.460567
-114.727922 19.927728
53.804977 -122.347006
-85.988924 7.020721
-115.359515 19.979794
54.175469 -122.133128
-87.019530 7.391217
-116.093641 20.211282
54.461212 -121.940398
-87.893796 7.599637
-116.906772 20.569982
54.650729 -121.769826
-88.608334 7.673056
-117.756298 20.993573
54.746696 -121.623142
-89.149940 7.626669
-118.580957 21.406819
54.766602 -121.501330
-89.500293 7.460536
-119.300036 21.711352
54.740149 -121.403635
-89.643960 7.161966
-119.824367 21.791690
54.703607 -121.329480
-89.578120 6.713310
-120.094165 21.562222
54.691969 -121.283436
-89.319506 6.106301
-120.123476 21.028551
54.731579 -121.277582
-88.902596 5.359103
-119.982905 20.267236
54.836533 -121.326485
-88.369772 4.521063
-119.747243 19.360820
55.010205 -121.440252
-87.762267 3.655991
-119.470148 18.372480
55.249125 -121.620876
-87.116392 2.819657
-119.182027 17.349270
55.546162 -121.861289
-86.462573 2.048006
-118.893960 16.325922
55.892381 -122.146323
-85.824557 1.355175
-118.598530 15.316880
56.278648 -122.457006
-85.218734 0.735809
-118.266039 14.298811
56.697627 -122.779189
-84.654600 0.171646
-117.842229 13.197731
57.144725 -123.111646
-84.136801 -0.354033
-117.265789 11.914816
57.615359 -123.464020
-83.668318 -0.837418
-116.517095 10.412922
58.099355 -123.844987
-83.254161 -1.246632
-115.646038 8.771614
58.577577 -124.252034
-82.903216 -1.535025
-114.733555 7.127988
59.025242 -124.669879
-82.625299 -1.662893
-113.850298 5.606896
59.420516 -125.075653
-82.425000 -1.613266
-113.046056 4.296957
59.753398 -125.446394
-82.296172 -1.399169
-112.354043 3.249188
60.031160 -125.767311
-82.219087 -1.063986
-111.792702 2.475272
60.279082 -126.041763
-82.160115 -0.675623
-111.360311 1.941078
60.536584 -126.298575
-82.074539 -0.312686
-111.025116 1.561969
60.849535 -126.586156
-81.914734 -0.043077
-110.725447 1.220297
61.259929 -126.953312
-81.643661 0.094731
-110.401799 0.820847
61.794883 -127.429462
-81.246944 0.095633
-110.056265 0.371335
62.459488 -128.013858
-80.735432 -0.021743
-109.759232 -0.015330
63.238921 -128.675896
-80.137337 -0.230173
-109.594198 -0.208716
64.108057 -129.363284
-79.485335 -0.508748
-109.620320 -0.123129
65.041524 -130.015214
-78.804623 -0.853305
-109.865149 0.267966
66.019242 -130.581044
-78.105317 -1.279856
-110.328044 0.938721
67.027190 -131.037685
-77.382546 -1.817157
-110.980132 1.819220
68.056181 -131.388294
-76.627421 -2.487767
-111.759124 2.800907
69.100709 -131.644492
-75.842460 -3.291562
-112.563632 3.735181
70.157163 -131.812834
-75.049929 -4.204584
-113.266104 4.448809
71.219827 -131.890974
-74.293022 -5.184730
-113.766021 4.813596
72.274427 -131.865971
-73.632331 -6.176794
-114.054632 4.827885
73.292698 -131.713263
-73.133424 -7.121859
-114.198712 4.584728
74.233699 -131.402666
-72.847194 -7.971217
-114.275867 4.180614
75.052042 -130.914890
-72.794512 -8.695759
-114.342179 3.674328
75.707431 -130.258853
-72.965784 -9.282496
-114.429513 3.087697
76.172504 -129.472369
-73.334892 -9.719848
-114.550411 2.417589
76.438360 -128.607811
-73.869964 -9.988937
-114.698568 1.641937
76.517172 -127.720418
-74.530526 -10.070769
-114.842959 0.716410
76.442088 -126.863720
-75.266033 -9.955383
-114.922118 -0.429454
76.406614 -125.687346
-77.133734 -9.555129
-115.722373 5.602398
76.668706 -124.768310
-77.785826 -10.167113
-115.807728 4.946937
76.796810 -123.723464
-78.736098 -10.588388
-115.843364 4.094782
76.794795 -122.580935
-79.956714 -10.787244
-115.765116 2.958779
76.673541 -121.376103
-81.370447 -10.760321
-115.512787 1.461917
76.451643 -120.147629
-82.875077 -10.526010
-115.083350 -0.390905
76.154763 -118.935764
-84.370742 -10.117149
-114.559175 -2.472813
75.814298 -117.787861
-85.779874 -9.576001
-114.060586 -4.597410
75.466252 -116.764076
-87.059134 -8.945458
-113.686446 -6.603186
75.147458 -115.925045
-88.204188 -8.248881
-113.492835 -8.385958
74.887980 -115.311396
-89.235269 -7.480799
-113.498462 -9.886427
74.705107 -114.938643
-90.168924 -6.630321
-113.695095 -11.077275
74.601578 -114.800504
-91.003438 -5.708088
-114.051920 -11.969176
74.566306 -114.870227
-91.720744 -4.754964
-114.512958 -12.616589
74.576203 -115.101971
-92.292398 -3.840367
-115.000040 -13.106317
74.600828 -115.437636
-92.686209 -3.055728
-115.440947 -13.515512
74.612751 -115.824060
-92.874743 -2.500807
-115.818215 -13.852605
74.599437 -116.231209
-92.845131 -2.257601
-116.175429 -14.062201
74.564803 -116.650955
-92.605454 -2.353677
-116.571056 -14.090335
74.520339 -117.080573
-92.181833 -2.749104
-117.044208 -13.915149
74.477033 -117.510306
-91.609515 -3.367321
-117.606797 -13.548922
74.441901 -117.919437
-90.925244 -4.132802
-118.247103 -13.037868
74.416413 -118.276944
-90.162160 -4.989621
-118.931998 -12.454534
74.395400 -118.543951
-89.346995 -5.907508
-119.606509 -11.887920
74.368344 -118.680728
-88.499230 -6.882564
-120.195582 -11.439024
74.325053 -118.662930
-87.632452 -7.931619
-120.620930 -11.207507
74.260326 -118.497997
-86.758149 -9.071256
-120.840742 -11.251394
74.169543 -118.220373
-85.891449 -10.282627
-120.883807 -11.547230
74.041271 -117.870170
-85.055289 -11.499789
-120.825174 -12.014000
73.856812 -117.478476
-84.279600 -12.637283
-120.739531 -12.566536
73.595342 -117.063978
-83.595653 -13.620026
-120.680586 -13.144325
73.239219 -116.633886
-83.028618 -14.396590
-120.681265 -13.711147
72.777291 -116.185697
-82.592358 -14.943148
-120.757753 -14.244743
72.207651 -115.714943
-82.286604 -15.264673
-120.908517 -14.735925
71.542664 -115.233767
-82.096294 -15.391603
-121.108410 -15.201383
70.813652 -114.784315
-81.993798 -15.361679
-121.307816 -15.693816
70.068435 -114.422373
-81.947056 -15.190536
-121.454658 -16.278588
69.361843 -114.187801
-81.931177 -14.865001
-121.541467 -16.965055
68.744389 -114.091382
-81.935888 -14.363929
-121.620591 -17.675053
68.252167 -114.115724
-81.967288 -13.673872
-121.762212 -18.301824
67.900009 -114.219850
-82.043804 -12.794179
-122.017627 -18.764878
67.679697 -114.346051
-82.186351 -11.741767
-122.409401 -19.018894
67.565631 -114.433284
-82.405229 -10.557823
-122.934201 -19.045108
67.529884 -114.440114
-82.689653 -9.309499
-123.565321 -18.851958
67.558530 -114.361107
-83.011974 -8.073925
-124.251830 -18.488005
67.654383 -114.215090
-83.351996 -6.906769
-124.917713 -18.052579
67.827842 -114.023222
-83.712655 -5.830885
-125.474589 -17.669119
68.087600 -113.801242
-84.107318 -4.855144
-125.859094 -17.414846
68.433954 -113.556960
-84.544485 -3.989247
-126.071721 -17.275762
68.854582 -113.285222
-85.024786 -3.244329
-126.160549 -17.184014
69.325602 -112.966144
-85.539738 -2.633991
-126.175366 -17.074519
69.820184 -112.574960
-86.066368 -2.181077
-126.144261 -16.906127
70.321006 -112.105831
-86.565181 -1.920665
-126.073104 -16.662525
70.824779 -111.588612
-86.997274 -1.884042
-125.952575 -16.353052
71.332427 -111.071941
-87.357746 -2.068448
-125.761384 -16.016914
71.836963 -110.595685
-87.680390 -2.433182
-125.464023 -15.718705
72.319988 -110.183460
-88.004681 -2.928615
-125.012092 -15.529685
72.754941 -109.844354
-88.351745 -3.517101
-124.363560 -15.510024
73.111708 -109.571564
-88.724010 -4.174736
-123.520103 -15.674641
73.359324 -109.340096
-89.113559 -4.887693
-122.535626 -15.972256
73.465996 -109.111604
-89.507864 -5.650980
-121.478863 -16.318538
73.397632 -108.850721
-89.892586 -6.466635
-120.403143 -16.638383
73.118917 -108.537629
-90.261758 -7.332567
-119.341538 -16.891777
72.601020 -108.159325
-90.636381 -8.223571
-118.311620 -17.083651
71.831333 -107.697361
-91.064525 -9.089383
-117.317062 -17.256943
70.817929 -107.131212
-91.595323 -9.878120
-116.344352 -17.469183
69.588184 -106.445629
-92.257339 -10.557393
-115.361500 -17.779566
68.184251 -105.632298
-93.054132 -11.119990
-114.330520 -18.242576
66.656721 -104.688782
-93.969476 -11.580515
-113.238054 -18.870467
65.057368 -103.620960
-94.976080 -11.968839
-112.119153 -19.597250
63.434057 -102.451542
-96.046025 -12.321085
-111.039478 -20.306586
61.831094 -101.222441
-97.163677 -12.663506
-110.061057 -20.893165
60.292990 -99.979536
-98.336532 -12.989400
-109.224195 -21.300653
58.865922 -98.758664
-99.586386 -13.255569
-108.544273 -21.520493
57.594864 -97.586839
-100.924343 -13.411132
-108.012849 -21.563559
56.518065 -96.486158
-102.336069 -13.426754
-107.597242 -21.452228
55.661430 -95.472706
-103.783990 -13.305570
-107.240262 -21.240766
55.035062 -94.554711
-105.217049 -13.083329
-106.869111 -21.012254
54.633105 -93.736555
-106.582123 -12.823844
-106.421625 -20.838730
54.435656 -93.028227
-107.835369 -12.606670
-105.878705 -20.734785
54.409124 -92.445041
-108.951253 -12.499383
-105.264427 -20.661066
54.505860 -91.992733
-109.923818 -12.524081
-104.616080 -20.569269
54.667731 -91.656891
-110.758901 -12.655825
-103.960740 -20.430645
54.834103 -91.405122
-111.466254 -12.855446
-103.307007 -20.236589
54.951245 -91.194430
-112.056507 -13.095951
-102.644054 -20.000852
54.979299 -90.978594
-112.540310 -13.370405
-101.940206 -19.770634
54.895034 -90.715559
-112.927763 -13.690812
-101.141744 -19.626836
54.690640 -90.378200
-113.228355 -14.083339
-100.181388 -19.667099
54.369981 -89.967159
-113.451553 -14.578562
-99.007507 -19.968343
53.944078 -89.511298
-113.606797 -15.191612
-97.631717 -20.535289
53.426848 -89.049601
-113.702366 -15.897240
-96.149052 -21.285128
52.832954 -88.613454
-113.746257 -16.627854
-94.700770 -22.092694
52.179722 -88.222955
-113.749171 -17.299275
-93.423834 -22.841860
51.490619 -87.890068
-113.724582 -17.836527
-92.418682 -23.452048
50.795921 -87.620638
-113.685468 -18.188753
-91.737736 -23.881520
50.129910 -87.415869
-113.640784 -18.336807
-91.385710 -24.123180
49.529058 -87.279447
-113.593238 -18.295036
-91.326028 -24.200213
49.035710 -87.231919
-113.537811 -18.106450
-91.489493 -24.161985
48.700880 -87.315514
-113.460903 -17.826090
-91.790671 -24.071114
48.574830 -87.574809
-113.344272 -17.492660
-92.162285 -23.969607
57.506159 -87.362110
-114.893298 -18.209948
-90.822201 -22.662133
56.767426 -86.983473
-114.945638 -18.363988
-90.177603 -23.121550
56.016690 -86.677486
-114.975341 -18.432881
-89.744250 -23.482628
55.346053 -86.524769
-114.965302 -18.425656
-89.510501 -23.750412
54.842154 -86.577310
-114.893892 -18.355176
-89.472192 -23.915138
54.570748 -86.854749
-114.743760 -18.240967
-89.635106 -23.948484
54.557203 -87.338656
-114.508868 -18.107095
-89.999536 -23.820209
54.768556 -87.963721
-114.197337 -17.976258
-90.549203 -23.517377
55.115914 -88.623644
-113.827091 -17.868571
-91.252561 -23.050344
55.495967 -89.218509
-113.416361 -17.806025
-92.069474 -22.447609
55.842912 -89.711746
-112.976237 -17.813958
-92.954826 -21.751227
56.129400 -90.115629
-112.512223 -17.913234
-93.857532 -21.017711
56.341350 -90.443982
-112.032051 -18.110525
-94.721698 -20.316866
56.471187 -90.697744
-111.547991 -18.400690
-95.495782 -19.718684
56.520749 -90.870698
-111.071304 -18.777891
-96.147451 -19.271378
56.500719 -90.952306
-110.609126 -19.240467
-96.673164 -18.990846
56.421217 -90.921433
-110.168469 -19.785867
-97.092462 -18.869961
56.279027 -90.742772
-109.762262 -20.402743
-97.434300 -18.892391
56.062796 -90.395048
-109.409873 -21.068647
-97.727362 -19.038879
55.771645 -89.909402
-109.132637 -21.752888
-97.995775 -19.288210
55.409690 -89.345444
-108.951282 -22.417336
-98.256276 -19.619593
54.973456 -88.744838
-108.885046 -23.015890
-98.514703 -20.017672
54.454801 -88.121295
-108.945226 -23.502195
-98.763562 -20.477210
53.846308 -87.469621
-109.126117 -23.844120
-98.985349 -21.005150
53.139673 -86.771202
-109.403043 -24.033280
-99.164735 -21.611914
52.317335 -85.992356
-109.739512 -24.084387
-99.303777 -22.289938
51.347022 -85.088186
-110.099344 -24.026348
-99.426472 -23.000526
50.199600 -84.035398
-110.458255 -23.889899
-99.566922 -23.679716
48.877816 -82.863652
-110.809319 -23.697875
-99.751993 -24.254026
47.406956 -81.623066
-111.160785 -23.459662
-99.990415 -24.657942
45.812524 -80.343537
-111.529115 -23.169279
-100.270814 -24.848754
44.117636 -79.035119
-111.929169 -22.813479
-100.565126 -24.817248
42.347320 -77.702555
-112.365408 -22.388296
-100.833943 -24.594308
40.527628 -76.351705
-112.827680 -21.911414
-101.033432 -24.243826
38.677168 -74.986250
-113.290681 -21.425864
-101.124380 -23.840240
36.802263 -73.607567
-113.716773 -20.996423
-101.081351 -23.444842
34.923537 -72.240504
-114.063959 -20.698433
-100.896478 -23.090211
33.115041 -70.960745
-114.298898 -20.597987
-100.576095 -22.779172
31.478199 -69.858915
-114.409469 -20.727944
-100.134234 -22.496717
30.087704 -68.990663
-114.407678 -21.074446
-99.587596 -22.224955
28.976470 -68.369932
-114.320728 -21.587391
-98.952479 -21.953583
28.142604 -67.981510
-114.178317 -22.206716
-98.242111 -21.682780
27.553789 -67.789529
-114.003861 -22.883663
-97.464255 -21.419995
27.144916 -67.738505
-113.810515 -23.590336
-96.620444 -21.177606
26.825833 -67.759087
-113.599689 -24.322953
-95.708592 -20.969910
26.533191 -67.803683
-113.362173 -25.100512
-94.729873 -20.804945
26.290110 -67.886706
-113.084004 -25.954272
-93.696680 -20.676602
26.165550 -68.053578
-112.757710 -26.904089
-92.634712 -20.566616
26.199504 -68.325102
-112.394850 -27.931405
-91.576702 -20.456445
26.385064 -68.681421
-112.029742 -28.974984
-90.552278 -20.338121
26.685152 -69.072014
-111.708857 -29.956065
-89.578887 -20.215233
27.050252 -69.430309
-111.473819 -30.808273
-88.656033 -20.101899
27.423918 -69.682331
-111.348661 -31.495017
-87.763111 -20.028709
27.748843 -69.756648
-111.334811 -32.014485
-86.862779 -20.043055
28.010563 -69.621439
-111.411787 -32.396841
-85.913265 -20.196062
28.290875 -69.326529
-111.541276 -32.695702
-84.888436 -20.522929
28.728989 -68.973800
-111.676447 -32.971398
-83.794220 -21.030547
29.441370 -68.655255
-111.777840 -33.269227
-82.666958 -21.703727
30.483707 -68.425841
-111.828998 -33.606024
-81.554762 -22.520447
31.842191 -68.301543
-111.842777 -33.971058
-80.496568 -23.453681
33.440750 -68.265422
-111.855722 -34.336349
-79.509632 -24.470410
35.159840 -68.273834
-111.913688 -34.671313
-78.587706 -25.544132
36.866344 -68.266415
-112.056796 -34.954748
-77.707179 -26.661137
38.464381 -68.201741
-112.309459 -35.179999
-76.838801 -27.813864
39.937777 -68.104487
-112.678112 -35.352904
-75.961565 -28.991639
41.319451 -68.045006
-113.157864 -35.483478
-75.075508 -30.175265
42.644107 -68.083289
-113.743297 -35.576806
-74.212549 -31.334055
43.938325 -68.249033
-114.431579 -35.633301
-73.436788 -32.421497
45.219208 -68.542952
-115.217482 -35.655286
-72.825744 -33.369230
46.485659 -68.935292
-116.091769 -35.647132
-72.444224 -34.100459
47.712193 -69.362536
-117.042312 -35.611546
-72.327430 -34.563012
48.858176 -69.737071
-118.051014 -35.551463
-72.478600 -34.743157
49.892579 -69.984848
-119.088739 -35.475914
-72.878091 -34.656598
50.815276 -70.092366
-120.115118 -35.402913
-73.493621 -34.336191
51.650929 -70.099420
-121.085046 -35.357583
-74.282779 -33.828035
52.433327 -70.055732
-121.957630 -35.367705
-75.193661 -33.190556
53.199676 -70.000980
-122.700596 -35.461010
-76.175699 -32.479302
53.987397 -69.964100
-123.289151 -35.665485
-77.194992 -31.717561
54.826678 -69.961057
-123.705322 -36.007631
-78.234286 -30.894675
55.729134 -69.983419
-123.940525 -36.506567
-79.277967 -29.999542
56.679897 -69.988060
-123.998072 -37.168920
-80.300750 -29.044052
57.645182 -69.914872
-123.892389 -37.989613
-81.268322 -28.063671
58.593421 -69.737346
-123.645076 -38.958363
-82.144097 -27.107403
59.506285 -69.480043
-123.280868 -40.066354
-82.892172 -26.230514
60.374008 -69.184030
-122.826619 -41.305791
-83.475852 -25.493123
61.192644 -68.880216
-122.312611 -42.659508
-83.859710 -24.953775
61.966663 -68.584977
-121.771176 -44.091718
-84.019922 -24.650173
62.711212 -68.302141
-121.230737 -45.552917
-83.958071 -24.584467
63.450097 -68.020436
-120.711688 -46.991612
-83.705630 -24.728540
64.208661 -67.709878
-120.228928 -48.359240
-83.313398 -25.038500
65.001795 -67.337211
-119.797540 -49.609399
-82.835675 -25.467068
65.818055 -66.896572
-119.434856 -50.700202
-82.318607 -25.970134
66.613072 -66.406432
-119.157223 -51.599541
-81.793585 -26.511090
67.322966 -65.884193
-118.974898 -52.284409
-81.273466 -27.067151
67.886311 -65.341025
-118.887569 -52.733183
-80.751455 -27.635004
68.262003 -64.787930
-118.883539 -52.924118
-80.204424 -28.229482
68.440128 -64.237529
-118.944518 -52.845451
-79.603742 -28.875576
68.444977 -63.698808
-119.052027 -52.506451
-78.933397 -29.594571
68.325988 -63.170768
-119.191934 -51.939687
-78.205692 -30.388550
68.135464 -62.653249
-119.358681 -51.194406
-77.460535 -31.236120
66.631450 -60.047749
-120.169659 -51.977641
-82.187890 -30.119672
66.461083 -59.247719
-120.417996 -51.902280
-81.475181 -31.164098
66.200849 -58.391869
-120.776030 -51.533435
-80.716933 -32.278934
65.878170 -57.501593
-121.207568 -50.893743
-79.940170 -33.440180
65.525916 -56.640643
-121.676733 -50.037187
-79.188082 -34.601702
65.180914 -55.894212
-122.157290 -49.035484
-78.505110 -35.708902
64.876497 -55.326003
-122.641440 -47.960368
-77.926134 -36.714618
64.637725 -54.961260
-123.139956 -46.872034
-77.471014 -37.589584
64.480402 -54.792219
-123.671610 -45.811420
-77.141678 -38.324798
64.409466 -54.788020
-124.250956 -44.790854
-76.921712 -38.929517
64.415208 -54.898600
-124.883349 -43.798112
-76.781360 -39.428165
64.472362 -55.057075
-125.564932 -42.817888
-76.689470 -39.851192
64.555625 -55.204288
-126.281547 -41.851625
-76.628725 -40.217447
64.670206 -55.333223
-127.006709 -40.927683
-76.603685 -40.519044
64.851559 -55.483844
-127.702897 -40.101220
-76.634445 -40.723271
65.128893 -55.687708
-128.329454 -39.443066
-76.742380 -40.790293
65.499436 -55.934516
-128.854973 -39.021271
-76.937926 -40.691474
65.925754 -56.172857
-129.264993 -38.881462
-77.214497 -40.417490
66.346556 -56.326512
-129.558866 -39.027494
-77.547443 -39.980449
66.690543 -56.308971
-129.742043 -39.416734
-77.895556 -39.417205
66.891002 -56.034921
-129.820834 -39.986018
-78.205918 -38.787704
66.908359 -55.448592
-129.800292 -40.682577
-78.426057 -38.160112
66.753035 -54.565886
-129.683591 -41.476333
-78.524058 -37.585881
66.477659 -53.474647
-129.471052 -42.360113
-78.505667 -37.081825
66.145925 -52.289606
-129.160404 -43.345159
-78.411974 -36.635023
65.809522 -51.113572
-128.752182 -44.451784
-78.298955 -36.221597
65.496803 -50.015563
-128.261484 -45.691614
-78.215621 -35.818675
65.213833 -49.021688
-127.729811 -47.042801
-78.191445 -35.409573
64.958294 -48.119602
-127.224997 -48.433785
-78.232540 -34.991625
64.735657 -47.273630
-126.826144 -49.758984
-78.323081 -34.581866
64.568801 -46.456506
-126.603060 -50.917811
-78.431590 -34.214030
64.496755 -45.689977
-126.601269 -51.843206
-78.524027 -33.927141
64.561705 -45.043835
-126.835814 -52.510172
-78.582209 -33.749059
64.797715 -44.595997
-127.291332 -52.935794
-78.619028 -33.681843
65.228471 -44.406376
-127.927228 -53.176251
-78.677647 -33.696501
65.867633 -44.508287
-128.688987 -53.315871
-78.812645 -33.738306
66.717519 -44.899665
-129.524756 -53.440970
-79.068355 -33.742428
67.764926 -45.531296
-130.399817 -53.600768
-79.466014 -33.656569
68.976609 -46.306116
-131.296482 -53.786612
-80.001168 -33.454763
70.297064 -47.108261
-132.200615 -53.954845
-80.648222 -33.137461
71.650941 -47.849234
-133.091166 -54.060983
-81.369078 -32.725516
72.954590 -48.479681
-133.939652 -54.074174
-82.123212 -32.253598
74.133041 -48.968875
-134.715771 -53.980842
-82.876280 -31.762091
75.132217 -49.293524
-135.394703 -53.791148
-83.607096 -31.280679
75.924809 -49.437721
-135.962683 -53.547506
-84.310749 -30.808491
76.511344 -49.391382
-136.418750 -53.323757
-84.990658 -30.319681
76.915606 -49.144150
-136.771706 -53.201851
-85.644173 -29.795901
77.173360 -48.681062
-137.037144 -53.232577
-86.254805 -29.249402
77.317178 -47.992648
-137.242786 -53.412912
-86.795584 -28.722862
77.368037 -47.098991
-137.433095 -53.694474
-87.238348 -28.276672
77.342735 -46.052681
-137.661423 -54.006675
-87.559543 -27.977540
77.266346 -44.918098
-137.976981 -54.280016
-87.739140 -27.893510
77.176651 -43.758622
-138.416143 -54.464277
-87.760019 -28.084354
77.121366 -42.632408
-139.000158 -54.540395
-87.615637 -28.576644
77.153320 -41.587784
-139.735183 -54.524730
-87.320479 -29.345275
77.325350 -40.660201
-140.607002 -54.458497
-86.909946 -30.325832
77.682923 -39.878993
-141.569960 -54.378771
-86.429053 -31.440537
78.252572 -39.283697
-142.552185 -54.294424
-85.921341 -32.615364
79.032494 -38.930487
-143.485263 -54.186968
-85.423557 -33.787158
79.995986 -38.868056
-144.326307 -54.025943
-84.962712 -34.908001
81.102710 -39.108362
-145.055674 -53.788281
-84.552025 -35.950693
82.307726 -39.622071
-145.666282 -53.473071
-84.188977 -36.906629
83.566349 -40.348398
-146.157747 -53.106673
-83.860972 -37.764836
84.837226 -41.205583
-146.535739 -52.740411
-83.557848 -38.491338
86.085430 -42.100528
-146.809975 -52.441501
-83.283394 -39.034912
87.286327 -42.946096
-146.983048 -52.272058
-83.055957 -39.347821
88.430972 -43.694199
-147.037032 -52.262644
-82.899139 -39.400847
89.529002 -44.358943
-146.940847 -52.407734
-82.831551 -39.187602
90.597992 -44.987130
-146.675136 -52.680579
-82.860073 -38.722831
91.645423 -45.607280
-146.247981 -53.042458
-82.977081 -38.041202
92.662577 -46.212407
-145.693188 -53.449300
-83.160952 -37.194502
93.630322 -46.769977
-145.060158 -53.862461
-83.379256 -36.239215
94.527314 -47.234396
-144.404019 -54.259721
-83.595740 -35.223820
95.336109 -47.552925
-143.776750 -54.639772
-83.782802 -34.188927
96.047404 -47.673920
-143.215305 -55.012549
-83.935359 -33.166969
96.661461 -47.575873
-142.729755 -55.379064
-84.073673 -32.176867
97.180539 -47.298841
-142.306247 -55.727979
-84.229037 -31.225016
97.594910 -46.922703
-141.925587 -56.051734
-84.423103 -30.313226
97.877615 -46.516883
-141.581909 -56.349136
-84.655734 -29.448269
97.991117 -46.116069
-141.292398 -56.612265
-84.905110 -28.646753
97.898978 -45.719960
-141.092321 -56.824213
-85.134448 -27.931555
97.577117 -45.301043
-141.018999 -56.973785
-85.300139 -27.327325
97.020730 -44.811808
-141.097585 -57.069112
-85.362084 -26.861774
96.245074 -44.194289
-141.334032 -57.134088
-85.297144 -26.560847
95.281356 -43.408287
-141.711897 -57.187784
-85.110502 -26.432399
94.173637 -42.468893
-142.192353 -57.235745
-84.833889 -26.453064
92.980637 -41.443062
-142.720912 -57.288714
-84.507718 -26.572843
91.774222 -40.412618
-143.238816 -57.376320
-84.162888 -26.732963
90.628169 -39.448796
-143.695955 -57.535904
-83.814606 -26.882547
89.602728 -38.599264
-144.063158 -57.791766
-83.464726 -26.987302
88.732818 -37.878144
-144.336955 -58.147201
-83.105705 -27.034217
88.025074 -37.261203
-144.533883 -58.593847
-82.723667 -27.034994
87.463900 -36.694105
-144.678724 -59.118419
-82.300822 -27.023934
87.023444 -36.127766
-144.788163 -59.692125
-81.819265 -27.047252
86.679805 -35.565051
-144.860328 -60.264123
-81.268280 -27.143094
86.416142 -35.058926
-144.881033 -60.781791
-80.653197 -27.319453
86.221398 -34.670526
-144.834984 -61.214713
-79.998324 -27.547824
86.087929 -34.443267
-144.711065 -61.560814
-79.340869 -27.778589
86.009104 -34.394103
-144.506624 -61.838385
-78.721760 -27.964199
85.975693 -34.505663
-144.235906 -62.070734
-78.177655 -28.075536
80.862544 -34.213222
-141.375688 -58.126273
-84.191889 -27.965332
80.579102 -33.862791
-141.596658 -58.502630
-83.868440 -28.144639
80.449602 -33.703058
-141.743606 -58.855015
-83.534389 -28.308029
80.460281 -33.736298
-141.746541 -59.157620
-83.216848 -28.415983
80.582977 -33.916023
-141.566755 -59.409437
-82.930496 -28.453680
80.775951 -34.166194
-141.201798 -59.612303
-82.674379 -28.425614
80.991158 -34.427113
-140.685348 -59.764528
-82.433000 -28.345045
81.181202 -34.672166
-140.079828 -59.877073
-82.178552 -28.229513
81.306187 -34.881692
-139.461118 -59.989177
-81.874209 -28.102856
81.341188 -35.038341
-138.885696 -60.145227
-81.483692 -27.991576
81.280694 -35.149132
-138.356246 -60.342288
-80.992608 -27.906630
81.138603 -35.236622
-137.840825 -60.542519
-80.427705 -27.827191
80.945504 -35.309826
-137.311429 -60.725846
-79.844700 -27.712943
80.743184 -35.353035
-136.752892 -60.905731
-79.294308 -27.529832
80.574801 -35.338582
-136.161664 -61.117434
-78.800872 -27.262085
80.473768 -35.262763
-135.550266 -61.398927
-78.364750 -26.907062
80.458321 -35.155167
-134.953704 -61.780061
-77.975950 -26.465343
80.531391 -35.042017
-134.425102 -62.291544
-77.618324 -25.943371
80.681690 -34.926574
-134.016104 -62.969955
-77.261631 -25.367037
80.886811 -34.806538
-133.750528 -63.813547
-76.858814 -24.787472
81.118754 -34.684611
-133.619351 -64.751877
-76.362787 -24.263693
81.349353 -34.550500
-133.597581 -65.701451
-75.758343 -23.824387
81.554344 -34.368606
-133.651999 -66.611060
-75.078077 -23.447839
81.714258 -34.095321
-133.743475 -67.461566
-74.384265 -23.084551
81.811406 -33.725390
-133.834320 -68.251507
-73.746357 -22.684199
81.823881 -33.299115
-133.901194 -68.984961
-73.232940 -22.202872
81.721907 -32.849715
-133.947855 -69.669573
-72.906828 -21.604315
81.472934 -32.373024
-134.008240 -70.320079
-72.811786 -20.869183
81.052032 -31.840309
-134.132190 -70.931813
-72.957931 -20.008002
80.450068 -31.219437
-134.361924 -71.441307
-73.317951 -19.062076
79.676888 -30.475479
-134.722904 -71.763640
-73.841627 -18.079548
78.760651 -29.565046
-135.226745 -71.846032
-74.488032 -17.083615
77.746238 -28.452837
-135.871363 -71.674403
-75.255628 -16.062547
76.691082 -27.154432
-136.640357 -71.263942
-76.178853 -14.984751
75.655316 -25.747831
-137.506662 -70.652797
-77.299710 -13.819365
74.687856 -24.321647
-138.443474 -69.901742
-78.642679 -12.549186
73.817395 -22.928863
-139.438971 -69.092246
-80.200245 -11.181655
73.052193 -21.585345
-140.494866 -68.295723
-81.928289 -9.758499
72.386533 -20.300667
-141.595440 -67.513495
-83.749163 -8.354359
71.808752 -19.087674
-142.698383 -66.691936
-85.561066 -7.058436
71.307807 -17.943404
-143.757581 -65.790536
-87.255710 -5.955706
70.877188 -16.853801
-144.733511 -64.802998
-88.744968 -5.117788
70.513259 -15.834297
-145.593429 -63.750697
-89.986322 -4.585559
70.210102 -14.949315
-146.312133 -62.677153
-90.984074 -4.354984
69.958821 -14.270476
-146.877977 -61.648593
-91.764326 -4.387399
69.751195 -13.831988
-147.304477 -60.754200
-92.351562 -4.632872
69.581331 -13.618340
-147.636606 -60.091140
-92.761148 -5.048613
69.445027 -13.589410
-147.920508 -59.706279
-93.001597 -5.604277
69.338670 -13.714700
-148.155993 -59.542730
-93.077285 -6.278173
69.257858 -13.956255
-148.312228 -59.490536
-92.988468 -7.058091
69.194500 -14.254830
-148.364180 -59.456133
-92.730667 -7.946727
69.133339 -14.572191
-148.299348 -59.383788
-92.296894 -8.953878
69.053430 -14.922251
-148.113564 -59.259978
-91.684666 -10.071272
68.935254 -15.339033
-147.810490 -59.116928
-90.902841 -11.249339
68.764445 -15.837152
-147.408384 -59.033671
-89.967243 -12.402183
68.530215 -16.397355
-146.947460 -59.126004
-88.890104 -13.434375
68.222569 -16.979407
-146.470480 -59.499036
-87.675740 -14.264325
67.830759 -17.560361
-145.969737 -60.162039
-86.324514 -14.835075
67.343742 -18.129417
-145.397215 -61.027419
-84.840101 -15.119288
66.751824 -18.662369
-144.724430 -61.986994
-83.232320 -15.123242
66.051468 -19.156336
-143.956059 -62.949504
-81.511872 -14.885547
65.257667 -19.658157
-143.117044 -63.848782
-79.684325 -14.464312
64.412530 -20.231523
-142.241297 -64.646522
-77.760526 -13.911645
63.580292 -20.920038
-141.368354 -65.334583
-75.786035 -13.246489
62.834247 -21.733127
-140.545858 -65.938270
-73.854509 -12.449187
62.240142 -22.642402
-139.828967 -66.512181
-72.081443 -11.484544
61.837702 -23.593678
-139.259152 -67.101883
-70.562975 -10.331543
61.624635 -24.527441
-138.834451 -67.685990
-69.347935 -9.001140
61.556278 -25.377644
-138.527110 -68.191757
-68.429599 -7.538385
61.575604 -26.089744
-138.317120 -68.554309
-67.752753 -6.014568
61.644866 -26.645919
-138.195492 -68.740486
-67.230444 -4.514056
61.743345 -27.044888
-138.156185 -68.748119
-66.765893 -3.119647
61.857187 -27.281130
-138.192094 -68.601548
-66.274647 -1.899805
61.979022 -27.342603
-138.296973 -68.352599
-65.706026 -0.893365
62.108347 -27.208620
-138.469169 -68.084524
-65.058272 -0.095351
62.247526 -26.848184
-138.707491 -67.897562
-64.369828 0.534421
62.395722 -26.238037
-138.988386 -67.846993
-63.689885 1.042091
62.550903 -25.386010
-139.262334 -67.906464
-63.052977 1.457067
62.725904 -24.343444
-139.490946 -68.017582
-62.469737 1.785898
62.945721 -23.202580
-139.666305 -68.129157
-61.932123 2.018860
63.216453 -22.056672
-139.802960 -68.201981
-61.422756 2.139337
63.510387 -20.971618
-139.926065 -68.209297
-60.917468 2.126458
63.774675 -19.983787
-140.065178 -68.142229
-60.383066 1.954134
63.946983 -19.098464
-140.254552 -68.018964
-59.785670 1.600449
63.971744 -18.282539
-140.535276 -67.890040
-59.115510 1.071100
63.813126 -17.472121
-140.945532 -67.817247
-58.405308 0.415477
63.458450 -16.624090
-141.490194 -67.816844
-57.715796 -0.288772
62.908998 -15.767126
-142.134888 -67.845844
-57.107366 -0.964915
62.167378 -14.977837
-142.838492 -67.846119
-56.626919 -1.552669
61.235930 -14.313911
-143.571535 -67.768272
-56.311027 -2.008332
60.119787 -13.784383
-144.313044 -67.577084
-56.186693 -2.304758
58.827169 -13.359357
-145.044321 -67.258497
-56.258967 -2.439592
57.368958 -12.983383
-145.749842 -66.828397
-56.497181 -2.443074
55.758264 -12.579068
-146.424450 -66.340257
-56.837863 -2.371116
54.008688 -12.051502
-147.075735 -65.881579
-57.211339 -2.278576
52.137037 -11.332707
-147.698348 -65.532075
-57.578329 -2.184419
50.183809 -10.462089
-148.239523 -65.307460
-57.942480 -2.060584
48.231625 -9.578822
-148.625348 -65.179479
-58.331697 -1.853859
46.386148 -8.829752
-148.807323 -65.118996
-58.777540 -1.511513
44.742875 -8.314878
-148.775191 -65.100287
-59.302960 -0.996826
43.069416 -13.931561
-136.824119 -66.049985
-59.592130 -1.558388
40.765370 -13.407784
-137.172667 -65.743754
-59.846696 -1.359846
38.524502 -12.930714
-137.402857 -65.519471
-60.172554 -1.029477
36.429079 -12.598363
-137.481923 -65.345262
-60.622626 -0.517841
34.537309 -12.461618
-137.397145 -65.186984
-61.221084 0.184172
32.881801 -12.527721
-137.154625 -65.024255
-61.957494 1.053993
31.471563 -12.769333
-136.774676 -64.853663
-62.789254 2.069312
30.288520 -13.128377
-136.285733 -64.688315
-63.648036 3.198308
29.286018 -13.521999
-135.716457 -64.557592
-64.453546 4.374852
28.428095 -13.884281
-135.087760 -64.505047
-65.138844 5.518497
27.754580 -14.226562
-134.411055 -64.575573
-65.680451 6.580441
27.351435 -14.611012
-133.699644 -64.788549
-66.107547 7.565966
27.282060 -15.089488
-132.981068 -65.128272
-66.478466 8.507958
27.564505 -15.682417
-132.292872 -65.564642
-66.850369 9.427567
28.171844 -16.378865
-131.671552 -66.070920
-67.262554 10.330453
29.036423 -17.139039
-131.145126 -66.627877
-67.732500 11.233873
30.053781 -17.892868
-130.729043 -67.223925
-68.256973 12.154033
31.091994 -18.540843
-130.424272 -67.855869
-68.814919 13.073605
32.033872 -18.988350
-130.218030 -68.530962
-69.374291 13.944620
32.844309 -19.213867
-130.088981 -69.267315
-69.905777 14.717370
33.554344 -19.259716
-130.018758 -70.082954
-70.402158 15.374451
34.200447 -19.174408
-130.003553 -70.971220
-70.892745 15.945738
34.807184 -18.995676
-130.051425 -71.890680
-71.435739 16.490138
35.387063 -18.749019
-130.170711 -72.780385
-72.092824 17.072781
35.935675 -18.441336
-130.363964 -73.576057
-72.907782 17.765691
36.422079 -18.050167
-130.626779 -74.219087
-73.898281 18.628610
36.785422 -17.518906
-130.949091 -74.663285
-75.056424 19.676184
36.965814 -16.788269
-131.319718 -74.882468
-76.350597 20.874528
36.972969 -15.867893
-131.733376 -74.878883
-77.725760 22.157432
36.882115 -14.830915
-132.195599 -74.684096
-79.107332 23.444647
36.768716 -13.751113
-132.718394 -74.338773
-80.416859 24.654350
36.686777 -12.693152
-133.306361 -73.859812
-81.597344 25.714873
36.673528 -11.721503
-133.950925 -73.233442
-82.628480 26.582909
36.751260 -10.892004
-134.639773 -72.435571
-83.517705 27.263490
36.918651 -10.230855
-135.365421 -71.449057
-84.280712 27.789603
37.138912 -9.714401
-136.125032 -70.273452
-84.928524 28.176341
37.356155 -9.283427
-136.915192 -68.933664
-85.463800 28.411573
37.563945 -8.917332
-137.725924 -67.487155
-85.880950 28.472381
37.816047 -8.650608
-138.535666 -66.022037
-86.165872 28.338409
38.164244 -8.517150
-139.307977 -64.636674
-86.296280 27.988498
38.638524 -8.540539
-139.993862 -63.408848
-86.247380 27.391476
39.255791 -8.743885
-140.544734 -62.381728
-86.006957 26.519212
40.024507 -9.145490
-140.927742 -61.568993
-85.593534 25.399528
40.937814 -9.745033
-141.131841 -60.960114
-85.058486 24.141183
41.959296 -10.506689
-141.163789 -60.525459
-84.468031 22.874172
43.026009 -11.361821
-141.039227 -60.227664
-83.883909 21.697563
44.102811 -12.270359
-140.774092 -60.036540
-83.353888 20.676424
45.205162 -13.254552
-140.378872 -59.938990
-82.909893 19.855005
46.342683 -14.342202
-139.855989 -59.937120
-82.566867 19.256322
47.497896 -15.539984
-139.200714 -60.035379
-82.320269 18.866743
48.641609 -16.843181
-138.405062 -60.228915
-82.146576 18.630264
49.745514 -18.240492
-137.461350 -60.505192
-82.013551 18.484801
50.782232 -19.707109
-136.364702 -60.850658
-81.900928 18.416262
51.715207 -21.190628
-135.116449 -61.250740
-81.817212 18.451338
52.494578 -22.609050
-133.727270 -61.686693
-81.794643 18.622231
53.098641 -23.913697
-132.216464 -62.137346
-81.869342 18.950088
53.573292 -25.148990
-130.607053 -62.584882
-82.065636 19.440734
53.977802 -26.378935
-128.922732 -63.015318
-82.390161 20.082373
54.342742 -27.625572
-127.193627 -63.408999
-82.831422 20.840808
54.677277 -28.874224
-125.464432 -63.736003
-83.360294 21.657158
54.982625 -30.088689
-123.790758 -63.968924
-83.931237 22.458821
55.254950 -31.216332
-122.227136 -64.096489
-84.487914 23.179483
55.478644 -32.183957
-120.817560 -64.124744
-84.977481 23.764709
55.627773 -32.904268
-119.592470 -64.069166
-85.372150 24.183409
55.715205 -33.340942
-118.570682 -63.944581
-85.681847 24.447546
55.836752 -33.568354
-117.761467 -63.759378
-85.943168 24.607263
56.103261 -33.695086
-117.166126 -63.514948
-86.197065 24.725524
56.570926 -33.787036
-116.784174 -63.201914
-86.473911 24.852809
57.235260 -33.864039
-116.619213 -62.795592
-86.788024 25.012299
58.049399 -33.916089
-116.673117 -62.264957
-87.137405 25.203852
58.945070 -33.911623
-116.934538 -61.591272
-87.503052 25.421179
59.850171 -33.795093
-117.373028 -60.780737
-87.847609 25.645731
60.707332 -33.489648
-117.940221 -59.867059
-88.118835 25.835599
61.506011 -32.951133
-118.576242 -58.907103
-88.264145 25.946049
62.294884 -32.239376
-119.219650 -57.972595
-88.254377 25.965217
63.132293 -31.463734
-119.818439 -57.138653
-88.098130 25.927512
64.047905 -30.706612
-120.339957 -56.465167
-87.832623 25.889040
65.041245 -30.019129
-120.775432 -55.976745
-87.504270 25.893975
66.089073 -29.431576
-121.133087 -55.667287
-87.154185 25.966100
67.155931 -28.949958
-121.426421 -55.524360
-86.809879 26.120660
68.208948 -28.547572
-121.666959 -55.544151
-86.480974 26.355060
69.234721 -28.167582
-121.860906 -55.733972
-86.157745 26.638365
70.239988 -27.767639
-122.007814 -56.110509
-85.814558 26.926025
71.218567 -27.378626
-122.101521 -56.696675
-85.420224 27.183269
72.135568 -27.067848
-122.134109 -57.516082
-84.954419 27.402652
72.949227 -26.881435
-122.102162 -58.581351
-84.424606 27.611692
73.628638 -26.843960
-122.011791 -59.875120
-83.869429 27.865299
74.160701 -26.969865
-121.877297 -61.340976
-83.342690 28.226522
74.554199 -27.256167
-121.713109 -62.900591
-82.893087 28.750302
74.846042 -27.668810
-121.525964 -64.478381
-82.552364 29.465071
75.104573 -28.142065
-121.311545 -66.014825
-82.331783 30.364122
75.406455 -28.613079
-121.054837 -67.470033
-82.224282 31.415681
75.786247 -29.084448
-120.732921 -68.822768
-82.209144 32.576789
76.241409 -29.613246
-120.319792 -70.068286
-82.254952 33.799105
76.774337 -30.253081
-119.792867 -71.213111
-82.321968 35.029382
77.400537 -31.041679
-119.140411 -72.259741
-82.370602 36.216560
78.139723 -32.012328
-118.369688 -73.182538
-82.373409 37.321049
79.009757 -33.188828
-117.511603 -73.924126
-82.316373 38.307782
80.028048 -34.558336
-116.615458 -74.423477
-82.187111 39.133970
81.215525 -36.050941
-115.738379 -74.642041
-81.966012 39.752051
73.332653 -36.160175
-112.673724 -72.258077
-84.562317 38.520773
73.558802 -37.120225
-112.372611 -72.921318
-84.371347 39.283609
73.918774 -38.136350
-112.076725 -73.362508
-84.170431 39.969416
74.467852 -39.117896
-111.782166 -73.583145
-83.948088 40.537267
75.213425 -40.002491
-111.466538 -73.622667
-83.689514 40.953418
76.101364 -40.802250
-111.106415 -73.533030
-83.384406 41.206195
77.059142 -41.560692
-110.703630 -73.333088
-83.028490 41.305197
78.022989 -42.316261
-110.276088 -73.020024
-82.619493 41.269962
78.939547 -43.093522
-109.838660 -72.608170
-82.156280 41.122599
79.767179 -43.902714
-109.407704 -72.128667
-81.644585 40.889102
80.483196 -44.734344
-109.013414 -71.609255
-81.104157 40.606915
81.092868 -45.544794
-108.699170 -71.066456
-80.568762 40.327431
81.622846 -46.254237
-108.501721 -70.520826
-80.079460 40.109113
82.072209 -46.803898
-108.425272 -70.022498
-79.678573 40.014529
82.382639 -47.207641
-108.431046 -69.659596
-79.404774 40.110175
82.493102 -47.510149
-108.465134 -69.510249
-79.284879 40.454772
82.382279 -47.757245
-108.497392 -69.582560
-79.324962 41.079296
82.070339 -47.985296
-108.511802 -69.842882
-79.507679 41.975047
81.609439 -48.211586
-108.487014 -70.260470
-79.798186 43.098039
81.074447 -48.430870
-108.405721 -70.803677
-80.156700 44.388018
80.553344 -48.608432
-108.273025 -71.423436
-80.551671 45.783165
80.129186 -48.682807
-108.117411 -72.056364
-80.965945 47.223982
79.846211 -48.621902
-107.968969 -72.650607
-81.394826 48.660447
79.696590 -48.471198
-107.838449 -73.185982
-81.840351 50.058209
79.649124 -48.297993
-107.726376 -73.650540
-82.301574 51.391468
79.670129 -48.153817
-107.654317 -73.992166
-82.764141 52.629144
79.729607 -48.070830
-107.656461 -74.140711
-83.195739 53.727514
79.804456 -48.058569
-107.746508 -74.063385
-83.547659 54.630578
79.880901 -48.104318
-107.912714 -73.774838
-83.760185 55.275417
79.954351 -48.170486
-108.131454 -73.319651
-83.772627 55.601280
80.025159 -48.200875
-108.383294 -72.747705
-83.540165 55.563395
80.094802 -48.171626
-108.659064 -72.096018
-83.056237 55.155354
80.172053 -48.136883
-108.947229 -71.390126
-82.367292 54.426615
80.274452 -48.173625
-109.213270 -70.659309
-81.563727 53.473853
80.419895 -48.326662
-109.398261 -69.940127
-80.752625 52.412952
80.623451 -48.608013
-109.455827 -69.251493
-80.031119 51.352133
80.898367 -49.006791
-109.378237 -68.587130
-79.469068 50.374862
81.255678 -49.493387
-109.168624 -67.949252
-79.100024 49.533492
81.702307 -50.017071
-108.815137 -67.369230
-78.918248 48.850492
82.242496 -50.508867
-108.291539 -66.900213
-78.884012 48.321102
82.893918 -50.932420
-107.571872 -66.594471
-78.943417 47.925353
83.703288 -51.349947
-106.645260 -66.480175
-79.058536 47.654396
84.717870 -51.871680
-105.513583 -66.559847
-79.225566 47.529195
85.949254 -52.576077
-104.179576 -66.826987
-79.468337 47.594809
87.364822 -53.488579
-102.681901 -67.251593
-79.818572 47.898710
88.896082 -54.587308
-101.141844 -67.749827
-80.298408 48.470306
90.452866 -55.813945
-99.709144 -68.218971
-80.910498 49.310346
91.940313 -57.076078
-98.491486 -68.586301
-81.634908 50.390048
93.278366 -58.256419
-97.537875 -68.821086
-82.432576 51.656904
94.415170 -59.279942
-96.845448 -68.927526
-83.256028 53.046848
95.316515 -60.187451
-96.373399 -68.930584
-84.063459 54.502509
95.952513 -61.074383
-96.060099 -68.863848
-84.824582 55.984000
96.307076 -62.010338
-95.840919 -68.763631
-85.519777 57.466997
96.387793 -63.022359
-95.669994 -68.657705
-86.143827 58.940980
96.226035 -64.098705
-95.551753 -68.529131
-86.710595 60.409184
95.872014 -65.192514
-95.532212 -68.310564
-87.247615 61.880867
95.388430 -66.220237
-95.648779 -67.939225
-87.783854 63.358891
94.841570 -67.070157
-95.906968 -67.391627
-88.341220 64.833121
94.283949 -67.661110
-96.282403 -66.682892
-88.932632 66.282918
93.739403 -68.016966
-96.727328 -65.858370
-89.561513 67.688607
93.215641 -68.225410
-97.178286 -64.989713
-90.217124 69.039192
92.719152 -68.364491
-97.567124 -64.171456
-90.871593 70.326844
92.254669 -68.485790
-97.837693 -63.503260
-91.486689 71.541578
91.822555 -68.618505
-97.973450 -63.035664
-92.027827 72.675248
91.418122 -68.766481
-98.013391 -62.730641
-92.477576 73.728321
91.032398 -68.892863
-98.021074 -62.512603
-92.841650 74.709307
90.654442 -68.917013
-98.048232 -62.324147
-93.144548 75.626143
90.269351 -68.767499
-98.122692 -62.137427
-93.416602 76.483811
89.853940 -68.463590
-98.245896 -61.954454
-93.678323 77.295458
89.390394 -68.087579
-98.390252 -61.809085
-93.932543 78.087589
88.882113 -67.715385
-98.495345 -61.765932
-94.170033 78.888453
88.354246 -67.403629
-98.470387 -61.908112
-94.380164 79.714408
87.847061 -67.195439
-98.225672 -62.299822
-94.557350 80.565934
87.406847 -67.111535
-97.742305 -62.932910
-94.703109 81.430445
87.075354 -67.128553
-97.094100 -63.728339
-94.826129 82.284922
86.879975 -67.171077
-96.390701 -64.585432
-94.940155 83.094701
86.826578 -67.152810
-95.729824 -65.414657
-95.056854 83.820772
86.898262 -67.060214
-95.177845 -66.154155
-95.175332 84.439721
87.068659 -66.944304
-94.759592 -66.778844
-95.277529 84.953306
87.315919 -66.855730
-94.446172 -67.301938
-95.333785 85.377628
87.624714 -66.832589
-94.146033 -67.771097
-95.311264 85.728778
87.984209 -66.908002
-93.729729 -68.250568
-95.180231 86.018252
88.387113 -67.094478
-93.130684 -68.769263
-94.920024 86.255762
88.830522 -67.357812
-92.423700 -69.279756
-94.525815 86.449199
89.316026 -67.620541
-91.755893 -69.691113
-94.013233 86.594694
89.841246 -67.803339
-91.257166 -69.922724
-93.415258 86.678949
90.381746 -67.901877
-91.009327 -69.935039
-92.769706 86.706331
90.893616 -67.982123
-91.039511 -69.738339
-92.107198 86.713030
91.333582 -68.107070
-91.317815 -69.384617
-91.448386 86.751594
91.670866 -68.315397
-91.755773 -68.956969
-90.806133 86.870271
91.891970 -68.629504
-92.217379 -68.559515
-90.187404 87.104616
92.001939 -69.052909
-92.567459 -68.290774
-89.595583 87.478003
92.020754 -69.552020
-92.748606 -68.195436
-89.033971 88.000092
91.971445 -70.049271
-92.791802 -68.248979
-88.508673 88.652585
91.864715 -70.454940
-92.761399 -68.392441
-88.027688 89.384896
91.707717 -70.750861
-92.717155 -68.567049
-87.597487 90.148602
91.523872 -71.002280
-92.698994 -68.730548
-87.224444 90.928348
91.336790 -71.269753
-92.721345 -68.861890
-86.918992 91.733432
91.153457 -71.573240
-92.771858 -68.965958
-86.692633 92.573952
90.964373 -71.903494
-92.813091 -69.081014
-86.549590 93.448759
83.258910 -64.198179
-98.454972 -77.091020
-77.707624 86.393361
82.803916 -64.465171
-98.395223 -77.294788
-77.036035 86.968750
82.370396 -64.786226
-98.324760 -77.427271
-76.490934 87.650107
81.951987 -65.129099
-98.241303 -77.476666
-76.097013 88.424395
81.523150 -65.443874
-98.124664 -77.462788
-75.859990 89.264209
81.040749 -65.668285
-97.941868 -77.431268
-75.762112 90.129641
80.459466 -65.749936
-97.652426 -77.447734
-75.764089 90.976129
79.768235 -65.692343
-97.212706 -77.586722
-75.814789 91.766514
79.004123 -65.567387
-96.593877 -77.895503
-75.865692 92.478812
78.220239 -65.457561
-95.838314 -78.326803
-75.883063 93.101439
77.455550 -65.404343
-95.064684 -78.756759
-75.853377 93.625984
76.728085 -65.410317
-94.394053 -79.074936
-75.781511 94.049592
76.037672 -65.453729
-93.909046 -79.220366
-75.683308 94.376609
75.368279 -65.496102
-93.647193 -79.180639
-75.576641 94.613882
74.689551 -65.487777
-93.599553 -78.986016
-75.475197 94.766584
73.971515 -65.386912
-93.707580 -78.703458
-75.387540 94.838281
73.220429 -65.199852
-93.864296 -78.425124
-75.320922 94.833678
72.492465 -64.996244
-93.939076 -78.241513
-75.285177 94.759069
71.858714 -64.855061
-93.860773 -78.186054
-75.292052 94.619305
71.369041 -64.802135
-93.693916 -78.197749
-75.351403 94.418467
71.037635 -64.815961
-93.566513 -78.176046
-75.468611 94.165843
70.840556 -64.854722
-93.572330 -78.044032
-75.644013 93.878500
70.720473 -64.862980
-93.749871 -77.762865
-75.872011 93.578347
70.598092 -64.773517
-94.093156 -77.327038
-76.139990 93.286506
70.394413 -64.524374
-94.562574 -76.758932
-76.430640 93.018995
70.065844 -64.102442
-95.089731 -76.106658
-76.729550 92.786430
69.619734 -63.567387
-95.584538 -75.442092
-77.032402 92.597633
69.093417 -63.011985
-95.966592 -74.840189
-77.344103 92.465992
68.533181 -62.508950
-96.227070 -74.315385
-77.671420 92.413718
67.986084 -62.102591
-96.430027 -73.796660
-78.017712 92.466692
67.492285 -61.820953
-96.644611 -73.193842
-78.383847 92.646678
67.075404 -61.669785
-96.911533 -72.447408
-78.771665 92.968497
66.737708 -61.624195
-97.242554 -71.537311
-79.185731 93.438995
66.470141 -61.644182
-97.625404 -70.479664
-79.633246 94.055770
66.277636 -61.718568
-98.025222 -69.326589
-80.124408 94.809194
66.188671 -61.882139
-98.383108 -68.172228
-80.672175 95.689470
66.235208 -62.178439
-98.622180 -67.149901
-81.286801 96.692633
66.434143 -62.630557
-98.678872 -66.376846
-81.967033 97.815381
66.783183 -63.243960
-98.541109 -65.874539
-82.695677 99.040325
67.261903 -64.005230
-98.244610 -65.589151
-83.442907 100.328812
67.832345 -64.870758
-97.850191 -65.451250
-84.175010 101.626902
68.439679 -65.764700
-97.425998 -65.396465
-84.863323 102.876572
69.021455 -66.600773
-97.032782 -65.371723
-85.489352 104.026688
69.530272 -67.327915
-96.713517 -65.344008
-86.045260 105.043884
69.945766 -67.946592
-96.487312 -65.314576
-86.530662 105.921152
70.264007 -68.477641
-96.348680 -65.328232
-86.947242 106.673424
70.488880 -68.941353
-96.281262 -65.437829
-87.294425 107.317834
70.633131 -69.359808
-96.284743 -65.620396
-87.568238 107.859901
70.718805 -69.752736
-96.375280 -65.781794
-87.762686 108.294139
70.771147 -70.127230
-96.568767 -65.827774
-87.872963 108.608363
70.808338 -70.473371
-96.875885 -65.687789
-87.900797 108.789125
70.838906 -70.776818
-97.297088 -65.319220
-87.861155 108.831753
70.873756 -71.050294
-97.816072 -64.715686
-87.785767 108.754070
70.928992 -71.338483
-98.395767 -63.917691
-87.718579 108.604163
71.011392 -71.687873
-98.977402 -63.015254
-87.704467 108.445591
71.111277 -72.127841
-99.489466 -62.119470
-87.777649 108.325783
71.205832 -72.660322
-99.878782 -61.297416
-87.954190 108.262651
71.262321 -73.251589
-100.128669 -60.560960
-88.229228 108.251764
71.238398 -73.841077
-100.241276 -59.914766
-88.577725 108.271333
71.083962 -74.355583
-100.230379 -59.368720
-88.958010 108.284418
70.754319 -74.734948
-100.124869 -58.927348
-89.318713 108.246700
70.233050 -74.968867
-99.963157 -58.588784
-89.610054 108.123455
69.531775 -75.096503
-99.778090 -58.354015
-89.797159 107.906838
68.667366 -75.172262
-99.579384 -58.238048
-89.868128 107.613724
67.651834 -75.251216
-99.338567 -58.277599
-89.830622 107.261913
66.496891 -75.383922
-98.998138 -58.518087
-89.700875 106.857020
65.218764 -75.581118
-98.535970 -58.961774
-89.493790 106.398962
63.836839 -75.795932
-97.995927 -59.554286
-89.217297 105.886926
62.371261 -75.963244
-97.432732 -60.236113
-88.870272 105.319201
60.857492 -76.043980
-96.886415 -60.962741
-88.441954 104.693444
59.373972 -76.056266
-96.392683 -61.694037
-87.914386 104.010817
58.035348 -76.063176
-95.984849 -62.389564
-87.270591 103.283175
56.949412 -76.132098
-95.676544 -63.019320
-86.507257 102.536193
56.184613 -76.316534
-95.439186 -63.581045
-85.645480 101.805491
55.759923 -76.654281
-95.199067 -64.107220
-84.731452 101.135457
55.646978 -77.146163
-94.886879 -64.635596
-83.824127 100.579200
55.777542 -77.727257
-94.501070 -65.162750
-82.976362 100.188568
56.058160 -78.295171
-94.076257 -65.660690
-82.219097 99.999657
56.400835 -78.768874
-93.630405 -66.116960
-81.553675 100.023398
56.757668 -79.130623
-93.168980 -66.533173
-80.954926 100.245563
57.119085 -79.418570
-92.707115 -66.903902
-80.384922 100.635267
57.486819 -79.684237
-92.274957 -67.208121
-79.809678 101.155837
57.857443 -79.966449
-91.902170 -67.426214
-79.207816 101.771330
58.218419 -80.284699
-91.597796 -67.567711
-78.572889 102.452587
58.548640 -80.632898
-91.349894 -67.674007
-77.915669 103.182616
58.823123 -80.971810
-91.157557 -67.757439
-77.262440 103.954490
59.021806 -81.245108
-91.036092 -67.765654
-76.645628 104.761547
59.141998 -81.417035
-90.979632 -67.648269
-76.092055 105.587629
59.207338 -81.502662
-90.951438 -67.400323
-75.617291 106.404882
59.258774 -81.559772
-90.902461 -67.049707
-75.230411 107.180799
59.337978 -81.653135
-90.794287 -66.631723
-74.943972 107.887753
59.479241 -81.831281
-90.608419 -66.182697
-74.775730 108.503949
59.706324 -82.117489
-90.333164 -65.760168
-74.738870 109.007715
60.029622 -82.505811
-89.947858 -65.448652
-74.834068 109.378003
60.445376 -82.968743
-89.439422 -65.289084
-75.051111 109.601567
60.938847 -83.470439
-88.823570 -65.234213
-75.373499 109.677966
61.491563 -83.978287
-88.123918 -65.229097
-75.778150 109.617428
62.089561 -84.489318
-87.350908 -65.263112
-76.231750 109.433829
62.726642 -85.036041
-86.500007 -65.361112
-76.691754 109.138911
63.403522 -85.660329
-85.558684 -65.560527
-77.116128 108.740759
55.831050 -79.088333
-95.781608 -60.754254
-79.380937 112.542663
56.408191 -79.758550
-95.029173 -60.377404
-79.957521 112.319864
57.056416 -80.458744
-94.094242 -60.153958
-80.606025 111.952167
57.771631 -81.219243
-92.975271 -60.095145
-81.300273 111.460850
58.551612 -82.059050
-91.670640 -60.222334
-82.019028 110.868394
59.396614 -82.986369
-90.201517 -60.535502
-82.742801 110.195376
60.306857 -83.998426
-88.624113 -60.998511
-83.444096 109.457906
61.278292 -85.078560
-87.000162 -61.560938
-84.083610 108.662236
62.298588 -86.197334
-85.351330 -62.189781
-84.615582 107.802767
63.344458 -87.326656
-83.667151 -62.861467
-84.997343 106.866101
64.380855 -88.451306
-82.002214 -63.510615
-85.196778 105.837520
65.367288 -89.563963
-80.495873 -64.039100
-85.195847 104.706892
66.269604 -90.659553
-79.272363 -64.377341
-84.994675 103.473963
67.068148 -91.732296
-78.385983 -64.506649
-84.616231 102.152061
67.760483 -92.774582
-77.828455 -64.446259
-84.103666 100.770530
68.360687 -93.775613
-77.565699 -64.222067
-83.509106 99.372920
68.894777 -94.721621
-77.565112 -63.840553
-82.881878 98.008178
69.389653 -95.603170
-77.768755 -63.303584
-82.262514 96.722875
69.854846 -96.433528
-78.055690 -62.640909
-81.684338 95.560341
70.270383 -97.238449
-78.329927 -61.887306
-81.180317 94.566171
70.595486 -98.000202
-78.652342 -61.030676
-80.788816 93.794104
70.784453 -98.666752
-79.136987 -60.044996
-80.553764 93.303994
70.795311 -99.192129
-79.813817 -58.940524
-80.517894 93.146366
70.593678 -99.543061
-80.622333 -57.769447
-80.708190 93.344326
70.154976 -99.693062
-81.453624 -56.611978
-81.121997 93.887879
69.465879 -99.618597
-82.196574 -55.552431
-81.724230 94.736146
68.526254 -99.305206
-82.771232 -54.653418
-82.454505 95.822681
67.355310 -98.777209
-83.123349 -53.954793
-83.238614 97.064188
66.000418 -98.121865
-83.217363 -53.484017
-84.003573 98.375053
64.531008 -97.434869
-83.108211 -53.215160
-84.698245 99.688444
63.021780 -96.766133
-82.951082 -53.046419
-85.314657 100.971201
61.544913 -96.135620
-82.888749 -52.863374
-85.892009 102.210800
60.169071 -95.549352
-82.998684 -52.584261
-86.495652 103.392760
58.957573 -95.000143
-83.297732 -52.171013
-87.187698 104.495230
57.964202 -94.465641
-83.752724 -51.632135
-88.006394 105.489208
57.230242 -93.914409
-84.293608 -51.018039
-88.957579 106.338656
56.789441 -93.334658
-84.838436 -50.402666
-90.012997 107.001882
56.675593 -92.763992
-85.333656 -49.849924
-91.112852 107.434350
56.912855 -92.258556
-85.813184 -49.353962
-92.176484 107.594352
57.497321 -91.845200
-86.410763 -48.806941
-93.125828 107.451375
58.391220 -91.523878
-87.260923 -48.082364
-93.917261 106.996735
59.529446 -91.279639
-88.428472 -47.107518
-94.558746 106.258135
60.831204 -91.083081
-89.907674 -45.873349
-95.093928 105.300296
62.211703 -90.886612
-91.635872 -44.432241
-95.572386 104.204720
63.594121 -90.627792
-93.503349 -42.898917
-96.030739 103.048721
64.926052 -90.260141
-95.367586 -41.446821
-96.486486 101.893010
66.191963 -89.797107
-97.090993 -40.273689
-96.937954 100.775324
67.403181 -89.302445
-98.611917 -39.500952
-97.365322 99.705859
68.576594 -88.845849
-99.973929 -39.096344
-97.736007 98.667181
69.720543 -88.479813
-101.252184 -38.945813
-98.019620 97.627735
70.829151 -88.231986
-102.488784 -38.936593
-98.207537 96.568153
71.884937 -88.101531
-103.682526 -38.981248
-98.324174 95.501317
72.868287 -88.058620
-104.799663 -39.024406
-98.421829 94.472608
73.767830 -88.053917
-105.787574 -39.047973
-98.560188 93.540476
74.584603 -88.054909
-106.586094 -39.078092
-98.785734 92.753558
75.325701 -88.085775
-107.139323 -39.180187
-99.120107 92.135111
75.997482 -88.208001
-107.417045 -39.403000
-99.556565 91.676341
76.606139 -88.469144
-107.439366 -39.705821
-100.061592 91.339533
77.157664 -88.882680
-107.275575 -39.979369
-100.581847 91.073630
77.653636 -89.431762
-107.018976 -40.108663
-101.054991 90.828527
78.087839 -90.072840
-106.760758 -40.007832
-101.419371 90.558519
78.448283 -90.738880
-106.571839 -39.637127
-101.624890 90.229334
78.724137 -91.353353
-106.492183 -39.010698
-101.649305 89.834605
78.908748 -91.870439
-106.523961 -38.199738
-101.502845 89.398815
78.995903 -92.314617
-106.631223 -37.322576
-101.215385 88.960028
78.982108 -92.751960
-106.759282 -36.492296
-100.823017 88.553201
78.874302 -93.228066
-106.863951 -35.760171
-100.363556 88.206775
78.691158 -93.757749
-106.918661 -35.131210
-99.879576 87.948498
78.460552 -94.340829
-106.917008 -34.585607
-99.422878 87.807727
78.217548 -94.965083
-106.870797 -34.083496
-99.050663 87.808953
78.003197 -95.601624
-106.795438 -33.583284
-98.811393 87.959382
77.860012 -96.208518
-106.696554 -33.063027
-98.736379 88.244830
77.813629 -96.759390
-106.563103 -32.535083
-98.848942 88.645689
77.849786 -97.275173
-106.366134 -32.049770
-99.174815 89.155573
77.924550 -97.799318
-106.071491 -31.667651
-99.731255 89.777628
77.996343 -98.341617
-105.667445 -31.405359
-100.508174 90.508459
78.041391 -98.877070
-105.166408 -31.238757
-101.464898 91.323015
78.053311 -99.375690
-104.592781 -31.136721
-102.542755 92.166754
78.037995 -99.810754
-103.993085 -31.052461
-103.678946 92.970827
78.007485 -100.151601
-103.440492 -30.916405
-104.809659 93.669122
77.969462 -100.358971
-103.011893 -30.663689
-105.866385 94.198535
77.906567 -100.403821
-102.757305 -30.271727
-106.778113 94.499132
77.762035 -100.299395
-102.682705 -29.780340
-107.484689 94.525926
77.462463 -100.087347
-102.766399 -29.256745
-107.954937 94.267511
76.953668 -99.789798
-102.995759 -28.712147
-108.193754 93.752761
76.215604 -99.408608
-103.351132 -28.115314
-108.232917 93.028790
75.263202 -98.949219
-103.773037 -27.468839
-108.119979 92.126359
74.145492 -98.423310
-104.176795 -26.813636
-107.910259 91.055505
72.944013 -97.840508
-104.493131 -26.189645
-107.657403 89.824685
71.762960 -97.205649
-104.696905 -25.609813
-107.402197 88.445747
70.698522 -96.538596
-104.798378 -25.078854
-107.163597 86.927077
69.802159 -95.897721
-104.818074 -24.628817
-106.935844 85.269008
69.079822 -95.353724
-104.774100 -24.314934
-106.695168 83.468860
68.516264 -94.942582
-104.686023 -24.140236
-106.417372 81.536230
68.091331 -94.662599
-104.572653 -24.034504
-106.098099 79.504720
67.786313 -94.494742
-104.440842 -23.933094
-105.759874 77.423448
67.586467 -94.408903
-104.281674 -23.815333
-105.441757 75.345397
67.482276 -94.361386
-104.079132 -23.693018
-105.182212 73.324649
67.468833 -94.298257
-103.832187 -23.581045
-105.006831 71.408719
67.540649 -94.182036
-103.576060 -23.476113
-104.924505 69.628617
69.531148 -86.006062
-113.108950 -20.607596
-113.996461 81.610033
69.374132 -85.966357
-113.122181 -20.237068
-113.862768 79.875424
69.390669 -85.983052
-113.055121 -19.874242
-113.796527 78.127625
69.553837 -85.999488
-112.883445 -19.596108
-113.800276 76.404604
69.834239 -86.008173
-112.624262 -19.454277
-113.859423 74.722403
70.208554 -86.043357
-112.345830 -19.448490
-113.946840 73.074399
70.649408 -86.129237
-112.136021 -19.517886
-114.030934 71.438900
71.120516 -86.263965
-112.069409 -19.547871
-114.087018 69.796115
71.583124 -86.427588
-112.190361 -19.424768
-114.107751 68.146595
72.002873 -86.588989
-112.508063 -19.081665
-114.107941 66.519712
72.350200 -86.707448
-112.995931 -18.507462
-114.121129 64.968129
72.597263 -86.734222
-113.593665 -17.745509
-114.189420 63.553771
72.731126 -86.641740
-114.215470 -16.892246
-114.351828 62.332856
72.789913 -86.479001
-114.771621 -16.083406
-114.635452 61.344365
72.860091 -86.360302
-115.202283 -15.445246
-115.050946 60.604525
73.025934 -86.397115
-115.497403 -15.013393
-115.592108 60.109691
73.335625 -86.662312
-115.674306 -14.708482
-116.238669 59.845589
73.793196 -87.176991
-115.751118 -14.408326
-116.961564 59.794764
74.362589 -87.906578
-115.744118 -14.017385
-117.730253 59.939115
74.974336 -88.765547
-115.672400 -13.484911
-118.519502 60.260628
75.535711 -89.631314
-115.560213 -12.801630
-119.311206 60.739195
75.964968 -90.392509
-115.432781 -12.000037
-120.091334 61.346992
76.242539 -91.021673
-115.305640 -11.159558
-120.846368 62.044394
76.402348 -91.569538
-115.173115 -10.395952
-121.561944 62.781838
76.482909 -92.101592
-115.011903 -9.802653
-122.223043 63.507261
76.509696 -92.666748
-114.816151 -9.374684
-122.814440 64.173343
76.496137 -93.286971
-114.631005 -9.008741
-123.321602 64.739267
76.442953 -93.951169
-114.534047 -8.574139
-123.733127 65.169898
76.335273 -94.612615
-114.594085 -7.971418
-124.045006 65.438078
76.143727 -95.195226
-114.845989 -7.155998
-124.264766 65.529967
75.845766 -95.630533
-115.283255 -6.143583
-124.411875 65.447896
75.465509 -95.919946
-115.860315 -5.008109
-124.512699 65.207336
75.072479 -96.133664
-116.500727 -3.866428
-124.592666 64.831510
74.743808 -96.348820
-117.113973 -2.838092
-124.669453 64.347455
74.544693 -96.615068
-117.618925 -2.008083
-124.748793 63.783340
74.522058 -96.955178
-117.968424 -1.415996
-124.822720 63.166910
74.695738 -97.369786
-118.170500 -1.039788
-124.870549 62.523612
75.045048 -97.828916
-118.278064 -0.803776
-124.863287 61.872357
75.501370 -98.262041
-118.353532 -0.624360
-124.771427 61.223319
75.970116 -98.582198
-118.444172 -0.447522
-124.575078 60.582864
76.381606 -98.753157
-118.573406 -0.262469
-124.271396 59.961487
76.704668 -98.802711
-118.741607 -0.094632
-123.872295 59.374112
76.919519 -98.763167
-118.937495 0.023938
-123.394730 58.831434
77.009062 -98.639174
-119.151457 0.080496
-122.852779 58.331865
76.966903 -98.419771
-119.368696 0.065918
-122.255743 57.861507
76.802421 -98.093975
-119.565758 -0.036552
-121.609837 57.399111
76.536126 -97.648319
-119.740794 -0.214208
-120.919316 56.917576
76.189094 -97.057393
-119.938379 -0.396750
-120.186207 56.382984
75.783039 -96.300990
-120.222002 -0.495907
-119.411505 55.758106
75.355864 -95.415259
-120.631719 -0.461482
-118.600856 55.014290
74.957075 -94.492433
-121.172174 -0.296096
-117.774581 54.148906
74.626001 -93.621309
-121.832211 -0.018098
-116.975000 53.195392
74.385349 -92.856850
-122.597660 0.376969
-116.262774 52.215766
74.244148 -92.227087
-123.433234 0.893217
-115.704184 51.284694
74.200602 -91.742073
-124.270469 1.495235
-115.356010 50.473741
74.243799 -91.391238
-125.025337 2.110992
-115.252333 49.836043
74.354734 -91.139011
-125.636858 2.671798
-115.395585 49.393946
74.509700 -90.943994
-126.103411 3.155803
-115.752941 49.132582
74.686222 -90.806419
-126.476236 3.578287
-116.259660 49.001775
74.859512 -90.768024
-126.823099 3.947988
-116.832486 48.928970
74.995326 -90.858059
-127.202013 4.263336
-117.393859 48.843074
75.055150 -91.069310
-127.644766 4.546363
-117.898609 48.701697
75.006175 -91.369010
-128.152121 4.842819
-118.344543 48.504965
74.827652 -91.710611
-128.700702 5.184148
-118.759036 48.285097
74.511813 -92.034921
-129.247452 5.564160
-119.177082 48.084084
74.061594 -92.270895
-129.734274 5.938166
-119.625655 47.935678
73.493937 -92.362318
-130.106841 6.243570
-120.116560 47.855996
72.853448 -92.318167
-130.351448 6.440833
-120.644801 47.840018
72.208473 -92.203958
-130.517573 6.539137
-121.189924 47.861387
71.623367 -92.081459
-130.688203 6.583675
-121.720376 47.876723
71.140340 -91.986718
-130.921917 6.656620
-122.201867 47.838828
70.776932 -91.938727
-131.223711 6.865672
-122.608374 47.719105
70.527316 -91.940173
-131.563948 7.293191
-122.930587 47.525556
70.360413 -91.969785
-131.902057 7.962879
-123.175113 47.297608
70.217605 -91.978610
-132.194851 8.834489
-123.356263 47.082097
70.031174 -91.916505
-132.398046 9.808853
-123.488283 46.911407
69.776707 -91.794955
-132.473378 10.745323
-123.580640 46.792527
69.490077 -91.693274
-132.407697 11.503882
-123.634667 46.704092
69.221887 -91.697499
-132.226661 12.006609
-123.640240 46.597031
69.001426 -91.866664
-131.967062 12.272912
-123.573815 46.400935
68.826839 -92.224636
-131.641911 12.391554
-123.402047 46.041302
68.667287 -92.754619
-131.245343 12.456434
-123.094663 45.462329
68.468004 -93.399919
-130.766576 12.529727
-122.643047 44.643840
68.157966 -94.073907
-130.194555 12.640508
-122.070820 43.604093
67.686648 -94.700844
-129.518893 12.788244
-121.427357 42.387219
67.093174 -95.282500
-128.730159 12.939629
-120.771971 41.045639
66.503319 -95.890942
-127.820349 13.026541
-120.159136 39.626364
66.052514 -96.599835
-126.785629 12.969633
-119.628499 38.163649
65.841744 -97.447688
-125.633563 12.744396
-119.198921 36.678824
65.925984 -98.427102
-124.397405 12.428367
-118.865387 35.186277
66.307298 -99.488384
-123.138779 12.156007
-118.600569 33.700812
66.928041 -100.549185
-121.932024 12.049122
-118.364919 32.244433
67.675104 -101.505369
-120.847200 12.185076
-118.125008 30.855729
68.422963 -102.264805
-119.939288 12.590380
-117.869867 29.594861
69.114025 -102.808212
-119.239078 13.239706
-117.613248 28.531384
69.768369 -103.195806
-118.741395 14.054097
-117.384350 27.722178
70.416251 -103.507976
-118.396084 14.909711
-117.217038 27.196703
71.066054 -103.801053
-118.120993 15.679968
-117.141561 26.955259
71.709575 -104.092834
-117.843084 16.292983
-117.178405 26.975739
72.328329 -104.370792
-117.532997 16.749141
-117.333653 27.220165
73.790283 -107.810557
-115.905046 17.326872
-118.906144 23.416750
75.022826 -108.269040
-115.524109 18.078973
-118.611058 22.570680
76.329050 -108.651703
-115.289914 18.899771
-118.415078 21.970544
77.652635 -108.927409
-115.148178 19.701312
-118.326520 21.608348
78.920909 -109.058747
-115.051383 20.411008
-118.341233 21.453020
80.064975 -109.011118
-115.003727 21.034968
-118.441264 21.455022
81.054258 -108.784534
-115.041134 21.622615
-118.597477 21.553359
81.902746 -108.425175
-115.179502 22.195777
-118.780044 21.690482
82.641709 -107.996936
-115.391494 22.723546
-118.974492 21.831274
83.302569 -107.550172
-115.631073 23.153224
-119.190669 21.969509
83.915106 -107.101705
-115.893909 23.480135
-119.455245 22.114236
84.507130 -106.641510
-116.221615 23.757927
-119.796938 22.273630
85.101950 -106.151640
-116.638944 24.030474
-120.236155 22.447787
85.717836 -105.612018
-117.119857 24.290954
-120.779848 22.627653
86.376997 -105.012474
-117.613361 24.508587
-121.418484 22.794037
87.116817 -104.376489
-118.109217 24.706627
-122.124294 22.915857
87.975419 -103.756445
-118.653443 24.978765
-122.853269 22.951485
88.962881 -103.198222
-119.296226 25.405579
-123.554269 22.855442
90.052356 -102.717776
-120.068569 26.010801
-124.185575 22.588536
91.190176 -102.304673
-120.981903 26.815985
-124.731080 22.132919
92.310873 -101.939044
-122.010564 27.875705
-125.202633 21.504663
93.351731 -101.594853
-123.096113 29.222925
-125.627466 20.751130
94.266170 -101.237948
-124.171946 30.827733
-126.032821 19.939140
95.031725 -100.843031
-125.171540 32.592306
-126.436557 19.142479
95.645042 -100.422518
-126.031174 34.367697
-126.845280 18.429417
96.106375 -100.023194
-126.713432 36.005513
-127.256288 17.849786
96.409426 -99.687469
-127.247204 37.429098
-127.659412 17.421121
96.542010 -99.431332
-127.713026 38.638983
-128.038633 17.118051
96.490856 -99.262558
-128.162906 39.693184
-128.377005 16.882002
96.246612 -99.199415
-128.580825 40.692909
-128.665835 16.654623
95.807660 -99.250312
-128.924873 41.717787
-128.908736 16.406975
95.181150 -99.397225
-129.165323 42.787419
-129.110799 16.142368
94.378165 -99.615570
-129.287155 43.863684
-129.263387 15.880209
93.407897 -99.909553
-129.279656 44.859104
-129.341264 15.636887
92.282837 -100.306370
-129.128444 45.641705
-129.311595 15.412137
91.028813 -100.812767
-128.824145 46.054686
-129.143950 15.180970
89.684251 -101.393179
-128.391568 45.984783
-128.814767 14.889155
88.289633 -101.996103
-127.893268 45.462800
-128.307027 14.459751
86.875396 -102.588759
-127.382921 44.667826
-127.609700 13.812702
85.452374 -103.139480
-126.893034 43.810528
-126.720767 12.887949
84.008344 -103.596293
-126.447184 43.044517
-125.652518 11.664322
82.517550 -103.909060
-126.060572 42.454605
-124.433515 10.163814
80.967740 -104.071602
-125.735590 42.066933
-123.105015 8.437263
79.381937 -104.125954
-125.458476 41.851549
-121.716507 6.543206
77.813152 -104.123624
-125.198123 41.713264
-120.322185 4.533572
76.327105 -104.099536
-124.906711 41.496641
-118.977468 2.451854
74.985515 -104.084405
-124.523733 41.067494
-117.735079 0.336954
73.830583 -104.119703
-124.009752 40.442981
-116.641576 -1.776999
72.873152 -104.229830
-123.393209 39.790301
-115.735828 -3.861225
72.090224 -104.401072
-122.746120 39.303904
-115.051227 -5.884260
71.445115 -104.604983
-122.140417 39.128148
-114.621167 -7.796508
70.930600 -104.844245
-121.634219 39.343058
-114.481405 -9.522396
70.582520 -105.160098
-121.275728 39.970069
-114.661396 -10.974275
70.444500 -105.595520
-121.103159 40.970196
-115.169410 -12.076062
70.536302 -106.173326
-121.130895 42.244682
-115.983668 -12.775149
70.844130 -106.897160
-121.327731 43.669105
-117.054675 -13.048171
71.318325 -107.744184
-121.622659 45.139198
-118.315064 -12.911977
71.871606 -108.650882
-121.949391 46.583658
-119.690166 -12.428794
72.386099 -109.517505
-122.298957 48.000773
-121.105215 -11.697508
72.745709 -110.240875
-122.716001 49.452046
-122.490901 -10.832850
72.886422 -110.762878
-123.242416 50.986711
-123.790967 -9.939710
72.808888 -111.084608
-123.881821 52.598253
-124.970555 -9.094267
72.545690 -111.241576
-124.593958 54.223969
-126.017547 -8.338938
72.138252 -111.285742
-125.305446 55.767669
-126.933839 -7.687234
71.634266 -111.270183
-125.940576 57.145770
-127.723709 -7.138872
71.085151 -111.221091
-126.458634 58.321108
-128.386130 -6.701210
70.533155 -111.132692
-126.843466 59.269420
-128.912311 -6.400203
69.994528 -110.983542
-127.081470 59.954227
-129.285892 -6.278009
69.465465 -110.755378
-127.185182 60.369093
-129.484398 -6.383830
68.964169 -110.464044
-127.216244 60.576705
-129.482832 -6.760986
68.550911 -110.170597
-127.250154 60.667308
-129.262029 -7.431084
68.293124 -109.956620
-127.330751 60.701301
-128.820914 -8.377204
68.231566 -109.901491
-127.456223 60.695227
-128.184138 -9.535259
68.370914 -110.059208
-127.601788 60.646207
-127.397619 -10.807352
68.681473 -110.422070
-127.763146 60.563054
-126.516218 -12.092215
69.103611 -110.923238
-127.954912 60.459145
-125.591521 -13.311082
69.557199 -111.477854
-128.165755 60.316883
-124.662732 -14.418488
69.967982 -112.016338
-128.340747 60.075204
-123.750239 -15.402940
70.305308 -112.513198
-128.407869 59.664936
-122.852210 -16.284583
70.580242 -112.987732
-128.329966 59.076012
-121.946650 -17.110685
70.804702 -113.473942
-128.113218 58.362452
-121.000753 -17.941853
70.971233 -114.003673
-127.764884 57.579568
-119.986360 -18.824075
71.058766 -114.597556
-127.281399 56.754186
-118.894355 -19.764734
71.041384 -115.234899
-126.690905 55.912901
-117.737533 -20.737501
70.891966 -115.844997
-126.069519 55.108065
-116.542310 -21.703760
70.584840 -116.343487
-125.492365 54.389386
-115.338572 -22.626365
70.108941 -116.669039
-124.995146 53.767239
-114.152765 -23.473554
69.488709 -116.814761
-124.566645 53.199046
-113.005394 -24.222398
68.776698 -116.828883
-124.167073 52.609024
-111.910525 -24.867005
68.019259 -116.776356
-123.777845 51.951452
-110.874798 -25.424366
67.238730 -116.709132
-123.439313 51.257155
-109.897320 -25.927905
66.438076 -116.654579
-123.223659 50.592449
-108.975749 -26.412485
65.610104 -116.600805
-123.198211 50.032071
-108.118944 -26.901325
64.741368 -116.494845
-123.400428 49.671134
-107.355697 -27.398333
63.812755 -116.265859
-123.826867 49.594752
-106.727148 -27.890980
62.808026 -115.856238
-124.444558 49.839606
-106.269348 -28.358859
61.734415 -115.260971
-125.201642 50.383787
-106.000847 -28.782020
60.629582 -114.535054
-126.027307 51.146602
-105.919103 -29.151379
59.544159 -113.752476
-126.832188 51.991886
-106.001358 -29.476401
58.524297 -112.970020
-127.531458 52.756224
-106.206660 -29.781590
65.476936 -113.797601
-124.556367 49.337282
-104.763127 -31.471314
64.602446 -113.324473
-125.145366 49.889231
-104.129285 -32.124653
63.751907 -112.821805
-125.853552 50.572707
-103.661242 -32.699747
62.942166 -112.299426
-126.632548 51.212116
-103.355709 -33.210010
62.174610 -111.749388
-127.416090 51.671401
-103.195212 -33.673688
61.434845 -111.159289
-128.146530 51.961580
-103.153883 -34.104821
60.697653 -110.515403
-128.804200 52.211634
-103.206138 -34.514255
59.939867 -109.809302
-129.388580 52.555350
-103.333874 -34.903566
59.160953 -109.058812
-129.894949 53.076578
-103.527851 -35.260305
58.396709 -108.317362
-130.312412 53.807864
-103.783379 -35.564577
57.712727 -107.655950
-130.633475 54.739507
-104.094858 -35.803193
57.186301 -107.137398
-130.862389 55.818313
-104.452677 -35.979704
56.888868 -106.802860
-131.010491 56.946808
-104.841759 -36.103479
56.870805 -106.679681
-131.062559 58.014457
-105.240816 -36.166245
57.149330 -106.793063
-130.950873 58.946470
-105.623867 -36.149896
57.703708 -107.150884
-130.606535 59.718091
-105.965040 -36.047793
58.486373 -107.734385
-130.035049 60.373685
-106.245730 -35.861037
59.448853 -108.517183
-129.309497 60.999418
-106.461249 -35.584375
60.556397 -109.480275
-128.515947 61.655688
-106.622807 -35.202556
61.776445 -110.603819
-127.725699 62.352459
-106.753044 -34.700797
63.063823 -111.856965
-126.987647 63.055981
-106.877048 -34.079540
64.358997 -113.200436
-126.320057 63.705496
-107.012156 -33.358210
65.594143 -114.592458
-125.700823 64.245540
-107.159608 -32.567172
66.699030 -115.982126
-125.076235 64.655618
-107.300718 -31.751739
67.606339 -117.302234
-124.379187 64.917912
-107.399716 -30.976666
68.263704 -118.486699
-123.538791 64.980852
-107.412874 -30.309916
68.651591 -119.498128
-122.515577 64.805045
-107.300033 -29.802639
68.786665 -120.335673
-121.341041 64.426539
-107.033116 -29.482733
68.704980 -121.020846
-120.087783 63.924166
-106.597879 -29.362695
68.446268 -121.586262
-118.813536 63.357071
-105.990096 -29.452407
68.048175 -122.074627
-117.534253 62.746948
-105.210461 -29.762585
67.544205 -122.527741
-116.242222 62.103124
-104.261112 -30.294194
66.960614 -122.953166
-114.966920 61.462396
-103.144491 -31.037694
66.314790 -123.316698
-113.788291 60.882108
-101.863484 -31.982369
65.625213 -123.580897
-112.771838 60.387969
-100.421155 -33.115777
64.933663 -123.740831
-111.919465 59.941925
-98.821070 -34.417465
64.310269 -123.829928
-111.180884 59.466949
-97.072636 -35.855103
63.826681 -123.901288
-110.524682 58.938665
-95.201947 -37.384648
63.527532 -124.010933
-109.975954 58.433850
-93.261398 -38.953422
63.420023 -124.210803
-109.557883 58.056265
-91.330404 -40.501182
63.475611 -124.531831
-109.262478 57.875245
-89.506654 -41.957106
63.636162 -124.950143
-109.108518 57.943495
-87.892266 -43.249259
63.824737 -125.389833
-109.158334 58.312646
-86.578420 -44.322248
63.968715 -125.772249
-109.453439 59.005637
-85.630706 -45.143251
64.032132 -126.054322
-109.976779 59.994582
-85.078036 -45.698986
64.025319 -126.233802
-110.652649 61.194284
-84.909487 -45.992581
63.979309 -126.329557
-111.362413 62.472112
-85.082200 -46.041992
63.917656 -126.363270
-111.985125 63.693730
-85.538337 -45.875406
63.845624 -126.353702
-112.461374 64.799976
-86.222057 -45.521098
63.749492 -126.308036
-112.814652 65.822028
-87.085891 -44.999526
63.598969 -126.201334
-113.131118 66.833229
-88.085614 -44.330288
63.353347 -125.979172
-113.522272 67.910777
-89.172756 -43.544429
62.976896 -125.593613
-114.066605 69.098225
-90.291484 -42.686455
62.462093 -125.035548
-114.787818 70.391261
-91.380515 -41.807641
61.836317 -124.343217
-115.660588 71.741588
-92.378644 -40.957593
61.139512 -123.581803
-116.615939 73.059791
-93.231980 -40.178647
60.399990 -122.816311
-117.542410 74.213569
-93.901146 -39.502789
59.626509 -122.096683
-118.301822 75.041806
-94.367359 -38.947967
58.810752 -121.448903
-118.782797 75.415098
-94.636072 -38.514296
57.933183 -120.865368
-118.971618 75.328890
-94.735152 -38.185344
56.969754 -120.309346
-118.940036 74.900537
-94.705714 -37.935747
55.902264 -119.739903
-118.770448 74.268779
-94.589233 -37.740315
54.732895 -119.140853
-118.521131 73.534716
-94.416845 -37.580522
53.490450 -118.531178
-118.228440 72.758318
-94.203247 -37.447165
52.222454 -117.945929
-117.912894 71.964884
-93.945080 -37.341118
50.985254 -117.413358
-117.577198 71.138892
-93.622519 -37.273722
49.837558 -116.945853
-117.200626 70.208795
-93.203940 -37.265626
48.833951 -116.538302
-116.747136 69.060961
-92.654565 -37.341895
48.017704 -116.171281
-116.200262 67.631390
-91.948321 -37.523794
47.415548 -115.821344
-115.601212 65.997754
-91.078610 -37.821032
47.038430 -115.472649
-115.038693 64.337264
-90.061884 -38.228711
46.888698 -115.129379
-114.598795 62.823960
-88.932832 -38.729937
46.964732 -114.819961
-114.336488 61.578675
-87.735436 -39.301950
47.257378 -114.583601
-114.276047 60.663106
-86.513862 -39.924044
47.745349 -114.451677
-114.419702 60.083039
-85.305123 -40.585886
48.395061 -114.436722
-114.748665 59.784141
-84.134084 -41.291838
49.164233 -114.532752
-115.213485 59.661576
-83.012760 -42.052879
50.007435 -114.728792
-115.719982 59.609828
-81.945348 -42.872762
50.881571 -115.017716
-116.140780 59.556830
-80.937970 -43.742650
51.749746 -115.390968
-116.371541 59.464377
-80.007176 -44.638257
52.582834 -115.843288
-116.388333 59.357486
-79.180383 -45.519121
53.357467 -116.381858
-116.233107 59.305173
-78.488135 -46.336106
54.053079 -117.020746
-115.961268 59.358736
-77.954405 -47.045991
54.650689 -117.767162
-115.617148 59.523307
-77.590190 -47.626214
55.133121 -118.613331
-115.232562 59.758831
-77.391338 -48.076525
55.485919 -119.538025
-114.829108 60.005297
-77.339310 -48.395179
55.698928 -120.515671
-114.415631 60.235790
-77.403755 -48.562856
55.767585 -121.519025
-113.982793 60.464638
-77.546796 -48.560563
55.693123 -122.517819
-113.499302 60.687022
-77.729200 -48.383483
55.482950 -123.488366
-112.926733 60.864626
-77.918086 -48.038840
55.152128 -124.420150
-112.262596 60.981844
-78.092169 -47.544249
54.723613 -125.309585
-111.562318 61.078051
-78.241458 -46.933942
54.225001 -126.152287
-110.899776 61.197515
-78.363588 -46.264542
53.683181 -126.941614
-110.324457 61.338076
-78.460100 -45.605481
53.119126 -127.670449
-109.848501 61.457000
-78.533284 -45.009206
52.544055 -128.329551
-109.458857 61.537157
-78.583241 -44.498712
51.957773 -128.902979
-109.132922 61.618889
-78.605983 -44.089253
51.351744 -129.375279
-108.835367 61.743877
-78.593099 -43.800298
50.718134 -129.749158
-108.507475 61.906956
-78.534334 -43.647472
50.058638 -130.052784
-108.071959 62.056519
-78.424255 -43.630059
49.597286 -127.891030
-108.270356 66.073290
-78.210519 -50.136968
49.053816 -128.859793
-107.602558 66.183082
-78.184149 -49.573174
48.583254 -129.730822
-107.109622 66.458833
-78.073015 -49.100690
48.201953 -130.525564
-106.745806 66.853752
-77.878975 -48.756065
47.910460 -131.271212
-106.409688 67.257969
-77.614284 -48.551474
47.691078 -131.995290
-105.959637 67.520114
-77.307209 -48.471137
47.513290 -132.724864
-105.278153 67.529403
-77.001716 -48.476352
47.340172 -133.474318
-104.336440 67.300173
-76.748990 -48.510210
47.133408 -134.223166
-103.198305 66.963125
-76.595666 -48.501508
46.862660 -134.928095
-101.971525 66.676674
-76.574798 -48.385362
46.526617 -135.566009
-100.754057 66.552139
-76.700631 -48.122824
46.166456 -136.155395
-99.622131 66.644640
-76.966272 -47.702927
45.845951 -136.736649
-98.629329 66.959566
-77.343453 -47.136988
45.618273 -137.342091
-97.793203 67.447843
-77.786157 -46.451431
45.506607 -137.984368
-97.066325 67.989257
-78.240224 -45.679899
45.498716 -138.657883
-96.318001 68.390612
-78.656762 -44.854887
45.548974 -139.331527
-95.404856 68.465177
-79.001992 -43.999893
45.587934 -139.928847
-94.350217 68.196529
-79.258187 -43.128459
45.543769 -140.348218
-93.360257 67.741768
-79.417217 -42.255931
45.373688 -140.519603
-92.650681 67.275450
-79.472982 -41.409344
45.079998 -140.429133
-92.351493 66.912550
-79.416216 -40.627345
44.693237 -140.101708
-92.500356 66.706987
-79.231941 -39.955762
44.246867 -139.576433
-93.058372 66.663365
-78.899277 -39.442803
43.764692 -138.896898
-93.917677 66.736943
-78.394125 -39.134320
43.256992 -138.109972
-94.904332 66.824834
-77.694744 -39.068704
42.719360 -137.256155
-95.807288 66.773712
-76.788693 -39.272070
42.134602 -136.339922
-96.474504 66.448184
-75.678140 -39.753560
41.483131 -135.326763
-96.892440 65.813386
-74.382035 -40.498460
40.765050 -134.191314
-97.186054 64.969123
-72.934485 -41.466247
40.016099 -132.948027
-97.538957 64.089442
-71.379634 -42.595370
39.297733 -131.640892
-98.091804 63.319380
-69.765221 -43.810097
38.675669 -130.322801
-98.911812 62.739316
-68.136806 -45.029407
38.205971 -129.047120
-100.000390 62.370088
-66.533924 -46.178960
37.927654 -127.867358
-101.303135 62.179710
-64.989176 -47.203879
37.856813 -126.830895
-102.727131 62.094910
-63.531705 -48.071009
37.983237 -125.955250
-104.188330 62.046163
-62.193310 -48.748890
38.276794 -125.220945
-105.627218 61.989030
-61.013053 -49.193545
38.705403 -124.609745
-106.960023 61.858939
-60.035227 -49.363899
39.244528 -124.127190
-108.109134 61.608834
-59.300549 -49.235940
39.865548 -123.786461
-109.084816 61.298203
-58.835509 -48.806607
40.523580 -123.587274
-109.946952 61.035421
-58.644731 -48.093764
41.158799 -123.510266
-110.725526 60.878300
-58.708335 -47.135975
41.704941 -123.522550
-111.401463 60.811493
-58.983138 -45.992265
42.098368 -123.584836
-111.926651 60.770770
-59.406285 -44.735857
42.287145 -123.652152
-112.270077 60.707455
-59.901829 -43.434949
42.241869 -123.681255
-112.442677 60.637589
-60.392659 -42.142386
41.964664 -123.657250
-112.451245 60.585572
-60.815519 -40.905436
41.485450 -123.604602
-112.255978 60.516974
-61.130160 -39.766718
40.846019 -123.566976
-111.792578 60.352793
-61.317343 -38.759911
40.087030 -123.583522
-111.063959 60.074026
-61.370728 -37.908620
39.243668 -123.679400
-110.175524 59.768162
-61.289559 -37.226806
38.346264 -123.867196
-109.246269 59.523774
-61.073956 -36.719399
37.422780 -124.150354
-108.349666 59.360333
-60.722696 -36.382250
36.501703 -124.516736
-107.531195 59.279084
-60.233205 -36.203429
35.613230 -124.933646
-106.840715 59.334246
-59.603314 -36.171957
34.786045 -125.369742
-106.320147 59.589895
-58.834881 -36.284073
34.042099 -125.813591
-105.975840 60.054041
-57.940256 -36.536273
33.395825 -126.268674
-105.756944 60.653409
-56.948962 -36.914049
32.856218 -126.743944
-105.547140 61.234992
-55.908059 -37.385701
32.427432 -127.250518
-105.209383 61.629192
-54.874098 -37.904858
32.109270 -127.802033
-104.679766 61.764160
-53.902074 -38.417779
31.899584 -128.411528
-103.963006 61.656615
-53.036474 -38.870368
31.797897 -129.075169
-103.081205 61.354821
-52.305901 -39.221699
31.807055 -129.763357
-102.089709 60.949642
-51.719923 -39.466517
31.930947 -130.445674
-101.063156 60.535047
-51.269252 -39.632650
32.172990 -131.109871
-100.065617 60.169798
-50.930555 -39.758045
32.538352 -131.757171
-99.137081 59.872405
-50.677076 -39.874057
33.034646 -132.393300
-98.278600 59.612884
-50.493014 -39.991293
33.668715 -133.025097
-97.429090 59.290670
-50.383666 -40.089044
34.442623 -133.660594
-96.464755 58.737827
-50.373290 -40.115400
35.351190 -134.305669
-95.284790 57.825885
-50.492729 -40.000873
36.381259 -134.949562
-93.942290 56.623683
-50.765454 -39.690280
37.510498 -135.559215
-92.624619 55.365409
-51.198485 -39.176062
38.705451 -136.105689
-91.516507 54.280134
-51.779948 -38.489552
39.923382 -136.583616
-90.729574 53.509142
-52.481039 -37.678327
41.118521 -137.003793
-90.306006 53.113824
-53.260814 -36.799315
42.247102 -137.378585
-90.231790 53.094829
-54.073629 -35.913287
43.269819 -137.714725
-90.434986 53.393903
-54.878176 -35.073408
44.153573 -138.013371
-90.767563 53.877306
-55.644757 -34.312122
44.873023 -138.271281
-90.999107 54.329974
-56.356577 -33.635772
45.411432 -138.473656
-90.906885 54.543974
-57.004824 -33.039844
45.760445 -138.591468
-90.453486 54.491649
-57.582073 -32.538606
45.920986 -138.608340
-89.804399 54.338589
-58.077757 -32.164766
45.905056 -138.539266
-89.168209 54.278621
-58.476522 -31.949089
45.734550 -138.418450
-88.695838 54.434150
-58.758642 -31.913207
45.437706 -138.281991
-88.467395 54.849468
-58.901123 -32.068865
45.046430 -138.161169
-88.497220 55.503308
-58.879913 -32.416046
44.593874 -138.083342
-88.729037 56.310780
-58.675896 -32.939119
44.109928 -138.071431
-89.041078 57.128862
-58.284820 -33.604557
43.615575 -138.129010
-89.305816 57.799027
-57.726378 -34.366558
43.123024 -138.229965
-89.448705 58.192908
-57.045455 -35.174142
42.646730 -138.348780
-89.426852 58.221093
-56.304451 -35.968672
42.212028 -138.485089
-89.274625 57.916931
-55.571121 -36.690031
41.847460 -138.652455
-89.120424 57.453390
-54.905956 -37.289218
41.571928 -138.861826
-89.076480 57.004038
-54.351880 -37.735192
41.387823 -139.115570
-89.177856 56.661889
-53.928382 -38.016541
41.278751 -139.407398
-89.388358 56.436431
-53.631183 -38.142012
41.209846 -139.720544
-89.632099 56.277887
-53.438277 -38.140549
41.133692 -140.018476
-89.855718 56.134563
-53.320723 -38.052624
41.008902 -140.248470
-90.073221 56.006208
-53.253232 -37.899510
34.094404 -134.271157
-93.648113 58.375036
-50.860415 -40.150211
34.141783 -134.688059
-93.841855 58.058029
-50.190776 -40.656148
34.313028 -135.162155
-94.063903 57.662321
-49.566569 -41.042707
34.494760 -135.602684
-94.306635 57.207576
-48.987964 -41.326769
34.601448 -135.936479
-94.552093 56.709493
-48.473006 -41.489853
34.624283 -136.158556
-94.743715 56.144737
-48.049796 -41.494357
34.588379 -136.299817
-94.821585 55.477149
-47.741546 -41.307048
34.505462 -136.383060
-94.790198 54.725370
-47.556858 -40.909635
34.371905 -136.416416
-94.715492 53.961099
-47.487565 -40.306282
34.177725 -136.398532
-94.659871 53.241305
-47.508930 -39.532120
33.908407 -136.318188
-94.655482 52.582995
-47.580261 -38.659663
33.540298 -136.146899
-94.726119 51.999146
-47.647449 -37.792863
33.044168 -135.842406
-94.906632 51.532955
-47.650323 -37.031259
32.423583 -135.390132
-95.222722 51.230267
-47.537239 -36.432162
31.750316 -134.840217
-95.663459 51.094861
-47.284812 -36.014011
31.126774 -134.271882
-96.170058 51.069087
-46.911365 -35.765731
30.637143 -133.746647
-96.650812 51.049810
-46.473362 -35.649233
30.335315 -133.299195
-97.033935 50.949503
-46.048144 -35.611323
30.246414 -132.942664
-97.318138 50.754942
-45.714177 -35.602041
30.367224 -132.671012
-97.546926 50.502256
-45.535771 -35.589802
30.665762 -132.455034
-97.767689 50.244200
-45.552985 -35.565298
31.089992 -132.244284
-98.023757 50.050821
-45.775877 -35.527415
31.597888 -131.999005
-98.345711 49.988325
-46.185159 -35.473855
32.178626 -131.725436
-98.740106 50.091706
-46.744241 -35.411068
32.830619 -131.455509
-99.186076 50.356064
-47.423103 -35.346363
33.543249 -131.213503
-99.634016 50.733220
-48.222477 -35.262376
34.302677 -131.010024
-100.009062 51.130506
-49.176934 -35.109201
35.100265 -130.845800
-100.238384 51.434876
-50.332402 -34.823789
35.935317 -130.712143
-100.314748 51.587933
-51.719215 -34.354192
36.814241 -130.587176
-100.333274 51.652050
-53.336103 -33.670877
37.749910 -130.439055
-100.441884 51.776836
-55.145381 -32.769197
38.760072 -130.253121
-100.770101 52.111865
-57.075722 -31.676629
39.855957 -130.060855
-101.394388 52.751917
-59.030540 -30.454439
41.028859 -129.921583
-102.336834 53.729270
-60.901199 -29.181617
42.250105 -129.887716
-103.571190 55.017668
-62.584410 -27.933560
43.478826 -129.991313
-105.024000 56.530196
-64.003404 -26.763034
44.670112 -130.241791
-106.572062 58.114583
-65.125308 -25.688662
45.783236 -130.625370
-108.054955 59.575904
-65.961239 -24.697065
46.789641 -131.105151
-109.327905 60.761976
-66.550126 -23.757854
47.677108 -131.626559
-110.333004 61.660395
-66.940197 -22.850274
48.442486 -132.143628
-111.094626 62.370654
-67.175766 -21.987046
49.078066 -132.653899
-111.653051 62.997415
-67.289106 -21.204556
49.572379 -133.187121
-112.029926 63.598994
-67.293829 -20.541713
49.918487 -133.770446
-112.228243 64.186343
-67.179637 -20.033094
50.116180 -134.417327
-112.240160 64.734307
-66.914162 -19.708392
50.171674 -135.130987
-112.048136 65.187955
-66.456201 -19.588630
50.098629 -135.906926
-111.623428 65.470682
-65.777478 -19.676378
49.920684 -136.725851
-110.935341 65.508571
-64.882446 -19.949219
49.672140 -137.545618
-109.973414 65.261085
-63.811797 -20.370467
49.390196 -138.322027
-108.777793 64.748225
-62.629668 -20.901633
49.103098 -139.043927
-107.463307 64.070440
-61.405939 -21.500826
48.830267 -139.724467
-106.181765 63.361941
-60.199491 -22.124382
48.587760 -140.372935
-105.061672 62.723035
-59.045104 -22.733413
48.388045 -140.990682
-104.178567 62.194114
-57.949571 -23.300116
48.237919 -141.579026
-103.549673 61.760911
-56.898482 -23.813300
48.137830 -142.138636
-103.144772 61.375186
-55.869575 -24.280946
48.082619 -142.650624
-102.916273 60.989045
-54.848740 -24.725923
48.061427 -143.063088
-102.816720 60.569112
-53.843624 -25.164704
48.055663 -143.323243
-102.779683 60.071526
-52.886900 -25.579078
48.042338 -143.429894
-102.725060 59.444505
-52.025200 -25.925156
48.004088 -143.431162
-102.618758 58.687658
-51.300638 -26.161427
47.932939 -143.383701
-102.490689 57.864383
-50.735985 -26.258428
47.828553 -143.333616
-102.381415 57.039648
-50.330884 -26.197772
47.695684 -143.314420
-102.305308 56.241559
-50.067788 -25.973663
47.540136 -143.340666
-102.257148 55.471005
-49.918714 -25.597294
47.361792 -143.387390
-102.249312 54.742175
-49.850071 -25.094971
47.147821 -143.381540
-102.329372 54.101749
-49.829562 -24.494749
46.880985 -143.250244
-102.541669 53.590813
-49.836496 -23.818078
46.565839 -142.986027
-102.881875 53.197822
-49.869573 -23.083783
46.232474 -142.634019
-103.296581 52.858536
-49.943788 -22.307132
45.916727 -142.244958
-103.736134 52.521938
-50.078738 -21.496090
45.648494 -141.861043
-104.204354 52.217343
-50.288923 -20.650047
45.446983 -141.518139
-104.724542 52.013432
-50.578292 -19.763759
45.315292 -141.239181
-105.292240 51.949799
-50.935238 -18.835308
45.233441 -141.009527
-105.889806 52.039528
-51.328925 -17.873532
45.158716 -140.767537
-106.510962 52.293010
-51.710128 -16.909324
45.053133 -140.455576
-107.144821 52.705649
-52.018484 -16.008293
44.920967 -140.080152
-107.754403 53.237881
-52.196629 -15.258349
44.795779 -139.693665
-108.272678 53.809563
-52.205964 -14.737668
44.706877 -139.349564
-108.609424 54.305972
-52.035124 -14.491938
44.672438 -139.091884
-108.676471 54.608305
-51.696479 -14.528111
44.705439 -138.960356
-108.436772 54.657247
-51.214571 -14.820819
44.816110 -138.984928
-107.924756 54.481513
-50.614379 -15.323745
45.007630 -139.158422
-107.220785 54.161295
-49.914596 -15.982287
45.274809 -139.422116
-106.429727 53.793964
-49.126124 -16.755346
45.629971 -139.716086
-105.654755 53.465854
-48.254318 -17.634980
46.132604 -140.039515
-104.975357 53.234809
-47.304706 -18.632254
46.857772 -140.430896
-104.438794 53.125545
-46.292301 -19.747969
47.846716 -140.923794
-104.052674 53.125139
-45.251603 -20.954832
49.092770 -141.536883
-103.771772 53.172512
-44.240120 -22.191145
50.547222 -142.278910
-103.492897 53.158772
-43.329136 -23.369947
52.129858 -143.143469
-103.092930 52.975388
-42.586955 -24.400136
53.740987 -144.081157
-102.525041 52.612058
-42.064717 -25.208914
55.279966 -144.987409
-101.860748 52.177268
-41.790019 -25.758077
56.680605 -145.764092
-101.219730 51.811946
-41.767074 -26.044312
57.934137 -146.390939
-100.697842 51.622406
-41.979540 -26.088069
59.058519 -146.902635
-100.345159 51.667366
-42.393821 -25.930732
60.065230 -147.336062
-100.168203 51.964712
-42.963524 -25.632129
60.957094 -147.716139
-100.131043 52.491544
-43.637745 -25.257016
61.734508 -148.059118
-100.151774 53.175653
-44.374691 -24.856450
64.848266 -141.173629
-110.435177 54.667986
-44.902449 -20.540008
66.132840 -141.831085
-110.144610 54.675319
-44.993528 -20.521157
67.248832 -142.443287
-110.024264 54.934835
-45.223944 -20.417928
68.181218 -143.011342
-110.015240 55.405487
-45.523460 -20.307122
68.924623 -143.522351
-110.024818 56.007054
-45.839839 -20.242388
69.482614 -143.926426
-109.996972 56.676782
-46.167558 -20.234474
69.868836 -144.167076
-109.920380 57.382358
-46.540660 -20.262689
70.107648 -144.244213
-109.773850 58.081409
-47.003711 -20.294942
70.229215 -144.210344
-109.544208 58.746712
-47.590743 -20.305284
70.263712 -144.127925
-109.278647 59.422464
-48.317429 -20.287319
70.239338 -144.047434
-109.063645 60.195292
-49.177880 -20.254157
70.182093 -144.003091
-108.967649 61.120729
-50.138249 -20.233842
70.114815 -144.009606
-109.017790 62.185269
-51.130251 -20.266957
70.055462 -144.055580
-109.215279 63.319068
-52.056751 -20.403811
70.016794 -144.109822
-109.568632 64.465707
-52.818948 -20.692771
70.008930 -144.160979
-110.088937 65.625810
-53.356814 -21.152350
70.040395 -144.243601
-110.751365 66.801688
-53.675473 -21.744486
70.115384 -144.411959
-111.483058 67.950544
-53.834505 -22.390488
70.231390 -144.704868
-112.188568 69.002641
-53.916122 -23.010395
70.378999 -145.132430
-112.806747 69.921370
-53.998008 -23.543050
70.542509 -145.673339
-113.342177 70.725431
-54.136545 -23.947949
70.701337 -146.271631
-113.828508 71.426681
-54.358388 -24.201987
70.832167 -146.838362
-114.290222 71.984521
-54.659952 -24.300560
70.911370 -147.283394
-114.735253 72.359249
-55.013963 -24.261147
70.917382 -147.571365
-115.155453 72.585545
-55.380884 -24.108706
70.833519 -147.730272
-115.528175 72.727396
-55.724327 -23.839718
70.650220 -147.810769
-115.818441 72.811250
-56.028872 -23.414285
70.365122 -147.852781
-115.976795 72.810825
-56.310984 -22.778068
69.981771 -147.875860
-115.946043 72.659238
-56.611499 -21.883874
69.508377 -147.877085
-115.693214 72.285213
-56.975066 -20.711772
68.955643 -147.825388
-115.254132 71.658088
-57.432096 -19.281388
68.332926 -147.659422
-114.726884 70.785248
-57.990654 -17.652351
67.645245 -147.319482
-114.210703 69.709438
-58.636020 -15.914375
66.897983 -146.809114
-113.755713 68.536400
-59.332485 -14.166531
66.107608 -146.199793
-113.369033 67.390981
-60.027118 -12.500370
65.303511 -145.576440
-113.041680 66.360104
-60.658614 -11.005840
64.520520 -144.999098
-112.757518 65.481748
-61.171421 -9.771561
63.792163 -144.496888
-112.490473 64.745271
-61.529769 -8.867772
63.145295 -144.071519
-112.200378 64.088473
-61.724538 -8.331798
62.594733 -143.699554
-111.841904 63.408239
-61.770327 -8.164677
62.138280 -143.337839
-111.393567 62.607503
-61.696387 -8.337741
61.758398 -142.946714
-110.879353 61.674535
-61.536258 -8.806350
61.440351 -142.524642
-110.356263 60.721533
-61.319082 -9.525327
61.192671 -142.111772
-109.897476 59.915078
-61.064435 -10.458626
61.039463 -141.759335
-109.572795 59.390141
-60.781402 -11.579153
61.000549 -141.502906
-109.434936 59.230097
-60.472117 -12.862027
61.083888 -141.356687
-109.512518 59.471503
-60.138990 -14.275790
61.285427 -141.317713
-109.799809 60.100280
-59.792222 -15.774285
61.587779 -141.371520
-110.241046 61.036083
-59.452696 -17.294274
61.957553 -141.498198
-110.725074 62.130444
-59.148334 -18.763821
62.351978 -141.675796
-111.133634 63.236002
-58.907410 -20.118423
62.747375 -141.882843
-111.448550 64.333403
-58.753487 -21.308412
63.161130 -142.115856
-111.762389 65.525143
-58.703272 -22.290093
63.628355 -142.393209
-112.174000 66.912058
-58.766697 -23.025386
64.167289 -142.734694
-112.726261 68.530662
-58.948644 -23.494002
64.767540 -143.148963
-113.402516 70.355450
-59.252088 -23.695427
65.391671 -143.631241
-114.142493 72.320040
-59.682115 -23.639515
65.977503 -144.165648
-114.853122 74.329830
-60.248505 -23.335579
66.440343 -144.729533
-115.414437 76.266629
-60.964158 -22.790598
66.688758 -145.292318
-115.707428 78.008228
-61.839506 -22.016893
66.667241 -145.810398
-115.677566 79.474399
-62.875708 -21.030119
66.386398 -146.251563
-115.348972 80.648330
-64.059042 -19.831745
65.896592 -146.614318
-114.798622 81.583078
-65.358402 -18.419440
65.249161 -146.913828
-114.129121 82.379414
-66.726179 -16.819103
64.482997 -147.169549
-113.429336 83.130182
-68.101529 -15.094181
63.623457 -147.402605
-112.752808 83.889504
-69.415434 -13.335549
62.680249 -147.638380
-112.109114 84.665596
-70.598176 -11.645132
61.643176 -147.909589
-111.459248 85.422636
-71.590260 -10.120379
60.490029 -148.247055
-110.737818 86.099436
-72.354547 -8.842447
59.231017 -148.658712
-109.920450 86.652139
-72.882722 -7.857920
57.954760 -149.145490
-109.029545 87.056884
-73.192406 -7.151716
56.799978 -149.724826
-108.074362 87.279243
-73.318729 -6.662221
55.890119 -150.414492
-107.059994 87.301752
-73.306131 -6.328214
55.298841 -151.216938
-106.031357 87.169810
-73.201467 -6.108478
55.042485 -152.118608
-105.052216 86.962723
-73.046444 -5.980799
55.081600 -153.095875
-104.151091 86.733994
-72.868933 -5.939051
55.325743 -154.119264
-103.296266 86.483779
-72.677910 -5.991894
55.649815 -155.148665
-102.419158 86.172340
-72.469230 -6.158547
55.942269 -156.127019
-101.490519 85.779131
-72.242615 -6.447829
56.165256 -157.011384
-100.546983 85.333663
-72.017685 -6.816601
56.346665 -157.800355
-99.624679 84.863966
-71.834930 -7.166235
56.523158 -158.508776
-98.720773 84.359449
-71.743031 -7.393070
56.713710 -159.141337
-97.822574 83.799333
-71.784118 -7.425536
56.921245 -159.686360
-96.971288 83.220152
-71.982437 -7.233509
57.136610 -160.117456
-96.267574 82.721343
-72.336670 -6.826535
57.338578 -160.394952
-95.802997 82.389312
-72.816801 -6.249911
57.496637 -160.465914
-95.623175 82.255042
-73.368267 -5.580937
57.590196 -160.276131
-95.764557 82.344870
-73.924682 -4.913875
57.636789 -159.811249
-96.278967 82.728891
-74.426257 -4.319779
57.686763 -159.116582
-97.182314 83.459384
-74.837771 -3.821670
57.790749 -158.264893
-98.417086 84.513639
-75.156927 -3.415903
57.982816 -157.326755
-99.856659 85.793047
-75.406532 -3.095469
58.278930 -156.359477
-101.340274 87.156389
-75.618217 -2.859109
58.676713 -155.399076
-102.736029 88.478022
-75.819674 -2.712777
59.153407 -154.449167
-103.989371 89.687970
-76.030063 -2.667013
59.666379 -153.476282
-105.103205 90.752841
-76.260145 -2.734973
60.163675 -152.437870
-106.104067 91.685921
-76.511843 -2.928971
60.601267 -151.334260
-107.024135 92.568281
-76.776246 -3.246956
60.948685 -150.213120
-107.883604 93.488251
-77.035042 -3.669213
61.183883 -149.131256
-108.685730 94.493215
-77.269343 -4.172497
63.828520 -144.843797
-113.925496 91.943076
-78.960066 -5.788990
64.003530 -143.470663
-115.137673 92.632723
-79.193191 -5.789357
64.127179 -142.138394
-116.323855 93.429502
-79.457130 -5.831239
64.187965 -140.910392
-117.459279 94.370646
-79.749648 -5.918628
64.167094 -139.814403
-118.508235 95.449707
-80.076199 -6.057388
64.044941 -138.851957
-119.433956 96.630921
-80.455645 -6.238705
63.803285 -138.001280
-120.196530 97.844752
-80.918008 -6.430531
63.422142 -137.214283
-120.743169 98.973549
-81.493589 -6.583814
62.877580 -136.427859
-121.010890 99.872848
-82.199445 -6.647572
62.162480 -135.622660
-120.975537 100.486919
-83.031180 -6.580732
61.316119 -134.864840
-120.703523 100.923926
-83.963049 -6.363236
60.406783 -134.251235
-120.306082 101.345148
-84.953692 -6.009138
59.501377 -133.858171
-119.877501 101.864820
-85.954711 -5.562974
58.656200 -133.735538
-119.481576 102.537509
-86.920625 -5.083455
57.912971 -133.908962
-119.157211 103.373030
-87.817313 -4.624249
57.288268 -134.375253
-118.915738 104.342936
-88.626368 -4.216857
56.757587 -135.095774
-118.722063 105.374521
-89.344954 -3.863163
56.252472 -136.004276
-118.476632 106.350582
-89.983024 -3.538728
55.714701 -137.047554
-118.061441 107.154517
-90.559570 -3.205332
55.164557 -138.215951
-117.434095 107.729457
-91.098635 -2.841688
54.655065 -139.508535
-116.651689 108.098553
-91.625510 -2.464281
54.200382 -140.898051
-115.834777 108.349521
-92.163410 -2.106042
53.766805 -142.332377
-115.096754 108.570768
-92.730657 -1.796699
53.289789 -143.746093
-114.502929 108.813736
-93.337086 -1.556845
52.686909 -145.068188
-114.065278 109.090946
-93.980236 -1.393248
51.858578 -146.226055
-113.743752 109.380751
-94.644520 -1.296513
50.693682 -147.154939
-113.454535 109.632046
-95.305668 -1.244257
49.135005 -147.824184
-113.133570 109.792657
-95.937804 -1.210027
47.263198 -148.251410
-112.806590 109.841137
-96.519370 -1.176480
45.246215 -148.475210
-112.525934 109.761351
-97.036000 -1.140257
43.250288 -148.529951
-112.327322 109.544949
-97.480627 -1.106466
41.413215 -148.441779
-112.289087 109.256337
-97.851031 -1.088915
39.837803 -148.230439
-112.520453 109.015772
-98.144466 -1.110556
38.580864 -147.910099
-113.084464 108.916519
-98.352241 -1.198872
37.636427 -147.488811
-113.965182 108.986953
-98.460557 -1.380371
36.929740 -146.968657
-115.080169 109.194792
-98.459667 -1.677865
36.378938 -146.357902
-116.337333 109.486638
-98.354392 -2.109687
36.012165 -145.694416
-117.703747 109.848284
-98.167778 -2.687010
35.946328 -145.045095
-119.170754 110.290175
-97.937094 -3.410351
36.274067 -144.480172
-120.680771 110.783444
-97.705677 -4.273863
37.027984 -144.056357
-122.130262 111.253136
-97.514906 -5.270096
38.190711 -143.809905
-123.437954 111.640618
-97.397451 -6.388587
39.702658 -143.749803
-124.604182 111.963839
-97.372857 -7.611471
41.457283 -143.848332
-125.670426 112.271828
-97.447858 -8.911220
43.297031 -144.034405
-126.660848 112.577010
-97.621363 -10.253121
45.054036 -144.209598
-127.584011 112.860916
-97.890924 -11.598809
46.664752 -144.310918
-128.463996 113.137211
-98.257865 -12.904829
48.198435 -144.350524
-129.332651 113.460171
-98.729642 -14.119557
49.744543 -144.370933
-130.198596 113.868473
-99.318791 -15.188496
51.348176 -144.405489
-131.035512 114.353572
-100.038665 -16.062514
53.011272 -144.472732
-131.781784 114.853873
-100.896296 -16.702521
54.700970 -144.576500
-132.360904 115.277564
-101.884906 -17.079883
56.348986 -144.699975
-132.740040 115.569715
-102.980444 -17.175383
57.850346 -144.796313
-132.961096 115.744122
-104.145708 -16.979005
59.089678 -144.797544
-133.092400 115.837616
-105.340444 -16.488098
60.012783 -144.673366
-133.184518 115.911704
-106.531805 -15.706748
60.647748 -144.471300
-133.257832 116.051274
-107.701361 -14.657644
61.038054 -144.264151
-133.307294 116.316448
-108.846516 -13.387591
61.209731 -144.105347
-133.313986 116.726325
-109.975456 -11.953818
61.179762 -144.026243
-133.252641 117.264349
-111.096104 -10.412970
60.965356 -144.041600
-133.090778 117.878109
-112.203795 -8.815624
60.584433 -144.149118
-132.787922 118.477719
-113.274808 -7.203265
60.050005 -144.324748
-132.316073 118.961231
-114.269206 -5.607422
59.371931 -144.532272
-131.699995 119.283145
-115.139319 -4.051360
58.584938 -144.770643
-131.009679 119.503026
-115.838690 -2.564693
57.762440 -145.098016
-130.318671 119.744813
-116.328899 -1.211349
56.982149 -145.580225
-129.685824 120.112598
-116.583893 -0.081656
56.301655 -146.253244
-129.154088 120.662193
-116.592589 0.743930
55.756737 -147.122380
-128.751214 121.408158
-116.359719 1.215047
55.363591 -148.168088
-128.482976 122.326572
-115.904468 1.318230
55.118873 -149.349399
-128.317259 123.347382
-115.257734 1.074041
54.999084 -150.608743
-128.164358 124.346826
-114.459183 0.525577
54.968062 -151.887835
-127.885338 125.174570
-113.553719 -0.276597
55.002041 -153.153620
-127.382818 125.752153
-112.587097 -1.292236
55.096755 -154.399023
-126.686078 126.131503
-111.602049 -2.506033
55.239292 -155.616360
-125.887056 126.409904
-110.635876 -3.916010
55.396557 -156.784541
-125.060599 126.657290
-109.719086 -5.512516
55.525397 -157.873896
-124.247965 126.909893
-108.874228 -7.268683
55.582757 -158.852550
-123.463405 127.181661
-108.114773 -9.134673
55.528602 -159.688817
-122.695565 127.468009
-107.445800 -11.038388
55.322587 -160.351960
-121.897917 127.738759
-106.867072 -12.899299
54.923643 -160.820503
-120.982768 127.931280
-106.376198 -14.651490
54.311617 -161.101815
-119.865088 127.978252
-105.970399 -16.258112
53.507956 -161.227522
-118.538546 127.863572
-105.647686 -17.695553
52.554449 -161.227194
-117.096010 127.650131
-105.408389 -18.939153
51.490611 -161.117778
-115.691718 127.456757
-105.255543 -19.981722
50.352387 -160.905691
-114.468236 127.392523
-105.191335 -20.841173
49.175164 -160.590766
-113.515262 127.519269
-105.210944 -21.547553
47.988065 -160.167095
-112.862550 127.848215
-105.302188 -22.128549
46.796624 -159.621866
-112.478062 128.345555
-105.455136 -22.605985
45.576476 -158.946389
-112.265449 128.938310
-105.673593 -23.002201
44.336437 -158.174186
-112.098759 129.538184
-105.978851 -23.340631
43.191824 -157.381480
-111.904969 130.083032
-106.404193 -23.623108
42.305938 -156.641579
-111.663457 130.533504
-106.984214 -23.825321
41.805523 -156.014010
-111.370392 130.869718
-107.743367 -23.933287
41.755742 -155.544371
-111.070323 131.125603
-108.686997 -23.958667
42.161120 -155.258404
-110.840215 131.369587
-109.796885 -23.926558
42.967817 -155.154032
-110.734764 131.657670
-111.032802 -23.861929
44.060621 -155.195247
-110.755574 132.012623
-112.339717 -23.788356
45.275678 -155.319808
-110.843697 132.419200
-113.658118 -23.735400
42.950813 -151.833760
-115.195557 131.705321
-108.620195 -30.567302
42.981566 -151.534271
-115.188577 131.853232
-109.558521 -30.017633
43.294914 -151.337299
-115.196318 132.023209
-110.679961 -29.362559
43.819204 -151.237547
-115.167521 132.209002
-111.959472 -28.644978
44.534481 -151.255638
-115.049222 132.396321
-113.355426 -27.930240
45.479008 -151.424055
-114.858173 132.611101
-114.814140 -27.268241
46.692119 -151.764890
-114.650583 132.901871
-116.278131 -26.671566
48.173617 -152.283513
-114.443326 133.282388
-117.695845 -26.150038
49.877873 -152.965750
-114.190546 133.711206
-119.026813 -25.717079
51.720206 -153.777160
-113.821668 134.123541
-120.240559 -25.375033
53.585448 -154.664845
-113.325200 134.505563
-121.313420 -25.110135
55.343457 -155.565434
-112.751316 134.895816
-122.227791 -24.900158
56.886563 -156.429460
-112.127376 135.307579
-122.974107 -24.726361
58.177034 -157.251321
-111.450488 135.722720
-123.553144 -24.579731
59.242365 -158.061242
-110.752723 136.154864
-123.976910 -24.454330
60.123046 -158.892308
-110.094885 136.645837
-124.267472 -24.343449
60.842273 -159.763333
-109.512374 137.214315
-124.453950 -24.250181
61.405750 -160.675384
-108.996745 137.838310
-124.567743 -24.183207
61.807305 -161.611676
-108.490595 138.451329
-124.637204 -24.142197
62.030981 -162.537918
-107.888765 138.945409
-124.683974 -24.110796
62.053352 -163.407711
-107.078532 139.211049
-124.722333 -24.060766
61.858170 -164.183783
-106.014862 139.207577
-124.760140 -23.961922
61.462756 -164.866416
-104.728710 138.968317
-124.800169 -23.791960
60.920030 -165.484142
-103.319163 138.581527
-124.842048 -23.543804
60.291150 -166.062187
-101.932530 138.163869
-124.883829 -23.229849
59.627556 -166.613976
-100.698251 137.813965
-124.922289 -22.882123
58.969469 -167.142427
-99.702016 137.598161
-124.950136 -22.545930
58.346271 -167.639073
-98.981239 137.549361
-124.951186 -22.268188
57.772393 -168.081723
-98.513409 137.659038
-124.900847 -22.086648
57.242546 -168.437099
-98.190575 137.861620
-124.776176 -22.025408
56.742204 -168.680373
-97.815564 138.037297
-124.568413 -22.097633
56.280011 -168.822529
-97.209424 138.088635
-124.289115 -22.312570
55.901284 -168.893705
-96.406884 138.058766
-123.968103 -22.681729
55.660937 -168.909852
-95.625999 138.094522
-123.646560 -23.214095
55.596964 -168.878239
-95.069532 138.320954
-123.369052 -23.908944
55.721204 -168.806022
-94.844339 138.798968
-123.175563 -24.754714
56.016054 -168.696672
-94.971534 139.536868
-123.094017 -25.723393
56.431618 -168.541809
-95.406896 140.505139
-123.136466 -26.765304
56.888727 -168.318425
-96.045945 141.639946
-123.301752 -27.813774
57.303703 -168.007989
-96.716559 142.836431
-123.582580 -28.799452
57.629132 -167.628775
-97.195732 143.950693
-123.971384 -29.669013
57.858746 -167.222992
-97.320891 144.858098
-124.462234 -30.392998
57.993721 -166.818183
-97.119181 145.547404
-125.050402 -30.932285
58.023877 -166.424373
-96.779948 146.126929
-125.731781 -31.219055
57.930042 -166.040090
-96.511847 146.724695
-126.502131 -31.195336
57.688651 -165.650542
-96.457402 147.418615
-127.353911 -30.828210
57.272176 -165.224675
-96.685517 148.228531
-128.273044 -30.099434
56.650824 -164.718988
-97.200358 149.125806
-129.241141 -28.999536
55.810380 -164.101635
-97.941003 150.039463
-130.242778 -27.534659
54.782648 -163.387090
-98.790414 150.867168
-131.271802 -25.739548
53.645109 -162.628628
-99.634585 151.516113
-132.332200 -23.681299
52.486382 -161.874086
-100.417336 151.943433
-133.433050 -21.423463
51.381276 -161.148117
-101.106988 152.140083
-134.580492 -18.996949
50.383101 -160.457372
-101.721707 152.145292
-135.770431 -16.447653
49.521327 -159.793997
-102.358409 152.057434
-136.983869 -13.857435
48.798745 -159.136231
-103.107227 151.971105
-138.186660 -11.323174
48.193159 -158.453162
-103.993638 151.934174
-139.333947 -8.938342
47.679655 -157.726833
-104.978682 151.943610
-140.377102 -6.787892
47.270823 -156.985694
-105.979714 151.956891
-141.270495 -4.950886
47.022733 -156.297347
-106.920293 151.926704
-141.977139 -3.501874
46.998016 -155.715922
-107.792303 151.844735
-142.473436 -2.489643
47.238554 -155.261165
-108.618588 151.719181
-142.752106 -1.901238
47.759975 -154.933790
-109.377219 151.529076
-142.821130 -1.683455
48.551068 -154.722629
-110.022088 151.241363
-142.697616 -1.776038
49.571232 -154.602107
-110.571153 150.873571
-142.399581 -2.114716
50.752010 -154.533150
-111.102239 150.492751
-141.941104 -2.632680
52.021538 -154.484875
-111.662994 150.154963
-141.332553 -3.272005
53.349119 -154.474097
-112.229122 149.880074
-140.583450 -4.000674
54.749327 -154.563706
-112.735312 149.669133
-139.706033 -4.825812
56.237160 -154.800196
-113.165675 149.541213
-138.719381 -5.780101
57.797816 -155.181414
-113.570502 149.530479
-137.653737 -6.864579
59.385000 -155.679686
-113.981614 149.646909
-136.552746 -8.033155
60.927922 -156.254985
-114.363939 149.856948
-135.469874 -9.225068
62.338386 -156.851397
-114.628046 150.095194
-134.458725 -10.372495
63.521643 -157.398030
-114.695239 150.311801
-133.563091 -11.402822
64.402801 -157.835143
-114.559913 150.517823
-132.811940 -12.250689
64.959622 -158.158918
-114.243948 150.754192
-132.219052 -12.874670
65.217475 -158.425556
-113.734829 151.043011
-131.784434 -13.271508
65.212331 -158.688171
-113.036706 151.392689
-131.495956 -13.473000
64.970116 -158.941903
-112.248327 151.825069
-131.332157 -13.506012
64.505479 -159.146645
-111.503010 152.363970
-131.266590 -13.374655
63.823868 -159.260068
-110.884238 153.009350
-131.272116 -13.085705
62.921244 -159.239677
-110.406685 153.726097
-131.323504 -12.645341
61.785594 -159.041158
-110.024281 154.444512
-131.399513 -12.046427
60.415575 -158.638795
-109.661332 155.081415
-131.485467 -11.272955
58.856977 -158.063918
-109.268992 155.583642
-131.575036 -10.315515
57.209851 -157.408116
-108.831285 155.939180
-131.670416 -9.182198
55.593084 -156.768989
-108.344620 156.158393
-131.780713 -7.894946
54.111667 -156.189528
-107.866032 156.293197
-131.918515 -6.476206
52.840874 -155.666282
-107.489775 156.428503
-132.095017 -4.958101
51.817192 -155.184972
-107.275301 156.635945
-132.314446 -3.396034
51.031742 -154.725329
-107.233856 156.949880
-132.569807 -1.854684
50.432724 -154.258005
-107.334774 157.359811
-132.843402 -0.386126
49.958064 -153.763700
-107.500431 157.807006
-133.113275 0.983844
49.590687 -153.270847
-107.601419 158.191470
-133.360360 2.258026
49.366306 -152.856745
-107.492660 158.407365
-133.569950 3.463605
49.328924 -152.598838
-107.107738 158.407567
-133.728902 4.644059
49.501014 -152.527328
-106.525974 158.243702
-133.824002 5.828677
49.878899 -152.626501
-105.909762 158.022010
-133.842501 6.995694
50.432679 -152.858385
-105.394328 157.830456
-133.771844 8.093267
47.381089 -144.344810
-115.862225 153.437825
-129.921320 4.636275
48.087669 -144.194337
-115.618159 153.152982
-129.943223 5.534959
49.090181 -144.216578
-115.284718 152.782186
-129.940686 6.326519
50.296913 -144.354303
-114.971572 152.396992
-129.909833 6.995597
51.595363 -144.534397
-114.750473 152.035882
-129.833061 7.534649
52.896952 -144.699067
-114.655353 151.709924
-129.679524 7.944132
54.174205 -144.840861
-114.677792 151.406643
-129.410306 8.231100
55.431699 -144.986365
-114.755814 151.087593
-128.988036 8.411603
56.659240 -145.158310
-114.769494 150.687132
-128.389110 8.515970
57.821117 -145.357843
-114.584731 150.138314
-127.614997 8.576022
58.865431 -145.556402
-114.158439 149.432065
-126.697420 8.599740
59.733805 -145.699905
-113.584895 148.641200
-125.693157 8.586093
60.369293 -145.721515
-113.010435 147.868750
-124.670618 8.548858
60.729057 -145.555344
-112.546901 147.193521
-123.694240 8.517310
60.806015 -145.168441
-112.250666 146.655917
-122.813334 8.528715
60.636279 -144.589984
-112.128919 146.264129
-122.058429 8.619244
60.275426 -143.892416
-112.141601 146.001564
-121.442405 8.818034
59.777160 -143.156611
-112.199071 145.831408
-120.963344 9.145470
59.189951 -142.450733
-112.186581 145.703834
-120.609561 9.599303
58.557503 -141.803329
-112.033464 145.567438
-120.367389 10.132552
57.916989 -141.196794
-111.738945 145.378922
-120.228023 10.682042
57.296864 -140.592238
-111.359187 145.135707
-120.188580 11.211031
56.717506 -139.951672
-111.005179 144.897420
-120.247246 11.715190
56.199793 -139.266665
-110.787660 144.739980
-120.397506 12.210213
55.775070 -138.582548
-110.765731 144.712902
-120.625943 12.714355
55.482353 -137.979474
-110.932469 144.830924
-120.912833 13.233472
55.359267 -137.537872
-111.219929 145.078340
-121.233333 13.753015
55.435413 -137.316895
-111.529244 145.417407
-121.558989 14.234484
55.726942 -137.333631
-111.797759 145.808010
-121.860739 14.617957
56.231398 -137.559094
-112.016096 146.215231
-122.113482 14.840405
56.925207 -137.936855
-112.163656 146.589268
-122.300535 14.856065
57.767959 -138.401256
-112.196651 146.871420
-122.415842 14.648474
58.714855 -138.905279
-112.120002 147.048034
-122.463272 14.234016
59.725640 -139.443696
-111.998197 147.158554
-122.455314 13.653863
60.761178 -140.033872
-111.880609 147.239377
-122.411969 12.959132
61.779095 -140.683583
-111.760588 147.291515
-122.358521 12.198254
62.735430 -141.378921
-111.589268 147.285528
-122.322243 11.411241
63.588109 -142.085053
-111.332097 147.196390
-122.329154 10.631874
64.299521 -142.753779
-111.011311 147.036435
-122.401197 9.891051
64.838493 -143.328497
-110.669948 146.833138
-122.553209 9.219281
65.182151 -143.749042
-110.316735 146.583948
-122.789649 8.654634
65.314877 -143.976185
-109.917519 146.245809
-123.102082 8.248373
65.223740 -144.014446
-109.443738 145.772974
-123.470058 8.058382
64.896820 -143.895106
-108.939905 145.166979
-123.866388 8.134184
64.327158 -143.647976
-108.496148 144.454655
-124.264303 8.505121
63.517404 -143.294512
-108.178464 143.644083
-124.643336 9.176843
62.483190 -142.856111
-108.032641 142.746852
-124.991829 10.129183
61.255092 -142.358265
-108.120206 141.822795
-125.305349 11.310551
59.878044 -141.817709
-108.499091 140.956678
-125.581437 12.643245
58.406391 -141.236530
-109.182983 140.207070
-125.813840 14.041173
56.897738 -140.625480
-110.125764 139.583010
-125.990700 15.427354
55.414662 -140.028795
-111.222767 139.039476
-126.098903 16.742219
54.031083 -139.507994
-112.337591 138.492212
-126.129875 17.942883
52.828957 -139.112752
-113.366231 137.865431
-126.081263 19.001332
51.886602 -138.872970
-114.278948 137.136147
-125.954585 19.902415
51.265393 -138.798727
-115.099220 136.334566
-125.752087 20.624580
50.998042 -138.873413
-115.887670 135.532113
-125.474455 21.111233
51.080784 -139.050564
-116.713659 134.803943
-125.118626 21.286899
51.475836 -139.268478
-117.621954 134.195720
-124.676209 21.094023
52.133579 -139.485522
-118.625297 133.721221
-124.134613 20.511878
53.017517 -139.706882
-119.705716 133.368095
-123.482849 19.561665
54.099166 -139.963473
-120.810950 133.097921
-122.720599 18.303557
55.341134 -140.280521
-121.851220 132.847364
-121.865516 16.828473
56.694732 -140.669555
-122.720629 132.553827
-120.954416 15.240398
58.105165 -141.123610
-123.367971 132.215382
-120.037959 13.625892
59.514424 -141.602490
-123.849488 131.908422
-119.171824 12.039620
60.860328 -142.034540
-124.275063 131.725629
-118.407150 10.522533
62.080876 -142.344946
-124.727059 131.725215
-117.782520 9.112998
63.135106 -142.496305
-125.234607 131.924165
-117.319259 7.847099
64.018964 -142.510983
-125.780205 132.307450
-117.021109 6.755873
64.747372 -142.445508
-126.306112 132.835278
-116.879304 5.859712
65.330137 -142.358349
-126.712687 133.446689
-116.881165 5.164471
65.765894 -142.299441
-126.859502 134.061670
-117.017777 4.661250
66.044219 -142.297666
-126.610602 134.594279
-117.286181 4.335266
66.146687 -142.338922
-125.928742 134.988082
-117.685194 4.186477
66.046516 -142.371183
-124.904992 135.252091
-118.208790 4.227719
65.715684 -142.336694
-123.684594 135.442310
-118.840540 4.467251
65.153020 -142.213518
-122.396800 135.614930
-119.550152 4.906124
64.408575 -142.040585
-121.133507 135.803917
-120.293936 5.537926
63.563149 -141.891178
-119.947073 136.016899
-121.020136 6.341777
62.693404 -141.835632
-118.847061 136.234735
-121.676890 7.274314
61.856742 -141.926962
-117.799551 136.411754
-122.220344 8.269608
61.088345 -142.189835
-116.753788 136.486256
-122.621036 9.259646
60.399256 -142.603705
-115.688604 136.404915
-122.866557 10.208981
59.774661 -143.105693
-114.610351 136.135564
-122.959221 11.107924
59.185178 -143.618496
-113.545428 135.681969
-122.909139 11.947570
58.627125 -144.094481
-112.568032 135.108451
-122.727244 12.720181
58.151682 -144.541760
-111.772871 134.510263
-122.422857 13.423408
57.832676 -144.995687
-111.220139 133.963668
-122.004456 14.054626
57.721205 -145.481950
-110.911606 133.505555
-121.480223 14.600789
57.830300 -146.004900
-110.790979 133.131422
-120.857267 15.032327
58.135923 -146.543678
-110.774229 132.811223
-120.141128 15.312697
58.580236 -147.049352
-110.811340 132.525747
-119.336444 15.427663
59.075728 -147.454738
-110.894654 132.269520
-118.448723 15.392873
59.521528 -147.694754
-111.000639 132.010428
-117.485270 15.239952
59.843119 -147.739000
-111.078108 131.688157
-116.454504 15.015383
60.019314 -147.611452
-111.114214 131.273057
-115.365092 14.778278
60.058012 -147.362429
-111.165919 130.796610
-114.226688 14.587343
59.965326 -147.032278
-111.295216 130.306496
-113.051727 14.483715
59.739339 -146.639707
-111.514529 129.827039
-111.856699 14.478584
62.525397 -139.021327
-121.033276 126.892421
-114.865627 11.829507
62.742064 -138.876203
-121.211087 126.391410
-113.576731 11.398493
62.898932 -138.679566
-121.406540 125.890859
-112.216984 10.895212
62.970579 -138.445054
-121.659265 125.406443
-110.801572 10.355563
62.931769 -138.165654
-121.982217 124.936625
-109.343824 9.796657
62.758303 -137.812207
-122.354948 124.461754
-107.854574 9.223130
62.428895 -137.343459
-122.735754 123.956935
-106.343539 8.640563
61.928769 -136.738381
-123.097626 123.419167
-104.824086 8.064167
61.252890 -136.023950
-123.443367 122.869662
-103.320491 7.524878
60.408378 -135.260019
-123.783543 122.330641
-101.873510 7.068114
59.417853 -134.505736
-124.130429 121.825522
-100.538973 6.741746
58.321863 -133.803984
-124.507823 121.393728
-99.378517 6.581677
57.177482 -133.180123
-124.940209 121.082721
-98.446135 6.602125
56.052735 -132.643258
-125.427140 120.923357
-97.775274 6.792450
55.018118 -132.187834
-125.929594 120.916182
-97.370738 7.117772
54.137846 -131.798840
-126.385965 121.040741
-97.208448 7.521890
53.462102 -131.464829
-126.757950 121.280378
-97.243759 7.940823
53.021528 -131.191830
-127.050976 121.627546
-97.424643 8.323956
52.827386 -130.999007
-127.281682 122.064574
-97.704518 8.646703
52.876791 -130.902467
-127.452471 122.555737
-98.050901 8.910936
53.157494 -130.908859
-127.558607 123.060716
-98.446431 9.138308
53.650988 -131.016679
-127.606012 123.555422
-98.882564 9.358835
54.334972 -131.217550
-127.610973 124.035594
-99.350980 9.597083
55.185237 -131.495142
-127.579718 124.500354
-99.837910 9.862217
56.175771 -131.823730
-127.501871 124.940989
-100.321534 10.150483
57.273915 -132.174454
-127.379410 125.344521
-100.771409 10.456598
58.433591 -132.531889
-127.247162 125.696074
-101.149043 10.780729
59.596758 -132.898857
-127.143635 125.973501
-101.413275 11.127043
60.702341 -133.283790
-127.077752 126.144758
-101.531258 11.498718
61.694723 -133.691557
-127.021206 126.170542
-101.490050 11.895911
62.529918 -134.121611
-126.916157 126.012004
-101.302456 12.315671
63.179980 -134.568081
-126.689889 125.645269
-101.003900 12.750646
63.634794 -135.019565
-126.270776 125.075610
-100.642357 13.193312
63.899170 -135.460245
-125.605862 124.336333
-100.266183 13.644971
63.984622 -135.879170
-124.695823 123.478000
-99.913709 14.113382
63.902741 -136.284726
-123.613626 122.561541
-99.607683 14.605769
63.665496 -136.699586
-122.467217 121.651218
-99.355402 15.123617
63.286511 -137.139429
-121.355365 120.806814
-99.151701 15.655746
62.780428 -137.602204
-120.348033 120.076031
-98.983301 16.175049
62.162336 -138.069665
-119.477316 119.485215
-98.835871 16.643134
61.447344 -138.512131
-118.733920 119.032391
-98.702422 17.021320
60.649440 -138.892400
-118.078047 118.691618
-98.587554 17.286754
59.780352 -139.171298
-117.477929 118.436141
-98.503326 17.446232
58.851763 -139.324551
-116.962666 118.270413
-98.459840 17.530255
57.880655 -139.362380
-116.622768 118.233992
-98.456945 17.576761
56.888791 -139.320193
-116.548891 118.367733
-98.480975 17.619341
55.896262 -139.231926
-116.787750 118.685533
-98.506537 17.677131
54.917529 -139.116819
-117.337596 119.170989
-98.501342 17.747389
53.960859 -138.977724
-118.155693 119.782676
-98.432200 17.803381
53.028067 -138.801120
-119.164040 120.457272
-98.272534 17.799977
52.112750 -138.556459
-120.256571 121.112325
-98.009959 17.692653
51.200977 -138.203067
-121.320545 121.661900
-97.650545 17.466355
50.284413 -137.719555
-122.273664 122.052031
-97.215487 17.145014
49.378032 -137.132377
-123.084203 122.282628
-96.731750 16.777926
48.516734 -136.500098
-123.756410 122.387539
-96.223286 16.422656
47.737118 -135.879428
-124.308845 122.405899
-95.706548 16.129196
47.064428 -135.308743
-124.762084 122.369296
-95.189849 15.928644
46.504667 -134.802275
-125.132306 122.297362
-94.674751 15.827806
46.038246 -134.345190
-125.426823 122.193960
-94.157962 15.809404
45.616922 -133.891156
-125.641116 122.043039
-93.633675 15.840554
45.173500 -133.377182
-125.762430 121.816112
-93.097602 15.889901
44.654419 -132.767503
-125.785184 121.504034
-92.553866 15.945260
44.048394 -132.083626
-125.724207 121.140044
-92.021927 16.024103
43.375098 -131.378298
-125.612672 120.785211
-91.536877 16.169083
42.660056 -130.699090
-125.491567 120.505321
-91.140968 16.429743
41.924424 -130.076307
-125.394948 120.353004
-90.871025 16.843277
41.182299 -129.522270
-125.336305 120.353240
-90.748202 17.422553
40.436555 -129.030744
-125.301610 120.495877
-90.773532 18.152258
39.674154 -128.577946
-125.249145 120.738137
-90.929287 18.994123
38.874138 -128.136855
-125.118387 121.022875
-91.185607 19.902123
38.041335 -127.709570
-124.854181 121.310417
-91.510250 20.838994
37.230381 -127.339604
-124.429400 121.589132
-91.878283 21.785529
36.520205 -127.081784
-123.846698 121.858598
-92.277457 22.741891
35.977337 -126.972880
-123.136688 122.124337
-92.706514 23.720622
35.642334 -127.025790
-122.356205 122.400733
-93.167614 24.734593
35.528536 -127.234078
-121.572902 122.702607
-93.657888 25.785443
35.621581 -127.577399
-120.841672 123.032700
-94.164530 26.857691
35.879618 -128.026902
-120.186388 123.376492
-94.664478 27.922074
36.247021 -128.554134
-119.603826 123.708980
-95.126615 28.944446
36.691965 -129.143966
-119.097405 124.008217
-95.513961 29.891050
37.228819 -129.799345
-118.694611 124.255586
-95.786186 30.732269
37.888293 -130.529320
-118.417215 124.422937
-95.905031 31.446335
38.682553 -131.335980
-118.260080 124.474311
-95.843842 32.022366
39.598503 -132.211153
-118.205366 124.385785
-95.596241 32.462045
40.604000 -133.137857
-118.239491 124.161434
-95.177405 32.774698
41.653324 -134.092036
-118.344724 123.826651
-94.616896 32.965663
42.691567 -135.044742
-118.479923 123.409709
-93.948409 33.030482
43.666850 -135.967284
-118.581300 122.930593
-93.201271 32.963981
44.554481 -136.838168
-118.596507 122.400327
-92.394792 32.769820
45.364334 -137.642922
-118.513555 121.821699
-91.536132 32.460045
46.115190 -138.367089
-118.342320 121.184378
-90.622112 32.049771
46.813601 -138.993117
-118.086298 120.462639
-89.644840 31.552323
47.453288 -139.502153
-117.739494 119.623364
-88.600350 30.978469
48.020517 -139.876516
-117.300496 118.645255
-87.497766 30.337160
48.496890 -140.101360
-116.787619 117.541672
-86.363527 29.634487
48.860193 -140.166899
-116.233591 116.363055
-85.237331 28.884812
49.089507 -140.074337
-115.667044 115.174835
-84.162478 28.133459
49.177507 -139.841471
-115.122084 114.038921
-83.175923 27.448567
49.134160 -139.494306
-114.667003 113.011110
-82.302846 26.894319
48.974159 -139.055961
-114.390569 112.137469
-81.555961 26.515849
47.322683 -137.360021
-120.069143 113.161841
-81.607484 23.797211
47.285747 -137.376460
-119.322545 111.485400
-80.310752 22.985557
47.158296 -137.273538
-118.497246 109.851885
-79.161235 22.286285
46.947898 -137.061790
-117.708782 108.354043
-78.185427 21.765222
46.655998 -136.747985
-117.053072 107.072950
-77.396405 21.452078
46.283196 -136.339977
-116.594418 106.063897
-76.791278 21.339775
45.832611 -135.846503
-116.356547 105.344896
-76.351476 21.384094
45.311449 -135.275246
-116.316747 104.891785
-76.049467 21.507376
44.730765 -134.635412
-116.413901 104.646574
-75.861811 21.626408
44.101875 -133.953032
-116.588078 104.547387
-75.781956 21.724455
43.433737 -133.272905
-116.842489 104.571685
-75.821680 21.876806
42.738626 -132.630390
-117.241159 104.739250
-75.998747 22.178376
42.037532 -132.041475
-117.839047 105.068372
-76.320645 22.689705
41.358135 -131.507336
-118.645242 105.549730
-76.774050 23.425748
40.729063 -131.015142
-119.627659 106.148759
-77.322151 24.358233
40.172828 -130.537000
-120.726383 106.814207
-77.906986 25.417144
39.697903 -130.028873
-121.864069 107.482086
-78.455585 26.490887
39.292483 -129.435622
-122.956190 108.077148
-78.892504 27.441556
38.933603 -128.718285
-123.931950 108.526910
-79.160079 28.170850
38.613823 -127.880534
-124.766318 108.798921
-79.237306 28.690505
38.344952 -126.948890
-125.483471 108.917252
-79.141583 29.078792
38.138600 -125.950239
-126.124991 108.930191
-78.912591 29.411350
37.994566 -124.908130
-126.728440 108.879023
-78.592485 29.738702
37.896184 -123.839508
-127.322695 108.787626
-78.211911 30.082407
37.804543 -122.746328
-127.926843 108.660381
-77.782325 30.433938
37.649937 -121.603870
-128.546904 108.480244
-77.293390 30.753224
37.331168 -120.359818
-129.170312 108.207482
-76.717671 30.973981
36.758054 -118.975858
-129.766089 107.792895
-76.026361 31.035265
35.922088 -117.482677
-130.303536 107.220195
-75.209428 30.931990
34.888075 -115.958592
-130.772409 106.532204
-74.285358 30.709737
33.739965 -114.484130
-131.178249 105.800762
-73.298806 30.427862
32.559029 -113.129617
-131.532151 105.093295
-72.310386 30.147616
31.418101 -111.953541
-131.845245 104.458770
-71.379641 29.924264
30.369272 -110.995597
-132.121878 103.919426
-70.547572 29.794475
29.420031 -110.263108
-132.350879 103.464723
-69.827336 29.766503
28.518810 -109.725162
-132.498748 103.052021
-69.209465 29.821831
27.612645 -109.349454
-132.515022 102.623207
-68.680802 29.936576
26.755483 -109.160394
-132.363653 102.142206
-68.240951 30.109838
26.078669 -109.210804
-132.054205 101.618212
-67.900714 30.356121
25.684768 -109.519882
-131.631128 101.087872
-67.672838 30.683179
25.618388 -110.064622
-131.153005 100.598108
-67.571702 31.092742
25.878230 -110.795169
-130.684234 100.201291
-67.616840 31.588662
26.424733 -111.646898
-130.285942 99.945249
-67.828260 32.174994
27.173922 -112.544104
-130.003103 99.858690
-68.215829 32.845872
27.995649 -113.403986
-129.852884 99.941785
-68.775217 33.580192
28.769851 -114.166350
-129.823099 100.170236
-69.495553 34.351963
29.484977 -114.834144
-129.895188 100.518899
-70.367599 35.150938
30.213844 -115.443605
-130.069868 100.980379
-71.377604 35.979352
31.013790 -116.013033
-130.352645 101.549523
-72.496003 36.828873
31.896667 -116.538672
-130.733972 102.208827
-73.678787 37.674374
32.840187 -117.004278
-131.195617 102.937256
-74.882044 38.484779
33.797777 -117.385265
-131.720846 103.720827
-76.078080 39.235877
34.697833 -117.646749
-132.289549 104.548713
-77.261090 39.911387
35.444641 -117.743570
-132.862922 105.402024
-78.441535 40.492672
35.955707 -117.643170
-133.378818 106.249335
-79.637022 40.960810
36.233951 -117.366808
-133.786070 107.060603
-80.862170 41.331938
36.358379 -116.977123
-134.088277 107.822667
-82.117724 41.662289
36.404920 -116.533509
-134.321348 108.526296
-83.384209 42.000203
36.414134 -116.079497
-134.508378 109.150347
-84.623873 42.360473
36.397591 -115.643539
-134.651678 109.667096
-85.788850 42.727076
36.346157 -115.237339
-134.747115 110.059982
-86.833607 43.065114
36.230991 -114.852023
-134.796223 110.337903
-87.728933 43.331959
36.004278 -114.458701
-134.800975 110.527835
-88.469403 43.482202
35.623077 -114.030819
-134.753301 110.650479
-89.066053 43.477605
35.100433 -113.586002
-134.653209 110.710092
-89.529683 43.333515
34.504975 -113.176075
-134.542319 110.709770
-89.860131 43.139446
33.907827 -112.839496
-134.482693 110.656092
-90.048429 42.992253
33.359685 -112.589830
-134.511369 110.547892
-90.084644 42.949517
32.895195 -112.423813
-134.627952 110.372833
-89.963036 43.026099
32.537883 -112.327362
-134.801884 110.111849
-89.683668 43.199851
32.298456 -112.277214
-134.984605 109.748018
-89.253713 43.416897
32.171314 -112.242637
-135.123570 109.276583
-88.690082 43.599781
32.145576 -112.200468
-135.175512 108.707178
-88.021001 43.670799
32.238176 -112.162099
-135.129853 108.063333
-87.283856 43.615514
32.497729 -112.161892
-135.035436 107.388978
-86.520924 43.528553
32.965211 -112.222350
-134.975712 106.736005
-85.774157 43.542863
33.650295 -112.348801
-135.021430 106.142975
-85.079079 43.754479
34.531680 -112.534864
-135.212608 105.629501
-84.459434 44.205938
35.563357 -112.764039
-135.555014 105.196749
-83.923451 44.889017
36.678983 -113.007201
-136.017167 104.826167
-83.461612 45.747482
37.794643 -113.220189
-136.529162 104.479465
-83.047918 46.681790
38.823891 -113.356669
-136.996432 104.109433
-82.648843 47.571726
39.721644 -113.405107
-137.350848 103.690947
-82.240472 48.339857
40.505013 -113.395135
-137.605682 103.247300
-81.822337 49.014507
41.213293 -113.363088
-137.828970 102.833625
-81.414519 49.681601
41.874171 -113.334957
-138.083163 102.505087
-81.042981 50.407304
42.497479 -113.324538
-138.401515 102.301210
-80.726106 51.217429
43.075289 -113.331635
-138.786361 102.241942
-80.467472 52.100484
43.579148 -113.339070
-139.208436 102.327911
-80.253616 53.013217
43.956756 -113.312943
-139.602436 102.541543
-80.054995 53.887739
44.148194 -113.219001
-139.875446 102.852732
-79.833247 54.649161
44.149132 -113.060620
-139.964252 103.235844
-79.556947 55.248340
44.047001 -112.886636
-139.892709 103.686267
-79.218428 55.683374
43.959872 -112.754233
-139.736495 104.219738
-78.841096 55.983268
43.978917 -112.705556
-139.570445 104.863461
-78.472822 56.192217
44.155626 -112.764533
-139.449936 105.642281
-78.168601 56.361268
44.501409 -112.937748
-139.402023 106.562419
-77.971091 56.535871
44.983163 -113.213378
-139.417216 107.601515
-77.897103 56.746795
45.516309 -113.558052
-139.446949 108.708356
-77.935006 57.012121
45.979978 -113.919343
-139.428249 109.813969
-78.056260 57.351696
44.944039 -108.653819
-145.003546 105.942880
-82.795065 57.625326
45.163886 -108.963566
-145.077627 106.920105
-82.891810 57.996979
45.432845 -109.383472
-145.053979 107.966381
-83.008201 58.275405
45.682900 -109.870073
-144.894421 109.041110
-83.123142 58.485455
45.894074 -110.399495
-144.594964 110.104239
-83.219778 58.671569
46.112710 -110.971881
-144.201347 111.122770
-83.288938 58.857163
46.402784 -111.594189
-143.769473 112.062130
-83.325724 59.021803
46.806939 -112.267851
-143.338580 112.884880
-83.328948 59.141955
47.340290 -112.987041
-142.934939 113.560491
-83.305871 59.218707
47.992817 -113.739809
-142.577761 114.069670
-83.273389 59.276175
48.727707 -114.507403
-142.275685 114.397417
-83.251097 59.349165
49.479697 -115.263151
-142.020871 114.524209
-83.254370 59.476076
50.172457 -115.977104
-141.795696 114.426953
-83.295023 59.703454
50.768519 -116.631980
-141.598449 114.095105
-83.385424 60.084065
51.298774 -117.235918
-141.451242 113.540917
-83.536289 60.635697
51.823594 -117.810778
-141.372882 112.787271
-83.748156 61.313444
52.387093 -118.371436
-141.361129 111.855652
-84.006350 62.048114
53.007452 -118.917785
-141.397002 110.767196
-84.285702 62.777038
53.683396 -119.435700
-141.456354 109.550636
-84.560993 63.452466
54.399098 -119.899485
-141.517603 108.247803
-84.814700 64.044585
55.125559 -120.273916
-141.560937 106.907841
-85.037746 64.541471
55.829271 -120.519172
-141.569796 105.578338
-85.226747 64.947707
56.499958 -120.606852
-141.549501 104.311958
-85.381695 65.277440
57.167960 -120.540558
-141.534419 103.172319
-85.503554 65.534722
57.875428 -120.350736
-141.561615 102.217275
-85.591623 65.705589
58.641582 -120.070570
-141.648917 101.481786
-85.641344 65.772909
59.456353 -119.722955
-141.792119 100.973687
-85.644740 65.720698
60.288324 -119.317944
-141.970150 100.678089
-85.595675 65.534084
61.093440 -118.851904
-142.153423 100.568277
-85.498964 65.205550
61.822759 -118.306767
-142.314235 100.619930
-85.378869 64.742750
62.435361 -117.656315
-142.438470 100.822947
-85.280835 64.169469
62.922616 -116.890538
-142.541315 101.190977
-85.264680 63.517255
63.321270 -116.041596
-142.666403 101.755153
-85.392319 62.824570
63.691813 -115.173832
-142.855876 102.535045
-85.714060 62.160162
64.090672 -114.355104
-143.126672 103.519419
-86.257201 61.614806
64.558618 -113.641922
-143.466306 104.667040
-87.020258 61.258011
65.118397 -113.074490
-143.836427 105.915296
-87.974047 61.118997
65.775810 -112.672969
-144.179489 107.190493
-89.068971 61.189834
66.524598 -112.435100
-144.430250 108.419946
-90.247733 61.437365
67.355569 -112.342911
-144.536866 109.549140
-91.460213 61.816512
68.264037 -112.385933
-144.490091 110.564637
-92.673449 62.278206
69.243529 -112.577508
-144.330678 111.498348
-93.870566 62.783883
70.272907 -112.937599
-144.120532 112.398673
-95.041527 63.349053
71.314425 -113.468327
-143.915999 113.302024
-96.174148 64.037804
72.321257 -114.147552
-143.759489 114.223434
-97.249153 64.895046
73.246272 -114.932100
-143.677904 115.156625
-98.238656 65.921110
74.049012 -115.761783
-143.680226 116.075230
-99.106951 67.080438
74.699815 -116.563843
-143.754127 116.934407
-99.814998 68.314573
75.180125 -117.265251
-143.868231 117.680892
-100.331065 69.553732
75.481034 -117.819709
-143.988722 118.280807
-100.644978 70.727610
75.604784 -118.224641
-144.098629 118.743871
-100.775650 71.784158
75.565912 -118.503432
-144.196786 119.114529
-100.764173 72.727650
75.387117 -118.680174
-144.285223 119.445708
-100.657060 73.611174
75.093277 -118.770618
-144.360844 119.777870
-100.490339 74.474892
74.706454 -118.782039
-144.412084 120.127535
-100.281211 75.323855
74.242240 -118.713822
-144.416866 120.484350
-100.026958 76.137315
73.706837 -118.557797
-144.339665 120.814740
-99.709596 76.880618
73.099186 -118.308176
-144.134413 121.073005
-99.306225 77.515462
72.428672 -117.990603
-143.767263 121.221480
-98.803181 78.010894
71.736462 -117.678400
-143.239634 121.245024
-98.206799 78.356434
71.089551 -117.462927
-142.579582 121.149259
-97.545710 78.571536
70.556478 -117.415334
-141.827123 120.959659
-96.865589 78.692248
70.188011 -117.570876
-141.028414 120.720513
-96.219506 78.752344
70.004099 -117.927930
-140.226049 120.482877
-95.657591 78.780352
69.984332 -118.452215
-139.446921 120.288414
-95.219520 78.799173
70.065519 -119.085059
-138.694543 120.157887
-94.931661 78.825541
70.158803 -119.761934
-137.954587 120.090930
-94.809963 78.873284
70.196044 -120.441648
-137.222060 120.082099
-94.866013 78.962055
70.165627 -121.114950
-136.521788 120.134684
-95.110035 79.126926
70.094391 -121.780359
-135.887476 120.248945
-95.548514 79.411215
70.014530 -122.422304
-135.339036 120.410881
-96.181643 79.833392
69.950445 -123.007206
-134.886812 120.601953
-97.002950 80.386268
69.915109 -123.487984
-134.541517 120.813342
-97.997657 81.064817
69.905587 -123.810201
-134.310015 121.045057
-99.139352 81.866881
69.898380 -123.919491
-134.181784 121.294467
-100.389161 82.780863
69.857561 -123.774926
-134.124971 121.551205
-101.700238 83.782482
69.769440 -123.368402
-134.109966 121.806555
-103.024959 84.845430
69.668344 -122.729815
-134.142385 122.063688
-104.319065 85.956219
69.612602 -121.913145
-134.251239 122.328729
-105.541594 87.109624
69.650919 -120.983229
-134.452418 122.596808
-106.655834 88.272362
69.811791 -120.006587
-134.735195 122.850578
-107.634378 89.381161
70.101668 -119.041646
-135.069169 123.069019
-108.465216 90.386330
70.500684 -118.128487
-135.417445 123.239201
-109.153442 91.265905
70.957541 -117.281997
-135.744482 123.361855
-109.717326 92.015947
71.399690 -116.497186
-136.017371 123.445797
-110.181607 92.642814
71.780450 -115.773758
-136.220880 123.502584
-110.570501 93.164590
72.125124 -115.135758
-136.384076 123.548074
-110.901281 93.614846
72.504500 -114.619710
-136.564074 123.596442
-111.180165 94.035652
72.978476 -114.253708
-136.802086 123.649247
-111.402462 94.451867
73.574098 -114.048304
-137.105421 123.693457
-111.557035 94.856184
74.287820 -113.994928
-137.451256 123.706878
-111.632805 95.230274
75.092626 -114.066948
-137.795983 123.666571
-111.624193 95.562618
75.943995 -114.222755
-138.084197 123.557654
-111.532127 95.851518
76.790920 -114.414010
-138.258338 123.378823
-111.359197 96.104240
77.604208 -114.600760
-138.280057 123.142300
-111.102853 96.336271
78.405480 -114.762995
-138.161799 122.868698
-110.752324 96.567053
79.246991 -114.895657
-137.963303 122.576811
-110.290755 96.807901
80.164039 -114.997491
-137.755219 122.275276
-109.699888 97.052101
81.153720 -115.066299
-137.597358 121.961401
-108.964584 97.287193
82.176791 -115.098685
-137.532500 121.624609
-108.076025 97.506012
84.633935 -115.123904
-136.191415 123.747772
-114.548871 97.395898
85.654616 -115.482570
-136.174349 123.551040
-114.237636 97.572943
86.702104 -115.830593
-136.149892 123.368739
-113.836087 97.743007
87.790574 -116.146095
-136.091078 123.201342
-113.306764 97.903602
88.925617 -116.402568
-135.964989 123.036199
-112.603540 98.035219
90.105477 -116.576716
-135.741886 122.849846
-111.689172 98.121385
91.318110 -116.658942
-135.413576 122.618775
-110.557179 98.165641
92.530886 -116.656376
-135.018157 122.336747
-109.242231 98.187087
93.683824 -116.584601
-134.641221 122.025555
-107.812446 98.200062
94.698425 -116.459615
-134.384182 121.729938
-106.352363 98.216555
95.495087 -116.294184
-134.330731 121.504299
-104.945579 98.280748
96.009639 -116.095086
-134.528231 121.400474
-103.660045 98.452032
96.205922 -115.860057
-134.980534 121.457974
-102.538322 98.757798
96.082437 -115.577229
-135.646705 121.695818
-101.597250 99.185319
95.667790 -115.233361
-136.446904 122.108220
-100.840646 99.698243
95.002321 -114.831637
-137.284445 122.667889
-100.278558 100.258261
94.123143 -114.398003
-138.084081 123.336078
-99.936453 100.838848
93.070378 -113.965376
-138.814935 124.073345
-99.844898 101.427041
91.898134 -113.557728
-139.481094 124.848029
-100.020190 102.028670
90.671306 -113.184175
-140.100859 125.638927
-100.451949 102.668091
89.453356 -112.837296
-140.688419 126.430146
-101.101874 103.354764
88.295446 -112.493486
-141.241583 127.205537
-101.911008 104.065322
87.231302 -112.116904
-141.737227 127.948287
-102.812087 104.755356
86.276022 -111.671965
-142.135225 128.644843
-103.743629 105.376617
85.426590 -111.145379
-142.393064 129.288289
-104.661003 105.891545
84.667480 -110.558606
-142.487742 129.877823
-105.540188 106.283884
83.980561 -109.954909
-142.422904 130.415622
-106.377222 106.567476
83.349777 -109.376917
-142.215100 130.905288
-107.185340 106.784447
82.759220 -108.851346
-141.886037 131.356230
-107.985345 106.971816
82.190289 -108.381414
-141.467280 131.788358
-108.791506 107.133070
81.621387 -107.944754
-140.999701 132.225616
-109.601993 107.251761
81.030294 -107.497514
-140.523192 132.682328
-110.398794 107.306321
80.398032 -106.989366
-140.066491 133.154947
-111.155928 107.276391
79.715337 -106.393558
-139.647100 133.624652
-111.848745 107.149097
78.991746 -105.732152
-139.281860 134.069464
-112.456217 106.925803
78.258565 -105.067788
-138.989045 134.472961
-112.959158 106.630266
77.561480 -104.474941
-138.773920 134.820604
-113.344039 106.312645
76.949489 -104.018193
-138.619358 135.095367
-113.612492 106.018172
76.464914 -103.740122
-138.493949 135.282560
-113.783814 105.750980
76.134900 -103.653155
-138.369229 135.379279
-113.885979 105.500660
75.965174 -103.735953
-138.230737 135.395963
-113.945743 105.265925
75.940877 -103.942454
-138.078313 135.346190
-113.984680 105.052772
76.042102 -104.230729
-137.927552 135.237362
-114.018901 104.874963
76.264692 -104.588104
-137.817213 135.072865
-114.056397 104.756502
76.619843 -105.020341
-137.804219 134.855813
-114.091779 104.729519
77.115947 -105.524571
-137.938762 134.583534
-114.104949 104.826372
77.745551 -106.078326
-138.242867 134.241815
-114.068842 105.052026
78.481409 -106.642721
-138.707031 133.807648
-113.964193 105.357094
79.277013 -107.168780
-139.300059 133.259474
-113.790214 105.674440
80.069964 -107.603219
-139.984782 132.590524
-113.561752 105.957675
80.796134 -107.899302
-140.731095 131.816412
-113.298021 106.181493
81.421728 -108.037906
-141.521434 130.971042
-113.012862 106.336596
81.970691 -108.041021
-142.353888 130.098800
-112.710080 106.427284
82.513492 -107.956827
-143.239906 129.246025
-112.382944 106.466297
83.132238 -107.834772
-144.190704 128.448541
-112.015848 106.465188
83.895485 -107.713005
-145.203932 127.722254
-111.587378 106.419024
84.845600 -107.614281
-146.257965 127.059836
-111.075828 106.299159
85.991140 -107.543534
-147.311245 126.431468
-110.466530 106.077670
87.304561 -107.487600
-148.307129 125.791203
-109.758125 105.749392
88.732606 -107.422984
-149.187791 125.092039
-108.963811 105.334455
90.219462 -107.334119
-149.918104 124.306621
-108.108210 104.874362
91.719475 -107.224363
-150.506232 123.440187
-107.225518 104.423266
93.186402 -107.105129
-150.998554 122.526445
-106.359045 104.032306
94.562551 -106.980000
-151.453886 121.614982
-105.558405 103.729696
95.782679 -106.839406
-151.923261 120.759502
-104.872313 103.510039
96.783947 -106.662476
-152.443148 120.007662
-104.338200 103.363215
97.513878 -106.420588
-153.034349 119.390766
-103.974009 103.309777
97.935822 -106.082561
-153.701848 118.914816
-103.780483 103.378827
98.034409 -105.625645
-154.437211 118.558311
-103.756753 103.591427
97.820569 -105.051023
-155.228723 118.282701
-103.916146 103.968425
97.329078 -104.386387
-156.076142 118.053899
-104.284195 104.528170
96.608480 -103.669306
-156.992883 117.860043
-104.878935 105.268411
95.712473 -102.931754
-157.989333 117.708827
-105.690129 106.145734
94.695481 -102.195870
-159.054661 117.611765
-106.671381 107.073177
93.609632 -101.473982
-160.151578 117.572877
-107.746129 107.967805
92.502046 -100.768584
-161.222778 117.585546
-108.821518 108.803821
91.413374 -100.074130
-162.203080 117.633693
-109.805955 109.579969
90.379313 -99.387386
-163.032771 117.693530
-110.629576 110.284079
89.434192 -98.724797
-163.670420 117.736027
-111.263101 110.903953
88.610175 -98.123652
-164.101822 117.732150
-111.723048 111.443042
87.930279 -97.621337
-164.338740 117.661223
-112.056671 111.918217
87.401895 -97.239189
-164.412522 117.522816
-112.317942 112.344498
87.015127 -96.979477
-164.370116 117.343838
-112.549456 112.726273
86.744640 -96.826517
-164.267394 117.167432
-112.773861 113.075058
86.553376 -96.748634
-164.159680 117.033620
-112.992401 113.426235
86.397785 -96.702880
-164.094474 116.966063
-113.188318 113.808198
86.235810 -96.650014
-164.107659 116.968058
-113.335639 114.219949
86.038739 -96.580692
-164.221726 117.026012
-113.412257 114.643654
85.801692 -96.528578
-164.442393 117.118904
-113.410487 115.064106
85.545212 -96.554387
-164.752155 117.225550
-113.340068 115.481186
85.308334 -96.720285
-165.110092 117.321706
-113.223765 115.913615
85.137556 -97.070680
-165.463630 117.381418
-113.087237 116.396992
85.074938 -97.619933
-165.764286 117.394267
-112.948169 116.973918
85.148027 -98.346263
-165.976430 117.377073
-112.809882 117.661450
85.364371 -99.193412
-166.077808 117.361509
-112.660528 118.430188
85.713337 -100.086734
-166.062567 117.374051
-112.477086 119.229650
86.175466 -100.964490
-165.946509 117.426119
-112.233560 120.015196
86.729934 -101.799603
-165.762382 117.519839
-111.910594 120.759605
87.352117 -102.591678
-165.543586 117.661067
-111.503147 121.457505
88.008382 -103.346479
-165.316542 117.856817
-111.027118 122.131946
88.695551 -101.649021
-162.332039 117.949621
-115.769278 117.523873
88.452045 -102.220482
-162.632125 118.144725
-115.728606 118.063470
88.246450 -102.785774
-162.912186 118.350195
-115.627892 118.580889
88.112331 -103.377693
-163.115229 118.569602
-115.455880 119.106457
88.068948 -104.014145
-163.188599 118.805676
-115.211925 119.675426
88.114774 -104.689426
-163.106488 119.046335
-114.910050 120.293920
88.224618 -105.375535
-162.876980 119.271628
-114.575002 120.941061
88.348763 -106.026169
-162.541590 119.471286
-114.233859 121.595665
88.418348 -106.586112
-162.169863 119.651381
-113.909733 122.245655
88.366508 -107.012609
-161.844826 119.820761
-113.620073 122.887660
88.157084 -107.294850
-161.641317 119.980746
-113.376971 123.526268
87.789286 -107.448433
-161.603970 120.137389
-113.185938 124.172471
87.278495 -107.495714
-161.739272 120.313434
-113.044348 124.839505
86.641593 -107.452712
-162.026338 120.534334
-112.943629 125.530905
85.892666 -107.326226
-162.427557 120.808504
-112.875517 126.227561
85.041689 -107.116065
-162.892367 121.120665
-112.836073 126.898992
84.091794 -106.817548
-163.362204 121.436588
-112.823021 127.522799
83.039634 -106.425493
-163.780238 121.715443
-112.831485 128.087804
81.895004 -105.946635
-164.100579 121.923628
-112.853567 128.591094
80.716761 -105.418641
-164.288424 122.042836
-112.880082 129.036442
79.614705 -104.912730
-164.313372 122.073687
-112.900653 129.432259
78.707481 -104.510760
-164.149817 122.032848
-112.902565 129.786280
78.086021 -104.279539
-163.784626 121.941279
-112.872149 130.095728
77.798159 -104.256613
-163.222261 121.816984
-112.800487 130.342816
77.841858 -104.443630
-162.486141 121.675223
-112.691376 130.510202
78.161631 -104.804309
-161.616317 121.528615
-112.566708 130.599188
78.653358 -105.269427
-160.663660 121.386076
-112.465395 130.633111
79.190536 -105.755624
-159.683774 121.254826
-112.437127 130.650690
79.673788 -106.198729
-158.735783 121.148116
-112.534452 130.695775
80.057864 -106.569920
-157.886994 121.093876
-112.802332 130.804967
80.324607 -106.853952
-157.212304 121.131739
-113.265551 130.995036
80.449748 -107.030005
-156.777025 121.294278
-113.919015 131.258437
80.396693 -107.073535
-156.618503 121.589989
-114.725349 131.574436
80.123335 -106.960492
-156.741078 122.000202
-115.621847 131.919997
79.588459 -106.667143
-157.118767 122.484060
-116.536424 132.270508
78.755771 -106.169050
-157.699326 122.985326
-117.408024 132.604300
77.601443 -105.446860
-158.410014 123.440894
-118.201569 132.909347
76.130926 -104.503268
-159.170071 123.794302
-118.909063 133.182089
74.390282 -103.371066
-159.912785 124.013848
-119.538812 133.416919
72.454350 -102.096418
-160.601796 124.101619
-120.102325 133.594797
70.408113 -100.725947
-161.224809 124.080418
-120.606287 133.688442
68.338946 -99.308595
-161.779551 123.974366
-121.050054 133.689099
66.334509 -97.896429
-162.266777 123.799323
-121.425590 133.614273
64.478669 -96.541105
-162.687803 123.561372
-121.718833 133.484894
62.844383 -95.288960
-163.042781 123.257395
-121.914503 133.312724
61.489291 -94.180347
-163.329796 122.875124
-122.005287 133.106047
60.460694 -93.256875
-163.547142 122.395676
-122.000849 132.877823
59.800953 -92.562949
-163.699421 121.806741
-121.928668 132.644669
59.536323 -92.130256
-163.804182 121.123649
-121.825605 132.420205
59.658989 -91.963932
-163.897345 120.398427
-121.727094 132.223517
60.121654 -92.039772
-164.031380 119.707440
-121.658926 132.100663
60.846618 -92.307616
-164.260485 119.126615
-121.632138 132.110570
61.741781 -92.698344
-164.622478 118.708644
-121.641316 132.286816
62.717455 -93.133051
-165.128019 118.470634
-121.667860 132.627164
63.703777 -93.538863
-165.759816 118.392563
-121.689120 133.106562
64.668450 -93.875792
-166.476756 118.426503
-121.690815 133.694978
65.620882 -94.155736
-167.212552 118.520442
-121.676386 134.369290
66.591877 -94.428957
-167.872961 118.640444
-121.667506 135.116286
67.606784 -94.751179
-168.355698 118.769666
-121.695695 135.933496
68.671113 -95.159192
-168.587866 118.908536
-121.791251 136.832202
69.768501 -95.661737
-168.551469 119.084946
-121.975385 137.825439
70.865721 -96.238901
-168.282342 119.345742
-122.257040 138.908863
71.921536 -96.845882
-167.853989 119.730040
-122.633536 140.059467
72.896933 -97.426293
-167.361397 120.246989
-123.093955 141.245448
73.763091 -97.942309
-166.902355 120.872745
-123.624152 142.436019
74.500939 -98.401975
-166.546843 121.574127
-124.211832 143.608023
75.093143 -98.848376
-166.314732 122.330566
-124.850860 144.750849
75.519338 -99.323065
-166.190628 123.119806
-125.543676 145.869788
75.757909 -99.842752
-166.151533 123.901681
-126.299445 146.977802
75.789045 -100.394148
-166.184047 124.630504
-127.127800 148.073329
75.595574 -100.934354
-166.295084 125.277963
-128.031414 149.132944
75.161926 -101.394868
-166.511845 125.837669
-129.001154 150.124028
74.475426 -101.697592
-166.870305 126.308620
-130.015445 151.016913
73.536009 -101.785856
-167.399904 126.685368
-131.042691 151.792247
72.368565 -101.643446
-168.102103 126.972081
-132.044807 152.444682
71.021972 -101.278144
-168.937194 127.195478
-132.981773 152.984176
69.557631 -100.698666
-169.839390 127.387119
-133.818369 153.433845
68.039454 -99.910618
-170.739417 127.560820
-134.531468 153.817835
66.525374 -98.921525
-171.576505 127.708075
-135.112675 154.147231
65.056559 -97.743521
-172.306568 127.806610
-135.564681 154.425447
63.645774 -96.392321
-172.912624 127.836255
-135.896208 154.659825
62.277536 -94.890813
-173.413273 127.792360
-136.119912 154.863822
60.934867 -93.284306
-173.856076 127.686179
-136.252969 155.055749
59.630141 -91.647856
-174.291414 127.543815
-136.317241 155.258015
58.401447 -90.066857
-174.749099 127.407034
-136.336962 155.495929
57.289162 -88.614640
-175.241575 127.319803
-136.335418 155.792388
56.320926 -87.344424
-175.775532 127.311257
-136.333776 156.155804
55.505223 -86.288134
-176.352115 127.388353
-136.352806 156.576974
54.826813 -85.456385
-176.961520 127.534259
-136.414521 157.044461
54.245200 -84.841048
-177.581410 127.712664
-136.541340 157.556525
53.708738 -84.427209
-178.183980 127.882506
-136.753729 158.119693
53.193647 -84.217495
-178.746431 128.020864
-137.067757 158.742650
52.728673 -84.240597
-179.250253 128.137693
-137.491723 159.431255
52.366048 -84.522068
-179.669717 128.268207
-138.021882 160.184231
52.140496 -85.055998
-179.971499 128.451121
-138.640299 160.986753
52.056764 -85.804130
179.873200 128.713144
-139.316708 161.806489
52.093777 -86.705170
179.877449 129.066593
-140.014301 162.602862
52.209699 -87.683169
-179.966028 129.512036
-140.698806 163.342134
52.347028 -88.657185
-179.681751 130.040090
-141.348876 164.005266
52.448049 -89.558572
-179.303219 130.633285
-141.963332 164.588768
56.649677 -92.479680
-170.015337 130.733896
-139.407843 159.559305
56.899640 -93.276141
-170.189478 131.324470
-140.460247 160.157322
57.030879 -94.035470
-170.372428 131.985471
-141.473671 160.677352
57.019088 -94.721393
-170.515893 132.681153
-142.400730 161.112347
56.900509 -95.343012
-170.575685 133.373912
-143.223363 161.465814
56.756340 -95.937879
-170.522399 134.035568
-143.952276 161.747683
56.665540 -96.522989
-170.350378 134.660553
-144.612311 161.963641
56.678688 -97.082494
-170.077408 135.271957
-145.226269 162.104669
56.813551 -97.585254
-169.735995 135.910293
-145.806313 162.156094
57.056740 -97.995908
-169.362781 136.614737
-146.351972 162.125842
57.367986 -98.278064
-168.991138 137.410268
-146.852056 162.041000
57.688112 -98.396918
-168.647362 138.303149
-147.289868 161.920371
57.957353 -98.332033
-168.349011 139.280475
-147.651439 161.769002
58.141407 -98.100198
-168.103376 140.310111
-147.934557 161.589933
58.238226 -97.754100
-167.905247 141.345174
-148.151969 161.396030
58.261957 -97.352256
-167.734825 142.340439
-148.326223 161.208987
58.231804 -96.944980
-167.562508 143.267737
-148.482919 161.049095
58.170675 -96.577275
-167.363450 144.120971
-148.647642 160.939395
58.103037 -96.286801
-167.126993 144.916198
-148.845656 160.919941
58.048175 -96.094938
-166.851767 145.682245
-149.101885 161.027289
58.015276 -96.000818
-166.536999 146.447130
-149.440318 161.264205
58.010684 -95.994597
-166.180387 147.227030
-149.882918 161.601174
58.051469 -96.086573
-165.781736 148.018298
-150.447118 161.998327
58.160397 -96.308808
-165.343321 148.798698
-151.141931 162.428780
58.347778 -96.686177
-164.859264 149.545737
-151.965579 162.887936
58.603778 -97.214374
-164.310763 150.249153
-152.905850 163.387883
58.901706 -97.851655
-163.682695 150.903619
-153.940754 163.948376
59.204770 -98.522755
-162.984178 151.509728
-155.039430 164.585815
59.472114 -99.132286
-162.257744 152.083874
-156.165243 165.300636
59.661916 -99.583536
-161.571288 152.652629
-157.280533 166.074789
59.731389 -99.804875
-160.999406 153.232255
-158.349710 166.878355
59.636124 -99.774551
-160.606241 153.811977
-159.338356 167.680449
59.332018 -99.515665
-160.431166 154.358012
-160.211950 168.460400
58.781465 -99.065430
-160.477760 154.842765
-160.940451 169.213433
57.962231 -98.452213
-160.717129 155.261012
-161.506397 169.951359
56.874659 -97.690844
-161.101369 155.613611
-161.908403 170.696196
55.543249 -96.785548
-161.573655 155.895643
-162.157679 171.461309
54.011161 -95.733255
-162.079152 156.103050
-162.271021 172.239396
52.330670 -94.530157
-162.578900 156.245175
-162.263713 173.011547
50.560123 -93.191610
-163.054914 156.345826
-162.144168 173.758479
48.775420 -91.779539
-163.500775 156.428712
-161.911866 174.467057
47.077329 -90.400620
-163.909405 156.507534
-161.560439 175.134068
45.577180 -89.170258
-164.269653 156.594324
-161.084815 175.766965
44.376645 -88.182310
-164.572598 156.706362
[truncated: 5,118,047 more chars]
