# Supplementary material for: Enhancing geometric representations for molecules with equivariant vector-scalar interactive message passing
Source: Nat Commun. 2024 Jan 5;15:313. doi: 10.1038/s41467-023-43720-2 (PMC10770089; doi:10.1038/s41467-023-43720-2)
Supplement: Supplementary file 4 — Source Data [file 41467_2023_43720_MOESM4_ESM.zip › Source Data/Figure s5e.txt]

62.849434 -117.293233
-63.913245 -20.324628
-105.922738 22.980875
63.514668 -117.049310
-63.532042 -20.634190
-105.401261 22.551609
64.236824 -116.852853
-63.171022 -20.913066
-104.875333 22.156456
65.009984 -116.712786
-62.863300 -21.124579
-104.377495 21.852587
65.808276 -116.624801
-62.627375 -21.250538
-103.943923 21.697828
66.592477 -116.573684
-62.463016 -21.293963
-103.608216 21.738699
67.319763 -116.538119
-62.350812 -21.278972
-103.394390 21.999594
67.952474 -116.496240
-62.257351 -21.245264
-103.312099 22.477929
68.462773 -116.430486
-62.148778 -21.233721
-103.355880 23.147511
68.832309 -116.330659
-62.007880 -21.268576
-103.507913 23.968071
69.049183 -116.194530
-61.843208 -21.348934
-103.741676 24.894764
69.105645 -116.025335
-61.688074 -21.450912
-104.024845 25.882935
68.997034 -115.826919
-61.592534 -21.535076
-104.322813 26.889239
68.720547 -115.598753
-61.608540 -21.559208
-104.603885 27.872610
68.274113 -115.332658
-61.773915 -21.493043
-104.843844 28.796940
67.656687 -115.012226
-62.102954 -21.328460
-105.026939 29.633711
66.870936 -114.615790
-62.586617 -21.081179
-105.143824 30.362179
65.927843 -114.122783
-63.202261 -20.781927
-105.189861 30.969021
64.851589 -113.521546
-63.926483 -20.462673
-105.165780 31.450240
63.682562 -112.815238
-64.736637 -20.153406
-105.078774 31.813230
62.476789 -112.023382
-65.600750 -19.890171
-104.940746 32.074016
61.301351 -111.179414
-66.476856 -19.713112
-104.763972 32.249029
60.226612 -110.326056
-67.332142 -19.645566
-104.558209 32.346993
59.316839 -109.509662
-68.161625 -19.675603
-104.331861 32.368195
58.621474 -108.774327
-68.980041 -19.765599
-104.095514 32.312373
58.169527 -108.157026
-69.797599 -19.878347
-103.863495 32.187020
57.968690 -107.685121
-70.609217 -19.989165
-103.651379 32.008937
58.008865 -107.376253
-71.401708 -20.078433
-103.472504 31.801162
58.267510 -107.238993
-72.160454 -20.125028
-103.337068 31.590215
58.713588 -107.272648
-72.864756 -20.114835
-103.252553 31.403139
59.309119 -107.466344
-73.480816 -20.054448
-103.221920 31.261111
60.009385 -107.798934
-73.961625 -19.977436
-103.239580 31.171221
60.763036 -108.240741
-74.256161 -19.938314
-103.288412 31.121780
61.512767 -108.756768
-74.329022 -19.991179
-103.340459 31.084633
62.197043 -109.310495
-74.181897 -20.161120
-103.362443 31.023830
62.753930 -109.867603
-73.855699 -20.432382
-103.325447 30.907469
63.128130 -110.399045
-73.413204 -20.757392
-103.215461 30.718336
63.279683 -110.883073
-72.923065 -21.069371
-103.040772 30.459310
63.190070 -111.306193
-72.448857 -21.297353
-102.834131 30.152505
62.862971 -111.662181
-72.039890 -21.383072
-102.648325 29.833125
62.320603 -111.949245
-71.725497 -21.292808
-102.545155 29.540146
61.598405 -112.167467
-71.511629 -21.024271
-102.581615 29.307612
60.739975 -112.318048
-71.377556 -20.611348
-102.798075 29.158975
59.792976 -112.404178
-71.275688 -20.123565
-103.211248 29.103597
58.806462 -112.432000
-71.145188 -19.648467
-103.813305 29.135345
57.830309 -112.409478
-70.947151 -19.249525
-104.577935 29.235691
56.916019 -112.343670
-70.699654 -18.926476
-105.472170 29.382670
56.115348 -112.240713
-70.473203 -18.621692
-106.468573 29.562505
55.474673 -112.108668
-70.352225 -18.261990
-107.550116 29.776411
55.027946 -111.958906
-70.400697 -17.792485
-108.705288 30.037483
54.791755 -111.805065
-70.646332 -17.189580
-109.919518 30.361091
54.763208 -111.661199
-71.077323 -16.462725
-111.170204 30.755999
54.920474 -111.540158
-71.645347 -15.652909
-112.427105 31.219158
55.226735 -111.452305
-72.273901 -14.827996
-113.655648 31.734074
55.638584 -111.403907
-72.875164 -14.068951
-114.820628 32.272636
56.116538 -111.395252
-73.374617 -13.444868
-115.889376 32.800008
56.630620 -111.420638
-73.731644 -12.989510
-116.834586 33.282089
57.156801 -111.469645
-73.945953 -12.693795
-117.637228 33.694711
57.670332 -111.526863
-74.049261 -12.516403
-118.289049 34.031524
58.144188 -111.571897
-74.086576 -12.405994
-118.793266 34.305941
58.553064 -111.581879
-74.098280 -12.321236
-119.162422 34.544834
58.878500 -111.535371
-74.110319 -12.240665
-119.414202 34.777405
59.112704 -111.415610
-74.132365 -12.163290
-119.567200 35.026107
59.261864 -111.212061
-74.163315 -12.100675
-119.637982 35.302936
59.349207 -110.920314
-74.202422 -12.062091
-119.639395 35.609801
59.414624 -110.542020
-74.256318 -12.044907
-119.579693 35.941520
59.507065 -110.084977
-74.335161 -12.040191
-119.462598 36.290818
59.671046 -109.560210
-74.449525 -12.039634
-119.288922 36.653827
59.933392 -108.976567
-74.616238 -12.031353
-119.059896 37.033439
60.296030 -108.336998
-74.862478 -11.995065
-118.780890 37.438418
60.736966 -107.638376
-75.218394 -11.908556
-118.463215 37.878676
61.217418 -106.873639
-75.703930 -11.760670
-118.122278 38.359809
61.691599 -106.035002
-76.321391 -11.558007
-117.772515 38.879716
62.116297 -105.118530
-77.059049 -11.317205
-117.421614 39.427707
62.457527 -104.130250
-77.898871 -11.050539
-117.066882 39.986231
62.692246 -103.090302
-78.816401 -10.764995
-116.695358 40.535556
62.806539 -102.030564
-79.776057 -10.474495
-116.287482 41.059870
62.793626 -100.987197
-80.733646 -10.205582
-115.822528 41.551151
62.652782 -99.992924
-81.646465 -9.991058
-115.283765 42.008058
62.388565 -99.071752
-82.482192 -9.861464
-114.662513 42.431527
62.010942 -98.237353
-83.220033 -9.843278
-113.960785 42.822322
61.537352 -97.496237
-83.846543 -9.960658
-113.191435 43.182864
60.995873 -96.856128
-84.352498 -10.229895
-112.375003 43.518963
60.426873 -96.336626
-84.731570 -10.646872
-111.534551 43.838175
59.881231 -95.973928
-84.976670 -11.186207
-110.691129 44.147172
59.415774 -95.814234
-85.075313 -11.817847
-109.861512 44.451050
59.087900 -95.901016
-85.009582 -12.522203
-109.057778 44.753943
58.950035 -96.263443
-84.762062 -13.292649
-108.287154 45.058040
59.043227 -96.908250
-84.325691 -14.128830
-107.551430 45.360340
59.389879 -97.815195
-83.712941 -15.028277
-106.847149 45.651574
59.987876 -98.937659
-82.957606 -15.982318
-106.167767 45.921197
60.809589 -100.210852
-82.107436 -16.974260
-105.506691 46.164554
61.806971 -101.566204
-81.214344 -17.974174
-104.858577 46.385148
62.919988 -102.943748
-80.327640 -18.937994
-104.218079 46.590662
64.084778 -104.296210
-79.488413 -19.820736
-103.578537 46.787187
65.240096 -105.587865
-78.723346 -20.592830
-102.933419 46.975965
66.332270 -106.792877
-78.039619 -21.247994
-102.279997 47.152908
67.318894 -107.893994
-77.423013 -21.803829
-101.621804 47.308569
68.170938 -108.880950
-76.842150 -22.296843
-100.967475 47.427600
68.872765 -109.748496
-76.261798 -22.768564
-100.327206 47.489198
72.498879 -99.691569
-87.140056 -22.143190
-98.101507 57.049022
73.426960 -100.826535
-86.383019 -22.930566
-97.108799 56.946680
74.203420 -101.812417
-85.644164 -23.641821
-96.170059 56.681889
74.843305 -102.655996
-84.996340 -24.190765
-95.297264 56.254452
75.368238 -103.363502
-84.496844 -24.519459
-94.510871 55.683073
75.803500 -103.940569
-84.182997 -24.599942
-93.843587 55.007772
76.175215 -104.393507
-84.067545 -24.433535
-93.335709 54.287073
76.508116 -104.731596
-84.131061 -24.054732
-93.022288 53.588023
76.823574 -104.969935
-84.314067 -23.536739
-92.920226 52.971503
77.137576 -105.131038
-84.519003 -22.988107
-93.021801 52.479341
77.458414 -105.241922
-84.639393 -22.523880
-93.294645 52.127720
77.784318 -105.326527
-84.618336 -22.208747
-93.685868 51.907348
78.102304 -105.399204
-84.486281 -22.020318
-94.129938 51.790007
78.389579 -105.463218
-84.329088 -21.880477
-94.561122 51.741554
78.616758 -105.512406
-84.229638 -21.710862
-94.928268 51.738994
78.750810 -105.533639
-84.236323 -21.461032
-95.204970 51.783654
78.757500 -105.510166
-84.356980 -21.113935
-95.388948 51.901183
78.605578 -105.426909
-84.562310 -20.684950
-95.493178 52.128947
78.274481 -105.276975
-84.793506 -20.218892
-95.536473 52.501353
77.763902 -105.065310
-84.976337 -19.783623
-95.537504 53.040420
77.099900 -104.805870
-85.040585 -19.460199
-95.511456 53.751486
76.332110 -104.514884
-84.940098 -19.326271
-95.468078 54.622281
75.522196 -104.204976
-84.677544 -19.422902
-95.411905 55.625687
74.730078 -103.881442
-84.321230 -19.725181
-95.346762 56.727484
74.005098 -103.542013
-83.980672 -20.160067
-95.283996 57.897219
73.383966 -103.180713
-83.759199 -20.651334
-95.248127 59.115231
72.892724 -102.793955
-83.723354 -21.146164
-95.273463 60.371053
72.550237 -102.386719
-83.894297 -21.619266
-95.393480 61.656645
72.371732 -101.976193
-84.253479 -22.067513
-95.630044 62.959993
72.369681 -101.589466
-84.758055 -22.501464
-95.986780 64.261650
72.550524 -101.256346
-85.354849 -22.938180
-96.447024 65.534752
72.909210 -101.003108
-85.982152 -23.399276
-96.975646 66.748022
73.424058 -100.848025
-86.573636 -23.905336
-97.524654 67.870720
74.053437 -100.796080
-87.079915 -24.457690
-98.042400 68.877621
74.736436 -100.834569
-87.485803 -25.027309
-98.484158 69.751289
75.399405 -100.933519
-87.798948 -25.571812
-98.819931 70.481787
75.967077 -101.052050
-88.027734 -26.061820
-99.037212 71.067117
76.374325 -101.148273
-88.172280 -26.491853
-99.139870 71.514108
76.575087 -101.188694
-88.228440 -26.872451
-99.145092 71.836782
76.547320 -101.154315
-88.193092 -27.212445
-99.079515 72.052263
76.294327 -101.042718
-88.060655 -27.509923
-98.974857 72.176573
75.842907 -100.865415
-87.813716 -27.763254
-98.863562 72.221838
75.238620 -100.641490
-87.422160 -27.984353
-98.776087 72.194312
74.538424 -100.390505
-86.859700 -28.192506
-98.741296 72.091735
73.801713 -100.126669
-86.130202 -28.393624
-98.788456 71.901819
73.082437 -99.855877
-85.279332 -28.571549
-98.947458 71.607305
72.425386 -99.577585
-84.379222 -28.702212
-99.246506 71.196890
71.867055 -99.291780
-83.503789 -28.768678
-99.708744 70.673542
71.437941 -99.007962
-82.712045 -28.758843
-100.348153 70.054856
71.163148 -98.749754
-82.040645 -28.655954
-101.165265 69.367223
71.061342 -98.549694
-81.501245 -28.442710
-102.144630 68.638081
71.143786 -98.438464
-81.079339 -28.116978
-103.255949 67.889001
71.414013 -98.437188
-80.735233 -27.701705
-104.459964 67.131296
71.867167 -98.554673
-80.413336 -27.239772
-105.717634 66.365395
72.487770 -98.787105
-80.065554 -26.772892
-106.997130 65.584411
73.246253 -99.119557
-79.676992 -26.317485
-108.274337 64.779690
74.097404 -99.531209
-79.265943 -25.861819
-109.530377 63.945706
74.984853 -100.004214
-78.859628 -25.380729
-110.752065 63.084316
75.851835 -100.530338
-78.477971 -24.842721
-111.934472 62.207553
76.653387 -101.110079
-78.133636 -24.213374
-113.080731 61.335960
77.364656 -101.747883
-77.833464 -23.466495
-114.198481 60.492470
77.983418 -102.448574
-77.575426 -22.595348
-115.296878 59.696403
78.527467 -103.215055
-77.342871 -21.619052
-116.386626 58.962553
79.028070 -104.046788
-77.097796 -20.586195
-117.480664 58.305713
79.520616 -104.939594
-76.779168 -19.572554
-118.590979 57.743473
80.033992 -105.886316
-76.320565 -18.660746
-119.721430 57.291161
80.582269 -106.875693
-75.693221 -17.899319
-120.862235 56.953198
81.162585 -107.887119
-74.943802 -17.274119
-121.990563 56.718878
81.758875 -108.885775
-74.188700 -16.722708
-123.076745 56.565798
82.347534 -109.826033
-73.571595 -16.171962
-124.092242 56.467913
82.902215 -110.661059
-73.217068 -15.565762
-125.014615 56.402331
83.396897 -111.350777
-73.200949 -14.875355
-125.827721 56.353192
83.806961 -111.866221
-73.537283 -14.101716
-126.519657 56.315315
84.108397 -112.192810
-74.174630 -13.277868
-127.080993 56.295414
84.275712 -112.333434
-74.999874 -12.471016
-127.503503 56.306743
84.279515 -112.307490
-75.857610 -11.776347
-127.779429 56.360388
84.085431 -112.140357
-76.598592 -11.289265
-127.901629 56.458893
83.656677 -111.845469
-77.149290 -11.055935
-127.864681 56.594111
82.961629 -111.414462
-77.542809 -11.044161
-127.667140 56.749231
81.984130 -110.825945
-77.873371 -11.171287
-127.315421 56.905370
80.732086 -110.062153
-78.232524 -11.352479
-126.828383 57.051941
79.241160 -109.120830
-78.679234 -11.526790
-126.239091 57.195669
77.573242 -108.021523
-79.236023 -11.662432
-125.591074 57.361629
75.811547 -106.809389
-79.891305 -11.755933
-124.931207 57.585582
74.053881 -105.555644
-80.601220 -11.832463
-124.302967 57.902636
72.403082 -104.348828
-81.295183 -11.945627
-123.741232 58.336929
70.953295 -103.273736
-81.893395 -12.166063
-123.268443 58.895456
69.774614 -102.387597
-82.334767 -12.551153
-122.892054 59.566930
68.902311 -101.709742
-82.598805 -13.111598
-122.603365 60.324489
68.335853 -101.226818
-82.707211 -13.805325
-122.378331 61.130997
68.046618 -100.903430
-82.703854 -14.566125
-122.181620 61.946405
67.988705 -100.692569
-82.631500 -15.337328
-121.974175 62.736601
68.108973 -100.545733
-82.522068 -16.086606
-121.721817 63.481659
68.355164 -100.422650
-82.397695 -16.806092
-121.400970 64.178591
68.681030 -100.298067
-82.274391 -17.507200
-121.000114 64.836040
69.047227 -100.162671
-82.163501 -18.210549
-120.518629 65.465537
69.418655 -100.019040
-82.067935 -18.929313
-119.964784 66.075015
69.760913 -99.874992
-81.975398 -19.657749
-119.353152 66.666175
70.038377 -99.734188
-81.862498 -20.374797
-118.701050 67.233814
70.216573 -99.587592
-81.716933 -21.046090
-118.024596 67.764528
70.857017 -99.205275
-83.780929 -20.021744
-119.233227 67.530096
70.982795 -98.950969
-83.628152 -20.329613
-118.502115 67.973288
71.028303 -98.625199
-83.535664 -20.452587
-117.815450 68.360198
71.026601 -98.207587
-83.550889 -20.393558
-117.219135 68.710324
71.022902 -97.696932
-83.706390 -20.178308
-116.763530 69.056795
71.064253 -97.119610
-84.002198 -19.834830
-116.490648 69.433634
71.188542 -96.527666
-84.398934 -19.376065
-116.424804 69.866178
71.416194 -95.981764
-84.835432 -18.812236
-116.568434 70.366437
71.745966 -95.530749
-85.251686 -18.167835
-116.902223 70.929872
72.154642 -95.198410
-85.603902 -17.478465
-117.388993 71.530883
72.600015 -94.978309
-85.872922 -16.777819
-117.981384 72.124529
73.026358 -94.836694
-86.062653 -16.093608
-118.632065 72.662369
73.370881 -94.723736
-86.186797 -15.457446
-119.303098 73.112266
73.570307 -94.590397
-86.252270 -14.912635
-119.970161 73.468136
73.568423 -94.403944
-86.253387 -14.497272
-120.620459 73.746280
73.324551 -94.152799
-86.182750 -14.214704
-121.247344 73.974142
72.819921 -93.839161
-86.040094 -14.038348
-121.845238 74.179084
72.059992 -93.470810
-85.825720 -13.942659
-122.406350 74.380096
71.073226 -93.057840
-85.532054 -13.920173
-122.918733 74.581923
69.907294 -92.611739
-85.143642 -13.980001
-123.364891 74.773979
68.622918 -92.145321
-84.645224 -14.138314
-123.721205 74.936256
67.285577 -91.674520
-84.030633 -14.410769
-123.959575 75.048284
65.956653 -91.221921
-83.304512 -14.809962
-124.052217 75.097227
64.687495 -90.816694
-82.483832 -15.334533
-123.979081 75.082977
63.518696 -90.485076
-81.610589 -15.945453
-123.734718 75.018493
62.481942 -90.238699
-80.753944 -16.566825
-123.329901 74.924591
61.601196 -90.073639
-79.985146 -17.120858
-122.786732 74.820756
60.893038 -89.976970
-79.352611 -17.555340
-122.130973 74.717856
60.366230 -89.933218
-78.872247 -17.851499
-121.385887 74.617879
60.019698 -89.929577
-78.527271 -18.023308
-120.568970 74.517298
59.837691 -89.960903
-78.274858 -18.111492
-119.691661 74.408551
59.782547 -90.033716
-78.061239 -18.169380
-118.762415 74.281804
59.790259 -90.165224
-77.843042 -18.241262
-117.791690 74.128122
59.776409 -90.371921
-77.610409 -18.338847
-116.796102 73.942075
59.652913 -90.654109
-77.398712 -18.430972
-115.801251 73.724621
59.347363 -90.995256
-77.267152 -18.463981
-114.842817 73.486350
58.817280 -91.373394
-77.262450 -18.393795
-113.963284 73.248112
58.056010 -91.768170
-77.400891 -18.201639
-113.203962 73.038873
57.089269 -92.161898
-77.667876 -17.894980
-112.596708 72.891198
55.963694 -92.540168
-78.022000 -17.504440
-112.160061 72.832574
54.731801 -92.895354
-78.398464 -17.080560
-111.901373 72.878569
53.439948 -93.231707
-78.715815 -16.686624
-111.821867 73.032671
52.124075 -93.563977
-78.897440 -16.378879
-111.918771 73.287831
50.811442 -93.901439
-78.913161 -16.172267
-112.182922 73.625996
49.522635 -94.230775
-78.807151 -16.020812
-112.596609 74.019325
48.271229 -94.521972
-78.669678 -15.844898
-113.135389 74.437160
47.063070 -94.745793
-78.586705 -15.574562
-113.772170 74.855916
45.897235 -94.883161
-78.612767 -15.170720
-114.479498 75.262752
44.768984 -94.927848
-78.764442 -14.627693
-115.228994 75.649088
43.675297 -94.889168
-79.020268 -13.970787
-115.991060 76.003550
42.622559 -94.796171
-79.322417 -13.254352
-116.737503 76.311838
41.631795 -94.697385
-79.585537 -12.556170
-117.445201 76.559792
40.735587 -94.647135
-79.724449 -11.954928
-118.096816 76.733810
39.967110 -94.681867
-79.696418 -11.488148
-118.678251 76.818624
39.347798 -94.809835
-79.517897 -11.129359
-119.176578 76.796813
38.880111 -95.020885
-79.240200 -10.810842
-119.581513 76.651520
38.548089 -95.297457
-78.917962 -10.459786
-119.890171 76.368781
38.324143 -95.620483
-78.591103 -10.021274
-120.111735 75.938997
38.179716 -95.974691
-78.279334 -9.467232
-120.268445 75.361727
38.097410 -96.355401
-77.982639 -8.797855
-120.393193 74.650911
38.079442 -96.773806
-77.683018 -8.040063
-120.526017 73.836791
38.146140 -97.253957
-77.348616 -7.240658
-120.708942 72.964409
38.324210 -97.817165
-76.945383 -6.446442
-120.977976 72.087735
38.631608 -98.463546
-76.451868 -5.681508
-121.355309 71.260615
39.065682 -99.167917
-75.865565 -4.946569
-121.845815 70.527074
39.598106 -99.886891
-75.207028 -4.226808
-122.438995 69.911294
40.177846 -100.567188
-74.520934 -3.495920
-123.114979 69.412593
40.740965 -101.155051
-73.863201 -2.727855
-123.852090 69.014927
41.224376 -101.607733
-73.280374 -1.912921
-124.632930 68.704645
41.578750 -101.904068
-72.793076 -1.068361
-125.445587 68.482967
41.774900 -102.047969
-72.389472 -0.239609
-126.278938 68.370034
41.802010 -102.059570
-72.035614 0.513898
-127.116174 68.400921
41.661282 -101.957698
-71.701382 1.145690
-127.932353 68.614864
41.358168 -101.749748
-71.371663 1.629113
-128.696998 69.042637
40.894635 -101.434193
-71.031439 1.937911
-129.378624 69.695472
40.264153 -101.004080
-70.660002 2.041320
-129.948953 70.557345
39.452661 -100.448899
-70.246816 1.922772
-130.386319 71.586823
38.447280 -99.760231
-69.803132 1.593144
-130.678150 72.729856
37.249314 -98.941816
-69.348641 1.078295
-130.821751 73.935307
35.883427 -98.017406
-68.888355 0.396065
-130.822140 75.167153
34.398019 -97.027587
-68.411324 -0.447499
-130.687679 76.409152
32.859162 -96.013230
-67.922820 -1.432975
-130.426702 77.659085
31.342361 -95.000658
-67.468371 -2.509979
-130.046382 78.916677
29.924095 -94.004418
-67.106725 -3.619629
-129.552356 80.172695
28.674522 -93.036683
-66.868545 -4.725390
-128.948398 81.402411
27.652222 -92.111488
-66.742223 -5.822034
-128.236059 82.564992
26.901061 -91.245786
-66.688390 -6.922860
-127.414144 83.609806
26.449104 -90.460954
-66.667064 -8.037625
-126.478919 84.486095
26.308910 -89.784121
-66.651483 -9.163262
-125.426215 85.154121
26.478195 -89.244367
-66.623140 -10.292779
-124.255302 85.596480
26.941305 -88.859244
-66.577848 -11.415222
-122.972791 85.823488
27.672256 -88.620859
-66.544333 -12.500813
-121.594083 85.867650
28.638534 -88.501447
-66.571406 -13.506189
-120.141463 85.771165
29.804811 -88.471268
-66.691858 -14.399679
-118.640276 85.574840
31.135833 -88.508779
-66.903697 -15.177414
-117.114924 85.313171
32.596749 -88.602025
-67.170803 -15.865810
-115.585359 85.012894
34.149551 -88.747013
-67.432830 -16.515213
-114.064771 84.690493
35.747163 -88.945596
-67.622600 -17.183746
-112.559805 84.351759
37.330382 -89.202715
-67.687805 -17.913990
-111.075047 83.997322
38.832859 -89.520915
-67.607727 -18.713666
-109.622362 83.631917
32.752421 -88.706123
-64.343398 -18.813803
-109.386261 79.965358
33.942133 -89.220014
-63.770127 -19.753656
-108.057638 79.896769
35.028863 -89.788310
-63.163542 -20.600296
-106.915176 79.894030
36.006215 -90.367540
-62.607477 -21.288507
-106.017627 79.991729
36.880544 -90.922677
-62.159363 -21.788867
-105.396982 80.212443
37.664778 -91.433972
-61.841980 -22.111043
-105.047413 80.556665
38.372765 -91.899842
-61.640200 -22.301351
-104.924749 80.998458
39.015773 -92.336121
-61.499070 -22.436644
-104.959028 81.490670
39.600146 -92.771281
-61.331917 -22.608101
-105.077717 81.978013
40.125599 -93.235618
-61.052986 -22.888917
-105.226222 82.411525
40.585528 -93.739311
-60.635429 -23.293181
-105.376100 82.760891
40.969332 -94.254324
-60.146845 -23.760193
-105.526836 83.025947
41.265216 -94.728012
-59.709064 -24.191513
-105.701553 83.240012
41.463980 -95.111553
-59.432116 -24.501006
-105.930661 83.455093
41.565924 -95.378260
-59.382458 -24.638282
-106.231721 83.717639
41.590065 -95.532098
-59.577943 -24.592235
-106.599502 84.052048
41.578699 -95.606936
-59.989338 -24.389217
-107.010372 84.458110
41.590805 -95.656732
-60.542159 -24.091047
-107.435770 84.919415
41.686717 -95.741665
-61.125685 -23.789064
-107.853450 85.415873
41.910974 -95.909694
-61.627253 -23.579577
-108.246695 85.930136
42.279252 -96.170603
-61.996660 -23.511202
-108.597592 86.445834
42.773801 -96.482062
-62.282449 -23.547518
-108.889279 86.947966
43.349580 -96.768661
-62.587718 -23.597646
-109.117452 87.428866
43.950870 -96.953224
-63.006293 -23.572288
-109.296735 87.889869
44.532754 -96.980076
-63.594894 -23.411664
-109.454021 88.332822
45.074364 -96.825116
-64.371509 -23.088820
-109.617392 88.749450
45.575491 -96.491328
-65.320330 -22.607587
-109.809525 89.119098
46.045092 -95.997703
-66.396777 -22.004783
-110.044460 89.417784
46.492776 -95.368452
-67.535956 -21.352732
-110.323328 89.632497
46.924843 -94.621502
-68.670283 -20.742870
-110.629895 89.766411
47.341909 -93.760768
-69.750188 -20.242891
-110.930664 89.827705
47.736013 -92.782234
-70.751818 -19.867900
-111.180862 89.813525
48.090508 -91.686033
-71.674218 -19.590549
-111.335359 89.706330
48.388763 -90.484686
-72.529081 -19.367168
-111.362854 89.488416
48.627322 -89.207828
-73.326117 -19.160678
-111.255657 89.158713
48.819512 -87.899730
-74.065598 -18.952771
-111.026793 88.733581
48.986869 -86.609419
-74.739548 -18.749806
-110.697911 88.237511
49.149082 -85.380040
-75.335460 -18.588429
-110.287622 87.701019
49.319057 -84.243750
-75.836461 -18.533136
-109.806151 87.166821
49.502607 -83.228212
-76.212159 -18.651263
-109.257297 86.687803
49.700962 -82.369806
-76.407158 -18.984920
-108.642432 86.310026
49.915810 -81.713873
-76.352044 -19.551124
-107.960991 86.054430
50.157391 -81.305902
-75.997746 -20.341616
-107.208472 85.910765
50.450668 -81.187630
-75.345204 -21.309442
-106.377488 85.846243
50.829829 -81.391765
-74.446478 -22.374959
-105.465104 85.823955
51.322664 -81.929196
-73.383328 -23.455830
-104.480156 85.819631
51.938923 -82.777406
-72.245993 -24.494701
-103.440992 85.825831
52.669404 -83.881106
-71.118441 -25.467570
-102.369294 85.849561
53.491980 -85.170101
-70.061609 -26.367200
-101.292068 85.912280
54.379986 -86.583289
-69.096656 -27.176899
-100.244895 86.043683
55.310041 -88.071698
-68.206124 -27.874656
-99.265075 86.266883
56.267520 -89.588537
-67.348268 -28.459754
-98.380066 86.587302
57.247379 -91.090164
-66.471475 -28.959955
-97.599552 86.989774
58.247908 -92.541213
-65.534795 -29.412609
-96.913521 87.440949
59.260984 -93.912969
-64.530676 -29.840782
-96.297836 87.897238
60.266872 -95.178742
-63.487066 -30.251050
-95.728677 88.319613
61.236888 -96.313438
-62.444516 -30.650305
-95.202021 88.690380
62.141377 -97.298304
-61.432059 -31.048636
-94.749155 89.022832
62.959033 -98.124691
-60.460727 -31.437178
-94.436870 89.358062
63.683511 -98.789276
-59.533363 -31.779591
-94.344649 89.748798
64.324075 -99.288591
-58.651219 -32.038492
-94.533323 90.239967
64.899570 -99.622983
-57.809149 -32.201596
-95.026214 90.855843
65.428538 -99.803639
-56.988922 -32.289590
-95.804997 91.594047
65.921949 -99.853678
-56.159326 -32.350890
-96.813840 92.424136
66.382144 -99.803547
-55.287543 -32.445626
-97.968732 93.290134
66.805431 -99.686477
-54.355930 -32.623337
-99.173495 94.119466
67.185113 -99.535361
-53.368562 -32.905941
-100.344187 94.843023
67.513988 -99.375762
-52.352126 -33.275539
-101.433451 95.423235
67.785834 -99.216152
-51.364184 -33.669436
-102.434401 95.868532
67.994530 -99.050673
-50.483916 -34.005051
-103.360035 96.217891
68.130491 -98.874746
-49.782763 -34.215653
-104.221173 96.512875
68.178586 -98.697510
-49.302062 -34.267844
-105.017905 96.779823
68.123045 -98.543253
-49.042461 -34.165652
-105.740616 97.024698
67.956973 -98.444848
-48.958990 -33.951059
-106.373281 97.233258
67.688441 -98.436246
-48.963396 -33.699017
-106.896635 97.372994
67.339092 -98.546449
-48.944942 -33.496389
-107.292882 97.400663
66.936929 -98.789370
-48.819049 -33.400823
-107.553091 97.282188
66.507247 -99.147912
-48.580960 -33.405739
-107.683602 97.019342
66.065557 -99.573640
-48.302343 -33.454583
-107.705647 96.657286
65.616455 -100.012164
-48.070239 -33.489271
-107.648340 96.262969
65.160219 -100.427924
-47.941114 -33.479170
-107.539408 95.897098
64.701668 -100.811446
-47.930521 -33.423944
-107.398146 95.597709
64.253176 -101.173156
-48.016453 -33.348441
-107.233164 95.375579
63.830832 -101.534480
-48.141685 -33.299205
-107.044370 95.216410
63.447648 -101.921714
-48.214314 -33.343003
-106.826167 95.087014
63.106681 -102.359514
-48.118688 -33.560269
-106.567836 94.948083
62.796513 -102.856993
-47.757847 -34.019571
-106.250005 94.774871
62.492401 -103.390786
-47.118157 -34.734771
-105.844289 94.570931
62.165942 -103.910782
-46.283979 -35.649910
-105.323020 94.359748
61.801934 -104.370608
-45.381715 -36.672957
-104.670853 94.168243
61.412111 -104.749544
-44.524515 -37.715290
-103.887928 94.018039
61.034128 -105.052652
-43.789734 -38.711077
-102.985696 93.921882
60.718985 -105.301305
-43.213786 -39.623602
-101.981144 93.880844
60.517816 -105.526003
-42.789174 -40.448973
-100.891874 93.883170
60.471960 -105.762242
-42.460458 -41.220511
-99.731510 93.908003
60.604756 -106.043334
-42.129733 -42.006472
-98.506205 93.937012
60.915869 -106.385199
-41.693940 -42.882959
-97.216383 93.968291
61.383555 -106.774347
-41.106665 -43.884291
-95.864886 94.016093
61.978472 -107.181385
-40.401139 -44.979055
-94.465281 94.097806
62.681927 -107.587492
-39.661275 -46.090485
-93.045444 94.227621
64.198942 -105.358076
-44.850574 -45.702625
-90.219743 94.327557
65.122429 -105.848721
-44.417689 -46.505841
-88.866351 94.405480
66.116600 -106.367679
-44.128718 -47.148136
-87.626760 94.527909
67.188051 -106.930385
-43.984148 -47.643122
-86.503941 94.682141
68.331125 -107.540322
-43.950867 -48.039052
-85.480687 94.845787
69.525453 -108.182992
-43.985752 -48.389839
-84.540657 95.003148
70.737725 -108.826514
-44.059058 -48.726095
-83.680507 95.149847
71.929619 -109.432201
-44.149910 -49.058849
-82.898390 95.280319
73.070066 -109.968100
-44.231370 -49.400156
-82.180315 95.378899
74.143986 -110.416406
-44.281921 -49.762120
-81.501495 95.424220
75.150910 -110.771214
-44.310660 -50.141421
-80.837147 95.399230
76.097213 -111.030592
-44.356896 -50.520902
-80.170337 95.296593
76.989433 -111.189781
-44.462985 -50.889515
-79.491436 95.115819
77.831134 -111.238343
-44.652803 -51.254019
-78.797136 94.859155
78.622136 -111.161371
-44.931639 -51.625172
-78.101401 94.536563
79.358916 -110.944283
-45.298326 -51.989506
-77.449419 94.174614
80.036373 -110.577442
-45.748716 -52.304344
-76.908185 93.811379
80.651025 -110.058060
-46.264798 -52.525532
-76.538625 93.479834
81.203289 -109.391980
-46.805584 -52.634151
-76.375730 93.196726
81.696122 -108.593436
-47.312501 -52.642719
-76.424399 92.962043
82.131877 -107.680628
-47.733410 -52.582026
-76.665385 92.765131
82.511331 -106.670234
-48.052975 -52.479697
-77.065184 92.592418
82.835308 -105.574243
-48.298287 -52.351211
-77.585599 92.432720
83.107128 -104.400470
-48.516683 -52.202844
-78.193617 92.281380
83.334201 -103.155775
-48.759241 -52.024479
-78.873445 92.148864
83.527713 -101.848276
-49.079449 -51.781950
-79.629641 92.066918
83.699956 -100.488520
-49.526539 -51.434148
-80.470678 92.076290
83.860267 -99.092790
-50.129666 -50.958918
-81.389561 92.205175
84.011476 -97.684758
-50.884412 -50.366414
-82.357330 92.456812
84.149063 -96.291881
-51.747134 -49.701250
-83.326022 92.807628
84.263734 -94.940365
-52.642614 -49.034603
-84.235414 93.211031
84.345657 -93.652533
-53.491075 -48.441931
-85.022589 93.605142
84.388239 -92.446352
-54.243386 -47.973058
-85.635119 93.926401
84.390151 -91.334717
-54.897337 -47.635510
-86.045891 94.131294
84.355024 -90.323642
-55.490250 -47.399772
-86.260905 94.217169
84.288856 -89.414041
-56.076346 -47.221847
-86.310593 94.219736
84.196126 -88.608963
-56.696922 -47.068842
-86.231616 94.187370
84.076925 -87.917410
-57.361742 -46.930556
-86.054083 94.158705
83.926686 -87.349356
-58.045689 -46.818562
-85.797205 94.154136
83.737565 -86.908050
-58.691823 -46.762150
-85.469310 94.174817
83.499958 -86.586641
-59.216774 -46.804360
-85.069439 94.203595
83.203877 -86.370004
-59.524191 -46.993759
-84.590368 94.208716
82.840361 -86.238081
-59.536010 -47.365346
-84.023909 94.155552
82.402601 -86.166515
-59.234998 -47.915216
-83.367696 94.027613
81.886460 -86.126261
-58.682815 -48.591364
-82.629998 93.841234
81.291185 -86.090327
-57.991771 -49.312367
-81.829402 93.636519
80.621120 -86.044916
-57.279344 -49.995732
-80.989751 93.456392
79.886941 -85.991783
-56.639858 -50.576043
-80.133738 93.332619
79.104490 -85.940516
-56.135339 -51.011504
-79.278231 93.281014
78.291776 -85.899588
-55.793160 -51.285866
-78.431830 93.300912
77.465819 -85.871613
-55.603083 -51.410547
-77.593630 93.376065
76.640422 -85.852932
-55.515324 -51.426398
-76.753206 93.478872
75.825619 -85.835166
-55.451137 -51.396729
-75.895195 93.582530
75.029893 -85.806043
-55.340834 -51.378954
-75.011342 93.676583
74.265961 -85.749893
-55.176801 -51.382952
-74.113582 93.769285
73.557477 -85.652083
-55.027323 -51.358294
-73.238219 93.876941
72.940326 -85.505869
-54.994146 -51.225519
-72.440303 94.015241
72.455694 -85.313978
-55.164403 -50.914394
-71.782121 94.194922
72.139112 -85.084581
-55.587947 -50.384370
-71.319648 94.417959
72.011024 -84.826373
-56.272064 -49.631696
-71.090391 94.674099
72.071439 -84.544734
-57.181303 -48.692327
-71.105545 94.939873
72.299196 -84.238811
-58.239278 -47.642579
-71.351629 95.184213
72.656436 -83.899767
-59.338036 -46.590792
-71.805723 95.382556
73.099146 -83.512210
-60.365692 -45.649658
-72.452421 95.527805
73.591036 -83.061913
-61.250893 -44.891825
-73.282791 95.625581
74.111844 -82.547373
-61.990418 -44.321845
-74.282619 95.685042
74.653825 -81.983367
-62.631679 -43.894266
-75.425899 95.715427
75.211714 -81.392795
-63.234583 -43.552522
-76.673483 95.723173
75.774545 -80.795742
-63.847277 -43.253911
-77.973550 95.706381
76.321725 -80.201557
-64.499534 -42.978635
-79.264967 95.649822
76.821954 -79.603838
-65.203711 -42.731527
-80.486133 95.525914
77.234507 -78.978333
-65.957484 -42.537338
-81.590756 95.306532
77.514908 -78.288145
-66.746514 -42.426488
-82.563458 94.980672
77.625787 -77.501736
-67.544598 -42.415737
-83.417455 94.558630
77.547430 -76.615397
-68.312274 -42.496022
-84.176298 94.060473
77.279371 -75.656779
-69.007330 -42.633577
-84.862379 93.508791
76.833097 -74.667622
-69.609541 -42.774986
-85.496776 92.929849
76.223752 -73.685648
-70.131467 -42.856476
-86.099675 92.352964
75.465103 -72.734651
-70.604022 -42.823004
-86.686293 91.803442
74.567062 -71.820344
-71.058569 -42.645935
-87.262665 91.293835
73.534408 -70.929420
-71.518318 -42.329428
-87.827015 90.822359
72.367009 -70.034138
-71.993550 -41.903244
-88.376385 90.384512
71.063132 -69.107259
-72.474214 -41.405443
-88.909469 89.988631
69.625344 -68.142072
-72.923459 -40.867064
-89.420191 89.655490
68.064693 -67.157640
-73.282197 -40.313933
-89.891757 89.404052
66.400939 -66.186145
-73.486539 -39.778485
-90.299340 89.241253
64.661408 -65.260669
-73.494999 -39.294463
-90.618932 89.161500
62.880614 -64.410649
-73.311864 -38.879146
-90.836129 89.150179
61.100040 -63.661139
-72.980639 -38.533015
-90.949531 89.184937
59.366866 -63.033032
-72.552300 -38.257660
-90.968008 89.235912
57.731305 -62.544511
-72.058084 -38.068705
-90.904382 89.274123
56.243406 -62.214849
-71.500661 -37.992890
-90.766854 89.291149
54.949919 -62.067553
-70.865781 -38.050707
-90.552145 89.310674
53.890223 -62.125574
-70.142931 -38.241892
-90.246544 89.375020
53.090915 -62.400746
-69.327705 -38.556006
-89.832816 89.523168
52.561384 -62.887702
-68.407223 -38.993440
-89.297198 89.778187
52.292566 -63.564315
-67.357321 -39.568621
-88.635433 90.144225
52.258911 -64.395113
-66.164351 -40.289855
-87.859061 90.608533
52.422297 -65.335478
-64.850310 -41.135599
-87.000205 91.146490
52.736427 -66.336614
-63.465514 -42.057317
-86.108811 91.730325
49.615792 -61.911732
-65.315026 -42.374973
-86.138581 94.645384
50.239022 -63.106615
-63.719187 -43.365767
-85.162393 95.210527
50.846320 -64.237896
-62.159546 -44.311354
-84.241776 95.817853
51.389109 -65.271912
-60.667627 -45.186226
-83.389613 96.492676
51.833052 -66.174828
-59.279227 -45.972654
-82.623529 97.229556
52.149785 -66.911693
-58.008539 -46.678636
-81.959191 98.000064
52.306104 -67.443023
-56.842306 -47.337413
-81.405105 98.761747
52.259066 -67.723471
-55.770646 -47.977236
-80.961859 99.463535
51.961871 -67.708961
-54.827128 -48.584677
-80.623474 100.049838
51.376830 -67.370646
-54.081920 -49.109001
-80.375851 100.475365
50.488233 -66.707273
-53.597302 -49.499781
-80.192536 100.736711
49.310490 -65.747080
-53.405651 -49.728110
-80.039207 100.878668
47.890516 -64.537404
-53.528698 -49.776346
-79.884769 100.958181
46.304822 -63.132857
-54.001861 -49.622018
-79.705830 101.018073
44.651547 -61.593250
-54.860607 -49.244957
-79.486625 101.083557
43.037766 -59.984437
-56.102964 -48.650753
-79.219186 101.165298
41.563699 -58.372707
-57.666766 -47.885789
-78.904377 101.260571
40.308661 -56.815933
-59.438669 -47.030252
-78.552457 101.351866
39.325815 -55.359246
-61.298111 -46.165938
-78.180744 101.408865
38.648086 -54.037935
-63.167289 -45.342237
-77.807439 101.407947
38.297316 -52.882120
-65.012334 -44.580901
-77.448400 101.363199
38.286423 -51.916253
-66.809265 -43.903867
-77.122586 101.323623
38.614203 -51.154508
-68.535412 -43.335569
-76.856245 101.343168
39.259854 -50.599404
-70.186052 -42.880111
-76.679899 101.463023
40.181883 -50.245148
-71.771028 -42.516447
-76.621403 101.706333
41.321238 -50.078784
-73.289687 -42.221629
-76.697053 102.074802
42.606837 -50.077868
-74.716404 -41.991454
-76.901389 102.543359
43.962471 -50.209415
-76.003311 -41.846941
-77.198217 103.055024
45.315368 -50.433042
-77.095661 -41.827750
-77.522370 103.529133
46.604738 -50.707545
-77.958369 -41.967744
-77.806875 103.901636
47.785583 -50.996814
-78.598510 -42.265679
-78.017520 104.164018
48.826192 -51.272957
-79.060117 -42.683815
-78.150129 104.344288
49.703648 -51.519267
-79.402264 -43.161542
-78.208681 104.471754
50.401615 -51.732332
-79.685391 -43.619876
-78.195300 104.565048
50.910835 -51.918893
-79.961981 -43.976062
-78.108902 104.632309
51.230843 -52.090773
-80.267612 -44.166761
-77.943639 104.670714
51.370876 -52.261690
-80.615934 -44.162068
-77.684565 104.662275
51.348210 -52.444556
-80.995819 -43.971144
-77.305146 104.572019
51.184376 -52.648787
-81.370708 -43.637482
-76.781658 104.367533
50.901726 -52.879515
-81.687030 -43.214503
-76.130280 104.064791
50.522293 -53.139897
-81.897798 -42.736484
-75.417611 103.738758
50.068155 -53.434534
-81.987274 -42.209517
-74.722889 103.476243
49.561581 -53.769192
-81.976470 -41.616834
-74.108159 103.339941
49.024454 -54.144963
-81.916638 -40.927917
-73.611304 103.360596
48.477797 -54.555263
-81.872931 -40.115615
-73.245855 103.537784
47.942584 -54.991184
-81.900100 -39.175176
-73.000324 103.840331
47.442143 -55.448803
-82.026536 -38.132009
-72.837578 104.206752
47.003650 -55.932430
-82.248876 -37.039650
-72.699870 104.553498
46.654405 -56.451470
-82.531336 -35.969241
-72.531276 104.808518
46.413714 -57.012770
-82.810296 -34.994492
-72.307751 104.958364
46.287316 -57.614743
-83.011269 -34.183096
-72.030824 105.039490
46.268827 -58.246938
-83.078249 -33.582538
-71.703052 105.092100
46.345832 -58.890294
-82.998165 -33.201060
-71.323789 105.141587
46.506120 -59.513736
-82.806508 -33.004618
-70.894997 105.199682
46.742121 -60.075960
-82.571956 -32.932009
-70.423207 105.265112
47.053595 -60.538687
-82.366055 -32.918557
-69.915071 105.319355
47.447912 -60.880307
-82.240673 -32.913575
-69.370324 105.321909
47.936589 -61.101137
-82.220717 -32.886236
-68.782296 105.217848
48.528207 -61.219646
-82.302725 -32.824397
-68.156111 104.972838
49.219204 -61.261655
-82.453905 -32.736153
-67.524374 104.602658
49.986062 -61.247141
-82.614536 -32.655197
-66.931371 104.146785
50.783856 -61.180437
-82.711952 -32.632094
-66.413700 103.634807
51.553714 -61.046497
-82.690096 -32.704461
-65.998188 103.083133
52.235284 -60.811245
-82.539195 -32.868129
-65.706455 102.503911
52.776881 -60.426677
-82.303922 -33.073348
-65.555594 101.908975
53.139761 -59.844988
-82.062610 -33.246899
-65.552763 101.303479
53.298789 -59.035543
-81.893597 -33.322114
-65.689248 100.673894
53.242611 -57.993694
-81.854165 -33.254967
-65.944922 99.990901
52.973535 -56.739309
-81.973015 -33.026907
-66.306478 99.244795
52.506838 -55.309375
-82.245121 -32.648110
-66.773576 98.467276
51.867209 -53.747696
-82.625184 -32.164996
-67.340632 97.702811
51.080697 -52.093105
-83.026860 -31.660972
-67.985288 96.983150
50.168110 -50.372215
-83.344795 -31.234169
-68.673185 96.326938
49.146114 -48.603796
-83.508960 -30.946819
-69.369212 95.747964
48.034802 -46.813676
-83.534885 -30.783320
-70.047911 95.259235
46.865693 -45.047431
-83.510497 -30.668026
-70.697621 94.866225
45.685635 -43.371049
-83.536696 -30.520079
-71.316924 94.555481
44.554753 -41.862073
-83.684522 -30.287753
-71.911990 94.305341
43.539021 -40.597120
-83.982397 -29.952808
-72.502048 94.124401
42.701134 -39.640375
-84.416920 -29.526342
-73.115858 94.056922
42.092887 -39.034700
-84.935704 -29.049626
-73.773737 94.144546
41.748340 -38.794931
-85.450030 -28.595504
-74.476275 94.402018
41.677739 -38.904924
-85.846434 -28.259910
-75.203558 94.815542
41.866870 -39.321953
-86.025527 -28.128670
-75.918836 95.348195
42.285757 -39.987637
-85.963094 -28.224898
-76.573972 95.944530
42.902955 -40.839902
-85.730696 -28.492520
-77.115654 96.531853
43.696403 -41.823233
-85.444716 -28.841983
-77.492880 97.024075
44.655674 -42.894479
-85.208392 -29.197018
-77.671755 97.348970
45.778107 -44.023212
-85.089284 -29.503970
-77.653781 97.491317
47.064001 -45.189882
-85.118729 -29.731365
-77.467616 97.486190
48.512496 -46.383890
-85.294810 -29.876375
-77.143153 97.375994
50.116457 -47.600364
-85.582860 -29.968562
-76.699687 97.190040
51.855778 -48.834147
-85.917429 -30.068047
-76.145947 96.943295
53.691988 -50.071928
-86.218829 -30.252220
-75.482322 96.637051
55.570173 -51.286974
-86.433577 -30.583154
-74.701783 96.255761
57.428608 -52.442334
-86.573101 -31.071898
-73.789751 95.763755
59.208961 -53.501050
-86.709537 -31.671896
-72.730332 95.118527
60.862701 -54.433449
-86.936658 -32.297966
-71.531403 94.315726
62.354830 -55.218157
-87.335134 -32.850234
-70.246548 93.418490
63.666658 -55.840932
-87.958135 -33.241868
-68.957739 92.520070
68.646122 -60.931705
-87.080031 -31.657236
-68.861156 88.844392
69.784283 -61.294861
-88.263920 -31.481654
-67.964225 88.226369
70.707855 -61.416335
-89.682608 -31.073225
-67.275109 87.739043
71.443197 -61.314166
-91.247992 -30.507606
-66.792263 87.362075
72.017456 -61.007070
-92.867157 -29.884199
-66.486866 87.054225
72.452762 -60.501993
-94.485325 -29.285552
-66.318685 86.776902
72.765651 -59.797583
-96.106891 -28.736734
-66.258195 86.522587
72.970186 -58.895863
-97.791108 -28.189560
-66.291623 86.315029
73.081928 -57.808134
-99.616676 -27.558370
-66.408522 86.184529
73.121367 -56.555752
-101.635501 -26.775858
-66.591167 86.148607
73.116601 -55.169862
-103.852306 -25.818622
-66.811276 86.205292
73.104700 -53.692039
-106.227643 -24.705968
-67.030259 86.332083
73.130630 -52.175107
-108.689524 -23.491557
-67.200491 86.486475
73.242256 -50.679995
-111.148022 -22.254699
-67.268709 86.610289
73.481010 -49.266502
-113.512868 -21.086645
-67.186508 86.646132
73.871976 -47.985656
-115.705873 -20.072914
-66.929111 86.565876
74.418969 -46.876215
-117.658906 -19.285355
-66.507543 86.385160
75.107376 -45.959709
-119.322859 -18.765842
-65.961598 86.147799
75.912833 -45.238924
-120.692785 -18.495091
-65.345071 85.903383
76.811225 -44.702605
-121.803159 -18.401568
-64.714214 85.694814
77.786269 -44.333004
-122.696623 -18.405690
-64.118766 85.551965
78.831560 -44.113367
-123.405589 -18.447547
-63.593506 85.486820
79.945704 -44.032224
-123.951288 -18.492999
-63.151061 85.490338
81.124529 -44.081725
-124.347453 -18.534758
-62.780512 85.534694
82.356811 -44.253658
-124.601495 -18.589777
-62.459456 85.585734
83.624670 -44.541981
-124.712137 -18.680491
-62.175893 85.621453
84.905540 -44.945410
-124.666285 -18.813133
-61.935606 85.637041
86.174233 -45.455027
-124.444047 -18.982582
-61.750262 85.635339
87.405845 -46.042452
-124.043631 -19.166955
-61.627700 85.621595
88.578817 -46.662860
-123.509704 -19.300424
-61.569576 85.604403
89.675713 -47.266645
-122.925140 -19.284564
-61.568725 85.594745
90.680184 -47.812578
-122.375709 -19.035824
-61.603925 85.601177
91.571945 -48.277236
-121.925496 -18.517462
-61.637627 85.624324
92.324562 -48.655855
-121.609383 -17.743832
-61.627251 85.655028
92.908406 -48.957246
-121.434757 -16.763283
-61.554427 85.681601
93.296187 -49.200483
-121.389522 -15.627023
-61.447247 85.701806
93.467241 -49.409030
-121.448971 -14.376474
-61.366718 85.723096
93.408973 -49.596380
-121.572362 -13.068217
-61.377533 85.754448
93.116768 -49.755812
-121.703331 -11.788761
-61.533176 85.804800
92.593482 -49.863468
-121.795252 -10.618506
-61.874351 85.888323
91.847806 -49.890707
-121.846154 -9.577368
-62.426584 86.026959
90.892321 -49.818108
-121.894914 -8.629185
-63.191247 86.243132
89.744808 -49.643811
-121.983223 -7.736188
-64.139765 86.544163
88.433663 -49.382497
-122.129592 -6.891808
-65.227926 86.912289
87.002540 -49.058997
-122.326499 -6.115853
-66.427621 87.317262
85.509893 -48.703735
-122.552186 -5.432506
-67.736937 87.734786
84.023452 -48.350515
-122.786872 -4.852040
-69.153662 88.144292
82.611113 -48.031454
-123.014607 -4.376927
-70.650621 88.518951
81.330479 -47.770382
-123.209541 -4.025341
-72.174346 88.824610
80.221555 -47.581003
-123.330485 -3.838665
-73.657328 89.026529
79.306996 -47.471910
-123.340666 -3.855372
-75.030500 89.095831
78.599065 -47.453745
-123.240489 -4.070174
-76.230232 89.008697
78.106400 -47.540587
-123.070495 -4.431656
-77.205952 88.741365
77.834829 -47.743831
-122.879961 -4.880183
-77.939131 88.276307
77.783423 -48.064812
-122.705248 -5.372102
-78.460560 87.618692
77.940031 -48.492235
-122.575470 -5.871424
-78.837472 86.795820
78.278183 -49.003706
-122.524076 -6.331588
-79.145082 85.840451
78.755569 -49.566076
-122.580435 -6.700700
-79.450737 84.779406
79.315871 -50.135641
-122.751140 -6.944272
-79.809660 83.630475
79.895370 -50.663291
-123.010931 -7.060951
-80.263687 82.402128
80.432094 -51.103340
-123.309378 -7.080813
-80.841358 81.094569
80.872857 -51.419442
-123.597514 -7.035579
-81.562746 79.706015
81.176066 -51.584511
-123.861570 -6.913598
-82.454624 78.251017
81.312017 -51.577486
-124.126581 -6.657849
-83.571548 76.784405
81.262568 -51.380859
-124.431412 -6.212099
-84.993483 75.400819
81.020679 -50.983242
-124.810661 -5.543399
-86.789485 74.201718
80.589790 -50.388481
-125.286082 -4.619166
-88.983205 73.262222
79.983012 -49.620490
-125.860846 -3.397786
-91.540795 72.616011
79.223098 -48.719124
-126.521846 -1.854956
-94.375540 72.252462
78.343595 -47.737217
-127.244219 -0.006078
-97.363435 72.119580
77.388789 -46.737820
-127.990682 2.086686
-100.368217 72.135473
76.410535 -45.785530
-128.710555 4.317898
-103.271954 72.215793
75.463662 -44.934459
-129.352106 6.561415
-105.998852 72.311872
74.601685 -44.218891
-129.891706 8.713840
-108.515155 72.429885
73.872959 -43.652529
-130.347468 10.722804
-110.808053 72.609898
73.317938 -43.243059
-130.751889 12.585394
-112.869506 72.890923
72.968290 -43.009702
-131.119620 14.338934
-114.694357 73.291509
72.847916 -42.978469
-131.445207 16.026880
-116.283629 73.804605
72.975366 -43.170599
-131.714652 17.666063
-117.646085 74.397563
73.364635 -43.600166
-131.911255 19.241727
-118.797160 75.015551
74.021855 -44.272106
-132.015556 20.713192
-119.756525 75.593839
74.940243 -45.176838
-132.003261 22.015614
-120.544892 76.081471
76.097298 -46.285883
-131.845499 23.059919
-121.181042 76.462142
77.455325 -47.551607
-131.518283 23.747760
-121.681342 76.751620
78.964483 -48.912212
-131.022879 24.012165
-122.061206 76.977458
80.568405 -50.302945
-130.396915 23.857451
-122.335440 77.163044
82.212201 -51.669006
-129.698757 23.360062
-122.516851 77.320695
83.849939 -52.971143
-128.986856 22.632173
-122.614216 77.448859
85.447296 -54.185532
-128.310849 21.781348
-122.630280 77.531778
86.978305 -55.300439
-127.709860 20.891636
-122.560284 77.543256
88.419677 -56.308849
-127.212662 20.020158
-122.392658 77.457006
89.746739 -57.201246
-126.836619 19.197896
-122.114572 77.262037
90.932394 -57.962397
-126.584210 18.429245
-121.721417 76.972345
91.948527 -58.572437
-126.439113 17.687771
-121.223456 76.622109
92.768759 -59.010980
-126.369609 16.920932
-120.646800 76.256573
93.371375 -59.261375
-126.351953 16.092855
-120.030516 75.926659
93.740901 -59.311779
-126.406050 15.251576
-119.420528 75.682992
93.867333 -59.158192
-126.597165 14.529023
-118.861361 75.567129
93.744833 -58.810473
-126.997998 14.069407
-118.387992 75.603162
93.372044 -58.291012
-127.658813 13.978566
-118.021507 75.794862
92.582590 -57.819759
-125.394533 12.794225
-118.742793 75.747869
91.760685 -57.210588
-126.465031 13.710921
-118.745488 76.026677
90.732475 -56.482710
-127.825047 15.058764
-118.898378 76.452092
89.506567 -55.627279
-129.397505 16.738598
-119.220273 77.024720
88.095380 -54.645505
-131.076057 18.587645
-119.711478 77.722434
86.518105 -53.551242
-132.755183 20.430376
-120.355863 78.509882
84.804165 -52.370119
-134.363937 22.153841
-121.123315 79.346880
82.996009 -51.146513
-135.872586 23.730502
-121.968984 80.189283
81.149134 -49.942668
-137.282971 25.192181
-122.833599 80.986053
79.328084 -48.828114
-138.605725 26.585713
-123.656788 81.686769
77.596941 -47.865237
-139.841849 27.942959
-124.404693 82.268531
76.004819 -47.091408
-140.980657 29.270247
-125.075178 82.743882
74.573669 -46.505137
-142.006430 30.545085
-125.673206 83.132516
73.299918 -46.069496
-142.906298 31.718170
-126.196411 83.442236
72.171276 -45.733823
-143.674489 32.720923
-126.636775 83.668831
71.185141 -45.463797
-144.303240 33.490561
-126.986968 83.801463
70.355280 -45.264031
-144.761747 33.997684
-127.245417 83.826073
69.706374 -45.167640
-145.000314 34.236649
-127.418984 83.724906
69.265404 -45.211123
-144.987604 34.225003
-127.526178 83.479936
69.055464 -45.422618
-144.739941 34.021837
-127.602909 83.096178
69.091018 -45.818341
-144.310177 33.708949
-127.698083 82.624447
69.372978 -46.398081
-143.759641 33.355868
-127.854440 82.140334
69.884845 -47.139314
-143.146364 33.003422
-128.097235 81.711394
70.593563 -47.995031
-142.527964 32.657660
-128.434986 81.383186
71.455782 -48.903041
-141.961129 32.293025
-128.863370 81.174950
72.424175 -49.814239
-141.475973 31.886615
-129.369198 81.076618
73.450049 -50.716019
-141.043262 31.456639
-129.935224 81.047514
74.484144 -51.609630
-140.590632 31.032295
-130.546395 81.023320
75.478987 -52.482080
-140.040489 30.613217
-131.194631 80.946659
76.392323 -53.303903
-139.341914 30.185227
-131.876026 80.814887
77.190074 -54.037880
-138.497647 29.769298
-132.584987 80.679298
77.849074 -54.648219
-137.560940 29.429398
-133.315103 80.596123
78.359545 -55.106904
-136.610079 29.226989
-134.061937 80.597403
78.724209 -55.394057
-135.731322 29.181306
-134.823319 80.686845
78.951633 -55.496931
-135.002697 29.272472
-135.598438 80.840951
79.049047 -55.419808
-134.462206 29.501758
-136.388392 81.008443
79.020487 -55.185264
-134.099723 29.929491
-137.200580 81.112368
78.868312 -54.815183
-133.886648 30.615502
-138.053405 81.069844
78.594782 -54.324444
-133.787286 31.555463
-138.966448 80.841594
78.202462 -53.727079
-133.757320 32.668403
-139.940181 80.463581
77.696014 -53.043514
-133.758183 33.846589
-140.957976 80.009004
77.089526 -52.307725
-133.782613 35.022468
-141.998393 79.543551
76.416168 -51.571946
-133.853859 36.176286
-143.038849 79.110858
75.728922 -50.902586
-133.994394 37.291536
-144.056979 78.731046
75.088285 -50.367615
-134.203153 38.338639
-145.035650 78.400334
74.546086 -50.020373
-134.461786 39.315378
-145.971872 78.089447
74.133562 -49.883708
-134.752637 40.265748
-146.883414 77.745393
73.855748 -49.947109
-135.057027 41.230904
-147.794090 77.311534
73.693210 -50.175728
-135.345371 42.199157
-148.691420 76.770249
73.610640 -50.522293
-135.574490 43.101447
-149.518560 76.153556
73.571166 -50.941094
-135.692224 43.842795
-150.216004 75.510257
73.552394 -51.403506
-135.652501 44.338820
-150.748135 74.886824
73.553719 -51.906990
-135.437629 44.551986
-151.105640 74.324558
73.588897 -52.470495
-135.063502 44.498684
-151.302565 73.856942
73.671789 -53.119139
-134.561642 44.221649
-151.375876 73.503330
73.805686 -53.863681
-133.968603 43.785937
-151.385492 73.260157
73.979351 -54.688835
-133.323434 43.290984
-151.403160 73.099333
74.168555 -55.559715
-132.657342 42.834082
-151.474711 72.995921
74.342561 -56.431918
-131.988526 42.470740
-151.587530 72.964824
74.473829 -57.261246
-131.322889 42.216206
-151.698842 73.041746
74.546180 -58.014960
-130.654284 42.054118
-151.776091 73.249655
74.556147 -58.679858
-129.965353 41.938037
-151.808497 73.595234
74.507399 -59.260791
-129.236785 41.805133
-151.804278 74.075086
74.404188 -59.771296
-128.468850 41.607984
-151.784649 74.675463
74.247893 -60.222478
-127.696582 41.333471
-151.777294 75.366191
74.036350 -60.614395
-126.978855 41.002819
-151.808522 76.094851
73.764938 -60.937669
-126.371873 40.693171
-151.889902 76.795111
73.427706 -61.180295
-125.909171 40.516453
-152.003444 77.420669
73.018624 -61.328870
-125.601675 40.554072
-152.109745 77.957626
72.533481 -61.375795
-125.443578 40.833312
-152.171457 78.397431
71.971269 -61.330571
-125.414143 41.332007
-152.163281 78.724668
71.336275 -61.221658
-125.477082 41.984752
-152.073323 78.925032
70.641499 -61.085939
-125.582694 42.686240
-151.904618 78.994782
69.911051 -60.953956
-125.681119 43.301679
-151.676629 78.940471
69.179541 -60.839342
-125.749478 43.702972
-151.424692 78.766385
68.488155 -60.744508
-125.805305 43.841275
-151.195033 78.462570
67.877928 -60.680604
-125.877873 43.800264
-151.028476 78.022364
67.381446 -60.661227
-125.985448 43.726287
-150.940627 77.474286
67.017455 -60.686954
-126.137294 43.735567
-150.925037 76.870228
66.791981 -60.752102
-126.336116 43.894636
-150.967574 76.256641
66.704859 -60.855718
-126.579205 44.230051
-151.053242 75.664373
66.756489 -61.001997
-126.859250 44.734270
-151.169287 75.110329
66.950192 -61.193710
-127.164156 45.362550
-151.309586 74.601041
67.290314 -61.425995
-127.476394 46.027383
-151.480052 74.132590
67.779195 -61.687375
-127.773384 46.615743
-151.699884 73.689829
68.415347 -61.973809
-128.032376 47.065332
-151.987654 73.263238
69.191863 -62.296249
-128.247432 47.432387
-152.331940 72.882643
70.093385 -62.664355
-128.441024 47.833875
-152.687721 72.611968
71.095054 -63.078316
-128.647446 48.368298
-153.006161 72.504402
72.165939 -63.534508
-128.894100 49.091275
-153.252896 72.578821
73.273869 -64.029901
-129.194591 50.016773
-153.409441 72.819815
74.388546 -64.562286
-129.546630 51.120887
-153.471209 73.183179
75.482700 -65.130323
-129.928353 52.343429
-153.448592 73.602527
76.531680 -65.735191
-130.291674 53.590285
-153.370811 74.002706
77.511983 -66.382308
-130.559710 54.744308
-153.283248 74.328523
78.400299 -67.077078
-130.650333 55.695884
-153.224101 74.581846
79.174642 -67.814225
-130.526250 56.381370
-153.201955 74.826523
79.817705 -68.581716
-130.213956 56.797734
-153.209367 75.139951
80.320413 -69.373796
-129.778553 56.987573
-153.240788 75.571709
80.680583 -70.190813
-129.289608 57.006211
-153.294073 76.134786
79.249046 -67.661244
-132.286531 59.287028
-156.703345 74.103262
79.118578 -68.472019
-131.734266 59.098417
-156.903754 74.643452
78.927379 -69.371828
-131.168137 58.814949
-157.084758 75.202683
78.666311 -70.332488
-130.573786 58.430915
-157.247757 75.713565
78.321020 -71.325403
-129.912719 57.926208
-157.402278 76.105996
77.873566 -72.321248
-129.133590 57.255537
-157.549379 76.340577
77.309728 -73.286697
-128.203551 56.353255
-157.655850 76.440853
76.628997 -74.191174
-127.131794 55.180847
-157.669725 76.469045
75.846277 -75.018127
-125.970770 53.768454
-157.550769 76.482080
74.981295 -75.761839
-124.801885 52.207908
-157.278194 76.517327
74.043504 -76.414018
-123.707470 50.613147
-156.848382 76.593579
73.023406 -76.954232
-122.747590 49.086963
-156.273336 76.712344
71.895409 -77.351226
-121.951203 47.706368
-155.581146 76.856196
70.629112 -77.572453
-121.318190 46.515850
-154.815811 76.985976
69.202875 -77.594784
-120.829251 45.517421
-154.027231 77.051192
67.616391 -77.410703
-120.459763 44.667944
-153.246064 77.034081
65.899971 -77.029844
-120.180729 43.919807
-152.478057 76.976815
64.114875 -76.480823
-119.944984 43.257857
-151.729055 76.948372
62.341952 -75.807926
-119.698884 42.687543
-151.017216 77.013705
60.664801 -75.059465
-119.418098 42.238077
-150.369763 77.224090
59.153817 -74.275590
-119.125436 41.968349
-149.817723 77.613260
57.854480 -73.480595
-118.878362 41.942039
-149.390808 78.191682
56.782857 -72.681258
-118.746876 42.195326
-149.109565 78.935237
55.929651 -71.871039
-118.795667 42.718489
-148.973460 79.777467
55.270318 -71.038299
-119.069475 43.449231
-148.953394 80.638203
54.776664 -70.175456
-119.578880 44.292292
-149.004736 81.468377
54.424819 -69.283974
-120.293185 45.173380
-149.087470 82.241833
54.196791 -68.373814
-121.151804 46.051918
-149.171521 82.936186
54.079519 -67.462290
-122.080714 46.882687
-149.235212 83.536447
54.065402 -66.572393
-123.007652 47.610484
-149.261813 84.040064
54.152898 -65.729465
-123.885144 48.205419
-149.234310 84.453902
54.344999 -64.956874
-124.703376 48.684723
-149.130749 84.783421
54.645533 -64.271862
-125.474290 49.088985
-148.923322 85.015346
55.055113 -63.684454
-126.206860 49.443004
-148.588110 85.116728
55.569166 -63.202311
-126.894920 49.735316
-148.125534 85.063953
56.178988 -62.838162
-127.517912 49.929700
-147.561109 84.851491
56.874502 -62.609251
-128.052053 49.997475
-146.926178 84.477265
57.647069 -62.529076
-128.482368 49.932595
-146.250302 83.943214
58.492007 -62.606894
-128.797667 49.732544
-145.565852 83.270151
59.410463 -62.852713
-128.978673 49.380337
-144.911095 82.508430
60.408892 -63.276666
-129.001276 48.854714
-144.322772 81.727932
61.495017 -63.883275
-128.855125 48.161711
-143.822937 80.986405
62.670865 -64.665691
-128.554945 47.352195
-143.416377 80.306534
63.925250 -65.604809
-128.127563 46.499518
-143.110332 79.700146
65.230272 -66.676438
-127.589587 45.666225
-142.926477 79.195424
66.544966 -67.862819
-126.934260 44.888106
-142.879715 78.820192
67.824264 -69.154741
-126.137010 44.178153
-142.960558 78.581945
69.028810 -70.531936
-125.187440 43.556270
-143.135567 78.466387
70.131822 -71.948226
-124.111312 43.068819
-143.357899 78.449348
71.122249 -73.349213
-122.945881 42.759412
-143.581189 78.512560
72.005271 -74.689445
-121.716342 42.639892
-143.768174 78.648331
72.799037 -75.934581
-120.439209 42.694706
-143.892269 78.850954
73.527108 -77.059537
-119.142174 42.909637
-143.950510 79.120444
74.209102 -78.049374
-117.878065 43.294266
-143.984192 79.475227
74.853944 -78.902422
-116.710342 43.867701
-144.060252 79.937348
75.458590 -79.630944
-115.682006 44.624807
-144.236489 80.510564
76.011354 -80.253255
-114.803996 45.526130
-144.547129 81.174104
76.496756 -80.775809
-114.082497 46.531280
-145.000385 81.885041
76.899080 -81.186950
-113.543435 47.630610
-145.578735 82.583162
77.203792 -81.473102
-113.210470 48.820133
-146.241250 83.198534
77.398226 -81.629657
-113.078019 50.067527
-146.932907 83.666317
77.472072 -81.661454
-113.105281 51.306163
-147.610918 83.950307
77.418176 -81.582577
-113.229181 52.451232
-148.282068 84.059091
77.235119 -81.417193
-113.391874 53.430030
-148.996153 84.032857
76.929713 -81.196659
-113.561458 54.203472
-149.797732 83.914696
76.515435 -80.950136
-113.723364 54.751747
-150.701169 83.734435
76.006717 -80.693225
-113.863533 55.051552
-151.691327 83.504814
75.413461 -80.422707
-113.982931 55.103294
-152.730586 83.221485
74.738410 -80.122029
-114.117298 54.969688
-153.765009 82.864762
73.976294 -79.769774
-114.311978 54.738540
-154.730403 82.406459
73.115885 -79.344967
-114.593527 54.476419
-155.564995 81.822614
72.147384 -78.833521
-114.962142 54.214715
-156.236265 81.106993
71.075181 -78.237064
-115.392729 53.946441
-156.758701 80.281519
69.928704 -77.577639
-115.842457 53.632154
-157.175911 79.394626
68.760769 -76.891640
-116.270472 53.220622
-157.538865 78.510706
67.633877 -76.217038
-116.662657 52.676850
-157.895756 77.696871
66.604964 -75.584136
-117.040611 52.008083
-158.286201 77.010166
65.715937 -75.012024
-117.449476 51.293007
-158.736102 76.487892
64.989471 -74.505393
-117.926078 50.660231
-159.252689 76.143696
64.430102 -74.055366
-118.472469 50.219632
-159.822451 75.971926
64.032714 -73.646410
-119.060986 50.031402
-160.418803 75.957157
63.795632 -73.265369
-119.652593 50.103738
-161.017923 76.082070
63.731281 -72.908926
-120.209654 50.400504
-161.602256 76.325879
63.866250 -72.585549
-120.698808 50.850745
-162.156048 76.663324
64.229413 -72.311523
-121.087775 51.353281
-162.667094 77.073076
64.836298 -72.105479
-121.344252 51.790938
-163.127098 77.541668
65.678947 -71.981341
-121.446215 52.074838
-163.526476 78.058102
66.725345 -71.933209
-121.402372 52.203380
-163.848337 78.608367
67.926898 -71.925666
-121.257431 52.260745
-164.066653 79.175661
69.230645 -71.908051
-121.068417 52.345847
-164.152597 79.741322
70.593950 -71.834114
-120.882906 52.518962
-164.091087 80.283901
71.996283 -71.674793
-120.733094 52.794330
-163.890280 80.777987
73.440927 -71.424335
-120.636006 53.156258
-163.570491 81.191284
74.945036 -71.098775
-120.592499 53.568583
-163.156252 81.489691
76.524930 -70.729839
-120.582559 53.971502
-162.679730 81.652019
78.184025 -70.358430
-120.560996 54.276430
-162.184289 81.683255
79.905911 -70.023363
-120.469121 54.382877
-161.719217 81.614019
81.653706 -69.739566
-120.276895 54.241089
-161.327557 81.482430
83.375291 -69.489269
-120.014496 53.901244
-161.037570 81.304979
85.011289 -69.243355
-119.746684 53.471704
-160.868637 81.066905
87.297640 -71.518928
-119.948949 52.690168
-159.190290 81.893285
88.916216 -71.262663
-119.903682 52.663067
-159.507179 81.479285
90.277385 -70.940800
-119.937567 52.698166
-159.953202 80.973743
91.327220 -70.577525
-120.036241 52.781867
-160.485225 80.380132
92.030965 -70.199441
-120.175256 52.881653
-161.051579 79.702784
92.380986 -69.829687
-120.324779 52.951300
-161.605315 78.958366
92.399540 -69.483538
-120.455973 52.946755
-162.115039 78.178943
92.134324 -69.165563
-120.548588 52.847148
-162.568266 77.397043
91.647637 -68.870720
-120.597308 52.665244
-162.968837 76.629442
91.003057 -68.590015
-120.614320 52.440863
-163.333884 75.892433
90.255185 -68.317609
-120.624327 52.228862
-163.688041 75.219110
89.446454 -68.054684
-120.653634 52.086818
-164.052293 74.639601
88.610794 -67.809186
-120.721193 52.060926
-164.437794 74.164781
87.779284 -67.593579
-120.835192 52.176489
-164.845039 73.784761
86.983379 -67.422178
-120.993520 52.434897
-165.264938 73.472925
86.254767 -67.308106
-121.185596 52.817430
-165.682331 73.193681
85.622581 -67.259959
-121.393968 53.295734
-166.083003 72.912179
85.108021 -67.278972
-121.596452 53.842460
-166.460905 72.602543
84.716772 -67.357579
-121.771741 54.435861
-166.821380 72.258357
84.432919 -67.479396
-121.908893 55.064431
-167.179999 71.901134
84.218266 -67.619342
-122.014207 55.729862
-167.552462 71.563998
84.018211 -67.744141
-122.108206 56.440750
-167.944206 71.270323
83.771842 -67.815101
-122.213793 57.200203
-168.349119 71.027607
83.421915 -67.793034
-122.343104 57.994427
-168.752418 70.828322
82.921863 -67.643611
-122.489383 58.788712
-169.133614 70.650962
82.239370 -67.341863
-122.627315 59.533963
-169.469051 70.460205
81.357299 -66.875413
-122.722449 60.181333
-169.735718 70.210088
80.273059 -66.247668
-122.742609 60.693243
-169.919049 69.857666
78.997401 -65.482046
-122.662218 61.044276
-170.022864 69.386994
77.552948 -64.623597
-122.462849 61.218804
-170.070066 68.822166
75.972118 -63.733260
-122.137302 61.212736
-170.092746 68.213087
74.294829 -62.876637
-121.695613 61.041917
-170.123575 67.616479
72.567437 -62.114257
-121.164293 60.744134
-170.190370 67.083611
70.842570 -61.496978
-120.576712 60.368254
-170.312505 66.651001
69.177509 -61.064651
-119.962784 59.959994
-170.499244 66.333035
67.630391 -60.845442
-119.347251 59.557009
-170.750492 66.121210
66.257274 -60.855876
-118.756469 59.195859
-171.059663 65.992460
65.113400 -61.103358
-118.220889 58.916030
-171.413214 65.924069
64.256097 -61.589977
-117.765924 58.744834
-171.782175 65.916718
63.740601 -62.311770
-117.402251 58.680406
-172.126315 65.996737
63.604767 -63.251381
-117.126899 58.695832
-172.412142 66.199647
63.850521 -64.369870
-116.932621 58.755030
-172.619859 66.558350
64.433664 -65.604698
-116.815773 58.826384
-172.739877 67.091432
65.268297 -66.876641
-116.776624 58.886863
-172.768312 67.793669
66.244057 -68.102795
-116.814140 58.919282
-172.705500 68.634361
67.250177 -69.209712
-116.923259 58.913619
-172.556587 69.563804
68.199542 -70.142072
-117.099199 58.873227
-172.326107 70.524767
69.044730 -70.866823
-117.341717 58.804134
-171.997360 71.473717
69.779252 -71.373540
-117.650810 58.695111
-171.526162 72.389439
70.426170 -71.669566
-118.019874 58.521300
-170.871175 73.254108
71.022422 -71.770836
-118.434759 58.253303
-170.018708 74.051434
71.603871 -71.691831
-118.878365 57.862792
-168.988013 74.777753
72.194024 -71.438509
-119.337427 57.330010
-167.825498 75.440542
72.799723 -71.007043
-119.807590 56.652204
-166.596432 76.044165
73.414673 -70.388177
-120.293653 55.848387
-165.380303 76.575234
74.027703 -69.574261
-120.807432 54.959575
-164.266070 76.996157
74.630598 -68.566491
-121.367967 54.038971
-163.328721 77.264312
75.220631 -67.381748
-121.999941 53.130866
-162.592457 77.370897
75.797085 -66.056480
-122.723908 52.269155
-162.038634 77.328749
76.356665 -64.643975
-123.545638 51.482642
-161.636311 77.137806
76.891826 -63.205934
-124.452314 50.788583
-161.354132 76.784042
77.390877 -61.801218
-125.415492 50.187473
-161.165877 76.259278
77.836764 -60.473466
-126.399040 49.666346
-161.058086 75.577244
78.204986 -59.240401
-127.370389 49.210745
-161.036503 74.766315
78.464570 -58.090865
-128.311640 48.821541
-161.128593 73.842849
78.584098 -56.994968
-129.224948 48.523783
-161.368897 72.805526
78.540333 -55.924537
-130.127246 48.351954
-161.749441 71.684236
78.325096 -54.870529
-131.034430 48.335283
-162.200552 70.561839
77.948282 -53.847099
-131.946195 48.498604
-162.639266 69.520457
77.437509 -52.887207
-132.842625 48.853149
-163.000461 68.607280
76.835362 -52.036922
-133.690204 49.387043
-163.238867 67.835928
76.194797 -51.349048
-134.450787 50.064451
-163.328361 67.199087
75.572288 -50.874173
-135.090032 50.831624
-163.268707 66.682353
75.018063 -50.649426
-135.583729 51.628531
-163.095813 66.270085
74.565969 -50.689930
-135.920752 52.404294
-162.879932 65.941911
74.229051 -50.990014
-136.100870 53.124556
-162.688719 65.690556
74.003487 -51.531767
-136.129125 53.764145
-162.534551 65.561539
73.876561 -52.288837
-136.013924 54.310567
-162.388530 65.627378
73.833853 -53.225465
-135.769315 54.764793
-162.223583 65.931851
73.863783 -54.298662
-135.415192 55.129278
-162.023846 66.475810
73.959422 -55.463841
-134.974106 55.399487
-161.778109 67.224739
74.118381 -56.680241
-134.466595 55.561150
-161.475927 68.118692
74.341099 -57.913726
-133.906148 55.589675
-161.111967 69.081927
74.626512 -59.136550
-133.294460 55.450120
-160.696242 70.032567
74.965092 -60.324728
-132.619292 55.097700
-160.255271 70.898762
75.334055 -61.454208
-131.859998 54.482992
-159.807549 71.656179
75.700564 -62.497246
-131.002216 53.574626
-159.345807 72.347675
76.030753 -63.420699
-130.051912 52.383071
-158.858751 73.035812
76.297945 -64.187604
-129.038318 50.953867
-158.347011 73.763267
76.486764 -64.760788
-128.007595 49.348361
-157.821839 74.548634
76.593524 -65.106738
-127.014431 47.629960
-157.300556 75.390963
76.624563 -65.199782
-126.114694 45.855213
-156.803196 76.269389
76.593891 -65.026666
-125.358926 44.065331
-156.351387 77.136269
76.520180 -64.589334
-124.787094 42.278976
-155.969767 77.917338
76.422472 -63.902540
-124.427574 40.498042
-155.682979 78.547338
76.314294 -62.985238
-124.302149 38.736902
-155.502229 79.032650
76.197480 -61.850795
-124.429600 37.048018
-155.425296 79.448926
76.060261 -60.504990
-124.820882 35.514860
-155.449412 79.882071
75.882427 -58.952841
-125.471990 34.229367
-155.573768 80.394948
75.643818 -57.206997
-126.361189 33.271943
-155.796436 81.020009
73.157537 -57.363983
-126.877513 36.905987
-156.661823 80.133971
72.885434 -55.373474
-128.046797 36.772457
-157.155265 80.985749
72.576529 -53.346007
-129.343716 36.930708
-157.697866 81.815079
72.242542 -51.328842
-130.730656 37.326045
-158.300333 82.511936
71.906508 -49.375286
-132.174083 37.875739
-158.937100 83.022942
71.599774 -47.538707
-133.641298 38.483621
-159.532081 83.377605
71.348935 -45.859672
-135.093803 39.080532
-160.012190 83.623132
71.164515 -44.355430
-136.491006 39.632860
-160.338096 83.799643
71.039885 -43.017757
-137.802555 40.132025
-160.501801 83.943629
70.957071 -41.818641
-139.014631 40.588851
-160.517102 84.083805
70.893895 -40.719241
-140.125637 41.025511
-160.415350 84.229014
70.831880 -39.680333
-141.138845 41.467423
-160.249276 84.353550
70.766769 -38.674975
-142.058756 41.939203
-160.096857 84.390232
70.717686 -37.699798
-142.890474 42.443635
-160.030482 84.270269
70.724149 -36.777483
-143.635731 42.922559
-160.046344 84.006278
70.829144 -35.950030
-144.281491 43.291564
-160.080709 83.667408
71.059770 -35.263028
-144.795021 43.496187
-160.078188 83.308074
71.415710 -34.742847
-145.136777 43.507484
-160.013090 82.963639
71.869419 -34.384282
-145.277945 43.309818
-159.884947 82.666253
72.375878 -34.156014
-145.212155 42.908120
-159.709099 82.443696
72.886363 -34.016029
-144.958202 42.337560
-159.511241 82.300967
73.362631 -33.929674
-144.553670 41.660562
-159.331164 82.199187
73.788099 -33.884656
-144.045547 40.948252
-159.223860 82.054698
74.168969 -33.894373
-143.482608 40.236296
-159.216455 81.795533
74.523985 -33.989122
-142.907017 39.493839
-159.251144 81.432520
74.872825 -34.207988
-142.341027 38.679758
-159.231730 81.015856
75.229087 -34.589286
-141.779342 37.793573
-159.083991 80.575626
75.596086 -35.148674
-141.199133 36.858526
-158.765907 80.122782
75.965312 -35.860805
-140.575653 35.892545
-158.265174 79.668929
76.320283 -36.661160
-139.894494 34.906269
-157.599080 79.233670
76.645125 -37.465678
-139.161965 33.919555
-156.815694 78.831450
76.931952 -38.196392
-138.409362 32.970765
-155.995849 78.450028
77.181846 -38.797744
-137.686261 32.099859
-155.243161 78.047375
77.400643 -39.236493
-137.047354 31.314264
-154.629807 77.609119
77.595166 -39.497388
-136.538004 30.589516
-154.149709 77.202743
77.772503 -39.584031
-136.180927 29.917883
-153.764300 76.910087
77.940632 -39.514481
-135.974940 29.324394
-153.441411 76.767468
78.107654 -39.306852
-135.905841 28.835558
-153.157855 76.765964
78.278836 -38.967089
-135.953797 28.452529
-152.898540 76.869345
78.453084 -38.487146
-136.095507 28.147976
-152.661646 77.029759
78.620955 -37.855275
-136.308649 27.877813
-152.467031 77.192977
78.765113 -37.069273
-136.580698 27.597099
-152.362123 77.291021
78.864844 -36.140325
-136.915242 27.269478
-152.405944 77.250719
78.904168 -35.089106
-137.328561 26.873365
-152.606757 77.057723
78.879257 -33.942160
-137.839351 26.408503
-152.899633 76.770867
78.803832 -32.731800
-138.459785 25.896339
-153.204279 76.446392
78.712617 -31.496695
-139.193311 25.376309
-153.456882 76.106179
78.659908 -30.278905
-140.035982 24.888073
-153.612929 75.744019
78.709076 -29.118205
-140.976076 24.453749
-153.647247 75.335758
78.913292 -28.046728
-141.992573 24.071079
-153.559444 74.847248
79.298032 -27.086768
-143.056167 23.714008
-153.386001 74.237457
79.859636 -26.251136
-144.136400 23.340622
-153.209617 73.457914
80.579304 -25.543100
-145.215240 22.915269
-153.122999 72.481327
81.437411 -24.956108
-146.299160 22.435693
-153.135916 71.368603
82.418856 -24.476824
-147.415247 21.934007
-153.183366 70.242226
83.511647 -24.094512
-148.588546 21.471388
-153.203885 69.208416
84.703574 -23.808031
-149.820750 21.126632
-153.162400 68.336150
85.978628 -23.621941
-151.089295 20.963644
-153.044625 67.663324
87.312231 -23.540460
-152.359049 21.007639
-152.851950 67.203615
88.665400 -23.563998
-153.592848 21.241926
-152.602774 66.945216
89.982005 -23.683564
-154.757741 21.615122
-152.340323 66.840844
91.193912 -23.873488
-155.829421 22.053002
-152.132149 66.809199
92.233932 -24.090634
-156.797294 22.470449
-152.015780 66.794354
93.050308 -24.283470
-157.668129 22.780569
-151.933516 66.837554
93.614367 -24.406849
-158.459974 22.922832
-151.795234 67.014497
93.919682 -24.436333
-159.185090 22.892984
-151.543466 67.362050
93.978285 -24.371450
-159.840412 22.730553
-151.152892 67.876022
93.817574 -24.230414
-160.413212 22.481728
-150.616934 68.529836
93.477685 -24.047328
-160.888601 22.176984
-149.942192 69.284141
93.007913 -23.869498
-161.253288 21.828836
-149.151733 70.082298
92.460695 -23.746705
-161.498275 21.438542
-148.295283 70.840885
91.883145 -23.713289
-161.622617 20.998780
-147.448271 71.460819
91.309454 -23.774136
-161.637617 20.473656
-146.654862 71.903619
90.757845 -23.904393
-161.566100 19.784252
-145.879627 72.246998
90.231658 -24.063804
-161.429714 18.856557
-145.072700 72.602948
89.721849 -24.215663
-161.232955 17.672010
-144.211817 73.054551
89.210773 -24.334950
-160.966425 16.271150
-143.294240 73.649004
88.679044 -24.408745
-160.623516 14.725487
-142.325444 74.400457
88.113839 -24.438147
-160.209358 13.111826
-141.317078 75.290164
87.513669 -24.437382
-159.741146 11.499921
-140.292101 76.263264
86.887167 -24.426156
-159.246606 9.945457
-139.289059 77.223624
86.247531 -24.418601
-158.762678 8.475328
-138.338673 78.056993
85.605252 -24.413777
-158.332174 7.067187
-137.399566 78.722212
84.962018 -24.391387
-157.993209 5.668050
-136.375813 79.278971
84.309069 -24.316219
-157.761007 4.242020
-135.207372 79.807074
83.632185 -24.148838
-157.621363 2.796438
-133.891152 80.369300
82.921313 -23.856072
-157.550391 1.379183
-132.461951 81.004857
82.178781 -23.422119
-157.536237 0.059604
-130.972294 81.726490
81.421541 -22.856533
-157.582143 -1.094726
-129.476737 82.519305
80.677560 -22.192492
-157.699315 -2.039892
-128.016325 83.334904
79.979478 -21.476803
-157.902005 -2.772098
-126.599462 84.087305
79.357787 -20.756904
-158.207249 -3.324720
-125.198693 84.692893
78.834078 -20.067672
-158.634377 -3.730396
-123.803634 85.147476
78.415172 -19.421120
-159.195587 -4.004432
-122.453994 85.496577
78.090452 -18.806097
-159.876856 -4.153907
-121.210031 85.775710
77.835338 -18.198662
-160.632757 -4.178376
-120.135023 86.010317
77.619653 -17.576824
-161.408427 -4.075482
-119.287835 86.224093
77.413899 -16.932910
-162.164493 -3.842371
-118.707493 86.433189
77.190422 -16.274471
-162.886026 -3.478546
-118.392816 86.632895
76.925102 -15.615605
-163.577385 -3.003880
-118.283995 86.785874
79.063024 -18.634533
-161.227589 -2.743742
-117.091229 86.479080
78.804977 -18.408916
-161.860863 -2.032010
-117.190911 86.262821
78.463550 -18.121676
-162.526354 -1.335491
-117.234569 85.877454
78.063995 -17.770224
-163.222985 -0.667973
-117.230270 85.345624
77.624167 -17.345350
-163.924633 -0.041220
-117.181902 84.685324
77.140264 -16.831026
-164.575898 0.527631
-117.077093 83.908586
76.591537 -16.212770
-165.107280 1.014061
-116.905477 83.035064
75.958943 -15.488038
-165.456053 1.386992
-116.665107 82.091553
75.240944 -14.671175
-165.581605 1.617265
-116.354475 81.100820
74.459547 -13.792706
-165.472418 1.680799
-115.958556 80.068823
73.660084 -12.895793
-165.144069 1.551472
-115.443739 78.979375
72.908734 -12.032491
-164.631895 1.210126
-114.792898 77.818036
72.287360 -11.261836
-163.981123 0.669483
-114.052904 76.612234
71.881704 -10.650294
-163.231697 -0.037812
-113.295012 75.415989
71.760862 -10.268657
-162.401503 -0.872786
-112.564369 74.282090
71.957143 -10.176226
-161.484629 -1.792382
-111.879935 73.261583
72.462293 -10.403456
-160.464995 -2.762120
-111.250732 72.406386
73.241088 -10.951746
-159.329077 -3.767197
-110.684711 71.765527
74.246418 -11.803870
-158.074377 -4.810919
-110.182791 71.371411
75.426731 -12.930977
-156.717934 -5.903600
-109.723487 71.219359
76.729122 -14.294223
-155.300987 -7.050186
-109.260580 71.261869
78.102157 -15.846407
-153.882850 -8.231408
-108.765849 71.455115
79.498549 -17.539603
-152.525587 -9.395356
-108.264728 71.812506
80.876642 -19.339120
-151.274942 -10.483226
-107.791461 72.370567
82.201019 -21.230810
-150.146563 -11.441285
-107.353012 73.148500
83.441620 -23.205640
-149.130484 -12.225027
-106.931585 74.140117
84.568654 -25.230450
-148.207688 -12.812752
-106.498727 75.318781
85.547260 -27.233372
-147.361356 -13.216961
-106.028137 76.645750
86.339281 -29.115647
-146.580472 -13.485913
-105.500394 78.069692
86.909714 -30.774693
-145.863406 -13.692235
-104.900827 79.516992
87.231015 -32.122230
-145.224377 -13.902883
-104.230495 80.910992
87.284173 -33.095171
-144.695411 -14.144573
-103.532431 82.243614
87.060773 -33.664224
-144.316180 -14.412000
-102.870898 83.569518
86.568086 -33.841464
-144.114269 -14.691459
-102.290540 84.926869
85.832273 -33.679402
-144.089726 -14.962088
-101.808177 86.308625
84.893744 -33.255875
-144.217171 -15.201220
-101.418498 87.670424
83.793882 -32.648697
-144.457946 -15.399520
-101.100695 88.946688
82.560150 -31.911304
-144.768630 -15.571481
-100.824373 90.062761
81.201833 -31.064307
-145.105029 -15.757790
-100.553586 90.939404
79.719338 -30.106339
-145.426693 -16.018361
-100.250168 91.503892
78.117334 -29.031593
-145.704557 -16.407297
-99.886900 91.745887
76.416408 -27.845129
-145.928897 -16.944736
-99.461506 91.758367
74.663147 -26.575797
-146.108377 -17.617038
-98.982905 91.660503
72.932243 -25.283948
-146.254118 -18.385041
-98.456625 91.531406
71.316923 -24.059482
-146.361346 -19.189619
-97.882108 91.407392
69.913651 -23.009411
-146.406217 -19.964648
-97.252809 91.296315
68.806362 -22.237254
-146.355892 -20.655765
-96.554555 91.184255
68.049964 -21.817217
-146.178775 -21.235788
-95.759874 91.033007
67.655881 -21.770676
-145.849328 -21.714049
-94.819935 90.778116
67.590594 -22.061346
-145.349148 -22.130216
-93.678732 90.362123
67.792887 -22.615499
-144.668490 -22.519034
-92.341881 89.817544
68.199323 -23.352014
-143.812495 -22.889864
-90.904240 89.260174
68.761546 -24.205254
-142.807266 -23.233192
-89.492717 88.797923
69.447813 -25.134858
-141.693047 -23.515842
-88.224834 88.498904
70.236183 -26.126203
-140.505986 -23.679885
-87.191644 88.400370
71.109918 -27.184692
-139.268896 -23.659743
-86.445033 88.514703
72.057047 -28.326333
-137.997894 -23.410117
-85.983141 88.824071
73.068638 -29.567390
-136.710335 -22.928491
-85.734778 89.269619
74.129608 -30.910364
-135.425046 -22.261215
-85.562075 89.753148
75.205122 -32.329389
-134.156760 -21.478499
-85.336834 90.192114
76.237926 -33.771916
-132.909582 -20.639280
-85.047473 90.593463
77.162652 -35.181187
-131.675078 -19.806555
-84.749821 91.011214
77.921826 -36.517053
-130.439127 -19.056871
-84.479339 91.479170
78.473326 -37.758965
-129.194387 -18.454260
-84.235665 92.002810
78.793534 -38.899020
-127.946856 -18.029199
-83.992047 92.569673
78.880984 -39.936493
-126.711551 -17.781712
-83.701977 93.153395
78.759969 -40.876119
-125.505095 -17.700411
-83.298002 93.708796
78.480054 -41.727816
-124.340667 -17.783184
-82.687352 94.163140
78.106672 -42.503969
-123.224081 -18.043636
-81.774369 94.431634
77.701163 -43.210614
-122.149664 -18.493713
-80.540744 94.493074
77.300308 -43.837693
-121.097618 -19.139015
-79.068678 94.420423
76.911783 -44.360752
-120.035552 -19.998416
-77.462909 94.304601
76.526910 -44.753418
-118.926109 -21.104668
-75.815076 94.213787
76.135722 -44.997094
-117.741844 -22.486242
-74.204908 94.195378
75.734520 -45.082958
-116.481670 -24.146317
-72.698855 94.278289
75.327330 -45.011713
-115.177408 -26.051316
-71.340596 94.467070
74.925767 -44.795862
-113.888339 -28.131118
-70.137055 94.731222
74.548678 -44.462246
-112.688618 -30.291401
-69.053096 95.003361
74.218919 -44.050852
-111.650751 -32.429488
-68.048470 95.222794
73.954539 -43.609153
-110.832301 -34.439083
-67.137326 95.402680
73.756334 -43.180322
-110.269300 -36.227557
-66.363524 95.597098
73.599778 -42.788307
-109.973376 -37.736947
-65.752676 95.838349
73.440298 -42.432736
-109.932034 -38.949520
-65.310209 96.134011
73.229424 -42.097658
-110.115891 -39.881062
-65.031884 96.482510
72.929751 -41.762815
-110.495129 -40.563627
-64.904548 96.875931
72.522306 -41.410383
-111.057049 -41.024042
-64.898353 97.290250
72.007442 -41.030577
-111.808454 -41.269645
-64.960204 97.674209
71.401859 -40.628787
-112.759024 -41.283395
-65.027275 97.962127
70.733429 -40.229376
-113.901026 -41.026188
-65.075404 98.137982
70.035795 -39.872801
-115.200732 -40.458644
-65.134051 98.259611
69.342942 -39.605341
-116.602810 -39.572115
-65.236099 98.381243
68.678325 -39.458514
-118.039553 -38.397811
-65.393097 98.513154
68.040216 -39.426811
-119.438989 -37.002122
-65.602743 98.638861
67.398111 -39.463613
-120.731655 -35.479798
-65.860490 98.737351
66.704727 -39.497909
-121.858663 -33.943992
-66.162804 98.788670
65.910787 -39.454730
-122.781738 -32.507446
-66.500650 98.763275
64.973983 -39.271404
-123.488559 -31.253029
-66.853420 98.613189
63.864922 -38.913601
-123.984373 -30.207243
-67.203417 98.310959
62.575586 -38.387930
-124.276948 -29.347230
-67.557510 97.916606
61.129572 -37.743249
-124.370296 -28.637396
-67.924252 97.526041
59.954069 -38.337770
-125.024645 -24.491411
-71.443485 97.515140
58.486928 -37.999543
-124.498565 -24.167591
-71.769514 97.058391
57.036315 -37.734337
-123.807344 -23.960875
-72.026724 96.601606
55.658047 -37.585722
-122.944229 -23.912135
-72.175733 96.136191
54.391987 -37.569616
-121.894130 -24.079731
-72.190066 95.653605
53.265894 -37.684891
-120.636539 -24.526053
-72.063446 95.149191
52.301086 -37.927933
-119.159641 -25.279487
-71.806612 94.615500
51.517768 -38.303078
-117.481135 -26.297648
-71.439291 94.039669
50.940762 -38.824771
-115.655472 -27.480089
-70.991283 93.433941
50.602787 -39.514175
-113.760152 -28.713767
-70.509008 92.868702
50.541541 -40.393869
-111.876269 -29.902402
-70.044306 92.428619
50.789592 -41.480378
-110.073687 -30.977484
-69.638238 92.164480
51.359176 -42.773087
-108.400712 -31.903590
-69.315623 92.092508
52.226583 -44.241219
-106.876299 -32.682333
-69.086925 92.206419
53.325685 -45.817695
-105.484779 -33.354983
-68.953562 92.485055
54.559249 -47.409219
-104.176659 -33.997453
-68.913406 92.894793
55.822969 -48.918828
-102.883396 -34.694338
-68.962012 93.389170
57.028477 -50.267229
-101.547833 -35.493837
-69.092550 93.924559
58.116867 -51.403073
-100.150884 -36.381347
-69.303125 94.505340
59.062785 -52.303433
-98.714346 -37.295010
-69.593884 95.180336
59.871835 -52.970414
-97.284673 -38.160670
-69.948589 95.976389
60.573016 -53.425881
-95.914775 -38.917960
-70.327568 96.870556
61.207198 -53.703349
-94.652538 -39.531202
-70.673180 97.803228
61.811938 -53.835377
-93.533471 -39.992849
-70.919154 98.695622
62.406022 -53.838821
-92.573487 -40.325761
-71.001110 99.460064
62.982729 -53.707891
-91.763664 -40.581844
-70.868216 100.005963
63.517560 -53.423139
-91.076525 -40.825450
-70.496877 100.254682
63.982654 -52.969370
-90.490728 -41.096678
-69.903735 100.184108
64.356239 -52.347506
-90.019279 -41.381942
-69.142757 99.862503
64.625417 -51.575654
-89.718428 -41.616857
-68.282549 99.394772
64.786285 -50.684943
-89.669002 -41.712646
-67.387915 98.858304
64.844068 -49.715231
-89.941187 -41.590959
-66.512037 98.292243
64.813588 -48.711885
-90.566048 -41.209685
-65.693597 97.709061
64.717833 -47.721660
-91.523917 -40.573361
-64.956548 97.101579
64.581749 -46.785184
-92.745229 -39.733658
-64.312647 96.443665
64.421709 -45.927549
-94.120293 -38.781971
-63.766326 95.692363
64.237187 -45.154576
-95.520987 -37.828401
-63.316137 94.810494
64.012061 -44.459954
-96.830467 -36.972488
-62.946089 93.816831
63.724566 -43.836431
-97.961059 -36.287199
-62.626424 92.790338
63.359140 -43.282862
-98.861226 -35.809870
-62.333619 91.814044
62.915113 -42.807049
-99.525313 -35.528176
-62.060316 90.945838
62.410982 -42.426565
-99.986046 -35.387586
-61.810109 90.219173
61.885008 -42.168771
-100.285793 -35.324588
-61.588138 89.644052
61.391780 -42.069806
-100.453514 -35.294327
-61.392671 89.201747
60.993056 -42.170893
-100.497922 -35.280024
-61.208055 88.838443
60.743322 -42.510932
-100.411094 -35.290206
-60.999707 88.471145
60.675957 -43.117568
-100.179255 -35.346707
-60.717193 88.028128
60.797842 -44.001774
-99.795990 -35.466240
-60.312110 87.494801
61.094562 -45.158010
-99.264690 -35.652442
-59.758789 86.893059
61.539878 -46.566807
-98.594307 -35.900801
-59.064523 86.247665
62.102171 -48.195957
-97.811875 -36.188418
-58.270034 85.587838
62.746730 -50.000319
-96.980218 -36.456790
-57.439044 84.953369
63.436404 -51.923179
-96.184724 -36.626615
-56.640356 84.386272
64.132822 -53.901926
-95.498694 -36.635408
-55.930423 83.914179
64.798526 -55.877510
-94.961007 -36.461701
-55.341869 83.537669
65.397605 -57.801523
-94.574405 -36.124725
-54.883886 83.240989
65.891773 -59.632731
-94.318901 -35.660712
-54.558151 83.033635
66.234310 -61.324639
-94.170059 -35.094837
-54.365192 82.955937
66.369583 -62.818987
-94.101466 -34.444641
-54.290146 83.030544
66.241006 -64.053004
-94.071082 -33.747188
-54.302114 83.244856
65.801288 -64.970956
-94.022294 -33.065115
-54.371124 83.573105
65.018911 -65.531399
-93.914505 -32.453598
-54.481468 83.996391
63.881607 -65.711098
-93.753320 -31.926388
-54.627771 84.500584
62.401021 -65.509596
-93.577664 -31.472039
-54.799317 85.060660
60.620297 -64.954609
-93.422043 -31.095492
-54.970662 85.635399
58.619621 -64.102159
-93.297981 -30.823865
-55.121196 86.202117
56.509262 -63.024483
-93.203795 -30.671048
-55.268161 86.799024
54.405711 -61.789088
-93.142932 -30.617941
-55.450482 87.488946
52.405015 -60.445460
-93.122634 -30.632694
-55.693606 88.298717
50.572918 -59.029652
-93.134411 -30.703163
-56.001589 89.203221
48.950881 -57.577510
-93.139762 -30.853435
-56.366857 90.145735
47.564859 -56.133097
-93.077484 -31.135334
-56.781895 91.063253
46.432638 -54.749668
-92.899675 -31.594570
-57.241222 91.896729
45.572494 -53.487697
-92.607759 -32.240199
-57.731538 92.588660
45.012628 -52.413061
-92.241275 -33.050221
-58.233889 93.094684
44.795560 -51.595339
-91.845280 -33.970220
-58.763500 93.428994
44.972388 -51.104685
-91.464690 -34.897241
-59.382386 93.671725
45.585727 -51.002227
-91.148647 -35.701630
-60.146930 93.905374
46.645419 -51.319807
-90.936739 -36.270995
-61.072428 94.167828
48.110429 -52.040401
-90.841145 -36.541114
-62.132141 94.450377
49.890786 -53.096563
-90.838177 -36.509269
-63.268343 94.718118
51.867628 -54.387449
-90.868666 -36.238930
-64.404813 94.925056
53.918507 -55.802135
-90.853503 -35.848930
-65.457179 95.016606
55.938503 -57.240574
-90.731995 -35.468203
-66.345962 94.932460
57.851974 -58.628179
-90.497452 -35.164976
-67.032121 94.640978
59.614505 -59.922219
-90.192599 -34.910337
-67.553595 94.188529
61.209360 -61.109693
-89.885087 -34.615876
-67.988635 93.666737
62.640344 -62.197492
-89.645508 -34.190746
-68.402257 93.146480
63.919090 -63.197200
-89.527626 -33.573907
-68.835455 92.660168
65.047743 -64.107460
-89.557210 -32.743400
-69.310990 92.211789
66.007848 -64.903943
-89.727811 -31.717081
-69.837423 91.785707
66.766831 -65.548666
-89.998098 -30.555174
-70.411358 91.347781
67.294947 -66.011721
-90.291729 -29.361981
-71.023281 90.847647
67.576549 -66.287455
-90.510163 -28.266716
-71.674936 90.242892
67.611126 -66.396612
-90.570512 -27.366258
-72.400993 89.549704
67.410426 -66.376625
-90.452319 -26.671447
-73.255647 88.845976
66.997040 -66.269453
-90.204040 -26.113708
-74.275567 88.213852
66.403925 -66.117672
-89.900301 -25.599433
-75.464749 87.707302
65.672845 -65.965898
-89.600182 -25.058917
-76.796628 87.348843
64.849966 -65.858063
-89.333117 -24.463218
-78.220468 87.130147
66.273518 -66.382128
-87.986874 -23.962317
-82.122861 86.503991
65.440697 -66.537729
-87.735530 -23.367721
-83.336170 86.367671
64.638428 -66.811639
-87.455332 -22.828031
-84.463671 86.253793
63.883085 -67.186312
-87.101272 -22.421355
-85.492577 86.103206
63.195866 -67.641424
-86.630858 -22.227786
-86.415402 85.910430
62.603101 -68.154827
-86.033946 -22.291940
-87.219155 85.730546
62.132427 -68.700038
-85.354787 -22.581389
-87.900592 85.632410
61.808381 -69.248792
-84.675185 -22.999536
-88.475057 85.662870
61.650386 -69.778620
-84.078529 -23.440174
-88.971207 85.839257
61.673772 -70.279417
-83.628194 -23.821406
-89.423739 86.151977
61.888522 -70.753342
-83.361855 -24.091494
-89.870433 86.564417
62.289665 -71.204254
-83.292213 -24.225811
-90.352139 87.011104
62.845002 -71.623917
-83.408911 -24.228446
-90.902800 87.411904
63.495382 -71.989562
-83.681168 -24.140728
-91.512643 87.719216
64.169894 -72.272778
-84.064319 -24.035684
-92.109591 87.943907
64.802862 -72.446885
-84.513526 -23.975530
-92.604738 88.118011
65.343216 -72.489856
-85.002689 -23.959776
-92.934433 88.261671
65.757179 -72.388498
-85.536047 -23.923568
-93.067792 88.378837
66.029761 -72.144380
-86.137652 -23.782150
-92.999468 88.463154
66.167849 -71.779324
-86.828898 -23.471794
-92.744052 88.500118
66.201485 -71.336578
-87.614835 -22.966998
-92.336496 88.463902
66.176392 -70.871715
-88.482722 -22.281868
-91.830204 88.316365
66.135612 -70.432659
-89.405872 -21.466976
-91.272681 88.026058
66.100897 -70.040363
-90.345965 -20.604204
-90.666809 87.607155
66.069686 -69.686697
-91.250397 -19.790295
-89.982660 87.117007
66.026715 -69.350502
-92.048824 -19.102480
-89.203196 86.611500
65.955839 -69.015393
-92.663257 -18.576093
-88.344528 86.124635
65.847316 -68.678067
-93.038238 -18.208439
-87.454994 85.677794
65.704636 -68.351241
-93.166974 -17.963913
-86.604572 85.289169
65.551800 -68.066076
-93.084792 -17.790134
-85.870271 84.967452
65.436776 -67.872511
-92.841824 -17.645110
-85.323125 84.697556
65.426229 -67.833710
-92.482340 -17.515595
-85.014800 84.440213
65.589430 -68.011669
-92.035669 -17.418782
-84.958947 84.172611
65.974361 -68.445809
-91.512509 -17.388243
-85.126652 83.927602
66.588211 -69.137930
-90.905220 -17.450348
-85.465697 83.753827
67.397786 -70.057571
-90.193570 -17.600838
-85.913272 83.668114
68.348932 -71.158812
-89.350259 -17.816080
-86.401684 83.652449
69.389697 -72.395087
-88.348168 -18.080887
-86.868230 83.672061
70.486842 -73.730055
-87.183319 -18.380983
-87.265893 83.689016
71.632484 -75.143320
-85.899037 -18.679774
-87.564456 83.660325
72.841394 -76.630392
-84.576394 -18.927373
-87.739580 83.528002
74.142459 -78.198845
-83.298472 -19.089253
-87.763915 83.230679
75.567789 -79.862781
-82.122300 -19.152411
-87.619068 82.749072
77.139541 -81.633831
-81.072757 -19.116808
-87.312513 82.114981
78.853741 -83.504009
-80.160209 -18.976755
-86.870829 81.369137
80.669937 -85.428732
-79.398854 -18.706121
-86.325431 80.541147
82.520312 -87.332103
-78.795979 -18.286669
-85.705404 79.651806
84.332970 -89.131715
-78.333918 -17.738119
-85.037521 78.715695
86.049945 -90.759308
-77.973397 -17.115126
-84.352509 77.744095
87.632121 -92.167986
-77.680594 -16.479952
-83.692819 76.747779
89.056674 -93.331619
-77.453210 -15.875451
-83.117784 75.742752
90.313679 -94.243329
-77.311667 -15.321698
-82.710774 74.778549
91.404366 -94.914454
-77.267706 -14.832389
-82.572919 73.961684
92.339926 -95.368260
-77.315683 -14.422879
-82.783040 73.410360
93.136764 -95.623637
-77.454913 -14.087696
-83.366144 73.201063
93.806139 -95.681742
-77.698169 -13.794826
-84.292509 73.355641
94.344555 -95.528212
-78.050774 -13.516724
-85.490914 73.846999
94.734739 -95.145701
-78.493682 -13.253344
-86.865889 74.608689
94.955857 -94.526995
-78.982297 -13.035045
-88.317268 75.543989
94.993864 -93.681130
-79.458874 -12.911248
-89.760707 76.540091
94.847538 -92.633148
-79.877153 -12.924860
-91.141093 77.502703
94.530753 -91.421726
-80.222844 -13.087443
-92.427367 78.400980
94.073021 -90.095630
-80.509691 -13.380493
-93.599063 79.264342
93.519150 -88.706816
-80.768556 -13.762603
-94.643131 80.133760
92.926244 -87.304363
-81.046436 -14.163465
-95.555209 81.024460
92.353953 -85.936794
-81.390227 -14.503487
-96.338118 81.913024
91.846830 -84.651861
-81.820899 -14.729347
-96.998348 82.744293
91.419123 -83.487647
-82.322858 -14.828896
-97.543070 83.443486
91.056269 -82.467797
-82.845682 -14.829946
-97.978839 83.923262
90.730592 -81.604570
-83.311647 -14.793103
-98.310440 84.097278
90.416237 -80.902170
-83.631411 -14.796369
-98.538176 83.919689
90.096046 -80.357847
-83.730355 -14.909562
-98.660517 83.423104
89.762880 -79.962859
-83.574942 -15.165826
-98.686456 82.698899
89.418694 -79.704284
-83.182311 -15.540617
-98.641032 81.847819
89.072159 -79.569303
-82.607720 -15.956482
-98.557944 80.944245
88.734058 -79.550918
-81.916085 -16.321920
-98.468870 80.026361
88.409197 -79.646900
-81.159680 -16.567730
-98.396341 79.102557
88.086192 -79.848720
-80.370480 -16.659323
-98.350956 78.153129
87.733415 -80.131766
-79.557302 -16.597446
-98.330027 77.130773
87.308669 -80.460314
-78.701089 -16.417509
-98.313307 75.987141
86.775465 -80.801999
-77.751084 -16.186126
-98.259473 74.722044
86.113948 -81.138276
-76.634179 -15.988447
-98.119490 73.385018
85.323641 -81.466670
-75.293763 -15.891101
-97.862797 72.038348
84.421263 -81.797075
-73.746678 -15.887407
-97.494865 70.740651
83.437098 -82.147785
-72.098729 -15.889438
-97.056587 69.545701
82.411587 -82.544527
-70.497868 -15.784300
-96.610218 68.501531
81.391532 -83.017959
-69.081151 -15.486249
-96.222805 67.642293
80.422861 -83.594655
-67.946466 -14.955298
-95.952826 66.974048
79.538012 -84.282584
-67.139622 -14.197862
-95.839879 66.470980
78.744577 -85.061808
-66.645965 -13.259406
-95.900887 66.108862
78.025699 -85.891207
-66.386477 -12.215873
-96.137389 65.907433
77.350598 -86.724271
-66.231534 -11.169965
-96.539803 65.902376
76.685427 -87.518583
-66.053672 -10.220976
-97.087170 66.103931
75.999860 -88.236687
-65.800437 -9.407710
-97.755570 66.504628
75.270777 -88.849604
-65.509665 -8.696368
-98.527804 67.100235
74.485981 -89.344871
-65.257782 -8.025764
-99.391975 67.885715
73.648079 -89.730986
-65.107968 -7.351891
-100.329920 68.831498
72.774920 -90.034773
-65.089121 -6.665088
-101.306426 69.864641
71.891097 -90.290021
-65.194719 -5.986129
-102.271740 70.883969
71.009778 -90.518815
-65.385370 -5.354190
-103.180595 71.820811
68.433733 -90.743493
-66.891829 -4.826242
-100.376266 72.714923
67.510953 -91.079769
-66.969970 -4.212359
-101.216369 73.722780
66.520867 -91.338993
-66.962487 -3.785927
-101.889059 74.601502
65.420734 -91.474596
-66.804998 -3.605003
-102.367897 75.298006
64.205510 -91.457154
-66.494601 -3.673395
-102.645928 75.777011
62.910223 -91.280508
-66.100499 -3.933655
-102.739979 76.027239
61.600037 -90.963170
-65.743965 -4.287775
-102.684076 76.034627
60.356946 -90.543124
-65.561817 -4.628589
-102.521288 75.768617
59.269767 -90.071922
-65.669613 -4.864705
-102.303246 75.207603
58.423734 -89.608119
-66.137580 -4.933469
-102.088483 74.387858
57.877665 -89.201805
-66.977158 -4.813218
-101.926154 73.393809
57.628474 -88.867706
-68.139721 -4.527199
-101.843371 72.305090
57.599626 -88.570007
-69.541756 -4.124986
-101.845726 71.176699
57.675996 -88.236859
-71.111037 -3.647999
-101.924637 70.050261
57.745733 -87.789860
-72.801684 -3.115342
-102.068174 68.964891
57.717767 -87.168902
-74.574324 -2.532248
-102.272322 67.950622
57.522753 -86.339882
-76.396431 -1.883613
-102.549845 67.022005
57.113146 -85.292397
-78.252073 -1.127369
-102.927773 66.189178
56.468728 -84.040247
-80.129245 -0.221631
-103.422374 65.493961
55.606762 -82.628113
-81.999942 0.837170
-104.015098 65.021228
54.587949 -81.136250
-83.814287 2.006371
-104.663548 64.853141
53.495954 -79.662300
-85.510380 3.213536
-105.323125 65.033712
52.382648 -78.271248
-87.035788 4.386231
-105.957152 65.563526
51.236530 -76.964951
-88.364315 5.481758
-106.539755 66.394387
50.018629 -75.717373
-89.483346 6.485817
-107.057677 67.423198
48.710047 -74.522467
-90.371471 7.392521
-107.512402 68.508929
47.327357 -73.407127
-91.000929 8.200012
-107.917955 69.506253
45.917051 -72.421525
-91.359780 8.914411
-108.286858 70.315232
44.546861 -71.627029
-91.464498 9.546466
-108.618898 70.917087
43.301310 -71.090012
-91.346755 10.106142
-108.912348 71.347604
42.280093 -70.881313
-91.031201 10.593877
-109.173367 71.655802
41.589527 -71.072056
-90.527944 10.998093
-109.411121 71.884325
41.311639 -71.708912
-89.849069 11.313270
-109.630148 72.045712
41.456401 -72.774267
-89.029672 11.561103
-109.827030 72.099565
41.946965 -74.178778
-88.118663 11.780072
-109.991301 71.967313
42.661539 -75.799639
-87.152478 11.997786
-110.108654 71.560476
43.481691 -77.518024
-86.145443 12.216390
-110.163112 70.815641
44.313443 -79.233546
-85.103644 12.417733
-110.140003 69.748137
45.091494 -80.868044
-84.048321 12.589809
-110.036503 68.460606
45.779610 -82.368963
-83.021526 12.744806
-109.868374 67.093483
46.370393 -83.713535
-82.066602 12.904673
-109.665394 65.784891
46.882868 -84.907925
-81.215637 13.086808
-109.463543 64.643154
47.354092 -85.972038
-80.507449 13.318666
-109.298726 63.724107
47.816674 -86.912683
-80.002640 13.650606
-109.202058 63.030779
48.262430 -87.699246
-79.760807 14.134420
-109.197167 62.519283
48.628601 -88.261411
-79.810525 14.795429
-109.299636 62.112603
48.831231 -88.518689
-80.137891 15.617165
-109.517428 61.758293
48.805201 -88.411075
-80.691149 16.542513
-109.852264 61.471253
48.518642 -87.910536
-81.397609 17.496234
-110.303790 61.290995
47.968997 -87.022077
-82.188220 18.415142
-110.874707 61.243552
47.175121 -85.781847
-83.015918 19.267404
-111.570562 61.335115
46.173587 -84.249784
-83.864798 20.057688
-112.393599 61.548782
45.021193 -82.498041
-84.757765 20.828332
-113.336291 61.844922
43.795345 -80.606967
-85.740582 21.641224
-114.379980 62.160406
42.575345 -78.658121
-86.846327 22.545377
-115.499102 62.409363
41.404449 -76.708848
-88.076022 23.556305
-116.661681 62.517096
40.271989 -74.776453
-89.397299 24.645579
-117.819458 62.474109
39.137878 -72.854296
-90.747933 25.741461
-118.908763 62.316573
37.964106 -70.935940
-92.042466 26.741229
-119.866329 62.070999
36.728602 -69.028471
-93.188468 27.534007
-120.642905 61.740432
35.430629 -67.157888
-94.116744 28.038488
-121.212044 61.321712
34.097960 -65.367818
-94.814517 28.240275
-121.574235 60.827745
32.793121 -63.714932
-95.331059 28.195497
-121.756457 60.279180
31.612719 -62.270212
-95.744611 27.997617
-121.808962 59.676949
30.675365 -61.118513
-96.124370 27.740476
-121.795662 59.000540
30.088501 -60.338523
-96.513417 27.492555
-121.772075 58.252983
29.894723 -59.962723
-96.926356 27.286533
-121.769441 57.492009
30.041244 -59.953310
-97.349938 27.128360
-121.804779 56.781609
30.410122 -60.224868
-97.744028 27.005572
-121.892729 56.144854
30.874103 -60.687329
-98.046479 26.889379
-122.047058 55.567272
31.334457 -61.274914
-98.187872 26.743778
-122.280077 55.030548
31.732378 -61.950683
-98.121519 26.550274
-122.604978 54.530438
32.043752 -62.692054
-97.858273 26.336890
-123.038776 54.058815
32.271771 -63.480478
-97.469178 26.179072
-123.600847 53.592792
32.443504 -64.307153
-97.049326 26.166323
-124.302075 53.119148
32.603629 -65.177430
-96.682500 26.369579
-125.129332 52.668197
32.792350 -66.097347
-96.426100 26.830559
-126.046069 52.296132
33.010400 -67.048495
-96.308562 27.561323
-127.005867 52.042909
33.209101 -67.982386
-96.329808 28.542700
-127.961363 51.918897
33.325600 -68.847989
-96.461474 29.722153
-128.869561 51.916512
33.322114 -69.619806
-96.649829 31.016384
-129.699380 52.024128
33.195955 -70.299445
-96.828721 32.326714
-130.441376 52.223578
32.970006 -70.897120
-96.946974 33.571003
-131.113615 52.487098
32.682323 -71.414808
-96.995457 34.713717
-131.752901 52.795370
32.382040 -71.846954
-97.007461 35.762964
-132.390724 53.170379
32.129422 -72.191780
-97.034447 36.741943
-133.041247 53.674361
31.993119 -72.457520
-97.121343 37.667815
-133.709582 54.367607
32.036133 -72.657266
-97.293600 38.544815
-134.398123 55.281724
32.292297 -72.797320
-97.552967 39.363975
-135.106298 56.416170
32.754026 -72.873978
-97.876261 40.104293
-135.829514 57.730130
33.384330 -72.884553
-98.215632 40.734250
-136.560829 59.127715
34.137142 -72.836063
-98.506047 41.217222
-137.295944 60.468798
34.970189 -72.738033
-98.689602 41.525056
-138.035031 61.608318
35.850677 -72.589786
-98.750245 41.653700
-138.769767 62.456690
36.759018 -72.383088
-98.728809 41.633218
-139.470183 63.014059
37.692904 -72.117197
-98.705209 41.530557
-140.097099 63.330324
38.668586 -71.808302
-98.766350 41.433201
-140.616461 63.462141
39.711517 -71.487021
-98.980185 41.423112
-141.000677 63.459449
40.832545 -71.185543
-99.382814 41.558201
-141.226589 63.351385
42.003586 -70.922636
-99.974679 41.863667
-141.277362 63.123607
46.412207 -70.643649
-99.171793 35.865660
-135.598312 63.148941
47.478062 -70.219108
-100.064142 36.023445
-135.231901 63.128219
48.342673 -69.774306
-101.056968 36.343828
-134.688892 62.873004
48.979179 -69.267225
-102.125687 36.796881
-133.980542 62.352868
49.386900 -68.671746
-103.237573 37.333121
-133.110286 61.609095
49.585346 -67.985521
-104.362519 37.912152
-132.094300 60.732435
49.610051 -67.232202
-105.485780 38.527436
-130.977401 59.822097
49.509778 -66.458971
-106.599492 39.192230
-129.828182 58.958562
49.336767 -65.724107
-107.684057 39.909685
-128.726144 58.192560
49.125028 -65.072419
-108.700044 40.659698
-127.749819 57.546059
48.871657 -64.512037
-109.597701 41.408286
-126.967318 57.012610
48.541896 -64.011718
-110.339597 42.128763
-126.427050 56.557913
48.091665 -63.519497
-110.915022 42.810203
-126.145963 56.141072
47.486324 -62.986650
-111.329198 43.439741
-126.100745 55.756612
46.708848 -62.383331
-111.586103 43.986968
-126.236729 55.439717
45.763352 -61.705761
-111.685703 44.411338
-126.488597 55.231749
44.679270 -60.979684
-111.634739 44.683039
-126.795293 55.160470
43.514817 -60.260473
-111.454601 44.797461
-127.105578 55.237095
42.353671 -59.626844
-111.171868 44.768286
-127.378113 55.454830
41.288450 -59.164083
-110.801680 44.610722
-127.580512 55.783462
40.392390 -58.937136
-110.346841 44.337611
-127.688857 56.165679
39.696962 -58.967135
-109.818495 43.971361
-127.686431 56.527325
39.194657 -59.231876
-109.250323 43.548247
-127.562189 56.808273
38.860354 -59.688133
-108.683291 43.103630
-127.312884 56.983561
38.671433 -60.292598
-108.143766 42.656671
-126.946791 57.044394
38.618558 -61.011019
-107.636031 42.205298
-126.483995 56.978541
38.708693 -61.819417
-107.148910 41.733077
-125.955884 56.778341
38.963816 -62.703176
-106.669110 41.224937
-125.404421 56.454045
39.417824 -63.657521
-106.188312 40.677970
-124.877445 56.029623
40.110552 -64.687584
-105.698027 40.097012
-124.420081 55.527305
41.072761 -65.798633
-105.191096 39.489504
-124.067431 54.958066
42.299529 -66.970931
-104.686237 38.877538
-123.845193 54.334381
43.728055 -68.139424
-104.244609 38.311051
-123.777350 53.696304
45.246226 -69.205735
-103.946804 37.855763
-123.885563 53.103469
46.729695 -70.071841
-103.858680 37.567744
-124.177353 52.601710
48.076338 -70.666110
-104.014582 37.475851
-124.637699 52.213670
49.220184 -70.951404
-104.417102 37.576235
-125.229984 51.948265
50.130567 -70.922448
-105.047537 37.839899
-125.904460 51.804716
50.807980 -70.601173
-105.882444 38.231423
-126.609161 51.771729
51.281552 -70.032155
-106.907011 38.725068
-127.297932 51.827043
51.605705 -69.274056
-108.122424 39.308731
-127.935316 51.948849
51.849590 -68.383789
-109.551735 39.981901
-128.497115 52.144668
52.076064 -67.400301
-111.228164 40.744302
-128.964339 52.452898
52.321233 -66.337972
-113.163581 41.578253
-129.320814 52.908726
52.593171 -65.194359
-115.328489 42.442584
-129.557506 53.526477
52.888215 -63.967223
-117.652725 43.278764
-129.675202 54.300767
53.206102 -62.667004
-120.036304 44.019764
-129.683160 55.204300
53.555235 -61.318895
-122.364932 44.599218
-129.597089 56.184832
53.952190 -59.958939
-124.530516 44.964802
-129.439702 57.172063
54.421059 -58.629726
-126.454315 45.094924
-129.241164 58.097067
54.993554 -57.377937
-128.101209 45.002495
-129.031607 58.927063
55.706547 -56.252770
-129.474010 44.719923
-128.828520 59.689902
56.591917 -55.300311
-130.594119 44.287463
-128.633549 60.446009
57.657428 -54.548991
-131.485094 43.745200
-128.436036 61.246957
58.870891 -53.994492
-132.167291 43.124613
-128.215670 62.116116
60.164971 -53.600582
-132.659012 42.445475
-127.945428 63.041767
61.460275 -53.315948
-132.977618 41.717126
-127.595929 63.979503
62.688374 -53.092398
-133.138370 40.940869
-127.140707 64.858389
63.804436 -52.895890
-133.151906 40.111591
-126.561421 65.588661
64.791071 -52.711726
-133.023366 39.216128
-125.850504 66.089662
65.657448 -52.547140
-132.757203 38.234137
-125.009122 66.344699
66.434944 -52.431423
-132.366761 37.167445
-124.049441 66.415343
67.168517 -52.410405
-131.879488 36.076111
-123.001645 66.390977
67.903054 -52.532259
-131.333199 35.065997
-121.911401 66.341804
68.668033 -52.827623
-130.770283 34.249180
-120.830380 66.294074
69.469513 -53.295749
-130.234354 33.715786
-119.807640 66.229223
70.295403 -53.906463
-129.766657 33.521885
-118.884272 66.097872
71.127544 -54.613078
-129.399007 33.685289
-118.090605 65.828932
71.950406 -55.364891
-129.143510 34.182230
-117.444132 65.341069
72.753534 -56.114718
-128.984371 34.941274
-116.947606 64.580293
73.530277 -56.822856
-128.881448 35.849977
-116.593153 63.564433
74.275763 -57.459891
-128.791809 36.797466
-116.375401 62.375445
74.985054 -58.009257
-128.698305 37.723756
-116.299881 61.118965
75.650710 -58.467067
-128.619381 38.631042
-116.379394 59.888887
76.258551 -58.835149
-128.592886 39.556965
-116.624590 58.750950
76.782102 -59.108518
-128.655203 40.543271
-117.036183 57.745800
77.181644 -59.267271
-128.831635 41.620138
-117.601688 56.889391
77.412884 -59.280743
-129.135891 42.801706
-118.295915 56.168741
77.439987 -59.118964
-129.571912 44.080319
-119.083913 55.555165
77.244567 -58.762588
-130.134912 45.415761
-119.926080 55.043141
76.828558 -58.208271
-130.811988 46.737118
-120.782755 54.663569
76.213841 -57.471013
-131.583949 47.964189
-121.616668 54.452598
75.442102 -56.585681
-132.430250 49.033082
-122.399448 54.431055
74.574371 -55.606491
-133.337041 49.918528
-123.118710 54.603943
73.685995 -54.600553
-134.301614 50.642391
-123.776631 54.961631
72.854359 -53.633394
-135.325609 51.257245
-124.381711 55.473054
72.143714 -52.752217
-136.403139 51.817597
-124.941089 56.076992
71.598123 -51.980151
-137.514145 52.358292
-125.457277 56.688640
71.245795 -51.325454
-138.624170 52.884784
-125.931164 57.234034
71.105910 -50.793918
-139.687564 53.376071
-126.367018 57.678963
71.191348 -50.395050
-140.652531 53.795458
-126.767990 58.007183
71.507900 -50.142698
-141.467149 54.097627
-127.129032 58.192413
72.052744 -50.052769
-142.084662 54.230385
-127.438126 58.201333
72.814442 -50.139457
-142.470154 54.140280
-127.682272 58.014142
73.774646 -50.411239
-142.613311 53.791305
-127.850057 57.637578
74.908269 -50.865687
-142.540601 53.185343
-127.926287 57.097314
76.177591 -51.479491
-142.312088 52.361222
-127.883522 56.421301
77.521954 -52.195752
-142.004380 51.376439
-127.685518 55.637726
78.855921 -52.923089
-141.693599 50.293874
-127.309933 54.789548
80.085643 -53.555826
-141.444517 49.174039
-126.761622 53.928093
80.220160 -56.807717
-138.352497 47.824248
-126.195517 52.812087
80.913062 -56.913979
-138.260315 46.792484
-125.374449 51.891486
81.343543 -56.712401
-138.337408 45.822845
-124.460362 51.044564
81.548470 -56.222730
-138.580909 44.915548
-123.467049 50.286399
81.587200 -55.488657
-138.971649 44.064518
-122.406718 49.629090
81.533061 -54.571353
-139.486039 43.276413
-121.305890 49.103284
81.464335 -53.543190
-140.105191 42.587332
-120.224343 48.768805
81.450220 -52.474912
-140.810580 42.049756
-119.251844 48.694131
81.533031 -51.415355
-141.576722 41.699715
-118.474037 48.914201
81.720434 -50.379942
-142.371589 41.536745
-117.942793 49.411487
81.998340 -49.362812
-143.162884 41.526359
-117.668619 50.142963
82.350331 -48.359361
-143.923212 41.618106
-117.624868 51.064688
82.767115 -47.379772
-144.628980 41.763627
-117.752222 52.112440
83.246156 -46.448258
-145.255962 41.915619
-117.962770 53.188781
83.788203 -45.594421
-145.779970 42.019189
-118.154685 54.182857
84.395618 -44.847163
-146.185690 42.023649
-118.249141 55.011535
85.073408 -44.234408
-146.478773 41.909017
-118.227461 55.650572
85.829630 -43.784031
-146.689258 41.692699
-118.122298 56.119846
86.671109 -43.518940
-146.861686 41.406911
-117.979782 56.447467
87.596171 -43.444864
-147.043133 41.073022
-117.836336 56.661681
88.592406 -43.542024
-147.276512 40.694148
-117.713198 56.801593
89.642050 -43.772353
-147.594157 40.267289
-117.614835 56.904136
90.728336 -44.095140
-148.009026 39.799909
-117.525897 56.982246
91.838206 -44.474611
-148.511566 39.308539
-117.410757 57.017603
92.962186 -44.878629
-149.075164 38.803003
-117.225560 56.969819
94.093113 -45.278415
-149.664394 38.277665
-116.947231 56.807127
95.224641 -45.652046
-150.245544 37.718599
-116.595952 56.539027
96.349814 -45.988613
-150.800217 37.124082
-116.227640 56.217428
97.459446 -46.288248
-151.334380 36.518078
-115.910390 55.915968
98.539652 -46.553204
-151.874854 35.938549
-115.701981 55.710318
99.567541 -46.773161
-152.457420 35.418941
-115.636365 55.656128
100.508056 -46.920417
-153.112067 34.988840
-115.720571 55.768075
101.317700 -46.960615
-153.851178 34.686288
-115.937760 56.015945
101.953187 -46.863131
-154.671206 34.553376
-116.253371 56.335327
102.378218 -46.603764
-155.562047 34.614359
-116.626311 56.651251
102.566014 -46.165871
-156.511163 34.856253
-117.021169 56.903849
102.499987 -45.543882
-157.503004 35.224910
-117.411646 57.056365
102.175597 -44.749033
-158.521111 35.639782
-117.783593 57.098704
101.604334 -43.813640
-159.556797 36.022665
-118.142062 57.051973
100.816900 -42.788516
-160.617790 36.324744
-118.507206 56.950172
99.858734 -41.729669
-161.723675 36.533517
-118.898526 56.818355
98.774230 -40.676914
-162.886239 36.666662
-119.322222 56.666881
97.592696 -39.640752
-164.090915 36.765551
-119.768722 56.490385
96.331874 -38.610471
-165.296732 36.879060
-120.219474 56.274444
95.010973 -37.573176
-166.449711 37.039778
-120.658627 56.015093
93.658491 -36.528233
-167.494854 37.251488
-121.075823 55.729989
92.313399 -35.493177
-168.382804 37.492546
-121.454979 55.443287
91.024061 -34.503624
-169.074701 37.724631
-121.769575 55.168691
89.846904 -33.609294
-169.549103 37.904048
-121.995451 54.906531
88.843301 -32.867543
-169.810226 37.997800
-122.125713 54.655809
88.071870 -32.336463
-169.887329 37.999228
-122.167730 54.426055
87.574910 -32.066274
-169.815798 37.935016
-122.125856 54.225065
87.362891 -32.081852
-169.616744 37.855962
-121.988983 54.044542
87.409536 -32.365960
-169.299575 37.809092
-121.735403 53.872813
87.664407 -32.868059
-168.875807 37.812022
-121.348954 53.721071
88.070972 -33.529317
-168.365000 37.849006
-120.822453 53.618381
88.577476 -34.299170
-167.792944 37.880172
-120.148000 53.583072
89.139655 -35.138705
-167.188136 37.849640
-119.312849 53.600524
89.719521 -36.017633
-166.580288 37.691743
-118.305226 53.618780
90.284177 -36.911734
-166.001789 37.343292
-117.126781 53.577925
90.806154 -37.804207
-165.488425 36.768074
-115.802752 53.446486
91.263662 -38.687815
-165.072476 35.981273
-114.375557 53.226372
91.636793 -39.557150
-164.772596 35.046338
-112.889428 52.936727
91.897343 -40.387078
-164.592661 34.041895
-111.393630 52.609696
92.000685 -41.116708
-164.527195 33.031041
-109.958954 52.296435
91.892313 -41.659099
-164.566272 32.052462
-108.669682 52.055842
91.523292 -41.926206
-164.698778 31.122915
-107.596690 51.931375
90.860271 -41.847661
-164.914686 30.239386
-106.778112 51.938182
89.887074 -41.377881
-165.207138 29.379056
-106.210613 52.063170
88.602595 -40.496913
-165.574071 28.502188
-105.850469 52.267847
87.019592 -39.212128
-166.016632 27.568788
-105.627381 52.500527
85.166006 -37.564446
-166.532794 26.572531
-105.466657 52.718940
83.086586 -35.632223
-167.112572 25.565311
-105.310266 52.904877
80.840591 -33.520188
-167.740187 24.641638
-105.142286 53.068805
78.494564 -31.333939
-168.397667 23.899824
-105.002318 53.244260
76.116776 -29.158753
-169.066678 23.412009
-104.949944 53.460360
73.779013 -27.059718
-169.730315 23.211634
-105.021973 53.726886
71.559437 -25.094362
-170.375189 23.292209
-105.219598 54.041122
69.538849 -23.320348
-170.991764 23.610515
-105.511071 54.385933
67.791335 -21.796114
-171.569148 24.093715
-105.836456 54.723293
66.374862 -20.580614
-172.083312 24.652662
-106.114866 54.995350
65.327245 -19.733465
-172.489574 25.200617
-106.263279 55.138373
64.670023 -19.311554
-172.734999 25.674528
-106.236158 55.114042
64.416046 -19.361322
-172.782907 26.053697
-106.063915 54.937733
64.569650 -19.905336
-172.625144 26.359074
-105.835831 54.664729
65.112783 -20.921883
-172.276872 26.629300
-105.643689 54.357408
65.989698 -22.332940
-171.766492 26.896263
-105.549310 54.079219
67.110053 -24.018224
-171.128093 27.174701
-105.580439 53.885138
68.367219 -25.844226
-170.394889 27.462576
-105.734794 53.800414
69.655812 -27.687486
-169.591517 27.746109
-105.982293 53.813213
70.882958 -29.446427
-168.727845 28.003330
-106.264903 53.877716
71.976201 -31.046035
-167.799605 28.200736
-106.505499 53.926624
72.890425 -32.441359
-166.795927 28.290146
-106.645027 53.901775
73.611883 -33.621170
-165.710681 28.224470
-106.688842 53.787399
74.153550 -34.605043
-164.556227 27.991978
-106.703206 53.610703
74.536352 -35.424912
-163.370107 27.636475
-106.773110 53.420598
74.761404 -36.093859
-162.205471 27.238238
-106.966884 53.265640
74.796690 -36.587659
-161.114746 26.878120
-107.317704 53.171939
74.592659 -36.858358
-160.138173 26.615597
-107.816004 53.134060
74.106777 -36.860340
-159.298099 26.484751
-108.408626 53.118017
74.478043 -37.051319
-156.231199 25.462445
-108.994271 53.632508
73.701584 -36.866062
-155.645632 25.588492
-109.481194 53.560511
72.644114 -36.430775
-155.153385 25.850260
-109.853026 53.330556
71.342513 -35.804824
-154.688223 26.247512
-110.126602 52.944839
69.859271 -35.077649
-154.191459 26.744530
-110.330111 52.432644
68.281346 -34.366093
-153.620715 27.292947
-110.498230 51.854704
66.708465 -33.794166
-152.958731 27.861359
-110.663167 51.286912
65.224721 -33.447609
-152.217354 28.442151
-110.842510 50.791793
63.867472 -33.329173
-151.432530 29.028846
-111.032918 50.400469
62.625840 -33.364267
-150.653037 29.593171
-111.212922 50.110239
61.464328 -33.454787
-149.918236 30.103445
-111.356499 49.899455
60.344319 -33.535893
-149.232208 30.575607
-111.447616 49.749920
59.237136 -33.586624
-148.576288 31.060741
-111.474117 49.651634
58.132293 -33.609886
-147.936995 31.588371
-111.413201 49.594728
57.042416 -33.623933
-147.310119 32.147246
-111.234717 49.569743
56.004227 -33.662601
-146.695842 32.695276
-110.916191 49.574623
55.074330 -33.773083
-146.100005 33.179218
-110.449833 49.620190
54.315238 -34.002365
-145.541589 33.554600
-109.835802 49.721914
53.762770 -34.362841
-145.056582 33.790149
-109.072157 49.884940
53.390850 -34.797291
-144.689322 33.853631
-108.156290 50.101618
53.121271 -35.200688
-144.471908 33.717760
-107.104121 50.368259
52.872023 -35.491027
-144.404822 33.406024
-105.963240 50.698028
52.589136 -35.634890
-144.463019 32.984288
-104.794747 51.104531
52.249456 -35.625699
-144.611460 32.502526
-103.646441 51.576450
51.852924 -35.471222
-144.807513 31.973341
-102.542687 52.074226
51.415535 -35.192262
-144.998982 31.375119
-101.491771 52.550467
50.966066 -34.824186
-145.126920 30.660827
-100.499381 52.971173
50.545595 -34.417694
-145.136908 29.772913
-99.570606 53.321087
50.202420 -34.030362
-144.996086 28.661498
-98.699232 53.592196
49.971513 -33.699791
-144.704294 27.295035
-97.872493 53.783116
49.847326 -33.417604
-144.289154 25.672143
-97.097445 53.916934
49.784491 -33.147163
-143.789806 23.852649
-96.401294 54.031178
49.726934 -32.857026
-143.244503 21.953002
-95.803608 54.146175
49.631761 -32.528412
-142.686123 20.094699
-95.300403 54.266683
49.477608 -32.156122
-142.138543 18.373514
-94.861580 54.391953
49.264919 -31.750560
-141.613140 16.850587
-94.432287 54.498744
49.014997 -31.339167
-141.107812 15.548917
-93.941847 54.540170
48.770084 -30.966573
-140.610686 14.453306
-93.323763 54.468021
48.592583 -30.690769
-140.110144 13.519380
-92.546227 54.262347
48.556706 -30.569859
-139.609119 12.696200
-91.647033 53.956843
48.723880 -30.641092
-139.130033 11.959781
-90.730568 53.628733
49.113405 -30.915118
-138.695665 11.350345
-89.912044 53.349028
49.701599 -31.385717
-138.310429 10.958131
-89.273999 53.159618
50.448032 -32.035100
-137.966330 10.855803
-88.855554 53.092781
51.315357 -32.840294
-137.651646 11.064529
-88.654245 53.166353
52.273633 -33.777247
-137.352285 11.556216
-88.630853 53.358909
53.300065 -34.822208
-137.049981 12.263600
-88.717613 53.607177
54.381356 -35.953787
-136.721020 13.087934
-88.836470 53.826145
55.518984 -37.156791
-136.338520 13.906145
-88.937225 53.953250
56.732485 -38.427157
-135.879763 14.586314
-89.034347 53.990849
58.050995 -39.777018
-135.332307 15.027618
-89.190859 53.989665
59.485087 -41.227850
-134.689583 15.212669
-89.470137 53.999296
60.995164 -42.772266
-133.949000 15.197454
-89.907532 54.057650
62.494521 -44.349914
-133.116632 15.051327
-90.503404 54.200959
63.884096 -45.871856
-132.205153 14.823317
-91.221708 54.439019
65.081902 -47.252395
-131.228642 14.536533
-91.988242 54.733015
66.035714 -48.424587
-130.199348 14.189695
-92.692571 54.997010
66.726760 -49.344663
-129.126586 13.757202
-93.208273 55.120615
67.169709 -49.992087
-128.017444 13.188081
-93.442957 55.017106
67.409515 -50.367704
-126.879551 12.406743
-93.377978 54.662105
67.513595 -50.494931
-125.722876 11.334732
-93.059013 54.091132
67.556696 -50.426746
-124.556586 9.960899
-92.569643 53.386731
67.596040 -50.226353
-123.395888 8.386339
-92.005322 52.663036
67.647903 -49.917742
-122.276644 6.770590
-91.448350 52.032987
67.691967 -49.477856
-121.249828 5.265510
-90.949633 51.575457
67.697891 -48.872379
-120.365493 3.983880
-90.520206 51.318401
67.643869 -48.084751
-119.661196 2.990298
-90.138963 51.240980
67.519999 -47.123677
-119.156003 2.302645
-89.787765 51.306839
67.325394 -46.018375
-118.847541 1.891160
-89.482553 51.502610
67.066576 -44.811208
-118.710495 1.670155
-89.251920 51.828838
66.760373 -43.559713
-118.697451 1.519393
-89.112046 52.284083
66.440351 -42.352113
-118.748904 1.356647
-89.075053 52.872979
66.159132 -41.302990
-118.814590 1.169912
-89.158178 53.602736
65.972143 -40.513078
-118.868728 0.981768
-89.372271 54.465889
65.902116 -40.023600
-118.908216 0.825890
-89.704943 55.427670
65.922125 -39.804154
-118.939752 0.736112
-90.118135 56.426701
65.980079 -39.786890
-118.967786 0.734777
-90.565219 57.399437
66.029989 -39.905479
-118.988907 0.819118
-91.009640 58.317080
66.045814 -40.110810
-118.990490 0.950504
-91.418134 59.185857
66.023426 -40.369895
-118.950210 1.054928
-91.747358 60.013319
65.978510 -40.663085
-118.835918 1.037733
-91.950535 60.784898
65.944332 -40.992608
-118.608852 0.824656
-91.997591 61.461464
65.970610 -41.394813
-118.231855 0.402969
-91.891568 62.001308
66.119659 -41.931077
-117.680867 -0.186736
-91.667215 62.376912
66.451446 -42.659888
-116.958282 -0.868204
-91.374767 62.566326
66.994899 -43.599686
-116.098234 -1.541069
-91.064262 62.547487
67.728559 -44.705701
-115.157091 -2.112439
-90.774465 62.320402
68.596274 -45.889819
-114.197144 -2.531376
-90.523334 61.927529
69.537887 -47.059237
-113.271692 -2.796342
-90.305659 61.428994
70.505759 -48.137384
-112.412553 -2.951582
-90.096306 60.864087
71.466203 -49.068016
-111.621928 -3.082763
-89.853461 60.234019
72.396008 -49.821458
-110.878221 -3.281003
-89.526180 59.511559
73.280662 -50.406130
-110.155632 -3.582201
-89.071096 58.665830
74.115604 -50.860969
-109.431488 -3.973729
-88.472861 57.678078
74.908603 -51.238136
-108.686430 -4.436869
-87.750362 56.545235
75.677901 -51.593222
-107.915269 -4.959919
-86.937789 55.289426
76.439889 -51.970754
-107.134387 -5.544613
-86.058650 53.971206
77.192148 -52.384771
-106.373974 -6.201605
-85.123677 52.664858
77.910511 -52.813814
-105.663226 -6.943387
-84.144659 51.418731
78.562681 -53.213382
-105.019572 -7.791549
-83.140594 50.241862
76.520415 -50.502930
-110.734226 -3.653973
-84.911027 49.543624
76.982007 -50.683068
-110.231218 -4.613724
-84.000090 48.380382
77.357589 -50.747596
-109.768199 -5.628488
-83.100051 47.268079
77.640659 -50.690027
-109.357740 -6.614760
-82.233866 46.202143
77.842822 -50.525210
-109.009146 -7.498735
-81.443215 45.200359
77.994869 -50.288681
-108.730732 -8.234723
-80.787929 44.333329
78.138401 -50.027477
-108.534115 -8.800203
-80.333843 43.712073
78.308717 -49.780775
-108.435591 -9.182667
-80.138673 43.438598
78.520155 -49.561013
-108.451722 -9.379713
-80.239647 43.564506
78.765204 -49.351628
-108.592382 -9.406442
-80.644070 44.082064
79.025246 -49.122462
-108.857316 -9.291769
-81.323383 44.948652
79.281894 -48.848093
-109.238707 -9.060740
-82.212505 46.100517
79.524324 -48.518295
-109.723612 -8.727356
-83.214419 47.433390
79.753608 -48.140824
-110.290246 -8.312459
-84.211246 48.810609
79.983924 -47.741187
-110.903858 -7.860975
-85.088720 50.112796
80.239801 -47.359196
-111.519574 -7.437531
-85.769437 51.283686
80.550478 -47.040804
-112.091878 -7.109437
-86.227752 52.328309
80.942255 -46.825834
-112.584763 -6.933046
-86.475369 53.279013
81.428923 -46.733145
-112.975521 -6.950524
-86.537261 54.164799
82.003987 -46.749238
-113.251181 -7.195132
-86.435847 54.999435
82.641391 -46.830204
-113.404960 -7.693026
-86.184400 55.782857
83.305377 -46.918221
-113.437979 -8.454052
-85.783625 56.497270
83.961628 -46.962369
-113.359685 -9.465356
-85.219791 57.100382
84.582819 -46.932341
-113.181135 -10.697616
-84.472730 57.537845
85.148874 -46.820753
-112.907850 -12.109550
-83.535072 57.765056
85.646861 -46.638907
-112.538737 -13.650452
-82.422707 57.755767
86.073248 -46.412067
-112.071658 -15.267323
-81.173435 57.504828
86.436576 -46.174513
-111.512648 -16.909105
-79.848551 57.038365
86.755088 -45.959355
-110.882668 -18.528673
-78.527257 56.415038
87.045873 -45.781065
-110.217010 -20.088388
-77.286323 55.708213
87.313593 -45.624347
-109.558754 -21.560875
-76.176584 54.978988
87.551006 -45.457952
-108.949537 -22.916122
-75.208277 54.259462
87.748901 -45.262833
-108.417941 -24.113652
-74.357112 53.560688
87.905295 -45.046864
-107.970830 -25.109608
-73.597287 52.894695
88.030329 -44.841646
-107.593158 -25.865033
-72.929430 52.286474
88.147681 -44.693685
-107.253773 -26.358482
-72.365661 51.759501
88.293735 -44.657633
-106.913742 -26.596840
-71.902899 51.318853
88.515474 -44.791748
-106.536414 -26.613790
-71.525326 50.957863
88.866689 -45.152842
-106.097733 -26.458987
-71.225980 50.677540
89.399006 -45.787065
-105.591853 -26.184406
-71.013402 50.490864
90.143823 -46.714472
-105.027362 -25.831388
-70.895446 50.407573
91.092133 -47.914671
-104.417428 -25.422566
-70.867353 50.422672
92.190852 -49.328217
-103.773423 -24.962734
-70.925035 50.524237
93.360529 -50.874100
-103.103890 -24.446380
-71.085480 50.711180
94.518218 -52.467643
-102.414002 -23.872467
-71.377270 50.991735
95.592405 -54.030753
-101.703638 -23.259686
-71.811978 51.361169
96.529492 -55.497191
-100.965357 -22.650562
-72.371084 51.786491
97.295893 -56.816573
-100.184462 -22.105795
-73.012950 52.209359
97.878692 -57.958659
-99.342875 -21.693299
-73.691077 52.563659
98.285038 -58.917065
-98.426557 -21.471627
-74.373959 52.798325
98.536326 -59.706813
-97.433916 -21.468055
-75.053774 52.889593
98.651681 -60.347118
-96.381395 -21.662868
-75.740216 52.838715
98.627755 -60.835641
-95.301428 -21.998414
-76.447263 52.672181
98.436293 -61.140723
-94.232266 -22.409052
-77.177848 52.440855
98.042426 -61.218522
-93.206356 -22.846474
-77.914422 52.200740
97.422936 -61.032516
-92.242378 -23.288970
-78.620945 51.991223
96.573711 -60.562425
-91.341457 -23.741563
-79.249921 51.825875
95.510826 -59.807007
-90.487172 -24.232160
-79.750951 51.692406
94.270672 -58.787039
-89.651175 -24.800690
-80.084062 51.559623
92.910286 -57.549705
-88.807599 -25.476244
-80.239509 51.393881
91.505595 -56.170761
-87.952762 -26.251526
-80.252100 51.181805
90.143428 -54.748153
-87.115013 -27.080476
-80.187723 50.948732
88.905703 -53.383223
-86.346110 -27.900453
-80.107854 50.759395
87.853204 -52.156658
-85.703271 -28.651612
-80.051951 50.692183
87.020906 -51.116706
-85.232220 -29.286382
-80.044314 50.808402
86.424361 -50.284789
-84.955353 -29.776636
-80.102212 51.138118
86.065687 -49.665169
-84.866248 -30.119357
-80.237769 51.678378
85.934646 -49.250655
-84.930907 -30.338107
-80.457005 52.394786
86.008545 -49.027642
-85.097172 -30.476068
-80.758793 53.224134
86.254596 -48.983434
-85.313046 -30.576719
-81.134256 54.081871
86.634393 -49.112664
-85.545891 -30.660906
-81.566016 54.883508
87.107848 -49.417659
-85.787666 -30.720891
-82.029827 55.581065
87.634689 -49.900800
-86.045442 -30.732405
-82.503828 56.181424
88.172709 -50.550085
-86.328280 -30.670110
-82.976080 56.723850
88.673627 -51.324651
-86.636847 -30.520091
-83.439733 57.247760
89.082510 -52.153873
-86.957226 -30.288854
-83.884270 57.776475
89.345433 -52.954338
-87.259076 -30.008947
-84.291004 58.313972
89.420447 -53.652530
-87.498182 -29.739567
-84.632471 58.844958
89.285805 -54.201600
-87.624201 -29.556040
-84.872768 59.333834
88.944287 -54.588637
-87.592483 -29.523553
-84.968181 59.727749
88.423925 -54.832852
-87.372385 -29.671773
-84.873283 59.977409
87.775568 -54.977775
-86.948943 -29.992624
-84.559546 60.068985
87.067577 -55.080767
-86.324833 -30.454421
-84.038251 60.033863
86.375279 -55.199091
-85.521481 -31.017286
-83.365977 59.932966
85.763814 -55.371939
-84.574266 -31.644772
-82.626007 59.832916
85.272306 -55.607174
-83.524045 -32.312907
-81.901549 59.785399
84.912470 -55.885177
-82.409144 -33.017571
-81.256128 59.815439
84.682093 -56.177448
-81.260175 -33.776954
-80.722910 59.917120
84.580567 -56.465402
-80.100224 -34.620819
-80.300411 60.055678
84.616322 -56.749105
-78.950210 -35.563502
-79.957962 60.182200
84.805236 -57.044640
-77.832687 -36.581525
-79.652466 60.259298
85.165715 -57.376142
-76.771518 -37.620288
-79.340747 60.270121
85.715231 -57.769603
-75.794585 -38.614820
-78.982689 60.207485
86.467783 -58.248578
-74.939485 -39.499678
-78.553333 60.074425
87.428843 -58.826528
-74.252038 -40.213615
-78.057559 59.892912
88.586999 -59.493936
-73.774270 -40.710340
-77.524649 59.696813
89.908966 -60.210523
-73.530753 -40.971574
-76.986653 59.512232
91.345486 -60.916447
-73.522559 -41.011076
-76.462236 59.345209
92.843295 -61.555632
-73.731399 -40.858814
-75.959758 59.189015
94.352957 -62.090426
-74.128838 -40.530752
-75.498419 59.049715
92.567237 -59.063390
-74.982764 -39.989648
-78.073992 60.895981
94.034076 -59.326650
-75.552312 -39.290732
-78.030451 61.022196
95.446563 -59.497980
-76.220002 -38.424800
-78.051328 61.207074
96.796482 -59.610993
-76.940245 -37.421126
-78.163486 61.468315
98.088577 -59.715544
-77.668865 -36.330360
-78.392280 61.814637
99.327089 -59.860423
-78.377914 -35.207694
-78.771650 62.253368
100.490529 -60.060653
-79.058974 -34.104897
-79.341197 62.786934
101.522058 -60.283181
-79.713752 -33.071117
-80.135950 63.402832
102.351129 -60.470444
-80.345662 -32.146417
-81.180494 64.071936
102.919364 -60.568154
-80.960527 -31.341956
-82.486308 64.763093
103.191037 -60.535049
-81.565547 -30.634423
-84.041653 65.458950
103.153462 -60.344885
-82.159142 -29.990688
-85.799204 66.149329
102.815104 -59.988737
-82.722132 -29.392783
-87.676871 66.814585
102.204045 -59.478353
-83.217514 -28.845286
-89.570499 67.421334
101.366076 -58.849422
-83.598359 -28.370733
-91.372164 67.930491
100.359639 -58.160129
-83.822046 -27.998648
-92.992045 68.309615
99.244382 -57.477420
-83.865178 -27.752852
-94.378940 68.542435
98.065785 -56.850650
-83.729790 -27.642971
-95.528596 68.632144
96.848895 -56.292784
-83.438023 -27.658949
-96.468256 68.603490
95.608575 -55.789646
-83.021450 -27.765423
-97.220238 68.506040
94.362915 -55.323753
-82.511418 -27.907533
-97.779868 68.404614
93.137096 -54.888280
-81.933698 -28.031343
-98.130966 68.356249
91.959624 -54.488350
-81.306598 -28.101518
-98.270021 68.394033
90.857382 -54.138965
-80.640186 -28.108259
-98.215997 68.523456
89.853128 -53.864891
-79.937005 -28.066618
-98.009541 68.725157
88.966005 -53.701355
-79.197014 -28.010209
-97.709858 68.960951
88.212815 -53.690656
-78.427696 -27.979546
-97.391041 69.183802
87.605111 -53.869722
-77.653034 -28.007119
-97.130970 69.353155
87.140086 -54.252006
-76.911315 -28.101962
-96.986121 69.454324
86.794582 -54.819156
-76.242024 -28.240905
-96.971397 69.508964
86.532414 -55.530215
-75.673453 -28.380225
-97.070369 69.561256
86.317293 -56.337090
-75.217214 -28.479509
-97.254525 69.653369
86.119792 -57.195776
-74.866697 -28.517074
-97.489000 69.809355
85.919281 -58.072976
-74.597336 -28.494245
-97.731292 70.028258
85.705651 -58.950198
-74.369734 -28.434711
-97.930847 70.281458
85.482133 -59.825446
-74.136652 -28.382268
-98.031126 70.512502
85.266744 -60.711196
-73.854050 -28.394692
-97.974044 70.642899
85.087047 -61.626147
-73.493544 -28.526168
-97.708235 70.592365
84.964496 -62.578687
-73.048643 -28.795249
-97.204836 70.316210
84.896621 -63.548701
-72.530391 -29.162804
-96.476755 69.833954
84.855238 -64.485440
-71.959175 -29.550868
-95.582708 69.218627
84.802551 -65.326475
-71.358818 -29.881209
-94.610993 68.564309
84.708348 -66.020065
-70.752348 -30.099155
-93.657960 67.960947
84.557450 -66.537136
-70.158318 -30.181343
-92.810515 67.479893
84.349325 -66.873836
-69.586842 -30.138402
-92.133602 67.163784
84.095327 -67.050164
-69.035221 -30.016958
-91.662031 67.018543
83.816185 -67.107925
-68.484900 -29.895035
-91.399608 67.014499
83.539097 -67.106395
-67.904707 -29.856587
-91.332953 67.111328
83.291017 -67.108607
-67.266768 -29.945125
-91.456518 67.300508
83.085604 -67.155283
-66.569338 -30.137957
-91.782905 67.618015
82.910914 -67.244425
-65.844547 -30.368344
-92.330926 68.116362
82.733550 -67.341017
-65.144525 -30.562708
-93.109476 68.835668
82.517798 -67.407028
-64.521594 -30.663203
-94.105950 69.789196
82.241081 -67.422667
-64.013322 -30.636876
-95.280973 70.958882
81.896599 -67.390917
-63.633581 -30.480020
-96.569598 72.296377
81.489458 -67.333614
-63.367523 -30.220718
-97.888916 73.729608
81.035520 -67.287099
-63.170029 -29.913582
-99.152310 75.180877
80.564675 -67.299490
-62.972977 -29.618688
-100.285048 76.594308
80.124773 -67.425643
-62.709526 -29.373919
-101.230297 77.945272
79.777526 -67.713922
-62.350485 -29.177342
-101.950392 79.223799
79.575313 -68.183903
-61.922982 -28.987211
-102.435629 80.424916
79.528873 -68.806655
-61.494051 -28.741242
-102.712253 81.551752
79.603511 -69.513558
-61.138967 -28.382312
-102.837356 82.613855
79.746690 -70.230270
-60.916826 -27.876497
-102.884506 83.617861
79.911479 -70.901756
-60.858370 -27.219843
-102.931124 84.559795
80.063785 -71.498702
-60.961130 -26.437015
-103.049975 85.426264
80.182274 -72.015252
-61.187928 -25.575903
-103.298439 86.206928
80.258305 -72.465075
-61.471181 -24.702440
-103.702690 86.906198
80.297387 -72.875878
-61.731318 -23.891822
-104.248415 87.532397
80.320118 -73.282270
-61.908402 -23.205059
-104.887584 88.080275
80.356729 -73.720483
-61.982804 -22.665989
-105.554567 88.533518
80.427952 -74.217157
-61.971017 -22.260091
-106.183752 88.879301
80.520242 -74.767998
-61.908765 -21.949751
-106.722964 89.117186
80.584522 -75.335625
-61.831448 -21.694395
-107.138358 89.254627
80.561697 -75.874506
-61.759180 -21.466198
-107.412742 89.297151
80.405464 -76.351944
-61.689661 -21.259987
-107.537935 89.249990
80.090474 -76.753114
-61.596918 -21.101286
-107.498533 89.132728
79.610464 -77.077519
-61.435012 -21.046872
-107.262986 88.980508
78.972480 -77.333665
-61.149509 -21.166303
-106.796776 88.823905
78.192529 -77.536075
-60.696197 -21.509138
-106.079576 88.674657
77.294706 -77.708185
-60.053677 -22.084003
-105.113335 88.525959
76.310070 -77.885512
-59.226667 -22.861017
-103.926570 88.360960
75.265448 -78.103446
-58.250759 -23.779356
-102.578987 88.164352
74.161683 -78.371344
-57.190002 -24.758434
-101.160887 87.930308
72.967130 -78.662667
-56.119792 -25.718916
-99.777764 87.663962
71.638885 -78.933013
-55.106309 -26.605053
-98.520400 87.385028
70.146218 -79.141111
-54.193071 -27.396110
-97.442019 87.133657
68.479358 -79.257894
-53.397796 -28.099615
-96.564211 86.960616
66.648146 -79.267552
-52.721476 -28.728028
-95.893384 86.907296
64.680347 -79.168251
-52.160701 -29.276707
-95.425422 86.993200
62.624992 -78.977421
-51.705409 -29.730175
-95.142774 87.211646
60.557801 -78.737523
-51.332703 -30.080454
-95.012964 87.530249
58.578636 -78.512638
-51.017239 -30.325983
-94.992130 87.895540
56.788223 -78.367408
-50.749688 -30.458335
-95.032403 88.242813
55.249485 -78.335077
-50.540498 -30.459438
-95.089044 88.515063
53.969584 -78.405609
-50.404219 -30.312576
-95.127604 88.692142
52.919040 -78.546011
-50.342143 -30.013106
-95.132592 88.805340
52.059467 -78.724453
-50.340632 -29.568519
-95.108969 88.914933
51.359478 -78.918374
-50.385212 -28.987564
-95.074254 89.079031
50.800359 -79.113791
-50.468626 -28.278157
-95.048810 89.337435
46.706179 -78.010793
-50.684830 -28.466330
-94.867075 91.704261
46.368985 -78.375067
-50.867707 -27.354928
-94.877627 92.288434
46.245221 -78.791335
-51.038630 -26.211555
-94.850468 92.884567
46.365617 -79.301158
-51.140495 -25.142757
-94.757917 93.393210
46.752660 -79.944206
-51.129367 -24.228142
-94.612532 93.773287
47.370844 -80.717023
-50.984449 -23.493173
-94.502888 94.111519
48.100635 -81.548446
-50.706852 -22.928746
-94.544431 94.539132
48.785279 -82.330427
-50.318607 -22.511026
-94.821405 95.141748
49.293979 -82.962550
-49.864246 -22.203110
-95.369468 95.942984
49.548978 -83.374920
-49.400362 -21.962663
-96.177881 96.916207
49.525471 -83.534971
-48.974338 -21.759222
-97.194625 97.995080
49.241896 -83.446284
-48.607115 -21.590513
-98.330416 99.075758
48.752168 -83.145985
-48.287144 -21.489325
-99.467928 100.023325
48.144535 -82.704720
-47.975020 -21.506542
-100.495970 100.726181
47.539187 -82.225084
-47.616596 -21.672836
-101.357492 101.182699
47.059488 -81.818217
-47.163388 -21.987851
-102.044348 101.476812
46.760588 -81.540149
-46.597461 -22.425167
-102.570982 101.703382
46.596496 -81.352529
-45.950465 -22.928880
-102.964146 101.939816
46.487726 -81.172580
-45.297810 -23.422539
-103.254728 102.235108
46.386602 -80.937203
-44.726221 -23.835016
-103.470621 102.602641
46.286816 -80.623687
-44.302449 -24.124757
-103.630613 103.015336
46.208945 -80.242490
-44.059433 -24.290715
-103.738527 103.404649
46.186244 -79.824715
-43.994026 -24.363922
-103.788769 103.685294
46.258258 -79.414470
-44.069317 -24.378080
-103.792864 103.819865
46.474986 -79.070124
-44.222243 -24.360155
-103.783299 103.828169
46.907351 -78.870484
-44.383027 -24.342574
-103.788703 103.732483
47.641117 -78.903438
-44.509063 -24.348274
-103.834460 103.550966
48.721033 -79.210693
-44.615363 -24.365383
-103.953792 103.314418
50.092677 -79.736776
-44.772569 -24.345796
-104.181574 103.062383
51.639977 -80.368741
-45.071736 -24.229500
-104.536008 102.822570
53.251394 -81.002047
-45.586852 -23.970612
-105.003857 102.590983
54.841047 -81.562337
-46.354647 -23.547815
-105.540068 102.331447
56.345688 -82.001001
-47.368848 -22.960243
-106.091636 102.021241
57.721842 -82.288957
-48.581464 -22.228698
-106.620073 101.689002
58.949070 -82.417103
-49.908399 -21.408255
-107.084299 101.363250
60.039226 -82.404006
-51.245250 -20.584422
-107.426676 101.041995
61.046849 -82.306088
-52.500204 -19.843169
-107.588210 100.712731
62.060157 -82.212951
-53.629500 -19.229800
-107.536770 100.381240
63.139233 -82.198784
-54.641989 -18.734105
-107.282952 100.082543
64.237143 -82.255922
-55.571813 -18.312697
-106.871886 99.862947
65.227484 -82.311757
-56.451760 -17.916318
-106.366518 99.756179
65.993598 -82.294934
-57.303573 -17.507180
-105.836698 99.795434
66.465779 -82.160472
-58.138833 -17.076416
-105.346909 100.047882
66.617935 -81.884871
-58.959419 -16.649529
-104.942180 100.573658
66.456400 -81.459602
-59.755624 -16.273278
-104.644026 101.373451
66.010423 -80.891833
-60.507820 -15.999067
-104.452387 102.391149
65.328344 -80.211413
-61.195149 -15.861527
-104.351422 103.535112
64.481241 -79.477209
-61.808400 -15.860768
-104.324178 104.705877
63.565009 -78.772219
-62.361893 -15.960101
-104.371521 105.821624
62.677536 -78.173413
-62.897368 -16.094675
-104.514343 106.824027
61.872774 -77.703921
-63.473300 -16.189258
-104.771267 107.675088
61.152271 -77.324193
-64.145825 -16.184049
-105.134118 108.382500
60.504301 -76.972447
-64.953321 -16.049707
-105.565364 108.998413
59.931290 -76.597693
-65.908765 -15.781994
-106.011328 109.558013
59.450791 -76.169562
-66.999156 -15.395808
-106.411477 110.068335
59.087540 -75.678232
-68.192158 -14.918500
-106.703184 110.519390
58.868797 -75.132190
-69.446546 -14.380101
-106.824890 110.886208
58.826658 -74.557112
-70.720240 -13.808985
-106.720593 111.128426
59.003630 -73.996671
-71.976471 -13.232055
-106.349407 111.195028
59.448864 -73.505946
-73.194404 -12.669273
-105.697022 111.038594
60.187673 -73.121332
-74.378209 -12.126710
-104.780509 110.643954
61.179723 -72.823002
-75.551615 -11.596565
-103.658087 110.062190
62.326760 -72.544295
-76.740426 -11.066892
-102.431801 109.390238
63.522159 -72.217728
-77.956007 -10.541233
-101.215391 108.722385
64.681672 -71.804390
-79.188914 -10.048270
-100.104401 108.131517
65.748186 -71.297419
-80.414390 -9.633522
-99.163712 107.666046
66.688482 -70.711220
-81.603270 -9.344513
-98.419517 107.346697
67.490210 -70.068650
-82.727562 -9.224244
-97.847767 107.157594
68.161459 -69.396094
-83.759769 -9.315156
-97.361691 107.036571
68.731231 -68.724789
-84.678015 -9.657804
-96.821802 106.888075
69.238816 -68.085753
-85.480498 -10.265822
-96.118222 106.653203
69.702724 -67.488173
-86.193504 -11.094911
-95.278881 106.383931
70.097035 -66.900138
-86.860175 -12.061508
-94.431036 106.198339
70.372422 -66.267090
-87.520629 -13.084233
-93.697764 106.193275
70.493509 -65.548972
-88.200368 -14.101697
-93.155723 106.411241
70.453516 -64.734632
-88.910835 -15.070336
-92.832400 106.844675
70.269262 -63.832938
-89.655109 -15.955693
-92.708496 107.448564
69.970638 -62.860940
-90.429122 -16.730139
-92.714234 108.150236
69.591528 -61.842062
-91.216595 -17.384930
-92.725621 108.856912
69.165319 -60.813019
-91.987824 -17.935531
-92.597906 109.476909
68.726395 -59.831310
-92.711049 -18.384215
-92.273796 109.970866
68.310888 -58.971412
-93.371717 -18.688231
-91.842341 110.380347
67.943708 -58.293364
-93.983293 -18.790048
-91.460798 110.794364
67.615992 -57.800356
-94.580056 -18.653031
-91.276451 111.306330
67.290808 -57.447325
-95.202275 -18.275043
-91.387172 111.980251
66.933378 -57.184363
-95.884368 -17.684011
-91.827762 112.833330
66.525878 -56.978757
-96.644735 -16.921835
-92.572828 113.835741
66.064723 -56.816197
-97.477069 -16.031384
-93.544381 114.918850
65.554500 -56.695674
-98.349738 -15.057338
-94.622887 115.986711
65.005045 -56.624314
-99.213671 -14.044092
-95.684668 116.940075
64.434706 -56.617143
-100.013573 -13.017019
-96.667994 117.716855
63.882583 -56.704680
-100.703264 -11.983105
-97.566921 118.296165
63.423841 -56.942188
-101.263797 -10.943435
-98.378236 118.677568
63.155756 -57.392893
-101.712407 -9.890896
-99.103186 118.886928
63.127705 -58.065655
-102.093178 -8.814351
-99.755127 118.976185
63.299012 -58.884499
-102.454299 -7.707885
-100.344010 119.002213
63.589553 -59.744636
-102.824262 -6.569613
-100.860734 119.004900
63.929051 -60.562477
-103.201705 -5.395765
-101.273337 118.993866
64.265573 -61.280226
-103.564767 -4.183662
-101.538442 118.948878
64.561293 -61.856112
-103.885131 -2.942868
-101.636543 118.855111
65.738284 -61.404425
-102.662057 -5.913698
-97.009075 115.179270
65.729811 -61.346761
-102.744700 -5.272738
-96.665844 114.910907
65.743052 -61.211327
-102.707593 -4.780876
-96.293807 114.677598
65.852986 -61.065814
-102.566018 -4.474754
-95.941869 114.490167
66.123430 -60.970573
-102.350134 -4.369590
-95.670099 114.360625
66.570237 -60.940830
-102.094858 -4.451790
-95.535967 114.293121
67.164643 -60.947115
-101.829512 -4.676618
-95.578594 114.276419
67.865154 -60.946541
-101.576233 -4.980014
-95.812684 114.291638
68.636871 -60.903733
-101.353036 -5.303599
-96.233813 114.333988
69.455151 -60.797085
-101.173624 -5.614182
-96.823312 114.413413
70.305403 -60.621494
-101.044462 -5.906127
-97.543710 114.527862
71.183109 -60.391907
-100.963422 -6.195287
-98.335548 114.655341
72.093327 -60.146868
-100.922742 -6.511874
-99.124913 114.762938
73.048760 -59.948888
-100.916537 -6.891068
-99.839485 114.817606
74.062428 -59.872830
-100.949577 -7.359659
-100.424590 114.794257
75.127927 -59.971784
-101.040933 -7.920470
-100.848146 114.676063
76.198594 -60.238529
-101.218615 -8.541625
-101.094652 114.451494
77.196884 -60.608261
-101.508538 -9.162977
-101.160471 114.121611
78.046536 -60.996247
-101.924709 -9.717453
-101.055990 113.710198
78.693722 -61.327346
-102.464947 -10.148675
-100.804541 113.254595
79.111105 -61.547442
-103.112347 -10.419776
-100.432955 112.790991
79.295192 -61.626396
-103.840530 -10.517390
-99.962400 112.346506
79.264838 -61.558754
-104.620911 -10.452478
-99.404779 111.934754
79.062846 -61.364376
-105.430661 -10.258114
-98.765209 111.555847
78.757066 -61.087521
-106.258853 -9.981677
-98.049624 111.201973
78.430595 -60.785123
-107.105599 -9.666582
-97.271872 110.865522
78.149769 -60.493122
-107.971916 -9.327825
-96.456138 110.548864
77.929219 -60.192746
-108.850668 -8.943174
-95.642124 110.279408
77.738393 -59.824430
-109.728064 -8.470528
-94.888556 110.112695
77.537232 -59.332752
-110.589244 -7.875076
-94.257459 110.106858
77.299206 -58.692599
-111.420740 -7.146843
-93.791886 110.294513
77.016408 -57.910661
-112.210280 -6.305027
-93.504204 110.672959
76.697061 -57.017003
-112.946675 -5.396034
-93.373203 111.207082
76.361974 -56.056950
-113.620882 -4.489205
-93.345260 111.836514
76.042821 -55.087808
-114.226739 -3.667661
-93.340826 112.486261
75.781427 -54.180073
-114.758476 -3.007821
-93.274237 113.085775
75.622749 -53.413038
-115.206667 -2.548505
-93.093361 113.598368
75.591532 -52.847441
-115.560127 -2.272766
-92.815373 114.040629
75.665739 -52.488843
-115.812731 -2.125483
-92.513230 114.463704
75.785186 -52.292781
-115.966382 -2.047430
-92.268918 114.916088
75.887535 -52.204777
-116.029017 -1.996092
-92.141591 115.423200
75.930009 -52.185219
-116.011825 -1.951767
-92.157579 115.984215
75.890000 -52.210858
-115.928060 -1.918484
-92.309695 116.574157
75.758481 -52.268736
-115.793118 -1.924043
-92.559089 117.145826
75.536282 -52.353986
-115.623716 -2.015331
-92.841971 117.633657
75.236739 -52.475983
-115.433675 -2.238186
-93.091258 117.969052
74.892962 -52.669461
-115.228733 -2.601968
-93.273435 118.112882
74.560240 -52.994715
-115.009135 -3.062679
-93.405195 118.077929
74.294859 -53.505049
-114.779442 -3.544779
-93.528904 117.912361
74.111964 -54.192491
-114.553621 -3.970904
-93.682047 117.669769
73.977221 -54.979447
-114.352166 -4.278722
-93.882759 117.391421
73.843334 -55.766999
-114.197074 -4.428866
-94.126203 117.099134
73.676881 -56.473222
-114.108620 -4.409713
-94.384403 116.791524
73.461034 -57.041922
-114.103446 -4.239385
-94.607489 116.441212
73.190968 -57.440176
-114.191483 -3.958903
-94.731414 115.999713
72.872767 -57.656248
-114.371129 -3.609715
-94.700679 115.423597
72.527980 -57.699819
-114.628090 -3.209321
-94.495780 114.710599
72.201078 -57.604881
-114.943492 -2.752578
-94.137416 113.902831
71.960155 -57.429335
-115.306031 -2.229107
-93.675222 113.065593
71.875651 -57.233221
-115.718328 -1.632910
-93.179134 112.273615
71.981487 -57.036941
-116.194371 -0.965958
-92.727209 111.601277
72.262038 -56.808789
-116.751515 -0.242904
-92.387536 111.109342
72.678512 -56.498111
-117.402235 0.504564
-92.201824 110.830846
73.193531 -56.064219
-118.148892 1.228946
-92.178202 110.763986
73.777596 -55.480585
-118.982222 1.878383
-92.299436 110.885183
74.408992 -54.729467
-119.882638 2.415932
-92.544914 111.183039
75.075959 -53.802824
-120.822782 2.829393
-92.902479 111.671854
75.781169 -52.712778
-121.770907 3.121544
-93.356996 112.365204
76.544789 -51.502172
-122.696123 3.297799
-93.881251 113.253670
77.401903 -50.244769
-123.574649 3.363841
-94.441593 114.306690
78.386306 -49.024159
-124.393696 3.326733
-95.005180 115.482173
79.497336 -47.887830
-125.151226 3.192062
-95.538212 116.730889
80.680460 -46.815293
-125.853448 2.958069
-95.998334 117.997778
81.851995 -45.740459
-126.512035 2.614079
-96.332753 119.229060
82.936095 -44.594260
-127.139282 2.151467
-96.492499 120.387279
83.881811 -43.330999
-127.739575 1.582513
-96.455412 121.461009
84.664296 -41.939198
-128.303479 0.943559
-96.231188 122.455711
85.281328 -40.443117
-128.811230 0.277313
-95.846964 123.376043
85.751201 -38.899865
-129.241644 -0.382590
-95.334994 124.217514
86.112801 -37.395484
-129.580475 -1.014124
-94.729445 124.969204
86.422554 -36.036541
-129.826403 -1.603269
-94.066836 125.620841
86.738143 -34.924131
-129.993826 -2.142723
-93.382059 126.167477
87.089903 -34.107674
-130.111192 -2.634582
-92.699361 126.608496
87.469903 -33.562456
-130.213804 -3.088472
-92.032365 126.942418
87.853748 -33.225999
-130.330862 -3.505654
-91.404240 127.165928
88.222102 -33.047253
-130.472262 -3.862349
-90.861951 127.282817
88.564371 -33.004415
-130.627204 -4.117322
-90.456277 127.305245
88.875052 -33.096988
-130.774736 -4.234884
-90.213488 127.244760
89.151887 -33.332804
-130.894302 -4.198845
-90.125968 127.106663
89.397293 -33.720999
-130.971985 -4.013186
-90.158651 126.890960
89.621661 -34.272033
-131.004949 -3.696956
-90.261112 126.597517
89.845021 -34.998129
-131.004887 -3.279529
-90.378213 126.231046
90.088777 -35.899080
-130.997575 -2.796937
-90.458485 125.800594
90.352416 -36.928659
-131.015074 -2.283204
-90.470073 125.317171
90.596563 -37.982825
-131.081616 -1.754496
-90.422206 124.800947
90.757805 -38.939077
-131.202703 -1.201476
-90.360055 124.284518
90.775347 -39.697543
-131.367383 -0.603069
-90.331739 123.798816
90.604876 -40.190988
-131.558549 0.051884
-90.364187 123.359098
90.220834 -40.379663
-131.760130 0.753585
-90.457993 122.960414
89.615569 -40.247355
-131.959528 1.472228
-90.591180 122.578805
93.754837 -39.314041
-136.227755 3.181894
-88.909257 122.274232
92.599398 -38.284947
-136.530116 3.794999
-89.175183 121.934830
91.295378 -37.019467
-136.845425 4.284303
-89.329992 121.496929
89.929195 -35.645850
-137.179836 4.626473
-89.359920 120.930529
88.574280 -34.271836
-137.535243 4.823339
-89.298503 120.246936
87.242112 -32.916770
-137.907929 4.904795
-89.219018 119.502049
85.903307 -31.536849
-138.290944 4.913483
-89.192190 118.765926
84.540777 -30.096835
-138.675981 4.885315
-89.258738 118.094032
83.166729 -28.596077
-139.053709 4.840709
-89.425696 117.514507
81.813638 -27.059549
-139.414246 4.784616
-89.670234 117.023584
80.522258 -25.524333
-139.749265 4.709972
-89.943481 116.585724
79.334982 -24.032615
-140.055987 4.602534
-90.176128 116.142408
78.295501 -22.633132
-140.341471 4.447665
-90.295635 115.635093
77.452415 -21.390863
-140.622462 4.240974
-90.264113 115.041402
76.860107 -20.396367
-140.916784 4.000944
-90.109004 114.397895
76.563677 -19.741766
-141.232568 3.768745
-89.900190 113.774363
76.565743 -19.447331
-141.564711 3.589167
-89.705961 113.234828
76.815281 -19.432395
-141.898123 3.492780
-89.571539 112.822873
77.237606 -19.578069
-142.214072 3.490106
-89.515150 112.560834
77.761901 -19.779606
-142.496774 3.573227
-89.528041 112.449738
78.329979 -19.955126
-142.739057 3.718825
-89.574812 112.469555
78.898261 -20.040519
-142.946468 3.890847
-89.599158 112.584992
79.440632 -19.990058
-143.135996 4.047433
-89.548259 112.763500
79.952142 -19.788235
-143.324460 4.160821
-89.415531 113.004429
80.451842 -19.466593
-143.513819 4.239666
-89.251301 113.344102
80.984229 -19.108966
-143.692184 4.323214
-89.122531 113.824228
81.612610 -18.832849
-143.846981 4.454175
-89.078785 114.465984
82.383108 -18.731633
-143.971619 4.659817
-89.143974 115.263602
83.271215 -18.802581
-144.063901 4.946674
-89.317885 116.186708
84.189780 -18.955923
-144.124664 5.300226
-89.577089 117.185088
85.048587 -19.084380
-144.160359 5.684851
-89.873973 118.194594
85.786836 -19.101071
-144.186803 6.046128
-90.141133 119.145194
86.372740 -18.946706
-144.227648 6.324256
-90.316125 119.977629
86.794458 -18.597320
-144.300794 6.485038
-90.379301 120.663143
87.055027 -18.075396
-144.401486 6.544710
-90.356341 121.201677
87.174084 -17.447513
-144.504509 6.557896
-90.285673 121.604068
87.192546 -16.811251
-144.581288 6.586287
-90.196344 121.881216
87.171075 -16.280550
-144.610890 6.678515
-90.103715 122.041335
87.171549 -15.953369
-144.581889 6.862874
-90.010479 122.088497
87.227708 -15.861065
-144.490973 7.144265
-89.905602 122.018681
87.337544 -15.954987
-144.342252 7.502139
-89.761163 121.814241
87.481549 -16.150361
-144.147017 7.893081
-89.537512 121.445224
87.636154 -16.374598
-143.917829 8.268923
-89.213288 120.887822
87.775624 -16.592808
-143.655722 8.608049
-88.822448 120.151690
87.872958 -16.810250
-143.345635 8.928557
-88.443046 119.284905
87.904470 -17.055538
-142.970797 9.271269
-88.155346 118.356937
87.856333 -17.363785
-142.528936 9.678088
-88.018274 117.443594
87.729575 -17.770644
-142.035429 10.180994
-88.062611 116.615767
87.537954 -18.304370
-141.517437 10.797148
-88.287875 115.925333
87.290525 -18.959645
-141.005844 11.524945
-88.659738 115.390537
86.965841 -19.670804
-140.527340 12.341321
-89.111030 114.992605
86.509433 -20.329334
-140.098076 13.205252
-89.557540 114.691871
85.857572 -20.832790
-139.721381 14.070783
-89.936861 114.460474
84.957220 -21.112339
-139.392674 14.901815
-90.235594 114.303534
83.772076 -21.127992
-139.109828 15.675493
-90.469851 114.244221
82.283210 -20.855724
-138.879231 16.375399
-90.659853 114.304222
80.491241 -20.284584
-138.714072 16.987990
-90.824379 114.499204
78.422241 -19.424197
-138.629442 17.504666
-90.980455 114.836584
76.134770 -18.316195
-138.636384 17.922015
-91.138009 115.308372
73.717701 -17.036184
-138.735658 18.237852
-91.291542 115.885339
71.260084 -15.663067
-138.913429 18.446010
-91.419468 116.521673
68.798975 -14.220452
-139.142276 18.534080
-91.505566 117.175573
66.309805 -12.663812
-139.389689 18.489895
-91.570085 117.835393
63.755857 -10.936364
-139.627400 18.313693
-91.662102 118.516788
61.129852 -9.017558
-139.831536 18.020065
-91.823549 119.236465
58.462796 -6.932323
-139.978923 17.630284
-92.073938 119.999211
55.817685 -4.742301
-140.048621 17.168765
-92.416569 120.798253
53.281037 -2.536218
-140.027017 16.664273
-92.846493 121.612984
50.954578 -0.422400
-139.911272 16.147899
-93.349679 122.403059
48.946822 1.477564
-139.709078 15.644366
-93.897245 123.110311
47.363708 3.037034
-139.436573 15.164416
-94.450741 123.676271
46.290706 4.144663
-139.115797 14.712760
-94.987765 124.072727
45.758289 4.743379
-138.768116 14.309200
-95.514457 124.311759
45.719659 4.851034
-138.403640 13.995640
-96.040452 124.418961
46.077174 4.528546
-138.017358 13.819433
-96.556471 124.410138
46.722343 3.844039
-137.596257 13.813832
-97.034220 124.286910
47.554815 2.864153
-137.130505 13.991432
-97.436973 124.040520
48.487328 1.656533
-136.622814 14.347696
-97.729584 123.658767
49.449053 0.289764
-136.093980 14.865491
-97.881744 123.133186
50.391730 -1.172238
-135.583447 15.516634
-97.867935 122.462841
51.298396 -2.681521
-135.143215 16.266656
-97.681210 121.660592
52.191484 -4.223037
-134.823990 17.088712
-97.358765 120.761706
53.126325 -5.824227
-134.656331 17.974883
-96.974641 119.816164
54.142886 -7.515374
-134.638768 18.934526
-96.601442 118.868897
55.197357 -9.247440
-134.743902 19.978111
-96.286633 117.947967
56.170883 -10.886612
-134.931394 21.098820
-96.049148 117.062425
56.941046 -12.287461
-135.155558 22.266328
-95.882481 116.205302
57.423826 -13.340664
-135.370092 23.430697
-95.758559 115.359169
57.579660 -13.981433
-135.534238 24.531311
-95.633969 114.502325
57.409662 -14.185155
-135.619534 25.509883
-95.467590 113.618839
56.951933 -13.962864
-135.613275 26.326068
-95.256048 112.716506
56.278541 -13.361397
-135.516128 26.964135
-95.051740 111.835072
55.491893 -12.469750
-135.336274 27.427143
-94.928955 111.024871
54.714638 -11.418885
-135.085875 27.732425
-94.942327 110.319157
54.060929 -10.348584
-134.780940 27.904874
-95.110082 109.722766
53.594551 -9.346990
-134.439743 27.965650
-95.411893 109.215437
53.318956 -8.428174
-134.079035 27.925771
-95.791362 108.759067
53.211709 -7.572788
-133.711191 27.786947
-96.163160 108.300247
53.254871 -6.770563
-133.343627 27.547438
-96.432067 107.775890
53.440022 -6.030856
-132.979894 27.210280
-96.531310 107.136023
55.085695 -6.238009
-133.293638 27.082299
-96.924974 107.989927
55.499049 -5.686704
-132.895048 26.506172
-96.712217 107.207426
55.958699 -5.192769
-132.501928 25.867759
-96.451183 106.388622
56.474437 -4.819598
-132.112471 25.192322
-96.214249 105.593839
57.074960 -4.659381
-131.732916 24.520974
-96.054651 104.873862
57.780675 -4.787936
-131.374509 23.903102
-95.999374 104.274472
58.549258 -5.184989
-131.048344 23.387605
-96.047734 103.826277
59.273439 -5.730510
-130.761442 23.016821
-96.176149 103.523527
59.839000 -6.284147
-130.515367 22.821713
-96.353539 103.329291
60.163316 -6.739085
-130.306561 22.815310
-96.566287 103.212177
60.199990 -7.029823
-130.127632 22.988520
-96.827951 103.172545
59.933527 -7.125553
-129.970619 23.317106
-97.163092 103.226498
59.376941 -7.028549
-129.833189 23.776466
-97.592783 103.384554
58.574566 -6.780781
-129.724431 24.353280
-98.130227 103.647546
57.607458 -6.472165
-129.665126 25.046500
-98.778121 104.008853
56.589522 -6.233702
-129.682654 25.860887
-99.523649 104.448025
55.631984 -6.186809
-129.803869 26.800440
-100.332403 104.920399
54.784710 -6.362367
-130.048611 27.862274
-101.150594 105.363261
54.027070 -6.691028
-130.425019 29.027148
-101.923946 105.723632
53.316895 -7.074734
-130.927099 30.252355
-102.620692 105.983988
52.625784 -7.436761
-131.535014 31.477325
-103.231143 106.152264
51.944480 -7.729396
-132.218333 32.637664
-103.754205 106.239282
51.277827 -7.929204
-132.940430 33.678440
-104.193338 106.252629
50.641933 -8.034440
-133.661764 34.561646
-104.557829 106.195424
50.068139 -8.067495
-134.342170 35.266234
-104.859660 106.057226
49.612057 -8.081944
-134.943571 35.783680
-105.103826 105.810281
49.354759 -8.161198
-135.433581 36.112749
-105.279520 105.417999
49.368667 -8.376673
-135.789194 36.255103
-105.365682 104.851154
49.648215 -8.707988
-135.999463 36.213703
-105.356644 104.111142
50.093261 -9.029331
-136.066598 35.993676
-105.278163 103.235675
50.577237 -9.191736
-136.005351 35.600926
-105.168972 102.276563
51.006867 -9.091322
-135.840765 35.041088
-105.058621 101.280404
51.335421 -8.685102
-135.604274 34.323325
-104.962431 100.282601
51.553828 -7.982125
-135.329260 33.464804
-104.886316 99.304489
51.680548 -7.030344
-135.047903 32.489535
-104.829028 98.354807
51.757632 -5.908934
-134.789761 31.422717
-104.775761 97.434734
51.853178 -4.729652
-134.581413 30.287748
-104.696209 96.539612
52.061719 -3.637560
-134.445949 29.111643
-104.571830 95.667727
52.478340 -2.780515
-134.401546 27.933632
-104.436387 94.833946
53.132009 -2.228576
-134.459522 26.800532
-104.363973 94.065580
53.951124 -1.928964
-134.622578 25.753051
-104.417745 93.385535
54.824381 -1.775105
-134.883556 24.820381
-104.621667 92.802558
55.665075 -1.684429
-135.225622 24.024126
-104.962717 92.311265
56.423369 -1.613865
-135.625010 23.381015
-105.405621 91.899311
57.076086 -1.545012
-136.055428 22.898482
-105.906508 91.553195
57.617907 -1.471104
-136.492385 22.570368
-106.422684 91.256466
58.059471 -1.395267
-136.916454 22.380284
-106.925480 90.990032
58.431657 -1.338224
-137.315546 22.309575
-107.418752 90.747263
58.791872 -1.348371
-137.686108 22.339543
-107.936691 90.547053
59.218857 -1.496150
-138.032456 22.448447
-108.511745 90.416624
59.772906 -1.824068
-138.363815 22.613405
-109.152212 90.366944
60.438628 -2.277728
-138.690431 22.818097
-109.841415 90.387277
61.131309 -2.722572
-139.021273 23.059199
-110.544005 90.453961
61.759230 -3.026609
-139.363424 23.344336
-111.212372 90.532997
62.263627 -3.106063
-139.721467 23.684045
-111.794546 90.575256
62.624468 -2.927589
-140.096683 24.085087
-112.245580 90.522555
62.853222 -2.497845
-140.486817 24.543747
-112.539601 90.332473
62.985609 -1.854936
-140.887199 25.035921
-112.673875 90.009467
63.079233 -1.065233
-141.293422 25.516474
-112.661483 89.601976
63.216278 -0.225036
-141.704322 25.933940
-112.523812 89.166748
63.502233 0.542328
-142.122842 26.246352
-112.288597 88.745953
64.036458 1.119599
-142.552907 26.431520
-111.989417 88.369403
64.848570 1.463831
-142.993176 26.491263
-111.663495 88.057850
65.875327 1.628020
-143.432599 26.447256
-111.347351 87.811156
67.018092 1.697072
-143.851780 26.330468
-111.072277 87.601195
68.196132 1.732062
-144.228080 26.167921
-110.861533 87.386863
69.356513 1.762680
-144.540799 25.968887
-110.732415 87.151555
70.466118 1.799486
-144.775353 25.722369
-110.703206 86.925171
71.505572 1.844289
-144.926790 25.409813
-110.795467 86.761834
72.469018 1.891970
-145.001758 25.017247
-111.027550 86.709783
73.367468 1.923205
-145.016334 24.542443
-111.406432 86.799882
74.230238 1.893724
-144.988315 24.000274
-111.922318 87.043312
75.095457 1.736734
-144.928124 23.423172
-112.544979 87.425910
75.984058 1.396999
-144.835260 22.853240
-113.221936 87.905301
76.877112 0.875755
-144.701072 22.329680
-113.882233 88.418441
77.726887 0.230263
-144.514192 21.878673
-114.452030 88.903909
78.484961 -0.464425
-144.265854 21.511485
-114.880573 89.328761
79.117197 -1.141055
-143.954291 21.228708
-115.152537 89.690380
79.605569 -1.744850
-143.587975 21.022369
-115.278211 89.999420
79.945646 -2.232689
-143.185771 20.877173
-115.282181 90.270362
80.144446 -2.577832
-142.770920 20.776268
-115.195925 90.515629
80.220386 -2.781809
-142.359540 20.710621
-115.048818 90.737882
80.204597 -2.883500
-141.953315 20.683566
-114.858013 90.926323
80.138768 -2.949377
-141.544576 20.703836
-114.622340 91.056412
80.060808 -3.038511
-141.125984 20.775305
-114.328452 91.096767
79.982129 -3.162717
-140.694367 20.895557
-113.974133 91.028857
79.883408 -3.282548
-140.249011 21.057522
-113.583640 90.860802
79.734928 -3.338402
-139.789062 21.243514
-113.190117 90.615334
79.514972 -3.276982
-139.312417 21.420446
-112.815228 90.313662
79.214476 -3.060369
-138.816023 21.544789
-112.468274 89.967897
78.836297 -2.670435
-138.296458 21.576482
-112.153431 89.578550
78.396779 -2.116376
-137.751162 21.496401
-111.871001 89.139743
77.930591 -1.440960
-137.182653 21.315251
-111.611399 88.640684
77.494825 -0.719410
-136.602981 21.067187
-111.352450 88.063389
77.163895 -0.047822
-136.032363 20.799756
-111.075248 87.393658
77.006907 0.486120
-135.492284 20.567627
-110.791067 86.643350
77.057512 0.842467
-134.998159 20.422677
-110.538733 85.851437
77.308866 1.037994
-134.555341 20.401591
-110.355941 85.062958
77.736644 1.113684
-134.158666 20.519335
-110.262761 84.313931
78.317409 1.101739
-133.794272 20.771262
-110.262786 83.629480
76.875107 0.046282
-134.221175 24.804659
-110.693248 82.834220
77.671415 -0.060750
-133.861159 25.128445
-110.906306 82.435677
78.550596 -0.251128
-133.477517 25.482942
-111.191861 82.129534
79.495905 -0.556901
-133.049048 25.845661
-111.540384 81.910244
80.490808 -1.012163
-132.557736 26.201578
-111.957362 81.773927
81.514000 -1.639137
-131.990493 26.544525
-112.459190 81.733809
82.530153 -2.423965
-131.336004 26.869612
-113.057413 81.808445
83.487729 -3.309376
-130.580335 27.165605
-113.749251 81.998389
84.331593 -4.221109
-129.708664 27.414664
-114.518840 82.278071
85.017692 -5.097586
-128.715579 27.599762
-115.341849 82.600567
85.518759 -5.899522
-127.614059 27.710930
-116.190512 82.905032
85.823296 -6.607622
-126.431936 27.742324
-117.039091 83.124850
85.932814 -7.219549
-125.201565 27.685174
-117.867688 83.199078
85.860298 -7.750094
-123.953478 27.524741
-118.661320 83.090296
85.631354 -8.234815
-122.716161 27.243987
-119.405144 82.799890
85.286267 -8.731862
-121.517952 26.831964
-120.081390 82.356444
84.874733 -9.307330
-120.386984 26.289229
-120.670440 81.788004
84.435576 -9.994725
-119.350457 25.627351
-121.153634 81.110434
83.978013 -10.762274
-118.437310 24.869681
-121.515982 80.331117
83.490176 -11.532869
-117.679296 24.053552
-121.748072 79.450590
82.960590 -12.228372
-117.101533 23.223197
-121.847508 78.459731
82.389314 -12.793889
-116.709764 22.414750
-121.821309 77.342562
81.789116 -13.202351
-116.486071 21.646068
-121.689169 76.093111
81.183972 -13.454282
-116.393620 20.916607
-121.484860 74.742126
80.608641 -13.578875
-116.386649 20.213913
-121.252785 73.363204
80.109663 -13.635336
-116.423047 19.521011
-121.039631 72.045012
79.744127 -13.709601
-116.475949 18.824588
-120.885229 70.865343
79.568253 -13.896502
-116.537831 18.125990
-120.816607 69.886458
79.612071 -14.260593
-116.612586 17.449984
-120.845073 69.152621
79.859671 -14.802590
-116.702055 16.839147
-120.965135 68.678409
80.260044 -15.472903
-116.799365 16.334505
-121.155311 68.440056
80.752762 -16.209307
-116.891214 15.960151
-121.381359 68.384183
81.283350 -16.957713
-116.962947 15.721310
-121.602573 68.458981
81.807487 -17.675900
-117.002919 15.607761
-121.780485 68.642208
82.291291 -18.332881
-117.006328 15.593375
-121.887333 68.936902
82.711832 -18.910190
-116.978261 15.637287
-121.910528 69.354802
83.059249 -19.407143
-116.933497 15.694572
-121.851311 69.908699
83.339064 -19.848385
-116.890415 15.734281
-121.720181 70.606409
83.567841 -20.280224
-116.862397 15.751853
-121.531999 71.439911
83.752876 -20.736801
-116.854984 15.763483
-121.301759 72.377665
83.866820 -21.197440
-116.868433 15.789525
-121.041514 73.367259
83.850577 -21.590775
-116.899363 15.842095
-120.758931 74.353293
83.641335 -21.836352
-116.940212 15.918928
-120.456952 75.302127
83.193623 -21.873507
-116.978412 15.999552
-120.135924 76.204913
82.485700 -21.668143
-116.996811 16.045615
-119.799891 77.062510
81.520132 -21.211892
-116.975897 16.007059
-119.462480 77.877349
80.325704 -20.525054
-116.896678 15.835172
-119.146267 78.648689
78.962347 -19.666534
-116.742647 15.502419
-118.875702 79.365151
77.524986 -18.742593
-116.501668 15.018431
-118.669652 79.999915
76.134817 -17.894989
-116.168384 14.427502
-118.537967 80.512222
74.906181 -17.255048
-115.743784 13.789873
-118.479676 80.860969
73.907427 -16.891782
-115.230645 13.158684
-118.476633 81.032773
73.159653 -16.811765
-114.628541 12.563575
-118.486802 81.056883
72.666657 -17.000511
-113.931697 12.009169
-118.450784 80.984190
72.434488 -17.449990
-113.129336 11.481310
-118.308533 80.860403
72.471858 -18.161626
-112.206010 10.953768
-118.015704 80.715370
72.784345 -19.142755
-111.139750 10.399052
-117.554926 80.564778
73.371885 -20.407833
-109.899735 9.805351
-116.939536 80.414580
74.231258 -21.982069
-108.451225 9.189999
-116.209427 80.259366
75.359720 -23.899561
-106.771598 8.597443
-115.419665 80.081204
76.750356 -26.187444
-104.868027 8.082347
-114.622275 79.864386
78.370095 -28.828327
-102.785107 7.689565
-113.850177 79.619614
80.136422 -31.724947
-100.599588 7.445457
-113.119161 79.383753
81.929267 -34.718533
-98.405195 7.358291
-112.439545 79.192999
83.628778 -37.645793
-96.291786 7.417364
-111.820556 79.059886
85.140378 -40.377655
-94.325093 7.593045
-111.269808 78.969402
86.400215 -42.828991
-92.536398 7.844605
-110.794125 78.892269
87.372580 -44.954656
-90.928864 8.134594
-110.400079 78.797693
88.046944 -46.742242
-89.494061 8.437353
-110.089967 78.655455
88.436497 -48.206742
-88.225975 8.735618
-109.855398 78.439553
88.576601 -49.387745
-87.128660 9.015150
-109.676928 78.145932
88.517790 -50.341505
-86.216609 9.265181
-109.530985 77.802696
88.306584 -51.117331
-85.506058 9.479364
-109.392369 77.447740
87.962932 -51.729419
-85.002295 9.650621
-109.229823 77.098894
87.480736 -52.158876
-84.692320 9.764691
-109.003743 76.742355
86.849830 -52.382646
-84.547959 9.800941
-108.670308 76.339935
86.072398 -52.393607
-84.536721 9.742272
-108.191124 75.844848
85.166193 -52.203710
-84.630023 9.583688
-107.544384 75.216526
84.161634 -51.840137
-84.800760 9.328081
-106.732341 74.433388
83.098869 -51.341753
-85.017544 8.978041
-105.784912 73.506968
82.027230 -50.758823
-85.246387 8.537927
-104.759487 72.489686
81.006671 -50.155151
-85.458767 8.020311
-103.728560 71.457522
80.105641 -49.605371
-85.637561 7.445303
-102.759412 70.480107
79.383722 -49.172787
-85.775611 6.832637
-101.900501 69.605346
78.860108 -48.869993
-85.870093 6.193477
-101.176155 68.858849
78.501475 -48.646220
-85.919255 5.529709
-100.584795 68.243380
78.246501 -48.422254
-85.922909 4.841513
-100.099917 67.735569
78.037046 -48.130876
-85.881378 4.132922
-99.677653 67.291454
77.834817 -47.734572
-85.789920 3.408693
-99.276321 66.871052
77.626838 -47.228547
-85.633840 2.671481
-98.883059 66.472827
77.426364 -46.641080
-85.389691 1.921979
-98.522088 66.140674
77.271492 -46.033667
-85.032857 1.157960
-98.234091 65.932392
77.220839 -45.497816
-84.547403 0.376145
-98.052324 65.891872
77.342416 -45.142242
-83.931739 -0.424283
-97.991534 66.044291
77.688437 -45.061921
-83.196568 -1.240600
-98.045233 66.394274
78.262205 -45.297325
-82.358670 -2.065013
-98.185113 66.917797
79.011390 -45.824987
-81.436428 -2.880632
-98.363005 67.558143
79.858810 -46.590529
-80.447809 -3.660923
-98.522192 68.236419
80.733074 -47.538819
-79.408230 -4.373570
-98.622803 68.883264
81.578358 -48.621355
-78.328429 -4.985851
-98.664523 69.471638
82.254825 -46.115421
-79.114128 -4.612862
-102.114071 70.189349
82.666081 -46.997894
-78.339393 -4.635332
-102.166332 70.661921
82.987133 -47.920253
-77.548317 -4.519913
-102.272696 71.118155
83.221890 -48.870281
-76.744192 -4.312725
-102.464061 71.584719
83.380126 -49.841987
-75.933472 -4.060443
-102.756091 72.066036
83.464099 -50.820070
-75.127880 -3.794097
-103.150170 72.541985
83.457394 -51.763940
-74.347733 -3.520045
-103.635189 72.969401
83.329880 -52.612276
-73.617506 -3.229446
-104.189542 73.288934
83.052342 -53.304504
-72.955908 -2.912230
-104.784127 73.443921
82.606814 -53.798387
-72.368975 -2.563302
-105.385566 73.405082
81.990563 -54.076954
-71.848325 -2.187085
-105.960467 73.178627
81.217124 -54.148439
-71.373409 -1.801487
-106.483471 72.797522
80.316300 -54.043475
-70.917539 -1.435965
-106.942921 72.309809
79.333630 -53.812696
-70.457909 -1.122384
-107.337108 71.765556
78.328004 -53.523735
-69.988222 -0.879578
-107.666353 71.204310
77.362902 -53.249679
-69.527642 -0.698900
-107.928891 70.647185
76.486750 -53.042001
-69.115854 -0.546260
-108.121354 70.096158
75.713122 -52.906416
-68.795287 -0.381968
-108.239360 69.544988
75.023576 -52.813007
-68.594955 -0.180566
-108.274129 69.000943
74.388624 -52.726847
-68.523570 0.059059
-108.208640 68.493421
73.784585 -52.627072
-68.569091 0.313196
-108.022766 68.055914
73.199389 -52.509595
-68.700991 0.539241
-107.708808 67.711626
72.631932 -52.382499
-68.875003 0.684329
-107.288858 67.481197
72.090841 -52.261996
-69.042870 0.697263
-106.820227 67.392697
71.595963 -52.173059
-69.167901 0.545997
-106.381934 67.474515
71.180850 -52.152986
-69.240308 0.235899
-106.051976 67.738942
70.886270 -52.246356
-69.280266 -0.187088
-105.888374 68.176369
70.731133 -52.476042
-69.324310 -0.657508
-105.918101 68.771086
70.678082 -52.807434
-69.406678 -1.118287
-106.133967 69.521221
70.643113 -53.156702
-69.546580 -1.535795
-106.498955 70.429678
70.538886 -53.434405
-69.742872 -1.903175
-106.953498 71.477052
70.302010 -53.573989
-69.973902 -2.240033
-107.423854 72.612273
69.896972 -53.536521
-70.201269 -2.590424
-107.834312 73.766612
69.311743 -53.306913
-70.378077 -3.015741
-108.122396 74.874216
68.554654 -52.892224
-70.462348 -3.576804
-108.249651 75.883830
67.655502 -52.326125
-70.431617 -4.306256
-108.201691 76.760227
66.668837 -51.676191
-70.288545 -5.190973
-107.979651 77.488636
65.670054 -51.039891
-70.052811 -6.182974
-107.590101 78.085594
64.730502 -50.512183
-69.748122 -7.223340
-107.040376 78.592834
63.881363 -50.137831
-69.394094 -8.257498
-106.339584 79.048362
63.109957 -49.903955
-69.004214 -9.242040
-105.499641 79.463220
62.388754 -49.775503
-68.586341 -10.150144
-104.534625 79.817288
61.695107 -49.721195
-68.142580 -10.977618
-103.460766 80.066423
61.013214 -49.718340
-67.668161 -11.745644
-102.298976 80.154052
60.331517 -49.752651
-67.152009 -12.492084
-101.078154 80.025085
59.644558 -49.822593
-66.582575 -13.248398
-99.834450 79.642735
58.961217 -49.946693
-65.958334 -14.018247
-98.605247 79.007297
58.315035 -50.167654
-65.295941 -14.776365
-97.423063 78.160510
57.765133 -50.545852
-64.629062 -15.482821
-96.312009 77.163337
57.371740 -51.131208
-63.998449 -16.099014
-95.284673 76.070479
57.150832 -51.921072
-63.440076 -16.598399
-94.339423 74.920192
57.056362 -52.849684
-62.977052 -16.971751
-93.459576 73.732673
57.011488 -53.823021
-62.616236 -17.229629
-92.615324 72.508917
56.944211 -54.754195
-62.348232 -17.401495
-91.769510 71.232156
56.802611 -55.578265
-62.150377 -17.526343
-90.887371 69.880424
56.559304 -56.255867
-61.992841 -17.634497
-89.947359 68.453584
56.215297 -56.774666
-61.847121 -17.734628
-88.948072 66.994004
55.804152 -57.151356
-61.695877 -17.815636
-87.908528 65.575549
55.391855 -57.432370
-61.539940 -17.854903
-86.863120 64.278596
55.064718 -57.686092
-61.395978 -17.827867
-85.854479 63.174974
54.895259 -57.975350
-61.285776 -17.719062
-84.925844 62.319059
54.897038 -58.317556
-61.225528 -17.530904
-84.112816 61.738057
55.017431 -58.676669
-61.220304 -17.287018
-83.434775 61.422679
55.176017 -58.996515
-61.262509 -17.029665
-82.889528 61.326387
55.298873 -59.230310
-61.332420 -16.809650
-82.458031 61.386022
55.332221 -59.350098
-61.401377 -16.670274
-82.121312 61.559218
55.247873 -59.348807
-61.437420 -16.637873
-81.876221 61.842137
55.046622 -59.242711
-61.411601 -16.725058
-81.735834 62.253846
54.758564 -59.072694
-61.305616 -16.934317
-81.717209 62.811014
54.439920 -58.902132
-61.118556 -17.256520
-81.827630 63.509395
54.162812 -58.807203
-60.865556 -17.673027
-82.056824 64.317031
53.987652 -58.850003
-60.567034 -18.165374
-82.375710 65.176594
53.924580 -59.042154
-60.236097 -18.725767
-82.739905 66.013467
53.926490 -59.340109
-59.871308 -19.360356
-83.097253 66.753605
53.923855 -59.678932
-59.458026 -20.081745
-83.396193 67.350212
53.858970 -60.002534
-58.978613 -20.894333
-83.589904 67.797350
53.699690 -60.274540
-58.423120 -21.785916
-83.642143 68.122282
53.439658 -60.480023
-57.788802 -22.735735
-83.540310 68.374425
53.094788 -60.625487
-57.074271 -23.726798
-83.301735 68.610923
52.702451 -60.739491
-56.282126 -24.746201
-82.963258 68.877107
52.323944 -60.874215
-55.429303 -25.776215
-82.565868 69.194291
52.039595 -61.100061
-54.551450 -26.790215
-82.146279 69.558570
51.916383 -61.476444
-53.692920 -27.759923
-81.733787 69.948803
51.957285 -62.006774
-52.890859 -28.665666
-81.346505 70.344411
52.096732 -62.633652
-52.169309 -29.497687
-80.986959 70.740591
52.250958 -63.281523
-51.548215 -30.246677
-80.641185 71.140537
52.356886 -63.889790
-51.052012 -30.896963
-80.281811 71.535972
52.379287 -64.420568
-50.701480 -31.435418
-79.876164 71.901887
52.305824 -64.856392
-50.498534 -31.866427
-79.401103 72.209469
52.144338 -65.198026
-50.421468 -32.217085
-78.853980 72.440382
51.925610 -65.465621
-50.434370 -32.529687
-78.244847 72.583795
51.707751 -65.701238
-50.503222 -32.847589
-77.577744 72.624841
51.570559 -65.963332
-50.605563 -33.204655
-76.842769 72.549814
51.584376 -66.299369
-50.727224 -33.623727
-76.024666 72.364432
51.766380 -66.707512
-50.856208 -34.117400
-75.112967 72.091078
52.078287 -67.135352
-50.984900 -34.682864
-74.101778 71.744820
52.465318 -67.516451
-51.113996 -35.297907
-72.983456 71.316567
52.882680 -67.797406
-51.246828 -35.930292
-71.743695 70.770592
53.298793 -67.944337
-51.379021 -36.554614
-70.364425 70.053540
53.691436 -67.941297
-51.493465 -37.163878
-68.838676 69.114311
52.839933 -71.471080
-47.163411 -43.283773
-60.871370 64.026227
53.003031 -71.000274
-47.063490 -44.223389
-58.590322 61.909758
53.154925 -70.446452
-46.883760 -45.198155
-56.422616 59.728050
53.347496 -69.888153
-46.630305 -46.209718
-54.502947 57.623451
53.619427 -69.390850
-46.339195 -47.236628
-52.934598 55.717481
53.953122 -68.965486
-46.079068 -48.228702
-51.778003 54.093137
54.286926 -68.578399
-45.939005 -49.117277
-51.046041 52.788635
54.561604 -68.193048
-46.005370 -49.837089
-50.702395 51.796651
54.742686 -67.789846
-46.342488 -50.342145
-50.663069 51.065689
54.819618 -67.364801
-46.981240 -50.611380
-50.808729 50.509831
54.800550 -66.924788
-47.913570 -50.647511
-51.019865 50.040812
54.712596 -66.488656
-49.093678 -50.471430
-51.228479 49.617828
54.609850 -66.095785
-50.448925 -50.114274
-51.442110 49.270327
54.581968 -65.814629
-51.901069 -49.606841
-51.713750 49.067730
54.742578 -65.731334
-53.390546 -48.964861
-52.096335 49.076034
55.180176 -65.903818
-54.886986 -48.180274
-52.618013 49.336647
55.907515 -66.317643
-56.376051 -47.233277
-53.276097 49.862703
56.869120 -66.898101
-57.839241 -46.115481
-54.038031 50.638342
57.980565 -67.550338
-59.246192 -44.843696
-54.844434 51.614333
59.152848 -68.182636
-60.558100 -43.461213
-55.614804 52.704942
60.303401 -68.715821
-61.732944 -42.033247
-56.259380 53.799192
61.366615 -69.092389
-62.728134 -40.641440
-56.700885 54.789681
62.306504 -69.288430
-63.502693 -39.377819
-56.903734 55.604401
63.126121 -69.322602
-64.023471 -38.333244
-56.891277 56.221940
63.864887 -69.252345
-64.276088 -37.577238
-56.727501 56.659053
64.573962 -69.147978
-64.272767 -37.138531
-56.478438 56.945690
65.270565 -69.048328
-64.046817 -37.005457
-56.186066 57.109022
65.911262 -68.936132
-63.637175 -37.147693
-55.860987 57.167270
66.421406 -68.764945
-63.076075 -37.537751
-55.484834 57.124984
66.740349 -68.499210
-62.384441 -38.159683
-55.016988 56.970471
66.840540 -68.130943
-61.571614 -39.008391
-54.403793 56.683475
66.726533 -67.679990
-60.636053 -40.086419
-53.587142 56.247464
66.428459 -67.190042
-59.566829 -41.401604
-52.514517 55.655043
65.995861 -66.723026
-58.348830 -42.961935
-51.160603 54.914715
65.493540 -66.351853
-56.975190 -44.760321
-49.551431 54.060376
64.996744 -66.150868
-55.464598 -46.751153
-47.762384 53.145509
64.575940 -66.177540
-53.871186 -48.839528
-45.890201 52.222482
64.268666 -66.443334
-52.277015 -50.899694
-44.025976 51.326728
64.067227 -66.901771
-50.774091 -52.805793
-42.243487 50.474520
63.940502 -67.475047
-49.448895 -54.451435
-40.601409 49.670603
63.858806 -68.087918
-48.373919 -55.756162
-39.148776 48.917063
63.802529 -68.684001
-47.602796 -56.669388
-37.920276 48.213735
63.761666 -69.228807
-47.165088 -57.176381
-36.924637 47.551280
63.734202 -69.707900
-47.061672 -57.300474
-36.145501 46.911154
63.726841 -70.124788
-47.267311 -57.092479
-35.564229 46.281671
63.758501 -70.499220
-47.746843 -56.604933
-35.185289 45.676898
63.861745 -70.862653
-48.478897 -55.867332
-35.034510 45.134092
64.069779 -71.242114
-49.468165 -54.881408
-35.136403 44.692638
64.386298 -71.632215
-50.735561 -53.632434
-35.502386 44.379932
64.772054 -71.988844
-52.295296 -52.103843
-36.139061 44.213904
65.170007 -72.259532
-54.135288 -50.290178
-37.057322 44.208319
65.534791 -72.412263
-56.208513 -48.208199
-38.265328 44.367397
65.842407 -72.442135
-58.433541 -45.904302
-39.751986 44.675891
66.087407 -72.365303
-60.701497 -43.454777
-41.475066 45.095836
66.278727 -72.210143
-62.890282 -40.954257
-43.363896 45.575075
66.439428 -72.010511
-64.884924 -38.494392
-45.345379 46.069983
66.610681 -71.806140
-66.594196 -36.150231
-47.382401 46.572075
66.852974 -71.647128
-67.958315 -33.981960
-49.484548 47.112608
67.227398 -71.584042
-68.951777 -32.038968
-51.679658 47.743172
67.752048 -71.634874
-69.578930 -30.361920
-53.979004 48.515709
68.381542 -71.767258
-69.861601 -28.985898
-56.357086 49.467127
69.042296 -71.926368
-69.826232 -27.942408
-58.750806 50.606477
69.671430 -72.067454
-69.495914 -27.258077
-61.074736 51.910194
70.227808 -72.164408
-68.888463 -26.950557
-63.239982 53.324533
70.689286 -72.204155
-68.022137 -27.019514
-65.166296 54.769585
71.050014 -72.180224
-66.927370 -27.434065
-66.788168 56.146294
71.322165 -72.095002
-65.651846 -28.132247
-68.065661 57.356944
71.541211 -71.971866
-64.253722 -29.036942
-69.003963 58.342672
71.768508 -71.865879
-62.797241 -30.067359
-69.657311 59.109995
72.078688 -71.855123
-61.355305 -31.138880
-70.100260 59.716372
72.526645 -72.003301
-60.007044 -32.165016
-70.396369 60.233450
73.123471 -72.326909
-58.824022 -33.069345
-70.587603 60.718315
73.851185 -72.809122
-57.852399 -33.800845
-70.697220 61.198918
74.688113 -73.429967
-57.102815 -34.341358
-70.734477 61.671837
75.617790 -74.176112
-56.556142 -34.697676
-70.695771 62.107212
76.627047 -75.036245
-56.182138 -34.882229
-70.561913 62.452011
77.703060 -75.997675
-55.951715 -34.902507
-70.295718 62.634049
78.833727 -77.050418
-55.833514 -34.767182
-69.851793 62.581267
80.012159 -78.194676
-55.791939 -34.490482
-69.211916 62.262974
81.241997 -79.444574
-55.795808 -34.087629
-68.424115 61.723349
82.533228 -80.819183
-55.826396 -33.572109
-67.593866 61.065708
83.877421 -82.314404
-55.873319 -32.962115
-66.838458 60.405104
85.220344 -83.876567
-55.921772 -32.291399
-66.253303 59.832738
86.472205 -85.414299
-55.943869 -31.613380
-65.899552 59.403579
87.544184 -86.832760
-55.904920 -30.988957
-65.801221 59.137329
88.371874 -88.052667
-55.783274 -30.461337
-65.944737 59.020349
88.919314 -89.014491
-55.580627 -30.043570
-66.279715 59.008628
89.175299 -89.681213
-55.309538 -29.731235
-66.722456 59.037068
89.150912 -90.040303
-54.978463 -29.518734
-67.166762 59.032193
88.880390 -90.103229
-54.590720 -29.403815
-67.512568 58.931451
88.421060 -89.902533
-54.154249 -29.382018
-67.711233 58.714978
87.843316 -89.481848
-53.689394 -29.440456
-67.785145 58.417167
87.205824 -88.874191
-53.224147 -29.559621
-67.798017 58.098425
86.534116 -88.083578
-52.783262 -29.719214
-67.817567 57.814908
85.827990 -87.092940
-52.391385 -29.893765
-67.899191 57.606105
85.083791 -85.886086
-52.092586 -30.036996
-68.084291 57.495797
84.305720 -84.464742
-51.951981 -30.079984
-68.403281 57.502847
83.505771 -82.858347
-52.027659 -29.951294
-68.874422 57.647984
82.701027 -81.124030
-52.344831 -29.598875
-69.492860 57.941499
81.912601 -79.339261
-52.889631 -29.001753
-70.220799 58.364575
81.439966 -76.390031
-55.813639 -27.268323
-70.594057 57.780128
80.996972 -75.071169
-56.627479 -26.401671
-71.084268 58.125957
80.677285 -73.973991
-57.479580 -25.415138
-71.723647 58.628077
80.509754 -73.150318
-58.361006 -24.325288
-72.574572 59.320153
80.494404 -72.602986
-59.292687 -23.132198
-73.669277 60.198201
80.595397 -72.288799
-60.320827 -21.813588
-75.011305 61.228723
80.755466 -72.148185
-61.491315 -20.337147
-76.583137 62.368892
80.915078 -72.128244
-62.822775 -18.682872
-78.346029 63.573341
81.025471 -72.188057
-64.297218 -16.857134
-80.234171 64.785367
81.055186 -72.296902
-65.863211 -14.896179
-82.154658 65.930820
80.993681 -72.434066
-67.444657 -12.863131
-84.002719 66.927814
80.855093 -72.592881
-68.954951 -10.839057
-85.694164 67.714085
80.681182 -72.786949
-70.316944 -8.906622
-87.194297 68.271873
80.535288 -73.049278
-71.483632 -7.128086
-88.513600 68.621981
80.474000 -73.408878
-72.448955 -5.526417
-89.681860 68.801101
80.504950 -73.851594
-73.238935 -4.085970
-90.730350 68.852213
80.579011 -74.313486
-73.888114 -2.777339
-91.684350 68.821187
80.627852 -74.717267
-74.420963 -1.583166
-92.558326 68.745179
80.598650 -75.004149
-74.846411 -0.507800
-93.352181 68.639261
80.464875 -75.142130
-75.159047 0.424172
-94.049107 68.489101
80.224111 -75.123033
-75.340770 1.171821
-94.616545 68.250179
79.893769 -74.959274
-75.362257 1.682237
-95.016330 67.858179
79.509200 -74.684481
-75.188369 1.899905
-95.230260 67.258877
79.124064 -74.356296
-74.792957 1.787576
-95.286348 66.445170
78.806537 -74.052122
-74.180124 1.353298
-95.253214 65.467069
78.620575 -73.846281
-73.393390 0.657556
-95.208183 64.409248
78.597038 -73.775539
-72.502072 -0.210268
-95.214202 63.358278
78.725420 -73.826915
-71.580344 -1.161064
-95.313950 62.378149
78.974056 -73.958197
-70.693227 -2.122543
-95.529932 61.500446
79.310242 -74.120956
-69.889538 -3.045202
-95.863412 60.722268
79.707149 -74.270877
-69.197583 -3.904173
-96.291882 60.005078
80.144516 -74.372444
-68.622705 -4.698827
-96.768708 59.276496
80.610003 -74.404186
-68.152437 -5.444695
-97.232386 58.446577
81.102833 -74.362938
-67.777313 -6.149886
-97.633109 57.451018
81.636713 -74.263506
-67.519642 -6.784273
-97.965036 56.302310
82.236317 -74.133347
-67.441894 -7.270107
-98.268863 55.092704
82.920789 -73.996744
-67.625817 -7.503125
-98.602775 53.945813
83.677433 -73.847096
-68.142829 -7.384612
-99.018254 52.973074
84.450458 -73.634579
-69.032293 -6.848174
-99.553685 52.256314
85.159802 -73.287751
-70.292009 -5.875802
-100.235660 51.842801
85.728484 -72.744315
-71.879568 -4.502689
-101.079075 51.741540
86.099371 -71.969150
-73.721777 -2.811272
-102.082842 51.920562
86.242136 -70.959607
-75.731383 -0.913165
-103.222370 52.311586
86.155336 -69.741656
-77.830320 1.080634
-104.446720 52.829066
85.866174 -68.362611
-79.968191 3.087383
-105.695165 53.402067
85.428309 -66.887866
-82.122414 5.060170
-106.931119 54.004081
84.913525 -65.395292
-84.287250 6.980564
-108.155715 54.651606
84.390811 -63.953710
-86.462584 8.847632
-109.384993 55.367475
83.899974 -62.592313
-88.643382 10.665138
-110.625257 56.150007
83.446154 -61.294157
-90.811994 12.430211
-111.866855 56.967519
83.020909 -60.024097
-92.936070 14.126770
-113.088335 57.767566
82.623098 -58.760849
-94.971800 15.723537
-114.260218 58.491382
82.264180 -57.510256
-96.871335 17.178009
-115.343569 59.089287
81.963655 -56.299949
-98.592483 18.450089
-116.285929 59.526856
81.743872 -55.168597
-100.104198 19.517609
-117.022478 59.775763
81.628124 -54.161355
-101.384327 20.376977
-117.490208 59.809014
81.641190 -53.328990
-102.418638 21.034827
-117.655820 59.620205
81.807393 -52.720952
-103.205430 21.504942
-117.534132 59.242689
82.139923 -52.365702
-103.758441 21.806532
-117.173469 58.733204
82.624635 -52.247551
-104.103331 21.956905
-116.629336 58.140856
83.215231 -52.307745
-104.270307 21.961350
-115.950211 57.495315
83.845992 -52.473909
-104.287357 21.808289
-115.172498 56.816983
84.449355 -52.687829
-104.177559 21.479138
-114.319467 56.132329
84.969585 -52.915639
-103.961282 20.972664
-113.404047 55.472842
85.371297 -53.146561
-103.658080 20.317386
-112.431350 54.857040
85.643840 -53.387280
-103.285129 19.555655
-111.397719 54.274875
85.803468 -53.656792
-102.858306 18.726570
-110.293142 53.692065
85.892895 -53.982968
-102.398655 17.865198
-109.117145 53.081921
85.972971 -54.395633
-101.938211 17.006635
-107.896464 52.459036
86.101313 -54.911052
-101.518420 16.182696
-106.676074 51.871097
86.307383 -55.516608
-101.181959 15.414670
-105.496380 51.369550
86.586808 -56.174303
-100.965147 14.715195
-104.390189 51.002996
86.917504 -56.839681
-100.895771 14.102733
-103.393393 50.819172
87.277423 -57.475064
-100.993208 13.612127
-102.545372 50.852437
87.652683 -58.050349
-101.265973 13.283615
-101.876685 51.106779
88.039013 -58.539745
-101.708966 13.142376
-101.393724 51.545004
88.441239 -58.922039
-102.304652 13.189173
-101.068452 52.086077
88.871835 -59.185157
-103.028837 13.404320
-100.843679 52.619015
89.346951 -59.331876
-103.858489 13.757955
-100.663640 53.043923
89.876925 -59.379313
-104.776968 14.218761
-100.512047 53.319102
90.450718 -59.343389
-105.773499 14.756446
-100.417144 53.468387
91.024498 -59.216126
-106.838870 15.341291
-100.425310 53.551522
91.529435 -58.961453
-107.962664 15.949351
-100.574016 53.630953
91.894142 -58.532573
-109.133687 16.570171
-100.878036 53.750726
92.062927 -57.889640
-110.339287 17.201970
-101.327806 53.929109
92.002693 -57.008507
-111.562128 17.838388
-101.892833 54.157934
91.702664 -55.884567
-112.778262 18.461807
-102.524817 54.402223
91.171923 -54.537278
-113.958650 19.045373
-103.160515 54.600666
90.437690 -53.017246
-115.073715 19.558838
-103.730667 54.676756
89.544921 -51.410837
-116.099197 19.973597
-104.183857 54.574639
88.552659 -49.830585
-117.021108 20.265016
-104.516011 54.307908
87.519598 -48.382882
-117.839248 20.417422
-104.770903 53.966811
86.484271 -47.128825
-118.570354 20.438016
-105.008343 53.670006
85.461848 -46.075273
-119.246820 20.367505
-105.277622 53.516481
84.458932 -45.199534
-119.905317 20.268179
-105.610800 53.567043
83.484668 -44.474388
-120.573068 20.200788
-106.025084 53.843406
82.551459 -43.879415
-121.261825 20.211104
-106.524622 54.330432
81.673087 -43.406173
-121.969035 20.326629
-107.098992 54.977976
80.865716 -43.062240
-122.682759 20.555393
-107.719689 55.706448
80.150872 -42.871703
-123.388533 20.883783
-108.339861 56.421229
79.203678 -40.857245
-127.009184 22.132831
-108.156355 56.580324
79.022958 -41.396753
-127.820719 22.666215
-108.684283 57.301724
79.033405 -42.206616
-128.541924 23.138866
-109.143499 57.909214
79.186650 -43.218987
-129.175554 23.541460
-109.581200 58.456537
79.400696 -44.329516
-129.720601 23.894373
-110.034356 58.976999
79.586039 -45.429812
-130.169602 24.230916
-110.516809 59.475402
79.669914 -46.433938
-130.511568 24.582812
-111.017425 59.933333
79.609180 -47.291381
-130.735344 24.972724
-111.501557 60.313305
79.392397 -47.988261
-130.832011 25.408582
-111.914794 60.562212
79.034995 -48.539964
-130.797613 25.877493
-112.190209 60.620299
78.571639 -48.979654
-130.636410 26.344622
-112.258671 60.432624
78.048011 -49.347180
-130.362123 26.763298
-112.067460 59.965041
77.510080 -49.678789
-129.993377 27.095022
-111.615091 59.238847
76.988730 -49.994327
-129.545420 27.328790
-110.968615 58.350456
76.487230 -50.285050
-129.028219 27.482778
-110.228527 57.432654
75.984464 -50.516407
-128.452236 27.587092
-109.483272 56.600000
75.450671 -50.647361
-127.832307 27.665653
-108.790908 55.921767
74.860823 -50.649365
-127.186725 27.727088
-108.182728 55.422372
74.200656 -50.514153
-126.534299 27.762192
-107.676749 55.100352
73.469275 -50.252105
-125.891244 27.745186
-107.288094 54.946698
72.681188 -49.887851
-125.268516 27.639488
-107.023320 54.941495
71.867156 -49.457670
-124.670145 27.411012
-106.866124 55.038882
71.071063 -49.007114
-124.095001 27.048842
-106.779083 55.173377
70.338957 -48.581158
-123.544138 26.579414
-106.734830 55.303761
69.701447 -48.205471
-123.028111 26.058512
-106.745981 55.449495
69.161887 -47.874817
-122.566620 25.550118
-106.847811 55.659155
68.702249 -47.562683
-122.182122 25.109377
-107.061298 55.956718
68.300220 -47.242046
-121.893023 24.774083
-107.382993 56.331818
67.943446 -46.899680
-121.709252 24.562636
-107.799491 56.763557
67.635622 -46.540098
-121.630616 24.476544
-108.300554 57.237818
67.396024 -46.183981
-121.648191 24.506692
-108.876073 57.741170
67.255027 -45.864548
-121.750054 24.644293
-109.505197 58.245360
67.247744 -45.621827
-121.931053 24.894275
-110.149021 58.697771
67.406333 -45.493853
-122.199905 25.281290
-110.755451 59.026059
67.749319 -45.504250
-122.577235 25.843825
-111.287608 59.167488
68.269475 -45.649442
-123.088020 26.624153
-111.762220 59.110840
68.930191 -45.896629
-123.753690 27.658843
-112.248395 58.901706
69.676044 -46.197119
-124.585168 28.968270
-112.830505 58.612405
70.447625 -46.502139
-125.577675 30.546031
-113.581474 58.321056
71.190206 -46.770068
-126.708937 32.353382
-114.548766 58.098252
71.856665 -46.966664
-127.941936 34.322835
-115.745282 57.992377
72.409245 -47.064059
-129.232042 36.370254
-117.147788 58.019732
72.823320 -47.043505
-130.535961 38.411373
-118.701576 58.159098
73.093350 -46.903473
-131.816950 40.375580
-120.328163 58.348993
73.235443 -46.665649
-133.044075 42.211564
-121.936672 58.495682
73.275689 -46.363876
-134.190204 43.887002
-123.444412 58.506184
73.222996 -46.013423
-135.231723 45.384531
-124.803820 58.340502
73.051842 -45.588903
-136.148767 46.694209
-126.009100 58.035868
72.718265 -45.038150
-136.924926 47.806233
-127.071935 57.673455
72.190609 -44.314111
-137.546937 48.707106
-127.998381 57.331540
71.467911 -43.395780
-138.005461 49.379083
-128.784583 57.063865
70.582892 -42.295248
-138.297340 49.805008
-129.422463 56.898356
69.597351 -41.060297
-138.427659 49.979574
-129.905579 56.841475
68.595302 -39.775468
-138.408908 49.917701
-130.231117 56.881651
67.674575 -38.556371
-138.258198 49.650723
-130.397196 56.990877
66.934197 -37.533188
-137.996104 49.216426
-130.398747 57.127859
66.455585 -36.822773
-137.647771 48.651733
-130.232280 57.257941
66.282438 -36.494273
-137.244106 47.989846
-129.915598 57.392421
66.412992 -36.548076
-136.820939 47.259527
-129.501195 57.603215
66.812418 -36.927967
-136.415807 46.483187
-129.061285 57.985690
67.431849 -37.553051
-136.063295 45.675941
-128.662819 58.612368
68.219757 -38.344541
-135.789795 44.851136
-128.352934 59.512493
69.126350 -39.240377
-135.609421 44.028601
-128.153831 60.672562
70.105916 -40.198640
-135.523940 43.233628
-128.061645 62.044476
71.119554 -41.194758
-135.526828 42.486938
-128.047832 63.553866
72.138646 -42.218213
-135.608391 41.797685
-128.064226 65.109273
73.147502 -43.268445
-135.759804 41.164329
-128.051784 66.614082
74.140449 -44.345145
-135.975848 40.579378
-127.953300 67.981875
75.108544 -45.429546
-136.256055 40.032899
-127.732515 69.160840
76.022803 -46.466683
-136.603957 39.513543
-127.386245 70.149518
76.832204 -47.368807
-137.025034 39.009916
-126.931535 70.977104
77.479384 -48.040300
-137.524552 38.515198
-126.385220 71.672391
77.917802 -48.402612
-138.106317 38.032934
-125.755840 72.249338
78.120496 -48.406102
-138.772218 37.577469
-125.045540 72.707111
78.082281 -48.031725
-139.521515 37.167777
-124.255587 73.038258
77.819433 -47.289826
-140.349985 36.820671
-123.391973 73.238474
77.368417 -46.218700
-141.249800 36.547421
-122.465778 73.307349
76.782393 -44.880446
-142.210411 36.353513
-121.487450 73.239647
76.122024 -43.349812
-143.220178 36.239515
-120.468315 73.028083
75.441020 -41.696300
-144.268164 36.201600
-119.440703 72.693889
74.776065 -39.970643
-145.345538 36.232966
-118.474726 72.312222
74.150411 -38.207959
-146.446064 36.329023
-117.659913 71.987289
73.585790 -36.443319
-147.564746 36.494456
-117.071280 71.805466
73.110022 -34.723255
-148.694626 36.743006
-116.752799 71.814785
72.755877 -33.104623
-149.823823 37.087148
-116.721544 72.035391
72.555012 -31.645895
-150.934531 37.527390
-116.977457 72.476539
72.532112 -30.398978
-152.004104 38.048834
-117.502755 73.137265
72.701501 -29.404051
-153.007954 38.624133
-118.252450 73.992175
73.065093 -28.684990
-153.923652 39.218538
-119.150529 74.981615
73.609413 -28.243030
-154.735481 39.794878
-120.105045 76.024036
74.302134 -28.051681
-155.438072 40.319274
-121.045607 77.056461
75.092753 -28.061503
-156.036376 40.770112
-121.953277 78.066538
75.920106 -28.215934
-156.540196 41.148149
-122.846189 79.071199
76.722995 -28.465541
-156.957457 41.477385
-123.748661 80.081733
77.448699 -28.771008
-157.292807 41.792181
-124.679064 81.098681
78.057870 -29.099941
-157.550828 42.122262
-125.648557 82.118081
78.527051 -29.425643
-157.739356 42.486258
-126.658067 83.129037
78.849736 -29.729420
-157.871616 42.892132
-127.694211 84.106174
79.035197 -30.003041
-157.968113 43.339174
-128.726590 85.002654
79.102799 -30.246418
-158.057941 43.819197
-129.707534 85.747383
78.844120 -31.784167
-155.554292 41.642275
-127.540363 85.122001
78.586165 -31.620147
-155.781195 41.880946
-127.926851 85.054711
78.223990 -31.415522
-156.069484 42.075843
-128.201719 84.710079
77.722316 -31.157243
-156.395897 42.255036
-128.388675 84.153023
77.054043 -30.839167
-156.731830 42.447415
-128.514753 83.463945
76.212449 -30.466369
-157.052139 42.669326
-128.596442 82.713946
75.211278 -30.052246
-157.337073 42.920751
-128.637382 81.954982
74.081066 -29.615446
-157.570938 43.185611
-128.630228 81.215360
72.865845 -29.180592
-157.740188 43.433007
-128.558263 80.496273
71.621682 -28.784132
-157.832028 43.619702
-128.395019 79.768368
70.416338 -28.481552
-157.832653 43.696036
-128.103258 78.973712
69.323090 -28.343226
-157.724669 43.617106
-127.638748 78.041821
68.401374 -28.427045
-157.487664 43.354693
-126.970456 76.922796
67.674875 -28.743419
-157.105666 42.901205
-126.117599 75.633549
67.129409 -29.249241
-156.576451 42.266029
-125.161412 74.272160
66.728506 -29.871051
-155.915363 41.470821
-124.211646 72.975484
66.427897 -30.528520
-155.153007 40.545537
-123.371219 71.871036
66.183524 -31.148098
-154.330265 39.524166
-122.721622 71.052297
65.957850 -31.672831
-153.493239 38.439991
-122.319918 70.570691
65.727396 -32.072252
-152.688932 37.321331
-122.197775 70.439972
65.489653 -32.349494
-151.961523 36.189911
-122.358786 70.648249
65.265136 -32.540557
-151.348621 35.064828
-122.775002 71.157378
65.087926 -32.699712
-150.878206 33.972221
-123.387245 71.889894
64.980543 -32.867963
-150.568715 32.952881
-124.118845 72.738739
64.927241 -33.041583
-150.432124 32.060480
-124.911495 73.618599
64.873334 -33.171265
-150.476365 31.352870
-125.754922 74.512519
64.750274 -33.189774
-150.705140 30.881179
-126.665290 75.446688
64.501101 -33.039552
-151.116837 30.679882
-127.644991 76.438720
64.095002 -32.687991
-151.704838 30.760570
-128.670868 77.483647
63.533176 -32.132792
-152.459150 31.111173
-129.706228 78.566032
62.848012 -31.400504
-153.366548 31.702016
-130.717699 79.666970
62.097219 -30.542155
-154.405859 32.498288
-131.684977 80.760727
61.354580 -29.628076
-155.541011 33.470881
-132.599972 81.810007
60.695657 -28.736553
-156.721469 34.595746
-133.458062 82.759895
60.177308 -27.931737
-157.892397 35.846519
-134.252883 83.540907
59.820523 -27.241382
-159.006471 37.192084
-134.989595 84.099002
59.612529 -26.654688
-160.031344 38.600039
-135.702866 84.432700
59.527224 -26.142032
-160.952037 40.039015
-136.443125 84.584919
59.545825 -25.676638
-161.769353 41.476555
-137.246663 84.600992
59.664867 -25.244058
-162.495215 42.875935
-138.124738 84.498859
59.892301 -24.841970
-163.144710 44.196978
-139.068412 84.271924
60.239946 -24.479513
-163.725330 45.401942
-140.055389 83.912119
60.718773 -24.179058
-164.229153 46.460835
-141.052855 83.421071
61.337134 -23.974978
-164.634796 47.350054
-142.015995 82.803597
62.097681 -23.904129
-164.916845 48.047547
-142.885845 82.054840
62.989240 -23.988477
-165.055173 48.532171
-143.592288 81.154961
63.979339 -24.220922
-165.040779 48.788745
-144.070199 80.086924
65.019908 -24.569613
-164.878514 48.813369
-144.284794 78.869266
66.063595 -24.996665
-164.586754 48.612913
-144.237571 77.554746
67.074878 -25.472394
-164.193580 48.198932
-143.949586 76.197953
68.030882 -25.979297
-163.729434 47.583095
-143.449889 74.845915
68.918618 -26.512372
-163.217625 46.779550
-142.774666 73.545769
69.734191 -27.078556
-162.668110 45.809812
-141.968192 72.346974
70.484116 -27.693740
-162.079656 44.702021
-141.080482 71.294758
71.185657 -28.378581
-161.446756 43.485725
-140.160741 70.417691
71.861667 -29.152377
-160.765322 42.188668
-139.247873 69.712866
72.527462 -30.020692
-160.036996 40.837841
-138.364169 69.139006
73.177201 -30.961686
-159.273591 39.464280
-137.525323 68.642749
73.783753 -31.926067
-158.501128 38.108908
-136.766442 68.218068
74.311436 -32.852127
-157.760658 36.824047
-136.146366 67.924279
74.727784 -33.681963
-157.102364 35.669329
-135.720097 67.837817
75.008508 -34.370975
-156.573425 34.707101
-135.516624 68.008404
75.138799 -34.891302
-156.206761 33.998148
-135.534106 68.445641
75.114737 -35.232194
-156.017526 33.592503
-135.743439 69.120983
74.945398 -35.400821
-156.005259 33.516944
-136.094032 69.973726
74.653552 -35.424187
-156.155955 33.767096
-136.519399 70.916963
74.271625 -35.346156
-156.443646 34.307973
-136.942203 71.845790
73.831001 -35.211747
-156.834654 35.081849
-137.281952 72.656320
73.348682 -35.043102
-157.295467 36.020893
-137.473178 73.277974
72.822008 -34.828957
-157.801333 37.060769
-137.493593 73.705470
72.236064 -34.537933
-158.340484 38.150204
-137.372268 74.000542
71.574278 -34.138746
-158.910772 39.255333
-137.163322 74.250909
70.823970 -33.612719
-159.511692 40.359586
-136.919841 74.531417
69.977887 -32.958719
-160.139038 41.457172
-136.684805 74.889472
69.035957 -32.195719
-160.785485 42.541877
-136.489947 75.342568
68.009995 -31.365908
-161.443578 43.598297
-136.354784 75.880198
66.930315 -30.535096
-162.107561 44.598780
-136.283520 76.474218
65.848226 -29.784037
-162.773735 45.504382
-136.260198 77.092545
64.825859 -29.186984
-163.440597 46.268206
-136.246172 77.695815
63.911045 -28.781459
-164.109571 46.841567
-136.189885 78.237194
63.113968 -28.549090
-164.785082 47.183426
-136.053918 78.695492
62.408279 -28.427183
-165.471076 47.270561
-135.835058 79.103955
61.750442 -28.339759
-166.163347 47.104172
-135.550152 79.523200
61.097916 -28.224060
-166.843016 46.708597
-135.211072 79.995791
60.421213 -28.043682
-167.477601 46.121220
-134.813963 80.528816
59.712170 -27.792054
-168.027964 45.379534
-134.340173 81.102343
58.987719 -27.490714
-168.455281 44.511259
-133.762494 81.686747
58.287060 -27.183698
-168.726204 43.528509
-133.052736 82.247650
57.662579 -26.928070
-168.817169 42.426206
-132.187152 82.738487
57.166125 -26.779781
-168.718650 41.186483
-131.148272 83.096541
56.832965 -26.775434
-168.439366 39.790426
-129.928900 83.252523
56.670855 -26.919356
-168.007220 38.235255
-128.551326 83.166603
56.662870 -27.189066
-167.462331 36.550286
-127.088556 82.866020
56.780642 -27.554205
-166.844988 34.801305
-125.648112 82.430520
56.996685 -27.990329
-166.188115 33.077645
-124.332409 81.948488
57.290287 -28.481255
-165.517275 31.469629
-123.215972 81.489930
57.648092 -29.016617
-164.852907 30.049293
-122.343442 81.094955
58.062214 -29.590058
-164.211475 28.859804
-121.734717 80.776300
58.527535 -30.198526
-163.606089 27.912087
-121.387637 80.528988
59.038417 -30.840917
-163.047626 27.186097
-121.275051 80.331684
58.009715 -29.896629
-166.860311 25.964994
-124.123338 79.620686
58.921864 -30.794445
-166.506218 25.513513
-124.570253 79.831433
59.821893 -31.673290
-166.273814 25.172692
-125.076684 80.021182
60.632215 -32.474631
-166.156955 24.922510
-125.547305 80.144430
61.296639 -33.152174
-166.137264 24.765125
-125.928311 80.213991
61.792878 -33.680337
-166.192974 24.709295
-126.199120 80.264607
62.122591 -34.048181
-166.305304 24.755908
-126.345255 80.304611
62.299360 -34.253085
-166.460460 24.891422
-126.350170 80.323295
62.343846 -34.299414
-166.649895 25.086817
-126.201426 80.308956
62.281218 -34.198232
-166.870614 25.298738
-125.897675 80.253251
62.135215 -33.963662
-167.125164 25.472536
-125.450079 80.148553
61.919336 -33.605125
-167.418703 25.550277
-124.876300 79.981223
61.635644 -33.123383
-167.750972 25.486480
-124.189328 79.722528
61.291886 -32.522378
-168.108662 25.264981
-123.391917 79.327056
60.919653 -31.827668
-168.468012 24.903134
-122.494589 78.759549
60.568848 -31.088633
-168.804770 24.441422
-121.549801 78.047250
60.291267 -30.368027
-169.101684 23.928696
-120.654385 77.292153
60.131030 -29.732256
-169.351386 23.411400
-119.916088 76.621140
60.121714 -29.244364
-169.556933 22.928351
-119.423750 76.136494
60.285556 -28.957290
-169.731279 22.507445
-119.232594 75.894194
60.633525 -28.907289
-169.895056 22.162649
-119.358178 75.900092
61.168644 -29.111517
-170.070594 21.893821
-119.774309 76.113082
61.892690 -29.574765
-170.271790 21.692326
-120.413290 76.450059
62.804378 -30.297832
-170.495608 21.551205
-121.169834 76.795501
63.880064 -31.268824
-170.723577 21.474021
-121.915721 77.028728
65.061269 -32.448880
-170.932206 21.478612
-122.535019 77.069371
66.266908 -33.775398
-171.102434 21.595083
-122.970583 76.915909
67.414252 -35.174633
-171.222915 21.857466
-123.232884 76.638604
68.434646 -36.570751
-171.289267 22.292036
-123.360409 76.324388
69.282780 -37.890517
-171.303037 22.907562
-123.386719 76.035461
69.941931 -39.069040
-171.271124 23.689870
-123.333026 75.799211
70.425511 -40.063596
-171.202790 24.602124
-123.211101 75.608887
70.770387 -40.872807
-171.100792 25.592918
-123.026583 75.426557
71.018235 -41.536125
-170.950703 26.608942
-122.780810 75.199737
71.192605 -42.098556
-170.721144 27.602127
-122.470055 74.885507
71.287479 -42.574478
-170.377337 28.528659
-122.083987 74.445280
71.277869 -42.945900
-169.895662 29.348618
-121.614536 73.843412
71.142119 -43.184300
-169.270941 30.029296
-121.081279 73.086989
70.876793 -43.267865
-168.516776 30.547159
-120.545830 72.255898
70.499635 -43.187155
-167.661336 30.886242
-120.088315 71.468717
70.045750 -42.949508
-166.740274 31.035419
-119.774310 70.825359
69.560476 -42.590075
-165.787551 30.987515
-119.637265 70.373641
69.093208 -42.180879
-164.825169 30.741685
-119.673212 70.113159
68.695752 -41.820525
-163.856326 30.306664
-119.844160 70.034974
68.418760 -41.606710
-162.868296 29.699270
-120.088405 70.134967
68.300965 -41.607197
-161.842876 28.938905
-120.330581 70.383146
68.359614 -41.842187
-160.766096 28.045277
-120.485667 70.708629
68.593198 -42.286437
-159.633921 27.041325
-120.466069 71.012446
68.992514 -42.885396
-158.454825 25.956883
-120.212065 71.210295
69.547820 -43.573915
-157.249739 24.828484
-119.732975 71.282181
70.249638 -44.296989
-156.049543 23.694777
-119.103191 71.265269
71.089648 -45.028875
-154.890244 22.592218
-118.416981 71.206239
72.062888 -45.774171
-153.805763 21.556527
-117.758408 71.150292
73.166700 -46.553728
-152.820343 20.629095
-117.197401 71.153949
74.396321 -47.391277
-151.946063 19.859043
-116.792179 71.268413
75.737313 -48.300078
-151.187197 19.295273
-116.586547 71.519051
77.154461 -49.265860
-150.546253 18.976136
-116.601506 71.896230
78.584650 -50.236281
-150.027894 18.925476
-116.826341 72.350070
79.944284 -51.131578
-149.640931 19.154771
-117.218595 72.795363
81.149387 -51.874892
-149.398247 19.664809
-117.725894 73.145080
82.137253 -52.424219
-149.313290 20.442367
-118.323821 73.367991
82.877422 -52.781636
-149.393073 21.456195
-119.022298 73.504877
83.366970 -52.977436
-149.629436 22.661732
-119.832352 73.621717
83.620809 -53.054268
-149.992190 24.014680
-120.743866 73.766366
83.665285 -53.060225
-150.430216 25.479385
-121.725906 73.963343
83.532510 -53.041317
-150.881965 27.023317
-122.733936 74.223898
83.250357 -53.028370
-151.287918 28.607373
-123.715475 74.549410
82.829669 -53.023082
-151.599177 30.182173
-124.612709 74.927406
82.262271 -52.997970
-151.782701 31.691145
-125.362479 75.325866
81.542145 -52.920632
-151.824636 33.077348
-125.898255 75.693728
80.692909 -52.781852
-151.730222 34.289298
-126.166701 75.979359
79.769262 -52.597513
-151.517545 35.282477
-126.163017 76.163647
78.837444 -52.394318
-151.205805 36.019303
-125.946388 76.272425
77.958760 -52.201902
-150.803668 36.471934
-125.609223 76.359239
77.181521 -52.050729
-150.304936 36.625182
-125.241428 76.480619
76.536670 -51.967818
-149.693527 36.474686
-124.915081 76.678141
76.033311 -51.969027
-148.950877 36.022459
-124.680798 76.969241
75.655773 -52.050965
-148.059700 35.273411
-124.565859 77.344387
75.371052 -52.190078
-147.004657 34.233957
-124.570288 77.767293
75.149524 -52.355380
-145.773323 32.913969
-124.661937 78.174505
74.978444 -52.523286
-144.359590 31.332164
-124.776969 78.472979
74.855794 -52.681396
-142.767731 29.520765
-124.836995 78.553779
74.780158 -52.827080
-141.012424 27.525347
-124.785755 78.351292
74.746786 -52.966799
-139.114323 25.403754
-124.613264 77.890317
74.748098 -53.114517
-137.097701 23.228251
-124.337032 77.253368
74.776799 -53.288338
-134.992706 21.082944
-123.972913 76.524584
74.833236 -53.509215
-132.836789 19.051684
-123.526125 75.765203
74.937573 -53.805624
-130.671988 17.204276
-122.996301 75.012651
75.134977 -54.218701
-128.539897 15.587115
-122.384783 74.284504
75.473778 -54.789867
-126.476931 14.219312
-121.698111 73.578699
75.970999 -55.533652
-124.512127 13.095403
-120.945730 72.871880
76.605663 -56.428657
-122.669448 12.196272
-120.134724 72.126044
77.338505 -57.431135
-120.974189 11.507048
-119.273410 71.309716
78.130684 -58.488136
-119.459584 11.034383
-118.395203 70.435825
78.952218 -59.541983
-118.167438 10.809257
-117.577829 69.585257
79.784938 -60.534294
-117.139031 10.868972
-116.921555 68.875209
80.622374 -61.417553
-116.401548 11.232808
-116.512011 68.408259
81.463163 -62.173632
-115.958129 11.888080
-116.401912 68.244139
82.298261 -62.823778
-115.783750 12.787953
-116.608349 68.391248
83.103272 -63.414669
-115.825791 13.855671
-117.114388 68.813417
79.702250 -59.280525
-122.273729 18.385837
-119.997248 72.521783
80.556709 -60.132872
-122.082698 19.211976
-120.888456 73.201828
81.287157 -60.944657
-121.872103 19.893228
-121.825248 73.899016
81.856365 -61.640052
-121.593255 20.370515
-122.684654 74.512341
82.252005 -62.153501
-121.218720 20.623993
-123.360746 74.955100
82.479192 -62.444614
-120.741684 20.668706
-123.815748 75.214324
82.545514 -62.511173
-120.169661 20.537441
-124.072329 75.338592
82.456269 -62.391488
-119.518327 20.266588
-124.164347 75.371923
82.224902 -62.152019
-118.806763 19.888592
-124.115165 75.325219
81.884473 -61.872801
-118.053180 19.427355
-123.943272 75.201986
81.488262 -61.634146
-117.271080 18.894418
-123.672032 75.041484
81.095037 -61.495529
-116.466881 18.286746
-123.330795 74.911505
80.746840 -61.472323
-115.640745 17.591668
-122.945976 74.871784
80.461376 -61.535165
-114.793056 16.805844
-122.526590 74.944444
80.240284 -61.637016
-113.934649 15.959760
-122.053471 75.095864
80.071895 -61.745871
-113.091179 15.121568
-121.495775 75.256890
79.930832 -61.861144
-112.297652 14.376950
-120.871185 75.402467
79.789857 -62.006705
-111.590360 13.806910
-120.275065 75.591586
79.636148 -62.216124
-111.000518 13.473207
-119.821644 75.903453
79.480658 -62.525705
-110.548633 13.409353
-119.589029 76.396872
79.358435 -62.973130
-110.238755 13.615201
-119.608290 77.107052
79.316717 -63.588934
-110.054157 14.056770
-119.870469 78.037705
79.388761 -64.373550
-109.959326 14.676432
-120.335371 79.160902
79.566994 -65.277183
-109.912004 15.413821
-120.936516 80.420130
79.801880 -66.216521
-109.877459 16.223822
-121.581388 81.729762
80.029189 -67.120710
-109.831751 17.077567
-122.150959 82.973487
80.200416 -67.957753
-109.756560 17.953841
-122.514669 84.020588
80.295181 -68.727922
-109.635114 18.831452
-122.584455 84.787569
80.318176 -69.449348
-109.451116 19.682992
-122.367138 85.295503
80.292772 -70.150270
-109.187900 20.468981
-121.931658 85.627915
80.255285 -70.865853
-108.826956 21.135643
-121.348425 85.868422
80.247040 -71.632747
-108.348562 21.620504
-120.670059 86.083940
80.300300 -72.475523
-107.737309 21.865769
-119.936107 86.322720
80.420195 -73.389762
-106.991103 21.835477
-119.178592 86.613291
80.579613 -74.343999
-106.124030 21.524476
-118.422262 86.962763
80.737284 -75.303819
-105.159138 20.952866
-117.679026 87.353670
80.857047 -76.245885
-104.120912 20.156239
-116.937176 87.740022
80.912677 -77.153912
-103.032621 19.177635
-116.154461 88.046303
80.885945 -78.012369
-101.914763 18.058071
-115.282486 88.187011
80.765063 -78.804511
-100.781636 16.827107
-114.327173 88.136469
80.544794 -79.513853
-99.637075 15.498642
-113.362263 87.965085
80.229132 -80.127835
-98.474412 14.075183
-112.473572 87.773875
79.838454 -80.644119
-97.286028 12.562301
-111.718147 87.635070
79.416524 -81.077340
-96.076434 10.983743
-111.117947 87.579595
79.018651 -81.450728
-94.863554 9.378482
-110.665358 87.604505
78.677839 -81.766319
-93.670360 7.786239
-110.328584 87.683669
78.390198 -81.992218
-92.520693 6.241173
-110.055204 87.776027
78.134533 -82.083506
-91.441874 4.776055
-109.774868 87.819163
77.893080 -82.003934
-90.467391 3.428120
-109.405155 87.713553
77.657334 -81.731829
-89.633053 2.238263
-108.877296 87.359402
77.427693 -81.259391
-88.968910 1.244548
-108.196733 86.739447
77.217741 -80.596555
-88.497090 0.480262
-107.473662 85.949877
77.066324 -79.784556
-88.239259 -0.018815
-106.864118 85.135756
77.047819 -78.911525
-88.219521 -0.212304
-106.503417 84.423592
77.259200 -78.104389
-88.450677 -0.070652
-106.482652 83.900055
77.777570 -77.483495
-88.919251 0.408027
-106.848128 83.614370
78.616356 -77.110596
-89.584740 1.195783
-107.604387 83.583548
79.722204 -76.979088
-90.390607 2.244221
-108.714277 83.790841
81.008212 -77.042050
-91.277635 3.494389
-110.096668 84.186287
82.383488 -77.236449
-92.192376 4.880550
-111.628449 84.692076
83.768391 -77.496065
-93.090054 6.332104
-113.165617 85.210835
85.103989 -77.768087
-93.937747 7.783512
-114.596206 85.670329
86.355505 -78.035278
-94.718689 9.190680
-115.886413 86.072888
87.505361 -78.322758
-95.428141 10.533322
-117.053342 86.463133
88.545781 -78.680656
-96.061370 11.798592
-118.111268 86.863041
89.477332 -79.159905
-96.605276 12.965039
-119.053154 87.254523
90.299743 -79.785755
-97.036552 13.995143
-119.854116 87.601621
90.992796 -80.530012
-97.323297 14.833353
-120.477711 87.884449
91.517435 -81.310185
-97.429084 15.409523
-120.881286 88.107188
91.844249 -82.024350
-97.320135 15.650472
-121.019079 88.269808
91.971978 -82.587141
-96.975284 15.499842
-120.841723 88.342231
91.917749 -82.948240
-96.394958 14.937466
-120.299172 88.261023
91.696366 -83.096349
-95.601222 13.981395
-119.367018 87.964051
91.314460 -83.051775
-94.627870 12.671594
-118.089452 87.446737
90.780914 -82.856595
-93.509895 11.052977
-116.575887 86.760589
90.118128 -82.569847
-92.277369 9.166323
-114.951831 85.968736
89.365178 -82.262780
-90.952052 7.045137
-113.322920 85.142857
88.568602 -82.001666
-89.545531 4.716672
-111.763317 84.375649
87.765552 -81.819565
-88.060764 2.206827
-110.317391 83.753686
86.978684 -81.709419
-86.501036 -0.449635
-109.005111 83.327758
86.220965 -81.649421
-84.886935 -3.194363
-107.823108 83.100990
85.491246 -81.629101
-83.270227 -5.937679
-106.740496 83.024868
84.773960 -81.655522
-81.727939 -8.572419
-105.699443 83.005589
84.053599 -81.742843
-80.340157 -11.001410
-104.642045 82.941758
83.327585 -81.901152
-79.170133 -13.157277
-103.560908 82.792736
82.610535 -82.134051
-78.254207 -15.007236
-102.503524 82.603535
81.936134 -82.443621
-77.598593 -16.548645
-101.521223 82.458210
81.357125 -82.835443
-77.180232 -17.803019
-100.641953 82.429717
80.930050 -83.310833
-76.953229 -18.809455
-99.877202 82.562912
80.675166 -83.841779
-76.865459 -19.610792
-99.233134 82.875251
80.547753 -84.359991
-76.884320 -20.230533
-98.712854 83.358062
80.463004 -84.785010
-77.012883 -20.658344
-98.309817 83.974157
80.341258 -85.055291
-77.278111 -20.863419
-97.995783 84.654400
80.130299 -85.136135
-77.705647 -20.821037
-97.712328 85.304378
79.806226 -85.015343
-78.303812 -20.527686
-97.386137 85.837813
79.368561 -84.698491
-79.059502 -20.002593
-96.978392 86.224590
78.837596 -84.207977
-79.938498 -19.287226
-96.513876 86.494299
78.254194 -83.585714
-80.887020 -18.447442
-96.046497 86.694563
77.675727 -82.894578
-81.839180 -17.568515
-95.619916 86.858417
77.158208 -82.207614
-82.733547 -16.735899
-95.256332 86.996110
75.193443 -78.278940
-84.541311 -17.028882
-94.811585 84.830448
74.569426 -77.425569
-85.355643 -16.612857
-94.475551 84.842130
73.981600 -76.647212
-86.123989 -16.292341
-94.104039 84.760761
73.457149 -75.985041
-86.864164 -16.058360
-93.588292 84.545236
73.045546 -75.488628
-87.590250 -15.901979
-92.836785 84.163495
72.801641 -75.200890
-88.306586 -15.820022
-91.827339 83.622289
72.770797 -75.150833
-89.004186 -15.820045
-90.601923 82.982515
72.980602 -75.352061
-89.660291 -15.923342
-89.223236 82.327842
73.441850 -75.806102
-90.244266 -16.160438
-87.751042 81.734943
74.157893 -76.511677
-90.730476 -16.556009
-86.239029 81.262708
75.129363 -77.471420
-91.109454 -17.112999
-84.733761 80.949885
76.335036 -78.674517
-91.387713 -17.811074
-83.268364 80.815149
77.708759 -80.070423
-91.581620 -18.615025
-81.852358 80.856633
79.149084 -81.572659
-91.713048 -19.481660
-80.463124 81.040133
80.547110 -83.081244
-91.805986 -20.366043
-79.051942 81.285330
81.806212 -84.499320
-91.882446 -21.230701
-77.585338 81.508650
82.850019 -85.741461
-91.958344 -22.055743
-76.102197 81.692861
83.626441 -86.740834
-92.041302 -22.844032
-74.708064 81.885266
84.116099 -87.462993
-92.131468 -23.614736
-73.510779 82.140740
84.346020 -87.926179
-92.222942 -24.386420
-72.572809 82.484125
84.391079 -88.204778
-92.302106 -25.167311
-71.899030 82.905739
84.343417 -88.392546
-92.347066 -25.959837
-71.444408 83.372703
84.263292 -88.547396
-92.333586 -26.763936
-71.129777 83.841920
84.159350 -88.671028
-92.243475 -27.574656
-70.856186 84.261413
84.015495 -88.736350
-92.068742 -28.383401
-70.509942 84.564760
83.820254 -88.715373
-91.809920 -29.186028
-69.964959 84.677443
83.575539 -88.585706
-91.471622 -29.991118
-69.109342 84.536809
83.297844 -88.332849
-91.057706 -30.818926
-67.902077 84.126654
83.024142 -87.967079
-90.564769 -31.686784
-66.396315 83.488478
82.815536 -87.544483
-89.975656 -32.593868
-64.693464 82.687915
82.746311 -87.159668
-89.261409 -33.525014
-62.894966 81.784812
82.886135 -86.916501
-88.391843 -34.465868
-61.090623 80.832415
83.281222 -86.900726
-87.346085 -35.410331
-59.365607 79.885655
83.930369 -87.153149
-86.119759 -36.359327
-57.802443 78.992710
84.773800 -87.652900
-84.728989 -37.318343
-56.467284 78.178590
85.715081 -88.330050
-83.209602 -38.297412
-55.387430 77.438528
86.652835 -89.093462
-81.609568 -39.310769
-54.536553 76.735787
87.496879 -89.859668
-79.975375 -40.369154
-53.849840 76.016486
88.168528 -90.581111
-78.338668 -41.466023
-53.281302 75.253961
88.597474 -91.254546
-76.714050 -42.574917
-52.851085 74.483987
88.729070 -91.904349
-75.107322 -43.663541
-52.619164 73.783123
88.540401 -92.566945
-73.521865 -44.707018
-52.633486 73.227335
88.053682 -93.286026
-71.960604 -45.690998
-52.911946 72.867319
87.333751 -94.103146
-70.428684 -46.608969
-53.447893 72.710953
86.457448 -95.028235
-68.938500 -47.458475
-54.215500 72.731874
85.472119 -96.010705
-67.513263 -48.237104
-55.168982 72.891407
84.386675 -96.957632
-66.183384 -48.937085
-56.237223 73.143239
83.190734 -97.787554
-64.976490 -49.536851
-57.318220 73.429270
81.872212 -98.464840
-63.910822 -49.997425
-58.290498 73.685720
80.428576 -98.991727
-62.995505 -50.275337
-59.067460 73.879202
78.872162 -99.384516
-62.230199 -50.341753
-59.667126 74.056647
77.231134 -99.661312
-61.601993 -50.192544
-60.201255 74.340439
75.550048 -99.842070
-61.083690 -49.849611
-60.794456 74.854223
73.889685 -99.952172
-60.635657 -49.359124
-61.527743 75.657159
72.317017 -100.019739
-60.210650 -48.786971
-62.425808 76.747292
70.876675 -100.061212
-59.762178 -48.206540
-63.466639 78.084950
69.564377 -100.070328
-59.258243 -47.676591
-64.596059 79.601314
68.339332 -100.029968
-58.696504 -47.220531
-65.737140 81.200442
67.159928 -99.929592
-58.104154 -46.829575
-66.793389 82.763614
66.003482 -99.770452
-57.517909 -46.486694
-67.655584 84.165746
64.867729 -99.564305
-56.963382 -46.185583
-68.231018 85.316892
63.766431 -99.330753
-56.445358 -45.936443
-68.492587 86.213692
62.724648 -99.094152
-55.945344 -45.766061
-68.487128 86.923362
61.775146 -98.881728
-55.421439 -45.717356
-68.280903 87.498685
60.956630 -98.725004
-54.812341 -45.845671
-67.913891 87.953888
60.310651 -98.661071
-54.054895 -46.204565
-67.394105 88.289349
59.868248 -98.721028
-53.118225 -46.821525
-66.711174 88.501558
59.627273 -98.905779
-52.029583 -47.682806
-65.850532 88.581814
59.548856 -99.181649
-50.863165 -48.743918
-64.800564 88.514315
59.579294 -99.502494
-49.705943 -49.952177
-63.550485 88.277159
59.668514 -99.828858
-48.629355 -51.262296
-62.083377 87.849216
59.773131 -100.132778
-47.674620 -52.642057
-60.382454 87.224584
59.851549 -100.395289
-46.847311 -54.072358
-58.471377 86.421818
59.860751 -100.605418
-46.117012 -55.545741
-56.453954 85.477304
59.766281 -100.768691
-45.424563 -57.063256
-54.488939 84.448973
59.572599 -100.924034
-44.707275 -58.622084
-52.734208 83.413784
59.343506 -101.142770
-43.936406 -60.195135
-51.316556 82.452549
59.165804 -101.488340
-43.134101 -61.722958
-50.324335 81.638716
59.086051 -101.971241
-42.357088 -63.127419
-49.805493 81.031309
59.093331 -102.546176
-41.671388 -64.331494
-49.763047 80.668828
59.145720 -103.141755
-41.134466 -65.273456
-50.146375 80.562340
59.192119 -103.684875
-40.785159 -65.915374
-50.842659 80.683583
59.177584 -104.110332
-40.638692 -66.247618
-51.686509 80.950429
59.049289 -104.366744
-40.685824 -66.288593
-52.515425 81.253615
58.782342 -104.431505
-40.898641 -66.078003
-53.249380 81.536887
58.416398 -104.330892
-41.246041 -65.662508
-53.899439 81.816084
58.059407 -104.141488
-41.708435 -65.081290
-54.503082 82.128276
57.845020 -103.963806
-42.276208 -64.363124
-55.081703 82.498609
57.874604 -103.880545
-42.941875 -63.529566
-55.640380 82.942567
58.174505 -103.920146
-43.699642 -62.595058
-56.179405 83.478976
58.697574 -104.054867
-44.545643 -61.568390
-56.698345 84.135177
59.359750 -104.228292
-45.471863 -60.460047
-57.190082 84.934967
60.073128 -104.379843
-46.458950 -59.290696
-57.630421 85.869517
60.767942 -104.461036
-47.475759 -58.093559
-57.973478 86.880106
61.412032 -104.452536
-48.488531 -56.905973
-58.172901 87.882034
62.016508 -104.372780
-49.472870 -55.754670
-58.231887 88.818678
62.618342 -104.266986
-50.413383 -54.651813
-58.223065 89.692384
63.260189 -104.189742
-51.292098 -53.606063
-58.243155 90.535930
63.978710 -104.191695
-52.083342 -52.632053
-58.365637 91.377894
64.788052 -104.302229
-52.761895 -51.748384
-58.628586 92.238690
66.094355 -104.547886
-54.694861 -46.970691
-63.754716 92.487728
67.060019 -104.923949
-54.860291 -46.728304
-64.234428 93.219769
67.919406 -105.222006
-54.871412 -46.662693
-64.743790 93.934470
68.616300 -105.374445
-54.769135 -46.754868
-65.207355 94.567425
69.134775 -105.357045
-54.602634 -46.965805
-65.538237 95.048712
69.486478 -105.183584
-54.421605 -47.244795
-65.664949 95.327167
69.695315 -104.888068
-54.259727 -47.550671
-65.558610 95.390449
69.792397 -104.513894
-54.123941 -47.864804
-65.233155 95.263356
69.815679 -104.109167
-53.993807 -48.191336
-64.726131 94.993305
69.804211 -103.717133
-53.831985 -48.547500
-64.087230 94.641272
69.782986 -103.356993
-53.606368 -48.946745
-63.376445 94.266025
69.750799 -103.012218
-53.313321 -49.381359
-62.659620 93.896344
69.687725 -102.651213
-52.985556 -49.812954
-61.996851 93.527267
69.570279 -102.262790
-52.683174 -50.174304
-61.428751 93.136392
69.377976 -101.865564
-52.473578 -50.387054
-60.967529 92.691482
69.095875 -101.492472
-52.408853 -50.387306
-60.600633 92.157045
68.718396 -101.176132
-52.512414 -50.140906
-60.313927 91.515082
68.254560 -100.942955
-52.775165 -49.646202
-60.122947 90.793249
67.733342 -100.811531
-53.155724 -48.931428
-60.080124 90.071417
67.205417 -100.791578
-53.583626 -48.051192
-60.250239 89.455122
66.733118 -100.882740
-53.971662 -47.078945
-60.678889 89.032173
66.362590 -101.074973
-54.246358 -46.084179
-61.372318 88.837474
66.096929 -101.351224
-54.388056 -45.096912
-62.292240 88.851360
65.903153 -101.689209
-54.443150 -44.094757
-63.361675 89.019648
65.741457 -102.063289
-54.492178 -43.030213
-64.476425 89.268870
65.583419 -102.448271
-54.608262 -41.865123
-65.519950 89.515226
65.414766 -102.822294
-54.833467 -40.586820
-66.384045 89.677518
65.232562 -103.167364
-55.170800 -39.210509
-66.999392 89.702643
65.041808 -103.468523
-55.582771 -37.778469
-67.367695 89.598002
64.851598 -103.714255
-55.994566 -36.358811
-67.565928 89.439250
64.671336 -103.902790
-56.308446 -35.035898
-67.711840 89.329939
64.509009 -104.053702
-56.435538 -33.883557
-67.922195 89.345453
64.367039 -104.205443
-56.331077 -32.933970
-68.289163 89.514863
64.232793 -104.392882
-56.006814 -32.168579
-68.873568 89.833854
64.078588 -104.634697
-55.514842 -31.534513
-69.706254 90.276332
63.871574 -104.936994
-54.917800 -30.970610
-70.791719 90.800310
63.580025 -105.298167
-54.264562 -30.427455
-72.111258 91.353529
63.172882 -105.709668
-53.578371 -29.877354
-73.625823 91.882523
62.617004 -106.155525
-52.854030 -29.317502
-75.283459 92.346964
61.880417 -106.617375
-52.063073 -28.766236
-77.035574 92.733983
60.953598 -107.092694
-51.170267 -28.248817
-78.851063 93.057068
59.878631 -107.613077
-50.154317 -27.780441
-80.710769 93.338600
58.739550 -108.228544
-49.015202 -27.363323
-82.590264 93.595439
57.612230 -108.968248
-47.776577 -26.988292
-84.450934 93.831733
56.528640 -109.819211
-46.497595 -26.625320
-86.242856 94.036096
55.479421 -110.733268
-45.272511 -26.220631
-87.912517 94.182771
54.431393 -111.644000
-44.203209 -25.714715
-89.409464 94.235615
53.337265 -112.478760
-43.365686 -25.065869
-90.688821 94.153870
52.141856 -113.167649
-42.793100 -24.262271
-91.710106 93.898910
50.804007 -113.659510
-42.484028 -23.316836
-92.438867 93.441153
49.336587 -113.945113
-42.428012 -22.250783
-92.860402 92.769021
47.823597 -114.064551
-42.615098 -21.089019
-93.000269 91.901585
46.389551 -114.087522
-43.014899 -19.876535
-92.927608 90.891371
45.148247 -114.082646
-43.563282 -18.686696
-92.735256 89.808067
44.152007 -114.087122
-44.185789 -17.597560
-92.516340 88.718831
43.375285 -114.096724
-44.834512 -16.655348
-92.348784 87.677009
42.748213 -114.084587
-45.492399 -15.869005
-92.285831 86.719039
42.193989 -114.021573
-46.146354 -15.238054
-92.348972 85.867243
41.650232 -113.886531
-46.774735 -14.770785
-92.522560 85.134579
41.095147 -113.678147
-47.367584 -14.471876
-92.753553 84.522942
40.568928 -113.425481
-47.944987 -14.326788
-92.962385 84.016690
40.156534 -113.179361
-48.539434 -14.313645
-93.067089 83.594260
39.952326 -112.993802
-49.164587 -14.426660
-93.010972 83.253127
40.040597 -112.915939
-49.801659 -14.684843
-92.773915 83.015212
40.481841 -112.980395
-50.407382 -15.121417
-92.363159 82.909222
41.282913 -113.196447
-50.937845 -15.758863
-91.800224 82.952970
42.369304 -113.532660
-51.373750 -16.585159
-91.113778 83.149262
43.607170 -113.920524
-51.727364 -17.551655
-90.336265 83.492675
44.861173 -114.279292
-52.037474 -18.584865
-89.500909 83.977679
46.035009 -114.543367
-52.366117 -19.595123
-88.637770 84.595084
47.071369 -114.673144
-52.782783 -20.491672
-87.768867 85.315348
47.931885 -114.648318
-53.338140 -21.203469
-86.906563 86.084377
48.587916 -114.461381
-54.047759 -21.691587
-86.062807 86.843396
49.025604 -114.118703
-54.888547 -21.952464
-85.266528 87.553619
49.254966 -113.644656
-55.802020 -22.016438
-84.569074 88.204581
49.309489 -113.079173
-56.705531 -21.939586
-84.028672 88.802216
49.220032 -112.457074
-57.518632 -21.781127
-83.691201 89.354761
48.974921 -111.779118
-58.202238 -21.567641
-83.581640 89.869374
48.521329 -111.016832
-58.784634 -21.269112
-83.703718 90.354193
47.808571 -110.148841
-59.346962 -20.812727
-84.040233 90.812282
46.818250 -109.179842
-59.981554 -20.121134
-84.551394 91.223726
45.570224 -108.135848
-60.759766 -19.141419
-85.173890 91.537508
44.119253 -107.055101
-61.718722 -17.856247
-85.826325 91.687810
42.549957 -105.982504
-62.856111 -16.287104
-86.427601 91.619615
40.971263 -104.967314
-64.125964 -14.496621
-86.923391 91.311286
39.508631 -104.061827
-65.439436 -12.586887
-87.298792 90.781159
38.290043 -103.317440
-66.685261 -10.680889
-87.568236 90.074744
37.420182 -102.774919
-67.779730 -8.877749
-87.760392 89.249944
36.948203 -102.451507
-68.714741 -7.208908
-87.910034 88.370336
36.858818 -102.336929
-69.550497 -5.644082
-88.052514 87.499808
37.097272 -102.403370
-70.364237 -4.137816
-88.215705 86.693344
37.595922 -102.616469
-71.207459 -2.667749
-88.410857 85.987897
38.285643 -102.939900
-72.089173 -1.248062
-88.627830 85.396483
39.099134 -103.336460
-72.975098 0.071361
-88.840606 84.909301
39.973432 -103.769188
-73.793858 1.210901
-89.025671 84.507345
40.855700 -104.205246
-74.450592 2.072386
-89.184056 84.182649
41.714743 -104.625117
-74.853454 2.560713
-89.345879 83.946491
42.550762 -105.032681
-74.946284 2.612121
-89.552225 83.820806
43.379573 -105.446975
-74.727801 2.215075
-89.834080 83.827643
44.191513 -105.872399
-74.254788 1.420079
-90.203159 83.982795
43.641357 -105.617489
-73.001937 0.133477
-91.058771 83.889786
44.126845 -105.949231
-71.953625 -1.534003
-91.716014 84.407152
44.500047 -106.214755
-70.942222 -3.276169
-92.386011 85.022014
44.729818 -106.386980
-70.036703 -4.996000
-92.996062 85.654273
44.799261 -106.448343
-69.277872 -6.623261
-93.455728 86.207882
44.710145 -106.393160
-68.688548 -8.108598
-93.677769 86.591027
44.489657 -106.230431
-68.285145 -9.415797
-93.612226 86.747711
44.192109 -105.984241
-68.076850 -10.522281
-93.265824 86.674856
43.888861 -105.688262
-68.060161 -11.420893
-92.687202 86.406892
43.648716 -105.375425
-68.227676 -12.108891
-91.940546 85.990207
43.516338 -105.067231
-68.586791 -12.570113
-91.089236 85.469357
43.499478 -104.768424
-69.163228 -12.772507
-90.187543 84.880900
43.571973 -104.469291
-69.982254 -12.686109
-89.275869 84.248308
43.688445 -104.152039
-71.049249 -12.301552
-88.378664 83.578660
43.804652 -103.798201
-72.348527 -11.632296
-87.503201 82.860992
43.899805 -103.396424
-73.856348 -10.703093
-86.640872 82.068885
43.989997 -102.947993
-75.546953 -9.542723
-85.779570 81.175818
44.124464 -102.467507
-77.382100 -8.191604
-84.932057 80.187352
44.371978 -101.979982
-79.300375 -6.711836
-84.156504 79.164468
44.804719 -101.515324
-81.222507 -5.183916
-83.538141 78.202440
45.477762 -101.098507
-83.072463 -3.688047
-83.152136 77.382159
46.406880 -100.737493
-84.799558 -2.282879
-83.042256 76.743030
47.560348 -100.418430
-86.383469 -0.999536
-83.217330 76.288660
48.876124 -100.114809
-87.823755 0.150154
-83.655207 75.999101
50.294080 -99.804940
-89.130269 1.168153
-84.307730 75.838243
51.781290 -99.486852
-90.317187 2.069012
-85.104557 75.758560
53.333843 -99.181616
-91.394236 2.871865
-85.958035 75.706934
54.960927 -98.925343
-92.358055 3.587015
-86.777492 75.637690
56.670489 -98.758980
-93.189406 4.206159
-87.500630 75.534994
58.463554 -98.720702
-93.856978 4.700296
-88.123686 75.422416
60.330312 -98.837645
-94.327758 5.027376
-88.693006 75.339180
62.241228 -99.113657
-94.583588 5.151591
-89.267939 75.315182
64.140263 -99.519952
-94.636626 5.067934
-89.895073 75.362995
65.956439 -100.003785
-94.530475 4.815306
-90.601795 75.477390
67.628775 -100.513984
-94.325463 4.469768
-91.397357 75.638262
69.118597 -101.019211
-94.080859 4.123941
-92.273382 75.815136
70.403437 -101.505980
-93.843854 3.863540
-93.202093 75.971243
71.469341 -101.968936
-93.645464 3.750304
-94.135107 76.066984
72.310683 -102.405414
-93.499505 3.812587
-95.010171 76.065315
72.934775 -102.814166
-93.402221 4.040829
-95.772739 75.939795
73.366167 -103.194547
-93.332852 4.388440
-96.400334 75.683510
73.645943 -103.544033
-93.258045 4.783684
-96.900853 75.313239
73.822252 -103.853938
-93.144964 5.158902
-97.288424 74.856925
73.934777 -104.106787
-92.980978 5.485826
-97.566229 74.337832
74.005762 -104.280184
-92.785178 5.785448
-97.724255 73.770029
74.044774 -104.353927
-92.601857 6.103078
-97.743802 73.160948
74.058299 -104.313642
-92.483997 6.476578
-97.601949 72.512720
74.054753 -104.151083
-92.477366 6.919028
-97.273343 71.818116
74.044585 -103.863698
-92.607971 7.413985
-96.731021 71.053333
74.039234 -103.454476
-92.872875 7.916024
-95.953511 70.181951
74.051430 -102.933119
-93.236174 8.354608
-94.944726 69.186628
74.096670 -102.319476
-93.635069 8.645361
-93.754205 68.103047
74.191816 -101.647482
-94.000652 8.713402
-92.469813 67.016654
74.344696 -100.962290
-94.286909 8.521192
-91.187624 66.031136
74.538305 -100.304035
-94.488962 8.081681
-89.988957 65.241220
74.728112 -99.690689
-94.637040 7.446425
-88.932844 64.718202
74.859270 -99.116683
-94.773582 6.679290
-88.055848 64.500502
74.885921 -98.561518
-94.932308 5.834447
-87.372013 64.586021
74.779788 -97.997449
-95.128381 4.945832
-86.870285 64.934423
74.530606 -97.395097
-95.357665 4.025098
-86.511565 65.485280
74.144645 -96.731010
-95.601859 3.066005
-86.233415 66.169342
73.646476 -96.000074
-95.837885 2.055727
-85.971727 66.917598
73.083494 -95.227646
-96.046490 0.987566
-85.689624 67.687202
72.523835 -94.468777
-96.215661 -0.133317
-85.383150 68.469591
72.039504 -93.788907
-96.345551 -1.285337
-85.061219 69.269436
71.681770 -93.236694
-96.457561 -2.421876
-84.728147 70.083904
71.467149 -92.827888
-96.593852 -3.473303
-84.379430 70.895130
71.381410 -92.548588
-96.802467 -4.366684
-84.003406 71.672197
71.391235 -92.367834
-97.121965 -5.047820
-83.582540 72.383023
71.454845 -92.249446
-97.575697 -5.491098
-83.092226 73.003977
71.532871 -92.163659
-98.173396 -5.694534
-82.497056 73.504475
71.600432 -92.098911
-98.913461 -5.666773
-81.752027 73.835516
71.653459 -92.066387
-99.781172 -5.421341
-80.820617 73.949262
71.704055 -92.092874
-100.745444 -4.984184
-79.707012 73.837056
71.769189 -92.207418
-101.762112 -4.399572
-78.470597 73.546563
71.857289 -92.426591
-102.787374 -3.720961
-77.205110 73.159585
71.955726 -92.741309
-103.794686 -2.993337
-76.007959 72.760851
72.027440 -93.113086
-104.780912 -2.246561
-74.959945 72.422184
72.023304 -93.484824
-105.757159 -1.505625
-74.114285 72.195496
71.905249 -93.800358
-106.735349 -0.800461
-73.489565 72.101683
71.668681 -94.023554
-107.719689 -0.161172
-73.065568 72.125345
71.351000 -94.147813
-108.702681 0.392155
-72.784627 72.220573
71.021043 -94.191874
-109.663713 0.847075
-72.563118 72.324498
70.760728 -94.189478
-110.570082 1.185870
-72.321285 72.385153
70.650103 -94.180981
-111.380494 1.377098
-72.026473 72.400032
70.754555 -94.205550
-112.052109 1.378840
-71.710690 72.429579
71.109519 -94.289646
-112.552263 1.152823
-71.440170 72.565969
71.707953 -94.434964
-112.870506 0.682026
-71.275747 72.887550
72.506010 -94.618338
-113.020744 -0.020574
-71.255302 73.423642
73.450821 -94.809910
-113.030035 -0.915551
-71.392162 74.152873
74.507691 -94.994904
-112.924013 -1.946155
-71.677857 75.023841
75.662974 -95.178849
-112.719763 -3.050757
-72.084638 75.966225
76.909579 -95.377449
-112.426350 -4.176830
-72.566569 76.893465
78.235466 -95.606445
-112.047053 -5.290614
-73.063080 77.708968
79.621655 -95.878420
-111.580029 -6.380333
-73.516170 78.329986
81.044840 -96.203184
-111.018358 -7.454232
-73.902769 78.729349
82.479112 -96.586088
-110.352365 -8.532580
-74.247221 78.948865
83.895941 -97.022768
-109.576403 -9.630872
-74.590515 79.044015
85.267102 -97.497382
-108.697831 -10.738079
-74.954695 79.027856
86.572905 -97.992633
-107.741519 -11.805582
-75.331912 78.883060
90.600377 -96.908962
-109.479490 -10.070768
-76.515477 78.049221
91.488942 -96.944101
-108.555914 -11.005408
-76.655013 77.721615
92.400162 -97.060516
-107.635354 -11.732002
-76.684056 77.220878
93.348448 -97.291505
-106.750967 -12.213753
-76.538977 76.512119
94.339538 -97.658728
-105.928194 -12.439317
-76.150187 75.555526
95.373628 -98.170025
-105.180191 -12.423784
-75.459200 74.321304
96.449978 -98.820885
-104.504431 -12.206409
-74.454172 72.815545
97.569069 -99.596992
-103.885461 -11.840945
-73.188316 71.089103
98.728833 -100.476599
-103.307679 -11.377384
-71.757002 69.223548
99.915485 -101.431923
-102.772787 -10.842695
-70.267309 67.312245
101.097619 -102.429448
-102.306816 -10.234028
-68.825541 65.448838
102.231432 -103.431068
-101.949159 -9.529495
-67.535047 63.722313
103.272188 -104.397306
-101.732943 -8.707400
-66.491222 62.210484
104.182813 -105.291169
-101.669478 -7.761848
-65.768477 60.967772
104.937441 -106.081164
-101.741378 -6.710156
-65.403419 60.010607
105.522397 -106.743613
-101.903818 -5.592957
-65.386283 59.312521
105.936531 -107.264936
-102.093924 -4.468077
-65.677553 58.830390
106.190893 -107.644690
-102.247056 -3.399181
-66.250120 58.557341
106.307262 -107.898697
-102.312654 -2.443160
-67.112727 58.539464
106.314913 -108.056699
-102.262786 -1.639498
-68.286262 58.836130
106.245763 -108.150522
-102.096253 -1.000663
-69.772942 59.479879
106.130496 -108.201288
-101.840030 -0.507554
-71.545867 60.464141
105.998292 -108.216423
-101.541903 -0.117977
-73.549016 61.745004
105.878187 -108.194440
-101.254603 0.215627
-75.698393 63.244059
105.798217 -108.129365
-101.021033 0.531326
-77.884209 64.851863
105.782130 -108.012395
-100.868977 0.852468
-79.976362 66.439892
105.846911 -107.834766
-100.816826 1.191535
-81.836682 67.883233
106.003692 -107.595741
-100.881294 1.556739
-83.344610 69.078363
106.260358 -107.310739
-101.074335 1.952840
-84.436332 69.963401
106.620971 -107.008645
-101.392986 2.377239
-85.126684 70.536130
107.079865 -106.717808
-101.818432 2.821717
-85.486122 70.837362
107.614035 -106.450603
-102.327905 3.282825
-85.601608 70.917600
108.180581 -106.195566
-102.905756 3.769593
-85.553358 70.816215
108.723182 -105.920455
-103.543075 4.298097
-85.406451 70.554094
109.183717 -105.582355
-104.232040 4.879342
-85.207475 70.134495
109.512430 -105.139934
-104.964323 5.513884
-84.981304 69.551736
109.675236 -104.567214
-105.731952 6.195624
-84.727546 68.796349
109.659376 -103.865728
-106.524477 6.915202
-84.420646 67.848513
109.475566 -103.066827
-107.323151 7.655473
-84.022483 66.685057
109.154619 -102.222123
-108.098601 8.384265
-83.512057 65.310663
108.740405 -101.389279
-108.815570 9.054207
-82.912431 63.784208
108.281680 -100.618358
-109.444265 9.613768
-82.283779 62.204974
107.824365 -99.940494
-109.973609 10.024626
-81.693759 60.674761
107.406616 -99.362652
-110.416592 10.272054
-81.196951 59.273135
107.058136 -98.872683
-110.802117 10.361555
-80.828961 58.053630
106.802652 -98.454053
-111.159687 10.311210
-80.606560 57.050204
106.661498 -98.102348
-111.506916 10.147071
-80.527823 56.279029
106.655310 -97.831655
-111.844855 9.896869
-80.571791 55.734602
106.801070 -97.666348
-112.159801 9.580105
-80.701044 55.390223
107.106489 -97.626689
-112.427215 9.199723
-80.874162 55.208486
107.565886 -97.717868
-112.615628 8.739000
-81.075981 55.167147
108.158764 -97.924518
-112.692215 8.165314
-81.347620 55.285748
108.850111 -98.208946
-112.632333 7.442959
-81.772359 55.616614
109.591891 -98.513418
-112.430749 6.552925
-82.427081 56.207581
110.327050 -98.770430
-112.106183 5.509330
-83.348105 57.076700
110.997423 -98.921111
-111.695173 4.362335
-84.524151 58.208397
111.552619 -98.930916
-111.242006 3.186751
-85.904641 59.557518
111.955159 -98.792417
-110.790695 2.063905
-87.412932 61.054143
112.181555 -98.518801
-110.378435 1.065969
-88.958141 62.610688
112.222239 -98.137020
-110.029463 0.245834
-90.442376 64.129815
112.081950 -97.683687
-109.750552 -0.369086
-91.768648 65.514837
111.780163 -97.202243
-109.530299 -0.779071
-92.861470 66.691025
111.350089 -96.740272
-109.344191 -1.006279
-93.693690 67.631050
110.834494 -96.347480
-109.166023 -1.076953
-94.284686 68.351591
110.277478 -96.074003
-108.982037 -0.998030
-94.669220 68.883794
109.715430 -95.966471
-108.799325 -0.747381
-94.876044 69.256994
109.173525 -96.061046
-108.642834 -0.287233
-94.926190 69.495788
108.669503 -96.376809
-108.544683 0.413331
-94.838268 69.619682
108.219188 -96.912681
-108.533007 1.363037
-94.631139 69.644543
107.839160 -97.648375
-108.623442 2.542655
-94.320424 69.580094
107.546851 -98.548861
-108.813020 3.904762
-93.911066 69.421994
107.359654 -99.571654
-109.076952 5.377060
-93.394086 69.146989
107.292739 -100.675720
-109.371116 6.870662
-92.759299 68.726042
107.354332 -101.829640
-109.643627 8.295400
-92.021276 68.157900
107.539146 -103.014890
-109.853062 9.578934
-91.225317 67.492496
107.823593 -104.220630
-109.981763 10.679430
-90.423141 66.815095
108.166641 -105.432306
-110.034895 11.583965
-89.651727 66.211596
108.516972 -106.623241
-110.028295 12.295145
-88.930356 65.751671
108.823108 -107.755236
-109.975220 12.816100
-88.265845 65.486556
109.041990 -108.784625
-109.878478 13.141520
-87.655324 65.445711
109.143535 -109.668216
-109.728248 13.255180
-87.082619 65.628483
109.111125 -110.367747
-109.504317 13.131549
-86.509744 65.994980
108.938734 -110.854396
-109.182836 12.740300
-85.871921 66.466883
108.625990 -111.114406
-108.746445 12.053120
-85.094175 66.956606
108.174502 -111.154313
-108.192424 11.051360
-84.136507 67.420885
107.588505 -111.001232
-107.535800 9.734846
-83.025183 67.882916
106.877339 -110.694962
-106.810510 8.132850
-81.834348 68.403241
106.055148 -110.275451
-106.067252 6.310076
-80.652441 69.045544
105.138816 -109.773393
-105.363026 4.358513
-79.561279 69.860140
104.147549 -109.207932
-104.746025 2.378805
-78.623351 70.876776
103.103197 -108.589163
-104.245200 0.462624
-77.872492 72.099607
102.028603 -107.922624
-103.869514 -1.316687
-77.307782 73.503424
100.944554 -107.216355
-103.614553 -2.904701
-76.891360 75.031763
99.868571 -106.489442
-103.468387 -4.263183
-76.554543 76.597012
98.816681 -105.775060
-103.411181 -5.370745
-76.224178 78.093979
97.805451 -105.113397
-103.413847 -6.224889
-75.871705 79.445783
96.851389 -104.539494
-103.444058 -6.836739
-75.538731 80.638490
95.967691 -104.072945
-103.478872 -7.217798
-75.301830 81.695842
95.160691 -103.712614
-103.514368 -7.370073
-75.224876 82.640073
94.429356 -103.438253
-103.564093 -7.289355
-75.338767 83.479005
93.915316 -102.461644
-102.654004 -8.457430
-73.339719 85.818156
93.586479 -102.356971
-102.923860 -7.566733
-73.787698 86.401751
93.354111 -102.277577
-103.276385 -6.471505
-74.377228 86.876003
93.227706 -102.241282
-103.704695 -5.216090
-75.032709 87.218968
93.218334 -102.285591
-104.192421 -3.842770
-75.656001 87.382618
93.327135 -102.447678
-104.711928 -2.400326
-76.154303 87.290312
93.539265 -102.748328
-105.227711 -0.947095
-76.504560 86.910963
93.824771 -103.183395
-105.704977 0.455660
-76.779930 86.310393
94.144286 -103.722851
-106.118346 1.753669
-77.087150 85.602505
94.457007 -104.317867
-106.454726 2.904578
-77.507982 84.893769
94.728548 -104.916293
-106.709788 3.877328
-78.085698 84.265284
94.936771 -105.483448
-106.882877 4.653931
-78.830284 83.770998
95.073619 -106.017044
-106.973414 5.235434
-79.724064 83.435269
95.142087 -106.543569
-106.977944 5.640440
-80.723531 83.245559
95.151388 -107.100732
-106.887461 5.890875
-81.758268 83.149534
95.113266 -107.721266
-106.686248 5.996855
-82.730368 83.070926
95.037657 -108.422257
-106.353229 5.950656
-83.530391 82.932706
94.926154 -109.197345
-105.866439 5.730307
-84.091223 82.701466
94.767190 -110.013512
-105.210793 5.310847
-84.429563 82.422651
94.539420 -110.818820
-104.385910 4.679135
-84.605334 82.171604
94.224160 -111.563385
-103.408003 3.845709
-84.666086 81.989511
93.818264 -112.221584
-102.304717 2.849364
-84.631446 81.865589
93.337700 -112.797288
-101.108353 1.750746
-84.499160 81.746718
92.812698 -113.311966
-99.851353 0.615160
-84.255486 81.565126
92.281163 -113.791107
-98.563701 -0.504386
-83.884314 81.280663
91.782895 -114.256422
-97.270914 -1.575599
-83.367015 80.881087
91.354215 -114.721427
-95.991687 -2.588890
-82.671841 80.345233
91.022948 -115.188359
-94.735919 -3.555576
-81.754624 79.636987
90.805139 -115.648293
-93.506008 -4.500064
-80.603547 78.750022
90.705593 -116.089263
-92.303870 -5.443326
-79.290356 77.753051
90.720824 -116.510278
-91.141673 -6.382872
-77.939024 76.757004
90.839626 -116.926702
-90.048991 -7.284033
-76.662389 75.857483
91.041291 -117.360786
-89.068978 -8.092000
-75.538812 75.120029
91.295495 -117.830191
-88.245622 -8.752972
-74.618351 74.600706
91.565191 -118.343747
-87.611138 -9.228670
-73.931721 74.355652
91.811240 -118.901799
-87.177483 -9.503573
-73.487181 74.418359
91.997401 -119.497964
-86.930913 -9.589907
-73.256928 74.779745
92.095230 -120.123294
-86.829758 -9.530190
-73.164490 75.379907
92.087952 -120.775622
-86.809849 -9.391518
-73.096839 76.120930
91.970949 -121.470186
-86.803432 -9.245548
-72.969387 76.923071
91.747561 -122.237324
-86.766693 -9.140447
-72.792162 77.784451
91.423552 -123.104567
-86.694095 -9.086932
-72.633007 78.758708
91.004700 -124.081106
-86.607360 -9.068684
-72.547366 79.902570
90.497006 -125.154558
-86.533878 -9.061962
-72.562048 81.244032
89.906127 -126.294506
-86.491410 -9.049454
-72.686562 82.756260
89.235023 -127.456848
-86.481002 -9.027769
-72.918855 84.372783
88.481928 -128.589364
-86.484360 -9.011323
-73.242661 86.012876
87.640932 -129.641349
-86.466061 -9.031334
-73.621421 87.583188
86.706062 -130.576470
-86.384261 -9.127074
-73.991813 88.970494
85.676197 -131.379334
-86.209694 -9.330268
-74.269304 90.048060
84.555661 -132.048228
-85.940793 -9.651967
-74.391889 90.722420
83.350186 -132.583206
-85.603405 -10.079336
-74.379480 90.998555
82.062527 -132.980047
-85.240847 -10.578639
-74.316036 90.968121
80.690221 -133.229710
-84.902230 -11.101925
-74.285698 90.725777
79.225870 -133.320379
-84.630987 -11.598029
-74.344486 90.310555
77.659627 -133.241275
-84.455319 -12.024924
-74.518198 89.728981
75.984516 -132.989866
-84.382857 -12.358511
-74.805071 88.989331
74.206670 -132.583575
-84.402535 -12.594249
-75.177305 88.102169
72.357891 -132.068373
-84.496337 -12.740422
-75.578734 87.068339
70.499608 -131.511364
-84.655148 -12.807546
-75.918116 85.866823
68.712517 -130.981572
-84.882876 -12.804494
-76.068772 84.451729
67.079683 -130.535440
-85.187197 -12.741567
-75.908799 82.783045
65.671453 -130.210656
-85.573231 -12.628873
-75.409644 80.890639
64.533699 -130.023490
-86.044123 -12.470336
-74.660649 78.878728
63.679830 -129.968415
-86.599556 -12.264943
-73.797081 76.866555
63.090591 -130.022565
-87.229903 -12.016928
-72.942840 74.964301
62.725763 -130.157221
-87.912569 -11.745013
-72.191622 73.267087
62.542871 -130.350200
-88.617066 -11.481767
-71.602467 71.847267
62.507225 -130.586012
-89.317788 -11.262103
-71.197205 70.748539
62.587483 -130.845947
-90.001022 -11.112310
-70.957103 69.978520
62.748226 -131.103812
-90.656330 -11.052366
-70.820684 69.497637
62.948403 -131.329599
-91.264760 -11.104215
-70.691552 69.211932
63.144150 -131.493738
-91.798264 -11.292288
-70.479713 69.003531
63.291612 -131.569165
-92.229029 -11.636114
-70.181520 68.833379
63.349723 -131.533509
-92.539172 -12.144211
-69.896926 68.797746
63.288159 -131.375240
-92.723629 -12.815913
-69.742643 69.027341
63.100891 -131.102072
-92.788354 -13.645415
-69.787463 69.596934
62.812751 -130.741995
-92.749689 -14.617478
-70.044484 70.512768
62.469646 -130.333946
-92.633435 -15.697306
-70.482968 71.727273
62.122525 -129.918176
-92.467768 -16.831817
-71.040940 73.153635
61.816174 -129.531109
-92.273544 -17.964847
-71.635372 74.675361
61.582601 -129.201754
-92.059954 -19.050192
-72.168218 76.153570
61.435938 -128.948186
-91.826830 -20.054953
-72.527585 77.445172
61.369558 -128.775209
-91.570658 -20.957013
-72.602427 78.442542
61.361102 -128.676404
-91.290686 -21.742125
-72.344104 79.112890
61.390420 -128.644774
-90.992100 -22.401532
-71.818442 79.516205
61.457980 -128.686335
-90.684334 -22.926765
-71.151334 79.753646
61.580943 -128.821954
-90.375511 -23.301264
-70.455721 79.906621
61.772157 -129.076184
-90.067403 -23.498387
-69.811175 80.022117
62.025390 -129.463776
-89.755060 -23.492008
-69.269744 80.121379
62.313316 -129.981300
-89.429705 -23.268980
-68.865095 80.213241
62.592257 -130.605299
-89.081178 -22.834440
-68.617088 80.305438
62.809297 -131.295412
-88.699317 -22.211553
-68.526551 80.398910
62.911443 -132.001626
-88.275210 -21.439054
-68.561340 80.454438
62.858677 -132.676680
-87.802356 -20.566568
-68.655526 80.387977
62.638457 -133.292274
-87.277256 -19.645486
-68.757594 80.136885
62.267975 -133.847578
-86.699734 -18.715892
-68.889885 79.728779
61.779236 -134.361776
-86.073812 -17.797473
-69.121311 79.255529
61.202521 -134.859012
-85.407810 -16.894403
-69.503313 78.807349
60.559106 -135.357257
-84.711495 -16.010015
-70.049823 78.450827
62.297550 -133.077040
-86.927803 -13.778225
-70.792880 79.188058
61.726829 -133.502105
-86.333663 -13.101457
-71.849576 79.449536
61.034746 -133.848632
-85.737293 -12.506857
-72.971222 79.810719
60.227405 -134.106109
-85.132824 -12.029418
-74.085977 80.202363
59.339469 -134.287021
-84.510269 -11.700906
-75.121578 80.548928
58.429549 -134.422557
-83.869232 -11.534346
-76.031642 80.797606
57.560782 -134.544529
-83.227844 -11.518185
-76.816472 80.935421
56.782568 -134.670804
-82.621892 -11.621528
-77.510706 80.976692
56.119841 -134.801034
-82.098547 -11.801239
-78.155328 80.939797
55.568529 -134.918491
-81.705986 -12.009563
-78.783027 80.837073
55.096597 -134.994294
-81.479381 -12.204085
-79.417749 80.670899
54.652522 -134.995076
-81.429221 -12.356838
-80.076751 80.423230
54.183332 -134.897218
-81.539013 -12.457173
-80.767089 80.054123
53.655353 -134.701670
-81.774662 -12.505082
-81.476810 79.516894
53.060558 -134.433264
-82.098800 -12.499359
-82.169814 78.767626
52.407388 -134.126128
-82.477138 -12.433261
-82.797100 77.774276
51.711614 -133.812879
-82.875524 -12.300579
-83.326949 76.539668
50.992156 -133.521506
-83.259316 -12.100615
-83.766089 75.116260
50.266536 -133.273647
-83.598675 -11.836583
-84.144450 73.582300
49.543436 -133.081475
-83.872778 -11.513118
-84.488426 72.003044
48.817820 -132.946721
-84.067833 -11.138137
-84.811551 70.415451
48.078513 -132.868131
-84.172018 -10.726314
-85.118158 68.842862
47.328924 -132.856347
-84.173822 -10.297249
-85.407154 67.311632
46.600524 -132.940544
-84.065168 -9.867183
-85.671458 65.846363
45.943000 -133.157131
-83.843402 -9.443573
-85.894658 64.457882
45.405229 -133.533902
-83.508066 -9.030235
-86.048971 63.137401
45.022954 -134.081430
-83.056829 -8.636730
-86.103264 61.864152
44.812964 -134.790523
-82.485390 -8.282645
-86.048749 60.632331
44.769511 -135.632214
-81.791042 -7.995065
-85.923611 59.475429
44.863120 -136.560006
-80.976825 -7.802302
-85.802463 58.455022
45.047173 -137.517792
-80.053273 -7.727705
-85.764209 57.643217
45.276930 -138.456588
-79.037730 -7.784556
-85.871758 57.120881
45.529397 -139.350669
-77.954180 -7.970312
-86.165526 56.955230
45.802314 -140.195479
-76.833286 -8.263612
-86.660929 57.172028
46.097462 -140.992218
-75.708199 -8.631949
-87.345852 57.746298
46.409479 -141.737132
-74.606778 -9.046490
-88.178356 58.603840
46.724145 -142.418581
-73.545577 -9.493021
-89.087703 59.627546
47.019617 -143.016906
-72.528121 -9.974969
-89.986370 60.674258
47.266799 -143.504981
-71.547520 -10.509609
-90.800209 61.611907
47.430609 -143.851430
-70.593248 -11.118324
-91.499768 62.366365
47.477231 -144.029971
-69.661002 -11.812277
-92.097851 62.938017
47.386435 -144.032074
-68.762303 -12.577632
-92.621794 63.366581
47.156041 -143.870825
-67.927715 -13.368628
-93.093478 63.687114
46.793858 -143.572950
-67.198232 -14.116937
-93.523266 63.915761
46.309319 -143.170019
-66.608748 -14.752665
-93.910014 64.052040
45.711295 -142.694094
-66.174553 -15.222198
-94.241772 64.081515
45.008587 -142.175319
-65.886634 -15.496052
-94.495218 63.974858
44.209802 -141.639654
-65.714692 -15.569137
-94.635092 63.686108
43.323707 -141.108542
-65.614634 -15.456619
-94.620483 63.160316
42.364704 -140.604434
-65.538067 -15.185519
-94.428143 62.362927
41.363102 -140.160474
-65.443006 -14.781567
-94.083739 61.316159
40.364946 -139.820061
-65.304615 -14.255554
-93.664454 60.102427
39.413038 -139.619599
-65.121442 -13.598870
-93.267672 58.833751
38.528458 -139.571572
-64.913076 -12.792327
-92.980118 57.619730
37.708003 -139.661319
-64.711324 -11.819715
-92.863378 56.549624
36.931326 -139.853036
-64.549674 -10.677611
-92.949811 55.684680
36.168069 -140.097465
-64.453844 -9.380423
-93.241780 55.055264
35.384343 -140.340022
-64.434351 -7.962485
-93.711293 54.660335
34.554704 -140.532836
-64.482366 -6.477123
-94.301154 54.466097
33.680278 -140.649626
-64.572439 -4.989778
-94.933913 54.403833
32.797758 -140.690592
-64.674541 -3.564497
-95.537148 54.393093
31.967037 -140.670346
-64.768823 -2.251490
-96.076989 54.394169
31.248783 -140.601941
-64.851844 -1.084349
-96.565515 54.424241
30.686021 -140.487973
-64.933338 -0.083820
-97.034486 54.523655
30.293283 -140.318005
-65.028873 0.737751
-97.509517 54.723158
30.053871 -140.070226
-65.150494 1.371268
-98.001228 55.034642
29.924975 -139.716556
-65.297528 1.804998
-98.506007 55.454803
29.850132 -139.231171
-65.452293 2.021207
-99.007992 55.966059
29.778525 -138.602431
-65.585576 1.999579
-99.479135 56.524588
29.682660 -137.842173
-65.671454 1.728197
-99.878000 57.051970
29.559425 -136.982592
-65.700103 1.213937
-100.153089 57.456077
29.416853 -136.064505
-65.676598 0.481976
-100.261499 57.666711
29.262523 -135.128317
-65.611088 -0.432438
-100.201277 57.668915
29.098535 -134.209153
-65.512701 -1.490217
-100.023578 57.510738
28.918629 -133.332797
-65.388720 -2.651186
-99.804489 57.271913
28.705031 -132.511866
-65.244194 -3.877274
-99.609105 57.026689
28.428983 -131.745510
-65.080607 -5.136715
-99.474264 56.825124
28.062682 -131.027297
-64.897103 -6.404839
-99.407135 56.684438
27.601175 -130.358796
-64.696578 -7.657812
-99.391296 56.583711
27.073385 -129.754622
-64.491054 -8.864417
-99.393836 56.473736
26.529539 -129.233748
-64.298110 -9.986361
-99.368547 56.293779
26.021430 -128.809962
-64.131471 -10.987001
-99.257601 55.977897
25.590710 -128.488832
-63.995777 -11.838891
-99.005703 55.467659
25.264613 -128.268108
-63.888402 -12.525719
-98.594915 54.747103
25.054309 -128.138033
-63.804630 -13.040850
-98.067086 53.865209
24.955032 -128.081625
-63.742069 -13.385639
-97.499315 52.906917
24.952710 -128.078645
-63.702820 -13.567748
-96.964781 51.947124
25.040115 -128.115550
-63.694667 -13.596708
-96.515675 51.032000
25.229879 -128.193474
-63.731099 -13.477312
-96.185000 50.189958
25.548157 -128.323989
-63.826841 -13.207997
-95.992711 49.444274
26.018437 -128.518703
-63.989667 -12.787446
-95.947132 48.809416
26.652422 -128.783479
-64.214481 -12.223321
-96.039032 48.278475
27.448603 -129.117598
-64.483056 -11.536948
-96.235201 47.813518
28.392714 -129.513967
-64.768405 -10.762770
-96.486871 47.353957
29.458379 -129.959100
-65.041188 -9.944030
-96.761722 46.850934
30.611486 -130.435450
-65.275993 -9.125638
-97.071323 46.297180
31.822259 -130.929817
-65.456480 -8.343963
-97.455126 45.717049
33.078467 -131.444109
-65.578172 -7.616119
-97.946017 45.147114
34.383386 -131.995406
-65.646233 -6.937099
-98.557507 44.623394
35.739320 -132.603885
-65.668377 -6.289037
-99.289173 44.168023
38.176537 -133.122864
-65.914456 -6.645029
-99.842198 43.938813
39.673118 -133.948112
-65.797173 -6.148958
-100.796415 43.695269
41.136360 -134.826887
-65.651685 -5.626361
-101.810096 43.458227
42.518018 -135.724617
-65.456662 -5.102914
-102.810972 43.135831
43.776038 -136.600571
-65.187494 -4.617240
-103.726526 42.630788
44.882620 -137.416817
-64.825831 -4.205966
-104.532628 41.901268
45.829449 -138.147169
-64.371005 -3.883166
-105.274799 40.996458
46.624523 -138.778168
-63.846708 -3.626744
-106.028073 40.014139
47.282265 -139.302091
-63.296354 -3.385379
-106.853793 39.046227
47.815194 -139.710358
-62.769920 -3.100938
-107.786014 38.160633
48.231233 -139.991789
-62.310967 -2.729418
-108.832362 37.402157
48.534835 -140.134052
-61.948326 -2.252284
-109.976706 36.793084
48.729601 -140.126291
-61.691770 -1.679840
-111.181003 36.329078
48.822363 -139.963259
-61.530328 -1.049405
-112.386703 35.973510
48.829806 -139.652014
-61.434276 -0.417903
-113.518921 35.658130
48.785381 -139.218321
-61.363995 0.153588
-114.503503 35.305409
48.739389 -138.705148
-61.286318 0.620939
-115.303268 34.880800
48.748739 -138.161439
-61.190131 0.971416
-115.939726 34.429216
48.862551 -137.629613
-61.090505 1.221687
-116.464649 34.042398
49.111261 -137.138634
-61.019989 1.403958
-116.920971 33.805416
49.501749 -136.702333
-61.013660 1.550439
-117.330249 33.773067
50.018071 -136.320897
-61.094898 1.681906
-117.697704 33.968329
50.627996 -135.985652
-61.265645 1.801080
-118.019213 34.386535
51.295562 -135.688416
-61.503335 1.890915
-118.283703 34.997210
51.994017 -135.431012
-61.767823 1.920322
-118.470303 35.738256
52.708424 -135.224395
-62.017837 1.857204
-118.544255 36.506046
53.427472 -135.077499
-62.224728 1.678842
-118.463512 37.168660
54.135678 -134.988407
-62.373513 1.372120
-118.208636 37.624184
54.811006 -134.942173
-62.460282 0.932175
-117.811246 37.855874
55.424825 -134.911190
-62.494001 0.366139
-117.337019 37.912692
55.942813 -134.856663
-62.495908 -0.305045
-116.849428 37.855206
56.328707 -134.733373
-62.491405 -1.052499
-116.393878 37.730072
56.551764 -134.499821
-62.501343 -1.847560
-115.997572 37.568345
56.595662 -134.131423
-62.543005 -2.662786
-115.671476 37.383021
56.463452 -133.626614
-62.641849 -3.463745
-115.409150 37.154931
56.175120 -132.999642
-62.838717 -4.203488
-115.182138 36.822239
55.761766 -132.270380
-63.178508 -4.831668
-114.935552 36.290672
55.261158 -131.459958
-63.692023 -5.309395
-114.595715 35.459602
54.714411 -130.589269
-64.388644 -5.615420
-114.106393 34.270754
54.161391 -129.676426
-65.260730 -5.743128
-113.476067 32.760295
53.634309 -128.733496
-66.291916 -5.694940
-112.777183 31.046871
53.153081 -127.766366
-67.463437 -5.478618
-112.102859 29.270664
52.727604 -126.781793
-68.758016 -5.104948
-111.534860 27.551628
52.366120 -125.797417
-70.164042 -4.582879
-111.132811 25.973863
52.080329 -124.841754
-71.677873 -3.913504
-110.931814 24.581887
51.882802 -123.944006
-73.297364 -3.092551
-110.941208 23.387240
51.782540 -123.126628
-75.009932 -2.122275
-111.142669 22.376516
51.782926 -122.403616
-76.786396 -1.021364
-111.488496 21.512565
51.881420 -121.780349
-78.583460 0.172675
-111.907204 20.738338
52.069663 -121.253220
-80.350731 1.406314
-112.330995 20.005442
52.333690 -120.810247
-82.038741 2.615522
-112.739003 19.323967
52.655074 -120.435251
-83.606318 3.733742
-113.164395 18.765925
53.013217 -120.115593
-85.025708 4.703094
-113.654599 18.405680
53.386754 -119.846376
-86.283306 5.487023
-114.239769 18.275012
53.753359 -119.626752
-87.374891 6.075944
-114.927093 18.361161
54.091068 -119.455054
-88.298425 6.479303
-115.704674 18.621934
54.381996 -119.327450
-89.049782 6.711745
-116.544116 18.998422
54.616022 -119.238097
-89.622702 6.783623
-117.400195 19.420533
54.792786 -119.179034
-90.011177 6.697511
-118.209691 19.805005
54.922045 -119.140624
-90.212976 6.448615
-118.894698 20.053528
55.022579 -119.114583
-90.233641 6.028295
-119.381630 20.070877
55.118857 -119.099578
-90.089399 5.432310
-119.638183 19.810296
55.235390 -119.104464
-89.806633 4.674447
-119.690224 19.295895
55.391308 -119.144467
-89.417299 3.796755
-119.593209 18.586968
55.598389 -119.233554
-88.953706 2.863142
-119.399552 17.737247
55.862377 -119.378805
-88.445741 1.940169
-119.147583 16.783816
56.184989 -119.577994
-87.919904 1.080718
-118.861891 15.753101
56.564940 -119.819093
-87.398748 0.316484
-118.554551 14.665682
56.998246 -120.082130
-86.900304 -0.343316
-118.224036 13.531391
57.479189 -120.346087
-86.437582 -0.909062
-117.851912 12.335836
58.002388 -120.600563
-86.018322 -1.402297
-117.401328 11.029459
58.563624 -120.852392
-85.645393 -1.840473
-116.829423 9.544740
59.156676 -121.118243
-85.319055 -2.221833
-116.122361 7.858780
59.767988 -121.410237
-85.041371 -2.523541
-115.321032 6.041543
60.373955 -121.726520
-84.819039 -2.714343
-114.498627 4.221102
60.943516 -122.050143
-84.661246 -2.769560
-113.723019 2.523592
61.444919 -122.353479
-84.574111 -2.680559
-113.040874 1.047199
61.853501 -122.605321
-84.555118 -2.458991
-112.478550 -0.142048
62.158197 -122.780551
-84.589237 -2.137608
-112.046430 -1.013028
62.366322 -122.872974
-84.647541 -1.767053
-111.740087 -1.574810
62.505767 -122.905631
-84.689763 -1.406276
-111.536854 -1.879227
62.622250 -122.927053
-84.672313 -1.107549
-111.391558 -2.012359
62.770899 -122.993761
-84.559445 -0.904792
-111.244072 -2.070711
63.004401 -123.151886
-84.331376 -0.812530
-111.052915 -2.116355
63.361159 -123.425298
-83.986193 -0.831372
-110.831787 -2.129797
63.858204 -123.811031
-83.536498 -0.954032
-110.638601 -2.026258
64.492127 -124.281679
-83.002531 -1.171244
-110.536181 -1.716197
65.246527 -124.794134
-82.403605 -1.477971
-110.570920 -1.143387
66.101355 -125.304041
-81.750656 -1.878061
-110.769348 -0.294515
67.040397 -125.781952
-81.044509 -2.383335
-111.138242 0.803393
68.053841 -126.218317
-80.284510 -3.004401
-111.662117 2.088331
69.135304 -126.611280
-79.483077 -3.739095
-112.297875 3.463375
70.277608 -126.953390
-78.671284 -4.570419
-112.970399 4.790410
71.470439 -127.229053
-77.892300 -5.472909
-113.580305 5.902564
72.698541 -127.416729
-77.194719 -6.416132
-114.040672 6.663139
73.938716 -127.489436
-76.629786 -7.364179
-114.327735 7.038779
75.157314 -127.415462
-76.245831 -8.278448
-114.483746 7.095861
76.311805 -127.164687
-76.077854 -9.125613
-114.572121 6.930201
77.357335 -126.720325
-76.140477 -9.883909
-114.644351 6.619002
78.254231 -126.085234
-76.433460 -10.539907
-114.731952 6.209560
76.406614 -125.687346
-77.133734 -9.555129
-115.722373 5.602398
76.674364 -124.780367
-77.770241 -10.177083
-115.807597 4.952950
76.817792 -123.766289
-78.678142 -10.631980
-115.846946 4.124477
76.840125 -122.665931
-79.843523 -10.886505
-115.784478 3.041215
76.753025 -121.507420
-81.206918 -10.931315
-115.568141 1.636872
76.575938 -120.323071
-82.681368 -10.777053
-115.191276 -0.089943
76.333494 -119.147347
-84.173435 -10.450437
-114.714883 -2.044222
76.053310 -118.020253
-85.600231 -9.991881
-114.235719 -4.075765
75.765586 -116.992880
-86.903575 -9.448579
-113.839834 -6.044491
75.502227 -116.122088
-88.061051 -8.854907
-113.582102 -7.852151
75.291826 -115.453224
-89.081848 -8.213448
-113.486608 -9.438255
75.153203 -115.010534
-89.983133 -7.507363
-113.552893 -10.768393
75.092284 -114.797194
-90.772135 -6.729306
-113.760323 -11.837899
75.102293 -114.796080
-91.444898 -5.895621
-114.068224 -12.678942
75.165226 -114.970618
-91.990833 -5.046860
-114.416439 -13.356285
75.254018 -115.267989
-92.396507 -4.244488
-114.740509 -13.941030
75.337437 -115.628154
-92.648962 -3.566267
-115.008358 -14.461872
75.389833 -116.000533
-92.739615 -3.096158
-115.243887 -14.882628
75.400701 -116.358717
-92.667554 -2.899505
-115.502623 -15.144422
75.374512 -116.699382
-92.439065 -2.990135
-115.833678 -15.210711
75.322470 -117.028591
-92.064406 -3.328873
-116.263327 -15.071868
75.255075 -117.347981
-91.556660 -3.856613
-116.794604 -14.743639
75.178431 -117.648091
-90.931507 -4.521268
-117.410101 -14.268883
75.092830 -117.907469
-90.206342 -5.287388
-118.073080 -13.711878
74.993071 -118.094533
-89.399681 -6.138019
-118.727670 -13.152229
74.871914 -118.173437
-88.531434 -7.074784
-119.302556 -12.680946
74.727122 -118.117341
-87.623435 -8.114514
-119.727453 -12.385988
74.566262 -117.924548
-86.697717 -9.273224
-119.966686 -12.316437
74.401668 -117.622205
-85.770884 -10.536699
-120.042017 -12.455211
74.239973 -117.251990
-84.852320 -11.849744
-120.012117 -12.739954
74.076835 -116.851674
-83.951300 -13.139812
-119.936460 -13.104972
73.898915 -116.446039
-83.082686 -14.341461
-119.858821 -13.503416
73.688450 -116.045689
-82.266120 -15.405818
-119.806831 -13.906424
73.427261 -115.648516
-81.522277 -16.303301
-119.794911 -14.296021
73.100294 -115.244304
-80.869361 -17.025969
-119.824696 -14.664164
72.700070 -114.827060
-80.319979 -17.588654
-119.882151 -15.020315
72.231292 -114.411811
-79.876586 -18.020604
-119.935381 -15.400118
71.711843 -114.037616
-79.526394 -18.340597
-119.944080 -15.857670
71.169543 -113.749876
-79.243943 -18.537221
-119.889286 -16.425671
70.637986 -113.580618
-79.003205 -18.581129
-119.799598 -17.072602
70.152153 -113.540003
-78.788617 -18.445767
-119.737041 -17.717328
69.742645 -113.615400
-78.599902 -18.114107
-119.762415 -18.277747
69.429742 -113.773702
-78.450590 -17.579041
-119.915831 -18.694468
69.220063 -113.967437
-78.360514 -16.847112
-120.212933 -18.931009
69.108495 -114.147539
-78.344038 -15.945306
-120.645936 -18.972604
69.085795 -114.281148
-78.399721 -14.922628
-121.184583 -18.831982
69.146491 -114.360840
-78.512852 -13.835626
-121.776425 -18.559108
69.290491 -114.394800
-78.675262 -12.723620
-122.349426 -18.242663
69.519738 -114.392312
-78.898413 -11.603461
-122.825957 -17.980375
69.835062 -114.359236
-79.202937 -10.486484
-123.154893 -17.824125
70.234454 -114.298207
-79.603556 -9.390470
-123.337635 -17.756921
70.711035 -114.206430
-80.102434 -8.340484
-123.412977 -17.722208
71.251020 -114.072341
-80.686756 -7.368176
-123.421830 -17.664299
71.834940 -113.878213
-81.325528 -6.514251
-123.388452 -17.546025
72.443671 -113.613586
-81.968661 -5.829404
-123.320004 -17.351086
73.064266 -113.289021
-82.560495 -5.362969
-123.211985 -17.085412
73.689159 -112.931217
-83.071544 -5.137241
-123.051259 -16.779698
74.310455 -112.565936
-83.516313 -5.134250
-122.814624 -16.484536
74.915578 -112.210398
-83.931595 -5.314734
-122.467114 -16.254047
75.486876 -111.874661
-84.346571 -5.643106
-121.970769 -16.135877
76.003492 -111.562325
-84.771610 -6.097602
-121.309463 -16.155847
76.443598 -111.269445
-85.201246 -6.670031
-120.507714 -16.292585
76.784962 -110.985714
-85.620287 -7.362861
-119.616930 -16.482981
77.002356 -110.700555
-86.009031 -8.184972
-118.687967 -16.653179
77.064572 -110.408830
-86.351735 -9.142125
-117.758039 -16.745716
76.937303 -110.106172
-86.653078 -10.219721
-116.850514 -16.735889
76.592515 -109.778673
-86.949507 -11.370108
-115.976508 -16.637551
76.017249 -109.402286
-87.295179 -12.523480
-115.133311 -16.494502
75.216759 -108.950337
-87.736668 -13.612200
-114.301386 -16.366714
74.212378 -108.398801
-88.299560 -14.587228
-113.446559 -16.327627
73.036544 -107.727819
-88.987719 -15.423696
-112.535281 -16.447588
71.726434 -106.923422
-89.788950 -16.120459
-111.561288 -16.752688
70.317910 -105.983589
-90.683343 -16.696443
-110.558534 -17.200920
68.843276 -104.926057
-91.652985 -17.183146
-109.582893 -17.707169
67.333490 -103.784993
-92.693355 -17.607779
-108.685561 -18.187860
65.820422 -102.594994
-93.819937 -17.969011
-107.900268 -18.588701
64.336379 -101.380591
-95.057358 -18.231923
-107.241868 -18.886465
62.912013 -100.157091
-96.419500 -18.352047
-106.707654 -19.073257
61.574287 -98.933719
-97.899608 -18.300208
-106.277647 -19.153817
60.345048 -97.715024
-99.471754 -18.073017
-105.914147 -19.160004
59.240773 -96.503001
-101.097508 -17.694001
-105.564435 -19.152002
58.275332 -95.304146
-102.734085 -17.212073
-105.175407 -19.194409
57.464687 -94.138980
-104.342320 -16.697380
-104.721236 -19.314910
56.826425 -93.041739
-105.891811 -16.226091
-104.218295 -19.483919
56.371219 -92.048668
-107.358748 -15.848710
-103.706560 -19.641192
56.093624 -91.187319
-108.718990 -15.568031
-103.221866 -19.732533
55.969190 -90.469606
-109.948192 -15.356209
-102.782853 -19.723357
55.958810 -89.888060
-111.028299 -15.184251
-102.389739 -19.601391
56.016889 -89.417002
-111.950972 -15.036578
-102.026149 -19.382609
56.099572 -89.018555
-112.717010 -14.913867
-101.659565 -19.113136
56.171677 -88.653777
-113.334718 -14.831865
-101.240813 -18.865641
56.211826 -88.297279
-113.818310 -14.819034
-100.706984 -18.730212
56.212908 -87.945827
-114.185455 -14.910727
-99.996835 -18.791668
56.175547 -87.612803
-114.451716 -15.133497
-99.084506 -19.088634
56.098967 -87.315358
-114.624434 -15.483664
-98.005844 -19.586612
55.975781 -87.063483
-114.705216 -15.925093
-96.843248 -20.202772
55.792732 -86.855268
-114.698947 -16.408515
-95.689984 -20.852613
55.535009 -86.678671
-114.618177 -16.887591
-94.626830 -21.473764
55.191017 -86.516550
-114.481044 -17.325668
-93.713413 -22.026298
54.756920 -86.353825
-114.306786 -17.699385
-92.986617 -22.488216
57.506159 -87.362110
-114.893298 -18.209948
-90.822201 -22.662133
56.764611 -86.983382
-114.940226 -18.376786
-90.165447 -23.132256
55.996082 -86.670139
-114.955372 -18.481755
-89.697822 -23.521201
55.282809 -86.496863
-114.926597 -18.522947
-89.418305 -23.822516
54.702861 -86.511363
-114.838663 -18.498377
-89.335062 -24.014328
54.318827 -86.733532
-114.679239 -18.413254
-89.460870 -24.062709
54.165179 -87.153982
-114.443446 -18.281994
-89.796957 -23.938650
54.234230 -87.727411
-114.135823 -18.125264
-90.323807 -23.634347
54.470526 -88.370409
-113.768196 -17.967336
-91.004779 -23.167260
54.792102 -88.988127
-113.353494 -17.836043
-91.796064 -22.572426
55.137526 -89.530882
-112.899702 -17.761795
-92.654222 -21.892513
55.482030 -90.004357
-112.410541 -17.770281
-93.536368 -21.175417
55.812921 -90.424097
-111.893223 -17.872224
-94.396703 -20.477891
56.115600 -90.791235
-111.362662 -18.063319
-95.188394 -19.862476
56.375567 -91.096384
-110.836499 -18.334997
-95.875068 -19.380048
56.581962 -91.326486
-110.328973 -18.682487
-96.444127 -19.052258
56.725233 -91.462701
-109.850204 -19.104566
-96.907670 -18.875018
56.789706 -91.472936
-109.409274 -19.598819
-97.290288 -18.835802
56.752156 -91.318085
-109.016267 -20.158063
-97.617211 -18.924590
56.598932 -90.990212
-108.681378 -20.770202
-97.910098 -19.132268
56.337776 -90.533921
-108.414332 -21.418396
-98.186301 -19.446079
55.982254 -90.006500
-108.226845 -22.078127
-98.456433 -19.851820
55.540453 -89.443162
-108.133305 -22.715377
-98.720814 -20.340291
55.016657 -88.855422
-108.144394 -23.292434
-98.968167 -20.911421
54.415023 -88.240106
-108.259062 -23.777675
-99.179989 -21.573603
53.738252 -87.583047
-108.462351 -24.151992
-99.342837 -22.333783
52.978710 -86.855349
-108.729610 -24.409873
-99.462553 -23.180136
52.110430 -86.014008
-109.033887 -24.556462
-99.566453 -24.073519
51.102643 -85.030299
-109.352852 -24.603267
-99.689720 -24.952468
49.950045 -83.926872
-109.672767 -24.564713
-99.857699 -25.743342
48.671421 -82.755535
-109.989765 -24.454128
-100.075453 -26.373418
47.288572 -81.553036
-110.310087 -24.276678
-100.327772 -26.786207
45.819034 -80.331135
-110.647122 -24.026835
-100.586098 -26.954334
44.276982 -79.087606
-111.013882 -23.697901
-100.816540 -26.886891
42.672908 -77.815743
-111.415728 -23.294618
-100.985609 -26.627416
41.008634 -76.505064
-111.846089 -22.840533
-101.064929 -26.241048
39.270389 -75.138767
-112.284925 -22.379526
-101.037449 -25.794580
37.440140 -73.707734
-112.700617 -21.971795
-100.901968 -25.335263
35.540703 -72.249371
-113.056391 -21.683786
-100.670039 -24.879511
33.649530 -70.847517
-113.320304 -21.572564
-100.357495 -24.418723
31.853235 -69.581311
-113.475813 -21.667331
-99.978044 -23.935822
30.218138 -68.498952
-113.527089 -21.958393
-99.541092 -23.420348
28.788660 -67.621877
-113.494001 -22.405821
-99.051197 -22.875680
27.589295 -66.952993
-113.401042 -22.960627
-98.507170 -22.318600
26.619989 -66.478393
-113.268069 -23.581604
-97.900734 -21.776845
25.848154 -66.165207
-113.105293 -24.243362
-97.215941 -21.287346
25.219571 -65.970362
-112.911552 -24.939061
-96.432796 -20.889161
24.717873 -65.878772
-112.675608 -25.678875
-95.538407 -20.607413
24.405135 -65.926325
-112.381057 -26.483107
-94.539910 -20.438485
24.355816 -66.153524
-112.015200 -27.368451
-93.467186 -20.352578
24.591291 -66.562063
-111.581177 -28.328628
-92.363162 -20.311739
25.076564 -67.112336
-111.106713 -29.322621
-91.270331 -20.285760
25.742710 -67.738874
-110.640297 -30.284674
-90.220038 -20.256771
26.505042 -68.364418
-110.236222 -31.148194
-89.225114 -20.222828
27.269394 -68.905715
-109.938309 -31.866495
-88.275071 -20.205691
27.938775 -69.278980
-109.769628 -32.422648
-87.335255 -20.252331
28.451811 -69.429176
-109.729793 -32.829287
-86.353902 -20.424789
28.841572 -69.375859
-109.797426 -33.122646
-85.281310 -20.778769
29.214757 -69.197637
-109.936079 -33.353082
-84.097986 -21.338210
29.678646 -68.972739
-110.105507 -33.570330
-82.833631 -22.083122
30.304538 -68.747162
-110.276216 -33.807238
-81.558004 -22.961384
31.120281 -68.531428
-110.437793 -34.073426
-80.351234 -23.908002
32.112984 -68.310237
-110.597563 -34.360491
-79.276471 -24.860679
33.235400 -68.052103
-110.774508 -34.650860
-78.365134 -25.778537
34.415819 -67.714955
-110.991627 -34.926176
-77.613711 -26.652150
35.585420 -67.262952
-111.268407 -35.173409
-76.990114 -27.498383
36.726891 -66.709491
-111.615846 -35.386749
-76.446472 -28.347541
37.878142 -66.131004
-112.035438 -35.566039
-75.931567 -29.232873
39.078364 -65.618627
-112.522901 -35.713512
-75.401845 -30.183798
40.342480 -65.239553
-113.076611 -35.827861
-74.840667 -31.210468
41.666643 -65.026644
-113.703778 -35.899998
-74.278449 -32.278706
43.033266 -64.977820
-114.416704 -35.917222
-73.784897 -33.306156
44.410300 -65.056374
-115.224469 -35.870635
-73.435255 -34.198828
45.753413 -65.193660
-116.128477 -35.757825
-73.282325 -34.889779
47.017950 -65.305184
-117.121562 -35.581959
-73.348841 -35.350127
48.179283 -65.332720
-118.187324 -35.351602
-73.634929 -35.580486
49.242128 -65.279640
-119.299242 -35.082748
-74.128737 -35.598100
50.226436 -65.188302
-120.421655 -34.801415
-74.808172 -35.432060
51.155289 -65.103855
-121.514915 -34.542672
-75.633703 -35.126828
52.053620 -65.060249
-122.542921 -34.345175
-76.547857 -34.737305
52.947797 -65.076406
-123.477360 -34.245813
-77.495283 -34.303058
53.859836 -65.151748
-124.296397 -34.277692
-78.450187 -33.827145
54.796721 -65.257588
-124.982016 -34.469281
-79.418039 -33.287905
55.743916 -65.334027
-125.519717 -34.842213
-80.411012 -32.665885
56.673703 -65.315440
-125.899540 -35.409180
-81.428451 -31.958851
57.564483 -65.178351
-126.116151 -36.174653
-82.454256 -31.179947
58.408973 -64.947394
-126.167431 -37.138810
-83.460209 -30.351509
59.207775 -64.661558
-126.053084 -38.301164
-84.406709 -29.505011
59.963479 -64.354758
-125.775407 -39.659804
-85.242991 -28.684337
60.678634 -64.051795
-125.342895 -41.205323
-85.911348 -27.943815
61.356313 -63.764807
-124.774713 -42.912165
-86.358535 -27.339706
62.001718 -63.485343
-124.102701 -44.732086
-86.555306 -26.916507
62.620386 -63.175935
-123.369290 -46.595100
-86.513060 -26.690089
63.213331 -62.780205
-122.623464 -48.418081
-86.279147 -26.644647
63.776115 -62.267336
-121.916959 -50.115749
-85.914534 -26.745446
64.298211 -61.652028
-121.299128 -51.612252
-85.474041 -26.950570
64.760215 -60.961357
-120.810318 -52.852116
-84.997542 -27.217884
65.137113 -60.215166
-120.476959 -53.806237
-84.508845 -27.512120
65.404674 -59.428292
-120.310440 -54.469304
-84.016604 -27.812445
65.545156 -58.614155
-120.308948 -54.848003
-83.514061 -28.119219
66.631450 -60.047749
-120.169659 -51.977641
-82.187890 -30.119672
66.462398 -59.255681
-120.407976 -51.924423
-81.476208 -31.166764
66.199608 -58.421172
-120.740271 -51.615999
-80.722475 -32.286154
65.863233 -57.558545
-121.137593 -51.057318
-79.953168 -33.450106
65.479901 -56.719085
-121.573709 -50.274834
-79.209011 -34.610317
65.083251 -55.975347
-122.030542 -49.309725
-78.531111 -35.711918
64.708944 -55.388105
-122.500854 -48.211290
-77.950837 -36.708249
64.390113 -54.991567
-122.986422 -47.034667
-77.485023 -37.570392
64.154398 -54.794095
-123.491735 -45.840142
-77.133973 -38.289770
64.019378 -54.781165
-124.016876 -44.684861
-76.881428 -38.875848
63.986256 -54.915437
-124.554963 -43.606597
-76.697628 -39.353039
64.035947 -55.137235
-125.095428 -42.617726
-76.547349 -39.755054
64.138019 -55.381151
-125.627474 -41.717834
-76.403635 -40.110992
64.278855 -55.617647
-126.139941 -40.909803
-76.262026 -40.426933
64.475298 -55.867718
-126.620046 -40.207260
-76.143656 -40.678607
64.749692 -56.161225
-127.053972 -39.632826
-76.083511 -40.823629
65.104825 -56.501241
-127.429354 -39.211953
-76.114033 -40.822178
65.517921 -56.858968
-127.736763 -38.968906
-76.253440 -40.651348
65.945063 -57.182103
-127.967906 -38.926730
-76.499820 -40.310060
66.328518 -57.402827
-128.113864 -39.103134
-76.828907 -39.821051
66.605774 -57.441749
-128.169466 -39.495598
-77.194983 -39.232324
66.725390 -57.220045
-128.139144 -40.074510
-77.536915 -38.611466
66.672714 -56.697200
-128.033468 -40.800978
-77.792551 -38.028374
66.482201 -55.902682
-127.861591 -41.645995
-77.920054 -37.531844
66.213591 -54.913893
-127.627861 -42.594770
-77.914910 -37.134935
65.921713 -53.816019
-127.333236 -43.641353
-77.808812 -36.820474
65.642124 -52.680850
-126.979907 -44.780196
-77.651438 -36.559228
65.387842 -51.558980
-126.576809 -45.999087
-77.490449 -36.323045
65.153994 -50.477422
-126.143010 -47.277573
-77.359613 -36.089919
64.928717 -49.439446
-125.708014 -48.590491
-77.274354 -35.849159
64.705904 -48.427724
-125.313109 -49.905461
-77.232100 -35.605211
64.495021 -47.424901
-125.012680 -51.170819
-77.216778 -35.375678
64.321651 -46.450838
-124.863184 -52.319270
-77.206847 -35.184660
64.217322 -45.565705
-124.904794 -53.291659
-77.185461 -35.054173
64.210982 -44.837329
-125.151876 -54.054875
-77.152077 -34.993673
64.327099 -44.319538
-125.593354 -54.607000
-77.131589 -34.988984
64.585581 -44.045934
-126.198808 -54.974907
-77.170457 -34.999253
65.000701 -44.025291
-126.928634 -55.207434
-77.318543 -34.968297
65.578377 -44.233420
-127.746346 -55.366885
-77.611170 -34.845113
66.312491 -44.608445
-128.628753 -55.519055
-78.061574 -34.599453
67.181608 -45.067051
-129.567059 -55.713481
-78.662814 -34.224478
68.147249 -45.544258
-130.553311 -55.953611
-79.395063 -33.730323
69.157450 -46.011395
-131.563584 -56.194000
-80.232765 -33.137085
70.156614 -46.454268
-132.557545 -56.372836
-81.146440 -32.473206
71.095121 -46.854599
-133.489777 -56.438460
-82.101678 -31.774831
71.935371 -47.188960
-134.320299 -56.359701
-83.063977 -31.075142
72.655394 -47.432417
-135.020968 -56.131275
-84.008834 -30.387795
73.250162 -47.558350
-135.579501 -55.778273
-84.923922 -29.707587
73.728444 -47.534622
-136.002901 -55.356385
-85.799254 -29.031012
74.103948 -47.326873
-136.318534 -54.941484
-86.618645 -28.372497
74.384996 -46.920326
-136.566686 -54.602420
-87.361570 -27.763417
74.572506 -46.339269
-136.783682 -54.365831
-88.010112 -27.241060
74.667749 -45.633806
-136.993643 -54.208443
-88.551056 -26.841237
74.680083 -44.855014
-137.216721 -54.084327
-88.971004 -26.600192
74.630072 -44.045036
-137.475369 -53.950166
-89.251762 -26.557614
74.549113 -43.237584
-137.791820 -53.774156
-89.373128 -26.750302
74.477241 -42.458121
-138.182882 -53.538159
-89.323613 -27.198090
74.459758 -41.721379
-138.656684 -53.240633
-89.111732 -27.893539
74.541610 -41.033112
-139.213168 -52.899908
-88.767671 -28.802856
74.759028 -40.406375
-139.847504 -52.552830
-88.334927 -29.874693
75.132381 -39.878974
-140.550680 -52.242199
-87.860458 -31.047742
75.665232 -39.503851
-141.302837 -51.991821
-87.386677 -32.256724
76.348281 -39.326148
-142.069304 -51.792502
-86.943719 -33.442396
77.164081 -39.368060
-142.808167 -51.620282
-86.543771 -34.562174
78.090350 -39.624529
-143.478711 -51.460324
-86.180256 -35.591208
79.101739 -40.064970
-144.044755 -51.313787
-85.832550 -36.514329
80.171040 -40.636036
-144.476104 -51.194126
-85.476312 -37.321012
81.271000 -41.268163
-144.750227 -51.123000
-85.097427 -38.002939
82.378285 -41.897180
-144.854521 -51.129861
-84.702055 -38.548491
83.479742 -42.498371
-144.788666 -51.253076
-84.314365 -38.939852
84.572464 -43.090945
-144.564176 -51.533371
-83.963381 -39.156725
85.653204 -43.704001
-144.197532 -51.989317
-83.670601 -39.184267
86.709718 -44.348263
-143.703707 -52.594498
-83.446667 -39.020249
87.721516 -45.008733
-143.100506 -53.289389
-83.293924 -38.674738
88.666180 -45.649229
-142.414905 -54.007092
-83.209290 -38.163124
89.525760 -46.218215
-141.682702 -54.687585
-83.186265 -37.506909
90.291352 -46.653637
-140.944142 -55.283810
-83.217178 -36.742673
90.966870 -46.898316
-140.239103 -55.766049
-83.297393 -35.921225
91.569804 -46.936213
-139.603487 -56.127171
-83.430928 -35.092196
92.121238 -46.812935
-139.066716 -56.387449
-83.631256 -34.285470
92.629253 -46.601223
-138.648417 -56.587595
-83.912669 -33.505081
93.082090 -46.358128
-138.353681 -56.758413
-84.279556 -32.740014
93.452282 -46.109984
-138.174140 -56.894894
-84.722557 -31.979189
93.704831 -45.854325
-138.098453 -56.967610
-85.220685 -31.217925
93.806308 -45.565568
-138.119490 -56.945726
-85.745358 -30.459773
93.732155 -45.200771
-138.232441 -56.809065
-86.264619 -29.721736
93.468864 -44.709852
-138.429641 -56.553016
-86.747200 -29.037574
93.009859 -44.059570
-138.697836 -56.191930
-87.165775 -28.452695
92.350540 -43.259902
-139.019665 -55.763214
-87.498742 -28.010192
91.492765 -42.357313
-139.377214 -55.328942
-87.731974 -27.732168
90.455118 -41.405893
-139.752427 -54.963533
-87.862480 -27.607788
89.277018 -40.453076
-140.121326 -54.723675
-87.900992 -27.598194
88.013967 -39.537694
-140.452218 -54.628045
-87.869043 -27.652635
86.726890 -38.684402
-140.716690 -54.665198
-87.792678 -27.723603
85.469851 -37.895687
-140.900441 -54.807947
-87.697134 -27.778276
84.280499 -37.151105
-141.004223 -55.022491
-87.603139 -27.805821
83.177461 -36.422909
-141.039131 -55.276837
-87.523399 -27.817661
82.167373 -35.706246
-141.022515 -55.550344
-87.458829 -27.840497
81.255863 -35.030966
-140.976319 -55.841631
-87.396243 -27.904089
80.452522 -34.439643
-140.924416 -56.168524
-87.311755 -28.028197
80.862544 -34.213222
-141.375688 -58.126273
-84.191889 -27.965332
80.567203 -33.862872
-141.602266 -58.510076
-83.870420 -28.143342
80.404313 -33.700329
-141.769543 -58.884872
-83.544440 -28.299324
80.362090 -33.726647
-141.807188 -59.218627
-83.243108 -28.387968
80.416323 -33.900512
-141.672017 -59.500782
-82.983904 -28.387493
80.533498 -34.156182
-141.352121 -59.724516
-82.769952 -28.297410
80.677232 -34.439779
-140.866646 -59.880546
-82.590445 -28.130706
80.812734 -34.727889
-140.260879 -59.968206
-82.422203 -27.908071
80.909600 -35.007871
-139.597901 -60.012321
-82.231576 -27.656477
80.946102 -35.261627
-138.941086 -60.062115
-81.979080 -27.407613
80.913180 -35.479721
-138.320276 -60.150740
-81.634007 -27.186121
80.815485 -35.672839
-137.717823 -60.264143
-81.197586 -26.989619
80.669387 -35.849908
-137.101178 -60.377143
-80.710619 -26.785204
80.499208 -35.997939
-136.448059 -60.488672
-80.230844 -26.531267
80.331740 -36.084647
-135.750083 -60.620350
-79.803330 -26.199517
80.189751 -36.084212
-135.014750 -60.798655
-79.447239 -25.781932
80.088206 -36.004748
-134.269395 -61.039537
-79.158983 -25.285583
80.034872 -35.876860
-133.559059 -61.348913
-78.920374 -24.725395
80.031211 -35.723050
-132.935436 -61.739637
-78.701274 -24.124476
80.072348 -35.546869
-132.441536 -62.245277
-78.456635 -23.521046
80.148161 -35.343339
-132.098078 -62.896082
-78.128326 -22.970224
80.246017 -35.110957
-131.901502 -63.670003
-77.662507 -22.527850
80.353269 -34.842149
-131.833158 -64.508820
-77.038915 -22.218486
80.458415 -34.511883
-131.863365 -65.368634
-76.285813 -22.019591
80.550019 -34.094157
-131.953521 -66.231410
-75.464588 -21.880547
80.612586 -33.596865
-132.063853 -67.090487
-74.646281 -21.747438
80.622081 -33.060718
-132.164707 -67.934796
-73.900330 -21.572031
80.546198 -32.521309
-132.245333 -68.744851
-73.289976 -21.312965
80.350626 -31.987429
-132.315774 -69.504230
-72.863998 -20.941350
80.007638 -31.442084
-132.403251 -70.212818
-72.645810 -20.451115
79.502744 -30.852612
-132.544922 -70.871097
-72.627362 -19.864231
78.837264 -30.181913
-132.774954 -71.441987
-72.775006 -19.218505
78.026975 -29.390851
-133.113217 -71.863340
-73.052616 -18.540455
77.098802 -28.444816
-133.564239 -72.090634
-73.454368 -17.826164
76.087599 -27.341758
-134.120913 -72.108770
-74.016711 -17.043557
75.033282 -26.128890
-134.768609 -71.923634
-74.795051 -16.152117
73.976190 -24.875733
-135.490163 -71.552876
-75.832210 -15.121375
72.951596 -23.640454
-136.272525 -71.022194
-77.140591 -13.939810
71.986435 -22.455173
-137.113677 -70.368458
-78.696797 -12.621924
71.098584 -21.322406
-138.026062 -69.643886
-80.443407 -11.213979
70.297734 -20.222270
-139.026351 -68.899347
-82.295283 -9.788857
69.587050 -19.135040
-140.105970 -68.141804
-84.149639 -8.429448
68.965513 -18.056071
-141.219957 -67.335056
-85.901501 -7.218548
68.432277 -17.004179
-142.308380 -66.446916
-87.466783 -6.232092
67.990624 -16.036935
-143.313057 -65.471951
-88.804974 -5.518369
67.645719 -15.235083
-144.182881 -64.430031
-89.920223 -5.082311
67.399392 -14.668482
-144.877493 -63.359994
-90.836940 -4.894381
67.247380 -14.377333
-145.373365 -62.312919
-91.575412 -4.911820
67.178873 -14.364558
-145.671614 -61.347193
-92.143911 -5.095000
67.177443 -14.590259
-145.803905 -60.527685
-92.541488 -5.413902
67.222608 -14.974784
-145.825271 -59.917465
-92.762176 -5.847842
67.291289 -15.428424
-145.778214 -59.539336
-92.797676 -6.386769
67.359860 -15.895979
-145.660229 -59.344618
-92.639056 -7.036061
67.407293 -16.372449
-145.447265 -59.252151
-92.279111 -7.813950
67.417527 -16.883308
-145.125441 -59.197329
-91.718721 -8.734210
67.380399 -17.453884
-144.695836 -59.148194
-90.976663 -9.780532
67.291351 -18.095970
-144.168597 -59.104265
-90.091277 -10.894775
67.149342 -18.806429
-143.559603 -59.089660
-89.106919 -11.992123
66.953337 -19.563792
-142.892775 -59.146561
-88.057409 -12.986178
66.698711 -20.320018
-142.205165 -59.333451
-86.958268 -13.805921
66.375403 -20.999754
-141.544089 -59.719374
-85.807165 -14.404206
65.969947 -21.535750
-140.939309 -60.344559
-84.587741 -14.761132
65.471639 -21.927763
-140.374222 -61.170963
-83.272807 -14.883038
64.878943 -22.238361
-139.811143 -62.115349
-81.825204 -14.799143
64.203186 -22.539757
-139.223458 -63.106725
-80.202750 -14.551519
63.470008 -22.885813
-138.598598 -64.099759
-78.379692 -14.174427
62.718314 -23.310160
-137.932256 -65.066544
-76.380997 -13.673029
61.995422 -23.827758
-137.226259 -65.988070
-74.297411 -13.021167
61.347658 -24.431069
-136.491308 -66.851469
-72.262016 -12.181806
60.808177 -25.083375
-135.751908 -67.653224
-70.408377 -11.132233
60.388694 -25.721873
-135.048019 -68.404477
-68.835192 -9.879031
60.084178 -26.287362
-134.425436 -69.122739
-67.586107 -8.460114
59.885282 -26.761889
-133.913515 -69.797692
-66.645123 -6.939380
59.780110 -27.160506
-133.516586 -70.379735
-65.946532 -5.397112
59.749477 -27.493671
-133.229781 -70.817974
-65.396980 -3.916474
59.767997 -27.752984
-133.048882 -71.086305
-64.902546 -2.569466
59.809253 -27.917269
-132.968117 -71.183645
-64.394412 -1.402823
59.849943 -27.959432
-132.976220 -71.127692
-63.848781 -0.424209
59.871765 -27.848169
-133.056164 -70.949614
-63.286958 0.395866
59.864065 -27.550199
-133.189866 -70.691030
-62.751345 1.100372
59.830550 -27.043367
-133.366139 -70.405207
-62.278143 1.721539
59.792040 -26.332581
-133.585771 -70.156931
-61.883876 2.270740
59.773231 -25.451286
-133.851913 -69.992378
-61.566564 2.740961
59.785478 -24.463445
-134.149121 -69.884446
-61.315516 3.116093
59.819975 -23.444196
-134.447750 -69.754192
-61.118121 3.376625
59.850273 -22.449616
-134.722524 -69.534468
-60.954634 3.495328
59.839210 -21.509685
-134.956861 -69.193096
-60.791040 3.433800
59.747059 -20.631989
-135.139664 -68.730824
-60.589507 3.156732
59.538930 -19.806948
-135.263054 -68.175110
-60.335649 2.661516
59.186404 -19.020577
-135.323777 -67.575433
-60.052130 1.992805
58.659548 -18.272331
-135.328908 -66.999846
-59.781081 1.223600
57.922889 -17.571686
-135.302421 -66.527667
-59.559775 0.427126
56.948764 -16.924563
-135.282125 -66.222031
-59.413925 -0.335532
55.733670 -16.348322
-135.302117 -66.078953
-59.365029 -1.013773
54.302251 -15.873809
-135.384151 -66.023185
-59.432988 -1.567145
52.698009 -15.513491
-135.543334 -65.966265
-59.624513 -1.974733
50.966842 -15.245870
-135.787264 -65.844840
-59.917954 -2.245721
49.140312 -15.021223
-136.110939 -65.627791
-60.261335 -2.415652
47.226195 -14.779920
-136.494354 -65.313527
-60.592711 -2.523715
45.217564 -14.484420
-136.904340 -64.925713
-60.875410 -2.582865
43.069416 -13.931561
-136.824119 -66.049985
-59.592130 -1.558388
40.761525 -13.402946
-137.177372 -65.746325
-59.835135 -1.373552
38.498390 -12.903390
-137.423638 -65.526975
-60.127470 -1.084070
36.354197 -12.525683
-137.531441 -65.357288
-60.528294 -0.632499
34.384006 -12.320854
-137.487442 -65.200562
-61.072346 0.006942
32.623131 -12.303039
-137.294104 -65.034063
-61.762265 0.830348
31.088671 -12.458430
-136.965342 -64.851827
-62.569495 1.827158
29.774975 -12.747325
-136.521945 -64.663868
-63.438472 2.975909
28.646489 -13.103240
-135.985630 -64.495842
-64.294164 4.218551
27.657818 -13.455418
-135.372213 -64.388652
-65.058708 5.465226
26.822538 -13.789682
-134.687667 -64.393550
-65.679843 6.633500
26.223293 -14.155352
-133.933665 -64.554161
-66.155116 7.690299
25.940780 -14.607232
-133.123439 -64.880817
-66.526645 8.653867
26.015200 -15.174665
-132.289314 -65.349986
-66.851920 9.557396
26.441942 -15.857195
-131.473681 -65.925534
-67.179232 10.422364
27.176837 -16.629047
-130.717773 -66.572053
-67.538617 11.267792
28.141517 -17.441996
-130.054462 -67.259101
-67.941084 12.115935
29.225175 -18.221752
-129.504047 -67.963160
-68.379717 12.967762
30.296891 -18.871856
-129.072737 -68.669337
-68.832709 13.790684
31.265872 -19.325000
-128.754370 -69.374411
-69.269638 14.531037
32.135763 -19.597622
-128.534734 -70.091218
-69.661909 15.140733
32.948570 -19.742238
-128.397678 -70.846507
-69.998352 15.605486
33.732754 -19.798751
-128.333036 -71.661714
-70.300800 15.957534
34.498731 -19.791175
-128.339734 -72.528580
-70.622800 16.263101
35.241272 -19.730025
-128.420560 -73.406046
-71.028466 16.602770
35.936886 -19.606863
-128.576369 -74.235433
-71.570844 17.061469
36.539138 -19.386638
-128.802936 -74.955373
-72.281475 17.704772
36.977651 -19.005217
-129.089504 -75.511712
-73.168388 18.554548
37.185272 -18.398299
-129.420390 -75.864799
-74.216439 19.587348
37.165841 -17.572691
-129.779948 -75.997372
-75.386358 20.748552
36.994931 -16.604724
-130.158222 -75.922266
-76.613911 21.968366
36.754235 -15.570652
-130.555211 -75.682062
-77.818071 23.169265
36.507656 -14.524908
-130.980378 -75.333889
-78.923827 24.273626
36.304327 -13.513936
-131.443066 -74.918890
-79.888689 25.225462
36.179683 -12.588293
-131.942504 -74.435710
-80.710051 26.015627
36.148721 -11.791770
-132.472082 -73.847988
-81.407093 26.671243
36.194133 -11.135821
-133.028387 -73.112100
-81.997933 27.211211
36.263850 -10.587288
-133.611933 -72.197653
-82.488466 27.624758
36.317018 -10.110750
-134.222664 -71.098336
-82.871919 27.880913
36.388821 -9.735091
-134.855153 -69.838279
-83.133462 27.948993
36.549200 -9.518040
-135.494104 -68.473861
-83.254390 27.808094
36.845441 -9.493290
-136.111384 -67.086967
-83.212707 27.436109
37.299040 -9.670449
-136.666323 -65.769134
-82.984769 26.798675
37.916328 -10.050442
-137.111224 -64.598345
-82.557124 25.869632
38.692121 -10.632168
-137.403752 -63.618576
-81.945580 24.680231
39.604502 -11.402253
-137.520153 -62.837183
-81.200881 23.327368
40.606960 -12.317966
-137.458637 -62.236588
-80.392051 21.928007
41.641360 -13.315900
-137.232429 -61.788124
-79.586174 20.584655
42.688677 -14.369780
-136.860140 -61.463130
-78.841165 19.381839
43.776357 -15.508451
-136.358369 -61.239381
-78.206302 18.391811
44.923515 -16.760705
-135.737039 -61.103574
-77.717750 17.665654
46.120968 -18.130618
-134.997237 -61.052857
-77.389248 17.213623
47.341192 -19.604603
-134.131920 -61.095656
-77.206489 16.996824
48.548887 -21.159633
-133.131393 -61.247058
-77.131196 16.951539
49.704602 -22.763053
-131.992457 -61.517865
-77.117572 17.033628
50.761679 -24.363481
-130.723631 -61.906615
-77.136124 17.227934
51.663824 -25.884729
-129.343720 -62.398705
-77.187791 17.537476
52.366728 -27.260230
-127.878336 -62.966850
-77.297426 17.975576
52.878370 -28.498860
-126.355333 -63.572455
-77.499594 18.557963
53.240580 -29.658927
-124.798968 -64.171778
-77.827839 19.295000
53.487280 -30.781498
-123.225412 -64.726545
-78.304930 20.180911
53.638066 -31.876772
-121.641712 -65.213368
-78.934007 21.184491
53.705293 -32.934239
-120.049201 -65.625516
-79.693213 22.249481
53.696469 -33.929279
-118.451472 -65.964210
-80.534649 23.307207
53.609133 -34.820724
-116.861535 -66.228225
-81.389297 24.285127
53.422757 -35.543786
-115.301656 -66.414122
-82.183089 25.108447
53.112384 -36.029443
-113.800991 -66.518975
-82.865492 25.722992
52.711510 -36.281325
-112.397882 -66.534208
-83.431869 26.123643
52.330822 -36.391892
-111.141303 -66.440010
-83.916823 26.353176
52.085777 -36.454803
-110.083548 -66.211817
-84.367551 26.474460
52.053205 -36.522041
-109.267239 -65.833369
-84.822660 26.542587
52.268086 -36.608892
-108.715136 -65.305777
-85.304364 26.589927
52.728673 -36.705405
-108.427665 -64.647620
-85.817879 26.626250
53.400039 -36.782903
-108.388130 -63.885785
-86.351737 26.653307
54.218012 -36.794147
-108.570648 -63.043478
-86.876934 26.667847
55.104844 -36.676379
-108.943398 -62.137776
-87.348249 26.647106
56.010624 -36.392141
-109.467626 -61.186659
-87.714848 26.554487
56.942172 -35.986784
-110.100309 -60.211945
-87.942204 26.370805
57.920202 -35.548466
-110.800852 -59.236348
-88.032021 26.121471
58.942101 -35.142041
-111.534465 -58.283427
-88.020761 25.870589
59.987008 -34.796227
-112.268132 -57.383814
-87.958956 25.689150
61.029246 -34.511885
-112.964319 -56.581304
-87.891411 25.628653
62.047470 -34.270036
-113.580788 -55.929673
-87.847596 25.718689
63.030790 -34.036415
-114.079585 -55.478615
-87.838939 25.976608
63.983382 -33.763342
-114.438005 -55.260811
-87.859046 26.400243
64.927558 -33.409811
-114.648932 -55.293071
-87.886389 26.959201
65.893109 -32.999090
-114.712034 -55.584220
-87.889698 27.605914
66.891589 -32.620137
-114.628573 -56.136764
-87.835313 28.294224
67.909818 -32.358717
-114.404658 -56.941314
-87.699314 28.994109
68.919749 -32.267343
-114.057717 -57.969602
-87.483645 29.701762
69.887260 -32.367401
-113.617306 -59.174607
-87.221154 30.438058
70.779661 -32.654096
-113.117636 -60.500183
-86.960588 31.232394
71.576011 -33.098175
-112.588329 -61.892934
-86.745762 32.107450
72.280850 -33.645710
-112.051706 -63.307835
-86.603268 33.070667
72.930477 -34.225825
-111.528574 -64.705114
-86.539320 34.108443
73.562814 -34.791671
-111.042509 -66.045887
-86.542275 35.190435
74.171180 -35.364265
-110.612042 -67.296359
-86.587337 36.281881
74.726294 -35.997158
-110.239558 -68.435439
-86.639660 37.351085
75.216415 -36.730633
-109.910860 -69.454434
-86.656426 38.367140
75.654374 -37.584419
-109.605504 -70.348298
-86.593997 39.298928
73.332653 -36.160175
-112.673724 -72.258077
-84.562317 38.520773
73.555954 -37.115291
-112.375961 -72.936307
-84.359037 39.276313
73.897849 -38.121626
-112.091638 -73.422351
-84.120567 39.943060
74.403855 -39.097619
-111.823775 -73.706700
-83.840693 40.489651
75.080058 -39.985542
-111.563506 -73.804554
-83.513366 40.892751
75.882088 -40.794485
-111.299049 -73.743586
-83.137396 41.146288
76.750699 -41.562249
-111.027859 -73.543397
-82.717076 41.261444
77.635205 -42.321059
-110.753545 -73.216769
-82.257964 41.258284
78.494338 -43.091291
-110.473723 -72.790027
-81.763052 41.157328
79.295226 -43.881582
-110.179367 -72.308385
-81.233977 40.976589
80.017003 -44.686045
-109.867663 -71.819851
-80.677733 40.736348
80.656843 -45.475166
-109.554877 -71.356474
-80.113651 40.469659
81.229184 -46.189662
-109.273654 -70.932679
-79.574006 40.226249
81.738966 -46.769794
-109.055200 -70.561024
-79.098429 40.066700
82.145465 -47.209703
-108.911064 -70.269599
-78.726397 40.055270
82.385783 -47.542755
-108.827713 -70.103609
-78.489194 40.250373
82.419864 -47.800336
-108.781093 -70.099434
-78.402581 40.691868
82.243715 -48.007546
-108.755490 -70.257262
-78.462861 41.390462
81.884725 -48.184255
-108.738513 -70.554705
-78.647150 42.322973
81.394004 -48.339927
-108.708319 -70.972729
-78.917863 43.436700
80.839125 -48.467205
-108.640261 -71.495331
-79.232010 44.666449
80.294541 -48.535872
-108.527097 -72.092608
-79.553700 45.953476
79.823936 -48.506229
-108.387855 -72.714087
-79.864004 47.252564
79.459028 -48.380584
-108.252789 -73.303616
-80.162083 48.534281
79.200083 -48.216203
-108.140577 -73.820441
-80.457491 49.782484
79.033082 -48.069546
-108.050100 -74.245219
-80.758925 50.984613
78.940060 -47.971045
-107.975162 -74.563577
-81.065213 52.121410
78.904431 -47.932607
-107.923446 -74.750060
-81.361192 53.161940
78.913399 -47.952691
-107.909656 -74.781243
-81.617144 54.063342
78.957651 -48.014325
-107.935527 -74.658330
-81.790255 54.773617
79.029859 -48.081426
-107.984974 -74.411065
-81.829300 55.238568
79.122628 -48.106810
-108.037334 -74.081144
-81.685197 55.412941
79.228831 -48.073445
-108.086899 -73.696669
-81.327407 55.273573
79.347121 -48.027685
-108.148822 -73.260067
-80.759965 54.833332
79.481963 -48.037256
-108.242293 -72.761789
-80.025978 54.145491
79.637249 -48.145021
-108.367781 -72.202309
-79.196467 53.291778
79.813737 -48.362314
-108.497818 -71.602258
-78.351858 52.362856
80.010733 -48.677276
-108.589698 -70.993931
-77.565723 51.442052
80.227669 -49.060739
-108.610605 -70.402622
-76.894225 50.596165
80.463361 -49.466395
-108.542880 -69.843793
-76.370855 49.872274
80.715917 -49.832417
-108.366121 -69.338546
-76.006003 49.296592
80.992417 -50.111171
-108.047233 -68.920608
-75.791102 48.874189
81.327410 -50.330316
-107.550884 -68.625122
-75.706015 48.597991
81.776015 -50.585587
-106.861971 -68.470206
-75.727522 48.463136
82.384286 -50.969655
-105.996471 -68.451129
-75.837833 48.476491
83.172051 -51.536260
-104.985562 -68.555144
-76.031096 48.659284
84.130043 -52.298348
-103.854598 -68.778310
-76.312441 49.040515
85.223998 -53.235256
-102.629317 -69.118909
-76.689597 49.643851
86.402058 -54.297998
-101.363443 -69.551105
-77.164439 50.477228
87.603938 -55.407246
-100.136074 -70.023107
-77.729696 51.530153
88.772942 -56.465983
-99.017774 -70.483842
-78.370582 52.775654
89.864006 -57.428906
-98.048869 -70.900681
-79.068248 54.175545
90.833261 -58.343904
-97.238291 -71.261534
-79.800857 55.689751
91.631148 -59.282975
-96.576260 -71.567044
-80.541227 57.278601
92.213822 -60.290441
-96.053030 -71.817121
-81.255778 58.898686
92.554451 -61.378210
-95.666986 -72.006022
-81.909835 60.503758
92.647409 -62.530054
-95.415503 -72.132481
-82.478119 62.052498
92.508166 -63.703669
-95.289490 -72.202520
-82.953006 63.515913
92.171412 -64.830351
-95.287266 -72.207538
-83.344520 64.878642
91.686011 -65.817280
-95.421377 -72.113092
-83.674472 66.137367
91.100421 -66.581667
-95.699980 -71.883803
-83.970615 67.301142
90.444787 -67.113935
-96.110085 -71.507058
-84.261899 68.390260
89.738967 -67.467043
-96.614729 -70.998694
-84.572550 69.429791
89.009452 -67.699132
-97.159222 -70.398355
-84.915987 70.439760
88.288848 -67.854756
-97.684281 -69.758527
-85.292229 71.427688
87.608055 -67.966720
-98.140265 -69.132588
-85.690075 72.387923
86.989551 -68.054477
-98.491850 -68.568498
-86.093554 73.306962
86.443812 -68.113680
-98.718654 -68.100584
-86.490298 74.171802
85.969419 -68.101578
-98.829334 -67.730605
-86.877173 74.978640
85.554542 -67.947224
-98.865821 -67.428998
-87.259371 75.740300
85.177757 -67.617334
-98.877352 -67.165418
-87.644069 76.487629
84.814458 -67.157125
-98.898637 -66.928237
-88.034426 77.255932
84.447977 -66.639908
-98.944282 -66.725846
-88.428510 78.068271
84.073920 -66.126178
-99.008330 -66.582748
-88.822324 78.933479
83.699583 -65.660104
-99.065265 -66.534650
-89.212918 79.847268
83.341974 -65.273203
-99.074546 -66.620661
-89.598733 80.791536
83.023983 -64.980947
-98.988566 -66.872421
-89.978084 81.735970
82.768135 -64.769667
-98.766005 -67.302737
-90.347883 82.644982
82.589327 -64.585281
-98.400076 -67.893622
-90.702906 83.490871
82.490164 -64.365089
-97.940091 -68.595139
-91.034675 84.268243
82.464368 -64.105196
-97.467720 -69.347356
-91.329963 84.992658
82.505819 -63.850250
-97.058825 -70.102536
-91.570199 85.673023
82.612861 -63.640915
-96.763760 -70.832580
-91.732014 86.297391
82.787964 -63.499221
-96.599021 -71.529667
-91.788305 86.845247
83.035786 -63.433843
-96.541815 -72.205795
-91.710349 87.294411
83.360452 -63.443334
-96.529830 -72.889924
-91.471145 87.621427
83.761640 -63.511002
-96.474510 -73.618658
-91.049699 87.803988
84.229092 -63.593999
-96.296499 -74.417647
-90.436012 87.830390
84.739714 -63.631084
-95.976929 -75.276409
-89.636063 87.716733
85.266398 -63.598944
-95.575728 -76.138928
-88.674578 87.521802
85.787611 -63.538706
-95.185684 -76.930993
-87.592388 87.335506
86.280749 -63.503030
-94.883673 -77.592152
-86.438432 87.230333
86.718349 -63.523489
-94.716163 -78.086975
-85.259904 87.233984
87.072947 -63.612879
-94.700256 -78.405707
-84.094439 87.348554
87.322037 -63.771702
-94.824947 -78.563683
-82.967012 87.563921
87.448603 -63.987262
-95.051376 -78.601317
-81.890128 87.859316
87.436352 -64.225484
-95.318640 -78.581048
-80.864979 88.206255
87.264885 -64.429490
-95.563771 -78.571568
-79.883328 88.578012
86.925585 -64.560868
-95.753621 -78.612489
-78.932806 88.965392
86.456166 -64.659266
-95.900460 -78.685863
-78.007066 89.389698
83.258910 -64.198179
-98.454972 -77.091020
-77.707624 86.393361
82.802979 -64.469628
-98.393415 -77.302222
-77.029018 86.963057
82.366377 -64.805744
-98.317320 -77.459956
-76.462992 87.631555
81.945337 -65.176961
-98.229149 -77.548726
-76.035955 88.391656
81.520731 -65.537265
-98.117836 -77.578475
-75.757357 89.221909
81.058796 -65.828734
-97.961980 -77.579239
-75.615568 90.087325
80.520243 -65.996425
-97.732580 -77.596703
-75.579719 90.945927
79.887913 -66.024610
-97.393954 -77.688137
-75.607710 91.759759
79.188030 -65.962368
-96.905287 -77.911949
-75.657551 92.503786
78.471488 -65.891477
-96.253035 -78.282483
-75.697145 93.164908
77.782878 -65.868159
-95.503042 -78.725092
-75.709755 93.734274
77.144760 -65.903945
-94.767188 -79.130265
-75.694516 94.206652
76.555716 -65.979488
-94.140952 -79.417851
-75.661258 94.583631
75.994685 -66.057461
-93.684094 -79.549825
-75.621685 94.870427
75.426211 -66.089746
-93.421337 -79.524555
-75.582277 95.070414
74.809354 -66.026954
-93.343776 -79.370035
-75.542701 95.183160
74.119918 -65.842425
-93.408283 -79.136794
-75.500017 95.206601
73.376066 -65.562113
-93.537728 -78.889282
-75.455095 95.139997
72.631738 -65.260765
-93.631156 -78.693402
-75.415439 94.983852
71.945941 -65.018529
-93.609508 -78.587591
-75.392968 94.739116
71.361593 -64.872152
-93.488537 -78.544179
-75.400499 94.411374
70.895283 -64.807563
-93.362314 -78.487837
-75.449298 94.015649
70.532699 -64.783730
-93.318218 -78.351733
-75.546750 93.575363
70.231137 -64.744757
-93.402074 -78.100399
-75.692882 93.116818
69.929916 -64.625615
-93.623008 -77.726695
-75.878314 92.662886
69.571156 -64.370465
-93.964356 -77.242592
-76.088697 92.229899
69.127160 -63.966831
-94.390280 -76.671247
-76.315211 91.829536
68.608916 -63.459593
-94.847572 -76.045631
-76.561364 91.473201
68.048304 -62.924865
-95.267810 -75.413899
-76.838357 91.176871
67.481926 -62.437593
-95.585650 -74.833798
-77.155170 90.964604
66.945950 -62.048323
-95.784989 -74.328017
-77.513262 90.863575
66.471944 -61.777115
-95.915792 -73.846524
-77.908042 90.895330
66.077679 -61.620759
-96.042987 -73.310577
-78.333847 91.072573
65.759793 -61.553137
-96.209520 -72.662566
-78.788069 91.399186
65.498868 -61.533353
-96.433111 -71.876482
-79.273060 91.870619
65.279289 -61.535869
-96.710989 -70.953752
-79.797614 92.477126
65.105725 -61.575423
-97.022436 -69.922260
-80.376454 93.210574
64.997437 -61.692310
-97.328599 -68.842460
-81.023487 94.069940
64.974731 -61.923348
-97.573447 -67.812683
-81.741880 95.060160
65.052457 -62.289018
-97.696381 -66.949881
-82.519152 96.180728
65.238121 -62.795057
-97.664921 -66.323413
-83.329914 97.413328
65.528926 -63.433510
-97.494767 -65.912600
-84.143131 98.720639
65.906323 -64.172600
-97.230422 -65.652805
-84.930235 100.053224
66.334352 -64.953405
-96.922809 -65.479381
-85.672017 101.358813
66.769789 -65.712015
-96.618198 -65.338828
-86.361828 102.592653
67.179821 -66.413822
-96.352447 -65.192687
-87.002830 103.728371
67.546826 -67.057573
-96.147446 -65.023796
-87.600283 104.763629
67.860191 -67.653102
-96.008312 -64.842779
-88.154374 105.711248
68.111403 -68.208669
-95.921387 -64.690934
-88.657871 106.580005
68.294613 -68.731050
-95.860880 -64.623848
-89.097663 107.364481
68.408835 -69.223928
-95.817686 -64.653750
-89.457978 108.047353
68.457339 -69.678749
-95.822533 -64.713943
-89.723963 108.604082
68.442473 -70.073306
-95.924341 -64.707902
-89.885759 109.007692
68.365077 -70.387392
-96.163344 -64.556183
-89.943525 109.237822
68.233028 -70.625352
-96.560285 -64.210404
-89.911226 109.295426
68.062425 -70.816445
-97.112897 -63.657115
-89.816060 109.213894
67.866695 -70.993376
-97.795072 -62.918735
-89.693677 109.049640
67.650228 -71.180277
-98.557260 -62.051745
-89.581895 108.854047
67.409886 -71.394737
-99.328599 -61.141347
-89.514509 108.657668
67.137983 -71.648854
-100.028766 -60.282657
-89.516123 108.474461
66.822641 -71.935971
-100.599518 -59.542119
-89.598622 108.306615
66.445871 -72.217875
-101.028362 -58.938289
-89.758933 108.144989
65.987669 -72.444915
-101.332112 -58.465989
-89.978082 107.971142
65.442161 -72.594457
-101.535478 -58.117163
-90.223702 107.766105
64.823861 -72.682389
-101.663654 -57.884843
-90.458656 107.523552
64.148335 -72.735498
-101.738856 -57.763163
-90.653781 107.254805
63.415778 -72.767207
-101.776816 -57.747713
-90.796581 106.976604
62.612659 -72.777395
-101.782681 -57.837905
-90.889372 106.696445
61.719234 -72.762614
-101.744958 -58.042983
-90.939626 106.412850
60.712842 -72.723034
-101.629942 -58.389196
-90.950543 106.120335
59.568619 -72.658086
-101.391126 -58.914101
-90.916574 105.810323
58.269996 -72.554464
-101.007345 -59.631518
-90.823805 105.472101
56.838380 -72.402161
-100.506786 -60.503410
-90.654059 105.097456
55.354685 -72.229467
-99.942530 -61.459633
-90.391187 104.687227
53.935295 -72.091636
-99.369701 -62.422940
-90.025725 104.252533
52.688176 -72.034868
-98.838690 -63.320233
-89.555632 103.806738
51.685797 -72.078674
-98.389543 -64.092064
-88.987321 103.358088
50.958259 -72.218055
-98.043949 -64.703584
-88.339575 102.915633
50.496953 -72.432779
-97.797332 -65.155275
-87.644775 102.499852
50.261709 -72.693830
-97.616686 -65.488250
-86.942230 102.142433
50.194709 -72.964927
-97.455298 -65.768401
-86.267191 101.877052
50.249114 -73.210432
-97.282571 -66.040867
-85.643625 101.730822
50.416661 -73.421475
-97.090836 -66.304961
-85.085107 101.721435
50.718390 -73.626323
-96.878830 -66.536952
-84.600513 101.857961
51.172682 -73.866553
-96.651165 -66.707120
-84.195880 102.139529
51.776757 -74.173032
-96.425264 -66.782997
-83.868883 102.551415
52.502125 -74.554064
-96.228376 -66.736876
-83.603499 103.064971
53.296648 -74.991394
-96.086922 -66.558161
-83.372830 103.643345
54.092903 -75.442423
-96.016025 -66.265327
-83.148703 104.249638
54.822017 -75.848814
-96.013651 -65.911123
-82.909882 104.852908
55.432603 -76.156478
-96.062526 -65.561531
-82.644012 105.428737
55.909386 -76.347473
-96.139279 -65.242234
-82.347011 105.957203
56.272741 -76.452134
-96.217882 -64.927758
-82.025301 106.423155
56.560477 -76.525007
-96.267588 -64.585415
-81.699313 106.818985
56.814654 -76.620299
-96.259432 -64.195078
-81.401170 107.144963
57.075943 -76.781406
-96.177824 -63.744711
-81.164692 107.403640
57.377263 -77.033810
-96.023979 -63.229955
-81.014388 107.592265
57.735968 -77.376991
-95.805214 -62.665908
-80.960191 107.700626
58.151266 -77.782273
-95.516540 -62.102509
-80.999565 107.715360
58.611479 -78.206465
-95.129712 -61.619676
-81.123910 107.626713
55.831050 -79.088333
-95.781608 -60.754254
-79.380937 112.542663
56.404595 -79.757146
-95.039641 -60.371891
-79.946440 112.325928
57.041018 -80.450755
-94.136760 -60.130317
-80.566559 111.974186
57.733409 -81.196358
-93.073915 -60.033547
-81.224592 111.507130
58.475466 -82.009921
-91.852571 -60.094541
-81.910918 110.947241
59.265125 -82.898135
-90.491639 -60.311344
-82.619399 110.316256
60.105235 -83.860053
-89.038114 -60.655027
-83.337817 109.632524
61.000832 -84.884549
-87.548789 -61.083061
-84.041409 108.905631
61.954290 -85.948625
-86.052594 -61.565722
-84.693253 108.132688
62.959673 -87.027548
-84.532506 -62.094656
-85.250577 107.300098
63.997548 -88.112108
-82.982127 -62.648295
-85.673576 106.389762
65.035411 -89.201858
-81.485197 -63.159886
-85.932784 105.386497
66.036217 -90.290528
-80.168562 -63.553991
-86.014649 104.284362
66.968069 -91.366629
-79.119726 -63.786654
-85.925740 103.089636
67.810695 -92.416611
-78.368401 -63.849620
-85.691143 101.820933
68.558585 -93.424994
-77.909861 -63.752933
-85.346167 100.508040
69.220602 -94.372197
-77.737580 -63.500064
-84.927273 99.186563
69.814880 -95.233237
-77.849632 -63.080676
-84.465448 97.890383
70.357814 -95.987368
-78.211121 -62.494141
-83.982663 96.646461
70.850227 -96.648782
-78.710388 -61.777570
-83.494069 95.476029
71.272496 -97.273319
-79.198960 -60.994310
-83.018037 94.404471
71.593308 -97.882851
-79.641852 -60.174167
-82.588898 93.474875
71.778816 -98.435693
-80.122756 -59.304881
-82.260599 92.750569
71.797547 -98.879781
-80.695660 -58.386192
-82.093643 92.297638
71.624148 -99.176189
-81.338429 -57.451465
-82.132910 92.162777
71.241858 -99.294170
-81.984976 -56.556395
-82.392954 92.361678
70.643047 -99.203099
-82.570300 -55.754428
-82.856778 92.877175
69.828843 -98.872805
-83.062426 -55.073516
-83.482308 93.662834
68.812362 -98.298185
-83.456053 -54.516561
-84.210467 94.649276
67.627024 -97.541355
-83.729834 -54.090368
-84.974130 95.754295
66.324116 -96.721122
-83.825051 -53.827120
-85.711963 96.900269
64.958687 -95.932468
-83.733241 -53.733974
-86.388596 98.034216
63.582874 -95.199434
-83.578497 -53.724887
-87.009061 99.132840
62.245782 -94.514087
-83.503060 -53.685143
-87.611779 100.190730
60.994676 -93.863858
-83.584841 -53.539733
-88.244997 101.205864
59.874417 -93.229757
-83.841792 -53.262003
-88.945969 102.168483
58.925321 -92.582624
-84.252700 -52.862893
-89.731050 103.056760
58.185121 -91.895670
-84.779140 -52.374010
-90.593087 103.838060
57.698116 -91.179896
-85.382351 -51.832717
-91.502153 104.472265
57.513619 -90.498920
-86.018360 -51.288540
-92.409955 104.915643
57.664687 -89.927191
-86.643081 -50.801055
-93.260850 105.125559
58.153969 -89.494811
-87.301312 -50.340760
-94.008430 105.067208
58.953767 -89.186202
-88.128043 -49.766420
-94.630889 104.726094
60.011407 -88.972503
-89.220257 -48.962413
-95.139278 104.122652
61.258567 -88.818274
-90.600211 -47.891144
-95.571306 103.312151
62.621503 -88.676312
-92.231150 -46.582352
-95.970853 102.366572
64.032180 -88.491714
-94.033605 -45.119215
-96.368627 101.354396
65.441722 -88.231214
-95.899963 -43.629054
-96.774374 100.328861
66.826170 -87.912910
-97.713731 -42.274009
-97.179593 99.323652
68.175586 -87.584976
-99.380122 -41.226699
-97.567726 98.353867
69.482720 -87.287855
-100.876513 -40.580135
-97.927500 97.424266
70.738886 -87.044667
-102.267517 -40.253014
-98.258625 96.540142
71.930567 -86.862630
-103.621627 -40.094287
-98.564878 95.706622
73.039827 -86.730764
-104.960265 -39.990968
-98.847366 94.923775
74.050414 -86.619498
-106.263315 -39.879064
-99.110755 94.193796
74.955703 -86.487947
-107.485051 -39.731263
-99.373284 93.531628
75.762411 -86.310611
-108.568819 -39.550341
-99.663476 92.961147
76.484061 -86.111373
-109.460895 -39.371521
-100.006414 92.499467
77.131387 -85.952965
-110.123821 -39.267763
-100.414943 92.146219
77.711356 -85.898233
-110.546254 -39.323259
-100.891471 91.888340
78.231420 -85.992165
-110.743171 -39.530450
-101.433881 91.715110
78.701633 -86.253940
-110.749839 -39.756343
-102.035155 91.621002
79.131895 -86.671021
-110.615288 -39.855151
-102.674947 91.591828
79.529267 -87.198819
-110.395099 -39.729989
-103.312188 91.593205
79.898008 -87.766574
-110.144548 -39.335355
-103.887877 91.572100
80.237837 -88.300144
-109.912184 -38.669878
-104.341491 91.473339
80.535491 -88.764486
-109.732718 -37.774722
-104.632740 91.261767
80.763295 -89.182401
-109.618625 -36.739491
-104.750509 90.930685
80.895263 -89.607710
-109.553668 -35.698663
-104.706756 90.495237
80.921362 -90.090253
-109.503020 -34.768081
-104.531646 89.988131
80.850505 -90.646935
-109.443211 -33.959456
-104.273580 89.458209
80.707290 -91.265226
-109.372833 -33.223045
-103.993882 88.963064
80.528401 -91.917539
-109.305900 -32.509552
-103.754368 88.556573
80.359363 -92.561441
-109.262720 -31.782350
-103.604292 88.275194
80.246815 -93.144545
-109.259254 -31.020623
-103.571411 88.128066
80.218543 -93.632630
-109.299472 -30.223932
-103.661549 88.097273
80.265482 -94.037449
-109.370913 -29.418652
-103.870595 88.153839
80.355587 -94.405761
-109.440535 -28.666979
-104.202887 88.283871
80.458476 -94.791332
-109.455981 -28.060506
-104.677804 88.501613
80.556172 -95.218781
-109.373298 -27.656314
-105.316878 88.832375
80.645557 -95.664831
-109.187142 -27.425759
-106.126505 89.287731
80.738033 -96.089061
-108.916651 -27.306780
-107.090590 89.858302
80.856174 -96.449980
-108.597251 -27.233656
-108.173006 90.515417
81.022980 -96.698771
-108.281100 -27.133914
-109.323582 91.213019
81.238160 -96.786421
-108.024572 -26.939309
-110.482878 91.889911
81.454424 -96.695288
-107.870700 -26.607276
-111.584468 92.474132
81.590319 -96.449832
-107.835583 -26.142201
-112.558073 92.892524
81.566272 -96.094593
-107.900559 -25.610660
-113.339988 93.086975
81.325486 -95.669361
-108.027703 -25.108762
-113.891401 93.027858
80.840262 -95.179543
-108.206454 -24.652002
-114.211001 92.712184
80.111935 -94.606722
-108.440592 -24.183886
-114.329422 92.155434
79.169831 -93.937656
-108.706727 -23.677525
-114.292536 91.383503
78.069711 -93.163634
-108.966023 -23.141382
-114.146909 90.424066
76.883974 -92.282053
-109.194008 -22.582490
-113.931444 89.300933
75.680935 -91.323721
-109.392028 -21.992305
-113.673010 88.031309
74.511635 -90.364871
-109.574521 -21.366561
-113.384221 86.623999
73.415216 -89.491032
-109.750653 -20.736077
-113.064683 85.079254
72.424709 -88.766193
-109.916088 -20.179722
-112.709904 83.393493
71.566976 -88.218910
-110.062883 -19.769823
-112.325714 81.569764
70.862071 -87.836764
-110.192383 -19.476847
-111.936086 79.631407
69.531148 -86.006062
-113.108950 -20.607596
-113.996461 81.610033
69.358994 -85.962848
-113.124270 -20.244363
-113.852770 79.875854
69.331293 -85.972023
-113.066019 -19.895244
-113.757952 78.123766
69.428290 -85.981467
-112.911386 -19.623621
-113.723240 76.391743
69.631269 -85.984661
-112.673034 -19.469724
-113.747686 74.702716
69.929257 -86.015179
-112.406707 -19.432589
-113.820024 73.062311
70.309752 -86.101128
-112.185547 -19.467215
-113.922421 71.461473
70.752471 -86.249176
-112.072163 -19.482809
-114.036186 69.885697
71.230912 -86.449288
-112.106375 -19.376736
-114.148513 68.327860
71.715411 -86.678327
-112.302529 -19.077804
-114.258172 66.797898
72.173916 -86.899883
-112.649363 -18.561859
-114.377575 65.324844
72.570697 -87.063847
-113.110576 -17.852067
-114.529498 63.950811
72.873789 -87.123290
-113.627917 -17.017154
-114.739821 62.720235
73.084442 -87.083027
-114.131214 -16.165430
-115.030102 61.669349
73.252177 -87.017051
-114.559717 -15.419666
-115.412758 60.819329
73.442195 -87.018336
-114.886106 -14.859891
-115.889255 60.175060
73.703058 -87.160380
-115.116041 -14.469708
-116.450543 59.730124
74.055459 -87.485068
-115.264862 -14.157851
-117.078902 59.473643
74.491097 -87.995044
-115.344351 -13.827035
-117.751024 59.393121
74.974561 -88.650876
-115.363664 -13.411422
-118.442739 59.474652
75.446459 -89.373750
-115.333290 -12.880745
-119.134354 59.703811
75.836574 -90.063657
-115.266491 -12.236928
-119.813394 60.065519
76.102754 -90.653577
-115.176823 -11.514401
-120.473272 60.540676
76.261809 -91.154904
-115.071377 -10.782661
-121.110234 61.102091
76.359458 -91.622254
-114.941567 -10.136103
-121.720788 61.714111
76.433750 -92.106926
-114.763483 -9.648688
-122.299692 62.337404
76.507212 -92.642900
-114.524394 -9.318314
-122.838420 62.934991
76.587622 -93.241544
-114.254037 -9.065680
-123.324704 63.474046
76.666285 -93.886817
-114.018299 -8.781945
-123.744119 63.924419
76.715618 -94.532432
-113.887453 -8.375404
-124.083810 64.258661
76.692850 -95.107821
-113.911917 -7.794430
-124.337080 64.455402
76.563063 -95.552451
-114.111890 -7.034295
-124.506739 64.504002
76.333870 -95.868619
-114.474469 -6.137918
-124.605096 64.406369
76.051090 -96.115489
-114.955351 -5.187523
-124.650125 64.174486
75.768542 -96.357625
-115.488091 -4.275668
-124.659758 63.826711
75.534935 -96.637524
-116.000098 -3.473184
-124.646799 63.385472
75.391260 -96.974419
-116.429032 -2.826674
-124.615535 62.876114
75.366641 -97.369644
-116.743579 -2.353353
-124.560489 62.325654
75.469470 -97.803830
-116.957004 -2.024186
-124.467710 61.759452
75.677757 -98.228867
-117.111457 -1.778140
-124.318511 61.196233
75.943570 -98.577377
-117.249722 -1.558614
-124.095103 60.645731
76.223168 -98.811096
-117.398922 -1.337866
-123.787256 60.112677
76.497708 -98.952214
-117.566601 -1.122487
-123.397340 59.604361
76.756865 -99.042731
-117.745680 -0.939244
-122.939411 59.133380
76.985465 -99.102216
-117.928202 -0.804741
-122.432187 58.712054
77.166135 -99.123538
-118.111021 -0.716828
-121.891849 58.344927
77.284864 -99.087042
-118.283585 -0.680042
-121.329124 58.026764
77.332495 -98.967317
-118.424702 -0.714141
-120.749475 57.743969
77.301119 -98.727995
-118.524912 -0.824637
-120.153600 57.474655
77.181095 -98.321549
-118.610196 -0.974143
-119.537492 57.187669
76.970266 -97.721948
-118.731783 -1.099738
-118.892992 56.843338
76.686384 -96.965651
-118.934747 -1.155447
-118.210441 56.398942
76.358196 -96.128234
-119.243355 -1.128387
-117.485515 55.821028
76.013275 -95.277530
-119.672807 -1.010511
-116.729712 55.100832
75.676542 -94.459463
-120.237081 -0.770186
-115.977244 54.261561
75.370485 -93.705198
-120.930794 -0.375629
-115.281432 53.352686
75.113772 -93.035500
-121.713898 0.169716
-114.703180 52.437400
74.919252 -92.455696
-122.516828 0.819482
-114.298101 51.578974
74.792143 -91.950546
-123.262498 1.501960
-114.105793 50.828880
74.731017 -91.500708
-123.900558 2.155593
-114.142372 50.218218
74.732075 -91.123064
-124.432462 2.755862
-114.396554 49.752703
74.786493 -90.868440
-124.901499 3.303824
-114.829677 49.410954
74.874154 -90.774940
-125.361889 3.806902
-115.382333 49.148176
74.966590 -90.847277
-125.852357 4.287604
-115.990761 48.909933
75.033611 -91.063525
-126.384965 4.784638
-116.609226 48.656548
75.047118 -91.384423
-126.951007 5.328948
-117.224152 48.383149
74.981096 -91.755267
-127.529734 5.926073
-117.848112 48.117069
74.808629 -92.104424
-128.091312 6.551230
-118.501371 47.898116
74.503252 -92.356705
-128.598201 7.149867
-119.196795 47.760099
74.058479 -92.480583
-129.014448 7.647458
-119.933798 47.721634
73.505803 -92.512934
-129.328348 7.976943
-120.698431 47.783556
72.895935 -92.509920
-129.570543 8.114135
-121.465869 47.928040
72.274680 -92.506695
-129.796078 8.098219
-122.203607 48.118094
71.675763 -92.517939
-130.045541 8.025677
-122.875258 48.301660
71.120056 -92.545443
-130.330537 8.010197
-123.445941 48.424879
70.612657 -92.577056
-130.642025 8.139856
-123.890096 48.451904
70.136293 -92.581632
-130.959274 8.459071
-124.198639 48.380259
69.649822 -92.512150
-131.254506 8.965129
-124.379149 48.238710
69.119771 -92.342034
-131.495789 9.606871
-124.449114 48.069390
68.576319 -92.115040
-131.650664 10.285918
-124.428966 47.909358
68.103763 -91.923376
-131.692256 10.875483
-124.338172 47.779257
67.783706 -91.852781
-131.605479 11.276479
-124.192661 47.676805
67.664314 -91.961645
-131.386520 11.481149
-124.001767 47.574656
67.751585 -92.274323
-131.039330 11.563597
-123.764520 47.425178
68.006796 -92.775024
-130.574893 11.612731
-123.467545 47.170713
68.347017 -93.406605
-130.009385 11.689496
-123.088859 46.756665
68.654235 -94.078466
-129.361345 11.820330
-122.610020 46.146605
68.818408 -94.703139
-128.649254 12.002748
-122.030852 45.334598
68.817875 -95.262803
-127.889035 12.209165
-121.374847 44.344619
68.728078 -95.815586
-127.089928 12.388079
-120.681867 43.215880
68.645837 -96.433174
-126.247320 12.473088
-119.996103 41.985987
68.646628 -97.162099
-125.338669 12.412859
-119.356322 40.682902
68.780038 -98.013499
-124.339931 12.206833
-118.789608 39.326927
69.069055 -98.963929
-123.256299 11.912573
-118.307582 37.935455
69.503640 -99.959262
-122.129935 11.621934
-117.905016 36.524287
70.035495 -100.918914
-121.020826 11.426379
-117.562022 35.106568
70.596722 -101.755461
-119.987181 11.393740
-117.251662 33.695308
71.161861 -102.426162
-119.075423 11.559202
-116.952424 32.312842
71.781633 -102.963723
-118.314303 11.921470
-116.659075 30.999307
72.526487 -103.435400
-117.708980 12.442595
-116.383922 29.808693
73.790283 -107.810557
-115.905046 17.326872
-118.906144 23.416750
75.010775 -108.275918
-115.505685 18.057295
-118.597810 22.554250
76.286108 -108.679062
-115.222407 18.824488
-118.362343 21.905050
77.570775 -108.989818
-115.012579 19.559198
-118.211224 21.469494
78.808028 -109.174190
-114.840684 20.204332
-118.146609 21.230656
79.945120 -109.200385
-114.714166 20.766997
-118.160096 21.156221
80.959051 -109.062983
-114.669078 21.293703
-118.233207 21.200654
81.863339 -108.796905
-114.726834 21.811621
-118.342112 21.312227
82.686231 -108.458504
-114.870050 22.301781
-118.467652 21.446540
83.453398 -108.097723
-115.054810 22.715435
-118.605456 21.578209
84.185704 -107.735498
-115.261877 23.031919
-118.767376 21.699961
84.900609 -107.362828
-115.519338 23.287620
-118.973957 21.813490
85.611551 -106.960156
-115.854608 23.525169
-119.245739 21.922117
86.328180 -106.506513
-116.254344 23.747310
-119.597215 22.026423
87.061698 -105.985151
-116.670649 23.921849
-120.032610 22.120580
87.833628 -105.400149
-117.069351 24.036690
-120.542979 22.189406
88.672837 -104.785648
-117.472223 24.149398
-121.105503 22.207589
89.596176 -104.186494
-117.933593 24.350217
-121.686243 22.141573
90.594808 -103.632346
-118.499492 24.694054
-122.247816 21.953430
91.636053 -103.128440
-119.201553 25.203971
-122.761611 21.608071
92.673134 -102.665569
-120.049251 25.925553
-123.218606 21.087759
93.656450 -102.231334
-121.012826 26.915693
-123.630365 20.405178
94.544392 -101.808711
-122.033938 28.190454
-124.019512 19.602744
95.311179 -101.377536
-123.045227 29.706850
-124.407692 18.741654
95.946941 -100.930141
-123.978918 31.367328
-124.808212 17.888526
96.447649 -100.488340
-124.774412 33.037307
-125.224564 17.104060
96.803988 -100.093190
-125.403153 34.589097
-125.652263 16.434498
96.999981 -99.775565
-125.899494 35.954102
-126.081317 15.902464
97.018312 -99.543556
-126.342765 37.128384
-126.498594 15.496139
96.845480 -99.401179
-126.784147 38.167009
-126.891332 15.171516
96.474506 -99.363356
-127.209575 39.169496
-127.252499 14.877204
95.906153 -99.436445
-127.578355 40.215761
-127.583984 14.581750
95.148845 -99.605283
-127.856581 41.331491
-127.891274 14.282755
94.214193 -99.847892
-128.021876 42.491801
-128.172702 13.996237
93.111048 -100.162496
-128.058599 43.630362
-128.413608 13.739021
91.849527 -100.569105
-127.952969 44.642006
-128.588711 13.515777
90.452019 -101.078685
-127.693955 45.385419
-128.668155 13.312317
88.956683 -101.669684
-127.286756 45.716434
-128.622648 13.091060
87.410944 -102.301276
-126.763720 45.579876
-128.426390 12.791541
85.859725 -102.948555
-126.163308 45.079358
-128.058380 12.343124
84.331979 -103.595521
-125.517675 44.402830
-127.503675 11.683277
82.830461 -104.206451
-124.860099 43.714086
-126.756596 10.773063
81.332987 -104.730514
-124.223143 43.119723
-125.824786 9.606427
79.813083 -105.134553
-123.632384 42.674725
-124.730399 8.208355
78.268103 -105.426742
-123.102007 42.388540
-123.507448 6.622271
76.724936 -105.640073
-122.632229 42.220991
-122.197680 4.894418
75.225407 -105.802620
-122.205826 42.073631
-120.846484 3.062814
73.811493 -105.931307
-121.778498 41.807633
-119.499045 1.155188
72.514583 -106.050355
-121.273370 41.324315
-118.196955 -0.806211
71.346257 -106.188186
-120.627204 40.641536
-116.975797 -2.801172
70.292281 -106.348428
-119.851497 39.880714
-115.864695 -4.810086
69.318695 -106.507780
-119.013728 39.195497
-114.889184 -6.809264
68.401631 -106.647058
-118.187645 38.710527
-114.077468 -8.762313
67.565218 -106.784466
-117.432502 38.502655
-113.465631 -10.614491
66.877775 -106.968290
-116.792914 38.601698
-113.095179 -12.298313
66.413336 -107.246223
-116.299963 38.990948
-113.002687 -13.747361
66.222835 -107.651085
-115.965007 39.614567
-113.208104 -14.905359
66.322594 -108.197836
-115.773436 40.413409
-113.707633 -15.729244
66.689135 -108.871560
-115.693276 41.351725
-114.472748 -16.197882
67.254684 -109.618119
-115.686179 42.385082
-115.453930 -16.321637
67.912849 -110.353558
-115.730261 43.468761
-116.587465 -16.142462
68.549773 -110.991291
-115.856791 44.620766
-117.804099 -15.725501
69.090949 -111.478521
-116.134322 45.908405
-119.038801 -15.146458
69.514627 -111.809070
-116.613471 47.374546
-120.240358 -14.478334
69.823403 -112.006442
-117.294679 49.000156
-121.376970 -13.781971
70.021874 -112.109095
-118.125042 50.710692
-122.434140 -13.101254
70.114188 -112.157239
-119.025311 52.415586
-123.406871 -12.461396
70.106703 -112.164741
-119.943589 54.057665
-124.291712 -11.876467
70.004839 -112.109218
-120.864419 55.604063
-125.081629 -11.362741
69.804952 -111.952872
-121.764411 57.001560
-125.763586 -10.944991
69.495453 -111.661832
-122.593439 58.168694
-126.318203 -10.655881
69.080400 -111.228861
-123.302183 59.035197
-126.721483 -10.533433
68.601215 -110.690997
-123.886768 59.600675
-126.949189 -10.616880
68.122952 -110.119292
-124.384136 59.933454
-126.983937 -10.938304
67.708085 -109.599096
-124.821274 60.109337
-126.822901 -11.509023
67.402987 -109.212509
-125.195039 60.176669
-126.481396 -12.307339
67.232715 -109.004788
-125.508400 60.168093
-125.989347 -13.280393
67.197996 -108.959403
-125.802944 60.118589
-125.383571 -14.359863
67.275699 -109.024086
-126.128161 60.057270
-124.700191 -15.476977
67.429024 -109.146347
-126.504455 59.990188
-123.969050 -16.571316
67.630065 -109.296234
-126.912895 59.888468
-123.210265 -17.597008
67.873856 -109.477642
-127.296779 59.684124
-122.432973 -18.528622
68.159875 -109.713791
-127.578301 59.291855
-121.636393 -19.364678
68.468017 -110.025540
-127.701504 58.670885
-120.813139 -20.124353
68.757957 -110.425482
-127.660779 57.858023
-119.954509 -20.835184
68.982118 -110.912203
-127.483664 56.922076
-119.056507 -21.517709
69.097942 -111.453095
-127.222913 55.939789
-118.123630 -22.179116
69.075169 -111.989160
-126.944803 55.000332
-117.167484 -22.817551
68.900774 -112.463334
-126.699423 54.180815
-116.201324 -23.428683
68.586563 -112.843419
-126.509712 53.524373
-115.234466 -24.009626
68.172317 -113.138481
-126.373351 53.034008
-114.269596 -24.560753
67.709017 -113.390420
-126.263414 52.668474
-113.303136 -25.087996
67.233453 -113.642410
-126.128868 52.337115
-112.326975 -25.605661
66.758314 -113.917600
-125.911271 51.913196
-111.330287 -26.136519
66.278968 -114.214915
-125.595500 51.300602
-110.302182 -26.706995
65.784965 -114.510585
-125.244017 50.520527
-109.236483 -27.340061
65.267072 -114.765080
-124.943062 49.706940
-108.137511 -28.048578
64.718870 -114.933236
-124.744770 49.016097
-107.023600 -28.830354
64.137997 -114.976462
-124.667490 48.561199
-105.925506 -29.667649
63.529786 -114.885005
-124.713395 48.402154
-104.879911 -30.531952
65.476936 -113.797601
-124.556367 49.337282
-104.763127 -31.471314
64.595673 -113.332303
-125.128682 49.865949
-104.113412 -32.129655
63.724267 -112.851135
-125.791390 50.492285
-103.596887 -32.723533
62.881446 -112.363235
-126.506547 51.065201
-103.215271 -33.263059
62.074912 -111.861735
-127.222730 51.471380
-102.961218 -33.757611
61.301317 -111.336602
-127.891255 51.721647
-102.820666 -34.210436
60.548212 -110.776862
-128.491627 51.927203
-102.775884 -34.624484
59.801193 -110.172889
-129.022243 52.209246
-102.808734 -35.002015
59.058836 -109.532506
-129.480859 52.648670
-102.903365 -35.340156
58.347626 -108.895212
-129.860491 53.280816
-103.047262 -35.630826
57.721489 -108.323064
-130.154953 54.101686
-103.230416 -35.867664
57.246549 -107.876590
-130.365515 55.068902
-103.443833 -36.054203
56.983416 -107.596790
-130.500203 56.101623
-103.678025 -36.200828
56.973030 -107.505197
-130.553281 57.102336
-103.921632 -36.305440
57.227753 -107.616835
-130.475732 58.000649
-104.161323 -36.349011
57.728012 -107.936020
-130.194187 58.764000
-104.383032 -36.316689
58.427410 -108.443741
-129.675627 59.402796
-104.574356 -36.206541
59.271152 -109.107540
-128.957971 59.980530
-104.728060 -36.021306
60.219114 -109.903300
-128.117042 60.569758
-104.844848 -35.759696
61.250543 -110.821064
-127.227491 61.206690
-104.933628 -35.415702
62.349108 -111.853511
-126.347620 61.881931
-105.008894 -34.984945
63.490019 -112.987707
-125.513204 62.549165
-105.085609 -34.470812
64.637316 -114.205712
-124.730252 63.146556
-105.172552 -33.881976
65.746095 -115.481925
-123.976561 63.634161
-105.266260 -33.230346
66.764901 -116.771665
-123.218606 64.003759
-105.348715 -32.543802
67.639265 -118.011281
-122.416846 64.236575
-105.390370 -31.871139
68.323117 -119.138089
-121.523566 64.283145
-105.357482 -31.268874
68.797079 -120.115326
-120.510259 64.107989
-105.220328 -30.784523
69.074119 -120.940775
-119.400477 63.741698
-104.958143 -30.449103
69.184379 -121.635161
-118.246995 63.256116
-104.559008 -30.281460
69.158650 -122.230974
-117.083538 62.708552
-104.016722 -30.296581
69.022007 -122.767924
-115.905465 62.123967
-103.327559 -30.507203
68.792526 -123.277370
-114.697995 61.518038
-102.488318 -30.918323
68.479386 -123.754872
-113.491817 60.929178
-101.495939 -31.529019
68.081218 -124.161932
-112.362000 60.409108
-100.347885 -32.338833
67.592352 -124.456891
-111.373045 59.985942
-99.042598 -33.346388
67.023062 -124.623487
-110.539518 59.639296
-97.580241 -34.542968
66.417236 -124.684171
-109.820889 59.302213
-95.964917 -35.907415
65.841449 -124.690424
-109.159570 58.911202
-94.209718 -37.405052
65.357682 -124.704531
-108.536040 58.476543
-92.343022 -38.990115
65.005349 -124.788352
-107.961077 58.072523
-90.412115 -40.609010
64.795373 -124.987952
-107.440968 57.775851
-88.482341 -42.201636
64.709799 -125.303201
-107.009447 57.656103
-86.632643 -43.705308
64.704245 -125.679825
-106.750039 57.785733
-84.948082 -45.063561
64.716993 -126.043112
-106.740594 58.216826
-83.509607 -46.232403
64.692240 -126.332469
-107.008686 58.959037
-82.383010 -47.181076
64.608131 -126.522592
-107.525090 59.973208
-81.609774 -47.889996
64.478379 -126.622810
-108.208736 61.170762
-81.202907 -48.349164
64.327385 -126.657912
-108.937682 62.422977
-81.149982 -48.557425
64.170593 -126.653136
-109.582089 63.598777
-81.422000 -48.520451
64.009105 -126.626096
-110.062765 64.627657
-81.982953 -48.247934
63.830303 -126.572305
-110.394366 65.530624
-82.794625 -47.755154
63.609945 -126.454234
-110.673034 66.393865
-83.815654 -47.068244
63.317089 -126.218688
-111.006983 67.309992
-84.998038 -46.227159
62.926830 -125.823855
-111.463746 68.333959
-86.285083 -45.284245
62.438260 -125.260783
-112.066208 69.475805
-87.612208 -44.298264
61.877474 -124.560221
-112.803112 70.706823
-88.910265 -43.325948
61.278161 -123.775557
-113.633930 71.962316
-90.111124 -42.414724
60.662611 -122.960074
-114.487419 73.138343
-91.154937 -41.599162
60.036096 -122.153526
-115.264222 74.091706
-91.997675 -40.901815
59.389850 -121.375247
-115.866190 74.676154
-92.616894 -40.336233
58.707229 -120.623480
-116.256539 74.837341
-93.012775 -39.906024
57.970352 -119.883728
-116.478126 74.657234
-93.203020 -39.603620
57.166769 -119.139170
-116.599994 74.270127
-93.214587 -39.414883
56.295998 -118.385106
-116.673737 73.783190
-93.076458 -39.324415
55.371148 -117.640678
-116.726217 73.258438
-92.814496 -39.317719
54.413995 -116.939264
-116.765498 72.718499
-92.447951 -39.381695
53.450467 -116.307911
-116.785638 72.149683
-91.987548 -39.506189
52.509115 -115.754963
-116.768391 71.497560
-91.435403 -39.686987
51.619687 -115.268196
-116.685310 70.670853
-90.787475 -39.926906
50.810673 -114.824923
-116.501969 69.586281
-90.038495 -40.231900
50.106552 -114.407046
-116.184631 68.227553
-89.186902 -40.606673
49.526025 -114.002699
-115.728820 66.657203
-88.237841 -41.053023
49.083564 -113.608554
-115.188554 65.006650
-87.204506 -41.568641
48.792954 -113.238729
-114.650130 63.429608
-86.107776 -42.146286
48.667657 -112.922210
-114.190309 62.048996
-84.974264 -42.774641
48.716965 -112.688539
-113.863052 60.935922
-83.833168 -43.441902
48.941530 -112.554868
-113.704018 60.107505
-82.711946 -44.141350
49.330656 -112.520103
-113.733586 59.532819
-81.631648 -44.873574
49.861924 -112.571197
-113.948207 59.162097
-80.604661 -45.639793
50.503461 -112.698586
-114.305325 58.969496
-79.637448 -46.435233
51.218463 -112.897042
-114.723110 58.936462
-78.736877 -47.249906
51.971148 -113.160715
-115.101461 59.012240
-77.916256 -48.068791
52.732162 -113.492549
-115.366658 59.148142
-77.197392 -48.870108
53.479724 -113.909849
-115.512821 59.356695
-76.606880 -49.626409
54.196502 -114.434300
-115.580209 59.686432
-76.168719 -50.311280
54.866578 -115.079479
-115.604104 60.154139
-75.897529 -50.909138
55.474206 -115.845416
-115.593418 60.721524
-75.794730 -51.418440
56.003139 -116.720273
-115.535709 61.323593
-75.848049 -51.838523
56.435276 -117.683934
-115.413398 61.924769
-76.034465 -52.157031
56.749151 -118.705746
-115.215580 62.533607
-76.324822 -52.358824
56.921864 -119.748479
-114.930870 63.156431
-76.688117 -52.436039
56.937518 -120.787790
-114.532972 63.760383
-77.095389 -52.386329
56.795272 -121.821793
-113.979101 64.273129
-77.522092 -52.207634
56.508646 -122.858423
-113.238288 64.624184
-77.947723 -51.899330
56.100061 -123.902116
-112.332422 64.800206
-78.354075 -51.471966
55.595751 -124.951670
-111.325358 64.834892
-78.724218 -50.955602
55.020811 -126.002385
-110.274998 64.759506
-79.042937 -50.389342
54.393612 -127.040310
-109.224363 64.606904
-79.297885 -49.800404
53.721153 -128.030973
-108.226497 64.441815
-79.480052 -49.209178
49.597286 -127.891030
-108.270356 66.073290
-78.210519 -50.136968
49.045554 -128.870950
-107.580885 66.169930
-78.185485 -49.576490
48.548166 -129.773622
-107.028591 66.410632
-78.080242 -49.103020
48.122760 -130.615567
-106.583832 66.764598
-77.897419 -48.744288
47.776783 -131.417654
-106.175462 67.151851
-77.647459 -48.509944
47.504338 -132.200619
-105.698009 67.454730
-77.352034 -48.389096
47.288930 -132.986074
-105.049088 67.567220
-77.043724 -48.354557
47.106442 -133.790430
-104.178262 67.460780
-76.760933 -48.366334
46.926796 -134.603229
-103.112897 67.209600
-76.540051 -48.371005
46.718436 -135.382912
-101.941483 66.944792
-76.408158 -48.312937
46.465321 -136.093424
-100.759279 66.777352
-76.378832 -48.154058
46.187129 -136.736902
-99.640899 66.771630
-76.451207 -47.879641
45.931464 -137.346422
-98.638183 66.950264
-76.610784 -47.493471
45.745113 -137.956654
-97.776691 67.296328
-76.831860 -47.010609
45.654471 -138.587013
-97.041132 67.745092
-77.082397 -46.450653
45.659191 -139.240933
-96.353800 68.172071
-77.330525 -45.833098
45.731358 -139.907582
-95.577864 68.406965
-77.549737 -45.174693
45.818285 -140.549049
-94.612516 68.326009
-77.720546 -44.486981
45.852999 -141.085846
-93.525632 67.962827
-77.829254 -43.777925
45.777209 -141.429931
-92.507483 67.460377
-77.865518 -43.060645
45.569132 -141.534653
-91.736202 66.956396
-77.819829 -42.359042
45.247744 -141.403622
-91.322853 66.541611
-77.681336 -41.706640
44.850675 -141.067045
-91.310449 66.262059
-77.436132 -41.142467
44.414147 -140.561940
-91.680741 66.124299
-77.066723 -40.706649
43.964182 -139.926290
-92.354529 66.092112
-76.553424 -40.436798
43.512657 -139.198377
-93.189891 66.078193
-75.877827 -40.365022
43.054733 -138.407808
-94.006936 65.952842
-75.027697 -40.514424
42.570236 -137.550647
-94.670504 65.601164
-74.001621 -40.894052
42.034985 -136.588326
-95.157876 64.989109
-72.810897 -41.494710
41.443196 -135.493776
-95.550851 64.184111
-71.477963 -42.289780
40.821929 -134.281118
-95.983855 63.319862
-70.033021 -43.239009
40.219490 -132.993070
-96.570476 62.522102
-68.509930 -44.292699
39.686259 -131.678994
-97.370316 61.870472
-66.942415 -45.395912
39.264672 -130.385983
-98.390616 61.396364
-65.361231 -46.493826
38.984462 -129.158076
-99.594438 61.086913
-63.793159 -47.538898
38.857632 -128.032196
-100.913518 60.891348
-62.263414 -48.495110
38.873879 -127.022728
-102.281349 60.750820
-60.801566 -49.328798
39.003878 -126.111958
-103.660698 60.635782
-59.446511 -49.994431
39.217614 -125.279434
-105.006955 60.517757
-58.244989 -50.442219
39.503141 -124.535577
-106.245389 60.343800
-57.244128 -50.634197
39.859864 -123.914238
-107.329319 60.101002
-56.482566 -50.551145
40.279583 -123.446210
-108.280931 59.859156
-55.983381 -50.193237
40.738183 -123.144541
-109.143102 59.702828
-55.749835 -49.579241
41.196913 -123.001789
-109.931538 59.666441
-55.764058 -48.745658
41.606236 -122.990788
-110.628787 59.723936
-55.988092 -47.744593
41.910048 -123.065632
-111.202674 59.817141
-56.367402 -46.635146
42.052911 -123.167865
-111.634937 59.916804
-56.838192 -45.467715
41.993324 -123.247810
-111.922148 60.041611
-57.338431 -44.280307
41.716013 -123.290918
-112.045005 60.201537
-57.818191 -43.106161
41.229430 -123.318576
-111.951193 60.357634
-58.243510 -41.976460
40.555101 -123.365458
-111.572151 60.435805
-58.592848 -40.921139
39.721978 -123.462105
-110.885255 60.396189
-58.851032 -39.968929
38.764177 -123.628937
-109.957687 60.280925
-59.004761 -39.145423
37.718831 -123.875363
-108.895361 60.153219
-59.040015 -38.470642
36.624145 -124.199955
-107.783900 60.036742
-58.941589 -37.956367
35.517893 -124.589174
-106.685760 59.947281
-58.695458 -37.604760
34.435199 -125.019152
-105.659318 59.943752
-58.292883 -37.412790
33.403901 -125.469418
-104.757238 60.095805
-57.734070 -37.376636
32.441196 -125.932774
-104.013838 60.436102
-57.032109 -37.488648
31.558257 -126.408918
-103.432165 60.943532
-56.216493 -37.731985
30.767275 -126.898101
-102.969149 61.535146
-55.332693 -38.078055
30.083427 -127.401569
-102.534196 62.072957
-54.436341 -38.487529
29.522613 -127.923815
-102.034597 62.424767
-53.584751 -38.913015
29.098477 -128.472327
-101.437953 62.545326
-52.829224 -39.302662
28.820945 -129.050457
-100.761463 62.472595
-52.209538 -39.609666
28.694888 -129.647453
-100.044720 62.296497
-51.750209 -39.811348
28.716341 -130.246076
-99.335701 62.117468
-51.458174 -39.915990
28.870729 -130.838856
-98.670054 62.002152
-51.323635 -39.949950
29.138680 -131.427832
-98.063273 61.975721
-51.325158 -39.945543
29.503179 -132.015639
-97.509134 62.026789
-51.437823 -39.931653
29.952448 -132.601617
-96.972465 62.103398
-51.641208 -39.924071
30.479930 -133.182756
-96.374651 62.099237
-51.923053 -39.918262
31.083059 -133.754932
-95.589933 61.853750
-52.277450 -39.888263
31.761193 -134.309260
-94.505851 61.226620
-52.700539 -39.796381
32.512808 -134.822786
-93.149970 60.238922
-53.186884 -39.617317
33.332588 -135.264092
-91.701186 59.074378
-53.726710 -39.351571
34.211728 -135.619370
-90.364289 57.937902
-54.304196 -39.012165
35.140701 -135.902090
-89.292553 56.977590
-54.897901 -38.616654
36.107657 -136.138081
-88.577404 56.280081
-55.483381 -38.186878
37.094229 -136.350157
-88.254104 55.880937
-56.037491 -37.746219
38.073858 -136.551966
-88.300969 55.767135
-56.543393 -37.313640
39.012805 -136.747080
-88.629895 55.869893
-56.994330 -36.898466
39.871737 -136.927566
-89.084862 56.062057
-57.393811 -36.500917
40.607528 -137.066989
-89.490108 56.195038
-57.751626 -36.121050
41.179117 -137.120687
-89.741426 56.176114
-58.077536 -35.766710
41.561253 -137.057511
-89.853023 56.024046
-58.375969 -35.449456
41.754201 -136.884965
-89.930896 55.856019
-58.643620 -35.182106
41.775355 -136.634162
-90.087797 55.799947
-58.869007 -34.980895
41.646365 -136.338313
-90.388584 55.934181
-59.033340 -34.865345
41.387328 -136.025097
-90.844126 56.279931
-59.112375 -34.855428
41.014872 -135.716868
-91.416314 56.807051
-59.079558 -34.968516
40.539653 -135.430836
-92.023982 57.439607
-58.911524 -35.218043
39.962585 -135.171938
-92.573071 58.076882
-58.595504 -35.611156
39.277150 -134.922602
-93.013585 58.631679
-58.135289 -36.134283
38.491531 -134.662886
-93.332699 59.025420
-57.552044 -36.739229
37.654505 -134.406551
-93.502812 59.164591
-56.879796 -37.362749
36.843087 -134.193195
-93.521499 59.007148
-56.158182 -37.950647
36.130641 -134.060430
-93.468570 58.630372
-55.425005 -38.465198
35.569689 -134.032908
-93.448192 58.161037
-54.709466 -38.885812
35.185910 -134.122781
-93.515516 57.686184
-54.027236 -39.209117
34.094404 -134.271157
-93.648113 58.375036
-50.860415 -40.150211
34.129466 -134.687786
-93.826878 58.056131
-50.180198 -40.668814
34.271294 -135.166090
-94.011645 57.658250
-49.527169 -41.090285
34.420350 -135.624506
-94.205063 57.202456
-48.905382 -41.424550
34.500883 -135.994727
-94.406126 56.709928
-48.336108 -41.647198
34.502742 -136.264800
-94.581805 56.170143
-47.849839 -41.717388
34.451037 -136.457263
-94.686271 55.554398
-47.471989 -41.600927
34.365069 -136.592742
-94.709692 54.864404
-47.213470 -41.279795
34.251076 -136.681038
-94.692540 54.147821
-47.068568 -40.756238
34.107382 -136.724076
-94.685495 53.455231
-47.015327 -40.058379
33.925959 -136.715846
-94.718044 52.806799
-47.016196 -39.246358
33.688671 -136.635845
-94.806980 52.208919
-47.020490 -38.411314
33.366862 -136.446508
-94.976962 51.690570
-46.971472 -37.650936
32.943786 -136.117885
-95.253355 51.296936
-46.819863 -37.027913
32.451694 -135.668017
-95.640004 51.051851
-46.541265 -36.561104
31.961777 -135.155005
-96.107491 50.935026
-46.147206 -36.241143
31.542913 -134.635916
-96.593492 50.880005
-45.681450 -36.039606
31.244488 -134.149365
-97.022527 50.797302
-45.205927 -35.917433
31.097029 -133.717245
-97.349060 50.624987
-44.786093 -35.835829
31.114732 -133.348312
-97.581466 50.358243
-44.479823 -35.767105
31.295743 -133.036787
-97.758134 50.029623
-44.329165 -35.702315
31.623066 -132.758207
-97.924641 49.696613
-44.354723 -35.647790
32.074381 -132.478114
-98.125679 49.433934
-44.553276 -35.608936
32.640417 -132.182499
-98.392520 49.304698
-44.901255 -35.586452
33.322661 -131.889682
-98.734206 49.340210
-45.368254 -35.584653
34.111899 -131.624239
-99.135278 49.535776
-45.938523 -35.600793
34.984127 -131.399131
-99.554547 49.849284
-46.626457 -35.608004
35.910539 -131.216065
-99.927035 50.200628
-47.471179 -35.555943
36.866666 -131.068975
-100.183492 50.489138
-48.515400 -35.387832
37.837065 -130.943664
-100.297987 50.649548
-49.786284 -35.056958
38.817660 -130.814821
-100.326670 50.714279
-51.286123 -34.533318
39.817040 -130.651219
-100.384759 50.805051
-52.989533 -33.805612
40.852601 -130.440616
-100.587292 51.058961
-54.843556 -32.889343
41.937486 -130.210613
-101.012932 51.573639
-56.770896 -31.831418
43.069164 -130.010867
-101.698547 52.395090
-58.677148 -30.698900
44.228270 -129.885582
-102.643851 53.520203
-60.463640 -29.560715
45.382803 -129.862632
-103.813676 54.896159
-62.046428 -28.468670
46.494314 -129.951704
-105.135920 56.416039
-63.374279 -27.444492
47.525134 -130.143794
-106.502681 57.924955
-64.433394 -26.480493
48.445853 -130.411625
-107.793815 59.266947
-65.237914 -25.551442
49.240742 -130.714950
-108.928184 60.369744
-65.817713 -24.632175
49.906271 -131.019204
-109.892010 61.274533
-66.209360 -23.721006
50.443699 -131.324925
-110.708546 62.073169
-66.448533 -22.846049
50.856859 -131.667644
-111.395710 62.839629
-66.561869 -22.047323
51.153269 -132.086205
-111.950773 63.605813
-66.558175 -21.364126
51.340735 -132.602619
-112.353899 64.364202
-66.423427 -20.831599
51.422891 -133.218957
-112.574032 65.075419
-66.125847 -20.478802
51.398505 -133.920504
-112.571476 65.674875
-65.632934 -20.322241
51.265085 -134.678631
-112.303053 66.086925
-64.933086 -20.356028
51.023820 -135.450258
-111.738264 66.253814
-64.046774 -20.552274
50.682315 -136.185752
-110.875166 66.154257
-63.020433 -20.877023
50.255522 -136.860090
-109.752398 65.808536
-61.912960 -21.299755
49.767700 -137.487268
-108.464128 65.291356
-60.784233 -21.788534
49.252334 -138.092916
-107.140633 64.709450
-59.684417 -22.309880
48.748017 -138.692642
-105.903780 64.152356
-58.642779 -22.833617
48.291947 -139.290665
-104.838680 63.665020
-57.660652 -23.338139
47.911880 -139.883919
-103.984579 63.245886
-56.713860 -23.815469
47.618907 -140.460618
-103.340279 62.861328
-55.766231 -24.272380
47.404354 -140.987515
-102.889778 62.476959
-54.792193 -24.723019
47.242934 -141.403238
-102.626782 62.081382
-53.798256 -25.172188
47.105782 -141.653098
-102.538276 61.666107
-52.826750 -25.595424
46.978586 -141.734079
-102.581259 61.201247
-51.939362 -25.942839
46.863070 -141.685296
-102.703139 60.657749
-51.194931 -26.167230
46.766503 -141.555739
-102.883045 60.049432
-50.632901 -26.239367
46.696450 -141.390902
-103.127974 59.423652
-50.264997 -26.147353
46.659175 -141.230505
-103.432989 58.813636
-50.075278 -25.893668
46.655526 -141.102911
-103.764332 58.217386
-50.026155 -25.495900
46.672625 -141.007568
-104.083674 57.619733
-50.066376 -24.987742
46.677776 -140.896819
-104.390575 57.032880
-50.142312 -24.410237
46.632860 -140.703443
-104.723866 56.498765
-50.216122 -23.791257
46.529207 -140.405255
-105.119578 56.050114
-50.283333 -23.135524
46.390962 -140.029197
-105.579977 55.680282
-50.373105 -22.434253
46.249059 -139.610442
-106.072895 55.342857
-50.528952 -21.676847
46.128714 -139.175750
-106.564400 54.992290
-50.787117 -20.856443
46.048900 -138.746426
-107.058697 54.638829
-51.165548 -19.969494
46.021473 -138.341024
-107.587510 54.339865
-51.661306 -19.015089
46.046096 -137.966536
-108.175149 54.150369
-52.249929 -17.997193
46.105250 -137.599397
-108.841801 54.113232
-52.885317 -16.928407
46.176137 -137.194737
-109.612028 54.264891
-53.503641 -15.839053
46.264689 -136.740898
-110.492965 54.616821
-54.036040 -14.790086
46.407597 -136.273727
-111.457881 55.141639
-54.429638 -13.860187
46.635139 -135.836221
-112.447521 55.775166
-54.663685 -13.112672
46.953832 -135.456748
-113.376983 56.423827
-54.746885 -12.580752
47.351150 -135.152055
-114.147305 56.978034
-54.701951 -12.271311
47.803292 -134.934055
-114.671620 57.343614
-54.552317 -12.171696
48.279731 -134.807719
-114.910406 57.483385
-54.315486 -12.253968
48.747684 -134.755079
-114.885658 57.428805
-53.999992 -12.479213
49.187875 -134.733272
-114.664678 57.253606
-53.603758 -12.812615
49.625704 -134.723307
-114.326451 57.033650
-53.113580 -13.253809
50.132687 -134.760875
-113.937876 56.822401
-52.507561 -13.840743
50.779836 -134.897956
-113.548773 56.648532
-51.764082 -14.613786
51.605831 -135.169146
-113.191222 56.519526
-50.877964 -15.583894
52.615197 -135.589280
-112.874534 56.420941
-49.875530 -16.716782
53.785732 -136.160730
-112.576218 56.310282
-48.815405 -17.935198
55.075109 -136.874739
-112.238917 56.116167
-47.773213 -19.138119
56.428233 -137.698579
-111.796655 55.769640
-46.822462 -20.224477
57.791230 -138.563351
-111.234104 55.270297
-46.022578 -21.114036
59.131093 -139.399336
-110.610528 54.708425
-45.414243 -21.766463
60.438813 -140.186743
-110.017917 54.209075
-45.017230 -22.183045
61.709041 -140.942283
-109.537110 53.875901
-44.828676 -22.389710
64.848266 -141.173629
-110.435177 54.667986
-44.902449 -20.540008
66.143771 -141.842698
-110.123544 54.652179
-44.976103 -20.531629
67.294800 -142.490077
-109.942492 54.844204
-45.160202 -20.451092
68.284320 -143.113365
-109.846525 55.215828
-45.394588 -20.362284
69.101787 -143.695998
-109.763494 55.707590
-45.637420 -20.305444
69.744339 -144.190237
-109.652005 56.275236
-45.886178 -20.284506
70.218695 -144.537220
-109.515576 56.904788
-46.170078 -20.280291
70.543241 -144.722001
-109.351259 57.571424
-46.526996 -20.268143
70.746154 -144.783763
-109.140967 58.237207
-46.987191 -20.229240
70.860215 -144.781561
-108.894605 58.900330
-47.567833 -20.160088
70.917871 -144.767658
-108.667899 59.613020
-48.270176 -20.074123
70.946911 -144.778496
-108.525772 60.433912
-49.073254 -19.998295
70.967461 -144.831424
-108.505877 61.377359
-49.926244 -19.970459
70.990979 -144.920311
-108.615862 62.403015
-50.749227 -20.036740
71.021367 -145.015687
-108.859629 63.457832
-51.452093 -20.243040
71.058448 -145.088378
-109.254008 64.533552
-51.968580 -20.616393
71.102089 -145.144094
-109.803470 65.648704
-52.283986 -21.143318
71.153747 -145.223160
-110.476179 66.797034
-52.434986 -21.768348
71.215939 -145.371040
-111.203240 67.931610
-52.487337 -22.420379
71.291527 -145.617618
-111.900042 68.984593
-52.512301 -23.037737
71.382546 -145.970722
-112.509548 69.909633
-52.570661 -23.576063
71.488071 -146.412240
-113.028634 70.697797
-52.702363 -24.006794
71.601687 -146.893149
-113.484454 71.337545
-52.921210 -24.315277
71.710143 -147.339195
-113.903134 71.796658
-53.216472 -24.502047
71.794096 -147.685527
-114.299704 72.081380
-53.560871 -24.582674
71.830412 -147.912286
-114.674998 72.258299
-53.922170 -24.573328
71.796277 -148.040900
-115.016321 72.391860
-54.276908 -24.462936
71.673956 -148.106155
-115.299766 72.507381
-54.622124 -24.206139
71.453227 -148.133985
-115.490271 72.587460
-54.976040 -23.743916
71.131803 -148.134590
-115.544308 72.576340
-55.366979 -23.027513
70.715096 -148.100738
-115.426575 72.395167
-55.819707 -22.035368
70.214824 -148.003897
-115.142682 71.974062
-56.346516 -20.781271
69.645249 -147.794874
-114.753550 71.281901
-56.944471 -19.314559
69.017886 -147.430826
-114.338594 70.354125
-57.596813 -17.713285
68.340151 -146.917371
-113.948774 69.302920
-58.275550 -16.068989
67.621049 -146.310514
-113.603155 68.252948
-58.944336 -14.467590
66.874832 -145.682128
-113.304429 67.289770
-59.564198 -12.983100
66.118725 -145.088032
-113.046758 66.456032
-60.102155 -11.680542
65.370966 -144.557805
-112.817095 65.757007
-60.537074 -10.612713
64.650024 -144.096004
-112.593601 65.159690
-60.859375 -9.816326
63.972731 -143.684525
-112.344216 64.589253
-61.068399 -9.310671
63.350534 -143.287398
-112.031602 63.941439
-61.170646 -9.097407
62.787260 -142.868391
-111.629973 63.142839
-61.178022 -9.162866
62.286441 -142.418896
-111.148753 62.235026
-61.104720 -9.484415
61.865465 -141.965823
-110.638562 61.352556
-60.962807 -10.039861
61.553787 -141.552912
-110.166627 60.630331
-60.758777 -10.813720
61.374644 -141.216190
-109.794069 60.164714
-60.494912 -11.793655
61.333966 -140.973406
-109.566854 60.014119
-60.175557 -12.961144
61.421186 -140.825793
-109.510204 60.202264
-59.814383 -14.283252
61.613256 -140.763098
-109.619676 60.712288
-59.437194 -15.709466
61.876731 -140.768761
-109.849762 61.475434
-59.077488 -17.175885
62.170394 -140.824402
-110.116702 62.381065
-58.768206 -18.615724
62.459521 -140.910035
-110.349523 63.346244
-58.535544 -19.970721
62.742807 -141.012345
-110.552714 64.379662
-58.396718 -21.194966
63.057344 -141.142681
-110.792204 65.551925
-58.359007 -22.250069
63.448773 -141.327634
-111.142045 66.935130
-58.419106 -23.106011
63.943685 -141.589476
-111.644973 68.561084
-58.565265 -23.748654
64.540382 -141.938066
-112.299597 70.410767
-58.784164 -24.179774
65.209470 -142.370648
-113.062955 72.422459
-59.071701 -24.406080
65.896050 -142.874020
-113.855403 74.502081
-59.442060 -24.425343
66.522822 -143.426435
-114.568498 76.533974
-59.926265 -24.222891
67.005276 -143.994453
-115.098307 78.409903
-60.559597 -23.782378
67.289221 -144.533096
-115.399121 80.069331
-61.368975 -23.095326
67.378123 -145.015463
-115.473982 81.491319
-62.366859 -22.154888
67.312188 -145.445835
-115.341461 82.679292
-63.548883 -20.952953
67.134328 -145.840402
-115.040896 83.673878
-64.892178 -19.498456
66.873950 -146.212099
-114.628263 84.542234
-66.353767 -17.833432
66.541099 -146.565703
-114.152867 85.345239
-67.870764 -16.033952
66.122657 -146.898668
-113.638041 86.114758
-69.365995 -14.199100
65.580109 -147.205490
-113.070613 86.845038
-70.762044 -12.431146
64.856269 -147.479017
-112.410970 87.502246
-72.000354 -10.814559
63.907482 -147.704132
-111.645962 88.064962
-73.052568 -9.405238
62.752248 -147.873700
-110.815576 88.544681
-73.915615 -8.227372
61.476822 -148.014810
-109.960308 88.947295
-74.598706 -7.272517
60.195133 -148.175718
-109.090624 89.253687
-75.114608 -6.517746
59.016915 -148.403147
-108.208361 89.446641
-75.477756 -5.948941
58.032746 -148.730926
-107.338140 89.545193
-75.704005 -5.565836
57.301334 -149.175696
-106.520458 89.596537
-75.807106 -5.377943
56.834946 -149.735705
-105.772742 89.635286
-75.792097 -5.401445
56.593144 -150.390500
-105.066531 89.658948
-75.652597 -5.656131
56.505303 -151.099257
-104.362192 89.651388
-75.381727 -6.154813
56.525492 -151.813154
-103.672077 89.631345
-74.995582 -6.879999
56.661647 -152.508167
-103.040896 89.638469
-74.548491 -7.761260
56.941245 -153.186223
-102.489062 89.687171
-74.121963 -8.685471
57.373390 -153.852744
-101.997478 89.753816
-73.798778 -9.536394
57.941924 -154.505311
-101.524928 89.794220
-73.644323 -10.222563
58.612686 -155.132274
-101.043253 89.779670
-73.699145 -10.684354
59.339393 -155.712483
-100.559895 89.719739
-73.975928 -10.893790
60.066510 -156.213119
-100.099516 89.640971
-74.457781 -10.854268
60.738171 -156.588522
-99.687720 89.565915
-75.100047 -10.599522
61.320858 -156.791495
-99.385115 89.549061
-75.839127 -10.185618
61.818598 -156.801180
-99.292342 89.690139
-76.609016 -9.670056
62.255695 -156.628815
-99.491953 90.074997
-77.362390 -9.088910
62.653800 -156.296826
-100.014497 90.737586
-78.084786 -8.453285
63.026064 -155.825870
-100.834491 91.655586
-78.789007 -7.763542
63.379593 -155.232595
-101.877052 92.757119
-79.496292 -7.025867
63.717481 -154.528566
-103.037633 93.938227
-80.221251 -6.259967
64.039427 -153.716968
-104.218113 95.093966
-80.966674 -5.496545
64.343540 -152.792070
-105.360745 96.151274
-81.724521 -4.770494
64.632301 -151.755681
-106.460681 97.102524
-82.478325 -4.116112
63.828520 -144.843797
-113.925496 91.943076
-78.960066 -5.788990
64.001491 -143.468520
-115.135221 92.626830
-79.176674 -5.808703
64.119704 -142.122987
-116.317646 93.401745
-79.396146 -5.903827
64.175079 -140.868315
-117.456817 94.309847
-79.621765 -6.069597
64.154344 -139.734315
-118.525782 95.353435
-79.861333 -6.303797
64.044985 -138.727983
-119.494839 96.507395
-80.129425 -6.596345
63.837174 -137.836523
-120.331673 97.717652
-80.445775 -6.922788
63.520267 -137.023556
-120.995284 98.889699
-80.829429 -7.245649
63.078237 -136.231784
-121.432066 99.890911
-81.291120 -7.522380
62.501751 -135.425247
-121.599831 100.623604
-81.829543 -7.712640
61.819002 -134.647194
-121.521358 101.128286
-82.434234 -7.783478
61.089156 -133.988142
-121.279722 101.537830
-83.088188 -7.721042
60.368655 -133.523636
-120.961590 101.969811
-83.767997 -7.538046
59.699496 -133.300190
-120.630637 102.491720
-84.446808 -7.268217
59.110691 -133.341554
-120.328122 103.129519
-85.099930 -6.954392
58.616203 -133.650673
-120.074839 103.878343
-85.709682 -6.634557
58.205402 -134.204862
-119.863383 104.703428
-86.267647 -6.330357
57.831997 -134.952747
-119.641159 105.534863
-86.774012 -6.042578
57.427016 -135.833134
-119.309474 106.277573
-87.234882 -5.754674
56.963395 -136.820794
-118.783694 106.856002
-87.660716 -5.446888
56.484597 -137.930310
-118.050575 107.240652
-88.066923 -5.118211
56.038966 -139.167862
-117.162494 107.451127
-88.472708 -4.786532
55.635557 -140.510259
-116.217510 107.553343
-88.897492 -4.473723
55.246181 -141.912040
-115.314710 107.618913
-89.357303 -4.200617
54.819118 -143.315696
-114.520341 107.695081
-89.862669 -3.984490
54.286133 -144.656593
-113.857232 107.800353
-90.417187 -3.834312
53.559118 -145.864397
-113.299257 107.925397
-91.015773 -3.747660
52.535116 -146.873768
-112.773517 108.034647
-91.644270 -3.711781
51.158025 -147.658215
-112.212508 108.087034
-92.282544 -3.708471
49.491026 -148.240313
-111.638623 108.070046
-92.910504 -3.722015
47.666065 -148.651390
-111.125032 107.983027
-93.512584 -3.742391
45.811417 -148.912962
-110.717421 107.812736
-94.078007 -3.763343
44.032654 -149.038638
-110.457644 107.570621
-94.599787 -3.784296
42.408850 -149.035400
-110.422232 107.327032
-95.072965 -3.812171
40.983775 -148.902097
-110.687216 107.172326
-95.491078 -3.860904
39.751682 -148.627313
-111.276826 107.163487
-95.843962 -3.949062
38.648667 -148.191535
-112.147414 107.304353
-96.120255 -4.096221
37.598040 -147.590126
-113.211629 107.556491
-96.313341 -4.319488
36.627141 -146.867870
-114.408563 107.885991
-96.427248 -4.631091
35.873175 -146.096928
-115.738524 108.300071
-96.479050 -5.039120
35.470364 -145.342840
-117.195608 108.808183
-96.495096 -5.550955
35.500080 -144.662123
-118.721277 109.381067
-96.504097 -6.174599
35.995367 -144.103220
-120.221394 109.956935
-96.531908 -6.918009
36.947105 -143.700866
-121.618360 110.486954
-96.598900 -7.786254
38.296092 -143.463597
-122.891641 110.974625
-96.718614 -8.777633
39.917279 -143.358595
-124.055669 111.447981
-96.897063 -9.881758
41.630428 -143.311814
-125.121322 111.910684
-97.134610 -11.079060
43.300676 -143.258022
-126.096580 112.345089
-97.431389 -12.339484
44.942327 -143.198145
-127.006702 112.763097
-97.793031 -13.623384
46.636354 -143.166419
-127.882328 113.211344
-98.232231 -14.885552
48.431282 -143.187261
-128.735414 113.725269
-98.765624 -16.077488
50.333255 -143.269914
-129.554168 114.305642
-99.408434 -17.151284
52.320232 -143.413307
-130.305096 114.915396
-100.168685 -18.064308
54.346305 -143.605326
-130.940056 115.486813
-101.042133 -18.781418
56.334572 -143.813506
-131.420074 115.949194
-102.009958 -19.274935
58.173683 -143.975285
-131.747548 116.265572
-103.041580 -19.524153
59.757070 -144.021569
-131.963677 116.435936
-104.102335 -19.515220
61.059069 -143.948374
-132.114659 116.497781
-105.162820 -19.242340
62.113840 -143.820294
-132.229012 116.531616
-106.205447 -18.713403
62.940858 -143.701380
-132.314562 116.616588
-107.226401 -17.951023
63.535727 -143.628811
-132.364135 116.798092
-108.233748 -16.984912
63.888298 -143.618696
-132.360788 117.087861
-109.241585 -15.846557
63.994094 -143.672279
-132.280235 117.469563
-110.260877 -14.567225
63.855839 -143.774664
-132.090969 117.898966
-111.290411 -13.176628
63.478891 -143.888331
-131.755985 118.303141
-112.312367 -11.702037
62.871178 -143.961132
-131.245568 118.597811
-113.294655 -10.169014
62.062953 -143.983394
-130.561344 118.742853
-114.198836 -8.607108
61.116050 -144.023560
-129.747412 118.794972
-114.987654 -7.065485
60.093769 -144.158968
-128.874950 118.866528
-115.626480 -5.621555
59.044800 -144.430665
-128.018416 119.051220
-116.083412 -4.365502
58.008131 -144.849854
-127.243145 119.404420
-116.332285 -3.380652
57.018732 -145.409653
-126.600249 119.949874
-116.356231 -2.729099
56.107769 -146.088288
-126.120159 120.683421
-116.150186 -2.441430
55.298210 -146.846752
-125.800969 121.568486
-115.722557 -2.513066
54.601415 -147.633999
-125.592675 122.528699
-115.095603 -2.910823
54.029420 -148.425882
-125.394663 123.456893
-114.304025 -3.589240
53.616413 -149.261872
-125.110331 124.268365
-113.392791 -4.509953
53.399053 -150.184033
-124.729754 124.956347
-112.413635 -5.648127
53.381435 -151.190863
-124.313355 125.566669
-111.418550 -6.984089
53.529806 -152.251039
-123.924064 126.143946
-110.453490 -8.498379
53.787049 -153.319620
-123.595035 126.709555
-109.555489 -10.167625
54.088337 -154.345407
-123.327662 127.264379
-108.752629 -11.956582
54.368741 -155.271903
-123.095894 127.795953
-108.065463 -13.812824
54.563993 -156.038665
-122.845567 128.280671
-107.508817 -15.672418
54.618024 -156.604741
-122.491130 128.681112
-107.092318 -17.476847
54.511927 -156.997190
-121.935386 128.951118
-106.820040 -19.183915
54.272515 -157.284028
-121.132274 129.063459
-106.691706 -20.751219
53.938699 -157.503363
-120.111416 129.029189
-106.704279 -22.126911
53.537297 -157.663759
-118.951764 128.899540
-106.852445 -23.274401
53.075649 -157.756964
-117.766346 128.760427
-107.128144 -24.186846
52.541878 -157.759710
-116.672440 128.700767
-107.517952 -24.882064
51.907499 -157.633945
-115.760867 128.782404
-107.999514 -25.391695
51.125227 -157.327147
-115.079336 129.028126
-108.541820 -25.753409
50.129977 -156.785357
-114.622621 129.419501
-109.111701 -26.009581
48.887993 -156.009567
-114.330192 129.900551
-109.682782 -26.205346
47.469951 -155.092227
-114.118143 130.400085
-110.242612 -26.368540
46.022311 -154.134353
-113.948761 130.872347
-110.795851 -26.488387
44.703242 -153.195439
-113.826475 131.294516
-111.361783 -26.538627
43.654653 -152.319164
-113.743826 131.641564
-111.968111 -26.506041
42.986530 -151.545694
-113.695079 131.907089
-112.643669 -26.393481
42.950813 -151.833760
-115.195557 131.705321
-108.620195 -30.567302
42.964262 -151.528105
-115.181550 131.846106
-109.548402 -30.025927
43.232442 -151.311457
-115.174331 131.996270
-110.639438 -29.389263
43.694361 -151.177328
-115.137877 132.157275
-111.872251 -28.686198
44.335084 -151.143544
-115.032602 132.321470
-113.212894 -27.963990
45.191110 -151.241227
-114.873298 132.511302
-114.617984 -27.261540
46.302550 -151.493479
-114.713354 132.771478
-116.039324 -26.590606
47.678010 -151.909047
-114.583208 133.124909
-117.428320 -25.966154
49.287853 -152.480911
-114.460878 133.547569
-118.739100 -25.417167
51.067800 -153.185376
-114.279817 133.974053
-119.930361 -24.969853
52.922895 -153.980937
-113.983997 134.347831
-120.967215 -24.631707
54.736664 -154.810979
-113.584819 134.674249
-121.824079 -24.389086
56.399687 -155.620919
-113.122312 134.983463
-122.486970 -24.217085
57.854330 -156.388984
-112.612255 135.279277
-122.954248 -24.091071
59.105418 -157.133635
-112.070199 135.564547
-123.236794 -23.990032
60.179660 -157.885195
-111.537252 135.870891
-123.357542 -23.896027
61.092763 -158.664003
-111.051521 136.230849
-123.349413 -23.803133
61.845077 -159.475672
-110.624014 136.651951
-123.250509 -23.720264
62.427357 -160.311790
-110.234270 137.111723
-123.096378 -23.661517
62.824886 -161.150255
-109.826216 137.553577
-122.912409 -23.635068
63.019420 -161.955986
-109.302420 137.881575
-122.711254 -23.636628
62.995359 -162.689528
-108.545965 137.983857
-122.497735 -23.649005
62.755948 -163.330779
-107.491569 137.802927
-122.277001 -23.645051
62.334697 -163.896562
-106.167797 137.372387
-122.058312 -23.593407
61.781188 -164.420523
-104.675921 136.786311
-121.852393 -23.471674
61.140757 -164.926061
-103.147196 136.152520
-121.667537 -23.282277
60.448564 -165.420958
-101.701480 135.560227
-121.508066 -23.049953
59.731831 -165.900492
-100.431076 135.074244
-121.372586 -22.808751
59.011143 -166.348810
-99.395759 134.736326
-121.249503 -22.592882
58.298027 -166.738273
-98.612361 134.560331
-121.113479 -22.432816
57.593360 -167.033513
-98.033660 134.519261
-120.928991 -22.355220
56.898622 -167.212633
-97.526858 134.531569
-120.661939 -22.382213
56.238349 -167.294259
-96.907259 134.483005
-120.294680 -22.528003
55.660042 -167.320168
-96.092880 134.328629
-119.837396 -22.799136
55.210667 -167.315923
-95.211020 134.164130
-119.327997 -23.201448
54.921692 -167.287121
-94.468640 134.134536
-118.820005 -23.739327
54.805539 -167.229945
-94.015189 134.339028
-118.367438 -24.409015
54.854542 -167.134628
-93.915180 134.815606
-118.013461 -25.195370
55.039109 -166.982439
-94.162269 135.555137
-117.784848 -26.069894
55.308490 -166.743959
-94.691137 136.513053
-117.692540 -26.992391
55.604848 -166.394618
-95.380400 137.613406
-117.736356 -27.918161
55.892520 -165.950656
-96.061584 138.751788
-117.910493 -28.808044
56.166825 -165.469992
-96.568690 139.814580
-118.208363 -29.635863
56.429352 -165.003275
-96.807130 140.712252
-118.626404 -30.380104
56.669604 -164.573480
-96.773292 141.409856
-119.165578 -31.001275
56.863234 -164.182936
-96.576072 141.967390
-119.829868 -31.444349
56.976553 -163.817005
-96.386791 142.500324
-120.620117 -31.656354
56.970921 -163.444174
-96.344247 143.098059
-121.526319 -31.592317
56.805448 -163.017554
-96.522313 143.796620
-122.524761 -31.215151
56.444092 -162.488062
-96.930893 144.581870
-123.582116 -30.499369
55.874361 -161.837402
-97.520976 145.397210
-124.663475 -29.440229
55.121529 -161.098201
-98.211257 146.163069
-125.739868 -28.062829
54.236032 -160.323413
-98.956086 146.820676
-126.792796 -26.414978
53.274233 -159.550566
-99.764396 147.349553
-127.815191 -24.532824
52.289951 -158.798206
-100.620853 147.726017
-128.809609 -22.435409
51.329833 -158.071052
-101.465345 147.913074
-129.784195 -20.156669
50.426746 -157.359743
-102.282858 147.918289
-130.746808 -17.751137
49.593340 -156.639455
-103.140837 147.814946
-131.698840 -15.282453
48.822510 -155.876147
-104.099065 147.676736
-132.631706 -12.817512
48.106140 -155.051684
-105.150549 147.533268
-133.527601 -10.428490
47.466096 -154.195760
-106.229730 147.370985
-134.362002 -8.197426
46.954862 -153.373594
-107.265193 147.164517
-135.106333 -6.214928
46.626782 -152.635810
-108.248405 146.918966
-135.731296 -4.560059
46.520543 -152.000460
-109.220716 146.660898
-136.211356 -3.276637
46.656934 -151.468831
-110.203705 146.395764
-136.529623 -2.381313
47.038874 -151.034269
-111.166919 146.089274
-136.679877 -1.870939
47.647099 -150.678699
-112.042565 145.681477
-136.664380 -1.717859
48.435844 -150.368581
-112.790681 145.141457
-136.490612 -1.871129
49.347166 -150.069396
-113.442600 144.506787
-136.169163 -2.267843
50.352939 -149.786017
-114.038654 143.839468
-135.711563 -2.850735
51.471139 -149.576365
-114.574667 143.183284
-135.128353 -3.585192
52.727260 -149.501622
-115.042166 142.577365
-134.428793 -4.461505
54.121658 -149.580011
-115.488441 142.078676
-133.621853 -5.469742
55.625341 -149.796670
-115.982826 141.743178
-132.718030 -6.586315
57.186053 -150.125255
-116.559890 141.599647
-131.731731 -7.787542
58.732690 -150.529235
-117.202658 141.640126
-130.683401 -9.046352
60.177840 -150.954881
-117.843279 141.817870
-129.601328 -10.320185
61.429786 -151.336376
-118.373872 142.056340
-128.522853 -11.551379
62.427553 -151.632199
-118.689694 142.288026
-127.493690 -12.680305
63.168613 -151.863412
-118.743333 142.501152
-126.564000 -13.660513
63.681731 -152.089492
-118.532598 142.723613
-125.781137 -14.466649
63.990401 -152.347983
-118.094004 142.991347
-125.182307 -15.085077
64.105172 -152.624904
-117.526007 143.348254
-124.789370 -15.500874
64.028238 -152.876936
-116.945655 143.835308
-124.604726 -15.709128
63.755525 -153.054831
-116.440742 144.475106
-124.608209 -15.722979
63.274112 -153.105225
-116.060235 145.264928
-124.757743 -15.564577
62.561651 -152.970696
-115.814679 146.172208
-124.997862 -15.251712
61.603756 -152.613773
-115.671334 147.130211
-125.275553 -14.787854
60.427732 -152.059473
-115.552588 148.041183
-125.554822 -14.160235
59.103368 -151.392269
-115.367107 148.805012
-125.821160 -13.347448
57.711488 -150.704888
-115.077941 149.368846
-126.076287 -12.329523
56.325004 -150.049189
-114.742469 149.747891
-126.329982 -11.096794
55.002835 -149.425588
-114.476931 150.003770
-126.593233 -9.662504
53.785149 -148.813179
-114.377205 150.203612
-126.872760 -8.066957
52.686847 -148.185690
-114.486976 150.396786
-127.166460 -6.368229
51.692698 -147.509883
-114.806191 150.609822
-127.460411 -4.630502
50.771542 -146.756854
-115.301484 150.845585
-127.729893 -2.916125
49.922785 -145.940838
-115.906232 151.080878
-127.945746 -1.279129
49.201131 -145.137029
-116.511119 151.260545
-128.084970 0.246003
48.678975 -144.442962
-116.962649 151.297427
-128.140966 1.654797
47.381089 -144.344810
-115.862225 153.437825
-129.921320 4.636275
48.069087 -144.186622
-115.614213 153.154023
-129.940887 5.531028
49.022138 -144.185421
-115.258530 152.780020
-129.934036 6.311919
50.161072 -144.286268
-114.899528 152.383706
-129.901330 6.968477
51.390787 -144.423155
-114.611275 152.003571
-129.831211 7.500936
52.634561 -144.542933
-114.438440 151.654553
-129.700131 7.918169
53.864281 -144.632703
-114.394114 151.333024
-129.475697 8.233575
55.084105 -144.712093
-114.450974 151.015939
-129.122297 8.463538
56.293913 -144.805159
-114.530058 150.655858
-128.608674 8.629927
57.474762 -144.925141
-114.509235 150.185996
-127.916939 8.755068
58.591955 -145.064503
-114.291226 149.558934
-127.051541 8.841307
59.601113 -145.187253
-113.894843 148.797050
-126.043732 8.876118
60.453462 -145.236602
-113.440450 147.983662
-124.946709 8.860651
61.104975 -145.149764
-113.053808 147.205501
-123.823012 8.816982
61.531545 -144.880280
-112.813111 146.518821
-122.731509 8.779921
61.737926 -144.424805
-112.747551 145.948182
-121.719447 8.786301
61.745383 -143.821500
-112.846601 145.494692
-120.819562 8.866716
61.575843 -143.124626
-113.061570 145.141975
-120.049740 9.042583
61.250666 -142.391388
-113.301306 144.858320
-119.413609 9.324016
60.795132 -141.674978
-113.447574 144.599923
-118.902611 9.694594
60.239662 -141.001124
-113.416203 144.318705
-118.500389 10.098823
59.617966 -140.353763
-113.193716 143.969613
-118.188339 10.473223
58.963826 -139.695742
-112.821230 143.537192
-117.951146 10.779864
58.308267 -138.994765
-112.393720 143.066418
-117.779827 11.013203
57.679247 -138.249394
-112.021907 142.632143
-117.670279 11.191161
57.103206 -137.500167
-111.784343 142.294981
-117.619667 11.340156
56.607125 -136.809288
-111.710795 142.088352
-117.623471 11.481301
56.220086 -136.239446
-111.778369 142.019574
-117.674162 11.621347
55.972496 -135.845238
-111.916454 142.072547
-117.761229 11.747987
55.892423 -135.659470
-112.047306 142.217695
-117.871645 11.831701
56.000540 -135.674256
-112.148457 142.429357
-117.989527 11.837986
56.305386 -135.846891
-112.233694 142.679233
-118.095571 11.737352
56.800775 -136.123237
-112.286851 142.914551
-118.169375 11.510637
57.467677 -136.463062
-112.273995 143.078551
-118.195343 11.154943
58.277770 -136.861615
-112.210204 143.164159
-118.168968 10.685663
59.192862 -137.336755
-112.154561 143.209857
-118.099290 10.131972
60.164475 -137.899138
-112.144439 143.246344
-118.006909 9.528132
61.138161 -138.539629
-112.163336 143.269830
-117.919971 8.905273
62.059793 -139.229018
-112.152503 143.247334
-117.870411 8.290979
62.881127 -139.919974
-112.061067 143.146849
-117.890519 7.717295
63.563747 -140.553223
-111.895683 142.971607
-118.007505 7.219716
64.081070 -141.066902
-111.693287 142.745265
-118.236433 6.830999
64.418555 -141.411998
-111.465758 142.470772
-118.575679 6.581106
64.570874 -141.579149
-111.184347 142.116244
-119.007961 6.497394
64.536085 -141.599437
-110.813138 141.642507
-119.506724 6.602594
64.311290 -141.511319
-110.373535 141.053440
-120.044071 6.912416
63.892610 -141.338360
-109.946087 140.391814
-120.596070 7.434190
63.277817 -141.086829
-109.605192 139.685033
-121.144675 8.167201
62.468631 -140.751865
-109.394943 138.932675
-121.677722 9.101273
61.472120 -140.326072
-109.364323 138.152574
-122.186855 10.209471
60.301330 -139.800044
-109.579226 137.402198
-122.662705 11.446098
58.973936 -139.162552
-110.082951 136.737892
-123.090225 12.754115
57.513501 -138.423563
-110.870402 136.183798
-123.448323 14.073058
55.959227 -137.633414
-111.885704 135.725845
-123.714443 15.343948
54.374025 -136.862231
-113.030240 135.313664
-123.870869 16.513560
52.840826 -136.171345
-114.189754 134.875516
-123.908826 17.539914
51.450856 -135.602840
-115.283876 134.357285
-123.828589 18.396606
50.288698 -135.179498
-116.286464 133.748820
-123.636411 19.066559
49.416760 -134.902735
-117.204734 133.075641
-123.340676 19.518843
48.862218 -134.744251
-118.076286 132.391298
-122.948544 19.704172
48.615518 -134.650484
-118.953877 131.750626
-122.463489 19.579997
48.653540 -134.576353
-119.877531 131.183301
-121.884894 19.125844
48.971742 -134.519122
-120.865844 130.693256
-121.210029 18.344502
49.580196 -134.507388
-121.916396 130.266225
-120.437232 17.258973
50.477121 -134.569950
-123.002687 129.872011
-119.569652 15.910937
51.637462 -134.722988
-124.067921 129.462889
-118.619336 14.360368
53.015306 -134.970361
-125.030229 128.984245
-117.610757 12.679043
54.548288 -135.301547
-125.823416 128.416617
-116.582386 10.932307
56.159477 -135.678760
-126.455293 127.814083
-115.584326 9.172009
57.761733 -136.029847
-127.009036 127.277012
-114.670525 7.454739
59.278279 -136.280733
-127.580078 126.896321
-113.888564 5.848124
60.671576 -136.404115
-128.226922 126.726958
-113.271675 4.419743
61.938293 -136.420988
-128.962871 126.786450
-112.835045 3.222573
63.079184 -136.366127
-129.763123 127.060007
-112.576161 2.283891
64.085529 -136.269319
-130.570230 127.505624
-112.478556 1.600665
64.941579 -136.155197
-131.294219 128.057970
-112.518369 1.141400
65.629077 -136.044756
-131.814809 128.632802
-112.672635 0.856662
66.128223 -135.945964
-132.010757 129.140929
-112.926526 0.703487
66.416021 -135.835779
-131.828572 129.522492
-113.275877 0.664494
66.472087 -135.669179
-131.315661 129.778271
-113.723661 0.743436
66.300742 -135.427166
-130.567947 129.952830
-114.272346 0.955746
65.941360 -135.141223
-129.674120 130.094720
-114.916182 1.318320
65.446441 -134.863772
-128.701100 130.237242
-115.637099 1.837764
64.862717 -134.639053
-127.696598 130.395820
-116.404932 2.501300
64.228272 -134.497269
-126.688774 130.568207
-117.180532 3.271325
63.573362 -134.456524
-125.681046 130.732912
-117.920310 4.086879
62.918194 -134.519327
-124.653891 130.848959
-118.581312 4.885699
62.269539 -134.660893
-123.589821 130.866040
-119.125783 5.634163
61.626174 -134.830779
-122.499187 130.742336
-119.524173 6.322593
61.003219 -134.994295
-121.416561 130.458744
-119.757069 6.953798
60.448803 -135.167377
-120.407923 130.041770
-119.816953 7.541801
60.019109 -135.389303
-119.569974 129.562908
-119.708268 8.106193
59.749222 -135.684580
-118.992964 129.099195
-119.444759 8.661395
59.647127 -136.053670
-118.729451 128.704671
-119.045601 9.206110
59.698363 -136.477107
-118.781870 128.402900
-118.531906 9.716127
59.870854 -136.917926
-119.099758 128.186066
-117.923553 10.149964
60.118981 -137.319984
-119.593737 128.021642
-117.236099 10.476819
60.392115 -137.613611
-120.176143 127.875488
-116.478371 10.689697
60.654044 -137.749485
-120.787357 127.725080
-115.652064 10.791607
60.898208 -137.736553
-121.371791 127.536773
-114.754682 10.794266
62.525397 -139.021327
-121.033276 126.892421
-114.865627 11.829507
62.742175 -138.879076
-121.203764 126.386794
-113.574971 11.400562
62.903518 -138.689064
-121.377098 125.869891
-112.207714 10.900267
62.987024 -138.463588
-121.598794 125.358291
-110.777692 10.364911
62.969777 -138.196152
-121.895716 124.855976
-109.298002 9.815512
62.830108 -137.860392
-122.267966 124.352989
-107.780607 9.260984
62.549871 -137.416008
-122.691465 123.831050
-106.236820 8.706943
62.117549 -136.832675
-123.140208 123.281666
-104.679528 8.161520
61.530935 -136.121286
-123.608526 122.717555
-103.127571 7.641067
60.798197 -135.332819
-124.100514 122.157064
-101.610864 7.174042
59.939132 -134.527554
-124.616706 121.614600
-100.172729 6.797201
58.985997 -133.753672
-125.163266 121.113990
-98.866252 6.546183
57.981699 -133.042057
-125.756424 120.695032
-97.744979 6.446021
56.975517 -132.406610
-126.405707 120.396605
-96.851402 6.504967
56.017810 -131.845135
-127.094650 120.236145
-96.207420 6.712066
55.155070 -131.342354
-127.777320 120.204676
-95.810064 7.036612
54.426135 -130.879976
-128.397825 120.279870
-95.633620 7.431392
53.859142 -130.453323
-128.922741 120.444332
-95.636675 7.844404
53.470311 -130.078124
-129.346886 120.685716
-95.771218 8.232355
53.266767 -129.778138
-129.668082 120.982583
-95.991762 8.567997
53.250316 -129.572153
-129.872947 121.300539
-96.263044 8.841743
53.419392 -129.470545
-129.946461 121.605015
-96.563570 9.059714
53.769573 -129.475652
-129.889053 121.879824
-96.883120 9.237777
54.293399 -129.581475
-129.718610 122.130226
-97.216178 9.392221
54.979649 -129.772433
-129.453774 122.366114
-97.555419 9.532167
55.811474 -130.024153
-129.103493 122.587725
-97.887873 9.660896
56.762693 -130.311494
-128.683161 122.786935
-98.193593 9.782979
57.794797 -130.621064
-128.234436 122.953103
-98.445632 9.907397
58.859845 -130.953332
-127.810082 123.071736
-98.611906 10.044887
59.907292 -131.314146
-127.444335 123.121296
-98.660744 10.203285
60.890118 -131.708246
-127.138964 123.073248
-98.569633 10.385367
61.769539 -132.137147
-126.863619 122.895567
-98.333598 10.589823
62.518381 -132.598072
-126.564983 122.562107
-97.968648 10.812624
63.122179 -133.082526
-126.181240 122.066024
-97.507853 11.049770
63.576387 -133.576483
-125.655247 121.424794
-96.992311 11.305328
63.879710 -134.066926
-124.952398 120.672403
-96.462197 11.594396
64.028455 -134.553278
-124.087470 119.851981
-95.951263 11.935594
64.016930 -135.047827
-123.123186 119.011216
-95.484525 12.343570
63.841008 -135.562015
-122.135553 118.195155
-95.077213 12.822595
63.501122 -136.095917
-121.186721 117.440389
-94.734247 13.360954
63.004068 -136.636516
-120.314058 116.771387
-94.451332 13.929050
62.363113 -137.159652
-119.525432 116.196481
-94.219210 14.483839
61.596119 -137.632208
-118.799069 115.705113
-94.030053 14.980519
60.722468 -138.015970
-118.095803 115.272837
-93.881942 15.389128
59.761489 -138.278947
-117.391662 114.880119
-93.778321 15.704015
58.735415 -138.414047
-116.716827 114.537803
-93.723549 15.936791
57.671797 -138.444448
-116.155097 114.291469
-93.717854 16.105621
56.598154 -138.404952
-115.797314 114.193692
-93.753713 16.227877
55.534876 -138.322541
-115.704372 114.276414
-93.814166 16.314020
54.492912 -138.209555
-115.899434 114.542516
-93.873440 16.363519
53.474767 -138.063627
-116.372166 114.968117
-93.900207 16.364287
52.475085 -137.867940
-117.083051 115.506156
-93.863386 16.296537
51.480266 -137.592287
-117.967472 116.089972
-93.739626 16.142589
50.473139 -137.203418
-118.946404 116.644378
-93.519685 15.899931
49.449467 -136.690846
-119.948402 117.112850
-93.209839 15.586784
48.433066 -136.085145
-120.928322 117.482409
-92.827334 15.237057
47.468138 -135.441983
-121.864465 117.774565
-92.393429 14.891377
46.599569 -134.814864
-122.745351 118.019180
-91.927925 14.587948
45.858421 -134.240583
-123.560766 118.238139
-91.445929 14.355084
45.253558 -133.733994
-124.298578 118.439973
-90.955856 14.206582
44.766918 -133.285293
-124.944009 118.618809
-90.458914 14.141123
44.353311 -132.859797
-125.478590 118.753883
-89.950445 14.145480
43.950742 -132.408117
-125.879655 118.812215
-89.423630 14.199773
43.507699 -131.895265
-126.126317 118.763695
-88.875985 14.285146
43.010646 -131.329008
-126.213418 118.604591
-88.316700 14.395887
42.479250 -130.750383
-126.158064 118.361135
-87.770759 14.546846
41.941528 -130.203237
-125.995541 118.077022
-87.276849 14.768561
41.418125 -129.717026
-125.773743 117.806024
-86.879443 15.095040
40.916850 -129.302790
-125.542651 117.602729
-86.618271 15.552057
40.429616 -128.952852
-125.339765 117.507909
-86.518776 16.150326
39.930402 -128.642238
-125.178059 117.536462
-86.586555 16.883697
39.380510 -128.337037
-125.040212 117.674274
-86.807649 17.728169
38.751180 -128.015946
-124.885969 117.888658
-87.154292 18.642424
38.054706 -127.691202
-124.678436 118.148891
-87.593426 19.581156
37.345847 -127.399236
-124.403676 118.433067
-88.094587 20.511501
36.692550 -127.175004
-124.059894 118.718000
-88.635596 21.418472
36.153435 -127.040099
-123.648118 118.982902
-89.204631 22.301933
35.770024 -127.002547
-123.179501 119.225761
-89.797211 23.169453
35.563417 -127.059038
-122.676841 119.465806
-90.410223 24.029051
35.531080 -127.197494
-122.160377 119.727625
-91.036804 24.884499
35.648161 -127.402542
-121.632115 120.025174
-91.663947 25.730545
35.882491 -127.666087
-121.076793 120.356996
-92.272499 26.546653
36.220783 -127.994224
-120.490954 120.712350
-92.837505 27.301653
36.676364 -128.396994
-119.913224 121.077561
-93.328053 27.966202
37.267156 -128.876547
-119.404573 121.430685
-93.708385 28.517001
37.996321 -129.428143
-119.006153 121.733563
-93.942637 28.937121
38.849932 -130.043611
-118.724740 121.934943
-94.002849 29.218817
39.801814 -130.712038
-118.547076 121.987088
-93.876100 29.366516
40.817757 -131.419010
-118.461723 121.866304
-93.566580 29.394727
41.858671 -132.146675
-118.461960 121.577479
-93.092045 29.319752
42.886444 -132.877484
-118.530918 121.139683
-92.477427 29.151716
43.873393 -133.600088
-118.642433 120.574710
-91.748799 28.897471
44.805020 -134.306489
-118.785322 119.909645
-90.929432 28.567834
45.670056 -134.982674
-118.967713 119.177236
-90.037900 28.176646
46.452454 -135.608315
-119.191645 118.404096
-89.087464 27.735651
47.133291 -136.161231
-119.435640 117.598939
-88.086723 27.251209
47.696480 -136.620157
-119.653797 116.747869
-87.042576 26.724342
48.133331 -136.966066
-119.783652 115.818293
-85.965427 26.152410
48.445080 -137.183767
-119.761970 114.775124
-84.873604 25.530971
48.643578 -137.266377
-119.544662 113.604132
-83.793412 24.862806
47.322683 -137.360021
-120.069143 113.161841
-81.607484 23.797211
47.284592 -137.384329
-119.311582 111.476331
-80.297583 22.972356
47.156928 -137.307576
-118.445160 109.805978
-79.105840 22.229475
46.948866 -137.141826
-117.581665 108.236716
-78.061049 21.639049
46.661638 -136.892395
-116.821346 106.850891
-77.183799 21.242712
46.295079 -136.563236
-116.242541 105.715993
-76.483336 21.051370
45.852422 -136.157685
-115.893239 104.873552
-75.955847 21.043787
45.342755 -135.677081
-115.780664 104.328410
-75.585869 21.165017
44.781333 -135.122195
-115.865909 104.043507
-75.352053 21.335132
44.187193 -134.506228
-116.082743 103.952250
-75.236606 21.494991
43.579822 -133.866730
-116.394377 103.999322
-75.233382 21.666013
42.979766 -133.243350
-116.828733 104.173989
-75.346896 21.923890
42.408425 -132.659596
-117.432173 104.486687
-75.582638 22.335804
41.883742 -132.125047
-118.221744 104.935066
-75.937052 22.935354
41.416399 -131.637010
-119.178914 105.496475
-76.391823 23.720417
41.008288 -131.179668
-120.259487 106.133277
-76.912296 24.655039
40.650982 -130.721866
-121.403036 106.797242
-77.448937 25.669904
40.322253 -130.215205
-122.539844 107.429695
-77.941925 26.663913
39.986971 -129.604222
-123.600224 107.963167
-78.330714 27.522853
39.618912 -128.860904
-124.533393 108.340355
-78.568984 28.178843
39.225341 -127.999607
-125.325027 108.546900
-78.636931 28.652093
38.834898 -127.049113
-125.987522 108.609006
-78.541125 29.002124
38.476309 -126.035431
-126.542260 108.563519
-78.304457 29.281239
38.168629 -124.979660
-127.014220 108.441864
-77.954090 29.523626
37.914506 -123.895750
-127.430136 108.264514
-77.511847 29.744229
37.691198 -122.783430
-127.815398 108.037035
-76.987638 29.937752
37.440354 -121.617994
-128.189833 107.745737
-76.376813 30.078345
37.068390 -120.350017
-128.563030 107.355502
-75.665068 30.125652
36.491426 -118.944375
-128.933316 106.823877
-74.842871 30.047686
35.706770 -117.433847
-129.296881 106.142660
-73.919768 29.854121
34.781465 -115.899367
-129.656463 105.358663
-72.924666 29.591185
33.795817 -114.422857
-130.016846 104.540717
-71.896620 29.307479
32.820428 -113.071261
-130.381946 103.751828
-70.878108 29.043503
31.912742 -111.895486
-130.756436 103.042626
-69.910079 28.833851
31.109325 -110.926753
-131.143371 102.446442
-69.024234 28.704576
30.407473 -110.166985
-131.536295 101.970583
-68.234803 28.666167
29.748527 -109.581847
-131.909900 101.589964
-67.537587 28.710870
29.048324 -109.123033
-132.217209 101.253726
-66.921807 28.822453
28.300896 -108.789014
-132.407668 100.915068
-66.386968 28.995656
27.607300 -108.633089
-132.458803 100.561372
-65.945990 29.242437
27.080916 -108.701969
-132.377755 100.202011
-65.613102 29.574194
26.792222 -109.005544
-132.183352 99.847108
-65.395595 29.990384
26.769976 -109.521897
-131.901267 99.508777
-65.296648 30.482391
27.010150 -110.207422
-131.565359 99.207830
-65.320108 31.039299
27.473716 -111.001859
-131.213331 98.971735
-65.469907 31.648028
28.076511 -111.829646
-130.876090 98.824570
-65.747107 32.291334
28.702766 -112.612342
-130.568141 98.777185
-66.152305 32.951779
29.286677 -113.310891
-130.293615 98.829314
-66.692615 33.621226
29.870690 -113.944235
-130.073617 98.987488
-67.381154 34.303188
30.530258 -114.540179
-129.951984 99.268553
-68.224608 35.003836
31.303438 -115.106582
-129.964550 99.678507
-69.211501 35.720617
32.185262 -115.636490
-130.121528 100.202880
-70.311769 36.438322
33.140172 -116.114640
-130.412900 100.816549
-71.486022 37.133869
34.108401 -116.517245
-130.819471 101.498177
-72.697875 37.783754
35.005936 -116.807881
-131.315595 102.234570
-73.923342 38.368773
35.732984 -116.939798
-131.861120 103.011347
-75.154607 38.875560
36.219292 -116.883789
-132.399247 103.803687
-76.397566 39.298429
36.480151 -116.662456
-132.885585 104.587730
-77.662594 39.647063
36.586790 -116.327766
-133.320122 105.357923
-78.952419 39.957140
36.601411 -115.925313
-133.724064 106.114308
-80.254507 40.272420
36.558290 -115.488604
-134.105790 106.845306
-81.541702 40.616465
36.470599 -115.041459
-134.453579 107.526383
-82.778186 40.985411
36.337323 -114.597291
-134.742486 108.127570
-83.927536 41.353385
36.144470 -114.155253
-134.945615 108.625579
-84.961732 41.681385
35.866089 -113.698619
-135.043931 109.013854
-85.868134 41.927032
35.482419 -113.210922
-135.029403 109.298876
-86.648682 42.054052
35.018091 -112.712530
-134.912508 109.489369
-87.310071 42.043628
34.540862 -112.258636
-134.740055 109.599229
-87.854366 41.917908
34.114604 -111.894282
-134.583704 109.648877
-88.277720 41.749318
33.775830 -111.635972
-134.503881 109.653330
-88.573480 41.615629
33.537621 -111.477354
-134.533793 109.615358
-88.735449 41.563546
33.398407 -111.397250
-134.679978 109.525661
-88.760367 41.604736
33.346201 -111.363614
-134.924838 109.364606
-88.649469 41.721349
33.358795 -111.334710
-135.228858 109.104145
-88.408998 41.872839
33.409707 -111.267978
-135.537945 108.712324
-88.049725 42.006670
33.494161 -111.149960
-135.804268 108.167582
-87.587006 42.073951
33.649970 -111.013156
-136.017693 107.485458
-87.043782 42.053559
33.933467 -110.902667
-136.211290 106.725796
-86.453125 41.988256
34.387353 -110.848487
-136.427789 105.960472
-85.853700 41.971315
35.027576 -110.862007
-136.694772 105.244078
-85.279904 42.084011
35.841460 -110.937938
-137.022442 104.606431
-84.753332 42.366732
36.789460 -111.054803
-137.407450 104.054463
-84.278226 42.818640
37.806878 -111.173034
-137.833086 103.573132
-83.841182 43.404241
38.808375 -111.235990
-138.266147 103.123702
-83.415833 44.064278
39.713671 -111.193160
-138.660904 102.649308
-82.974217 44.732860
40.497666 -111.043191
-138.985537 102.103132
-82.501559 45.358341
41.195377 -110.830244
-139.251777 101.481359
-82.003830 45.930651
41.856823 -110.604340
-139.504500 100.822175
-81.503370 46.496341
42.520764 -110.404200
-139.794227 100.185949
-81.028164 47.117236
43.208875 -110.254861
-140.160387 99.636564
-80.601670 47.828936
43.920939 -110.164644
-140.623401 99.226409
-80.235433 48.633255
44.625906 -110.118832
-141.180971 98.986526
-79.925080 49.502919
45.254196 -110.074836
-141.805407 98.921744
-79.651718 50.390449
45.713338 -109.975826
-142.444627 99.012999
-79.391353 51.243123
45.956687 -109.800388
-143.040861 99.233011
-79.128726 52.021101
46.035437 -109.591779
-143.565663 99.566791
-78.863579 52.709588
46.044446 -109.415497
-144.019333 100.006935
-78.607213 53.318314
46.063759 -109.323012
-144.402019 100.539190
-78.377914 53.863993
46.148705 -109.347090
-144.709564 101.149927
-78.195035 54.356983
46.332994 -109.503329
-144.942256 101.838023
-78.070532 54.801083
44.944039 -108.653819
-145.003546 105.942880
-82.795065 57.625326
45.143029 -108.954220
-145.067140 106.900209
-82.866820 57.990241
45.355499 -109.349707
-145.023184 107.898510
-82.915071 58.250769
45.527509 -109.803089
-144.851140 108.914934
-82.933336 58.435225
45.650610 -110.296009
-144.558438 109.925999
-82.923293 58.590894
45.775476 -110.832420
-144.190325 110.910444
-82.894573 58.751071
45.970086 -111.421788
-143.799579 111.841217
-82.857567 58.907597
46.284116 -112.066739
-143.423280 112.682309
-82.817854 59.036957
46.740248 -112.761145
-143.083116 113.396336
-82.778423 59.126966
47.334780 -113.491458
-142.792338 113.953408
-82.744903 59.183369
48.036115 -114.236472
-142.557457 114.332103
-82.727101 59.226799
48.783781 -114.966472
-142.375366 114.513411
-82.737218 59.288235
49.503697 -115.648545
-142.235520 114.477276
-82.789210 59.409118
50.150966 -116.263581
-142.133952 114.210959
-82.898749 59.640872
50.739809 -116.819237
-142.082425 113.721258
-83.078980 60.021870
51.315454 -117.338502
-142.093696 113.029715
-83.332517 60.542514
51.913394 -117.840022
-142.165589 112.159548
-83.645628 61.156680
52.547155 -118.329384
-142.280348 111.130710
-83.989420 61.810671
53.212734 -118.798674
-142.412139 109.962796
-84.327609 62.453180
53.893735 -119.227214
-142.535951 108.681130
-84.626897 63.040172
54.564086 -119.581737
-142.633539 107.319451
-84.865442 63.541113
55.195127 -119.820898
-142.694891 105.915608
-85.036365 63.944209
55.776083 -119.912843
-142.720785 104.510528
-85.145802 64.257206
56.333379 -119.858009
-142.726701 103.157990
-85.206898 64.497742
56.915615 -119.686866
-142.735097 101.922630
-85.233108 64.675927
57.562012 -119.436330
-142.761643 100.861966
-85.233873 64.791538
58.289062 -119.134134
-142.810485 100.014822
-85.212656 64.840859
59.092141 -118.794698
-142.876242 99.398402
-85.167238 64.814960
59.950223 -118.418115
-142.947260 99.008914
-85.092695 64.699042
60.829916 -117.988885
-143.009693 98.825937
-84.987553 64.477975
61.691561 -117.478175
-143.053637 98.822198
-84.861919 64.144936
62.503763 -116.860020
-143.080524 98.979020
-84.743194 63.706753
63.262077 -116.140244
-143.108661 99.303682
-84.674852 63.180192
63.987570 -115.362933
-143.169081 99.827322
-84.708013 62.589459
64.706272 -114.584683
-143.290326 100.576758
-84.889614 61.984436
65.436932 -113.853742
-143.486308 101.552969
-85.251068 61.439796
66.190094 -113.205083
-143.752794 102.728315
-85.801479 61.017755
66.969737 -112.660388
-144.068163 104.052021
-86.527255 60.748061
67.775040 -112.226490
-144.395680 105.456379
-87.396382 60.629792
68.604018 -111.894425
-144.687881 106.863534
-88.366762 60.641246
69.459216 -111.648882
-144.896531 108.198315
-89.399021 60.752958
70.349388 -111.493030
-144.990802 109.412383
-90.469161 60.937501
71.280295 -111.460349
-144.972495 110.504212
-91.571757 61.175503
72.244064 -111.591155
-144.869396 111.507490
-92.711281 61.479043
73.219205 -111.907237
-144.716772 112.462663
-93.889926 61.908712
74.177102 -112.404653
-144.546511 113.399361
-95.099597 62.528825
75.088263 -113.055806
-144.384116 114.331020
-96.318736 63.366380
75.926664 -113.812708
-144.247174 115.253927
-97.512027 64.407724
76.671844 -114.610455
-144.142580 116.146375
-98.633278 65.608722
77.307505 -115.377415
-144.064443 116.970376
-99.634392 66.906923
77.817021 -116.059903
-143.998274 117.684577
-100.480464 68.233755
78.182424 -116.642770
-143.933331 118.267420
-101.161665 69.526511
78.389893 -117.136754
-143.870523 118.728896
-101.692126 70.749193
78.434232 -117.554633
-143.819238 119.103983
-102.098761 71.912361
78.318777 -117.901090
-143.789686 119.438312
-102.407734 73.046423
78.052262 -118.171067
-143.784863 119.771435
-102.634108 74.163820
77.644066 -118.349109
-143.795446 120.124295
-102.777390 75.252039
77.098750 -118.409133
-143.797666 120.494697
-102.822593 76.280414
76.412487 -118.320740
-143.753140 120.860653
-102.746966 77.209362
75.579215 -118.072189
-143.615915 121.191650
-102.532512 78.001732
74.610076 -117.698707
-143.352838 121.464291
-102.178614 78.635404
73.545884 -117.277044
-142.959010 121.667820
-101.704915 79.112123
72.449778 -116.893298
-142.449274 121.796719
-101.145008 79.452745
71.394125 -116.619371
-141.846706 121.849679
-100.539582 79.678565
70.448684 -116.501671
-141.180796 121.837042
-99.931162 79.805781
69.667963 -116.554923
-140.484575 121.781936
-99.358871 79.851232
69.077399 -116.759698
-139.784745 121.710915
-98.853280 79.831798
68.664892 -117.068927
-139.091527 121.643067
-98.434195 79.761097
68.394294 -117.433119
-138.398442 121.586682
-98.115064 79.651747
68.243851 -117.833805
-137.699986 121.548228
-97.912862 79.525984
68.223201 -118.281936
-137.014015 121.545174
-97.853402 79.426607
68.348118 -118.787228
-136.374610 121.600455
-97.964922 79.408666
68.616910 -119.342863
-135.806580 121.724486
-98.268195 79.503281
69.006241 -119.926318
-135.316288 121.909156
-98.772407 79.704762
69.474582 -120.502180
-134.899867 122.136973
-99.476062 80.002693
69.965040 -121.022551
-134.553905 122.393766
-100.368423 80.399629
70.408274 -121.427798
-134.275865 122.671638
-101.429372 80.904889
70.737107 -121.656763
-134.056107 122.962333
-102.630420 81.525288
70.922987 -121.672020
-133.877971 123.254871
-103.938973 82.266100
70.997888 -121.473857
-133.734604 123.543798
-105.321770 83.140494
71.023570 -121.081786
-133.639152 123.832544
-106.742604 84.168416
71.054761 -120.518001
-133.609954 124.123722
-108.158954 85.350249
71.130025 -119.807754
-133.654717 124.411818
-109.523710 86.643948
71.274768 -118.982388
-133.766792 124.683391
-110.791213 87.985113
71.500622 -118.076686
-133.928160 124.921880
-111.925703 89.313560
71.799468 -117.121104
-134.114810 125.115141
-112.908716 90.581216
72.142762 -116.136978
-134.301467 125.260954
-113.740967 91.752458
72.506409 -115.149840
-134.466213 125.365660
-114.437507 92.806529
72.912899 -114.214021
-134.604247 125.440574
-115.018379 93.743765
73.429127 -113.404029
-134.743562 125.501575
-115.499681 94.585314
74.120253 -112.780289
-134.930408 125.564254
-115.889911 95.358653
75.019565 -112.372932
-135.198464 125.636143
-116.192144 96.081624
76.123831 -112.182425
-135.554389 125.713668
-116.408370 96.761416
77.397029 -112.182926
-135.978374 125.782596
-116.541790 97.397356
78.775568 -112.325330
-136.429652 125.820633
-116.596950 97.978943
80.178794 -112.544374
-136.853479 125.803141
-116.579333 98.487973
81.533672 -112.778322
-137.191301 125.711414
-116.494134 98.907337
82.809433 -112.998775
-137.399400 125.540589
-116.343961 99.233316
84.024420 -113.215206
-137.473385 125.303550
-116.128121 99.480318
85.213460 -113.445099
-137.448208 125.025502
-115.844717 99.669373
84.633935 -115.123904
-136.191415 123.747772
-114.548871 97.395898
85.653780 -115.484991
-136.163203 123.553016
-114.238544 97.573898
86.695960 -115.839631
-136.112382 123.377243
-113.843966 97.748775
87.773534 -116.165854
-136.024204 123.223308
-113.335805 97.922819
88.892820 -116.436856
-135.880381 123.084086
-112.678374 98.081937
90.054420 -116.627533
-135.664091 122.943639
-111.842059 98.210594
91.251614 -116.722884
-135.370711 122.782740
-110.819599 98.305704
92.462609 -116.722747
-135.025619 122.589732
-109.636216 98.376441
93.642816 -116.638541
-134.690873 122.370452
-108.346354 98.431216
94.728192 -116.487370
-134.447464 122.148952
-107.020736 98.477072
95.648419 -116.287617
-134.369864 121.960224
-105.731345 98.547452
96.341274 -116.055072
-134.508754 121.841934
-104.537804 98.696683
96.763699 -115.798994
-134.882325 121.827860
-103.478344 98.958142
96.898321 -115.519146
-135.472825 121.941981
-102.568538 99.330698
96.752854 -115.206907
-136.228038 122.193510
-101.808559 99.788016
96.349096 -114.854363
-137.071819 122.575477
-101.197060 100.294096
95.707489 -114.466018
-137.927026 123.068240
-100.743799 100.817674
94.845112 -114.058195
-138.739333 123.645238
-100.471310 101.340316
93.788526 -113.648035
-139.482946 124.278198
-100.404641 101.860986
92.582442 -113.245594
-140.153109 124.942889
-100.557436 102.400079
91.285577 -112.850784
-140.757050 125.622453
-100.923051 102.982346
89.959290 -112.451769
-141.303015 126.304246
-101.473259 103.609472
88.656726 -112.024791
-141.789662 126.974603
-102.163688 104.257773
87.416127 -111.537847
-142.200569 127.617396
-102.943248 104.889393
86.258085 -110.962572
-142.506571 128.216991
-103.764617 105.464428
85.186946 -110.294446
-142.677782 128.762985
-104.592091 105.951675
84.198889 -109.564450
-142.699727 129.252940
-105.404024 106.337589
83.292536 -108.827538
-142.576530 129.689663
-106.191777 106.633583
82.472628 -108.141153
-142.319253 130.075702
-106.958096 106.872082
81.745978 -107.549033
-141.939553 130.414040
-107.713155 107.076580
81.114031 -107.071223
-141.455476 130.716018
-108.466203 107.242005
80.566396 -106.698280
-140.896987 131.004355
-109.217451 107.350823
80.078643 -106.391377
-140.301374 131.303520
-109.956107 107.386113
79.615276 -106.093317
-139.703598 131.626470
-110.664648 107.334795
79.139034 -105.755706
-139.131954 131.969798
-111.325456 107.190883
78.625267 -105.369203
-138.612308 132.320533
-111.924167 106.959680
78.071223 -104.965857
-138.171341 132.666446
-112.447691 106.661362
77.493896 -104.595560
-137.828461 132.997476
-112.882189 106.332037
76.922721 -104.304989
-137.584054 133.300033
-113.216365 106.007327
76.392069 -104.127306
-137.416354 133.554167
-113.447556 105.691760
75.932750 -104.075806
-137.289862 133.738440
-113.583650 105.370433
75.562506 -104.138487
-137.170661 133.839933
-113.639905 105.038885
75.280635 -104.279544
-137.037648 133.859448
-113.635365 104.706110
75.075055 -104.457059
-136.884464 133.806528
-113.591033 104.389502
74.942282 -104.650884
-136.721322 133.693559
-113.527850 104.114365
74.899326 -104.870143
-136.579504 133.535416
-113.462560 103.913311
74.974148 -105.132447
-136.504789 133.346396
-113.403066 103.821270
75.191223 -105.444061
-136.539405 133.132448
-113.346557 103.862935
75.564709 -105.795506
-136.707178 132.886140
-113.282818 104.028709
76.095896 -106.165169
-137.007836 132.586693
-113.202392 104.270119
76.769355 -106.522617
-137.419272 132.204544
-113.104046 104.533933
77.549354 -106.831466
-137.907354 131.711578
-112.995546 104.783186
78.387465 -107.058413
-138.441522 131.096105
-112.887944 104.996949
79.248428 -107.191079
-139.008995 130.373737
-112.788598 105.166394
80.131229 -107.248001
-139.619606 129.585362
-112.697063 105.290561
81.057258 -107.265359
-140.296690 128.783275
-112.604282 105.369955
82.045329 -107.277903
-141.059039 128.014444
-112.493893 105.398200
83.100929 -107.310575
-141.908668 127.310352
-112.344644 105.356216
84.217866 -107.376530
-142.828976 126.683850
-112.133100 105.221941
85.382255 -107.475149
-143.787190 126.128441
-111.836067 104.987104
86.575958 -107.590674
-144.736427 125.618053
-111.433802 104.656323
87.784446 -107.698607
-145.619334 125.110141
-110.914397 104.244669
89.010531 -107.784468
-146.381793 124.557749
-110.277428 103.780602
90.275877 -107.857470
-147.000359 123.930414
-109.535418 103.304146
91.597762 -107.937956
-147.500530 123.228420
-108.712939 102.856650
92.966396 -108.036934
-147.939822 122.477408
-107.844147 102.466114
94.342879 -108.148473
-148.375611 121.713906
-106.969170 102.137563
95.670732 -108.251203
-148.847325 120.975528
-106.128598 101.868830
96.889571 -108.311793
-149.373975 120.296137
-105.356065 101.685030
97.945538 -108.288814
-149.957007 119.701096
-104.672933 101.628394
98.797773 -108.140971
-150.584099 119.201335
-104.092941 101.727717
99.420909 -107.844596
-151.235532 118.788976
-103.637517 101.997969
99.801464 -107.409762
-151.896535 118.438994
-103.349206 102.450835
99.930951 -106.871140
-152.571673 118.120994
-103.287663 103.093067
99.803920 -106.263421
-153.287324 117.818174
-103.507671 103.912353
99.421275 -105.608552
-154.079974 117.538719
-104.033981 104.864408
98.794328 -104.915164
-154.979482 117.306792
-104.847330 105.882076
97.947072 -104.180796
-155.995485 117.143413
-105.886022 106.914765
96.916220 -103.393048
-157.112458 117.055148
-107.058686 107.943357
95.749298 -102.532075
-158.292378 117.033084
-108.262418 108.949066
94.500034 -101.582486
-159.482251 117.056615
-109.404189 109.900731
93.220259 -100.556029
-160.624570 117.098910
-110.421035 110.767409
91.953483 -99.500082
-161.666857 117.132727
-111.289076 111.532319
90.736066 -98.477061
-162.564209 117.133231
-112.016332 112.196577
89.600382 -97.542915
-163.277587 117.077831
-112.627182 112.774036
88.574821 -96.739337
-163.778900 116.954307
-113.148879 113.286437
87.682845 -96.091854
-164.060787 116.775773
-113.603629 113.763528
86.943021 -95.608329
-164.139217 116.579525
-114.004660 114.234208
86.368819 -95.278536
-164.048437 116.407837
-114.354320 114.707695
85.965987 -95.080094
-163.836190 116.291407
-114.645992 115.172328
85.727881 -94.994554
-163.560419 116.244334
-114.871274 115.608524
85.634890 -95.021672
-163.282133 116.268112
-115.028408 116.002261
85.660563 -95.176027
-163.051775 116.360224
-115.126066 116.354374
85.776681 -95.473639
-162.897240 116.516818
-115.182006 116.685812
85.954051 -95.920900
-162.822906 116.723550
-115.218976 117.040481
86.162807 -96.508780
-162.816215 116.949357
-115.258218 117.476914
86.373727 -97.211624
-162.858659 117.159340
-115.312797 118.031890
86.559697 -97.989023
-162.938877 117.339210
-115.384102 118.687195
86.698233 -98.792478
-163.056639 117.501863
-115.462156 119.390338
86.777813 -99.580886
-163.214788 117.668774
-115.529239 120.087270
88.695551 -101.649021
-162.332039 117.949621
-115.769278 117.523873
88.440285 -102.223351
-162.625578 118.139906
-115.718361 118.066390
88.193853 -102.797086
-162.896474 118.335659
-115.594533 118.591777
87.988976 -103.402210
-163.100827 118.545630
-115.398918 119.128263
87.849045 -104.056307
-163.195751 118.780171
-115.144638 119.710431
87.782150 -104.754219
-163.157433 119.036853
-114.856096 120.349548
87.778615 -105.469924
-162.987351 119.301981
-114.562162 121.030527
87.808921 -106.160960
-162.712471 119.561676
-114.287912 121.731525
87.824665 -106.775809
-162.382565 119.809816
-114.049734 122.433941
87.771658 -107.270701
-162.062457 120.043991
-113.855330 123.125092
87.615788 -107.630328
-161.817747 120.258118
-113.706731 123.800612
87.355586 -107.869178
-161.696626 120.448569
-113.602364 124.464797
87.007454 -108.012840
-161.718147 120.627632
-113.536734 125.127077
86.586636 -108.081143
-161.877128 120.819348
-113.500796 125.793717
86.098992 -108.082118
-162.154824 121.042368
-113.485280 126.456154
85.540106 -108.013253
-162.522785 121.299252
-113.483914 127.091999
84.895477 -107.864085
-162.942904 121.574437
-113.491923 127.679959
84.140585 -107.618453
-163.370331 121.838012
-113.501589 128.206206
83.248471 -107.260359
-163.760796 122.054438
-113.501487 128.663224
82.216483 -106.788626
-164.077297 122.193317
-113.480587 129.050098
81.096609 -106.233454
-164.290007 122.237937
-113.431553 129.372866
79.987034 -105.654889
-164.371965 122.189452
-113.349160 129.641153
78.994107 -105.123234
-164.299220 122.062174
-113.226813 129.861052
78.204160 -104.699975
-164.055279 121.872683
-113.056511 130.027537
77.671430 -104.426781
-163.634742 121.634482
-112.833715 130.126491
77.412434 -104.319566
-163.045543 121.358982
-112.564510 130.148820
77.402068 -104.365169
-162.309270 121.057137
-112.270530 130.100867
77.575394 -104.522508
-161.459070 120.739747
-111.988207 130.004664
77.847117 -104.735171
-160.536695 120.418612
-111.764140 129.892917
78.151251 -104.957877
-159.591697 120.111565
-111.650042 129.802730
78.465054 -105.172905
-158.683571 119.849876
-111.695105 129.767037
78.787549 -105.374273
-157.881196 119.678693
-111.934868 129.804589
79.107402 -105.547517
-157.251728 119.642309
-112.381551 129.916360
79.391540 -105.667393
-156.845820 119.765527
-113.019837 130.094283
79.588713 -105.703017
-156.690069 120.045526
-113.808848 130.328478
79.636630 -105.621060
-156.786176 120.453540
-114.690707 130.604576
79.469307 -105.387001
-157.112788 120.940584
-115.604430 130.904170
79.027483 -104.969766
-157.628358 121.444835
-116.500177 131.210099
78.274826 -104.355042
-158.276643 121.902226
-117.347690 131.508903
77.210825 -103.557853
-158.997879 122.262679
-118.135379 131.786791
75.865783 -102.613902
-159.742584 122.507047
-118.861943 132.022063
74.286356 -101.560577
-160.476553 122.647964
-119.527179 132.184507
72.527461 -100.430790
-161.175412 122.711449
-120.127199 132.253509
70.650633 -99.254720
-161.819003 122.719053
-120.653607 132.235300
68.723405 -98.060639
-162.389842 122.680738
-121.094242 132.150361
66.817205 -96.873986
-162.873926 122.594507
-121.435205 132.014962
65.004495 -95.717788
-163.262088 122.447658
-121.665131 131.837908
63.358201 -94.619854
-163.551016 122.218322
-121.781993 131.626331
61.953833 -93.624781
-163.742865 121.880470
-121.799411 131.390881
60.866500 -92.792665
-163.842047 121.417591
-121.746752 131.144052
60.158008 -92.181200
-163.853372 120.839649
-121.661294 130.895553
59.862108 -91.830476
-163.790080 120.188188
-121.577989 130.661117
59.977058 -91.755387
-163.683974 119.528639
-121.522477 130.480791
60.465989 -91.941773
-163.583059 118.934100
-121.507566 130.406247
61.261508 -92.344774
-163.539532 118.466323
-121.532369 130.470001
62.273439 -92.890896
-163.598687 118.161621
-121.584786 130.676867
63.402317 -93.490494
-163.792938 118.024485
-121.647459 131.013088
64.560432 -94.066752
-164.138649 118.029782
-121.705841 131.459191
65.689606 -94.584016
-164.629439 118.137439
-121.755045 131.999903
66.760527 -95.047749
-165.223893 118.315392
-121.802004 132.628590
67.760758 -95.484428
-165.843665 118.545947
-121.862256 133.348725
68.685378 -95.922100
-166.393491 118.814799
-121.953923 134.174428
69.532548 -96.379165
-166.789813 119.112226
-122.092494 135.121247
70.300998 -96.858671
-166.982510 119.444354
-122.288216 136.189664
70.988543 -97.345334
-166.962010 119.831905
-122.546089 137.361971
71.593899 -97.809592
-166.754794 120.294299
-122.867236 138.610495
72.123168 -98.226637
-166.414469 120.834855
-123.250647 139.906914
72.594488 -98.600805
-166.006885 121.440227
-123.694895 141.228782
73.029771 -98.966140
-165.585163 122.096205
-124.199223 142.561941
73.440373 -99.363114
-165.172152 122.799146
-124.764139 143.900246
73.821531 -99.815258
-164.770091 123.542681
-125.391677 145.241926
74.155587 -100.319968
-164.378611 124.302480
-126.084446 146.578484
74.415483 -100.851022
-164.004285 125.041094
-126.842968 147.885951
74.563874 -101.364063
-163.666534 125.725698
-127.662284 149.130129
74.552430 -101.804513
-163.400429 126.339803
-128.530105 150.277138
74.330395 -102.124769
-163.250647 126.877993
-129.427806 151.302254
73.864132 -102.306777
-163.258476 127.335601
-130.333232 152.195704
73.149838 -102.363827
-163.447812 127.711141
-131.222960 152.963765
72.206847 -102.316014
-163.816420 128.017162
-132.073325 153.624927
71.065539 -102.168432
-164.339732 128.277500
-132.861652 154.200541
69.760197 -101.907317
-164.980870 128.511763
-133.568302 154.701502
68.324410 -101.506536
-165.696117 128.725192
-134.178332 155.126773
66.785068 -100.935129
-166.437146 128.907594
-134.682415 155.476649
65.156517 -100.164670
-167.155706 129.038903
-135.077592 155.760534
63.445331 -99.182312
-167.812739 129.100644
-135.368217 155.996307
61.676103 -98.012478
-168.387142 129.088405
-135.566939 156.208427
59.916479 -96.726722
-168.875743 129.017209
-135.694205 156.426113
58.264461 -95.419821
-169.284299 128.919101
-135.774528 156.679932
56.813803 -94.177553
-169.620388 128.834196
-135.830922 156.995314
55.630640 -93.064841
-169.893553 128.797297
-135.881367 157.382595
54.745350 -92.125440
-170.117143 128.828850
-135.939263 157.834445
54.150357 -91.380109
-170.307688 128.931717
-136.015578 158.337528
53.799874 -90.823989
-170.481487 129.090353
-136.120411 158.881978
53.618971 -90.430986
-170.649636 129.273397
-136.265038 159.463183
53.535249 -90.173584
-170.815586 129.443515
-136.465422 160.080105
53.520697 -90.048592
-170.979143 129.574779
-136.743831 160.732105
53.594243 -90.076262
-171.143793 129.668096
-137.123874 161.414794
53.782393 -90.272643
-171.318465 129.751138
-137.621370 162.115356
54.087730 -90.632410
-171.511098 129.861984
-138.237656 162.810467
54.482594 -91.130542
-171.721327 130.031526
-138.957629 163.474153
56.649677 -92.479680
-170.015337 130.733896
-139.407843 159.559305
56.895720 -93.275486
-170.184446 131.316305
-140.452395 160.157353
57.018867 -94.037474
-170.362585 131.956923
-141.449920 160.678555
56.998390 -94.732429
-170.512923 132.627519
-142.361457 161.117552
56.867356 -95.365028
-170.601285 133.299023
-143.173412 161.478488
56.697350 -95.964211
-170.603648 133.948858
-143.895203 161.769919
56.559278 -96.544802
-170.511835 134.569658
-144.547315 161.995665
56.502391 -97.094780
-170.333474 135.174677
-145.149160 162.146390
56.551773 -97.588452
-170.087775 135.792570
-145.712496 162.205068
56.709807 -97.997350
-169.799820 136.454629
-146.239511 162.172473
56.956496 -98.292452
-169.495267 137.183742
-146.723877 162.072168
57.252066 -98.444519
-169.197067 137.989174
-147.154313 161.925410
57.548076 -98.431437
-168.924263 138.865103
-147.520432 161.739976
57.806535 -98.255395
-168.691595 139.789767
-147.819355 161.517318
58.010027 -97.949916
-168.507570 140.726569
-148.058909 161.263598
58.153324 -97.561141
-168.368869 141.634300
-148.254514 160.993036
58.233961 -97.130285
-168.255763 142.483483
-148.423594 160.721643
58.251528 -96.692086
-168.138784 143.262578
-148.582804 160.465461
58.210403 -96.275765
-167.992313 143.975817
-148.748635 160.254290
58.119638 -95.901889
-167.801628 144.639946
-148.938963 160.130089
57.988861 -95.577353
-167.560984 145.277997
-149.173253 160.117246
57.826624 -95.296621
-167.269688 145.910341
-149.471044 160.208576
57.646903 -95.057506
-166.931642 146.544931
-149.848999 160.375759
57.475483 -94.878397
-166.557007 147.169781
-150.317510 160.589206
57.343234 -94.793028
-166.157545 147.758063
-150.879852 160.833327
57.273961 -94.835790
-165.730539 148.290519
-151.535079 161.109999
57.278150 -95.030603
-165.251219 148.768849
-152.280385 161.434710
57.353070 -95.377115
-164.690427 149.205573
-153.109543 161.829209
57.486427 -95.842085
-164.037424 149.616873
-154.009813 162.307897
57.659722 -96.361625
-163.311581 150.025974
-154.961028 162.867104
57.849901 -96.853769
-162.561755 150.461324
-155.936717 163.487126
58.030228 -97.241738
-161.856685 150.942233
-156.904411 164.141469
58.170359 -97.477950
-161.271599 151.461134
-157.824437 164.807742
58.234858 -97.548596
-160.871637 151.980392
-158.651779 165.474396
58.182857 -97.461663
-160.690632 152.457123
-159.344685 166.140558
57.972214 -97.233560
-160.719953 152.874480
-159.875189 166.814400
57.565905 -96.876765
-160.923170 153.238258
-160.234340 167.509283
56.936634 -96.392691
-161.255132 153.555704
-160.430115 168.230750
56.067631 -95.770478
-161.670150 153.828800
-160.480697 168.968903
54.950916 -94.990854
-162.127114 154.059211
-160.406521 169.706355
53.589122 -94.039939
-162.595179 154.252803
-160.223202 170.427392
52.007116 -92.932173
-163.055316 154.417016
-159.937691 171.123252
50.264011 -91.721025
-163.495083 154.555158
-159.549968 171.794548
48.448957 -90.484833
-163.900409 154.669092
[truncated: 5,118,642 more chars]
