# Supplementary material for: Enhancing geometric representations for molecules with equivariant vector-scalar interactive message passing
Source: Nat Commun. 2024 Jan 5;15:313. doi: 10.1038/s41467-023-43720-2 (PMC10770089; doi:10.1038/s41467-023-43720-2)
Supplement: Supplementary file 4 — Source Data [file 41467_2023_43720_MOESM4_ESM.zip › Source Data/Figure s5f.txt]

62.849434 -117.293233
-63.913245 -20.324628
-105.922738 22.980875
63.514952 -117.049512
-63.531814 -20.634276
-105.401134 22.551487
64.237773 -116.853186
-63.170793 -20.913152
-104.875098 22.156193
65.011489 -116.713214
-62.863389 -21.124404
-104.377354 21.852420
65.810036 -116.625374
-62.627909 -21.249881
-103.944056 21.698033
66.594565 -116.574511
-62.463988 -21.292707
-103.608466 21.739226
67.322715 -116.539216
-62.352363 -21.277125
-103.394325 22.000118
67.957174 -116.497584
-62.259793 -21.242957
-103.311160 22.478139
68.470172 -116.432003
-62.152370 -21.231293
-103.353505 23.147065
68.843177 -116.332313
-62.012617 -21.266570
-103.503617 23.966710
69.064051 -116.196217
-61.848884 -21.348049
-103.735173 24.892486
69.124434 -116.026867
-61.694377 -21.451678
-104.015949 25.879791
69.018538 -115.827811
-61.599375 -21.537533
-104.311438 26.885339
68.742188 -115.597930
-61.615714 -21.563384
-104.590380 27.868329
68.292069 -115.328121
-61.781145 -21.498897
-104.829222 28.793182
67.666570 -115.001181
-62.109095 -21.336286
-105.012993 29.631638
66.869076 -114.595321
-62.588825 -21.092042
-105.133176 30.362675
65.913013 -114.091009
-63.196092 -20.797454
-105.186364 30.972761
64.826771 -113.478708
-63.906890 -20.484329
-105.175102 31.458170
63.656199 -112.764262
-64.699361 -20.181412
-105.108666 31.827039
62.462769 -111.969377
-65.544016 -19.922382
-105.000373 32.096006
61.317394 -111.128638
-66.403122 -19.743815
-104.862486 32.281107
60.291260 -110.284309
-67.249107 -19.665031
-104.702948 32.388944
59.446707 -109.480906
-68.081912 -19.670679
-104.527642 32.417575
58.829803 -108.760237
-68.919131 -19.721765
-104.344053 32.364547
58.466275 -108.157444
-69.771266 -19.781858
-104.163239 32.235476
58.361371 -107.698742
-70.630994 -19.829145
-103.997772 32.045738
58.503095 -107.401275
-71.481166 -19.848405
-103.858607 31.817995
58.866917 -107.273086
-72.303095 -19.822842
-103.754425 31.579545
59.419174 -107.312801
-73.072501 -19.741780
-103.692318 31.359419
60.118405 -107.508620
-73.752363 -19.614776
-103.676299 31.181653
60.915620 -107.838425
-74.293464 -19.477608
-103.703159 31.056227
61.754626 -108.271635
-74.645166 -19.384641
-103.759219 30.974109
62.573400 -108.772639
-74.775493 -19.386571
-103.820547 30.909600
63.306906 -109.305209
-74.689124 -19.505054
-103.857846 30.828907
63.892193 -109.837120
-74.425623 -19.724948
-103.845337 30.701446
64.275799 -110.343420
-74.042515 -20.002863
-103.770742 30.510182
64.421655 -110.807267
-73.601696 -20.276761
-103.642874 30.257441
64.315818 -111.218965
-73.160362 -20.478671
-103.494647 29.964724
63.965858 -111.574067
-72.762810 -20.551640
-103.378713 29.666900
63.396761 -111.870323
-72.435520 -20.462327
-103.355808 29.402428
62.645473 -112.105440
-72.183904 -20.208792
-103.479960 29.204206
61.755832 -112.276676
-71.989357 -19.825111
-103.786416 29.093341
60.774731 -112.382569
-71.810299 -19.378787
-104.285101 29.074851
59.750034 -112.425564
-71.597109 -18.950169
-104.960828 29.136333
58.730788 -112.412916
-71.324405 -18.591949
-105.781017 29.252219
57.768216 -112.354359
-71.018507 -18.296918
-106.709267 29.394896
56.914072 -112.259977
-70.750119 -18.007371
-107.718449 29.548649
56.215036 -112.140934
-70.599531 -17.653369
-108.794556 29.717338
55.705481 -112.010155
-70.625918 -17.183381
-109.929623 29.920036
55.402071 -111.880976
-70.853527 -16.576063
-111.111605 30.178996
55.301273 -111.765217
-71.268834 -15.842172
-112.319279 30.508945
55.379661 -111.671916
-71.822357 -15.024397
-113.523233 30.910969
55.598283 -111.607286
-72.435461 -14.193698
-114.690259 31.370506
55.911643 -111.574967
-73.016375 -13.435944
-115.787635 31.859650
56.278239 -111.574944
-73.488131 -12.822815
-116.786869 32.342461
56.666375 -111.602275
-73.814782 -12.381965
-117.666552 32.783862
57.052788 -111.647405
-74.006383 -12.091531
-118.414341 33.160916
57.418691 -111.696734
-74.101846 -11.901322
-119.027604 33.471294
57.748139 -111.732975
-74.146438 -11.759533
-119.512334 33.733008
58.029142 -111.736596
-74.177256 -11.628801
-119.880498 33.975091
58.255382 -111.688459
-74.217007 -11.491798
-120.146624 34.226134
58.427831 -111.572870
-74.273043 -11.350673
-120.325073 34.506221
58.557001 -111.379981
-74.340326 -11.221715
-120.428331 34.824043
58.664919 -111.106030
-74.409798 -11.123053
-120.466501 35.176915
58.783825 -110.752129
-74.477270 -11.062924
-120.445760 35.554110
58.949230 -110.322669
-74.547933 -11.036260
-120.368006 35.943116
59.189664 -109.823471
-74.639782 -11.025628
-120.231997 36.337258
59.517358 -109.258884
-74.786742 -11.000936
-120.036830 36.739496
59.923493 -108.629284
-75.032466 -10.925544
-119.786127 37.159331
60.379125 -107.930335
-75.415237 -10.770049
-119.489973 37.606291
60.841108 -107.154303
-75.954482 -10.525045
-119.162697 38.085433
61.260889 -106.293304
-76.646138 -10.205059
-118.817702 38.595248
61.593362 -105.344077
-77.467204 -9.840959
-118.461841 39.126588
61.802959 -104.312956
-78.384095 -9.465770
-118.091934 39.663417
61.865502 -103.218430
-79.356106 -9.108627
-117.695120 40.187062
61.767660 -102.089065
-80.335603 -8.799859
-117.253251 40.683217
61.506930 -100.958334
-81.275674 -8.570675
-116.749276 41.146895
61.092688 -99.859514
-82.143998 -8.442441
-116.172491 41.580275
60.546658 -98.822222
-82.927945 -8.421573
-115.520925 41.986339
59.901677 -97.871041
-83.625385 -8.508580
-114.801517 42.366192
59.199765 -97.027275
-84.232825 -8.709128
-114.028579 42.721404
58.490571 -96.314367
-84.741571 -9.032283
-113.220555 43.055558
57.829815 -95.764601
-85.139940 -9.477212
-112.395851 43.372643
57.275974 -95.420689
-85.413287 -10.027095
-111.569579 43.675296
56.885190 -95.328176
-85.540082 -10.661626
-110.752620 43.965577
56.705688 -95.522834
-85.490689 -11.373068
-109.952979 44.247402
56.772992 -96.020081
-85.234802 -12.168222
-109.177356 44.526325
57.106002 -96.809501
-84.758059 -13.054373
-108.430734 44.805425
57.703833 -97.854546
-84.078403 -14.022516
-107.714789 45.082539
58.543887 -99.097494
-83.245649 -15.045740
-107.027404 45.353061
59.582456 -100.469322
-82.323852 -16.090109
-106.363545 45.614468
60.758925 -101.901960
-81.374328 -17.119063
-105.715759 45.867511
62.002719 -103.337122
-80.448913 -18.090897
-105.073440 46.113266
63.241075 -104.728389
-79.587400 -18.964461
-104.423136 46.349646
64.406551 -106.039888
-78.812723 -19.712552
-103.752978 46.571183
65.443577 -107.245040
-78.124676 -20.332226
-103.060136 46.771668
66.313526 -108.325791
-77.496078 -20.848812
-102.355329 46.945510
66.997642 -109.271890
-76.877799 -21.311539
-101.659789 47.085986
67.497091 -110.080661
-76.220045 -21.772972
-100.997510 47.182824
72.498879 -99.691569
-87.140056 -22.143190
-98.101507 57.049022
73.427565 -100.828324
-86.380135 -22.932866
-97.111773 56.949652
74.206719 -101.819718
-85.632255 -23.650067
-96.184491 56.696541
74.850587 -102.671293
-84.968691 -24.208123
-95.332339 56.291306
75.378929 -103.387575
-84.446078 -24.548671
-94.574003 55.752465
75.815203 -103.972646
-84.102028 -24.642422
-93.938527 55.117662
76.184428 -104.431680
-83.951614 -24.487988
-93.461975 54.442036
76.511264 -104.773134
-83.980471 -24.115541
-93.175668 53.788224
76.817449 -105.011278
-84.135590 -23.594013
-93.094167 53.213030
77.119327 -105.167641
-84.324451 -23.030077
-93.208941 52.754893
77.425108 -105.268123
-84.441055 -22.541548
-93.488145 52.427392
77.732250 -105.335379
-84.424274 -22.199908
-93.880742 52.219786
78.026543 -105.382564
-84.300120 -21.988772
-94.324361 52.103974
78.284174 -105.412688
-84.153580 -21.831671
-94.756973 52.047240
78.475741 -105.421289
-84.068931 -21.649126
-95.130379 52.028172
78.569880 -105.399260
-84.095917 -21.389083
-95.419428 52.048716
78.535982 -105.335556
-84.243417 -21.032543
-95.621639 52.134268
78.347593 -105.220816
-84.483690 -20.592058
-95.749285 52.321961
77.988713 -105.052008
-84.760221 -20.109168
-95.820606 52.646423
77.462210 -104.835200
-85.000185 -19.650088
-95.853652 53.130058
76.795600 -104.583062
-85.131722 -19.298068
-95.862211 53.778003
76.038429 -104.308866
-85.103910 -19.136872
-95.853732 54.577103
75.250632 -104.021091
-84.914200 -19.214485
-95.830316 55.499546
74.488557 -103.720643
-84.628502 -19.508680
-95.794152 56.511983
73.796037 -103.401601
-84.357456 -19.942699
-95.755449 57.586823
73.203036 -103.055570
-84.206810 -20.432662
-95.736734 58.708377
72.729279 -102.677917
-84.244592 -20.917692
-95.768745 59.869987
72.389627 -102.273713
-84.492293 -21.366013
-95.880702 61.066544
72.198522 -101.860761
-84.931019 -21.770607
-96.091118 62.288026
72.170900 -101.467224
-85.515792 -22.142650
-96.402070 63.516274
72.318152 -101.124463
-86.188040 -22.506215
-96.797269 64.724895
72.641305 -100.860147
-86.877604 -22.896468
-97.243549 65.882341
73.123913 -100.692854
-87.507916 -23.351584
-97.696762 66.956641
73.727577 -100.626816
-88.020970 -23.887989
-98.110935 67.921356
74.392628 -100.648301
-88.400187 -24.481293
-98.448602 68.759200
75.045634 -100.727221
-88.659223 -25.082911
-98.687590 69.462798
75.611322 -100.824137
-88.814942 -25.652339
-98.822439 70.034748
76.024477 -100.900019
-88.874673 -26.172555
-98.862262 70.486200
76.238923 -100.925013
-88.838801 -26.644639
-98.827150 70.833205
76.233098 -100.884019
-88.705919 -27.072709
-98.744062 71.092318
76.012256 -100.778405
-88.470777 -27.455286
-98.642578 71.277213
75.607075 -100.623314
-88.115585 -27.793649
-98.551211 71.396731
75.067709 -100.440830
-87.606888 -28.104172
-98.495869 71.453130
74.454062 -100.251732
-86.910854 -28.411825
-98.501307 71.439338
73.824837 -100.068965
-86.025293 -28.724069
-98.593133 71.338433
73.229978 -99.895814
-84.999557 -29.015855
-98.797366 71.130290
72.708821 -99.729808
-83.918049 -29.246710
-99.137708 70.802634
72.292174 -99.570048
-82.868525 -29.384129
-99.632745 70.358482
72.004513 -99.424002
-81.921858 -29.407463
-100.292696 69.816050
71.864767 -99.309988
-81.124879 -29.300435
-101.115806 69.202789
71.886139 -99.253146
-80.497883 -29.051580
-102.086128 68.547491
72.076036 -99.277832
-80.031420 -28.665293
-103.175506 67.873387
72.435506 -99.401212
-79.683307 -28.171856
-104.350559 67.193846
72.957177 -99.629290
-79.383733 -27.626440
-105.581525 66.511949
73.621559 -99.954943
-79.060971 -27.087570
-106.847240 65.824364
74.393683 -100.358911
-78.680694 -26.582058
-108.133305 65.126545
75.223351 -100.816108
-78.258363 -26.091762
-109.428366 64.416597
76.051301 -101.305526
-77.830411 -25.575409
-110.723490 63.698499
76.820452 -101.817317
-77.426969 -24.989915
-112.013624 62.984070
77.488272 -102.352450
-77.067833 -24.297443
-113.297191 62.291004
78.035553 -102.918133
-76.765520 -23.471877
-114.573928 61.637247
78.469377 -103.523713
-76.524214 -22.506340
-115.844272 61.036183
78.819196 -104.177388
-76.333994 -21.419053
-117.111305 60.497000
79.127710 -104.883413
-76.162495 -20.258469
-118.381611 60.028857
79.438451 -105.640544
-75.949057 -19.104781
-119.660308 59.641309
79.783334 -106.441770
-75.619293 -18.051811
-120.943387 59.338639
80.174741 -107.273701
-75.133953 -17.160132
-122.213551 59.113581
80.605349 -108.113802
-74.537445 -16.418045
-123.443005 58.946343
81.054062 -108.928126
-73.949759 -15.757796
-124.599414 58.809835
81.493359 -109.674993
-73.515141 -15.100617
-125.653787 58.677642
81.895038 -110.313204
-73.353875 -14.387430
-126.584956 58.530194
82.233391 -110.809316
-73.534724 -13.589367
-127.379419 58.358734
82.486233 -111.141735
-74.064447 -12.709726
-128.028761 58.167761
82.634013 -111.302872
-74.887073 -11.785190
-128.526677 57.973621
82.656423 -111.299654
-75.889247 -10.886683
-128.867227 57.797567
82.527553 -111.149665
-76.917042 -10.114591
-129.044566 57.657116
82.213000 -110.870286
-77.817528 -9.576043
-129.053788 57.560825
81.672518 -110.465252
-78.504427 -9.336413
-128.893217 57.507034
80.869507 -109.920537
-78.997526 -9.380029
-128.567526 57.486605
79.784084 -109.214520
-79.387359 -9.628688
-128.091414 57.489026
78.424316 -108.333247
-79.770338 -9.992316
-127.491805 57.511063
76.830692 -107.281552
-80.214051 -10.399282
-126.806612 57.562814
75.073886 -106.088539
-80.751056 -10.803389
-126.080094 57.668157
73.248047 -104.809528
-81.380975 -11.183056
-125.355988 57.858020
71.461490 -103.523314
-82.072757 -11.541698
-124.672104 58.160077
69.824357 -102.320918
-82.769372 -11.908986
-124.056911 58.589284
68.432479 -101.285013
-83.399158 -12.335641
-123.527207 59.142861
67.351185 -100.469232
-83.894889 -12.872956
-123.086249 59.800662
66.606360 -99.889838
-84.217626 -13.539509
-122.722623 60.529005
66.186993 -99.530170
-84.372928 -14.302412
-122.411137 61.287581
66.055914 -99.350728
-84.398572 -15.098245
-122.116768 62.037609
66.162021 -99.299878
-84.337254 -15.870304
-121.801939 62.750264
66.450328 -99.324567
-84.222317 -16.586712
-121.435146 63.412654
66.868921 -99.380206
-84.078535 -17.239819
-120.997273 64.027572
67.372087 -99.437233
-83.926403 -17.839879
-120.483005 64.606750
67.919120 -99.481891
-83.782179 -18.406248
-119.898562 65.162721
68.470239 -99.512235
-83.649994 -18.956511
-119.258251 65.703960
68.982644 -99.530738
-83.511989 -19.500807
-118.580816 66.233332
69.409916 -99.534602
-83.332187 -20.043700
-117.885122 66.747313
69.707249 -99.508644
-83.083031 -20.578139
-117.186613 67.235100
70.857017 -99.205275
-83.780929 -20.021744
-119.233227 67.530096
70.982866 -98.950947
-83.628105 -20.329709
-118.502197 67.973405
71.028611 -98.624803
-83.534325 -20.453838
-117.815271 68.360816
71.027549 -98.206910
-83.546733 -20.396752
-117.218493 68.711807
71.024903 -97.696727
-83.698829 -20.183105
-116.762889 69.059254
71.067352 -97.120745
-83.991999 -19.839825
-116.490930 69.436824
71.192392 -96.530512
-84.387380 -19.379759
-116.426421 69.869771
71.420615 -95.986340
-84.822999 -18.813620
-116.570414 70.370569
71.751154 -95.537316
-85.237464 -18.166209
-116.902125 70.935340
72.160376 -95.207964
-85.586015 -17.472742
-117.383854 71.538793
72.604586 -94.992523
-85.849563 -16.765461
-117.969135 72.135756
73.025936 -94.857390
-86.032893 -16.069961
-118.612755 72.677352
73.360430 -94.752664
-86.150776 -15.415880
-119.279456 73.131135
73.545288 -94.629262
-86.210966 -14.845689
-119.947218 73.490685
73.526013 -94.453884
-86.208074 -14.399374
-120.604437 73.771639
73.263741 -94.213539
-86.134426 -14.084532
-121.244193 74.000558
72.741188 -93.908844
-85.989737 -13.877800
-121.859404 74.203940
71.965313 -93.546605
-85.773983 -13.755625
-122.440207 74.399929
70.966546 -93.137070
-85.477409 -13.713112
-122.972735 74.592255
69.794959 -92.692718
-85.081308 -13.761701
-123.438380 74.769148
68.513727 -92.227610
-84.568655 -13.917742
-123.813278 74.909651
67.189890 -91.758853
-83.934824 -14.193977
-124.069554 74.993665
65.884290 -91.310058
-83.188074 -14.598964
-124.179284 75.010580
64.644750 -90.910916
-82.348112 -15.129393
-124.121604 74.963971
63.505869 -90.587233
-81.458047 -15.746867
-123.889479 74.870927
62.492641 -90.349148
-80.589221 -16.375188
-123.491855 74.755869
61.623596 -90.190984
-79.816579 -16.934059
-122.949228 74.640975
60.912097 -90.098505
-79.190921 -17.369245
-122.286263 74.538388
60.366676 -90.055588
-78.726670 -17.662968
-121.525046 74.449257
59.989395 -90.049130
-78.401855 -17.833323
-120.681195 74.366802
59.769764 -90.073784
-78.166949 -17.926969
-119.763795 74.278956
59.674245 -90.136217
-77.962301 -18.003456
-118.779555 74.172164
59.638942 -90.254261
-77.740907 -18.112146
-117.738581 74.035741
59.575977 -90.444325
-77.492576 -18.267328
-116.658581 73.864313
59.393036 -90.704549
-77.255772 -18.437626
-115.567570 73.660314
59.015199 -91.015245
-77.093957 -18.567358
-114.505054 73.436908
58.400207 -91.352409
-77.057253 -18.608919
-113.518484 73.217815
57.544432 -91.695457
-77.164443 -18.538245
-112.654382 73.034005
56.479118 -92.028026
-77.402822 -18.356338
-111.949319 72.917972
55.258247 -92.338731
-77.731740 -18.087771
-111.425983 72.895236
53.941981 -92.625319
-78.085208 -17.778657
-111.096080 72.979382
52.583535 -92.899982
-78.378705 -17.489350
-110.965564 73.173157
51.224588 -93.186020
-78.532685 -17.273501
-111.035265 73.469535
49.895775 -93.498328
-78.517168 -17.142681
-111.296311 73.849881
48.616949 -93.824572
-78.380302 -17.047270
-111.727243 74.284766
47.397009 -94.132330
-78.217928 -16.904956
-112.297321 74.741582
46.234840 -94.388230
-78.120919 -16.644564
-112.972962 75.195360
45.121621 -94.567980
-78.147045 -16.227182
-113.721608 75.632648
44.044531 -94.659349
-78.314424 -15.648309
-114.512001 76.044966
42.993700 -94.666437
-78.601272 -14.935278
-115.314350 76.421909
41.972426 -94.616399
-78.947125 -14.145353
-116.103055 76.751330
41.003658 -94.559522
-79.262481 -13.359849
-116.859156 77.021741
40.124187 -94.552306
-79.458916 -12.660347
-117.568894 77.221524
39.368442 -94.630315
-79.492269 -12.086052
-118.219944 77.336373
38.753359 -94.797731
-79.377446 -11.612257
-118.799376 77.349300
38.272550 -95.038124
-79.163797 -11.173667
-119.295354 77.243451
37.900146 -95.326669
-78.904429 -10.700140
-119.702150 77.004358
37.600877 -95.637555
-78.638751 -10.139212
-120.025740 76.622089
37.343836 -95.951335
-78.387365 -9.464435
-120.286305 76.097108
37.117047 -96.263857
-78.152539 -8.676903
-120.516572 75.445792
36.935526 -96.591844
-77.919718 -7.804459
-120.757310 74.701261
36.835469 -96.966943
-77.661925 -6.893766
-121.049917 73.909636
36.857471 -97.416746
-77.350357 -5.988373
-121.426833 73.122503
37.029227 -97.947388
-76.964403 -5.109688
-121.904239 72.388095
37.353765 -98.540922
-76.495978 -4.261535
-122.480183 71.742615
37.804356 -99.160465
-75.957324 -3.436064
-123.138263 71.201074
38.327414 -99.756026
-75.385739 -2.613479
-123.854991 70.753761
38.853273 -100.273564
-74.831392 -1.772153
-124.608094 70.378163
39.313029 -100.668279
-74.336312 -0.905790
-125.382425 70.058931
39.654686 -100.917511
-73.917828 -0.035749
-126.169680 69.801155
39.849704 -101.024242
-73.563021 0.788062
-126.962069 69.632519
39.888030 -101.006495
-73.239602 1.505357
-127.745550 69.595738
39.768922 -100.880792
-72.917702 2.072969
-128.498133 69.735847
39.493291 -100.655044
-72.575241 2.464738
-129.192775 70.087767
39.057785 -100.330232
-72.185935 2.650479
-129.801417 70.665596
38.450414 -99.900509
-71.720595 2.595819
-130.298490 71.454944
37.650684 -99.352826
-71.166364 2.284328
-130.663732 72.414964
36.638352 -98.672733
-70.538177 1.731047
-130.884245 73.491116
35.408542 -97.856798
-69.864025 0.968420
-130.955206 74.631078
33.983109 -96.923005
-69.160586 0.022297
-130.878573 75.797808
32.410362 -95.908078
-68.431926 -1.089437
-130.660655 76.974069
30.756916 -94.851092
-67.701183 -2.329123
-130.310120 78.156025
29.098693 -93.780572
-67.029374 -3.626638
-129.836643 79.341604
27.513383 -92.717657
-66.484181 -4.908995
-129.249325 80.520638
26.074126 -91.683358
-66.099381 -6.132841
-128.555115 81.669199
24.843665 -90.699986
-65.862774 -7.292216
-127.757502 82.749704
23.870099 -89.790672
-65.732383 -8.404122
-126.855556 83.716597
23.185259 -88.980734
-65.663550 -9.486059
-125.844241 84.524016
22.804844 -88.299223
-65.621974 -10.546667
-124.717043 85.135498
22.728728 -87.774418
-65.581052 -11.591270
-123.471525 85.535002
22.941895 -87.419131
-65.533144 -12.616030
-122.114874 85.732341
23.417253 -87.218333
-65.506948 -13.593472
-120.665660 85.757878
24.120042 -87.138242
-65.548115 -14.483636
-119.150839 85.650657
25.012754 -87.145073
-65.682673 -15.260321
-117.600788 85.448883
26.059534 -87.214475
-65.901802 -15.924320
-116.044762 85.187041
27.228818 -87.333022
-66.164704 -16.503887
-114.507451 84.894822
28.492538 -87.498183
-66.408914 -17.047775
-113.006699 84.592875
29.821055 -87.718263
-66.566380 -17.609908
-111.553731 84.290548
31.176452 -88.009126
-66.583584 -18.227523
-110.157794 83.990454
32.510597 -88.383882
-66.440024 -18.901777
-108.835077 83.697124
32.752421 -88.706123
-64.343398 -18.813803
-109.386261 79.965358
33.938777 -89.217924
-63.771420 -19.750629
-108.061130 79.901934
35.017840 -89.781306
-63.168021 -20.589679
-106.927676 79.911713
35.985347 -90.354849
-62.615915 -21.268429
-106.041763 80.024644
36.849911 -90.905968
-62.171509 -21.760253
-105.431505 80.258216
37.626918 -91.416888
-61.857331 -22.076621
-105.087512 80.608778
38.332486 -91.886570
-61.659021 -22.264102
-104.963644 81.048313
38.979533 -92.330018
-61.522434 -22.398795
-104.990305 81.530072
39.574618 -92.774002
-61.360456 -22.571389
-105.096908 82.000692
40.115635 -93.247048
-61.085380 -22.855452
-105.230758 82.413111
40.592267 -93.758258
-60.667507 -23.265986
-105.365154 82.738398
40.989227 -94.279262
-60.172057 -23.743006
-105.502311 82.977703
41.291254 -94.757580
-59.720783 -24.187724
-105.668900 83.165610
41.488210 -95.145565
-59.424613 -24.513519
-105.898006 83.354903
41.581387 -95.417874
-59.350828 -24.669845
-106.208271 83.592535
41.590914 -95.578214
-59.519232 -24.644783
-106.594247 83.903642
41.559615 -95.658330
-59.904578 -24.462500
-107.031492 84.289456
41.547098 -95.709617
-60.437007 -24.182015
-107.490093 84.735694
41.615078 -95.790692
-61.008187 -23.893277
-107.944859 85.223765
41.809937 -95.949203
-61.504264 -23.693660
-108.373906 85.735464
42.148604 -96.194299
-61.872952 -23.633863
-108.753247 86.251281
42.613145 -96.481369
-62.163722 -23.677473
-109.061181 86.753099
43.157613 -96.732644
-62.482956 -23.731177
-109.291983 87.233069
43.725291 -96.870330
-62.926118 -23.703492
-109.462800 87.695347
44.269494 -96.838878
-63.548516 -23.534229
-109.605527 88.145013
44.766401 -96.614049
-64.364913 -23.197350
-109.753851 88.575983
45.213154 -96.199403
-65.356328 -22.698189
-109.935343 88.969506
45.618176 -95.616470
-66.476136 -22.075773
-110.167264 89.303618
45.993563 -94.893815
-67.658859 -21.405041
-110.452099 89.565236
46.351102 -94.054454
-68.837376 -20.778756
-110.773780 89.752991
46.698500 -93.107698
-69.961388 -20.263717
-111.098237 89.867544
47.034520 -92.055471
-71.003924 -19.873045
-111.379572 89.899783
47.347877 -90.903290
-71.962089 -19.576033
-111.571903 89.830509
47.625729 -89.667195
-72.848745 -19.324140
-111.644663 89.645595
47.867137 -88.378585
-73.675171 -19.076506
-111.591756 89.350421
48.087763 -87.082966
-74.441320 -18.814793
-111.426714 88.968008
48.311919 -85.830769
-75.137625 -18.549894
-111.169683 88.529310
48.561910 -84.666170
-75.750887 -18.325723
-110.836271 88.070525
48.851651 -83.621914
-76.264636 -18.212266
-110.433344 87.635230
49.184763 -82.727452
-76.646153 -18.278317
-109.961287 87.268908
49.555873 -82.021403
-76.832550 -18.568718
-109.417388 87.003786
49.955969 -81.547402
-76.744726 -19.109178
-108.796149 86.845089
50.381462 -81.342914
-76.325381 -19.903019
-108.088068 86.769055
50.842115 -81.436666
-75.572214 -20.911013
-107.282273 86.734703
51.358484 -81.846793
-74.540680 -22.053946
-106.374991 86.704032
51.949852 -82.571798
-73.319894 -23.245873
-105.376076 86.658065
52.624438 -83.581213
-72.007768 -24.425510
-104.306078 86.599186
53.377781 -84.817593
-70.694125 -25.563455
-103.190515 86.546167
54.196581 -86.215276
-69.443478 -26.641922
-102.059171 86.527714
55.063809 -87.720447
-68.281419 -27.630865
-100.944076 86.571320
55.963270 -89.287399
-67.199476 -28.499225
-99.872089 86.691337
56.883055 -90.867526
-66.166020 -29.244286
-98.857330 86.883631
57.816156 -92.412772
-65.133772 -29.898972
-97.897722 87.126379
58.756646 -93.883679
-64.058280 -30.510536
-96.976726 87.384603
59.694240 -95.250638
-62.926811 -31.109155
-96.072306 87.620183
60.612701 -96.490963
-61.767204 -31.698667
-95.174669 87.808537
61.493354 -97.588316
-60.622566 -32.274278
-94.306371 87.954644
62.320823 -98.535464
-59.522378 -32.829153
-93.530921 88.096323
63.087765 -99.333057
-58.478938 -33.336595
-92.939705 88.291474
63.797214 -99.981246
-57.500565 -33.749468
-92.622824 88.597882
64.461252 -100.476118
-56.594769 -34.029347
-92.641826 89.057051
65.095239 -100.816262
-55.759614 -34.169277
-93.016136 89.685494
65.709305 -101.010369
-54.975160 -34.199411
-93.721699 90.471435
66.303122 -101.078601
-54.202022 -34.181966
-94.696935 91.375318
66.867399 -101.049146
-53.392709 -34.194364
-95.854418 92.334819
67.388485 -100.954930
-52.513701 -34.301098
-97.099812 93.277573
67.852856 -100.830149
-51.561551 -34.527603
-98.356649 94.143034
68.249775 -100.698975
-50.572525 -34.844732
-99.583907 94.903899
68.572164 -100.563095
-49.628727 -35.172085
-100.771546 95.569005
68.815072 -100.408787
-48.832860 -35.414799
-101.920042 96.165108
68.971614 -100.226021
-48.268442 -35.501626
-103.023861 96.715282
69.029855 -100.020377
-47.978305 -35.399161
-104.066398 97.226339
68.975996 -99.813362
-47.957155 -35.114197
-105.022090 97.685730
68.802476 -99.635533
-48.147281 -34.695351
-105.860614 98.063245
68.513839 -99.519887
-48.439565 -34.230724
-106.552304 98.316961
68.125957 -99.497190
-48.696569 -33.826544
-107.075176 98.406246
67.660803 -99.584675
-48.813828 -33.557116
-107.422260 98.312575
67.139846 -99.766823
-48.786586 -33.418853
-107.605090 98.056014
66.578640 -99.995725
-48.700119 -33.346851
-107.650520 97.690956
65.985646 -100.219843
-48.652604 -33.274603
-107.592696 97.284137
65.367382 -100.408957
-48.703350 -33.168414
-107.463648 96.892745
64.736371 -100.560141
-48.865629 -33.028710
-107.286697 96.552778
64.113623 -100.690478
-49.114023 -32.881961
-107.074446 96.275669
63.523125 -100.826804
-49.387648 -32.776710
-106.830433 96.050305
62.983566 -100.998914
-49.588738 -32.784609
-106.551348 95.850651
62.501420 -101.233335
-49.591640 -32.996316
-106.227033 95.650151
62.067846 -101.540257
-49.288466 -33.491604
-105.839460 95.437304
61.660892 -101.897644
-48.662678 -34.285506
-105.366209 95.219421
61.255268 -102.258587
-47.807631 -35.309491
-104.788815 95.012355
60.838792 -102.581508
-46.864841 -36.453095
-104.098655 94.829804
60.426119 -102.850827
-45.961384 -37.611873
-103.296376 94.679431
60.058498 -103.076619
-45.184663 -38.709172
-102.388213 94.561602
59.790922 -103.284342
-44.577779 -39.701337
-101.382568 94.468234
59.677182 -103.506231
-44.137046 -40.580538
-100.287254 94.383734
59.758709 -103.776660
-43.806743 -41.379829
-99.106782 94.290380
60.056615 -104.125760
-43.483707 -42.171390
-97.841285 94.178312
60.567405 -104.566120
-43.055640 -43.038660
-96.490178 94.051078
61.265930 -105.082931
-42.465235 -44.024467
-95.059743 93.920773
62.118415 -105.647239
-41.738470 -45.102799
-93.569937 93.801857
63.100195 -106.239709
-40.962517 -46.195222
-92.056689 93.711751
64.198942 -105.358076
-44.850574 -45.702625
-90.219743 94.327557
65.123658 -105.846496
-44.419057 -46.507742
-88.863696 94.402711
66.122504 -106.359939
-44.136126 -47.155070
-87.616599 94.517603
67.203855 -106.915882
-44.002992 -47.657186
-86.482788 94.661214
68.364175 -107.520493
-43.986064 -48.060848
-85.447106 94.813304
69.584790 -108.162206
-44.040821 -48.418393
-84.495555 94.959979
70.832469 -108.811348
-44.135086 -48.759351
-83.627094 95.098057
72.066448 -109.429437
-44.244623 -49.094266
-82.841971 95.223020
73.250982 -109.982199
-44.339353 -49.434780
-82.128000 95.320471
74.365516 -110.447942
-44.396602 -49.791986
-81.462125 95.370593
75.405074 -110.817044
-44.427260 -50.160983
-80.820853 95.357500
76.373427 -111.085524
-44.474403 -50.523078
-80.186818 95.273424
77.276242 -111.248303
-44.584242 -50.866349
-79.547437 95.115208
78.117598 -111.295590
-44.783180 -51.197229
-78.895322 94.881572
78.899186 -111.213477
-45.077468 -51.526426
-78.241320 94.580040
79.620279 -110.988447
-45.465274 -51.841635
-77.628346 94.235490
80.278519 -110.611863
-45.939889 -52.103793
-77.120807 93.884282
80.871818 -110.081406
-46.478989 -52.274364
-76.776415 93.557558
81.400042 -109.402137
-47.036377 -52.340339
-76.627364 93.270802
81.864567 -108.586457
-47.549552 -52.318200
-76.677564 93.024094
82.266682 -107.650680
-47.966257 -52.239125
-76.909537 92.808593
82.607397 -106.610652
-48.273825 -52.128595
-77.294039 92.614100
82.888930 -105.478959
-48.500714 -52.000981
-77.798060 92.433056
83.116947 -104.265529
-48.692835 -51.863848
-78.393279 92.263956
83.302066 -102.980914
-48.898714 -51.709583
-79.066645 92.119430
83.459439 -101.638391
-49.171002 -51.505290
-79.822161 92.031195
83.605734 -100.253971
-49.560954 -51.208613
-80.665084 92.037781
83.754270 -98.847908
-50.101624 -50.794242
-81.584394 92.164409
83.910256 -97.445154
-50.793411 -50.267866
-82.547669 92.411812
84.069516 -96.072107
-51.598273 -49.668262
-83.505185 92.755456
84.221387 -94.752589
-52.447618 -49.059290
-84.397790 93.150180
84.353366 -93.506177
-53.268118 -48.509089
-85.166961 93.538058
84.455127 -92.348250
-54.013166 -48.063688
-85.766848 93.861201
84.520573 -91.289139
-54.677867 -47.731710
-86.176031 94.081399
84.547950 -90.331569
-55.296427 -47.486116
-86.401775 94.197964
84.538316 -89.472025
-55.921707 -47.284708
-86.470802 94.243819
84.492912 -88.708722
-56.592696 -47.096896
-86.413785 94.261763
84.410728 -88.046764
-57.314589 -46.916032
-86.255116 94.284769
84.287406 -87.494160
-58.056596 -46.758006
-86.009464 94.328777
84.115424 -87.054014
-58.756353 -46.656661
-85.681900 94.391936
83.885084 -86.720662
-59.326019 -46.659133
-85.270067 94.455594
83.586275 -86.481394
-59.666979 -46.816367
-84.768368 94.488370
83.210118 -86.319859
-59.702336 -47.162977
-84.174070 94.458599
82.750017 -86.216028
-59.418419 -47.692909
-83.492673 94.355290
82.202279 -86.144334
-58.880913 -48.351880
-82.739444 94.199886
81.567205 -86.079203
-58.206342 -49.056500
-81.936486 94.033758
80.851469 -86.006550
-57.515638 -49.723181
-81.107915 93.897726
80.069705 -85.927672
-56.904697 -50.286677
-80.275052 93.820582
79.243180 -85.852677
-56.435150 -50.706423
-79.452679 93.815721
78.395171 -85.790947
-56.132518 -50.968078
-78.646706 93.880282
77.545938 -85.745185
-55.983211 -51.085752
-77.852683 93.995240
76.709779 -85.710974
-55.932601 -51.103644
-77.056419 94.130316
75.895188 -85.679425
-55.898036 -51.087046
-76.240092 94.258539
75.108461 -85.638939
-55.811357 -51.090374
-75.395136 94.372400
74.360153 -85.574758
-55.672132 -51.116248
-74.533124 94.482983
73.671790 -85.471805
-55.555488 -51.108565
-73.687040 94.606904
73.076989 -85.321784
-55.564922 -50.987536
-72.905045 94.757510
72.614821 -85.126283
-55.783616 -50.687429
-72.240858 94.941576
72.319469 -84.893558
-56.254043 -50.174471
-71.742742 95.156969
72.210784 -84.633168
-56.975768 -49.451428
-71.442486 95.389910
72.288177 -84.350980
-57.907260 -48.559223
-71.348219 95.614429
72.529415 -84.045738
-58.967894 -47.576930
-71.448597 95.799657
72.895765 -83.708139
-60.046926 -46.612753
-71.731277 95.925698
73.343270 -83.323069
-61.032483 -45.776321
-72.197209 95.992648
73.835696 -82.876334
-61.859073 -45.134225
-72.852713 96.012906
74.351391 -82.364584
-62.534446 -44.681986
-73.693934 96.001013
74.880087 -81.799595
-63.115649 -44.364992
-74.699930 95.969427
75.414555 -81.202048
-63.666813 -44.120679
-75.832310 95.925264
75.943928 -80.592158
-64.235857 -43.904045
-77.037107 95.865379
76.450338 -79.982252
-64.850546 -43.695211
-78.249446 95.772571
76.907390 -79.371014
-65.521582 -43.499110
-79.404770 95.618695
77.280635 -78.739835
-66.246142 -43.338664
-80.458613 95.379287
77.532046 -78.055932
-67.010238 -43.241267
-81.402297 95.050631
77.629179 -77.288538
-67.787978 -43.223077
-82.254534 94.648770
77.553441 -76.430530
-68.540262 -43.277004
-83.039399 94.195734
77.300895 -75.502961
-69.227685 -43.369058
-83.775742 93.713134
76.876390 -74.539498
-69.836130 -43.442713
-84.477995 93.223336
76.287541 -73.570263
-70.384080 -43.432695
-85.157469 92.748815
75.541672 -72.613792
-70.904947 -43.287385
-85.819904 92.306210
74.645100 -71.674194
-71.428844 -42.985693
-86.463577 91.899993
73.603505 -70.740959
-71.974965 -42.539820
-87.083266 91.524982
72.422400 -69.793140
-72.547983 -41.985286
-87.677786 91.180885
71.108095 -68.812023
-73.131179 -41.366007
-88.249895 90.883753
69.668839 -67.797215
-73.679338 -40.723181
-88.796711 90.658328
68.115385 -66.769180
-74.124201 -40.094815
-89.303952 90.522343
66.461517 -65.756725
-74.396422 -39.520424
-89.749392 90.479158
64.725931 -64.786998
-74.456868 -39.031316
-90.111136 90.519115
62.935130 -63.883652
-74.316872 -38.635764
-90.375338 90.623183
61.125441 -63.067986
-74.024376 -38.325521
-90.539131 90.763930
59.343120 -62.359964
-73.630845 -38.095900
-90.609349 90.907841
57.642550 -61.780373
-73.166746 -37.957514
-90.596613 91.027485
56.083110 -61.355274
-72.634558 -37.932597
-90.505702 91.121819
54.723857 -61.118143
-72.019784 -38.038647
-90.328802 91.220557
53.615450 -61.101958
-71.309635 -38.274801
-90.048640 91.365080
52.791161 -61.324897
-70.495790 -38.631645
-89.646778 91.588419
52.261450 -61.782463
-69.563144 -39.110021
-89.111003 91.906967
52.013741 -62.448799
-68.491032 -39.721536
-88.440350 92.318811
52.016274 -63.282191
-67.277231 -40.466147
-87.649908 92.805064
52.223879 -64.231209
-65.956757 -41.313039
-86.773844 93.334337
52.583583 -65.241397
-64.585732 -42.211060
-85.860853 93.874133
49.615792 -61.911732
-65.315026 -42.374973
-86.138581 94.645384
50.238617 -63.103435
-63.722404 -43.367377
-85.163239 95.216155
50.849646 -64.229057
-62.171691 -44.319935
-84.242956 95.841001
51.405296 -65.259331
-60.693174 -45.208692
-83.388742 96.543419
51.874790 -66.163337
-59.320557 -46.017342
-82.617059 97.314324
52.230623 -66.906354
-58.064604 -46.755626
-81.942742 98.120864
52.438085 -67.446580
-56.908743 -47.457545
-81.373403 98.916009
52.451533 -67.735163
-55.843048 -48.148150
-80.908770 99.644320
52.221163 -67.724503
-54.904157 -48.807369
-80.542011 100.246937
51.706191 -67.382890
-54.163691 -49.379840
-80.257438 100.678253
50.888786 -66.707817
-53.682738 -49.814813
-80.026611 100.936640
49.783852 -65.728330
-53.494152 -50.084241
-79.814539 101.066575
48.441474 -64.494508
-53.624027 -50.169802
-79.591142 101.122818
46.942216 -63.066285
-54.110571 -50.048831
-79.335497 101.146657
45.386853 -61.510641
-54.985792 -49.703933
-79.035430 101.163424
43.881891 -59.899150
-56.240737 -49.144987
-78.687284 101.185526
42.522537 -58.299323
-57.807480 -48.421525
-78.295954 101.213308
41.379020 -56.765258
-59.571968 -47.613501
-77.873558 101.233317
40.493904 -55.335554
-61.420326 -46.797715
-77.435446 101.220881
39.892458 -54.039539
-63.286429 -46.015194
-76.995548 101.161481
39.595399 -52.904288
-65.146615 -45.279151
-76.568890 101.078498
39.621140 -51.954571
-66.983551 -44.604360
-76.177531 101.024193
39.977081 -51.207657
-68.779432 -44.008674
-75.850300 101.049996
40.650075 -50.671425
-70.529771 -43.491950
-75.617837 101.191893
41.603530 -50.346135
-72.236080 -43.035709
-75.506120 101.467149
42.780175 -50.222804
-73.884259 -42.626031
-75.528265 101.871491
44.107545 -50.278669
-75.435442 -42.271394
-75.674292 102.373952
45.505597 -50.475832
-76.830681 -42.007835
-75.902490 102.912773
46.897073 -50.765876
-78.007501 -41.889910
-76.144928 103.407066
48.218038 -51.099093
-78.929155 -41.960112
-76.341093 103.798084
49.422120 -51.432604
-79.609200 -42.215584
-76.469680 104.079591
50.477200 -51.735093
-80.103332 -42.608979
-76.535690 104.273857
51.360576 -51.990566
-80.481745 -43.065985
-76.545101 104.400864
52.057285 -52.198919
-80.810035 -43.498007
-76.497267 104.471258
52.561220 -52.370962
-81.138550 -43.822802
-76.386543 104.489028
52.876360 -52.522765
-81.496678 -43.984441
-76.203007 104.451893
53.015614 -52.671454
-81.890814 -43.962760
-75.929603 104.347039
52.997275 -52.831419
-82.302641 -43.776378
-75.541746 104.149384
52.841292 -53.012025
-82.688367 -43.475614
-75.025631 103.841457
52.567571 -53.218635
-82.988042 -43.117429
-74.412974 103.453629
52.196272 -53.456198
-83.152797 -42.736117
-73.780148 103.065401
51.748465 -53.731702
-83.174655 -42.328196
-73.206367 102.759842
51.246305 -54.051728
-83.092161 -41.856447
-72.746361 102.593119
50.712084 -54.416150
-82.974543 -41.270198
-72.425698 102.589357
50.167462 -54.817291
-82.895205 -40.532239
-72.243236 102.743118
49.633978 -55.245909
-82.907794 -39.636025
-72.173284 103.020261
49.134892 -55.697939
-83.034780 -38.608585
-72.167493 103.357478
48.695250 -56.177473
-83.263932 -37.506239
-72.163081 103.671206
48.336724 -56.693257
-83.547687 -36.404474
-72.107949 103.895172
48.069089 -57.250262
-83.807520 -35.387415
-71.985685 104.025111
47.886231 -57.843477
-83.953554 -34.539718
-71.802492 104.101623
47.770979 -58.457184
-83.923807 -33.921068
-71.563693 104.163601
47.704122 -59.064157
-83.720068 -33.535206
-71.269820 104.230914
47.672043 -59.625020
-83.406736 -33.331065
-70.920734 104.305771
47.671122 -60.096127
-83.074794 -33.233198
-70.517341 104.374691
47.709557 -60.443213
-82.804725 -33.171429
-70.059001 104.406422
47.806420 -60.651501
-82.649782 -33.094523
-69.539209 104.349326
47.986831 -60.728551
-82.633298 -32.972892
-68.948325 104.142606
48.272422 -60.698826
-82.748368 -32.798727
-68.291269 103.755473
48.668889 -60.590892
-82.955626 -32.590955
-67.600157 103.213522
49.156679 -60.423705
-83.183328 -32.400386
-66.921130 102.568457
49.692232 -60.198978
-83.342654 -32.296991
-66.299878 101.865462
50.219794 -59.899655
-83.369029 -32.328006
-65.778855 101.138839
50.685663 -59.491687
-83.265712 -32.475015
-65.396172 100.416404
51.046542 -58.932381
-83.101099 -32.659872
-65.180352 99.718799
51.271268 -58.185710
-82.964502 -32.790566
-65.142487 99.051646
51.340490 -57.236003
-82.928593 -32.797522
-65.271102 98.394883
51.247606 -56.093720
-83.036378 -32.644192
-65.538015 97.708118
50.999044 -54.791229
-83.300063 -32.324950
-65.918895 96.969941
50.610338 -53.370992
-83.698815 -31.864239
-66.404202 96.204416
50.097828 -51.871335
-84.173032 -31.321252
-66.984176 95.453016
49.470861 -50.315854
-84.624493 -30.790057
-67.638295 94.747928
48.730462 -48.712875
-84.942988 -30.374217
-68.340901 94.112003
47.876324 -47.067883
-85.067893 -30.129484
-69.070816 93.566621
46.917548 -45.401012
-85.033691 -30.023799
-69.815770 93.132878
45.881629 -43.757563
-84.941981 -29.966732
-70.569176 92.820794
44.817850 -42.207411
-84.899751 -29.868231
-71.323204 92.613793
43.792949 -40.834977
-84.982197 -29.670219
-72.069087 92.476350
42.880521 -39.723558
-85.222780 -29.347692
-72.811092 92.396802
42.148233 -38.939354
-85.613133 -28.903529
-73.568980 92.403289
41.646394 -38.519270
-86.102744 -28.373183
-74.356932 92.528045
41.399545 -38.464727
-86.599658 -27.830419
-75.169601 92.780921
41.404356 -38.744039
-86.986157 -27.377965
-75.983843 93.148098
41.636416 -39.303021
-87.165402 -27.109160
-76.765842 93.599086
42.063660 -40.077950
-87.121017 -27.052667
-77.477116 94.091985
42.660413 -41.007689
-86.927462 -27.156810
-78.076108 94.573464
43.414965 -42.043258
-86.697491 -27.335513
-78.518206 94.977573
44.328831 -43.151040
-86.527205 -27.517274
-78.766748 95.242617
45.411672 -44.311274
-86.474483 -27.654911
-78.816736 95.350671
46.675510 -45.514694
-86.559352 -27.723365
-78.693343 95.330136
48.128181 -46.757842
-86.768839 -27.726217
-78.424405 95.216243
49.764740 -48.036307
-87.060552 -27.699085
-78.026768 95.029951
51.560273 -49.337034
-87.370328 -27.704800
-77.507709 94.778180
53.469454 -50.633252
-87.632698 -27.817897
-76.868986 94.456953
55.434462 -51.886753
-87.811532 -28.097400
-76.108164 94.049885
57.394964 -53.057279
-87.924192 -28.556326
-75.217272 93.523488
59.294846 -54.111055
-88.042165 -29.147665
-74.187206 92.835320
61.086262 -55.022830
-88.261125 -29.779592
-73.031663 91.976932
62.733713 -55.775024
-88.665068 -30.345101
-71.808453 91.009846
64.217708 -56.357423
-89.308816 -30.752672
-70.599754 90.030595
68.646122 -60.931705
-87.080031 -31.657236
-68.861156 88.844392
69.786094 -61.294683
-88.266874 -31.478440
-67.967016 88.226127
70.713554 -61.415703
-89.691699 -31.062508
-67.283874 87.738074
71.453285 -61.313291
-91.261388 -30.489925
-66.807499 87.359809
72.031594 -61.006481
-92.879848 -29.863855
-66.507047 87.050011
72.470217 -60.501678
-94.493429 -29.266985
-66.341635 86.769912
72.785645 -59.796708
-96.109740 -28.721996
-66.282425 86.511764
72.992543 -58.893476
-97.789964 -28.178346
-66.316697 86.299038
73.107613 -57.803929
-99.613564 -27.547863
-66.434248 86.161641
73.152390 -56.550278
-101.633534 -26.759381
-66.616111 86.116480
73.155252 -55.164345
-103.856093 -25.785003
-66.831766 86.160885
73.152759 -53.687911
-106.243007 -24.640845
-67.040466 86.271832
73.188859 -52.173592
-108.722421 -23.380421
-67.193634 86.406670
73.309576 -50.681206
-111.203688 -22.086019
-67.238993 86.508158
73.553770 -49.268734
-113.596699 -20.852307
-67.130899 86.521813
73.943989 -47.986014
-115.824066 -19.766996
-66.848186 86.424055
74.482513 -46.871442
-117.816805 -18.905139
-66.404728 86.234506
75.155101 -45.946276
-119.524185 -18.312963
-65.841495 85.998634
75.940236 -45.213089
-120.940541 -17.975088
-65.212400 85.765616
76.818702 -44.660803
-122.099680 -17.823895
-64.573320 85.576612
77.779217 -44.271726
-123.042691 -17.784481
-63.973054 85.458809
78.817760 -44.028245
-123.799701 -17.802651
-63.444531 85.420574
79.931273 -43.916915
-124.389758 -17.851177
-62.997524 85.448682
81.110910 -43.927700
-124.825202 -17.930106
-62.618077 85.511959
82.340225 -44.052409
-125.113050 -18.059290
-62.283224 85.576430
83.597129 -44.289257
-125.251151 -18.254237
-61.984267 85.623664
84.856140 -44.641110
-125.223036 -18.511574
-61.731386 85.651340
86.090497 -45.098631
-125.004369 -18.822060
-61.539013 85.661585
87.275549 -45.630940
-124.591801 -19.159278
-61.416248 85.657499
88.391885 -46.192187
-124.031559 -19.447812
-61.365338 85.645958
89.425096 -46.734343
-123.407380 -19.579337
-61.378547 85.636974
90.361011 -47.219642
-122.803905 -19.465164
-61.431426 85.638034
91.180333 -47.628479
-122.283902 -19.069254
-61.479974 85.647785
91.858544 -47.960144
-121.882752 -18.408334
-61.475230 85.655302
92.370950 -48.230278
-121.611752 -17.524515
-61.399234 85.650923
92.697667 -48.467455
-121.465985 -16.450908
-61.288551 85.638827
92.825141 -48.700525
-121.427575 -15.214986
-61.213643 85.633003
92.745363 -48.940571
-121.459889 -13.873868
-61.244500 85.646590
92.455325 -49.173947
-121.509467 -12.521955
-61.435658 85.690516
91.956992 -49.369621
-121.533334 -11.246305
-61.825294 85.778809
91.256446 -49.493976
-121.532840 -10.072106
-62.433281 85.930636
90.362871 -49.525065
-121.546907 -8.971942
-63.252750 86.162538
89.290770 -49.459632
-121.613520 -7.920380
-64.246187 86.473834
88.065462 -49.311320
-121.745495 -6.922081
-65.364716 86.840981
86.727302 -49.105554
-121.931314 -5.999904
-66.583969 87.234499
85.331028 -48.875153
-122.151548 -5.169472
-67.910086 87.635078
83.939965 -48.654407
-122.392126 -4.431366
-69.345992 88.026148
82.616461 -48.470663
-122.637258 -3.791273
-70.865367 88.382336
81.411569 -48.338751
-122.854093 -3.282307
-72.413833 88.669760
80.359178 -48.262481
-122.992553 -2.962810
-73.923201 88.854200
79.478345 -48.243029
-123.011545 -2.881009
-75.324121 88.907578
78.781801 -48.287550
-122.912857 -3.032599
-76.552250 88.805985
78.282437 -48.409918
-122.737448 -3.366483
-77.555965 88.524428
77.992937 -48.624150
-122.531089 -3.825944
-78.316889 88.044694
77.920549 -48.937247
-122.328997 -4.365628
-78.867008 87.372518
78.061026 -49.345594
-122.167815 -4.937128
-79.273327 86.535147
78.393358 -49.833291
-122.091406 -5.479439
-79.608032 85.563205
78.877008 -50.370054
-122.133983 -5.934500
-79.933422 84.479663
79.453835 -50.911345
-122.302039 -6.268020
-80.299110 83.297990
80.055761 -51.404688
-122.568186 -6.481348
-80.742100 82.023157
80.615238 -51.799722
-122.880199 -6.606967
-81.287917 80.653397
81.073168 -52.054921
-123.190138 -6.675122
-81.956363 79.187273
81.382699 -52.138313
-123.487612 -6.669428
-82.778275 77.644040
81.510913 -52.025578
-123.799575 -6.531077
-83.815859 76.087743
81.439482 -51.699955
-124.164606 -6.201215
-85.155311 74.621734
81.164155 -51.157933
-124.614526 -5.630793
-86.867896 73.352082
80.693334 -50.416767
-125.163971 -4.765878
-88.977273 72.355510
80.046566 -49.513298
-125.808320 -3.559677
-91.449516 71.666030
79.253609 -48.498079
-126.530447 -1.996795
-94.199172 71.272640
78.353261 -47.431294
-127.304841 -0.105143
-97.105604 71.122215
77.390383 -46.376401
-128.094677 2.039898
-100.037586 71.131493
76.412044 -45.389719
-128.849874 4.318232
-102.882546 71.216441
75.464977 -44.510687
-129.521239 6.589691
-105.568534 71.331905
74.594326 -43.757999
-130.091071 8.744271
-108.062234 71.487194
73.842288 -43.138025
-130.581574 10.739644
-110.348183 71.720325
73.246475 -42.664862
-131.021558 12.599146
-112.414737 72.064133
72.839020 -42.367615
-131.419465 14.377180
-114.253335 72.530466
72.647709 -42.277791
-131.767290 16.112720
-115.861887 73.107057
72.698147 -42.421681
-132.050905 17.810030
-117.246396 73.757429
73.012791 -42.819140
-132.253700 19.443549
-118.420337 74.423654
73.605070 -43.478177
-132.355554 20.964053
-119.402445 75.039500
74.472899 -44.387124
-132.330409 22.296795
-120.213251 75.556869
75.595818 -45.511092
-132.147175 23.339765
-120.871956 75.966912
76.936617 -46.795224
-131.782074 23.984954
-121.396151 76.291805
78.446187 -48.174831
-131.241621 24.171599
-121.802986 76.560225
80.070622 -49.589705
-130.570337 23.928907
-122.108841 76.792183
81.759193 -50.993244
-129.830224 23.358452
-122.327195 76.994834
83.470495 -52.353482
-129.079860 22.580529
-122.466212 77.161763
85.172980 -53.652609
-128.366733 21.697777
-122.527099 77.273353
86.839820 -54.882359
-127.726977 20.785963
-122.503329 77.300234
88.442235 -56.034125
-127.186441 19.894768
-122.381962 77.214269
89.945921 -57.090621
-126.759880 19.048090
-122.149733 77.006018
91.311955 -58.024403
-126.446720 18.240493
-121.802132 76.693977
92.500939 -58.802677
-126.226758 17.432319
-121.348861 76.316582
93.477954 -59.394323
-126.067639 16.566546
-120.814193 75.921234
94.216369 -59.773794
-125.956963 15.632271
-120.234431 75.558822
94.698640 -59.922549
-125.934576 14.719884
-119.652670 75.278592
94.913957 -59.835808
-126.077465 13.983093
-119.111060 75.120278
94.855983 -59.527746
-126.459047 13.563112
-118.642761 75.106038
94.522862 -59.026237
-127.126285 13.552531
-118.267955 75.238193
92.582590 -57.819759
-125.394533 12.794225
-118.742793 75.747869
91.760807 -57.210586
-126.465023 13.710730
-118.745410 76.026520
90.732606 -56.482772
-127.825153 15.058112
-118.898619 76.451535
89.505991 -55.627236
-129.398381 16.738728
-119.222074 77.024278
88.092703 -54.645086
-131.078647 18.591359
-119.716849 77.723317
86.511511 -53.550547
-132.760640 20.442354
-120.367447 78.513595
84.792059 -52.370305
-134.373374 22.180385
-121.144488 79.354963
82.977643 -51.150562
-135.886917 23.778973
-122.004456 80.203303
81.124698 -49.955852
-137.302732 25.269908
-122.889883 81.007317
79.297932 -48.857410
-138.631198 26.699265
-123.741888 81.715627
77.560455 -47.917957
-139.873061 28.097928
-124.526590 82.303437
75.959195 -47.173568
-141.017242 29.471532
-125.240619 82.781799
74.513091 -46.620218
-142.047478 30.797510
-125.887227 83.170307
73.215490 -46.217760
-142.950039 32.026525
-126.461980 83.477253
72.051509 -45.911734
-143.717679 33.088533
-126.954615 83.699321
71.016400 -45.662656
-144.341384 33.916201
-127.355358 83.827336
70.122186 -45.469476
-144.790485 34.474421
-127.659971 83.850184
69.393058 -45.362381
-145.017244 34.756733
-127.872688 83.754565
68.857715 -45.378806
-144.994695 34.786399
-128.009264 83.526490
68.543427 -45.550912
-144.743051 34.629189
-128.101741 83.170148
68.471209 -45.901795
-144.315228 34.369309
-128.194667 82.730807
68.649374 -46.439525
-143.769675 34.074616
-128.328108 82.279590
69.066770 -47.148026
-143.160206 33.782338
-128.526848 81.881387
69.691619 -47.982054
-142.539426 33.494039
-128.801108 81.580001
70.479531 -48.877282
-141.958629 33.179138
-129.150458 81.395264
71.383264 -49.781294
-141.443739 32.807790
-129.567386 81.322001
72.356400 -50.679689
-140.963553 32.388898
-130.041147 81.328626
73.353004 -51.575752
-140.444635 31.944706
-130.562742 81.359673
74.328473 -52.461415
-139.811174 31.477088
-131.129184 81.355674
75.242299 -53.313139
-139.020014 30.987602
-131.741081 81.295457
76.061097 -54.099154
-138.083022 30.514472
-132.395390 81.213808
76.761451 -54.786796
-137.056649 30.126231
-133.085385 81.163407
77.332109 -55.347013
-136.017119 29.879422
-133.805172 81.178080
77.772927 -55.753886
-135.047566 29.786161
-134.551316 81.264561
78.088293 -55.983736
-134.225116 29.819554
-135.322085 81.405347
78.280081 -56.025652
-133.591290 29.972373
-136.117572 81.560322
78.346615 -55.886876
-133.140995 30.297851
-136.942985 81.667314
78.285945 -55.578954
-132.847627 30.855151
-137.813832 81.651493
78.098131 -55.112869
-132.674810 31.647626
-138.751674 81.458555
77.785581 -54.504505
-132.579182 32.611203
-139.763440 81.095911
77.354055 -53.779839
-132.530981 33.661639
-140.832389 80.623408
76.817922 -52.979176
-132.537023 34.755423
-141.931085 80.107942
76.208667 -52.160094
-132.628676 35.883561
-143.031049 79.598863
75.577251 -51.393881
-132.827447 37.023910
-144.105210 79.124134
74.983221 -50.753027
-133.126271 38.131977
-145.130912 78.691163
74.477206 -50.294039
-133.498473 39.187626
-146.096753 78.286357
74.088751 -50.042078
-133.917220 40.219431
-147.010809 77.873577
73.822822 -49.989906
-134.354988 41.261870
-147.897799 77.400880
73.662753 -50.107801
-134.773620 42.308171
-148.768617 76.831912
73.577945 -50.354525
-135.121827 43.292553
-149.590499 76.179520
73.536915 -50.689886
-135.342493 44.115954
-150.308545 75.491273
73.522952 -51.089733
-135.392403 44.696135
-150.881430 74.819118
73.542124 -51.555828
-135.262915 45.006426
-151.292673 74.208431
73.615785 -52.111721
-134.975333 45.067896
-151.548358 73.696302
73.763638 -52.785395
-134.558574 44.914413
-151.674071 73.308374
73.989709 -53.585347
-134.042510 44.592814
-151.714348 73.052131
74.277783 -54.486894
-133.461115 44.183181
-151.729234 72.910616
74.596367 -55.441924
-132.844101 43.774005
-151.774518 72.853397
74.909147 -56.394633
-132.209789 43.421678
-151.867542 72.872933
75.185937 -57.293400
-131.563780 43.139908
-151.984344 72.995935
75.409973 -58.101652
-130.897673 42.907987
-152.094282 73.250831
75.578253 -58.805240
-130.190654 42.678543
-152.181659 73.647448
75.695351 -59.411162
-129.423262 42.398597
-152.246826 74.178647
75.766040 -59.938029
-128.601703 42.043171
-152.300506 74.824353
75.790278 -60.403028
-127.767583 41.621523
-152.357678 75.551042
75.761238 -60.809431
-126.982009 41.162041
-152.432481 76.309162
75.666484 -61.144194
-126.302748 40.733411
-152.532278 77.035248
75.492429 -61.388436
-125.766285 40.440129
-152.648854 77.671435
75.229739 -61.525428
-125.386031 40.363962
-152.755324 78.190865
74.875860 -61.548004
-125.158272 40.536606
-152.818889 78.588968
74.433632 -61.467543
-125.063780 40.941349
-152.814199 78.862041
73.909911 -61.316103
-125.066477 41.516746
-152.727882 79.004689
73.317837 -61.137871
-125.116154 42.159739
-152.559658 79.016615
72.680386 -60.974301
-125.165155 42.739478
-152.322443 78.905303
72.030864 -60.850362
-125.199079 43.135602
-152.042424 78.679276
71.408497 -60.775130
-125.247237 43.301988
-151.758239 78.336205
70.850518 -60.760156
-125.344918 43.316344
-151.514542 77.864814
70.384267 -60.816016
-125.506136 43.322522
-151.343785 77.274046
70.023218 -60.935446
-125.731919 43.435760
-151.252551 76.608488
69.768747 -61.099951
-126.017891 43.718459
-151.230145 75.923856
69.616479 -61.294616
-126.355387 44.190747
-151.261092 75.264775
69.563694 -61.512777
-126.730960 44.836708
-151.330793 74.660786
69.613476 -61.751146
-127.126180 45.600820
-151.428773 74.129345
69.774606 -62.003290
-127.519214 46.383747
-151.552764 73.676687
70.059109 -62.259655
-127.888955 47.063543
-151.712343 73.294745
70.478382 -62.520974
-128.219855 47.577393
-151.926077 72.964935
71.037262 -62.805852
-128.511218 47.994624
-152.201582 72.682888
71.726410 -63.128815
-128.785192 48.447665
-152.511560 72.482491
72.518983 -63.485706
-129.073473 49.037574
-152.805832 72.413780
73.376851 -63.861909
-129.400315 49.813258
-153.040126 72.505455
74.261637 -64.244417
-129.775493 50.779073
-153.187587 72.753917
75.142245 -64.626575
-130.192277 51.900373
-153.238322 73.129028
75.996069 -65.007943
-130.624406 53.104684
-153.198468 73.582483
76.806736 -65.394132
-131.020606 54.283906
-153.092029 74.055659
77.561167 -65.798050
-131.303403 55.312135
-152.961868 74.491158
78.247568 -66.236569
-131.393781 56.093186
-152.857750 74.854530
78.854750 -66.719748
-131.261590 56.599268
-152.807643 75.161175
79.373014 -67.250087
-130.942816 56.859066
-152.807859 75.470258
79.795343 -67.829984
-130.509065 56.930499
-152.843783 75.839584
80.115819 -68.460325
-130.031512 56.873021
-152.903504 76.298112
79.249046 -67.661244
-132.286531 59.287028
-156.703345 74.103262
79.115347 -68.467521
-131.732237 59.094993
-156.901061 74.642115
78.913536 -69.353489
-131.160224 58.802151
-157.071914 75.197316
78.633190 -70.290664
-130.557086 58.404026
-157.217279 75.702261
78.259182 -71.251162
-129.886455 57.883395
-157.349099 76.086981
77.774866 -72.208443
-129.100057 57.199348
-157.471691 76.310617
77.170205 -73.133916
-128.166779 56.289347
-157.554562 76.394326
76.449766 -74.001440
-127.094405 55.114123
-157.547396 76.398598
75.631849 -74.796612
-125.931182 53.699737
-157.411134 76.378984
74.737042 -75.513677
-124.754311 52.133698
-157.126036 76.371681
73.774325 -76.143619
-123.644745 50.528172
-156.688783 76.395643
72.734458 -76.666377
-122.663707 48.986225
-156.110845 76.454850
71.593537 -77.052598
-121.842281 47.585996
-155.419397 76.536738
70.323541 -77.272192
-121.182805 46.374234
-154.658031 76.608128
68.904444 -77.303723
-120.668486 45.357299
-153.877653 76.622862
67.336488 -77.139935
-120.276922 44.498228
-153.111640 76.563507
65.649956 -76.789730
-119.980344 43.753288
-152.367667 76.471475
63.906036 -76.280189
-119.732450 43.108907
-151.650941 76.416103
62.185569 -75.653580
-119.480354 42.572217
-150.977236 76.461973
60.571238 -74.956155
-119.200489 42.171799
-150.370074 76.659209
59.131023 -74.226102
-118.916375 41.962132
-149.855497 77.041207
57.906548 -73.485612
-118.685605 42.000331
-149.457556 77.619324
56.908841 -72.738833
-118.576965 42.315598
-149.191820 78.369445
56.123114 -71.976321
-118.652517 42.892326
-149.055206 79.222320
55.520508 -71.184267
-118.953590 43.666353
-149.019251 80.092872
55.070960 -70.354434
-119.487679 44.545198
-149.042505 80.930801
54.750808 -69.488713
-120.223367 45.456958
-149.090435 81.715805
54.543540 -68.597851
-121.102049 46.360732
-149.138910 82.431656
54.437951 -67.699790
-122.052477 47.210503
-149.170368 83.065758
54.427817 -66.817662
-123.004126 47.949326
-149.170339 83.615163
54.512301 -65.976408
-123.909358 48.543908
-149.124107 84.085439
54.694546 -65.198469
-124.757397 49.008963
-149.012934 84.480009
54.978377 -64.499966
-125.559838 49.386685
-148.811380 84.782405
55.365315 -63.890399
-126.325557 49.707859
-148.493430 84.955400
55.853320 -63.378151
-127.048044 49.969495
-148.053629 84.971081
56.437025 -62.978126
-127.705630 50.140600
-147.515227 84.825287
57.108893 -62.711889
-128.270949 50.189266
-146.911505 84.522653
57.861724 -62.598898
-128.723620 50.101530
-146.274621 84.072462
58.691307 -62.652948
-129.049298 49.870655
-145.637508 83.498794
59.598216 -62.886193
-129.228225 49.478660
-145.035570 82.847929
60.587243 -63.309403
-129.235623 48.901894
-144.500553 82.179584
61.664180 -63.926829
-129.059735 48.142104
-144.048911 81.539973
62.830187 -64.730431
-128.716217 47.249181
-143.675931 80.941018
64.074812 -65.698744
-128.237135 46.302712
-143.372322 80.381205
65.371536 -66.803661
-127.647163 45.376026
-143.149403 79.879350
66.679979 -68.021992
-126.948384 44.516219
-143.026667 79.466247
67.954469 -69.339572
-126.122921 43.743712
-143.006743 79.161144
69.154101 -70.736161
-125.159211 43.076273
-143.071509 78.966082
70.249986 -72.168349
-124.076461 42.553598
-143.191267 78.873709
71.228512 -73.580826
-122.908304 42.217186
-143.335045 78.877096
72.091711 -74.924717
-121.677948 42.077266
-143.474051 78.970483
72.854951 -76.163036
-120.397599 42.111502
-143.578019 79.142189
73.541092 -77.270132
-119.088989 42.296998
-143.625286 79.380428
74.172128 -78.232106
-117.802921 42.643809
-143.639910 79.692239
74.761931 -79.048167
-116.608841 43.183905
-143.693448 80.098517
75.313767 -79.729923
-115.562562 43.929027
-143.857864 80.609204
75.822416 -80.294469
-114.689458 44.852538
-144.177775 81.211695
76.277685 -80.749617
-114.002293 45.916425
-144.667533 81.871675
76.667230 -81.087323
-113.523048 47.103162
-145.314509 82.537628
76.978210 -81.296899
-113.269012 48.399305
-146.082092 83.147789
77.198417 -81.377113
-113.228005 49.763001
-146.913977 83.642928
77.317089 -81.338291
-113.350631 51.116578
-147.750639 83.984254
77.326320 -81.201866
-113.562656 52.364515
-148.568042 84.165652
77.223531 -80.999107
-113.795901 53.428510
-149.396927 84.208706
77.013206 -80.765324
-114.014863 54.272193
-150.278797 84.143053
76.704769 -80.529074
-114.209219 54.886200
-151.228360 83.991935
76.307450 -80.301973
-114.372395 55.260418
-152.231201 83.767417
75.825496 -80.075383
-114.508914 55.399667
-153.252897 83.469398
75.255667 -79.826708
-114.652441 55.356027
-154.246392 83.087328
74.587288 -79.529248
-114.848705 55.205319
-155.156617 82.607084
73.805704 -79.159594
-115.127897 55.006780
-155.927138 82.019810
72.901584 -78.705192
-115.492675 54.787068
-156.520683 81.326688
71.884549 -78.172165
-115.916918 54.535460
-156.946733 80.545285
70.791091 -77.586542
-116.354661 54.208834
-157.253108 79.712236
69.678412 -76.985161
-116.764025 53.756746
-157.495925 78.877760
68.608580 -76.402020
-117.134789 53.154759
-157.726001 78.097135
67.633124 -75.859432
-117.494195 52.424958
-157.984840 77.421189
66.784439 -75.366687
-117.888102 51.649410
-158.300633 76.887461
66.074726 -74.921008
-118.349185 50.949645
-158.682890 76.516499
65.501372 -74.510357
-118.875383 50.430941
-159.118243 76.315100
65.057762 -74.120234
-119.436310 50.154536
-159.576316 76.280095
64.746555 -73.742127
-119.991329 50.134477
-160.031931 76.404010
64.588032 -73.379081
-120.502125 50.338721
-160.479227 76.677042
64.615798 -73.044680
-120.935391 50.694088
-160.917174 77.080740
64.862307 -72.757288
-121.259962 51.093582
-161.338702 77.588300
65.344197 -72.534574
-121.448151 51.418134
-161.731068 78.170266
66.054154 -72.387264
-121.487751 51.587528
-162.077253 78.798205
66.961288 -72.306724
-121.396843 51.613063
-162.354955 79.446824
68.019695 -72.258373
-121.221750 51.583882
-162.534276 80.096497
69.182957 -72.195480
-121.015302 51.596923
-162.579302 80.731750
70.420515 -72.078453
-120.819425 51.711231
-162.464818 81.336256
71.728266 -71.887507
-120.661015 51.941936
-162.200798 81.891176
73.125591 -71.626457
-120.552092 52.272794
-161.825680 82.374817
74.640001 -71.317990
-120.487881 52.664471
-161.384303 82.764749
76.289548 -70.996178
-120.441999 53.051372
-160.920651 83.044138
78.071092 -70.700267
-120.364812 53.340030
-160.478126 83.208974
79.956143 -70.463742
-120.201368 53.436156
-160.097260 83.270856
81.893528 -70.293773
-119.935604 53.311282
-159.807843 83.249026
83.817608 -70.164792
-119.612342 53.035049
-159.621036 83.149704
85.657844 -70.040178
-119.302431 52.718861
-159.533742 82.956486
87.297640 -71.518928
-119.948949 52.690168
-159.190290 81.893285
88.928787 -71.272149
-119.905082 52.674373
-159.507571 81.476738
90.323576 -70.975157
-119.942135 52.738259
-159.956104 80.964477
91.421228 -70.647931
-120.044323 52.861446
-160.492929 80.361388
92.179010 -70.312665
-120.185494 53.003957
-161.066347 79.673310
92.581515 -69.987914
-120.334604 53.112581
-161.629409 78.917799
92.644654 -69.684009
-120.463131 53.138573
-162.150096 78.126529
92.413003 -69.400857
-120.552699 53.060506
-162.614343 77.330662
91.950188 -69.130216
-120.600181 52.893802
-163.023984 76.546244
91.324063 -68.861411
-120.618689 52.680882
-163.394899 75.790775
90.592991 -68.587782
-120.632016 52.477257
-163.751466 75.099543
89.800522 -68.310774
-120.664477 52.339898
-164.114548 74.504415
88.979237 -68.039820
-120.733181 52.314114
-164.495289 74.017847
88.157588 -67.789476
-120.845332 52.424099
-164.894856 73.632082
87.364292 -67.575846
-120.998546 52.668898
-165.305835 73.323309
86.629509 -67.413144
-121.181753 53.025396
-165.715363 73.057844
85.982982 -67.310597
-121.376260 53.460569
-166.111130 72.799497
85.449027 -67.270707
-121.558750 53.946879
-166.487275 72.517631
85.038077 -67.289480
-121.708914 54.470385
-166.849307 72.200292
84.738622 -67.356867
-121.819979 55.033774
-167.215014 71.865927
84.515352 -67.455705
-121.903823 55.653370
-167.603262 71.547305
84.315584 -67.559964
-121.985239 56.347006
-168.020983 71.268703
84.079994 -67.635310
-122.089050 57.119857
-168.460948 71.038913
83.752484 -67.643122
-122.227377 57.954207
-168.904822 70.851821
83.286827 -67.546059
-122.391555 58.806816
-169.327000 70.687103
82.650071 -67.313224
-122.551609 59.616686
-169.698584 70.509620
81.823456 -66.924570
-122.666032 60.323218
-169.993287 70.270882
80.801783 -66.376186
-122.696469 60.882854
-170.196850 69.921363
79.592686 -65.687367
-122.614976 61.271521
-170.316109 69.437467
78.216983 -64.904022
-122.404673 61.478926
-170.376303 68.839067
76.708543 -64.091775
-122.062996 61.508535
-170.409905 68.174711
75.111764 -63.321508
-121.605423 61.383722
-170.448516 67.501367
73.477840 -62.656371
-121.061710 61.145395
-170.517537 66.872514
71.861592 -62.145363
-120.464635 60.838234
-170.632819 66.329897
70.318006 -61.821967
-119.840524 60.497714
-170.800283 65.896072
68.898026 -61.704846
-119.209725 60.149783
-171.019527 65.570106
67.646473 -61.800272
-118.595551 59.824126
-171.289954 65.330505
66.605688 -62.107807
-118.027874 59.559922
-171.608497 65.153466
65.821992 -62.626441
-117.533841 59.382784
-171.950818 65.046705
65.344373 -63.353417
-117.128118 59.286162
-172.273583 65.048424
65.210441 -64.275536
-116.814026 59.243570
-172.539874 65.199826
65.427734 -65.360612
-116.592169 59.227638
-172.729371 65.532391
65.961622 -66.554547
-116.466336 59.219851
-172.834507 66.061481
66.736044 -67.785355
-116.441275 59.208762
-172.855181 66.780087
67.646822 -68.972511
-116.516442 59.185122
-172.797529 67.655423
68.583245 -70.038131
-116.683886 59.146188
-172.676262 68.630156
69.452690 -70.917029
-116.933579 59.104975
-172.509303 69.632385
70.200609 -71.564991
-117.258560 59.071853
-172.286243 70.608809
70.816814 -71.963754
-117.651874 59.024998
-171.950072 71.544745
71.325415 -72.118418
-118.100439 58.923713
-171.438607 72.432893
71.767473 -72.048656
-118.584105 58.726554
-170.719945 73.259780
72.185602 -71.779118
-119.081030 58.398270
-169.798682 74.017448
72.612996 -71.331860
-119.575965 57.917296
-168.710205 74.707422
73.067130 -70.721701
-120.065539 57.283371
-167.513461 75.330564
73.549436 -69.955240
-120.556686 56.521165
-166.288000 75.872128
74.051126 -69.033750
-121.063003 55.681745
-165.132204 76.291264
74.562770 -67.960733
-121.604843 54.832282
-164.139994 76.536826
75.081330 -66.752695
-122.207812 54.020366
-163.348166 76.597834
75.609468 -65.445846
-122.893029 53.265543
-162.735565 76.502149
76.148954 -64.092076
-123.666396 52.579124
-162.268878 76.269429
76.694917 -62.748058
-124.514668 51.964816
-161.920422 75.901935
77.233863 -61.463997
-125.408906 51.412754
-161.668645 75.402388
77.744068 -60.274000
-126.313963 50.902720
-161.500093 74.788449
78.196488 -59.188574
-127.201497 50.418495
-161.414937 74.087151
78.556612 -58.192625
-128.060847 49.967547
-161.434632 73.310412
78.789192 -57.253906
-128.901717 49.593078
-161.599314 72.440627
78.864916 -56.340761
-129.745847 49.352560
-161.921835 71.474278
78.766317 -55.437833
-130.610257 49.277367
-162.339816 70.476466
78.491115 -54.550304
-131.493216 49.376054
-162.759898 69.534817
78.053210 -53.700277
-132.372104 49.645141
-163.107556 68.705339
77.481398 -52.921754
-133.210011 50.064982
-163.333295 68.008975
76.815981 -52.255236
-133.964994 50.596629
-163.408486 67.446732
76.103864 -51.740988
-134.599044 51.185036
-163.327860 67.013130
75.392524 -51.411608
-135.085503 51.771090
-163.117635 66.698029
74.723593 -51.287956
-135.413219 52.312701
-162.838805 66.476307
74.126941 -51.381805
-135.583904 52.799382
-162.564204 66.314895
73.617942 -51.700013
-135.605004 53.235007
-162.321899 66.224228
73.199774 -52.241654
-135.486691 53.620727
-162.084953 66.265852
72.869349 -52.992266
-135.243252 53.959393
-161.820862 66.489302
72.623045 -53.923350
-134.893315 54.251205
-161.511766 66.904085
72.460257 -54.996499
-134.457248 54.486256
-161.148849 67.486917
72.384487 -56.168096
-133.952926 54.641204
-160.726884 68.193800
72.401901 -57.392614
-133.391160 54.678817
-160.246063 68.968877
72.517333 -58.626113
-132.772006 54.550788
-159.719036 69.749343
72.728437 -59.831558
-132.084609 54.207128
-159.173093 70.470872
73.021132 -60.983200
-131.314597 53.611834
-158.633085 71.094120
73.370345 -62.063642
-130.458192 52.758581
-158.099254 71.643655
73.745889 -63.055108
-129.532300 51.677777
-157.561220 72.181532
74.119610 -63.933793
-128.572642 50.423815
-157.018542 72.756526
74.470422 -64.669948
-127.625089 49.055891
-156.482269 73.392174
74.786260 -65.230460
-126.737276 47.625332
-155.970226 74.091489
75.063607 -65.581814
-125.952599 46.168564
-155.502855 74.838453
75.305507 -65.693668
-125.306234 44.702173
-155.101593 75.593359
75.518807 -65.544144
-124.823314 43.221386
-154.790883 76.289416
75.710938 -65.124446
-124.521750 41.712718
-154.599476 76.852716
75.886389 -64.438043
-124.419035 40.186668
-154.547863 77.265437
76.043583 -63.495031
-124.535150 38.698713
-154.634538 77.594932
76.173720 -62.308281
-124.887380 37.334542
-154.845514 77.933042
76.262973 -60.894122
-125.482451 36.186001
-155.163860 78.349521
76.296653 -59.274831
-126.311014 35.330892
-155.570650 78.883382
73.157537 -57.363983
-126.877513 36.905987
-156.661823 80.133971
72.886470 -55.375304
-128.044876 36.768301
-157.153576 80.988531
72.582504 -53.354920
-129.335901 36.913460
-157.690068 81.827166
72.258207 -51.350370
-130.715237 37.290761
-158.282243 82.537313
71.935508 -49.413586
-132.153069 37.825190
-158.905137 83.063217
71.641903 -47.594187
-133.620248 38.428669
-159.482263 83.435858
71.398620 -45.927276
-135.080714 39.036714
-159.940794 83.703906
71.211720 -44.425035
-136.494261 39.615776
-160.243560 83.905537
71.072437 -43.076716
-137.828292 40.153149
-160.385597 84.074294
70.963012 -41.855008
-139.065296 40.653169
-160.383240 84.238636
70.863236 -40.724396
-140.200302 41.131483
-160.268651 84.411553
70.757372 -39.650281
-141.234084 41.608224
-160.093379 84.574698
70.643664 -38.610199
-142.169182 42.105114
-159.933594 84.666853
70.542525 -37.603688
-143.009180 42.627646
-159.863209 84.616578
70.492967 -36.653288
-143.755067 43.124504
-159.882540 84.426338
70.536378 -35.797544
-144.394893 43.513202
-159.925900 84.160783
70.699365 -35.077471
-144.899096 43.738283
-159.933786 83.872577
70.984516 -34.517895
-145.231165 43.770238
-159.877932 83.593700
71.370540 -34.116900
-145.363090 43.591625
-159.755510 83.352300
71.819270 -33.849412
-145.286800 43.202606
-159.578747 83.173320
72.286751 -33.679514
-145.018308 42.631668
-159.369512 83.061575
72.736887 -33.576491
-144.593044 41.935653
-159.164129 82.980672
73.154178 -33.530018
-144.057035 41.185062
-159.017954 82.846874
73.546196 -33.554634
-143.459351 40.422999
-158.967116 82.577061
73.932774 -33.681189
-142.843162 39.626089
-158.961659 82.169674
74.332776 -33.947549
-142.232397 38.753766
-158.900503 81.675753
74.756417 -34.387470
-141.625113 37.804779
-158.702999 81.130927
75.202956 -35.011050
-141.002622 36.802350
-158.325176 80.551938
75.661019 -35.789654
-140.343352 35.764678
-157.755451 79.957267
76.111920 -36.657730
-139.633913 34.701258
-157.011473 79.375310
76.536404 -37.529988
-138.879175 33.628257
-156.139284 78.832373
76.922250 -38.326261
-138.107243 32.579253
-155.215578 78.330648
77.266796 -38.989195
-137.364642 31.592832
-154.342796 77.837222
77.573293 -39.485405
-136.704483 30.681065
-153.602948 77.329850
77.846738 -39.800455
-136.171924 29.825424
-153.000085 76.866489
78.092449 -39.938060
-135.790520 29.024020
-152.496255 76.534178
78.316192 -39.914920
-135.560484 28.309008
-152.060206 76.376351
78.523860 -39.746949
-135.469396 27.714403
-151.673167 76.388197
78.720291 -39.438276
-135.499587 27.247649
-151.325639 76.536827
78.907531 -38.979761
-135.630146 26.885287
-151.019776 76.778131
79.082213 -38.358934
-135.840874 26.584355
-150.775071 77.061176
79.232402 -37.574084
-136.121010 26.298726
-150.633255 77.318432
79.338566 -36.638933
-136.476056 25.988902
-150.648483 77.467245
79.381339 -35.576889
-136.924710 25.628162
-150.837373 77.467906
79.351492 -34.415836
-137.487814 25.213596
-151.145005 77.361016
79.257826 -33.188626
-138.177993 24.768938
-151.492062 77.199513
79.131693 -31.933979
-138.996849 24.337936
-151.812334 77.004981
79.026619 -30.692662
-139.937179 23.963790
-152.058082 76.771224
79.009340 -29.501580
-140.983152 23.669487
-152.199265 76.476207
79.140453 -28.390177
-142.108728 23.450118
-152.227434 76.091153
79.452892 -27.381225
-143.278735 23.273195
-152.166285 75.582958
79.945743 -26.491864
-144.456795 23.086624
-152.082444 74.909597
80.598313 -25.730269
-145.620126 22.840332
-152.064357 74.036405
81.388049 -25.092056
-146.772205 22.515423
-152.140621 73.000199
82.299020 -24.563902
-147.938510 22.132245
-152.258336 71.910023
83.321781 -24.135509
-149.142597 21.747768
-152.354118 70.870698
84.449724 -23.806343
-150.384850 21.441211
-152.387829 69.951915
85.674563 -23.579707
-151.643283 21.277677
-152.339409 69.193643
86.980583 -23.457544
-152.885110 21.283906
-152.202634 68.614595
88.337014 -23.441004
-154.075885 21.446034
-151.986661 68.212915
89.693422 -23.528436
-155.184742 21.717209
-151.726404 67.958001
90.984503 -23.706583
-156.189080 22.029158
-151.489743 67.786066
92.142695 -23.943823
-157.081207 22.303578
-151.338653 67.638749
93.111649 -24.194976
-157.873676 22.458648
-151.246502 67.542514
93.854885 -24.417522
-158.591666 22.437499
-151.124325 67.581084
94.358056 -24.588590
-159.250807 22.246068
-150.903791 67.809360
94.626596 -24.705824
-159.846954 21.939567
-150.552460 68.235472
94.681388 -24.778249
-160.365520 21.577854
-150.059408 68.837336
94.554324 -24.825203
-160.790617 21.199489
-149.426241 69.574887
94.284706 -24.880223
-161.108337 20.818893
-148.668546 70.390496
93.915114 -24.983963
-161.309001 20.432985
-147.825907 71.203129
93.485149 -25.163977
-161.391205 20.025210
-146.967195 71.912070
93.024759 -25.416842
-161.367170 19.551478
-146.150338 72.451377
92.550804 -25.707056
-161.262947 18.922467
-145.356287 72.864863
92.066656 -25.984372
-161.102696 18.050143
-144.527440 73.257940
91.563319 -26.204709
-160.887615 16.913392
-143.628789 73.717480
91.022512 -26.335944
-160.602503 15.560702
-142.650599 74.293917
90.423305 -26.357830
-160.238881 14.070266
-141.595336 75.005130
89.751557 -26.269117
-159.804140 12.518855
-140.472415 75.839864
89.006957 -26.091278
-159.318844 10.970359
-139.300972 76.756809
88.202404 -25.859258
-158.813033 9.471560
-138.114270 77.678280
87.357488 -25.604460
-158.324516 8.041888
-136.946917 78.499590
86.489908 -25.338736
-157.896629 6.655301
-135.786552 79.161579
85.609194 -25.047720
-157.568790 5.251257
-134.568071 79.709763
84.715154 -24.698886
-157.356902 3.786461
-133.247511 80.228832
83.801636 -24.256931
-157.243873 2.271999
-131.830359 80.785700
82.864938 -23.695621
-157.201415 0.768362
-130.353954 81.419303
81.914449 -23.009300
-157.215210 -0.643002
-128.867276 82.141580
80.977864 -22.222613
-157.287579 -1.886282
-127.416523 82.938825
80.096218 -21.387728
-157.429259 -2.911547
-126.031713 83.766761
79.313284 -20.569849
-157.654164 -3.709506
-124.709840 84.544047
78.666180 -19.829461
-157.979875 -4.311879
-123.411737 85.179356
78.177774 -19.205253
-158.428092 -4.757900
-122.113090 85.645689
77.850330 -18.701991
-159.015336 -5.069688
-120.847564 85.980677
77.663272 -18.292398
-159.729759 -5.257594
-119.677189 86.226597
77.578987 -17.932586
-160.521042 -5.319207
-118.665718 86.415566
77.553785 -17.580312
-161.326506 -5.245448
-117.868724 86.573156
77.546336 -17.211485
-162.102391 -5.025036
-117.321892 86.715447
77.519202 -16.823363
-162.833081 -4.649677
-117.025553 86.840414
77.439006 -16.423194
-163.523569 -4.132392
-116.928313 86.918128
79.063024 -18.634533
-161.227589 -2.743742
-117.091229 86.479080
78.805029 -18.407627
-161.862609 -2.033667
-117.192003 86.260553
78.461555 -18.114406
-162.534971 -1.339108
-117.240677 85.868432
78.054457 -17.749812
-163.242691 -0.670371
-117.246854 85.325128
77.598400 -17.302898
-163.956441 -0.037456
-117.213044 84.647628
77.089026 -16.757500
-164.617599 0.541278
-117.123453 83.847198
76.508222 -16.100420
-165.155419 1.039318
-116.965552 82.944112
75.841050 -15.331718
-165.508576 1.426180
-116.738234 81.967415
75.090172 -14.469434
-165.640775 1.676887
-116.443288 80.942861
74.281201 -13.548278
-165.545930 1.772311
-116.068621 79.879086
73.462111 -12.615111
-165.243990 1.688487
-115.581068 78.761525
72.700209 -11.724639
-164.772191 1.405610
-114.962536 77.576661
72.076426 -10.937341
-164.174433 0.935041
-114.258860 76.351700
71.674144 -10.320670
-163.485695 0.307922
-113.538938 75.138501
71.560255 -9.945704
-162.717103 -0.440078
-112.843565 73.986599
71.766200 -9.870903
-161.856669 -1.272699
-112.187366 72.945237
72.282947 -10.124380
-160.883777 -2.165208
-111.577244 72.067088
73.072593 -10.703316
-159.782425 -3.111447
-111.021973 71.404383
74.083949 -11.585293
-158.550978 -4.116926
-110.525366 70.994587
75.262464 -12.737033
-157.210846 -5.187256
-110.068268 70.838318
76.555017 -14.117196
-155.808430 -6.324251
-109.600661 70.888253
77.912794 -15.678938
-154.405782 -7.515246
-109.080794 71.087870
79.292824 -17.377606
-153.064115 -8.715579
-108.525456 71.435934
80.658260 -19.183195
-151.824894 -9.864695
-107.972706 71.967199
81.978364 -21.084991
-150.698392 -10.903257
-107.435235 72.706168
83.226753 -23.074630
-149.671123 -11.783925
-106.899434 73.652815
84.375047 -25.117491
-148.722444 -12.486381
-106.342213 74.787647
85.386551 -27.138907
-147.834431 -13.026400
-105.745616 76.082415
86.218248 -29.036755
-146.995828 -13.453386
-105.099591 77.499573
86.829026 -30.705584
-146.208034 -13.835808
-104.394657 78.977576
87.186184 -32.055082
-145.492915 -14.233864
-103.628191 80.438322
87.267704 -33.020495
-144.892339 -14.667626
-102.837658 81.856307
87.063625 -33.570667
-144.453133 -15.120552
-102.092046 83.277355
86.579576 -33.715723
-144.204069 -15.565045
-101.443097 84.740035
85.840255 -33.508052
-144.142067 -15.967974
-100.910617 86.235268
84.886824 -33.029431
-144.238384 -16.299186
-100.489204 87.712779
83.764604 -32.365482
-144.452427 -16.547174
-100.156834 89.101052
82.506358 -31.578070
-144.739376 -16.728495
-99.882312 90.323974
81.125093 -30.693025
-145.053551 -16.888944
-99.630417 91.307366
79.622767 -29.710250
-145.354317 -17.094964
-99.364074 91.984120
78.004731 -28.622519
-145.616584 -17.405471
-99.055053 92.336936
76.291657 -27.431370
-145.838989 -17.838822
-98.701048 92.451028
74.528120 -26.160390
-146.037519 -18.376153
-98.313357 92.451661
72.785270 -24.865915
-146.223631 -18.976202
-97.897493 92.423723
71.153468 -23.637834
-146.385913 -19.581137
-97.449778 92.403529
69.728212 -22.586530
-146.492303 -20.129499
-96.959498 92.396960
68.594766 -21.821039
-146.504079 -20.574713
-96.409090 92.388900
67.811378 -21.422636
-146.385919 -20.898988
-95.770294 92.341258
67.392928 -21.418676
-146.109201 -21.122279
-94.996733 92.188692
67.306570 -21.773409
-145.653092 -21.299035
-94.031529 91.863072
67.488430 -22.407231
-145.008350 -21.483619
-92.866260 91.376255
67.870765 -23.230059
-144.185190 -21.696553
-91.582505 90.838417
68.400345 -24.167525
-143.216521 -21.926692
-90.299353 90.361312
69.040408 -25.172848
-142.144426 -22.133742
-89.125182 90.012388
69.764427 -26.227415
-140.999686 -22.252109
-88.142282 89.826260
70.552680 -27.332887
-139.798848 -22.211182
-87.399332 89.816506
71.393296 -28.501285
-138.555975 -21.964101
-86.899796 89.972174
72.281759 -29.747406
-137.289387 -21.508509
-86.585089 90.245002
73.211591 -31.076873
-136.018432 -20.894072
-86.328245 90.544785
74.158150 -32.469690
-134.755526 -20.204404
-85.992647 90.784968
75.072392 -33.878375
-133.499307 -19.516842
-85.551641 90.968904
75.894066 -35.249853
-132.235421 -18.900507
-85.070999 91.165722
76.569211 -36.547626
-130.948291 -18.422337
-84.606172 91.426243
77.059074 -37.755301
-129.635899 -18.122439
-84.171944 91.764586
77.343322 -38.868574
-128.313458 -17.999316
-83.752254 92.172522
77.422501 -39.887182
-127.005828 -18.022916
-83.310840 92.628766
77.320164 -40.811512
-125.738625 -18.160988
-82.792470 93.096208
77.082313 -41.644442
-124.531769 -18.401692
-82.115130 93.510204
76.770059 -42.393466
-123.394479 -18.760961
-81.177609 93.780494
76.442335 -43.065712
-122.320835 -19.264636
-79.931207 93.855880
76.134736 -43.656773
-121.286952 -19.931854
-78.441741 93.790094
75.851792 -44.146413
-120.253023 -20.792279
-76.822273 93.680519
75.579243 -44.507685
-119.173982 -21.890351
-75.175942 93.607747
75.301300 -44.717982
-118.019613 -23.262816
-73.590998 93.630235
75.009704 -44.763659
-116.793573 -24.912757
-72.140400 93.786650
74.705345 -44.642050
-115.536655 -26.797154
-70.873219 94.090416
74.397755 -44.365373
-114.315020 -28.830353
-69.800028 94.517776
74.104638 -43.962694
-113.202663 -30.907796
-68.880538 94.997922
73.849559 -43.478152
-112.265022 -32.932516
-68.047662 95.441138
73.654195 -42.966712
-111.549048 -34.813844
-67.281475 95.821094
73.524990 -42.481944
-111.079388 -36.471435
-66.613942 96.180432
73.441732 -42.056142
-110.857238 -37.858095
-66.068428 96.557619
73.359565 -41.689816
-110.861742 -38.968762
-65.648652 96.968398
73.225527 -41.360634
-111.059303 -39.831979
-65.353151 97.420363
72.996450 -41.038993
-111.422801 -40.487407
-65.177822 97.916776
72.648648 -40.699755
-111.948959 -40.958034
-65.105953 98.446025
72.179567 -40.331655
-112.654354 -41.234898
-65.097028 98.966920
71.604717 -39.943758
-113.552668 -41.284565
-65.091289 99.409666
70.952594 -39.565747
-114.635901 -41.064833
-65.054690 99.729964
70.260610 -39.245053
-115.870368 -40.536773
-65.020243 99.968039
69.571449 -39.037932
-117.202524 -39.688364
-65.041617 100.186847
68.922140 -38.987601
-118.566789 -38.548062
-65.146112 100.404490
68.325195 -39.096846
-119.892067 -37.182718
-65.336671 100.602754
67.759143 -39.319024
-121.107870 -35.691525
-65.609185 100.757127
67.178494 -39.575381
-122.153291 -34.194956
-65.961020 100.850224
66.529891 -39.780142
-122.988880 -32.810855
-66.384679 100.862740
65.762830 -39.860965
-123.602648 -31.617718
-66.856043 100.756111
64.837213 -39.775566
-124.001380 -30.627157
-67.341781 100.489657
63.733373 -39.521315
-124.196490 -29.799089
-67.831530 100.093414
62.463932 -39.136029
-124.197051 -29.088724
-68.331876 99.659390
59.954069 -38.337770
-125.024645 -24.491411
-71.443485 97.515140
58.486095 -38.001076
-124.498256 -24.167622
-71.774036 97.059985
57.035907 -37.740441
-123.806269 -23.960335
-72.045849 96.608100
55.660764 -37.598155
-122.942076 -23.910086
-72.217845 96.150445
54.400055 -37.588101
-121.891173 -24.074861
-72.259981 95.678353
53.280010 -37.707275
-120.634569 -24.515848
-72.162265 95.187935
52.320205 -37.950621
-119.162529 -25.260182
-71.933132 94.673270
51.539113 -38.321343
-117.493862 -26.266115
-71.591690 94.122636
50.960240 -38.833574
-115.682592 -27.434771
-71.167652 93.546701
50.616507 -39.509680
-113.805080 -28.654686
-70.706461 93.011508
50.547702 -40.374861
-111.940825 -29.831573
-70.258693 92.598971
50.789882 -41.448824
-110.157688 -30.899093
-69.864097 92.357854
51.358866 -42.733641
-108.502056 -31.823549
-69.545652 92.301425
52.232620 -44.199407
-106.991432 -32.607900
-69.311111 92.420095
53.343350 -45.777108
-105.609191 -33.294928
-69.159050 92.690333
54.589567 -47.369371
-104.305421 -33.961876
-69.086355 93.078388
55.862596 -48.875136
-103.012337 -34.692327
-69.091435 93.540478
57.072285 -50.213320
-101.675444 -35.529274
-69.174251 94.036752
58.161862 -51.334138
-100.279469 -36.450833
-69.341382 94.574308
59.110197 -52.218385
-98.848511 -37.390242
-69.601732 95.206672
59.925773 -52.871747
-97.428445 -38.271943
-69.946509 95.966335
60.637757 -53.318172
-96.069969 -39.036041
-70.339747 96.832594
61.285611 -53.591715
-94.818941 -39.647687
-70.722989 97.744670
61.905367 -53.724306
-93.709987 -40.099792
-71.025241 98.621044
62.514012 -53.730973
-92.759360 -40.415367
-71.174773 99.370915
63.102014 -53.602978
-91.959421 -40.645733
-71.113071 99.901420
63.641317 -53.317524
-91.285354 -40.852366
-70.811263 100.134160
64.101410 -52.857002
-90.719786 -41.071027
-70.283972 100.048309
64.459994 -52.221646
-90.278465 -41.287371
-69.585348 99.713016
64.704854 -51.430304
-90.016190 -41.441968
-68.785974 99.237947
64.832313 -50.515561
-90.008104 -41.454569
-67.953404 98.706920
64.847383 -49.519324
-90.316995 -41.255531
-67.143023 98.162484
64.765624 -48.489843
-90.967114 -40.809735
-66.394274 97.617120
64.613460 -47.478006
-91.933655 -40.126710
-65.730418 97.061875
64.422395 -46.530021
-93.143830 -39.261098
-65.161636 96.467935
64.216198 -45.676777
-94.486976 -38.304237
-64.690506 95.789559
63.998993 -44.927626
-95.837390 -37.361941
-64.313509 94.987342
63.755475 -44.275865
-97.084521 -36.526952
-64.012066 94.076346
63.463118 -43.710611
-98.148278 -35.866732
-63.753295 93.132432
63.105879 -43.225523
-98.981894 -35.416853
-63.510474 92.239092
62.682772 -42.822875
-99.579727 -35.167472
-63.272837 91.454189
62.211565 -42.515230
-99.972137 -35.068204
-63.039439 90.808289
61.729383 -42.326364
-100.200604 -35.057577
-62.810182 90.306509
61.289968 -42.291364
-100.295545 -35.089801
-62.579521 89.924387
60.955970 -42.454227
-100.268142 -35.145235
-62.331774 89.602472
60.784951 -42.860350
-100.113529 -35.228166
-62.036693 89.254114
60.812856 -43.544215
-99.823501 -35.353899
-61.649740 88.807134
61.045047 -44.518734
-99.400609 -35.529962
-61.127320 88.247948
61.460803 -45.772977
-98.856342 -35.751771
-60.449252 87.601821
62.024781 -47.276536
-98.201794 -36.012486
-59.630247 86.899733
62.696047 -48.984403
-97.457732 -36.295344
-58.718529 86.177410
63.431827 -50.840088
-96.674362 -36.554035
-57.782966 85.479350
64.188869 -52.779231
-95.925244 -36.719830
-56.894258 84.849540
64.924828 -54.736359
-95.276748 -36.735505
-56.108226 84.314814
65.600642 -56.654704
-94.764500 -36.582136
-55.455329 83.873574
66.181914 -58.493417
-94.390308 -36.280571
-54.942201 83.510092
66.635409 -60.223014
-94.136433 -35.864546
-54.569607 83.237314
66.920787 -61.809231
-93.984221 -35.349854
-54.339782 83.099075
66.986288 -63.201933
-93.914365 -34.741111
-54.241148 83.120979
66.775591 -64.340833
-93.891675 -34.063172
-54.245757 83.292192
66.240012 -65.168908
-93.863835 -33.370739
-54.325045 83.586615
65.347174 -65.642187
-93.786347 -32.721888
-54.462826 83.983833
64.085306 -65.735104
-93.652225 -32.145207
-54.650436 84.467412
62.467818 -65.445378
-93.489086 -31.645853
-54.869204 85.008392
60.540804 -64.799483
-93.328087 -31.239565
-55.081650 85.560362
58.389971 -63.854120
-93.183944 -30.956060
-55.257406 86.096763
56.137050 -62.687302
-93.062937 -30.800992
-55.412259 86.653637
53.917859 -61.379726
-92.978862 -30.741016
-55.589612 87.293231
51.849278 -59.996670
-92.947885 -30.733743
-55.820292 88.044367
50.007772 -58.582439
-92.968177 -30.762253
-56.112430 88.886057
48.431088 -57.169800
-93.006568 -30.848388
-56.460701 89.765555
47.132119 -55.792490
-93.004277 -31.044077
-56.858347 90.623001
46.112185 -54.491108
-92.906654 -31.403603
-57.300214 91.402538
45.372997 -53.313639
-92.697302 -31.956050
-57.772911 92.049656
44.927394 -52.314653
-92.397873 -32.699615
-58.257096 92.521545
44.804703 -51.554680
-92.044999 -33.587391
-58.770534 92.833150
45.047049 -51.098777
-91.684027 -34.509897
-59.383218 93.068121
45.696534 -51.009848
-91.367979 -35.326794
-60.160084 93.315618
46.773960 -51.330913
-91.140617 -35.917858
-61.120511 93.620096
48.255430 -52.061467
-91.018671 -36.213611
-62.237457 93.975651
50.063691 -53.146529
-90.984333 -36.206391
-63.449764 94.344805
52.083845 -54.489225
-90.986669 -35.952943
-64.675422 94.675211
54.191878 -55.976705
-90.955705 -35.564732
-65.822925 94.904076
56.279040 -57.504350
-90.833888 -35.170093
-66.806331 94.962421
58.264166 -58.991158
-90.607122 -34.848190
-67.582041 94.809962
60.095416 -60.385582
-90.308158 -34.582209
-68.185864 94.486772
61.746961 -61.662844
-90.000115 -34.287205
-68.696652 94.083901
63.214606 -62.818079
-89.753299 -33.870736
-69.179732 93.673576
64.508020 -63.856979
-89.622712 -33.269108
-69.674888 93.287325
65.635592 -64.781163
-89.636161 -32.456825
-70.203820 92.926320
66.587415 -65.573007
-89.790112 -31.447125
-70.774918 92.571653
67.332800 -66.196716
-90.046983 -30.294639
-71.384784 92.185673
67.836352 -66.619383
-90.334990 -29.096927
-72.023346 91.713323
68.075451 -66.832715
-90.560313 -27.976402
-72.690603 91.105396
68.046632 -66.858795
-90.641480 -27.028380
-73.416485 90.369765
67.763756 -66.740114
-90.551892 -26.271235
-74.249673 89.580960
67.254692 -66.526332
-90.328295 -25.649595
-75.225715 88.826339
66.559263 -66.269610
-90.034192 -25.082835
-76.353216 88.170841
65.727594 -66.025175
-89.721468 -24.510536
-77.614468 87.652048
64.816162 -65.848099
-89.416642 -23.908308
-78.969774 87.279834
66.273518 -66.382128
-87.986874 -23.962317
-82.122861 86.503991
65.446562 -66.542724
-87.734618 -23.367095
-83.340675 86.368325
64.656184 -66.824766
-87.451513 -22.826331
-84.480824 86.258759
63.912424 -67.203606
-87.092734 -22.418887
-85.528202 86.117408
63.231673 -67.654320
-86.616740 -22.225186
-86.471933 85.937187
62.637979 -68.153725
-86.014488 -22.289962
-87.295538 85.768672
62.158630 -68.677403
-85.330047 -22.582013
-87.992933 85.675951
61.819500 -69.201285
-84.644316 -23.006032
-88.577917 85.702829
61.643289 -69.707900
-84.040420 -23.455661
-89.078570 85.866110
61.649331 -70.191070
-83.582365 -23.848194
-89.529112 86.157974
61.850195 -70.654328
-83.309287 -24.131027
-89.966866 86.545256
62.240662 -71.100269
-83.235810 -24.278739
-90.433000 86.967752
62.785955 -71.518045
-83.353347 -24.294813
-90.963177 87.352087
63.424314 -71.882766
-83.632144 -24.220029
-91.552148 87.655924
64.083947 -72.165493
-84.027358 -24.126751
-92.134487 87.892437
64.699545 -72.340429
-84.492685 -24.076752
-92.626079 88.095124
65.220311 -72.386864
-84.999800 -24.070319
-92.965135 88.284504
65.612399 -72.292565
-85.550597 -24.043855
-93.119582 88.463526
65.861029 -72.059676
-86.166805 -23.913401
-93.080053 88.624090
65.974511 -71.710684
-86.867547 -23.615519
-92.854703 88.749494
65.985752 -71.289860
-87.656017 -23.124109
-92.470364 88.811206
65.943442 -70.853446
-88.518414 -22.452025
-91.972312 88.767396
65.891301 -70.448288
-89.427883 -21.648748
-91.405428 88.579660
65.849228 -70.092831
-90.346664 -20.794846
-90.779925 88.251164
65.812184 -69.776637
-91.223385 -19.985015
-90.076056 87.833624
65.762590 -69.476730
-91.989429 -19.296469
-89.285283 87.386031
65.681436 -69.174781
-92.568398 -18.766526
-88.430402 86.946620
65.554837 -68.865335
-92.905998 -18.393392
-87.562787 86.536638
65.380940 -68.558922
-92.996621 -18.141153
-86.750595 86.171140
65.179111 -68.285321
-92.877547 -17.956507
-86.064743 85.856918
64.995968 -68.094944
-92.601509 -17.796435
-85.567331 85.580302
64.901086 -68.053131
-92.215327 -17.647351
-85.301240 85.302707
64.969409 -68.224145
-91.750616 -17.526795
-85.276715 84.992034
65.254773 -68.648139
-91.220257 -17.468053
-85.466521 84.670275
65.769382 -69.326559
-90.618181 -17.497390
-85.820313 84.390767
66.484789 -70.229641
-89.923681 -17.613156
-86.277004 84.183587
67.350721 -71.313991
-89.106474 -17.794194
-86.770689 84.042415
68.316039 -72.535086
-88.135033 -18.026308
-87.239510 83.941157
69.344668 -73.856265
-87.001173 -18.295744
-87.634903 83.848873
70.425173 -75.255506
-85.745882 -18.565238
-87.922656 83.727813
71.572064 -76.727792
-84.450158 -18.782626
-88.074416 83.522348
72.818562 -78.282061
-83.197976 -18.912613
-88.060585 83.166033
74.203676 -79.934348
-82.046644 -18.946208
-87.860286 82.625006
75.755099 -81.696589
-81.020149 -18.887883
-87.478939 81.921871
77.470386 -83.559360
-80.125689 -18.735584
-86.945933 81.100751
79.307404 -85.477458
-79.371429 -18.468531
-86.300846 80.199112
81.195420 -87.375798
-78.758405 -18.072859
-85.584761 79.246422
83.058942 -89.172426
-78.264669 -17.569728
-84.839152 78.267819
84.835925 -90.798722
-77.849346 -17.011796
-84.110174 77.286138
86.483198 -92.207651
-77.479527 -16.456202
-83.452732 76.320741
87.974474 -93.373872
-77.155733 -15.939706
-82.930521 75.385368
89.297851 -94.292143
-76.903045 -15.478941
-82.617714 74.507981
90.454708 -94.975775
-76.739665 -15.086719
-82.595627 73.765678
91.457819 -95.449839
-76.666482 -14.776876
-82.923872 73.261937
92.324943 -95.734032
-76.688061 -14.541734
-83.613241 73.072125
93.067741 -95.828022
-76.823016 -14.344328
-84.624624 73.223136
93.683217 -95.713899
-77.084276 -14.148178
-85.882061 73.696292
94.155513 -95.370556
-77.460872 -13.942429
-87.289816 74.435391
94.464815 -94.788356
-77.915509 -13.746549
-88.752379 75.354345
94.595447 -93.975818
-78.395559 -13.601086
-90.195280 76.347786
94.541298 -92.959079
-78.854971 -13.546849
-91.575704 77.318864
94.309527 -91.778989
-79.273154 -13.603445
-92.870332 78.225652
93.923108 -90.486703
-79.654219 -13.765094
-94.057326 79.091954
93.421849 -89.135187
-80.020721 -14.000036
-95.117331 79.961051
92.859582 -87.771186
-80.414460 -14.243108
-96.040125 80.852353
92.293350 -86.436524
-80.879214 -14.417897
-96.824657 81.744802
91.764508 -85.169109
-81.433318 -14.474578
-97.475673 82.582851
91.283638 -83.998113
-82.058958 -14.405514
-98.000725 83.289920
90.833376 -82.943584
-82.704655 -14.243474
-98.408886 83.775881
90.385026 -82.020685
-83.292593 -14.054046
-98.709887 83.948524
89.914222 -81.241907
-83.732179 -13.920938
-98.910687 83.751537
89.408672 -80.616234
-83.942912 -13.921490
-99.014924 83.210287
88.869631 -80.147357
-83.879611 -14.098367
-99.032677 82.418813
88.310430 -79.832703
-83.547129 -14.436231
-98.985604 81.484695
87.752940 -79.666195
-82.993535 -14.863909
-98.900329 80.487936
87.220545 -79.643715
-82.281755 -15.292637
-98.799625 79.470862
86.726007 -79.761596
-81.464536 -15.653067
-98.697105 78.447721
86.258465 -80.005775
-80.575269 -15.908507
-98.595044 77.407562
85.781860 -80.345020
-79.625637 -16.055924
-98.483016 76.309819
85.250122 -80.739727
-78.601965 -16.124435
-98.335407 75.102352
84.626095 -81.157400
-77.461031 -16.169851
-98.112318 73.774584
83.891722 -81.581731
-76.136183 -16.262278
-97.774605 72.376346
83.049286 -82.012512
-74.570463 -16.457220
-97.306244 70.979905
82.118658 -82.459482
-72.773571 -16.746828
-96.726270 69.652796
81.133755 -82.937436
-70.848450 -17.044189
-96.084662 68.451623
80.138986 -83.467278
-68.951551 -17.231370
-95.448335 67.422347
79.184165 -84.075303
-67.237153 -17.212185
-94.885509 66.595597
78.314371 -84.782888
-65.824661 -16.934289
-94.452144 65.974074
77.555329 -85.590586
-64.782422 -16.392136
-94.182007 65.526816
76.904724 -86.471572
-64.116059 -15.620073
-94.086790 65.217621
76.337605 -87.381925
-63.760689 -14.681686
-94.168794 65.051276
75.818204 -88.275933
-63.590642 -13.668032
-94.425383 65.057615
75.308679 -89.112567
-63.470614 -12.676113
-94.844010 65.247884
74.774506 -89.854047
-63.333306 -11.753722
-95.407426 65.617265
74.189861 -90.470460
-63.201941 -10.879682
-96.102145 66.165542
73.543948 -90.951512
-63.140984 -10.003520
-96.916996 66.892984
72.845393 -91.312500
-63.204661 -9.089223
-97.832293 67.776691
72.119337 -91.588699
-63.415242 -8.133996
-98.809993 68.752300
71.393025 -91.818355
-63.760856 -7.165910
-99.796600 69.725299
70.674247 -92.020530
-64.197563 -6.232172
-100.742743 70.624990
68.433733 -90.743493
-66.891829 -4.826242
-100.376266 72.714923
67.509222 -91.079426
-66.970382 -4.211931
-101.216514 73.722206
66.516798 -91.338304
-66.963380 -3.784936
-101.889579 74.600257
65.415923 -91.474426
-66.805110 -3.604267
-102.368598 75.295308
64.203547 -91.459849
-66.489350 -3.676538
-102.645324 75.770473
62.917043 -91.289851
-66.081162 -3.948281
-102.734824 76.013064
61.623979 -90.983404
-65.699630 -4.324254
-102.669774 76.007911
60.408212 -90.577843
-65.483161 -4.697123
-102.492583 75.723222
59.359797 -90.123811
-65.551332 -4.973107
-102.254886 75.137862
58.564828 -89.679592
-65.978360 -5.086750
-102.015734 74.291125
58.081954 -89.295388
-66.778925 -5.013349
-101.825611 73.271138
57.906092 -88.985007
-67.908010 -4.771870
-101.714421 72.161106
57.957195 -88.709705
-69.286310 -4.406793
-101.691437 71.018783
58.116541 -88.393998
-70.844092 -3.956012
-101.750790 69.886814
58.270268 -87.958147
-72.533873 -3.438834
-101.880909 68.803261
58.326569 -87.343200
-74.311633 -2.863699
-102.076716 67.795996
58.214274 -86.516242
-76.140686 -2.218441
-102.350502 66.877239
57.881262 -85.466155
-78.004798 -1.459946
-102.730624 66.055151
57.300153 -84.203638
-79.895021 -0.541462
-103.235487 65.369971
56.479283 -82.768047
-81.786980 0.546082
-103.847546 64.905093
55.470319 -81.233478
-83.633149 1.763503
-104.523567 64.741331
54.352831 -79.695166
-85.372368 3.038612
-105.217080 64.922385
53.185638 -78.224990
-86.950927 4.294947
-105.889179 65.451565
51.971255 -76.838376
-88.339231 5.481871
-106.511518 66.287263
50.681500 -75.520968
-89.520782 6.576488
-107.068757 67.334269
49.302646 -74.274098
-90.470528 7.566680
-107.562523 68.457554
47.853389 -73.128866
-91.157377 8.448933
-108.010798 69.513102
46.381050 -72.136568
-91.567483 9.233081
-108.432429 70.395058
44.953679 -71.356431
-91.717713 9.934405
-108.830198 71.076600
43.655508 -70.849662
-91.641587 10.564803
-109.199800 71.588235
42.585312 -70.680120
-91.365183 11.124564
-109.543023 71.974395
41.848705 -70.912548
-90.898239 11.599484
-109.865018 72.274729
41.529836 -71.590872
-90.251689 11.979862
-110.167097 72.503411
41.644152 -72.698401
-89.461008 12.284445
-110.443775 72.623835
42.117025 -74.144805
-88.576721 12.550655
-110.684216 72.560507
42.820528 -75.800946
-87.635383 12.805877
-110.875447 72.225912
43.624960 -77.539975
-86.648484 13.052330
-111.002773 71.549255
44.425107 -79.256042
-85.616892 13.269042
-111.046543 70.529507
45.146917 -80.868572
-84.556757 13.436595
-110.989966 69.256118
45.748164 -82.324112
-83.507867 13.560748
-110.833378 67.862580
46.217820 -83.599247
-82.514689 13.661667
-110.596287 66.483378
46.573763 -84.699182
-81.613272 13.759370
-110.311285 65.228548
46.855922 -85.644183
-80.848303 13.887897
-110.017849 64.162993
47.107064 -86.446644
-80.285805 14.106551
-109.757790 63.304238
47.336762 -87.087936
-79.989198 14.476599
-109.571973 62.626113
47.499080 -87.509047
-79.990807 15.033884
-109.496528 62.062640
47.517931 -87.633798
-80.281328 15.771531
-109.555166 61.553221
47.329160 -87.402170
-80.812984 16.633972
-109.753144 61.102718
46.899880 -86.786657
-81.513851 17.539544
-110.085926 60.756852
46.226956 -85.794496
-82.311385 18.416435
-110.552229 60.552522
45.329738 -84.464559
-83.153128 19.225577
-111.156639 60.505353
44.246538 -82.858524
-84.019842 19.968936
-111.903246 60.608677
43.037511 -81.049325
-84.933986 20.691319
-112.787819 60.835436
41.785933 -79.120206
-85.940105 21.458237
-113.795093 61.136614
40.579956 -77.160186
-87.067287 22.320632
-114.902327 61.435015
39.470448 -75.235509
-88.311515 23.295423
-116.080076 61.644251
38.443959 -73.365525
-89.636960 24.354824
-117.279435 61.724967
37.445163 -71.535489
-90.981220 25.424112
-118.426165 61.698097
36.415527 -69.725631
-92.260651 26.394871
-119.440100 61.590696
35.314526 -67.930270
-93.382658 27.148567
-120.256200 61.405971
34.129316 -66.164580
-94.274408 27.594673
-120.837359 61.136576
32.882815 -64.462179
-94.919429 27.712375
-121.180335 60.791177
31.638067 -62.871843
-95.365788 27.557251
-121.314936 60.391141
30.495253 -61.462505
-95.690920 27.225690
-121.299096 59.940888
29.579464 -60.324394
-95.963329 26.817379
-121.208720 59.415081
29.007943 -59.547819
-96.227366 26.411295
-121.114732 58.792465
28.832061 -59.177495
-96.502365 26.051150
-121.058696 58.106898
28.999780 -59.181380
-96.783485 25.750917
-121.057936 57.423092
29.388527 -59.474414
-97.041063 25.506363
-121.122934 56.776974
29.869719 -59.968154
-97.222134 25.298063
-121.263098 56.162715
30.348895 -60.600986
-97.263333 25.098398
-121.487491 55.564996
30.773070 -61.337267
-97.123879 24.895382
-121.807862 54.989427
31.120816 -62.149411
-96.820860 24.720197
-122.242077 54.447545
31.392706 -63.010752
-96.426689 24.646468
-122.813135 53.933599
31.609945 -63.905948
-96.031637 24.758207
-123.538541 53.435533
31.814761 -64.839509
-95.712173 25.117371
-124.410432 52.973786
32.054277 -65.825029
-95.519578 25.754182
-125.390089 52.600504
32.340351 -66.854882
-95.478809 26.671367
-126.424192 52.354351
32.623942 -67.882524
-95.588766 27.845303
-127.458452 52.237956
32.827105 -68.847909
-95.821604 29.223562
-128.443542 52.230557
32.892435 -69.713772
-96.124447 30.725396
-129.340431 52.313528
32.799770 -70.472108
-96.431108 32.254270
-130.129270 52.470503
32.558122 -71.125119
-96.687674 33.726129
-130.818683 52.673603
32.195742 -71.667760
-96.876634 35.096630
-131.443318 52.895367
31.756860 -72.089352
-97.017465 36.359075
-132.039219 53.146547
31.304097 -72.386527
-97.147046 37.518911
-132.623028 53.490347
30.920175 -72.572224
-97.299479 38.578403
-133.200585 53.999100
30.696756 -72.672412
-97.495251 39.534080
-133.778008 54.715613
30.702916 -72.709413
-97.737523 40.376368
-134.361036 55.649651
30.953554 -72.686808
-98.010480 41.089149
-134.951302 56.779662
31.412518 -72.596431
-98.277857 41.649612
-135.546034 58.035376
32.021414 -72.435672
-98.486788 42.031688
-136.143429 59.291743
32.722490 -72.208920
-98.587389 42.217500
-136.748365 60.399348
33.468179 -71.915049
-98.565609 42.209662
-137.363450 61.243265
34.224995 -71.546393
-98.459446 42.033332
-137.966997 61.801130
34.977382 -71.102692
-98.344328 41.741013
-138.517688 62.122669
35.731359 -70.602163
-98.304322 41.409682
-138.975875 62.272777
36.511754 -70.082176
-98.407333 41.120222
-139.310186 62.311509
37.345727 -69.589329
-98.691890 40.936967
-139.495831 62.288242
38.234232 -69.160068
-99.163141 40.896431
-139.514940 62.215509
46.412207 -70.643649
-99.171793 35.865660
-135.598312 63.148941
47.481337 -70.218516
-100.063545 36.021601
-135.230523 63.132004
48.358100 -69.771801
-101.056013 36.338425
-134.684900 62.887602
49.015755 -69.262185
-102.125204 36.787054
-133.973467 62.383745
49.451737 -68.664542
-103.238035 37.317276
-133.099826 61.659560
49.681955 -67.976961
-104.363400 37.887360
-132.080240 60.803883
49.736558 -67.222296
-105.485280 38.489751
-130.959948 59.914942
49.657474 -66.445608
-106.594982 39.137495
-129.808475 59.072436
49.491049 -65.703098
-107.673162 39.834083
-128.706490 58.326229
49.269962 -65.039533
-108.682163 40.560395
-127.733799 57.697546
48.995510 -64.464993
-109.575508 41.284695
-126.959644 57.178962
48.640284 -63.950829
-110.318603 41.983251
-126.433027 56.735140
48.167894 -63.447512
-110.900706 42.646554
-126.170280 56.325522
47.549915 -62.908437
-111.324624 43.260990
-126.146085 55.945575
46.772553 -62.304876
-111.591760 43.794597
-126.303181 55.629320
45.839733 -61.633396
-111.700055 44.205569
-126.573323 55.415808
44.777374 -60.919133
-111.655036 44.464175
-126.892614 55.331094
43.638030 -60.215804
-111.477230 44.566722
-127.207307 55.386750
42.499797 -59.600424
-111.192064 44.527765
-127.474021 55.578287
41.452221 -59.157797
-110.814121 44.363854
-127.659183 55.877974
40.568213 -58.952774
-110.348618 44.091469
-127.739847 56.230147
39.878394 -59.003933
-109.811766 43.738008
-127.703298 56.563255
39.371362 -59.283667
-109.239897 43.341129
-127.544616 56.822417
39.016926 -59.743177
-108.672975 42.932637
-127.266548 56.986586
38.789901 -60.336374
-108.135564 42.525762
-126.881057 57.046066
38.683016 -61.030779
-107.630633 42.112841
-126.408930 56.984843
38.709331 -61.808358
-107.145789 41.674084
-125.880128 56.791449
38.897797 -62.662627
-106.665638 41.193639
-125.334713 56.474438
39.287554 -63.596989
-106.178393 40.669190
-124.819275 56.058260
39.921339 -64.622185
-105.674214 40.107614
-124.378597 55.566610
40.831223 -65.743467
-105.153304 39.521890
-124.047686 55.013080
42.012675 -66.935516
-104.646647 38.940191
-123.851841 54.414695
43.402770 -68.126754
-104.217697 38.410175
-123.812853 53.813783
44.891056 -69.214840
-103.937152 37.986018
-123.947826 53.265373
46.358678 -70.101312
-103.858346 37.710326
-124.259464 52.806717
47.711523 -70.717689
-104.006081 37.602079
-124.729531 52.451788
48.890571 -71.032424
-104.376550 37.652927
-125.320122 52.202718
49.868403 -71.046424
-104.947311 37.835483
-125.981656 52.054247
50.644179 -70.786321
-105.694366 38.121742
-126.663480 51.993070
51.241482 -70.297577
-106.607877 38.498321
-127.321905 51.999892
51.706169 -69.633915
-107.703010 38.970137
-127.924019 52.063633
52.097013 -68.843127
-109.020836 39.553475
-128.446288 52.204641
52.465830 -67.955322
-110.604870 40.256526
-128.869321 52.467174
52.839129 -66.978406
-112.469222 41.061758
-129.178054 52.887054
53.219442 -65.906498
-114.584541 41.923879
-129.366444 53.478644
53.601727 -64.736580
-116.880895 42.777625
-129.439312 54.237782
53.986129 -63.479400
-119.257722 43.546848
-129.409838 55.138891
54.381052 -62.159778
-121.598668 44.155041
-129.297037 56.129847
54.802202 -60.811975
-123.793356 44.541956
-129.125986 57.138764
55.272360 -59.475475
-125.763316 44.683916
-128.927840 58.097992
55.822843 -58.193911
-127.476722 44.599089
-128.732483 58.981759
56.493321 -57.016327
-128.938983 44.330825
-128.557579 59.821888
57.322959 -55.993878
-130.169457 43.928462
-128.405444 60.674506
58.329377 -55.163793
-131.185920 43.434000
-128.264895 61.582945
59.488514 -54.529551
-132.001867 42.875354
-128.113304 62.561796
60.737266 -54.058717
-132.629065 42.266105
-127.919665 63.591090
61.997837 -53.700835
-133.078732 41.608007
-127.649142 64.618525
63.202408 -53.407603
-133.360023 40.893464
-127.268482 65.565317
64.305972 -53.144323
-133.477781 40.106761
-126.751352 66.336803
65.289817 -52.894988
-133.433422 39.224212
-126.081487 66.857469
66.160665 -52.665042
-133.232864 38.224924
-125.253516 67.121713
66.947110 -52.483056
-132.896101 37.126515
-124.279173 67.193854
67.691869 -52.397115
-132.457654 36.005398
-123.192775 67.159833
68.438349 -52.461310
-131.958169 34.971091
-122.045892 67.086649
69.214097 -52.713104
-131.437847 34.129721
-120.896770 66.998608
70.021280 -53.155052
-130.934537 33.563135
-119.801356 66.875642
70.842728 -53.755327
-130.482213 33.321156
-118.807503 66.666103
71.656758 -54.462759
-130.105899 33.418081
-117.950978 66.297319
72.447767 -55.221471
-129.813386 33.827317
-117.251477 65.693608
73.208426 -55.979058
-129.589727 34.475628
-116.709357 64.816804
73.936431 -56.691137
-129.402987 35.258130
-116.311358 63.697075
74.629983 -57.325668
-129.224012 36.083182
-116.046628 62.418277
75.285560 -57.867164
-129.048084 36.910214
-115.917543 61.085635
75.897984 -58.316803
-128.899213 37.750916
-115.937171 59.794691
76.457819 -58.683701
-128.814896 38.642250
-116.119194 58.614746
76.944212 -58.968882
-128.829024 39.619958
-116.468538 57.589511
77.321103 -59.154004
-128.964211 40.706169
-116.976495 56.735509
77.545365 -59.205477
-129.231337 41.904970
-117.619898 56.040630
77.581276 -59.088345
-129.631458 43.195669
-118.363038 55.483625
77.410102 -58.778320
-130.157762 44.526693
-119.162882 55.067453
77.032326 -58.268885
-130.797140 45.826131
-119.975372 54.818791
76.467101 -57.575501
-131.531844 47.024232
-120.760874 54.759889
75.752485 -56.737244
-132.343459 48.073175
-121.492337 54.896226
74.946029 -55.814651
-133.220430 48.962616
-122.161357 55.219334
74.121077 -54.881496
-134.161390 49.722324
-122.774541 55.708360
73.354652 -54.008447
-135.167307 50.402812
-123.342976 56.322660
72.710097 -53.243120
-136.229923 51.048200
-123.873810 56.995453
72.227482 -52.601342
-137.325585 51.678007
-124.368610 57.646631
71.927969 -52.077516
-138.415096 52.282208
-124.828482 58.214953
71.823246 -51.662544
-139.447893 52.829386
-125.257358 58.670992
71.921202 -51.355543
-140.369888 53.278973
-125.655815 58.994453
72.227059 -51.165683
-141.131234 53.585950
-126.015321 59.155509
72.741389 -51.107359
-141.690330 53.699963
-126.320298 59.119292
73.457697 -51.193732
-142.020039 53.573691
-126.554616 58.864980
74.361504 -51.432124
-142.120751 53.184439
-126.704592 58.399063
75.429668 -51.819827
-142.028591 52.548646
-126.753739 57.749717
76.624997 -52.335195
-141.806641 51.712925
-126.675420 56.953622
77.886410 -52.924562
-141.526679 50.735475
-126.439024 56.054516
79.127411 -53.500339
-141.254799 49.675370
-126.029360 55.107562
80.253879 -53.962065
-141.045378 48.585696
-125.453115 54.165718
80.220160 -56.807717
-138.352497 47.824248
-126.195517 52.812087
80.911757 -56.912589
-138.258844 46.789615
-125.373725 51.895435
81.337640 -56.707029
-138.333258 45.812377
-124.457634 51.060291
81.533869 -56.209873
-138.575518 44.895106
-123.462738 50.321909
81.559937 -55.464077
-138.968227 44.033957
-122.402476 49.691185
81.490652 -54.531596
-139.487758 43.237147
-121.303371 49.195464
81.407144 -53.487335
-140.113925 42.542595
-120.226255 48.891255
81.382454 -52.405601
-140.826582 42.004573
-119.262661 48.844491
81.462524 -51.338601
-141.598635 41.659113
-118.498147 49.088081
81.656641 -50.303446
-142.396394 41.503499
-117.982895 49.604644
81.949922 -49.293882
-143.186433 41.499796
-117.725630 50.353729
82.323686 -48.303963
-143.941640 41.595027
-117.698484 51.294285
82.765643 -47.342371
-144.640440 41.740986
-117.841826 52.364027
83.269748 -46.431399
-145.261680 41.892729
-118.068300 53.465710
83.833719 -45.598501
-145.783469 41.997507
-118.277059 54.486866
84.458377 -44.870646
-146.190226 42.003514
-118.389860 55.341465
85.148471 -44.274109
-146.484927 41.885940
-118.385979 56.001795
85.912280 -43.835394
-146.695002 41.657617
-118.292420 56.484747
86.757022 -43.576322
-146.864104 41.349845
-118.148977 56.817349
87.681137 -43.501391
-147.039704 40.985617
-117.987763 57.028296
88.671756 -43.588949
-147.265903 40.569804
-117.828579 57.156629
89.710241 -43.799167
-147.577059 40.101173
-117.677474 57.238573
90.779155 -44.091450
-147.988658 39.591335
-117.523991 57.286780
91.865215 -44.432371
-148.493533 39.064396
-117.340458 57.284271
92.959680 -44.792989
-149.066962 38.538545
-117.093272 57.195462
94.057949 -45.147315
-149.673838 38.012452
-116.768244 56.996734
95.158450 -45.476230
-150.277794 37.469267
-116.386831 56.703387
96.260184 -45.773114
-150.855537 36.899336
-115.998357 56.367199
97.359229 -46.043835
-151.409712 36.320180
-115.662349 56.058976
98.444668 -46.294924
-151.968372 35.768073
-115.430576 55.850984
99.493399 -46.515636
-152.572035 35.276731
-115.335323 55.794870
100.467549 -46.673345
-153.255058 34.876032
-115.385985 55.901934
101.319746 -46.727993
-154.030094 34.606246
-115.570845 56.139846
102.003016 -46.644817
-154.889818 34.513654
-115.862534 56.444740
102.478085 -46.396699
-155.819344 34.625610
-116.228414 56.747350
102.715942 -45.965022
-156.802095 34.929589
-116.639144 56.996622
102.698060 -45.344270
-157.819047 35.369870
-117.067702 57.161917
102.417902 -44.548856
-158.850147 35.861223
-117.491526 57.233449
101.885421 -43.616978
-159.883110 36.315619
-117.902600 57.226157
101.131390 -42.606411
-160.924021 36.671993
-118.309462 57.164206
100.203214 -41.578844
-161.995054 36.908815
-118.725703 57.064481
99.147064 -40.576131
-163.113322 37.040987
-119.156938 56.933230
97.991548 -39.606231
-164.268389 37.113919
-119.595916 56.764528
96.751415 -38.652392
-165.421425 37.184941
-120.027862 56.547179
95.442060 -37.694165
-166.520599 37.296251
-120.441885 56.284441
94.088095 -36.723826
-167.513778 37.462063
-120.832263 56.001400
92.724527 -35.753644
-168.354435 37.671574
-121.185577 55.726142
91.396199 -34.815989
-169.005133 37.893348
-121.475441 55.471562
90.157677 -33.958593
-169.442857 38.080336
-121.674240 55.231727
89.071379 -33.237874
-169.666889 38.183214
-121.768352 54.996635
88.201267 -32.714064
-169.700817 38.173589
-121.758473 54.767874
87.599364 -32.444281
-169.577068 38.063809
-121.644832 54.548996
87.287355 -32.461945
-169.316736 37.902446
-121.416289 54.333750
87.246754 -32.752023
-168.931090 37.741907
-121.057755 54.120144
87.429998 -33.257759
-168.434858 37.609639
-120.565484 53.929610
87.781033 -33.912143
-167.851540 37.503264
-119.944026 53.793789
88.248431 -34.660274
-167.211287 37.398356
-119.193138 53.727433
88.788581 -35.463504
-166.547559 37.254650
-118.303960 53.711568
89.363775 -36.293912
-165.895241 37.018393
-117.264688 53.693458
89.940314 -37.129544
-165.289761 36.629248
-116.073166 53.614627
90.488755 -37.955447
-164.764412 36.040531
-114.747373 53.442213
90.984941 -38.767470
-164.343315 35.248836
-113.322542 53.174041
91.407264 -39.565438
-164.036475 34.303218
-111.841482 52.827270
91.726470 -40.329907
-163.843377 33.278351
-110.358828 52.435333
91.895994 -41.003654
-163.758428 32.241916
-108.950254 52.049655
91.858167 -41.501655
-163.773656 31.241370
-107.698801 51.726814
91.560945 -41.738462
-163.880467 30.303501
-106.669716 51.508695
90.968130 -41.646787
-164.072321 29.435569
-105.895183 51.414537
90.059986 -41.182124
-164.348269 28.625111
-105.369050 51.441530
88.830837 -40.322167
-164.714270 27.841532
-105.049164 51.563100
87.288513 -39.069529
-165.176824 27.047630
-104.869206 51.735960
85.456517 -37.460938
-165.729421 26.225930
-104.758433 51.919630
83.376900 -35.573794
-166.348619 25.403442
-104.664692 52.093972
81.109915 -33.515703
-167.006256 24.649814
-104.580569 52.267826
78.727663 -31.396527
-167.679613 24.049999
-104.548852 52.470385
76.306160 -29.302849
-168.351730 23.673471
-104.624265 52.723448
73.923509 -27.295745
-169.009822 23.556791
-104.834596 53.032134
71.660267 -25.424144
-169.645978 23.699164
-105.170244 53.392357
69.594797 -23.734123
-170.257564 24.064645
-105.588889 53.784518
67.794646 -22.271242
-170.841689 24.589724
-106.022532 54.166509
66.309586 -21.083467
-171.380602 25.197778
-106.387147 54.477079
65.171082 -20.225312
-171.830150 25.814273
-106.604321 54.652213
64.400260 -19.756624
-172.130910 26.375194
-106.639800 54.656721
64.018723 -19.735172
-172.234899 26.836929
-106.531030 54.507579
64.048060 -20.200657
-172.123645 27.190652
-106.362362 54.255237
64.489453 -21.147754
-171.807464 27.459559
-106.215775 53.955562
65.299971 -22.507219
-171.314690 27.675925
-106.146123 53.671645
66.392026 -24.158302
-170.682287 27.861344
-106.179492 53.462881
67.653587 -25.960640
-169.949097 28.020953
-106.316639 53.359599
68.969156 -27.781348
-169.147214 28.148702
-106.533730 53.354520
70.233869 -29.510337
-168.292294 28.235921
-106.781837 53.406319
71.363758 -31.066761
-167.382557 28.271337
-106.997539 53.454072
72.305339 -32.402891
-166.408123 28.231519
-107.136837 53.447293
73.042117 -33.509014
-165.361001 28.080612
-107.208923 53.371711
73.591227 -34.412471
-164.244429 27.791558
-107.269959 53.247165
73.983015 -35.157765
-163.082625 27.376610
-107.389120 53.113688
74.227797 -35.768438
-161.921258 26.892854
-107.617733 53.013976
74.297545 -36.222621
-160.814995 26.412351
-107.972525 52.968145
74.143196 -36.469677
-159.812469 25.991928
-108.430613 52.963238
73.723500 -36.463856
-158.944070 25.668228
-108.932679 52.958918
74.478043 -37.051319
-156.231199 25.462445
-108.994271 53.632508
73.702217 -36.865696
-155.644175 25.583544
-109.483066 53.562326
72.648351 -36.432101
-155.147715 25.836673
-109.865982 53.340730
71.353245 -35.811635
-154.677886 26.229797
-110.162422 52.970649
69.878666 -35.095173
-154.179756 26.734197
-110.399021 52.479338
68.311528 -34.400560
-153.614107 27.304634
-110.604968 51.922580
66.752557 -33.852082
-152.963969 27.906611
-110.805326 51.369278
65.286797 -33.535104
-152.238266 28.524206
-111.011964 50.875917
63.951561 -33.451599
-151.468759 29.141897
-111.218724 50.471835
62.734853 -33.525717
-150.700521 29.724967
-111.404367 50.158308
61.599688 -33.657335
-149.971020 30.238354
-111.545595 49.921803
60.506068 -33.778819
-149.284951 30.697413
-111.630423 49.752043
59.423841 -33.867013
-148.625034 31.157146
-111.651467 49.644277
58.340156 -33.922791
-147.979812 31.653716
-111.591034 49.591958
57.262913 -33.960641
-147.348000 32.181738
-111.423119 49.587775
56.222024 -34.009062
-146.732256 32.702665
-111.127478 49.629456
55.268768 -34.111292
-146.139013 33.163654
-110.695941 49.725884
54.465639 -34.314617
-145.585479 33.517241
-110.124525 49.890044
53.854185 -34.636015
-145.104614 33.727125
-109.403512 50.123961
53.416090 -35.023435
-144.738605 33.756658
-108.521937 50.416565
53.078175 -35.373097
-144.519486 33.576711
-107.490552 50.760587
52.760924 -35.601552
-144.449417 33.212211
-106.356472 51.165240
52.414279 -35.677525
-144.505451 32.735050
-105.183608 51.641851
52.021341 -35.600824
-144.655180 32.202551
-104.023676 52.177999
51.587551 -35.385584
-144.859458 31.632317
-102.904979 52.726951
51.131541 -35.056931
-145.069593 31.005849
-101.839727 53.229640
50.682668 -34.653330
-145.228591 30.278034
-100.837140 53.643944
50.281925 -34.228643
-145.280839 29.391574
-99.904835 53.952153
49.976646 -33.843349
-145.188737 28.294680
-99.038872 54.149891
49.798525 -33.534891
-144.946061 26.952338
-98.228248 54.244115
49.737254 -33.288427
-144.576945 25.355325
-97.476764 54.265546
49.744781 -33.056630
-144.120946 23.549001
-96.803650 54.259274
49.766333 -32.803304
-143.617436 21.642886
-96.221565 54.254976
49.761337 -32.511581
-143.099504 19.763572
-95.722913 54.258772
49.706448 -32.176705
-142.591327 18.015636
-95.277193 54.262967
49.593338 -31.804662
-142.105301 16.470710
-94.832665 54.241689
49.429115 -31.414935
-141.640804 15.164232
-94.325456 54.153300
49.239717 -31.043941
-141.186945 14.094058
-93.699185 53.961069
49.073489 -30.744939
-140.731113 13.225582
-92.932323 53.658343
48.997370 -30.576301
-140.273181 12.507179
-92.064285 53.285713
49.074770 -30.576545
-139.833901 11.895649
-91.189117 52.918223
49.333455 -30.753689
-139.438289 11.397653
-90.409398 52.621981
49.758643 -31.103025
-139.090540 11.084507
-89.797917 52.430693
50.316168 -31.615443
-138.778497 11.032526
-89.386422 52.364267
50.973256 -32.277243
-138.487719 11.273298
-89.167900 52.433217
51.704418 -33.072018
-138.204686 11.790014
-89.102607 52.615577
52.491443 -33.982297
-137.914333 12.528221
-89.127031 52.851883
53.325795 -34.992351
-137.597383 13.403515
-89.173141 53.066000
54.215295 -36.093609
-137.230232 14.304950
-89.203410 53.206758
55.190216 -37.290841
-136.789493 15.102129
-89.238741 53.280619
56.295505 -38.604148
-136.258152 15.675496
-89.341524 53.330860
57.558375 -40.058404
-135.625103 15.973794
-89.572584 53.388520
58.951318 -41.650318
-134.884558 16.032457
-89.963880 53.465622
60.392932 -43.324558
-134.041921 15.922473
-90.511573 53.585721
61.782893 -44.992682
-133.112687 15.704442
-91.175695 53.764534
63.032540 -46.563431
-132.115471 15.415312
-91.879634 53.973604
64.079273 -47.959407
-131.067115 15.068391
-92.513638 54.137504
64.892245 -49.124057
-129.980880 14.654201
-92.955637 54.157542
65.474540 -50.025357
-128.866531 14.139319
-93.116221 53.956048
65.861507 -50.656719
-127.732251 13.463350
-92.975941 53.510799
66.113594 -51.035242
-126.587175 12.544468
-92.580543 52.851686
66.300843 -51.200007
-125.441020 11.327406
-92.013008 52.045983
66.476647 -51.198619
-124.305560 9.857446
-91.364565 51.195515
66.652947 -51.047936
-123.207570 8.270853
-90.711564 50.414319
66.803891 -50.720876
-122.191504 6.721326
-90.100004 49.786940
66.893147 -50.178057
-121.305614 5.332245
-89.537941 49.347700
66.893862 -49.397853
-120.588611 4.181914
-89.003188 49.084921
66.792544 -48.385976
-120.063286 3.305472
-88.475001 48.970062
66.586571 -47.173347
-119.733727 2.696377
-87.964209 48.989452
66.283497 -45.810049
-119.583633 2.296999
-87.503475 49.142975
65.905341 -44.362873
-119.575307 2.000628
-87.129288 49.438024
65.496026 -42.924754
-119.654435 1.702498
-86.881527 49.898012
65.121626 -41.618482
-119.765569 1.359792
-86.798858 50.551040
64.846442 -40.557589
-119.869721 0.979910
-86.901920 51.398326
64.690414 -39.788209
-119.952406 0.591956
-87.178206 52.400889
64.618394 -39.278026
-120.018104 0.236362
-87.581617 53.488282
64.575087 -38.959970
-120.076502 -0.047611
-88.051459 54.584810
64.518279 -38.774533
-120.132108 -0.235798
-88.537275 55.642719
64.429719 -38.684414
-120.180804 -0.330323
-88.999613 56.648359
64.314117 -38.670912
-120.209965 -0.365524
-89.395839 57.600834
64.195748 -38.726039
-120.198805 -0.408963
-89.683706 58.496860
64.116530 -38.854015
-120.118642 -0.544749
-89.841969 59.321522
64.135946 -39.090118
-119.934349 -0.825505
-89.883508 60.049644
64.326944 -39.509964
-119.609619 -1.241858
-89.845146 60.658548
64.754597 -40.193106
-119.120641 -1.743062
-89.766724 61.123738
65.436675 -41.161518
-118.472713 -2.253852
-89.679448 61.413911
66.326388 -42.353050
-117.703755 -2.688545
-89.605798 61.510022
67.344385 -43.660338
-116.871346 -2.978571
-89.558502 61.428418
68.417716 -44.980341
-116.035227 -3.092311
-89.533827 61.208812
69.493023 -46.231463
-115.243466 -3.042441
-89.507001 60.882883
70.533137 -47.349898
-114.522158 -2.891152
-89.434086 60.452714
71.512357 -48.289197
-113.870131 -2.738426
-89.262664 59.887669
72.416037 -49.037413
-113.264857 -2.664751
-88.951816 59.152943
73.244077 -49.629751
-112.674271 -2.687925
-88.489332 58.238592
74.014640 -50.130498
-112.062532 -2.804677
-87.890324 57.156539
74.759726 -50.608887
-111.399536 -3.026286
-87.180703 55.933059
75.502999 -51.111760
-110.677091 -3.371881
-86.381401 54.615506
76.235089 -51.639410
-109.914397 -3.852057
-85.504908 53.265220
76.918556 -52.152738
-109.145600 -4.464525
-84.562442 51.930265
77.512995 -52.599437
-108.402845 -5.205946
-83.570154 50.625638
76.520415 -50.502930
-110.734226 -3.653973
-84.911027 49.543624
76.981882 -50.682940
-110.231006 -4.614520
-83.999895 48.380587
77.352711 -50.745669
-109.766926 -5.630436
-83.100927 47.272396
77.622646 -50.682318
-109.353911 -6.618044
-82.237454 46.216344
77.802034 -50.506436
-109.000312 -7.504018
-81.450771 45.230163
77.923519 -50.254912
-108.713423 -8.243819
-80.800019 44.383178
78.033014 -49.978550
-108.504122 -8.816668
-80.349578 43.783924
78.170835 -49.720131
-108.388550 -9.211506
-80.154502 43.529998
78.354825 -49.493169
-108.383949 -9.426014
-80.248626 43.667595
78.578544 -49.279934
-108.501674 -9.473610
-80.637088 44.186115
78.822493 -49.048903
-108.743383 -9.380021
-81.292602 45.044625
79.066341 -48.774348
-109.103118 -9.166691
-82.154494 46.184319
79.297177 -48.446524
-109.569754 -8.844420
-83.131258 47.507023
79.514848 -48.074143
-110.123291 -8.431324
-84.109223 48.879719
79.734151 -47.684117
-110.730453 -7.970619
-84.975602 50.182614
79.982594 -47.318513
-111.346516 -7.527786
-85.651679 51.356816
80.293658 -47.026290
-111.923803 -7.174684
-86.108857 52.404676
80.696696 -46.849379
-112.421851 -6.975475
-86.356046 53.356473
81.204971 -46.804700
-112.813103 -6.980304
-86.416506 54.240108
81.807250 -46.871800
-113.082179 -7.225666
-86.312414 55.069663
82.470887 -46.998484
-113.223793 -7.733251
-86.058296 55.846361
83.154757 -47.121376
-113.243730 -8.502638
-85.657003 56.553013
83.821182 -47.186781
-113.157350 -9.509903
-85.096179 57.145751
84.441055 -47.162431
-112.981194 -10.717956
-84.354269 57.565906
84.994251 -47.039551
-112.724465 -12.082609
-83.421395 57.765200
85.470433 -46.830036
-112.386645 -13.554596
-82.314840 57.719729
85.872032 -46.563617
-111.961481 -15.087807
-81.077680 57.432351
86.215977 -46.283401
-111.446031 -16.644388
-79.774788 56.937078
86.527611 -46.032100
-110.850126 -18.193725
-78.483736 56.296326
86.825602 -45.827826
-110.200700 -19.710885
-77.276314 55.583577
87.110615 -45.651128
-109.538610 -21.171524
-76.198763 54.858262
87.370597 -45.464693
-108.909136 -22.539944
-75.258129 54.149265
87.594648 -45.246660
-108.347927 -23.767963
-74.424726 53.461394
87.781954 -45.005888
-107.869848 -24.806219
-73.662754 52.797397
87.944726 -44.777883
-107.466982 -25.609158
-72.967172 52.176901
88.108117 -44.614769
-107.113272 -26.145109
-72.357929 51.628734
88.309356 -44.577527
-106.772147 -26.411475
-71.849750 51.172285
88.596585 -44.731128
-106.405725 -26.438748
-71.446450 50.817867
89.025556 -45.138628
-105.985130 -26.281473
-71.153819 50.577983
89.648266 -45.847552
-105.498052 -26.001023
-70.981770 50.466559
90.490958 -46.867965
-104.948049 -25.646319
-70.930277 50.485682
91.533949 -48.159231
-104.346723 -25.243508
-70.980554 50.617491
92.714243 -49.643511
-103.707245 -24.799923
-71.109181 50.831706
93.948413 -51.232417
-103.041843 -24.311649
-71.314978 51.106680
95.154845 -52.843603
-102.359960 -23.774161
-71.619301 51.437748
96.265538 -54.405413
-101.665662 -23.198189
-72.036375 51.818151
97.230495 -55.857908
-100.955254 -22.617860
-72.555302 52.221103
98.019662 -57.155469
-100.216352 -22.087872
-73.146763 52.602208
98.624657 -58.271841
-99.429872 -21.674448
-73.780557 52.915734
99.058429 -59.204985
-98.576514 -21.439174
-74.439065 53.129955
99.346434 -59.973058
-97.647193 -21.415287
-75.118243 53.229759
99.504741 -60.592195
-96.652378 -21.589567
-75.820864 53.209098
99.519486 -61.049273
-95.622282 -21.909163
-76.550655 53.072808
99.351737 -61.301529
-94.596579 -22.309766
-77.304057 52.849307
98.961538 -61.300469
-93.611704 -22.741695
-78.059807 52.584893
98.325807 -61.011183
-92.691807 -23.180214
-78.777589 52.320235
97.443559 -60.418364
-91.844409 -23.625464
-79.405296 52.075283
96.335771 -59.527076
-91.059345 -24.099733
-79.889719 51.848381
95.045333 -58.365282
-90.312078 -24.639588
-80.192478 51.624535
93.637296 -56.989152
-89.574701 -25.276452
-80.310838 51.389816
92.195783 -55.485967
-88.834005 -26.010695
-80.290876 51.145216
90.812255 -53.965111
-88.104574 -26.803519
-80.213390 50.914335
89.565602 -52.532446
-87.426082 -27.595711
-80.153298 50.747093
88.507071 -51.262872
-86.848781 -28.329527
-80.150340 50.710378
87.661985 -50.194019
-86.416870 -28.958227
-80.215671 50.861867
87.040174 -49.338171
-86.156089 -29.451226
-80.349061 51.229531
86.641570 -48.693175
-86.067475 -29.799752
-80.546112 51.806341
86.456117 -48.247542
-86.127143 -30.020137
-80.798702 52.552912
86.463363 -47.985904
-86.292719 -30.149279
-81.095496 53.402755
86.634878 -47.897723
-86.517390 -30.228090
-81.425607 54.271179
86.938811 -47.984870
-86.765235 -30.281480
-81.782458 55.073531
87.343509 -48.260947
-87.016914 -30.313252
-82.161163 55.756316
87.816895 -48.738566
-87.265724 -30.314676
-82.552163 56.320641
88.320031 -49.406617
-87.511441 -30.272864
-82.942274 56.806452
88.800800 -50.213082
-87.752770 -30.179407
-83.316666 57.257158
89.198064 -51.071998
-87.980055 -30.039532
-83.656146 57.700211
89.454601 -51.889523
-88.171057 -29.878680
-83.935163 58.144408
89.528256 -52.588668
-88.291707 -29.743863
-84.122216 58.580770
89.397768 -53.123844
-88.302432 -29.695052
-84.180665 58.980461
89.065769 -53.486418
-88.167926 -29.784305
-84.069678 59.293515
88.560386 -53.703023
-87.862673 -30.037515
-83.750370 59.464760
87.934774 -53.828567
-87.370115 -30.451941
-83.206046 59.473182
87.262062 -53.933983
-86.684632 -31.002298
-82.466871 59.355921
86.620478 -54.085279
-85.817896 -31.651051
-81.610687 59.188204
86.069690 -54.316905
-84.800594 -32.359635
-80.738713 59.049386
85.635242 -54.619034
-83.676058 -33.098271
-79.948284 59.001444
85.315270 -54.952098
-82.490283 -33.854557
-79.313593 59.079338
85.099663 -55.273920
-81.284481 -34.637376
-78.872443 59.285326
84.985244 -55.559727
-80.093532 -35.469004
-78.616963 59.584849
84.980852 -55.808681
-78.949535 -36.362996
-78.494895 59.912850
85.104818 -56.039514
-77.883309 -37.301872
-78.432098 60.201858
85.380780 -56.282662
-76.920628 -38.235680
-78.364607 60.412843
85.834943 -56.574742
-76.079877 -39.103523
-78.251594 60.537445
86.493063 -56.954133
-75.377079 -39.849766
-78.079674 60.590413
87.370762 -57.447108
-74.831739 -40.426961
-77.863616 60.604201
88.457687 -58.044543
-74.465463 -40.798309
-77.633770 60.615678
89.710983 -58.692922
-74.292949 -40.947186
-77.416443 60.649516
91.069994 -59.318463
-74.314461 -40.884103
-77.220595 60.708704
92.476634 -59.861102
-74.516963 -40.637082
-77.038548 60.777306
93.884034 -60.289140
-74.880686 -40.225954
-76.864515 60.839290
92.567237 -59.063390
-74.982764 -39.989648
-78.073992 60.895981
94.035237 -59.327996
-75.551213 -39.291951
-78.028923 61.020746
95.451876 -59.504310
-76.214654 -38.430661
-78.042208 61.198762
96.808673 -59.625746
-76.927930 -37.435255
-78.137318 61.444747
98.110232 -59.740918
-77.648342 -36.355418
-78.337198 61.765321
99.361385 -59.896501
-78.349759 -35.244566
-78.674791 62.167304
100.541233 -60.104689
-79.025269 -34.152857
-79.190079 62.654183
101.591561 -60.329360
-79.677686 -33.128597
-79.920156 63.215650
102.437838 -60.510832
-80.311150 -32.211686
-80.893669 63.825515
103.017600 -60.595099
-80.931520 -31.413519
-82.127821 64.456010
103.292823 -60.543727
-81.545353 -30.711457
-83.617370 65.093227
103.250343 -60.334299
-82.149690 -30.073418
-85.321456 65.730112
102.899706 -59.960929
-82.723600 -29.482315
-87.163426 66.349931
102.271592 -59.436774
-83.228699 -28.942537
-89.042324 66.922101
101.415647 -58.797728
-83.617895 -28.474531
-90.850359 67.410480
100.394847 -58.102647
-83.849485 -28.104197
-92.494663 67.785744
99.272713 -57.420638
-83.900801 -27.852110
-93.918245 68.034142
98.096568 -56.803389
-83.773200 -27.727214
-95.109316 68.160149
96.890454 -56.263888
-83.487182 -27.721631
-96.086969 68.188600
95.665505 -55.785022
-83.072963 -27.803857
-96.866263 68.167060
94.434601 -55.344722
-82.560955 -27.923562
-97.438886 68.155269
93.218193 -54.931551
-81.975811 -28.031316
-97.789667 68.203434
92.041926 -54.546832
-81.335034 -28.095031
-97.918854 68.337440
90.931879 -54.202885
-80.649232 -28.105629
-97.849505 68.555617
89.911237 -53.923113
-79.923374 -28.075942
-97.625863 68.832222
88.999873 -53.742933
-79.161572 -28.035135
-97.310912 69.125513
88.215319 -53.706057
-78.376026 -28.018990
-96.983418 69.389964
87.570316 -53.851153
-77.594192 -28.057160
-96.725683 69.591536
87.064263 -54.193192
-76.855783 -28.158001
-96.596498 69.722472
86.677221 -54.715852
-76.200255 -28.298188
-96.611616 69.805705
86.375857 -55.381126
-75.654883 -28.433573
-96.754206 69.880676
86.125704 -56.143867
-75.229495 -28.523947
-96.993197 69.983345
85.899141 -56.962175
-74.915428 -28.548859
-97.288892 70.133044
85.677643 -57.803988
-74.686795 -28.510826
-97.592362 70.326322
85.452483 -58.651440
-74.504325 -28.433956
-97.845802 70.533980
85.226640 -59.502865
-74.322607 -28.361429
-97.986658 70.701421
85.016222 -60.370682
-74.101046 -28.349452
-97.955085 70.755727
84.845986 -61.273498
-73.814852 -28.449692
-97.704341 70.626605
84.734897 -62.220766
-73.458387 -28.677204
-97.215445 70.281365
84.678742 -63.194248
-73.039506 -28.990127
-96.511164 69.748124
84.647350 -64.143122
-72.572830 -29.310873
-95.655593 69.102062
84.600075 -65.001344
-72.075496 -29.565048
-94.737128 68.434136
84.503580 -65.711351
-71.563824 -29.704160
-93.848180 67.828925
84.340889 -66.238534
-71.050442 -29.711912
-93.069792 67.352515
84.112080 -66.575514
-70.541410 -29.605679
-92.461063 67.043183
83.830821 -66.740637
-70.032846 -29.437281
-92.052769 66.903654
83.520312 -66.774786
-69.508344 -29.286370
-91.848699 66.903878
83.209351 -66.736432
-68.941927 -29.232731
-91.840375 67.008403
82.925920 -66.688689
-68.312643 -29.311800
-92.028972 67.216940
82.685162 -66.675071
-67.624309 -29.495532
-92.431181 67.570667
82.477688 -66.699700
-66.910132 -29.718026
-93.065648 68.120847
82.272706 -66.734075
-66.218528 -29.910635
-93.936848 68.900545
82.036395 -66.744730
-65.595432 -30.021446
-95.024845 69.912873
81.747168 -66.715280
-65.072155 -30.022766
-96.281510 71.128770
81.398895 -66.651919
-64.658667 -29.914469
-97.633089 72.489410
80.997992 -66.579428
-64.339545 -29.724949
-98.989134 73.914952
80.562029 -66.536448
-64.072819 -29.503944
-100.257281 75.325412
80.121722 -66.571760
-63.797935 -29.301454
-101.357802 76.667414
79.723674 -66.737943
-63.459830 -29.142179
-102.230607 77.921038
79.426261 -67.078016
-63.042481 -29.009791
-102.840614 79.085216
79.279168 -67.607005
-62.581191 -28.851711
-103.186790 80.168827
79.293979 -68.296328
-62.142481 -28.602832
-103.305454 81.188911
79.437321 -69.079943
-61.794437 -28.210988
-103.262231 82.164821
79.654223 -69.883582
-61.586403 -27.652077
-103.138843 83.108880
79.892049 -70.649396
-61.540020 -26.933736
-103.021857 84.020713
80.110445 -71.344358
-61.645818 -26.091530
-102.992732 84.890502
80.283661 -71.959763
-61.862130 -25.182077
-103.114832 85.710304
80.401682 -72.507814
-62.120341 -24.276950
-103.417823 86.477781
80.471435 -73.014162
-62.346339 -23.450118
-103.891239 87.183933
80.516398 -73.508136
-62.493698 -22.751555
-104.492204 87.808169
80.569452 -74.018138
-62.557784 -22.190791
-105.159724 88.329970
80.653412 -74.564032
-62.562779 -21.745777
-105.829474 88.741220
80.758066 -75.140031
-62.541943 -21.381725
-106.444687 89.047590
80.838375 -75.711927
-62.521538 -21.067913
-106.961007 89.259391
80.837287 -76.237823
-62.510456 -20.788720
-107.346711 89.383083
80.707701 -76.687571
-62.496045 -20.550899
-107.576452 89.425296
80.420888 -77.048475
-62.444297 -20.389821
-107.618382 89.403760
79.966259 -77.322446
-62.304974 -20.366804
-107.431015 89.343135
79.347910 -77.520002
-62.025472 -20.547198
-106.978260 89.260279
78.580968 -77.655783
-61.570254 -20.968023
-106.244406 89.158454
77.689235 -77.751594
-60.930255 -21.622011
-105.239798 89.030274
76.702010 -77.840917
-60.121753 -22.465012
-104.003478 88.865275
75.643085 -77.958868
-59.186384 -23.427658
-102.604755 88.657970
74.512474 -78.119106
-58.186580 -24.428150
-101.138173 88.411274
73.281315 -78.303153
-57.190873 -25.391289
-99.705813 88.136399
71.910569 -78.474161
-56.257223 -26.267381
-98.390838 87.856253
70.373046 -78.595842
-55.422124 -27.040927
-97.241478 87.607320
68.662133 -78.641638
-54.698914 -27.722840
-96.279231 87.429119
66.790478 -78.596300
-54.087304 -28.326898
-95.512950 87.350483
64.788389 -78.457603
-53.584282 -28.848511
-94.942049 87.382776
62.706114 -78.242240
-53.180881 -29.271968
-94.553807 87.518571
60.617553 -77.990868
-52.856818 -29.588226
-94.322971 87.733286
58.616781 -77.763288
-52.590562 -29.793915
-94.215682 87.989201
56.797041 -77.618252
-52.375194 -29.880254
-94.194673 88.242179
55.218732 -77.586438
-52.220345 -29.831859
-94.222688 88.455498
53.894752 -77.661485
-52.137334 -29.636842
-94.267781 88.622094
52.804787 -77.816518
-52.123976 -29.295502
-94.311530 88.772446
51.917317 -78.023683
-52.164934 -28.817472
-94.350582 88.953665
51.202735 -78.260774
-52.246486 -28.208817
-94.391223 89.205830
50.639073 -78.511861
-52.362342 -27.472828
-94.443004 89.551775
46.706179 -78.010793
-50.684830 -28.466330
-94.867075 91.704261
46.368938 -78.375128
-50.867626 -27.355015
-94.877686 92.288281
46.239981 -78.786173
-51.041614 -26.210528
-94.853234 92.885884
46.345658 -79.280726
-51.151697 -25.138857
-94.764875 93.397874
46.707268 -79.897017
-51.154735 -24.219191
-94.621655 93.783401
47.291880 -80.634119
-51.029754 -23.476865
-94.508978 94.130149
47.984633 -81.425999
-50.776351 -22.903305
-94.540924 94.569612
48.633268 -82.169827
-50.414533 -22.475169
-94.802631 95.186017
49.110547 -82.768758
-49.987645 -22.155377
-95.332838 96.000399
49.341162 -83.154379
-49.552313 -21.900858
-96.126258 96.984340
49.300991 -83.293596
-49.156410 -21.680942
-97.137658 98.071400
49.008090 -83.188116
-48.821375 -21.494394
-98.282875 99.158194
48.516032 -82.872682
-48.535335 -21.376863
-99.444929 100.109488
47.913114 -82.416625
-48.256319 -21.383483
-100.508045 100.813614
47.319713 -81.923451
-47.925909 -21.547856
-101.407881 101.270543
46.857621 -81.505624
-47.492398 -21.869680
-102.127354 101.565173
46.581017 -81.221370
-46.937930 -22.320039
-102.672154 101.791329
46.446165 -81.036532
-46.297296 -22.838991
-103.064060 102.025383
46.373782 -80.869976
-45.650095 -23.345956
-103.335007 102.316852
46.313371 -80.657053
-45.085895 -23.767339
-103.518816 102.680242
46.255293 -80.372823
-44.671834 -24.061920
-103.641821 103.088268
46.216690 -80.025702
-44.439007 -24.232105
-103.712882 103.469659
46.227363 -79.645124
-44.380826 -24.313488
-103.727234 103.736078
46.324944 -79.274774
-44.455945 -24.341458
-103.696250 103.850767
46.559931 -78.973931
-44.597655 -24.341867
-103.653451 103.835413
47.003997 -78.820879
-44.736316 -24.345394
-103.628081 103.712409
47.739968 -78.898705
-44.834047 -24.372394
-103.644597 103.499375
48.807283 -79.243024
-44.911705 -24.408499
-103.733725 103.226636
50.150130 -79.797271
-45.041931 -24.406031
-103.927489 102.933865
51.653702 -80.449859
-45.312982 -24.309342
-104.241889 102.649120
53.209193 -81.097079
-45.793744 -24.079693
-104.661392 102.367400
54.736160 -81.665810
-46.516023 -23.703259
-105.138439 102.050296
56.178399 -82.109886
-47.469797 -23.182815
-105.621300 101.676418
57.498530 -82.403850
-48.604457 -22.536931
-106.078136 101.280827
58.679842 -82.542471
-49.835717 -21.814593
-106.474295 100.896892
59.734892 -82.546447
-51.062994 -21.092423
-106.756872 100.525388
60.715130 -82.469788
-52.201231 -20.445892
-106.871514 100.158106
61.703200 -82.394721
-53.212739 -19.911977
-106.790311 99.806471
62.758510 -82.388914
-54.111784 -19.476156
-106.526301 99.509713
63.845328 -82.447073
-54.940334 -19.092094
-106.125232 99.314250
64.849616 -82.501930
-55.741215 -18.707235
-105.649437 99.246896
65.658237 -82.484031
-56.544435 -18.280778
-105.168029 99.329523
66.198662 -82.349910
-57.363925 -17.803375
-104.744902 99.627657
66.438234 -82.079192
-58.198030 -17.303553
-104.420985 100.207595
66.374503 -81.667059
-59.030990 -16.831698
-104.209074 101.066242
66.029078 -81.122842
-59.837172 -16.441665
-104.099594 102.137642
65.446332 -80.475002
-60.590286 -16.171740
-104.071057 103.324148
64.696716 -79.777611
-61.276770 -16.029544
-104.106351 104.527349
63.876075 -79.107766
-61.908740 -15.987379
-104.208219 105.668681
63.080765 -78.538182
-62.526984 -15.987279
-104.397761 106.687367
62.362055 -78.091426
-63.187277 -15.958430
-104.694356 107.536649
61.717036 -77.729354
-63.939367 -15.845947
-105.093969 108.221080
61.127698 -77.391416
-64.812453 -15.628881
-105.563488 108.806410
60.590587 -77.027956
-65.811359 -15.311358
-106.050740 109.339492
60.119937 -76.609457
-66.919908 -14.910910
-106.493588 109.828092
59.740324 -76.124943
-68.108334 -14.450497
-106.825885 110.260984
59.481177 -75.579288
-69.341444 -13.952390
-106.983041 110.613956
59.377049 -74.993637
-70.583612 -13.438466
-106.909871 110.849473
59.470776 -74.407801
-71.804449 -12.930050
-106.572296 110.919349
59.809724 -73.874893
-72.990033 -12.439404
-105.965796 110.773739
60.420409 -73.434753
-74.150964 -11.963480
-105.112758 110.388106
61.272175 -73.079795
-75.314621 -11.489366
-104.067344 109.808971
62.279241 -72.758698
-76.506713 -11.005698
-102.921049 109.136601
63.342437 -72.414707
-77.736358 -10.518471
-101.774527 108.464005
64.380282 -72.011937
-78.992512 -10.056829
-100.709692 107.857609
65.335630 -71.537008
-80.251809 -9.662514
-99.779711 107.358351
66.172819 -70.989979
-81.488989 -9.375931
-99.003774 106.981272
66.876206 -70.378377
-82.678773 -9.233735
-98.357377 106.708397
67.452690 -69.718495
-83.792230 -9.276321
-97.758782 106.479563
67.933863 -69.038654
-84.801449 -9.548391
-97.075553 106.205548
68.366359 -68.374402
-85.694025 -10.075768
-96.204602 105.839695
68.781123 -67.746439
-86.482238 -10.832156
-95.185113 105.452265
69.165431 -67.137095
-87.195288 -11.751980
-94.159931 105.176569
69.477750 -66.501620
-87.863297 -12.768094
-93.264983 105.115628
69.683575 -65.801854
-88.508564 -13.826122
-92.586338 105.312194
69.771944 -65.021847
-89.147358 -14.878704
-92.158487 105.756854
69.752665 -64.162708
-89.793028 -15.876810
-91.966215 106.402020
69.647737 -63.235480
-90.451553 -16.775154
-91.939072 107.171603
69.484427 -62.261725
-91.113552 -17.553397
-91.945581 107.968581
69.292102 -61.278854
-91.754673 -18.223587
-91.827573 108.698488
69.102296 -60.345144
-92.348624 -18.789325
-91.517803 109.325215
68.947117 -59.535740
-92.885992 -19.208563
-91.111619 109.897092
68.846588 -58.912944
-93.384857 -19.424761
-90.774759 110.499102
68.786997 -58.482198
-93.885143 -19.403445
-90.649550 111.208087
68.723512 -58.194693
-94.433524 -19.141511
-90.820512 112.068208
68.610147 -57.992819
-95.067491 -18.657818
-91.309515 113.080626
68.418643 -57.838618
-95.801459 -17.977774
-92.082011 114.205790
68.137544 -57.716033
-96.620632 -17.129990
-93.054122 115.371910
67.765310 -57.622443
-97.487097 -16.155319
-94.102135 116.487040
67.306951 -57.561545
-98.350922 -15.103144
-95.098076 117.463744
66.778735 -57.544368
-99.160403 -14.007257
-95.976192 118.251435
66.221922 -57.599021
-99.874621 -12.883054
-96.736308 118.828306
65.717583 -57.781013
-100.478754 -11.742728
-97.392558 119.190295
65.372556 -58.158424
-100.991939 -10.594875
-97.963467 119.363415
65.248066 -58.750289
-101.456312 -9.442673
-98.472211 119.398991
65.306811 -59.487552
-101.910497 -8.283731
-98.934424 119.352917
65.461971 -60.265117
-102.366751 -7.108549
-99.346558 119.266513
65.637988 -60.997272
-102.810739 -5.906798
-99.681253 119.153863
65.784220 -61.625686
-103.216796 -4.678138
-99.895093 119.002111
65.868651 -62.110378
-103.559020 -3.439172
-99.962633 118.806278
65.738284 -61.404425
-102.662057 -5.913698
-97.009075 115.179270
65.728328 -61.346909
-102.742635 -5.274798
-96.665339 114.913795
65.735498 -61.211254
-102.698983 -4.790806
-96.288870 114.688366
65.834115 -61.064689
-102.546166 -4.499308
-95.926225 114.512926
66.087193 -60.966106
-102.314912 -4.415204
-95.635910 114.397499
66.509820 -60.928595
-102.041828 -4.522820
-95.475046 114.342837
67.073565 -60.921342
-101.758677 -4.774061
-95.484620 114.333908
67.738796 -60.901968
-101.489843 -5.101586
-95.684286 114.349963
68.474073 -60.837817
-101.254713 -5.445025
-96.076808 114.387395
69.258929 -60.711016
-101.067711 -5.770630
-96.649780 114.458076
70.082265 -60.519195
-100.935830 -6.072816
-97.367992 114.560726
70.941664 -60.278450
-100.857057 -6.367846
-98.169844 114.673816
71.843410 -60.028025
-100.823107 -6.687015
-98.976824 114.765941
72.801057 -59.831925
-100.826856 -7.066898
-99.712268 114.807284
73.826948 -59.766155
-100.871779 -7.534630
-100.318065 114.776169
74.910676 -59.882245
-100.976284 -8.091326
-100.758445 114.656566
75.998948 -60.169015
-101.168681 -8.702353
-101.013780 114.434541
77.008461 -60.558092
-101.475924 -9.305715
-101.077907 114.109032
77.860855 -60.963203
-101.913460 -9.833413
-100.961936 113.705109
78.504035 -61.309319
-102.480721 -10.228421
-100.691858 113.263046
78.914461 -61.542608
-103.162212 -10.453991
-100.297063 112.820675
79.092859 -61.632487
-103.932068 -10.498686
-99.800278 112.404400
79.061656 -61.572799
-104.760526 -10.377920
-99.214017 112.025359
78.865834 -61.383420
-105.621320 -10.131221
-98.544052 111.680781
78.573450 -61.109266
-106.497806 -9.811876
-97.798053 111.360636
78.264324 -60.806134
-107.383378 -9.466106
-96.992042 111.055394
77.997097 -60.505317
-108.274616 -9.109842
-96.151896 110.765893
77.778413 -60.183750
-109.164721 -8.721830
-95.320541 110.521760
77.574150 -59.782123
-110.043574 -8.260405
-94.561718 110.384394
77.344364 -59.248030
-110.900358 -7.690647
-93.940052 110.415447
77.063974 -58.558997
-111.724521 -7.001848
-93.497212 110.646018
76.726582 -57.723055
-112.505523 -6.211467
-93.241935 111.068417
76.342419 -56.771357
-113.232887 -5.363139
-93.148556 111.641296
75.935910 -55.751793
-113.896863 -4.522640
-93.158075 112.297931
75.544828 -54.727373
-114.488545 -3.768676
-93.184319 112.957243
75.219220 -53.777404
-114.998039 -3.172674
-93.135368 113.544287
75.011651 -52.989136
-115.413212 -2.769058
-92.957937 114.022829
74.949807 -52.424637
-115.723558 -2.537739
-92.675378 114.415929
75.009893 -52.084579
-115.926073 -2.422419
-92.367619 114.782890
75.129377 -51.919337
-116.026716 -2.364339
-92.119070 115.177536
75.244496 -51.871066
-116.037670 -2.321943
-91.988412 115.627773
75.311769 -51.897992
-115.974223 -2.276493
-92.001855 116.134183
75.308864 -51.975928
-115.852893 -2.233519
-92.153070 116.672859
75.228313 -52.092661
-115.690355 -2.222741
-92.403775 117.196544
75.074055 -52.246535
-115.501435 -2.292049
-92.688705 117.636838
74.864294 -52.453036
-115.295231 -2.485253
-92.938016 117.919710
74.638056 -52.753562
-115.073795 -2.807441
-93.118083 118.002728
74.452427 -53.208749
-114.838123 -3.212235
-93.250376 117.903146
74.352236 -53.857560
-114.597175 -3.625572
-93.383692 117.678330
74.330316 -54.668831
-114.369800 -3.974205
-93.560248 117.389590
74.334867 -55.550872
-114.180025 -4.201173
-93.800427 117.082486
74.312148 -56.404422
-114.051317 -4.273053
-94.099605 116.780384
74.229546 -57.154282
-114.002946 -4.184448
-94.427576 116.480919
74.074445 -57.752385
-114.047483 -3.959081
-94.727795 116.151939
73.847884 -58.172597
-114.187451 -3.640333
-94.923625 115.735131
73.563065 -58.407566
-114.412498 -3.266926
-94.943746 115.175626
73.249597 -58.469601
-114.702351 -2.852051
-94.756560 114.466478
72.959038 -58.394175
-115.037433 -2.389736
-94.377270 113.652900
72.760779 -58.236027
-115.410004 -1.871857
-93.855378 112.805162
72.716124 -58.042249
-115.828146 -1.295461
-93.264854 112.002701
72.844461 -57.815682
-116.310896 -0.665854
-92.690127 111.324858
73.122227 -57.516040
-116.878877 -0.000903
-92.206369 110.837725
73.512190 -57.095541
-117.545758 0.665754
-91.861421 110.578518
73.983774 -56.521766
-118.313464 1.288464
-91.667035 110.545746
74.516430 -55.777810
-119.171136 1.822918
-91.607393 110.711846
75.097895 -54.856816
-120.096469 2.242257
-91.665867 111.062472
75.724657 -53.763507
-121.058344 2.539069
-91.839001 111.612460
76.405154 -52.523101
-122.021124 2.713887
-92.120666 112.373875
77.162781 -51.189502
-122.951557 2.768280
-92.491267 113.332534
78.031801 -49.841335
-123.826233 2.706546
-92.925786 114.454445
79.035668 -48.552818
-124.635618 2.537376
-93.400944 115.697684
80.154381 -47.348053
-125.383075 2.269792
-93.889484 117.014529
81.319880 -46.187671
-126.081021 1.906782
-94.348130 118.349410
82.449507 -45.003725
-126.745639 1.445095
-94.714135 119.644661
83.477459 -43.738424
-127.388876 0.887204
-94.924307 120.857799
84.364969 -42.362858
-128.009617 0.256229
-94.948054 121.974844
85.098933 -40.881487
-128.591495 -0.407133
-94.793965 123.000536
85.688915 -39.331142
-129.109362 -1.062999
-94.488662 123.938289
86.165826 -37.779994
-129.538889 -1.683798
-94.062256 124.782304
86.580356 -36.324828
-129.865396 -2.252988
-93.548026 125.522451
86.993770 -35.076700
-130.090418 -2.759830
-92.984538 126.152334
87.453658 -34.123434
-130.233741 -3.199325
-92.408294 126.672050
87.968596 -33.486186
-130.329119 -3.576665
-91.838860 127.084153
88.513118 -33.121106
-130.413305 -3.904216
-91.277351 127.387290
89.054963 -32.965724
-130.511166 -4.182901
-90.734782 127.576130
89.570913 -32.974846
-130.626566 -4.388495
-90.255617 127.652376
90.046930 -33.126008
-130.746288 -4.485869
-89.894027 127.627023
90.474440 -33.411424
-130.850285 -4.451743
-89.678637 127.510500
90.849296 -33.831315
-130.919357 -4.283637
-89.603312 127.306946
91.174068 -34.392206
-130.940122 -3.996646
-89.637773 127.016818
91.461121 -35.107532
-130.910214 -3.616309
-89.742352 126.644062
91.731254 -35.991525
-130.842936 -3.173000
-89.875234 126.201075
91.999888 -37.033551
-130.766542 -2.698414
-89.991117 125.704325
92.254188 -38.165757
-130.714456 -2.216647
-90.051184 125.166366
92.448010 -39.270997
-130.710798 -1.727811
-90.054381 124.603739
92.522889 -40.227930
-130.762995 -1.205846
-90.043875 124.047968
92.429179 -40.942074
-130.866445 -0.620958
-90.069397 123.532162
92.133819 -41.351543
-131.012377 0.037843
-90.156633 123.072759
91.620651 -41.423796
-131.191480 0.755336
-90.303764 122.663886
90.890423 -41.153888
-131.394318 1.493453
-90.488916 122.280172
93.754837 -39.314041
-136.227755 3.181894
-88.909257 122.274232
92.596768 -38.284092
-136.531315 3.794214
-89.179549 121.936732
91.287203 -37.018167
-136.847523 4.279825
-89.346279 121.502490
89.914913 -35.646676
-137.180379 4.615255
-89.391618 120.939036
88.554819 -34.278274
-137.531011 4.803595
-89.344881 120.256015
87.217963 -32.931291
-137.896690 4.876321
-89.276907 119.509472
85.873089 -31.559599
-138.272559 4.877468
-89.255933 118.769766
84.501635 -30.125899
-138.652366 4.844625
-89.318745 118.090994
83.115513 -28.628570
-139.027969 4.799918
-89.468491 117.499060
81.747204 -27.092173
-139.389466 4.749223
-89.680663 116.988941
80.436967 -25.553276
-139.727326 4.684891
-89.907813 116.526005
79.226066 -24.053655
-140.036368 4.590323
-90.085053 116.055339
78.157630 -22.642894
-140.320628 4.447562
-90.146033 115.523525
77.282495 -21.390427
-140.593694 4.249134
-90.058948 114.912317
76.660724 -20.395482
-140.870768 4.011224
-89.856350 114.260097
76.342548 -19.756880
-141.158505 3.773427
-89.611800 113.636898
76.329548 -19.490046
-141.452511 3.580501
-89.394564 113.105203
76.565182 -19.502374
-141.741235 3.465025
-89.248054 112.704916
76.971330 -19.667544
-142.010867 3.440923
-89.188221 112.454128
77.477910 -19.879850
-142.250149 3.503503
-89.205361 112.351067
78.030425 -20.060076
-142.454777 3.630634
-89.264035 112.375623
78.589854 -20.147766
-142.630518 3.785140
-89.307516 112.494857
79.133404 -20.100785
-142.791103 3.924288
-89.283203 112.679609
79.657254 -19.906761
-142.947813 4.021908
-89.186399 112.931527
80.180683 -19.599661
-143.098961 4.087967
-89.068558 113.286236
80.750941 -19.267195
-143.233355 4.160761
-88.994906 113.782356
81.437100 -19.033155
-143.341531 4.282241
-89.010551 114.437067
82.286001 -18.990043
-143.420997 4.480618
-89.133958 115.240955
83.261819 -19.118828
-143.475387 4.764324
-89.360868 116.161896
84.263965 -19.311656
-143.512840 5.120709
-89.666591 117.150797
85.195988 -19.454305
-143.546144 5.515683
-90.004738 118.147022
85.996555 -19.463484
-143.593234 5.896432
-90.310442 119.084799
86.634802 -19.289798
-143.672223 6.206911
-90.523304 119.907744
87.098853 -18.921279
-143.788131 6.418480
-90.623386 120.587438
87.390650 -18.387799
-143.924156 6.548006
-90.634119 121.122726
87.529417 -17.756159
-144.051064 6.642683
-90.591194 121.523702
87.559032 -17.123396
-144.142652 6.755038
-90.521263 121.801392
87.547556 -16.607749
-144.182571 6.928212
-90.438533 121.964831
87.564456 -16.312479
-144.164026 7.188967
-90.345951 122.019128
87.644914 -16.265465
-144.088608 7.542493
-90.234009 121.960519
87.781954 -16.406019
-143.965750 7.968123
-90.076929 121.769930
87.948738 -16.639449
-143.809616 8.422602
-89.837148 121.414796
88.114959 -16.890744
-143.629509 8.861199
-89.495625 120.868825
88.250341 -17.126640
-143.418598 9.267934
-89.087986 120.139192
88.325935 -17.351070
-143.156049 9.661018
-88.692088 119.270956
88.318056 -17.587188
-142.823630 10.072470
-88.386629 118.330908
88.214532 -17.865808
-142.418915 10.531967
-88.229149 117.394215
88.021354 -18.225086
-141.956604 11.061983
-88.250525 116.534011
87.761747 -18.704330
-141.462593 11.674744
-88.451741 115.806388
87.453847 -19.311230
-140.966181 12.367071
-88.800158 115.234245
87.076190 -19.983487
-140.492838 13.116544
-89.229161 114.802658
86.565652 -20.605995
-140.058732 13.885920
-89.653640 114.474433
85.850245 -21.069092
-139.669267 14.638927
-90.010267 114.223548
84.873436 -21.299374
-139.324568 15.353968
-90.284586 114.055384
83.598921 -21.253992
-139.027719 16.019690
-90.489473 113.989513
82.008465 -20.907756
-138.786983 16.622739
-90.640111 114.040918
80.101993 -20.249864
-138.613143 17.145104
-90.752544 114.219906
77.904011 -19.291864
-138.516685 17.570262
-90.847067 114.533698
75.475258 -18.082819
-138.504529 17.888330
-90.941847 114.978546
72.917323 -16.716601
-138.575496 18.095178
-91.040366 115.530626
70.340811 -15.297290
-138.716758 18.187505
-91.127547 116.148577
67.796664 -13.860350
-138.905845 18.160890
-91.191471 116.793981
65.257576 -12.350665
-139.118931 18.017177
-91.256145 117.457705
62.678497 -10.695132
-139.336385 17.772937
-91.371140 118.155413
60.045789 -8.862315
-139.539397 17.454182
-91.571995 118.899638
57.384838 -6.869701
-139.705541 17.084158
-91.866160 119.687924
54.750991 -4.770591
-139.809940 16.678466
-92.245287 120.506731
52.220299 -2.642826
-139.830733 16.247116
-92.699520 121.332055
49.883429 -0.583484
-139.755100 15.796984
-93.218033 122.124126
47.843326 1.291350
-139.583563 15.331241
-93.779445 122.827993
46.212698 2.847313
-139.330871 14.849646
-94.352088 123.388847
45.093546 3.952971
-139.021664 14.360546
-94.916406 123.780392
44.523224 4.539385
-138.679691 13.898896
-95.477479 124.014925
44.439941 4.637611
-138.316883 13.523470
-96.041581 124.118155
44.727059 4.330177
-137.932246 13.294390
-96.594212 124.105778
45.268779 3.697695
-137.519020 13.254712
-97.100338 123.978221
45.968217 2.808524
-137.072831 13.423960
-97.516179 123.723922
46.746337 1.725898
-136.597757 13.797644
-97.800946 123.327438
47.541188 0.511878
-136.110519 14.348104
-97.921726 122.779222
48.313120 -0.777051
-135.642234 15.027978
-97.852991 122.080177
49.056319 -2.104868
-135.234837 15.784533
-97.588365 121.246398
49.812709 -3.481446
-134.929071 16.586495
-97.167533 120.317399
50.666933 -4.973465
-134.748021 17.438701
-96.672309 119.349135
51.678750 -6.636328
-134.690955 18.367682
-96.186413 118.392640
52.789632 -8.400669
-134.741218 19.395544
-95.767698 117.480111
53.850393 -10.091602
-134.874388 20.522922
-95.442822 116.622537
54.721704 -11.537689
-135.060468 21.725274
-95.210324 115.813922
55.317555 -12.621569
-135.264261 22.955161
-95.044447 115.037262
55.602992 -13.279238
-135.447885 24.146938
-94.901050 114.269839
55.584559 -13.489834
-135.575684 25.226835
-94.734224 113.492160
55.304687 -13.270735
-135.619638 26.133264
-94.533380 112.706020
54.840687 -12.681700
-135.563262 26.835678
-94.348941 111.945864
54.306257 -11.835592
-135.403460 27.335140
-94.260520 111.258996
53.843632 -10.895856
-135.150771 27.653221
-94.327324 110.675488
53.580879 -10.025372
-134.826864 27.818896
-94.565921 110.195979
53.563829 -9.295572
-134.459070 27.858630
-94.948835 109.795947
53.750830 -8.668873
-134.074306 27.792106
-95.410096 109.432668
54.078716 -8.078570
-133.694233 27.631523
-95.854825 109.047481
54.504196 -7.486677
-133.332320 27.382997
-96.178393 108.571634
55.003032 -6.888378
-132.992515 27.049904
-96.304142 107.948401
55.085695 -6.238009
-133.293638 27.082299
-96.924974 107.989927
55.498909 -5.686370
-132.895499 26.506134
-96.711977 107.207049
55.957180 -5.190651
-132.505071 25.868251
-96.449144 106.386158
56.470193 -4.814540
-132.121458 25.195411
-96.205996 105.585143
57.067882 -4.651438
-131.751194 24.531873
-96.032005 104.852028
57.771355 -4.777084
-131.405231 23.931214
-95.951079 104.231255
58.537396 -5.169131
-131.093604 23.444978
-95.960774 103.754073
59.257453 -5.704575
-130.821692 23.114810
-96.036789 103.417133
59.816856 -6.240385
-130.589261 22.967789
-96.147833 103.187259
60.133844 -6.668481
-130.391365 23.011040
-96.280667 103.037033
60.163136 -6.923116
-130.220819 23.229673
-96.451385 102.970511
59.889336 -6.974209
-130.072482 23.596033
-96.689816 103.006862
59.324563 -6.826596
-129.948902 24.085174
-97.023531 103.157763
58.512784 -6.527617
-129.863265 24.683892
-97.472019 103.423394
57.536979 -6.175770
-129.836804 25.388832
-98.042795 103.795614
56.514553 -5.911419
-129.893443 26.200596
-98.725604 104.252132
55.556477 -5.858117
-130.054776 27.119321
-99.487219 104.747222
54.705729 -6.037046
-130.335649 28.139318
-100.274451 105.218205
53.934097 -6.365110
-130.740197 29.240179
-101.032939 105.611762
53.195738 -6.733775
-131.260053 30.381005
-101.730824 105.908896
52.461649 -7.061069
-131.875268 31.506672
-102.358973 106.116414
51.723358 -7.299989
-132.557369 32.561385
-102.915685 106.243792
50.987488 -7.433269
-133.272100 33.499219
-103.400867 106.295689
50.273119 -7.467876
-133.980613 34.287380
-103.817669 106.271501
49.615770 -7.434488
-134.641253 34.904887
-104.170580 106.158959
49.076849 -7.394280
-135.213909 35.341198
-104.457595 105.931687
48.745779 -7.438999
-135.665455 35.594393
-104.663275 105.556498
48.702852 -7.646038
-135.974331 35.667458
-104.764872 105.007534
48.943027 -7.991850
-136.132978 35.565162
-104.756946 104.287225
49.359847 -8.340149
-136.148289 35.293597
-104.667508 103.432694
49.821059 -8.533433
-136.040625 34.858935
-104.541085 102.496208
50.231294 -8.465524
-135.840808 34.267807
-104.415812 101.525473
50.543003 -8.095262
-135.584628 33.531933
-104.316069 100.555547
50.745433 -7.433890
-135.306626 32.671371
-104.255097 99.605697
50.854043 -6.528811
-135.036447 31.711220
-104.235803 98.682071
50.908270 -5.456380
-134.798622 30.675742
-104.244415 97.783385
50.977270 -4.326841
-134.614107 29.586900
-104.248468 96.902705
51.163655 -3.289334
-134.501388 28.470587
-104.223032 96.035583
51.575532 -2.500512
-134.476286 27.364227
-104.191909 95.193696
52.247902 -2.031793
-134.550818 26.311293
-104.220205 94.402141
53.100784 -1.815768
-134.731369 25.348718
-104.365544 93.683051
54.009620 -1.726958
-135.015683 24.504311
-104.648989 93.045497
54.878380 -1.671477
-135.390372 23.801417
-105.055769 92.485792
55.652953 -1.603398
-135.832270 23.258471
-105.547965 91.994417
56.309192 -1.505925
-136.313314 22.881384
-106.077184 91.560257
56.842334 -1.375519
-136.805605 22.658945
-106.596037 91.168327
57.264162 -1.218762
-137.285115 22.567288
-107.073836 90.801638
57.607961 -1.060479
-137.734624 22.578969
-107.515454 90.457370
57.937301 -0.957012
-138.146027 22.667081
-107.958430 90.159954
58.343321 -0.995074
-138.520837 22.805525
-108.441855 89.943873
58.900460 -1.237368
-138.868059 22.972899
-108.984203 89.827458
59.597138 -1.637743
-139.200292 23.159111
-109.580771 89.805083
60.341070 -2.055285
-139.529671 23.368227
-110.207389 89.855781
61.033033 -2.351064
-139.864936 23.613146
-110.824927 89.947085
61.611535 -2.439981
-140.209817 23.906594
-111.386028 90.029173
62.056054 -2.290163
-140.562796 24.255124
-111.846032 90.039532
62.376665 -1.908455
-140.918285 24.653099
-112.175578 89.928828
62.605253 -1.329233
-141.269440 25.073004
-112.366123 89.694645
62.793554 -0.611282
-141.612103 25.465874
-112.425030 89.381046
63.018804 0.156349
-141.948025 25.778701
-112.369769 89.042581
63.387288 0.849671
-142.284554 25.972979
-112.225662 88.719391
64.007120 1.339416
-142.629611 26.035455
-112.023967 88.437522
64.914086 1.573870
-142.984935 25.979227
-111.798930 88.213379
66.036145 1.618029
-143.342858 25.835665
-111.583804 88.044078
67.259237 1.579753
-143.688063 25.642902
-111.406387 87.899776
68.491933 1.538082
-144.001683 25.433578
-111.285840 87.735605
69.676393 1.532083
-144.265386 25.220782
-111.233870 87.526435
70.777598 1.575493
-144.465057 24.993118
-111.262301 87.294291
71.775107 1.669878
-144.594525 24.727143
-111.387832 87.091966
72.662494 1.807410
-144.657889 24.402907
-111.626769 86.971275
73.452466 1.961663
-144.667323 24.014958
-111.986419 86.968743
74.181287 2.073603
-144.635625 23.579130
-112.459433 87.103120
74.900759 2.054038
-144.569070 23.130500
-113.020994 87.370472
75.646942 1.827617
-144.466249 22.711828
-113.628035 87.740165
76.407789 1.392727
-144.321567 22.359767
-114.221344 88.159252
77.134091 0.818592
-144.129197 22.095343
-114.736038 88.570204
77.775092 0.190668
-143.885803 21.922034
-115.124333 88.937746
78.296774 -0.422217
-143.592861 21.830146
-115.372035 89.257248
78.682784 -0.970433
-143.258200 21.799826
-115.491270 89.539229
78.930351 -1.419007
-142.894281 21.804217
-115.507113 89.797779
79.047918 -1.750205
-142.511492 21.818899
-115.449387 90.044582
79.055715 -1.973716
-142.110749 21.834675
-115.345070 90.281574
78.989448 -2.135041
-141.684378 21.860977
-115.209281 90.497867
78.901149 -2.308633
-141.225432 21.915243
-115.038153 90.669523
78.842895 -2.562510
-140.735180 22.009055
-114.810820 90.763063
78.831638 -2.905432
-140.222548 22.143376
-114.508807 90.751004
78.836540 -3.276109
-139.698514 22.310181
-114.138275 90.630051
78.807475 -3.587679
-139.169921 22.489101
-113.723168 90.417245
78.705066 -3.767135
-138.636183 22.643218
-113.284133 90.133426
78.509286 -3.766767
-138.089214 22.725703
-112.833644 89.792428
78.217241 -3.565184
-137.516958 22.697057
-112.382224 89.395889
77.841227 -3.168369
-136.911834 22.543097
-111.941355 88.939025
77.411980 -2.611641
-136.280274 22.279687
-111.517642 88.415582
76.985541 -1.962742
-135.645602 21.944704
-111.105825 87.814393
76.644123 -1.321114
-135.040910 21.588483
-110.696577 87.123906
76.474261 -0.792917
-134.497356 21.267325
-110.302659 86.352841
76.522369 -0.436119
-134.034761 21.034520
-109.966728 85.540390
76.774664 -0.230999
-133.657861 20.929020
-109.734667 84.738290
77.188542 -0.119020
-133.356995 20.969546
-109.631885 83.990191
77.726820 -0.053630
-133.111887 21.156790
-109.659714 83.324469
76.875107 0.046282
-134.221175 24.804659
-110.693248 82.834220
77.672107 -0.060911
-133.862922 25.137527
-110.911118 82.436680
78.553541 -0.255779
-133.483821 25.518887
-111.209503 82.131646
79.502831 -0.574011
-133.061453 25.923476
-111.576422 81.911023
80.504581 -1.052972
-132.575926 26.331676
-112.014771 81.768866
81.540272 -1.716968
-132.011866 26.731962
-112.538800 81.717927
82.577599 -2.551147
-131.356071 27.115000
-113.158915 81.777820
83.566080 -3.493535
-130.593437 27.467057
-113.872411 81.950390
84.449777 -4.463791
-129.708509 27.769543
-114.664456 82.210839
85.183262 -5.396149
-128.695744 28.005216
-115.512027 82.512995
85.737259 -6.249992
-127.569571 28.163684
-116.388321 82.797395
86.096510 -7.006637
-126.361466 28.238647
-117.267592 82.999390
86.257079 -7.665312
-125.107587 28.220362
-118.128679 83.059693
86.226854 -8.242682
-123.839837 28.091291
-118.953917 82.940903
86.029625 -8.776515
-122.584756 27.829050
-119.724288 82.642958
85.709089 -9.328009
-121.366747 27.416618
-120.416745 82.193458
85.322379 -9.966359
-120.210397 26.851690
-121.007040 81.620533
84.915127 -10.724971
-119.140971 26.147794
-121.474195 80.940420
84.498994 -11.566777
-118.187374 25.332531
-121.804005 80.161326
84.061811 -12.407423
-117.384513 24.447353
-121.990855 79.285857
83.591404 -13.162996
-116.764869 23.541029
-122.038836 78.308658
83.086283 -13.774899
-116.343674 22.655220
-121.963329 77.218328
82.555162 -14.212945
-116.110838 21.812569
-121.792128 76.011157
82.015046 -14.473008
-116.032977 21.014424
-121.564214 74.714895
81.492221 -14.577339
-116.062455 20.246843
-121.325225 73.396846
81.025621 -14.577706
-116.150842 19.489324
-121.120541 72.139158
80.668371 -14.556022
-116.263189 18.724704
-120.987459 71.013896
80.478180 -14.609782
-116.386485 17.951451
-120.949845 70.079529
80.491110 -14.812284
-116.525193 17.193659
-121.015605 69.379075
80.697584 -15.173277
-116.686939 16.496965
-121.176166 68.927993
81.050401 -15.648495
-116.871251 15.908985
-121.407335 68.704825
81.491462 -16.179908
-117.068051 15.461299
-121.672467 68.656823
81.968410 -16.718892
-117.261765 15.164775
-121.929138 68.726387
82.438802 -17.229068
-117.436487 15.012934
-122.138711 68.881435
82.870010 -17.684065
-117.580707 14.981637
-122.273824 69.117524
83.239479 -18.068160
-117.691087 15.028697
-122.321077 69.442755
83.536530 -18.381881
-117.773564 15.104489
-122.279600 69.871492
83.764619 -18.650588
-117.839090 15.172732
-122.157137 70.419398
83.938138 -18.922772
-117.896532 15.226306
-121.965925 71.090768
84.064701 -19.239142
-117.950350 15.282113
-121.719057 71.867771
84.120690 -19.588712
-118.003233 15.362035
-121.428042 72.709485
84.051113 -19.906009
-118.057055 15.478798
-121.102472 73.565163
83.796376 -20.110461
-118.110481 15.630775
-120.751261 74.398807
83.314089 -20.137849
-118.156193 15.798319
-120.384137 75.200717
82.585170 -19.949074
-118.179785 15.941806
-120.014488 75.976326
81.613268 -19.530270
-118.160633 16.006025
-119.662086 76.734539
80.426137 -18.897094
-118.074407 15.934420
-119.351312 77.479487
79.081166 -18.105907
-117.897263 15.692190
-119.104584 78.201586
77.670813 -17.262370
-117.612213 15.284974
-118.936110 78.873089
76.315516 -16.508789
-117.214396 14.756700
-118.849645 79.450177
75.132161 -15.978797
-116.709743 14.169851
-118.838587 79.885471
74.195079 -15.745614
-116.107703 13.581660
-118.882461 80.154613
73.531259 -15.817877
-115.414278 13.026725
-118.940738 80.275575
73.145891 -16.176749
-114.629074 12.513373
-118.957064 80.294817
73.040782 -16.804008
-113.745174 12.028870
-118.875111 80.260446
73.216912 -17.689139
-112.748701 11.546274
-118.654352 80.206631
73.671667 -18.830227
-111.616081 11.036004
-118.279505 80.151839
74.398369 -20.237218
-110.312426 10.483463
-117.762716 80.102981
75.389403 -21.934552
-108.799614 9.903083
-117.140145 80.054794
76.639686 -23.957790
-107.055320 9.339079
-116.463098 79.988056
78.141221 -26.336444
-105.091329 8.852015
-115.781580 79.881215
79.859277 -29.053785
-102.959752 8.496528
-115.126400 79.734612
81.707933 -32.009359
-100.745391 8.305860
-114.507484 79.577072
83.563005 -35.038523
-98.547902 8.289003
-113.927431 79.442468
85.302514 -37.973561
-96.458489 8.431257
-113.390813 79.344008
86.833154 -40.685437
-94.539280 8.697532
-112.905784 79.268555
88.094508 -43.092886
-92.815660 9.043627
-112.483364 79.190306
89.054490 -45.155850
-91.285430 9.431199
-112.134781 79.082480
89.705410 -46.866228
-89.934603 9.833061
-111.865289 78.916498
90.063069 -48.242958
-88.750298 10.228682
-111.666890 78.663461
90.166438 -49.330574
-87.730869 10.601270
-111.516498 78.312913
90.069935 -50.190142
-86.888815 10.939016
-111.382181 77.888696
89.820550 -50.871337
-86.241181 11.234644
-111.229131 77.430343
89.433049 -51.382561
-85.794475 11.479051
-111.020133 76.960500
88.894610 -51.698627
-85.536118 11.655120
-110.716058 76.470417
88.191989 -51.795347
-85.438548 11.740962
-110.280897 75.928406
87.328835 -51.670158
-85.471036 11.721601
-109.690416 75.297425
86.327091 -51.342586
-85.605950 11.594882
-108.939684 74.547700
85.222342 -50.847246
-85.813289 11.362208
-108.044749 73.664406
84.060033 -50.228279
-86.055217 11.018485
-107.040627 72.658335
82.895232 -49.539264
-86.291351 10.557063
-105.979830 71.576680
81.794752 -48.847140
-86.491217 9.983453
-104.925422 70.491850
80.834281 -48.230149
-86.641592 9.319457
-103.936144 69.472027
80.076941 -47.751772
-86.742455 8.593017
-103.054903 68.563707
79.537305 -47.416578
-86.797961 7.825311
-102.304262 67.791559
79.172028 -47.162018
-86.811865 7.028297
-101.685619 67.159800
78.911498 -46.902559
-86.787759 6.211911
-101.180728 66.650334
78.693581 -46.572088
-86.727205 5.386744
-100.758075 66.228204
78.478403 -46.137494
-86.623868 4.557940
-100.387434 65.862100
78.251433 -45.597031
-86.459498 3.722751
-100.059634 65.553098
78.023629 -44.978682
-86.206167 2.874737
-99.793782 65.341287
77.831713 -44.341700
-85.835696 2.007682
-99.620484 65.276616
77.736633 -43.777419
-85.331866 1.120375
-99.561093 65.393231
77.813086 -43.398898
-84.697543 0.221073
-99.618614 65.707625
78.120090 -43.306548
-83.951552 -0.672628
-99.776703 66.217870
78.661212 -43.540664
-83.119789 -1.535192
-100.000772 66.894643
79.377591 -44.071614
-82.228051 -2.334081
-100.241220 67.677376
80.185412 -44.838443
-81.298164 -3.035552
-100.444977 68.485591
81.010122 -45.781169
-80.345426 -3.611695
-100.579551 69.249932
81.795338 -46.847022
-79.376555 -4.043886
-100.653988 69.944081
82.254825 -46.115421
-79.114128 -4.612862
-102.114071 70.189349
82.665892 -46.993936
-78.338821 -4.641609
-102.169796 70.663179
82.985675 -47.906537
-77.544175 -4.546352
-102.286291 71.124048
83.218621 -48.844978
-76.732212 -4.371358
-102.492189 71.597220
83.376218 -49.807450
-75.909764 -4.158224
-102.799811 72.083965
83.462008 -50.780343
-75.090399 -3.931900
-103.206909 72.560254
83.458788 -51.720623
-74.296482 -3.694578
-103.699362 72.979540
83.334741 -52.562660
-73.553642 -3.436014
-104.254016 73.281209
83.060693 -53.243538
-72.880490 -3.146563
-104.842421 73.410604
82.621113 -53.721982
-72.282212 -2.822179
-105.434545 73.343131
82.016880 -53.984093
-71.749548 -2.468056
-106.002778 73.090363
81.264813 -54.041664
-71.261608 -2.101952
-106.527807 72.689303
80.396629 -53.928473
-70.792535 -1.751803
-107.001540 72.189297
79.457799 -53.697498
-70.321877 -1.446228
-107.422723 71.639538
78.504876 -53.417382
-69.846276 -1.200054
-107.790174 71.077962
77.596441 -53.159707
-69.386199 -1.002678
-108.099894 70.524107
76.773371 -52.971107
-68.979928 -0.821557
-108.346170 69.979352
76.040526 -52.850974
-68.667103 -0.620551
-108.522283 69.440047
75.372972 -52.765103
-68.474290 -0.377917
-108.617041 68.918650
74.739499 -52.678104
-68.408715 -0.095516
-108.611936 68.447367
74.119063 -52.571540
-68.457231 0.200596
-108.487556 68.058540
73.504153 -52.444302
-68.588271 0.465629
-108.238215 67.772225
72.898138 -52.306575
-68.756837 0.644685
-107.886034 67.603488
72.313205 -52.175666
-68.914835 0.685354
-107.483775 67.571333
71.771912 -52.077208
-69.026981 0.555961
-107.102816 67.693604
71.309991 -52.048943
-69.085995 0.263887
-106.814411 67.974957
70.969514 -52.135132
-69.115068 -0.142065
-106.673360 68.405528
70.769167 -52.356874
-69.154005 -0.592873
-106.707321 68.977817
70.671070 -52.677799
-69.239540 -1.027526
-106.912987 69.700470
70.592816 -53.014728
-69.391488 -1.409536
-107.258498 70.582369
70.450811 -53.281358
-69.606895 -1.731900
-107.688746 71.605986
70.185564 -53.415023
-69.860352 -2.017179
-108.133195 72.721738
69.763755 -53.379575
-70.109082 -2.314365
-108.518038 73.863189
69.173066 -53.160837
-70.302579 -2.689722
-108.781180 74.965608
68.419737 -52.765400
-70.396830 -3.207093
-108.883014 75.975703
67.531023 -52.226250
-70.368230 -3.900623
-108.808100 76.854846
66.559651 -51.610472
-70.218493 -4.759012
-108.557917 77.587789
65.580160 -51.014812
-69.967074 -5.736454
-108.140459 78.193989
64.663068 -50.532458
-69.639020 -6.774914
-107.564766 78.716072
63.837844 -50.205432
-69.256303 -7.819314
-106.841588 79.188432
63.088601 -50.017527
-68.834366 -8.825630
-105.984500 79.617028
62.383766 -49.930372
-68.381758 -9.766683
-105.009553 79.978626
61.697509 -49.910414
-67.900375 -10.636965
-103.935745 80.229138
61.012752 -49.934101
-67.385680 -11.453283
-102.787391 80.313852
60.318890 -49.987709
-66.828288 -12.245351
-101.595913 80.179127
59.613383 -50.071341
-66.219490 -13.036039
-100.396793 79.789173
58.908964 -50.205230
-65.560371 -13.825065
-99.222123 79.145668
58.242351 -50.432745
-64.869376 -14.588370
-98.095464 78.289396
57.674581 -50.813662
-64.181651 -15.288923
-97.031115 77.276160
57.267200 -51.397093
-63.539591 -15.889666
-96.033508 76.154077
57.036551 -52.179835
-62.980623 -16.363800
-95.095490 74.956430
56.934677 -53.094968
-62.528368 -16.701471
-94.197803 73.701345
56.881593 -54.047313
-62.188993 -16.912999
-93.312133 72.391310
56.803236 -54.950468
-61.951842 -17.027239
-92.408264 71.015247
56.646958 -55.741374
-61.793168 -17.081885
-91.463084 69.561051
56.385193 -56.382676
-61.682336 -17.107666
-90.466884 68.040485
56.018303 -56.863288
-61.589555 -17.118843
-89.424877 66.505781
55.578120 -57.200422
-61.494416 -17.115113
-88.356354 65.036225
55.128588 -57.441133
-61.392439 -17.086611
-87.291902 63.713260
54.755884 -57.655826
-61.294356 -17.019432
-86.268473 62.605814
54.535990 -57.911326
-61.217763 -16.903795
-85.323172 61.761828
54.488230 -58.229447
-61.177027 -16.742708
-84.486382 61.200154
54.564468 -58.576072
-61.176663 -16.556553
-83.775144 60.904225
54.687285 -58.894755
-61.208829 -16.381559
-83.189508 60.825282
54.786718 -59.138740
-61.254297 -16.260380
-82.717782 60.906436
54.814204 -59.280704
-61.286539 -16.228050
-82.351561 61.118685
54.745757 -59.313117
-61.277319 -16.304626
-82.097803 61.471708
54.582800 -59.249015
-61.202140 -16.498303
-81.974974 61.990664
54.351772 -59.123301
-61.046481 -16.808457
-81.998825 62.688521
54.102406 -58.992275
-60.811246 -17.224388
-82.170013 63.550478
53.900212 -58.926355
-60.511615 -17.726984
-82.468736 64.531050
53.801795 -58.985734
-60.167904 -18.296993
-82.855440 65.559088
53.816823 -59.184375
-59.794002 -18.924897
-83.275964 66.548352
53.897977 -59.481930
-59.390192 -19.614336
-83.670803 67.418251
53.973991 -59.815030
-58.944395 -20.374565
-83.985644 68.121738
53.984526 -60.127616
-58.442016 -21.206385
-84.178597 68.658270
53.893454 -60.381619
-57.875680 -22.095587
-84.227639 69.064703
53.688642 -60.558614
-57.244989 -23.021123
-84.138750 69.399563
53.379468 -60.660909
-56.552217 -23.965421
-83.942699 69.723356
52.997955 -60.713990
-55.805626 -24.914127
-83.679217 70.079168
52.603097 -60.769964
-55.027910 -25.849175
-83.382637 70.482662
52.277413 -60.903485
-54.257037 -26.747356
-83.076588 70.922174
52.095537 -61.182963
-53.534341 -27.587844
-82.773925 71.368833
52.072571 -61.623877
-52.889687 -28.359714
-82.477190 71.797087
52.155044 -62.179285
-52.337999 -29.060329
-82.177631 72.199227
52.268221 -62.780043
-51.889661 -29.685629
-81.854297 72.574808
52.355191 -63.369191
-51.558519 -30.225217
-81.475977 72.911472
52.384237 -63.910157
-51.354275 -30.671880
-81.010770 73.183371
52.343404 -64.383407
-51.270383 -31.034897
-80.442119 73.367592
52.237151 -64.783552
-51.282312 -31.343499
-79.775414 73.456195
52.089383 -65.121455
-51.357350 -31.639074
-79.024174 73.446979
51.949599 -65.429451
-51.467144 -31.963220
-78.191064 73.329882
51.891097 -65.759836
-51.592575 -32.349516
-77.264951 73.094261
51.983234 -66.160347
-51.719347 -32.821362
-76.233906 72.747153
52.244415 -66.632621
-51.834039 -33.390917
-75.095410 72.309355
52.631621 -67.123861
-51.927716 -34.053780
-73.853610 71.792739
53.079266 -67.563237
-51.999477 -34.786065
-72.510576 71.185093
53.531355 -67.893054
-52.050741 -35.554424
-71.059610 70.448834
53.947637 -68.076455
-52.076032 -36.332162
-69.488089 69.531723
54.299922 -68.095056
-52.059685 -37.109138
-67.793638 68.388089
52.839933 -71.471080
-47.163411 -43.283773
-60.871370 64.026227
53.003730 -71.001102
-47.063313 -44.223680
-58.589715 61.908835
53.156200 -70.448225
-46.883142 -45.199108
-56.421217 59.725799
53.349117 -69.890577
-46.629279 -46.211474
-54.500719 57.619834
53.622407 -69.394111
-46.338284 -47.238972
-52.930881 55.712037
53.960568 -68.970903
-46.079193 -48.231167
-51.771820 54.085473
54.303677 -68.588078
-45.941106 -49.119530
-51.037475 52.779934
54.593273 -68.209130
-46.009687 -49.839530
-50.694035 51.790917
54.794980 -67.814480
-46.347732 -50.346307
-50.659856 51.069174
54.897050 -67.399676
-46.985548 -50.619011
-50.815252 50.527856
54.904899 -66.970317
-47.916201 -50.659120
-51.035958 50.073211
54.841725 -66.543063
-49.096370 -50.485144
-51.247763 49.658038
54.757062 -66.154454
-50.454887 -50.126472
-51.454710 49.309360
54.736627 -65.870711
-51.911583 -49.614741
-51.709150 49.098147
54.892847 -65.778186
-53.401652 -48.969382
-52.064409 49.093201
55.316949 -65.938181
-54.889581 -48.186348
-52.549769 49.338881
56.025824 -66.339969
-56.359684 -47.247231
-53.165604 49.851787
56.966988 -66.910455
-57.795608 -46.142666
-53.884779 50.619795
58.059221 -67.556059
-59.170214 -44.888129
-54.654506 51.596551
59.217693 -68.187290
-60.447483 -43.526113
-55.399322 52.696514
60.363341 -68.726858
-61.587479 -42.120866
-56.030680 53.804901
61.431312 -69.116773
-62.549755 -40.752006
-56.468172 54.807345
62.382787 -69.329721
-63.295684 -39.508722
-56.671657 55.625795
63.215509 -69.379508
-63.793772 -38.479804
-56.662834 56.237955
63.964304 -69.320532
-64.029282 -37.735375
-56.508103 56.665011
64.679930 -69.224765
-64.012256 -37.307397
-56.277122 56.943136
65.382664 -69.135600
-63.774148 -37.187381
-56.014103 57.104066
66.030466 -69.037281
-63.353949 -37.345559
-55.729785 57.167168
66.546743 -68.879894
-62.785381 -37.752675
-55.404198 57.135128
66.869143 -68.623208
-62.091100 -38.390258
-54.993829 56.994110
66.970862 -68.256398
-61.281384 -39.250945
-54.441639 56.723682
66.858842 -67.798825
-60.354757 -40.335265
-53.686057 56.307753
66.565462 -67.295588
-59.300421 -41.648688
-52.671685 55.738169
66.141089 -66.811086
-58.103905 -43.197224
-51.372296 55.022068
65.649975 -66.421436
-56.758338 -44.975169
-49.815426 54.192602
65.167182 -66.205742
-55.279738 -46.944307
-48.078081 53.302719
64.765359 -66.228640
-53.716626 -49.020683
-46.256096 52.403462
64.484872 -66.508339
-52.144643 -51.087313
-44.436438 51.527687
64.315858 -66.997644
-50.651202 -53.022147
-42.687148 50.688795
64.220463 -67.610313
-49.321004 -54.717737
-41.062430 49.890464
64.163488 -68.262124
-48.226985 -56.088593
-39.609753 49.135920
64.123170 -68.891529
-47.424435 -57.076465
-38.364155 48.425819
64.089109 -69.461866
-46.945642 -57.657379
-37.335312 47.749444
64.058462 -69.957083
-46.795806 -57.844846
-36.509233 47.086041
64.035663 -70.378390
-46.955108 -57.681537
-35.872694 46.423539
64.036838 -70.743626
-47.392796 -57.216310
-35.437420 45.777767
64.094435 -71.085873
-48.089061 -56.479360
-35.234901 45.187747
64.248460 -71.440553
-49.047878 -55.475453
-35.292060 44.693633
64.514333 -71.813744
-50.289605 -54.193550
-35.620545 44.323599
64.859200 -72.165093
-51.830319 -52.619577
-36.226637 44.097494
65.224874 -72.437663
-53.662503 -50.748302
-37.120446 44.031827
65.564078 -72.594843
-55.744671 -48.595219
-38.308064 44.133311
65.852882 -72.629739
-57.999825 -46.205320
-39.774722 44.387898
66.085723 -72.557002
-60.321227 -43.654210
-41.473494 44.757009
66.268912 -72.402162
-62.585855 -41.037934
-43.329526 45.186633
66.419235 -72.194369
-64.674066 -38.452978
-45.270390 45.633147
66.568407 -71.966727
-66.486949 -35.981320
-47.268205 46.093183
66.768310 -71.763514
-67.955399 -33.689947
-49.347772 46.607208
67.081110 -71.637979
-69.044412 -31.634655
-51.550970 47.236164
67.539146 -71.623081
-69.751068 -29.861902
-53.896617 48.038565
68.109877 -71.701318
-70.093604 -28.411128
-56.359194 49.053763
68.721001 -71.822063
-70.097876 -27.315849
-58.870399 50.289515
69.306733 -71.938727
-69.788044 -26.602368
-61.337195 51.717940
69.824944 -72.022823
-69.183102 -26.287006
-63.661791 53.277662
70.253577 -72.059173
-68.300440 -26.369934
-65.753375 54.877594
70.585538 -72.038470
-67.166320 -26.824379
-67.534622 56.405362
70.829694 -71.957500
-65.824597 -27.591590
-68.955210 57.751553
71.017578 -71.831152
-64.334407 -28.591486
-70.014342 58.851810
71.210159 -71.708221
-62.765168 -29.735863
-70.764043 59.714334
71.490775 -71.671369
-61.196973 -30.931880
-71.277197 60.400684
71.931321 -71.801439
-59.718370 -32.084154
-71.614560 60.983278
72.555258 -72.129715
-58.412874 -33.105985
-71.814401 61.515463
73.343817 -72.639768
-57.339622 -33.935413
-71.896303 62.020848
74.266985 -73.304012
-56.520575 -34.545063
-71.866923 62.494465
75.298172 -74.101056
-55.942369 -34.938522
-71.722589 62.907578
76.413528 -75.011890
-55.572641 -35.133884
-71.447346 63.209566
77.589508 -76.014895
-55.376015 -35.148889
-71.009909 63.331329
78.804213 -77.090118
-55.315577 -35.000255
-70.372910 63.205108
80.042530 -78.230090
-55.349878 -34.707615
-69.529017 62.806387
81.302382 -79.447568
-55.438748 -34.292072
-68.539823 62.186092
82.593551 -80.769386
-55.551754 -33.774137
-67.524199 61.451983
83.915001 -82.206737
-55.667898 -33.177510
-66.610154 60.720516
85.220762 -83.718542
-55.766397 -32.536931
-65.900260 60.083494
86.422704 -85.215089
-55.818529 -31.901964
-65.459708 59.597990
87.430783 -86.596933
-55.790393 -31.329269
-65.313680 59.287253
88.181591 -87.780709
-55.658169 -30.862941
-65.446060 59.141099
88.642242 -88.704087
-55.420846 -30.518773
-65.799315 59.117695
88.804756 -89.326905
-55.093679 -30.289175
-66.279320 59.151995
88.682355 -89.633276
-54.692729 -30.159579
-66.770266 59.168820
88.310978 -89.632499
-54.229605 -30.118287
-67.167898 59.105171
87.752704 -89.359141
-53.718715 -30.154619
-67.422309 58.940550
87.090701 -88.867339
-53.185568 -30.253015
-67.548509 58.701522
86.403517 -88.208356
-52.664151 -30.392682
-67.595995 58.433864
85.731597 -87.400458
-52.186267 -30.552435
-67.617664 58.178168
85.076515 -86.428453
-51.781091 -30.708226
-67.658795 57.962758
84.429327 -85.272386
-51.490194 -30.819815
-67.759176 57.809326
83.787954 -83.931420
-51.371229 -30.825793
-67.957557 57.743906
83.157252 -82.433634
-51.474884 -30.659541
-68.288181 57.798006
82.545404 -80.833919
-51.820070 -30.271468
-68.764530 57.990364
81.963426 -79.204992
-52.387878 -29.641556
-69.366173 58.308473
81.439966 -76.390031
-55.813639 -27.268323
-70.594057 57.780128
80.996991 -75.071316
-56.626818 -26.400877
-71.085075 58.127308
80.675998 -73.973942
-57.477897 -25.411261
-71.723903 58.631893
80.502524 -73.148570
-58.357152 -24.316664
-72.569147 59.324075
80.473031 -72.596961
-59.284263 -23.117835
-73.650675 60.197096
80.550228 -72.275571
-60.304937 -21.792340
-74.972111 61.217529
80.678331 -72.125023
-61.465733 -20.306838
-76.518577 62.345494
80.801338 -72.093243
-62.786309 -18.640409
-78.255850 63.540015
80.874372 -72.140710
-64.249507 -16.799388
-80.123245 64.748532
80.869054 -72.238289
-65.804886 -14.820670
-82.032092 65.900291
80.776877 -72.367305
-67.377562 -12.768274
-83.880106 66.916807
80.613338 -72.524341
-68.881802 -10.724841
-85.582411 67.738067
80.421116 -72.727626
-70.239904 -8.776102
-87.098874 68.343281
80.262182 -73.012797
-71.403105 -6.988040
-88.432066 68.743793
80.185090 -73.402564
-72.364356 -5.385441
-89.606415 68.964557
80.184696 -73.868274
-73.150301 -3.952228
-90.652619 69.039882
80.204978 -74.335223
-73.796815 -2.658151
-91.598527 69.012162
80.181529 -74.725532
-74.330262 -1.484637
-92.462319 68.919474
80.072457 -74.986938
-74.761847 -0.433877
-93.247880 68.780841
79.863664 -75.096352
-75.087993 0.472285
-93.942225 68.588264
79.563236 -75.054322
-75.291267 1.195269
-94.516095 68.305455
79.196066 -74.881518
-75.341646 1.683378
-94.933333 67.876385
78.802505 -74.619825
-75.202661 1.881476
-95.174443 67.251186
78.438940 -74.333630
-74.847958 1.753839
-95.260948 66.419720
78.171147 -74.100398
-74.283366 1.312044
-95.252082 65.424192
78.050806 -73.982186
-73.554055 0.619297
-95.216980 64.342400
78.088727 -73.994347
-72.728689 -0.234984
-95.213339 63.257302
78.257247 -74.105212
-71.878900 -1.162970
-95.281710 62.232003
78.516573 -74.263241
-71.066407 -2.093791
-95.445742 61.298914
78.833225 -74.418287
-70.336597 -2.979849
-95.711020 60.457593
79.183489 -74.528971
-69.714095 -3.799419
-96.062209 59.674380
79.552150 -74.565990
-69.200302 -4.556125
-96.461779 58.884802
79.933929 -74.516850
-68.779297 -5.269470
-96.857158 58.008418
80.337477 -74.389047
-68.439782 -5.949544
-97.203681 56.987339
80.787652 -74.207730
-68.203595 -6.566268
-97.494501 55.833407
81.317976 -74.006637
-68.131926 -7.042531
-97.767987 54.635564
81.946933 -73.805965
-68.303997 -7.276266
-98.084405 53.517408
82.650399 -73.584353
-68.789867 -7.170402
-98.500211 52.592209
83.361924 -73.279306
-69.631108 -6.657030
-99.057506 51.941334
84.001563 -72.818728
-70.832039 -5.712815
-99.783106 51.607638
84.501457 -72.149266
-72.359341 -4.365697
-100.688704 51.593688
84.816359 -71.248005
-74.148598 -2.691793
-101.767889 51.862571
84.926286 -70.123503
-76.118951 -0.798878
-102.990616 52.344593
84.837329 -68.810626
-78.195152 1.203202
-104.301477 52.954991
84.581796 -67.364329
-80.324647 3.229230
-105.634977 53.621495
84.215846 -65.857815
-82.476457 5.224508
-106.946934 54.309974
83.808501 -64.374429
-84.632919 7.159181
-108.230491 55.026398
83.416642 -62.979638
-86.784382 9.022832
-109.498206 55.787307
83.060379 -61.689500
-88.922619 10.815978
-110.757252 56.590112
82.727445 -60.473828
-91.032679 12.538493
-112.000689 57.405547
82.399988 -59.290989
-93.088008 14.180060
-113.210504 58.185662
82.072679 -58.117362
-95.051154 15.715611
-114.361396 58.877291
81.754038 -56.955799
-96.879824 17.108526
-115.419637 59.436064
81.460867 -55.828888
-98.535702 18.323997
-116.339036 59.831349
81.214524 -54.770339
-99.988756 19.342790
-117.061785 60.036927
81.041212 -53.823561
-101.214323 20.159869
-117.531676 60.026646
80.973289 -53.042926
-102.192501 20.775823
-117.719080 59.791892
81.044808 -52.484713
-102.915102 21.196813
-117.637619 59.359716
81.274678 -52.179683
-103.391969 21.438010
-117.332678 58.780511
81.646603 -52.104796
-103.649333 21.519617
-116.857974 58.100555
82.109680 -52.191036
-103.721921 21.456136
-116.261244 57.349990
82.598650 -52.361265
-103.644883 21.249065
-115.578398 56.551867
83.052036 -52.558074
-103.449908 20.893607
-114.831644 55.736928
83.421808 -52.750241
-103.166397 20.399167
-114.031587 54.942733
83.679022 -52.929577
-102.822368 19.800009
-113.179739 54.195642
83.818397 -53.106556
-102.441302 19.139877
-112.268308 53.494251
83.862144 -53.307665
-102.040507 18.453582
-111.283204 52.811698
83.860222 -53.572780
-101.636395 17.765871
-110.219890 52.124307
83.879264 -53.944174
-101.253020 17.099987
-109.101998 51.443926
83.975686 -54.442226
-100.925146 16.480483
-107.975814 50.813558
84.169920 -55.046551
-100.692002 15.927094
-106.887647 50.281386
84.447927 -55.707597
-100.588161 15.451510
-105.874893 49.893830
84.782691 -56.373923
-100.639280 15.066391
-104.971840 49.697274
85.150954 -57.006472
-100.861929 14.796622
-104.211455 49.726213
85.538662 -57.577038
-101.261662 14.673141
-103.617309 49.985794
85.941143 -58.062977
-101.829863 14.714074
-103.191419 50.440231
86.362864 -58.446931
-102.543775 14.913418
-102.905091 51.009495
86.817359 -58.722182
-103.371424 15.243396
-102.703047 51.581826
87.324360 -58.898695
-104.280080 15.665302
-102.530668 52.052184
87.898817 -58.998996
-105.244796 16.141571
-102.369202 52.369133
88.529949 -59.034625
-106.251505 16.641205
-102.242114 52.546544
89.166527 -58.980887
-107.293350 17.138367
-102.190918 52.637599
89.729659 -58.783058
-108.365823 17.614856
-102.250368 52.702385
90.141116 -58.383893
-109.465411 18.068253
-102.436554 52.786359
90.341777 -57.741773
-110.588743 18.509683
-102.745709 52.912433
90.296302 -56.835650
-111.728682 18.949040
-103.156758 53.079832
89.991740 -55.666003
-112.870528 19.383519
-103.632906 53.262772
89.436312 -54.258320
-113.991316 19.795820
-104.122409 53.408944
88.660635 -52.670913
-115.062514 20.158336
-104.564272 53.447062
87.719531 -51.000730
-116.055947 20.439122
-104.908240 53.318389
86.685809 -49.371401
-116.951623 20.607559
-105.144163 53.025811
85.626320 -47.891708
-117.745331 20.643282
-105.309819 52.650671
84.574596 -46.610433
-118.453847 20.552583
-105.464554 52.311618
83.534282 -45.517621
-119.113539 20.380521
-105.660367 52.113819
82.504658 -44.582295
-119.767361 20.198083
-105.931739 52.126051
81.494353 -43.779174
-120.448258 20.074778
-106.297071 52.377787
80.519586 -43.095222
-121.170794 20.061215
-106.761159 52.860566
79.599999 -42.530601
-121.931374 20.184539
-107.314440 53.529459
78.759126 -42.101329
-122.713021 20.447780
-107.929354 54.307971
78.028060 -41.840965
-123.492201 20.828013
-108.558440 55.100586
79.203678 -40.857245
-127.009184 22.132831
-108.156355 56.580324
79.026226 -41.402242
-127.818094 22.663339
-108.679999 57.300508
79.045048 -42.226509
-128.532223 23.128211
-109.128734 57.904494
79.209319 -43.258518
-129.155741 23.519543
-109.553003 58.447913
79.434674 -44.390170
-129.689363 23.859620
-109.992420 58.965745
79.629892 -45.510308
-130.127226 24.184173
-110.462417 59.463552
79.721046 -46.531244
-130.459375 24.527441
-110.953098 59.923209
79.664310 -47.401259
-130.675174 24.914040
-111.430988 60.307402
79.448261 -48.105670
-130.765960 25.352932
-111.841628 60.562302
79.089449 -48.659764
-130.727803 25.830846
-112.115956 60.626258
78.625299 -49.098186
-130.564605 26.310473
-112.182230 60.443399
78.105697 -49.464020
-130.289552 26.741010
-111.986877 59.980745
77.580023 -49.796928
-129.920382 27.080293
-111.528820 59.260974
77.078926 -50.116973
-129.471210 27.315119
-110.875552 58.380072
76.601308 -50.411227
-128.950813 27.462477
-110.128275 57.470019
76.120365 -50.639221
-128.368804 27.552562
-109.376112 56.645692
75.602078 -50.755331
-127.740054 27.611467
-108.677355 55.978179
75.019301 -50.729126
-127.083820 27.652075
-108.063440 55.494366
74.357242 -50.553301
-126.420272 27.670124
-107.553041 55.194703
73.615379 -50.241613
-125.766580 27.643409
-107.163316 55.071998
72.809669 -49.824109
-125.133247 27.535688
-106.904254 55.108758
71.974377 -49.344615
-124.521819 27.309084
-106.761947 55.259802
71.158868 -48.857822
-123.927416 26.946033
-106.697406 55.454835
70.414506 -48.416655
-123.348510 26.467530
-106.677886 55.643208
69.774234 -48.049778
-122.796632 25.928544
-106.710596 55.836100
69.240729 -47.748998
-122.296416 25.396631
-106.828774 56.079449
68.794267 -47.481565
-121.877260 24.932765
-107.053745 56.397788
68.410371 -47.213482
-121.564413 24.581056
-107.381488 56.779254
68.073403 -46.924933
-121.373039 24.365182
-107.795529 57.197688
67.782273 -46.614577
-121.305338 24.288883
-108.282432 57.633946
67.550766 -46.298520
-121.351112 24.340432
-108.832046 58.074469
67.405140 -46.007936
-121.493496 24.503781
-109.426540 58.495205
67.380246 -45.784710
-121.719938 24.774043
-110.030750 58.848374
67.512450 -45.672339
-122.031680 25.166641
-110.595219 59.064724
67.826232 -45.699942
-122.444616 25.714991
-111.084365 59.083313
68.317559 -45.864119
-122.983717 26.463137
-111.516575 58.895822
68.948427 -46.125565
-123.674457 27.455571
-111.964524 58.552228
69.660113 -46.426936
-124.533212 28.723453
-112.515310 58.126811
70.391215 -46.713700
-125.559961 30.271321
-113.242434 57.696799
71.087473 -46.943312
-126.735727 32.069530
-114.195103 57.335462
71.703896 -47.084670
-128.025200 34.056052
-115.390101 57.099731
72.205618 -47.115746
-129.383717 36.147358
-116.808056 57.016694
72.571552 -47.025319
-130.765487 38.254414
-118.396104 57.074646
72.800673 -46.820451
-132.127484 40.295614
-120.074349 57.218369
72.914159 -46.531507
-133.429078 42.203850
-121.746691 57.354828
72.941632 -46.198585
-134.633649 43.932256
-123.322434 57.384039
72.891033 -45.837258
-135.713101 45.457665
-124.746429 57.253724
72.732144 -45.417032
-136.649901 46.775000
-126.009110 56.990971
72.417266 -44.880311
-137.434522 47.884944
-127.121841 56.673625
71.914240 -44.177014
-138.061644 48.784562
-128.091242 56.381375
71.223572 -43.284466
-138.528681 49.464459
-128.913820 56.170103
70.379412 -42.212719
-138.837154 49.913224
-129.582192 56.068925
69.444159 -41.007030
-138.994153 50.128319
-130.091361 56.084911
68.501979 -39.749701
-139.010486 50.122703
-130.440012 56.206772
67.651159 -38.555066
-138.897528 49.918936
-130.626307 56.405090
66.991624 -37.553832
-138.667243 49.540359
-130.642933 56.632936
66.604811 -36.864176
-138.336877 49.009289
-130.481725 56.843054
66.530859 -36.553316
-137.934358 48.350520
-130.155022 57.030576
66.760368 -36.614216
-137.499359 47.593366
-129.712601 57.257456
67.249957 -36.982091
-137.078209 46.767546
-129.228040 57.619018
67.944200 -37.571261
-136.715559 45.898375
-128.772092 58.194000
68.787388 -38.303011
-136.445937 45.010464
-128.397488 59.021655
69.726953 -39.118374
-136.287904 44.135065
-128.134180 60.101477
70.715410 -39.978753
-136.243742 43.305907
-127.986992 61.398802
71.713616 -40.861959
-136.303824 42.545668
-127.934242 62.849287
72.695215 -41.760624
-136.451589 41.857639
-127.929745 64.364794
73.650232 -42.681023
-136.668138 41.227938
-127.911035 65.845811
74.582068 -43.634212
-136.937344 40.634519
-127.813907 67.200395
75.490745 -44.612668
-137.251202 40.056944
-127.593948 68.371501
76.350284 -45.565146
-137.612483 39.481915
-127.243567 69.358101
77.106235 -46.399811
-138.032636 38.904627
-126.782120 70.197819
77.696670 -47.015594
-138.526376 38.330759
-126.232263 70.929806
78.072604 -47.330670
-139.106684 37.779551
-125.608472 71.574774
78.206060 -47.293200
-139.782241 37.280686
-124.917260 72.132353
78.090709 -46.881432
-140.555797 36.864002
-124.161584 72.588012
77.741409 -46.102447
-141.422653 36.549589
-123.346638 72.925051
77.194757 -44.992684
-142.369819 36.342726
-122.482801 73.131560
76.508446 -43.617414
-143.377375 36.234135
-121.580202 73.194284
75.754117 -42.061832
-144.422503 36.204083
-120.645682 73.096443
74.999454 -40.409541
-145.485574 36.230452
-119.700959 72.845383
74.290841 -38.720052
-146.555262 36.296859
-118.807439 72.506717
73.652587 -37.027029
-147.629461 36.400893
-118.054902 72.185920
73.100804 -35.356802
-148.710985 36.559347
-117.523645 71.974479
72.654852 -33.744365
-149.800974 36.802641
-117.261183 71.920818
72.339088 -32.234739
-150.894120 37.158458
-117.283203 72.039511
72.178691 -30.875949
-151.977216 37.636637
-117.585716 72.335189
72.195294 -29.712848
-153.029903 38.223295
-118.148997 72.811629
72.404658 -28.784697
-154.026636 38.883808
-118.928682 73.458565
72.814911 -28.122995
-154.940531 39.570217
-119.849047 74.235331
73.422170 -27.743883
-155.749786 40.230242
-120.814769 75.074192
74.202485 -27.635360
-156.444594 40.818568
-121.747424 75.914313
75.106789 -27.752734
-157.029353 41.310822
-122.622371 76.739948
76.067442 -28.033311
-157.516862 41.715409
-123.461391 77.570152
77.012965 -28.416590
-157.919777 42.070756
-124.297506 78.421291
77.880512 -28.851957
-158.247407 42.425330
-125.156945 79.297194
78.622403 -29.296898
-158.507645 42.816368
-126.057623 80.198453
79.208764 -29.715807
-158.709517 43.261532
-127.007268 81.121826
79.628579 -30.082692
-158.865367 43.760996
-127.998947 82.049109
79.889660 -30.385900
-158.993103 44.301272
-129.007398 82.937075
80.014879 -30.628906
-159.118217 44.858397
-129.987671 83.713289
78.844120 -31.784167
-155.554292 41.642275
-127.540363 85.122001
78.589637 -31.618502
-155.781950 41.887954
-127.923923 85.052527
78.236647 -31.410913
-156.072271 42.102443
-128.192290 84.704266
77.747762 -31.151266
-156.402204 42.310603
-128.372261 84.145362
77.094210 -30.836594
-156.743416 42.537364
-128.492885 83.458398
76.268477 -30.474380
-157.070746 42.795071
-128.571043 82.714859
75.283663 -30.078183
-157.363936 43.080075
-128.609720 81.965604
74.168598 -29.663323
-157.606393 43.373082
-128.600417 81.237128
72.964107 -29.247548
-157.783943 43.640335
-128.525109 80.528988
71.722379 -28.859228
-157.883572 43.835943
-128.356149 79.811151
70.507885 -28.548365
-157.891408 43.908588
-128.055263 79.026124
69.392321 -28.384615
-157.790133 43.813713
-127.577818 78.104111
68.435920 -28.428837
-157.559763 43.524895
-126.894366 76.996841
67.665500 -28.695878
-157.184991 43.036987
-126.027153 75.723393
67.071337 -29.147243
-156.663934 42.361841
-125.059173 74.381838
66.621583 -29.713999
-156.011488 41.523102
-124.100310 73.107352
66.275601 -30.319587
-155.257088 40.551966
-123.253038 72.025935
65.990722 -30.891892
-154.440268 39.483018
-122.598640 71.231009
65.728225 -31.372504
-153.606316 38.349847
-122.194389 70.775692
65.462981 -31.729065
-152.802500 37.181222
-122.071667 70.675324
65.193736 -31.966338
-152.074309 36.000028
-122.232094 70.916004
64.945734 -32.126129
-151.461261 34.828173
-122.644542 71.454056
64.758529 -32.269189
-150.993343 33.696550
-123.247826 72.206790
64.657702 -32.439682
-150.690443 32.651192
-123.967218 73.066054
64.626986 -32.632568
-150.564872 31.749419
-124.750037 73.950453
64.608651 -32.794602
-150.623343 31.049662
-125.590119 74.847026
64.529894 -32.853843
-150.867089 30.600438
-126.502923 75.782542
64.328507 -32.747391
-151.291791 30.431448
-127.487601 76.773988
63.967965 -32.437139
-151.889087 30.548835
-128.518332 77.816504
63.445975 -31.917667
-152.648946 30.935661
-129.557272 78.894715
62.796046 -31.216729
-153.559547 31.558926
-130.570854 79.988654
62.080431 -30.389256
-154.601373 32.382431
-131.539993 81.070807
61.377421 -29.509182
-155.739469 33.377271
-132.459552 82.102301
60.764432 -28.655769
-156.924304 34.520235
-133.328282 83.027142
60.296241 -27.890324
-158.102381 35.785643
-134.142478 83.776791
59.987980 -27.233977
-159.227983 37.142799
-134.909266 84.301232
59.818985 -26.667545
-160.270087 38.558835
-135.663233 84.603188
59.756242 -26.154767
-161.214159 40.000048
-136.452154 84.727035
59.778436 -25.667014
-162.060564 41.429747
-137.308349 84.717398
59.885581 -25.193569
-162.820145 42.806558
-138.238435 84.592514
60.093102 -24.739818
-163.505632 44.087532
-139.228934 84.348528
60.420721 -24.324360
-164.119897 45.236124
-140.253745 83.980238
60.885731 -23.978995
-164.649102 46.227204
-141.277776 83.490508
61.500254 -23.745027
-165.067402 47.042999
-142.254647 82.883082
62.267315 -23.661009
-165.347894 47.666657
-143.123826 82.149561
63.171836 -23.744136
-165.471068 48.081847
-143.814303 81.266080
64.174795 -23.978415
-165.429230 48.277572
-144.262573 80.214495
65.223065 -24.324236
-165.228480 48.251571
-144.436576 79.013326
66.268590 -24.741023
-164.888575 48.008334
-144.337947 77.712291
67.278386 -25.201172
-164.439674 47.553706
-143.985401 76.362122
68.233039 -25.691658
-163.915062 46.893302
-143.406494 75.007149
69.122715 -26.212523
-163.340560 46.037630
-142.639244 73.694192
69.946143 -26.775090
-162.727736 45.007606
-141.733338 72.475679
70.711646 -27.397609
-162.076733 43.832886
-140.746578 71.401877
71.436643 -28.099497
-161.383860 42.546021
-139.736044 70.505535
72.141267 -28.893990
-160.647379 41.179906
-138.746356 69.784756
72.835260 -29.777148
-159.871848 39.770251
-137.803364 69.198062
73.507440 -30.719485
-159.073008 38.360253
-136.926659 68.696023
74.128829 -31.670675
-158.282055 37.002434
-136.155312 68.278650
74.665315 -32.574212
-157.544908 35.754584
-135.547991 68.005316
75.087733 -33.380096
-156.913785 34.673920
-135.154852 67.947082
75.375494 -34.051263
-156.432829 33.815360
-134.997621 68.148010
75.517200 -34.565014
-156.127200 33.230963
-135.067207 68.614151
75.511455 -34.911939
-156.002796 32.962242
-135.329199 69.315889
75.368501 -35.096878
-156.051344 33.028023
-135.730143 70.193239
75.110866 -35.143062
-156.253933 33.418003
-136.202245 71.160853
74.768974 -35.090980
-156.583256 34.094550
-136.667075 72.115998
74.369448 -34.981636
-157.007887 35.000438
-137.043108 72.957126
73.921975 -34.832035
-157.499218 36.069111
-137.265893 73.615801
73.416841 -34.628028
-158.038086 37.234394
-137.316773 74.089902
72.834621 -34.339782
-158.616241 38.439182
-137.227887 74.443125
72.156780 -33.940388
-159.230719 39.643949
-137.054676 74.761992
71.370392 -33.415004
-159.876221 40.829736
-136.850850 75.117788
70.468752 -32.762488
-160.542926 41.989673
-136.659905 75.553422
69.452669 -31.997766
-161.220039 43.115117
-136.513754 76.082804
68.336051 -31.159903
-161.899347 44.187614
-136.431214 76.694927
67.155164 -30.318272
-162.576469 45.178280
-136.414356 77.362988
65.973273 -29.563857
-163.250804 46.050167
-136.443685 78.050506
64.866626 -28.980221
-163.925559 46.760928
-136.476711 78.706824
63.890066 -28.604213
-164.607743 47.266674
-136.459919 79.276210
63.049919 -28.406217
-165.305805 47.529439
-136.356906 79.736329
62.310067 -28.309817
-166.022134 47.527764
-136.165482 80.122123
61.616467 -28.229417
-166.742944 47.264860
-135.900750 80.493762
60.917095 -28.096822
-167.435196 46.766462
-135.570974 80.893425
60.175813 -27.873076
-168.054217 46.068572
-135.168855 81.331874
59.383723 -27.553289
-168.554518 45.204751
-134.673553 81.796584
58.564370 -27.165840
-168.897340 44.198360
-134.056697 82.262153
57.769739 -26.765677
-169.055200 43.059012
-133.290214 82.693035
57.068549 -26.422863
-169.015671 41.782932
-132.353411 83.041915
56.527682 -26.204728
-168.785127 40.358650
-131.235510 83.249017
56.189331 -26.152468
-168.389813 38.778810
-129.938964 83.252150
56.056584 -26.266947
-167.869840 37.055665
-128.497648 83.023819
56.100375 -26.519406
-167.266024 35.233167
-126.994188 82.605186
56.280643 -26.875289
-166.610130 33.385736
-125.539320 82.085912
56.564606 -27.308923
-165.925503 31.601691
-124.232319 81.557885
56.933677 -27.805443
-165.231882 29.962982
-123.140411 81.086464
57.380427 -28.356859
-164.547921 28.531255
-122.299622 80.702531
57.902311 -28.958620
-163.891300 27.341076
-121.723635 80.412393
58.497148 -29.608745
-163.278884 26.398256
-121.408462 80.209682
59.160407 -30.307309
-162.727498 25.681471
-121.327370 80.074273
58.009715 -29.896629
-166.860311 25.964994
-124.123338 79.620686
58.917585 -30.792410
-166.505820 25.511566
-124.571543 79.838935
59.814328 -31.672513
-166.273191 25.168679
-125.083505 80.050787
60.632802 -32.485456
-166.155176 24.919733
-125.564953 80.211216
61.324873 -33.189849
-166.130643 24.768302
-125.961464 80.333177
61.872006 -33.762559
-166.174682 24.722359
-126.248346 80.447314
62.274848 -34.192996
-166.266231 24.780998
-126.403259 80.552659
62.541330 -34.476260
-166.390856 24.928713
-126.401148 80.627984
62.683023 -34.611778
-166.541338 25.133866
-126.225123 80.654378
62.714859 -34.604083
-166.717859 25.349313
-125.876766 80.621731
62.652284 -34.461099
-166.927167 25.515815
-125.376701 80.525198
62.504442 -34.187452
-167.178002 25.572054
-124.753901 80.355478
62.272152 -33.779730
-167.471764 25.473203
-124.029457 80.086936
61.961439 -33.235950
-167.795697 25.207881
-123.210043 79.676618
61.599574 -32.573343
-168.127659 24.799724
-122.309203 79.093545
61.232274 -31.833803
-168.446238 24.294761
-121.382533 78.368527
60.909914 -31.076296
-168.736715 23.746167
-120.526025 77.601505
60.677961 -30.367417
-168.992615 23.203399
-119.840961 76.913000
60.572867 -29.773182
-169.216370 22.706288
-119.407201 76.398938
60.620696 -29.351545
-169.419691 22.281228
-119.272404 76.112220
60.837928 -29.146105
-169.621945 21.938745
-119.448255 76.060134
61.235689 -29.184391
-169.843820 21.675011
-119.908321 76.206591
61.824787 -29.483860
-170.095975 21.479625
-120.586014 76.474395
62.610718 -30.057018
-170.370091 21.347373
-121.376119 76.751396
63.574848 -30.900583
-170.642438 21.286165
-122.148656 76.916189
64.664655 -31.982259
-170.886848 21.318348
-122.786494 76.887809
65.805327 -33.244347
-171.084496 21.476727
-123.232191 76.667058
66.918460 -34.615888
-171.225589 21.795670
-123.492680 76.324553
67.936174 -36.021045
-171.307319 22.299767
-123.601022 75.945438
68.809815 -37.383105
-171.332853 22.994203
-123.588828 75.591869
69.515872 -38.630598
-171.311047 23.859566
-123.482003 75.294246
70.059116 -39.712802
-171.252693 24.852940
-123.302502 75.051221
70.468503 -40.620933
-171.159564 25.917638
-123.067195 74.829635
70.781688 -41.389728
-171.012801 26.996433
-122.783940 74.576674
71.022908 -42.063357
-170.775643 28.037832
-122.448093 74.243874
71.187257 -42.655569
-170.410823 28.995266
-122.043818 73.787527
71.246559 -43.143349
-169.896578 29.828722
-121.560199 73.172712
71.171750 -43.489349
-169.232623 30.508655
-121.020943 72.417320
70.951171 -43.662920
-168.437813 31.016322
-120.493099 71.614428
70.596461 -43.648767
-167.543971 31.339991
-120.057222 70.887783
70.139529 -43.451692
-166.588576 31.470766
-119.775678 70.334097
69.625047 -43.106402
-165.605900 31.401827
-119.679177 69.993196
69.104037 -42.685573
-164.616486 31.132294
-119.763601 69.853833
68.632268 -42.290362
-163.620541 30.671150
-119.991125 69.895437
68.266633 -42.024292
-162.602144 30.034293
-120.295588 70.106069
68.053275 -41.963163
-161.540874 29.238145
-120.589675 70.448041
68.015769 -42.133878
-160.422255 28.299164
-120.772218 70.839647
68.156414 -42.514051
-159.244197 27.239812
-120.744009 71.174770
68.467588 -43.049067
-158.019677 26.093577
-120.446804 71.374808
68.939450 -43.673194
-156.775446 24.903038
-119.902068 71.434963
69.561191 -44.331671
-155.547834 23.712436
-119.196775 71.404614
70.322793 -44.999254
-154.376580 22.561843
-118.435035 71.335329
71.218083 -45.680898
-153.296665 21.489041
-117.708028 71.270796
72.244345 -46.398852
-152.330335 20.536576
-117.088301 71.264224
73.398389 -47.180412
-151.485404 19.752488
-116.632063 71.364504
74.669130 -48.044430
-150.760896 19.181144
-116.378283 71.592876
76.025532 -48.982329
-150.154288 18.854648
-116.342022 71.933725
77.406983 -49.944152
-149.666878 18.792636
-116.507060 72.331741
78.729289 -50.847636
-149.306900 19.007210
-116.828788 72.700670
79.905958 -51.609806
-149.088778 19.503494
-117.259996 72.962195
80.872829 -52.181848
-149.027802 20.273201
-117.787325 73.101403
81.601369 -52.561672
-149.131777 21.288723
-118.430227 73.172110
82.093243 -52.779488
-149.391899 22.508002
-119.204557 73.246786
82.368070 -52.880684
-149.775896 23.888393
-120.100980 73.374980
82.455780 -52.917283
-150.229683 25.393844
-121.086528 73.577904
82.390913 -52.939910
-150.688531 26.988248
-122.112829 73.861195
82.202018 -52.984026
-151.089974 28.626346
-123.121788 74.221178
81.896844 -53.053481
-151.383278 30.252362
-124.048097 74.641119
81.458479 -53.117263
-151.536261 31.806048
-124.820421 75.084374
80.868389 -53.134315
-151.539662 33.231336
-125.367172 75.496030
80.140208 -53.087356
-151.405661 34.480623
-125.638010 75.827102
79.325143 -52.989000
-151.158496 35.513299
-125.638152 76.069100
78.490123 -52.866309
-150.819977 36.294762
-125.434334 76.253174
77.698411 -52.750395
-150.397426 36.799959
-125.120196 76.424583
77.001362 -52.673056
-149.881306 37.014870
-124.783874 76.625815
76.434437 -52.662523
-149.252213 36.932077
-124.495289 76.886654
76.012401 -52.736895
-148.488723 36.545887
-124.302537 77.217288
75.724611 -52.895958
-147.570769 35.850487
-124.228970 77.604991
75.538736 -53.116118
-146.480884 34.841651
-124.268976 78.013345
75.419124 -53.358920
-145.206761 33.522826
-124.384260 78.380946
75.343331 -53.588399
-143.745865 31.913605
-124.507105 78.619119
75.300161 -53.780922
-142.108125 30.053419
-124.561994 78.627770
75.281165 -53.926892
-140.312878 27.997079
-124.503607 78.354647
75.277419 -54.029885
-138.383227 25.810847
-124.332921 77.836076
75.280383 -54.103475
-136.344969 23.573415
-124.071338 77.159199
75.284669 -54.167178
-134.229443 21.371445
-123.732767 76.408759
75.294312 -54.245712
-132.073953 19.286834
-123.317724 75.645582
75.334381 -54.374542
-129.918029 17.383961
-122.820684 74.906701
75.457383 -54.605951
-127.798641 15.702697
-122.238929 74.209232
75.721062 -54.995840
-125.747263 14.257856
-121.576736 73.549203
76.148328 -55.571481
-123.790142 13.045297
-120.842478 72.896544
76.717767 -56.318852
-121.951914 12.053878
-120.043047 72.200761
77.387179 -57.198437
-120.260917 11.280641
-119.190672 71.420939
78.115371 -58.160419
-118.753713 10.743183
-118.329948 70.574055
78.871056 -59.148815
-117.473997 10.478403
-117.549917 69.751700
79.636205 -60.104259
-116.462854 10.523654
-116.953139 69.075351
80.407084 -60.974654
-115.745877 10.894676
-116.619989 68.644890
81.188098 -61.735692
-115.324241 11.574121
-116.595602 68.515383
81.977119 -62.406548
-115.170999 12.510374
-116.890307 68.691430
82.755763 -63.039017
-115.231993 13.622114
-117.481819 69.132598
79.702250 -59.280525
-122.273729 18.385837
-119.997248 72.521783
80.557811 -60.130001
-122.082093 19.211401
-120.888020 73.200169
81.292232 -60.935875
-121.871483 19.894562
-121.826189 73.892652
81.867768 -61.626409
-121.595149 20.379905
-122.691855 74.497367
82.270232 -62.139652
-121.226770 20.649296
-123.382417 74.928107
82.503233 -62.436708
-120.760252 20.718526
-123.861384 75.173241
82.575165 -62.514087
-120.203674 20.621117
-124.150210 75.282616
82.493615 -62.407383
-119.572160 20.393141
-124.280951 75.301323
82.274028 -62.181306
-118.882281 20.064703
-124.275553 75.240314
81.950961 -61.915956
-118.148104 19.655519
-124.151559 75.102974
81.578574 -61.692340
-117.378719 19.171997
-123.931383 74.929020
81.215295 -61.570124
-116.577508 18.606967
-123.643283 74.787039
80.901295 -61.564397
-115.744222 17.946874
-123.311515 74.735913
80.650967 -61.645266
-114.881334 17.190621
-122.940533 74.793383
80.462312 -61.764494
-114.002368 16.370232
-122.504699 74.919665
80.321751 -61.887347
-113.134785 15.552540
-121.970650 75.046516
80.204008 -62.009661
-112.314643 14.820456
-121.361819 75.162251
80.081903 -62.153107
-111.578595 14.252226
-120.778671 75.336870
79.941529 -62.351668
-110.957397 13.907387
-120.335665 75.649453
79.791669 -62.644103
-110.470704 13.817578
-120.110615 76.154192
79.664976 -63.071640
-110.122111 13.981236
-120.135293 76.882725
79.608079 -63.669389
-109.895662 14.365145
-120.401502 77.835346
79.656543 -64.443004
-109.758588 14.916562
-120.869300 78.979977
79.807117 -65.346172
-109.673040 15.583667
-121.470953 80.255386
80.014561 -66.293617
-109.608736 16.330434
-122.109535 81.570140
80.216544 -67.206141
-109.544676 17.134640
-122.658827 82.801272
80.363161 -68.041967
-109.463506 17.977884
-122.983782 83.814935
80.431717 -68.795498
-109.347306 18.838262
-123.001766 84.534349
80.426006 -69.483256
-109.176645 19.685414
-122.730299 84.993319
80.369854 -70.134367
-108.930706 20.476187
-122.245715 85.286306
80.300642 -70.786633
-108.587413 21.154120
-121.622984 85.502928
80.262026 -71.481890
-108.125018 21.656006
-120.917759 85.711797
80.290911 -72.253066
-107.527664 21.925276
-120.170862 85.960377
80.397924 -73.104837
-106.793402 21.927859
-119.413796 86.274835
80.557254 -74.009347
-105.936515 21.659724
-118.669164 86.658282
80.722306 -74.928709
-104.981041 21.141300
-117.944036 87.085970
80.849706 -75.835542
-103.953271 20.407262
-117.218195 87.500649
80.908920 -76.713497
-102.877688 19.497052
-116.439846 87.817195
80.880762 -77.550264
-101.774357 18.445583
-115.560446 87.955670
80.754833 -78.333673
-100.655604 17.276121
-114.599023 87.911006
80.529096 -79.051662
-99.522973 15.998971
-113.640817 87.768566
80.212570 -79.695211
-98.368411 14.616699
-112.774927 87.631330
79.832173 -80.264776
-97.183285 13.136195
-112.058241 87.566759
79.437867 -80.776838
-95.970084 11.580393
-111.511546 87.598312
79.087722 -81.254206
-94.744676 9.985771
-111.123708 87.713548
78.811714 -81.694570
-93.530873 8.391125
-110.855076 87.874765
78.597029 -82.056527
-92.357383 6.832563
-110.639773 88.027889
78.411379 -82.282700
-91.258036 5.345888
-110.389636 88.100106
78.227901 -82.325961
-90.269931 3.969302
-110.006681 87.989175
78.032975 -82.158629
-89.427136 2.741680
-109.423986 87.604896
77.825875 -81.771912
-88.753794 1.697477
-108.671066 86.953457
77.621337 -81.177351
-88.264683 0.866545
-107.881229 86.147564
77.459162 -80.416900
-87.974844 0.281797
-107.219969 85.332433
77.413396 -79.576480
-87.903637 -0.018589
-106.824960 84.627613
77.581450 -78.779924
-88.063462 -0.004065
-106.787098 84.112365
78.044989 -78.148450
-88.446690 0.333807
-107.150465 83.831038
78.825116 -77.749324
-89.023964 0.978805
-107.915497 83.800955
79.873890 -77.580962
-89.751988 1.896550
-109.039022 84.009444
81.105728 -77.598940
-90.582780 3.040341
-110.432309 84.406223
82.429348 -77.742797
-91.469368 4.352285
-111.965807 84.907510
83.764049 -77.949726
-92.368827 5.764937
-113.498173 85.417449
85.048305 -78.168628
-93.246999 7.211485
-114.933814 85.882486
86.242876 -78.379091
-94.083114 8.641133
-116.251755 86.321488
87.326096 -78.599071
-94.865823 10.022207
-117.464333 86.775241
88.289555 -78.872700
-95.582288 11.329513
-118.572372 87.253017
89.138462 -79.250847
-96.210927 12.531278
-119.554924 87.728752
89.882700 -79.766390
-96.721362 13.583366
-120.374635 88.165049
90.514334 -80.403442
-97.078403 14.428978
-120.984673 88.538671
91.002426 -81.089589
-97.247402 15.003409
-121.334882 88.843918
91.319475 -81.727527
-97.199798 15.243492
-121.374644 89.066951
91.463595 -82.232510
-96.919240 15.101367
-121.052492 89.163971
91.453035 -82.552349
-96.407404 14.558657
-120.325495 89.069023
91.306264 -82.673077
-95.684271 13.629577
-119.194662 88.740873
91.031752 -82.613831
-94.780263 12.348573
-117.735211 88.203835
90.634478 -82.417425
-93.726757 10.755390
-116.071722 87.523350
90.127034 -82.144759
-92.550174 8.886465
-114.330717 86.765800
89.534879 -81.869589
-91.269643 6.773042
-112.614257 85.997333
88.890427 -81.661987
-89.896990 4.444155
-110.994128 85.295568
88.220143 -81.561084
-88.439093 1.932070
-109.514788 84.730030
87.541168 -81.564370
-86.904453 -0.720226
-108.196084 84.336480
86.866856 -81.647493
-85.314978 -3.449485
-107.031224 84.105942
86.202774 -81.790210
-83.716579 -6.167547
-105.982747 83.982186
85.541688 -81.987216
-82.176610 -8.772550
-104.990516 83.875876
84.873105 -82.242467
-80.767844 -11.171788
-104.008616 83.712891
84.196875 -82.559459
-79.551337 -13.299552
-103.042817 83.487690
83.529489 -82.937825
-78.566103 -15.122213
-102.130155 83.256742
82.905553 -83.376427
-77.825006 -16.635105
-101.295960 83.091456
82.375679 -83.876496
-77.314870 -17.857403
-100.545877 83.043639
81.990785 -84.433354
-77.001737 -18.825420
-99.880146 83.140127
81.765886 -85.013239
-76.844705 -19.579433
-99.303204 83.387878
81.654904 -85.543574
-76.817623 -20.143697
-98.820649 83.773070
81.572897 -85.940355
-76.922791 -20.514473
-98.427153 84.254158
81.438198 -86.140140
-77.181635 -20.670647
-98.092146 84.756555
81.194787 -86.108944
-77.613822 -20.594662
-97.756987 85.186662
80.814001 -85.837381
-78.222847 -20.285368
-97.364058 85.483146
80.290645 -85.335890
-78.991045 -19.761508
-96.904784 85.664982
79.641595 -84.634136
-79.880186 -19.062714
-96.422736 85.795569
78.907187 -83.783772
-80.834658 -18.250444
-95.972259 85.923271
78.148790 -82.859348
-81.789129 -17.403010
-95.590843 86.069099
77.431054 -81.946454
-82.683606 -16.599332
-95.294546 86.231467
75.193443 -78.278940
-84.541311 -17.028882
-94.811585 84.830448
74.569617 -77.425652
-85.355718 -16.612709
-94.475463 84.842038
73.981890 -76.646540
-86.124305 -16.292375
-94.103628 84.760751
73.455694 -75.981313
-86.864963 -16.058867
-93.587746 84.545726
73.037368 -75.478421
-87.591779 -15.902333
-92.837094 84.165230
72.778207 -75.180536
-88.308605 -15.818708
-91.829691 83.626384
72.721878 -75.117880
-89.005609 -15.815361
-90.606632 82.989925
72.897920 -75.306674
-89.659724 -15.913697
-89.228459 82.338124
73.321850 -75.751740
-90.240765 -16.144416
-87.752319 81.744761
74.002258 -76.455125
-90.724149 -16.532067
-86.231104 81.265862
74.944025 -77.422657
-91.101835 -17.078837
-84.713995 80.939389
76.128911 -78.646122
-91.382215 -17.762723
-83.240051 80.786948
77.491316 -80.074651
-91.584233 -18.546366
-81.826269 80.812640
78.926274 -81.616190
-91.732708 -19.385089
-80.455738 80.987030
80.317830 -83.161143
-91.853591 -20.234713
-79.079562 81.229448
81.561553 -84.602860
-91.968526 -21.061553
-77.656861 81.451634
82.575555 -85.849291
-92.090908 -21.851527
-76.216669 81.632711
83.305600 -86.830825
-92.224788 -22.612849
-74.858406 81.821847
83.732664 -87.512849
-92.366277 -23.367466
-73.687104 82.078368
83.886362 -87.915432
-92.504264 -24.134685
-72.764047 82.430570
83.847411 -88.117892
-92.618803 -24.922836
-72.095624 82.870908
83.717594 -88.222758
-92.683091 -25.733296
-71.640988 83.367159
83.568318 -88.298473
-92.671835 -26.563429
-71.325221 83.873739
83.415204 -88.353840
-92.569811 -27.405053
-71.050271 84.331642
83.242708 -88.363894
-92.373586 -28.247285
-70.698659 84.664685
83.036850 -88.301589
-92.087311 -29.085249
-70.136499 84.788076
82.796325 -88.146178
-91.717258 -29.927593
-69.240802 84.629767
82.533984 -87.884229
-91.267160 -30.793745
-67.961780 84.168623
82.283547 -87.525590
-90.731481 -31.699667
-66.354590 83.450597
82.105309 -87.125968
-90.089425 -32.645251
-64.532977 82.553583
82.075467 -86.781088
-89.308065 -33.618788
-62.613407 81.550924
82.266345 -86.596302
-88.354144 -34.609925
-60.697787 80.505447
82.725344 -86.657347
-87.206380 -35.614851
-58.878251 79.475534
83.449466 -87.002420
-85.864070 -36.633759
-57.240703 78.509497
84.374320 -87.605646
-84.350811 -37.668441
-55.854826 77.635000
85.397361 -88.390603
-82.711215 -38.723543
-54.752713 76.854036
86.411359 -89.259340
-80.999995 -39.806714
-53.910840 76.137161
87.322539 -90.122438
-79.266377 -40.920952
-53.260475 75.433319
88.051896 -90.927993
-77.541800 -42.053530
-52.746330 74.714094
88.531099 -91.670547
-75.840359 -43.176722
-52.383847 74.015507
88.708755 -92.374570
-74.168217 -44.260478
-52.235172 73.417159
88.565901 -93.078564
-72.529671 -45.282866
-52.348751 72.993192
88.128710 -93.830168
-70.929567 -46.231691
-52.736272 72.783527
87.465049 -94.675939
-69.377467 -47.100793
-53.379947 72.782252
86.653008 -95.629752
-67.893846 -47.885404
-54.241828 72.953382
85.741255 -96.643245
-66.511765 -48.578314
-55.266537 73.253015
84.743271 -97.623710
-65.269032 -49.165422
-56.378286 73.632602
83.655285 -98.485476
-64.196251 -49.619678
-57.474945 74.032816
82.468081 -99.185373
-63.310935 -49.902174
-58.433678 74.385223
81.175291 -99.720405
-62.616704 -49.977521
-59.158409 74.644859
79.781233 -100.106039
-62.100905 -49.830942
-59.657432 74.847719
78.305445 -100.362730
-61.732081 -49.475482
-60.048140 75.115970
76.786353 -100.516026
-61.460709 -48.951470
-60.471690 75.578676
75.283074 -100.600547
-61.224997 -48.322272
-61.025514 76.301842
73.865139 -100.655310
-60.961068 -47.665447
-61.748493 77.291905
72.580394 -100.703450
-60.615771 -47.056323
-62.632128 78.518001
71.423317 -100.735773
-60.161060 -46.545442
-63.635572 79.919920
70.345483 -100.724916
-59.604501 -46.143860
-64.693748 81.409390
69.294050 -100.650677
-58.981611 -45.833755
-65.717633 82.872939
68.235762 -100.509213
-58.332527 -45.593693
-66.597029 84.185780
67.160730 -100.311076
-57.682424 -45.415575
-67.228270 85.252136
66.079395 -100.077954
-57.033096 -45.309637
-67.570048 86.061799
65.019794 -99.840365
-56.361564 -45.304112
-67.661624 86.684001
64.025417 -99.635847
-55.622056 -45.442847
-67.566227 87.180771
63.151216 -99.507280
-54.754049 -45.777946
-67.317564 87.570212
62.452586 -99.497034
-53.705483 -46.351883
-66.912145 87.849912
61.962142 -99.629507
-52.469534 -47.173128
-66.326448 88.011072
61.668058 -99.891187
-51.104063 -48.207006
-65.536978 88.039226
61.522136 -100.236615
-49.709678 -49.393284
-64.531674 87.913408
61.467659 -100.614016
-48.389918 -50.671269
-63.306820 87.607702
61.456209 -100.982009
-47.223457 -51.994060
-61.853849 87.096956
61.448403 -101.312156
-46.251379 -53.332669
-60.158622 86.368900
61.408008 -101.585901
-45.472454 -54.676145
-58.240559 85.436331
61.298512 -101.793674
-44.844095 -56.030049
-56.198052 84.338434
61.092313 -101.942868
-44.294461 -57.410299
-54.186538 83.142075
60.799087 -102.074276
-43.753323 -58.826404
-52.360226 81.933925
60.484421 -102.261325
-43.190016 -60.259143
-50.841336 80.803788
60.229952 -102.566861
-42.624494 -61.654218
-49.716151 79.833577
60.068528 -102.994854
-42.105932 -62.937770
-49.037372 79.091922
59.976074 -103.493031
-41.686813 -64.036400
-48.822111 78.629939
59.905364 -103.988131
-41.407873 -64.890194
-49.043082 78.474217
59.805919 -104.409064
-41.291657 -65.460124
-49.615802 78.610674
59.624180 -104.693189
-41.339349 -65.733757
-50.397588 78.964885
59.307117 -104.791400
-41.529775 -65.728248
-51.230258 79.425326
58.827613 -104.683356
-41.826599 -65.484932
-52.019810 79.920444
58.224481 -104.399318
-42.196530 -65.052858
-52.759986 80.446179
57.613153 -104.025019
-42.625072 -64.471933
-53.472656 81.020112
57.144301 -103.674763
-43.115268 -63.768648
-54.162060 81.647092
56.938108 -103.443187
-43.680716 -62.957660
-54.818388 82.324884
57.034048 -103.364127
-44.340902 -62.043212
-55.436239 83.062500
57.394264 -103.412664
-45.112911 -61.025042
-56.021011 83.886619
57.943239 -103.537167
-45.999310 -59.909369
-56.579026 84.826530
58.597497 -103.682229
-46.979807 -58.718636
-57.099905 85.882696
59.283416 -103.800849
-48.013379 -57.492960
-57.544394 87.004297
59.958278 -103.869544
-49.052336 -56.278966
-57.856692 88.100573
60.622744 -103.899443
-50.057375 -55.113482
-58.011284 89.090260
61.307876 -103.929071
-50.997284 -54.020001
-58.053709 89.952333
62.053990 -104.008133
-51.839573 -53.018303
-58.075196 90.717062
62.896422 -104.183652
-52.552176 -52.128487
-58.158940 91.425280
63.844834 -104.479816
-53.116551 -51.364871
-58.357144 92.113666
66.094355 -104.547886
-54.694861 -46.970691
-63.754716 92.487728
67.058977 -104.922935
-54.856279 -46.734328
-64.237771 93.222709
67.912904 -105.217761
-54.855730 -46.685463
-64.758514 93.945596
68.599072 -105.364295
-54.735687 -46.802398
-65.239850 94.590435
69.102694 -105.337850
-54.547320 -47.042812
-65.590480 95.085892
69.437939 -105.152096
-54.342087 -47.353364
-65.733987 95.380985
69.631819 -104.841557
-54.154822 -47.691678
-65.638445 95.465299
69.718539 -104.450541
-53.993134 -48.039019
-65.316583 95.365348
69.738887 -104.028294
-53.837209 -48.399711
-64.805836 95.128247
69.734143 -103.619583
-53.650531 -48.790618
-64.156393 94.812556
69.730636 -103.245969
-53.401968 -49.224006
-63.429275 94.473690
69.727389 -102.893612
-53.088947 -49.690522
-62.691876 94.137552
69.702851 -102.531347
-52.745243 -50.150236
-62.006263 93.797158
69.629890 -102.145152
-52.431971 -50.534518
-61.414913 93.428571
69.483026 -101.750332
-52.217910 -50.763101
-60.930600 92.997881
69.241976 -101.377777
-52.156746 -50.770296
-60.539569 92.467659
68.896495 -101.058720
-52.272862 -50.521743
-60.226303 91.819663
68.452130 -100.818527
-52.557136 -50.017353
-60.006184 91.084599
67.936090 -100.675752
-52.966955 -49.288049
-59.931767 90.346771
67.399808 -100.641894
-53.428831 -48.392235
-60.067288 89.714715
66.909918 -100.720207
-53.850175 -47.408491
-60.458782 89.276821
66.519842 -100.904373
-54.150765 -46.411871
-61.115282 89.066687
66.239070 -101.179217
-54.306058 -45.435157
-62.002588 89.062637
66.036357 -101.523351
-54.362239 -44.453410
-63.046643 89.208992
65.870718 -101.912607
-54.403100 -43.413428
-64.142935 89.430822
65.713398 -102.323633
-54.505635 -42.271778
-65.171365 89.641931
65.551535 -102.735841
-54.714955 -41.012373
-66.019913 89.758951
65.383780 -103.131205
-55.036173 -39.648573
-66.620690 89.730402
65.215249 -103.493410
-55.432731 -38.222213
-66.984179 89.570669
65.053567 -103.808835
-55.829059 -36.802703
-67.197706 89.364359
64.906004 -104.072732
-56.124565 -35.477554
-67.383908 89.222322
64.777985 -104.299205
-56.226826 -34.324010
-67.657352 89.222590
64.669379 -104.520342
-56.090669 -33.374112
-68.103459 89.391090
64.565575 -104.767638
-55.732179 -32.604320
-68.775162 89.718649
64.435484 -105.058543
-55.209244 -31.955460
-69.696779 90.176014
64.240634 -105.397962
-54.588601 -31.361898
-70.868307 90.719937
63.943464 -105.783197
-53.920941 -30.772165
-72.267416 91.297490
63.509451 -106.206012
-53.229694 -30.158620
-73.850968 91.854241
62.905338 -106.653045
-52.508215 -29.521120
-75.563232 92.349577
62.101234 -107.109961
-51.723991 -28.884252
-77.354772 92.772866
61.088359 -107.575986
-50.834933 -28.282681
-79.196716 93.140921
59.907646 -108.080580
-49.813380 -27.740830
-81.072079 93.476443
58.649124 -108.674472
-48.657906 -27.265656
-82.956466 93.793162
57.406084 -109.394298
-47.396232 -26.847884
-84.809174 94.090941
56.230533 -110.236576
-46.094346 -26.454640
-86.577123 94.354287
55.126739 -111.159643
-44.853113 -26.028743
-88.203594 94.554232
54.068495 -112.100262
-43.778852 -25.508386
-89.635323 94.652290
53.012026 -112.987319
-42.948859 -24.851529
-90.825417 94.605453
51.902925 -113.751036
-42.393875 -24.048590
-91.732802 94.372075
50.693818 -114.336401
-42.105819 -23.117785
-92.325824 93.919958
49.379639 -114.723317
-42.064190 -22.088115
-92.598296 93.238638
48.020499 -114.937467
-42.249355 -20.991946
-92.589235 92.352902
46.723068 -115.037977
-42.624472 -19.879368
-92.380999 91.322234
45.596902 -115.090801
-43.121560 -18.826991
-92.074886 90.221071
44.703847 -115.137652
-43.664278 -17.914512
-91.766791 89.118250
44.030665 -115.179221
-44.206958 -17.185928
-91.532882 88.066589
43.513232 -115.189614
-44.741054 -16.641805
-91.421695 87.101499
43.076712 -115.139831
-45.265632 -16.269066
-91.447936 86.244745
42.659481 -115.010672
-45.768228 -16.063474
-91.588451 85.507924
42.234666 -114.802094
-46.240349 -16.021098
-91.782828 84.888635
41.830359 -114.542015
-46.700393 -16.120065
-91.945889 84.364832
41.520164 -114.281160
-47.183618 -16.327547
-91.994974 83.911712
41.391364 -114.075837
-47.710549 -16.624075
-91.879729 83.530442
41.523708 -113.975643
-48.268063 -17.017076
-91.590528 83.250732
41.977369 -114.017316
-48.813626 -17.533914
-91.143890 83.107861
42.768275 -114.214737
-49.298873 -18.197310
-90.567478 83.123855
43.838917 -114.545320
-49.698233 -18.998464
-89.894385 83.305471
45.069759 -114.950181
-50.018531 -19.892415
-89.161425 83.652259
46.331330 -115.354446
-50.292772 -20.811410
-88.406025 84.162375
47.525863 -115.692164
-50.579040 -21.673554
-87.660109 84.824749
48.591242 -115.918945
-50.950559 -22.394029
-86.942537 85.601732
49.483718 -116.008331
-51.467922 -22.905839
-86.256984 86.428196
50.168488 -115.945715
-52.156568 -23.174284
-85.604236 87.235168
50.623818 -115.728561
-52.999537 -23.200713
-85.003988 87.977968
50.850752 -115.371016
-53.939698 -23.020584
-84.501416 88.645260
50.877979 -114.905551
-54.890796 -22.695348
-84.149731 89.245296
50.745882 -114.369859
-55.763877 -22.290621
-83.990311 89.790881
50.467527 -113.778890
-56.507468 -21.841239
-84.044752 90.295788
50.009317 -113.114785
-57.138107 -21.325907
-84.314152 90.774949
49.320357 -112.353000
-57.733696 -20.676337
-84.778302 91.234661
48.370598 -111.488092
-58.392769 -19.814204
-85.393240 91.652314
47.166967 -110.537047
-59.195331 -18.684136
-86.090135 91.970615
45.753294 -109.532175
-60.184994 -17.267364
-86.780986 92.116727
44.205087 -108.514449
-61.363630 -15.584508
-87.378533 92.028954
42.623732 -107.529781
-62.687969 -13.697144
-87.826537 91.682296
41.129356 -106.627466
-64.068770 -11.707967
-88.115506 91.098599
39.849452 -105.858291
-65.386748 -9.747145
-88.270951 90.333554
38.896117 -105.267908
-66.539874 -7.930571
-88.333843 89.458436
38.332673 -104.883028
-67.499642 -6.308404
-88.349295 88.548563
38.153776 -104.700604
-68.315151 -4.859233
-88.360200 87.672720
38.303206 -104.694092
-69.062381 -3.534976
-88.400098 86.882074
38.706974 -104.827828
-69.796666 -2.304038
-88.485320 86.205020
39.291974 -105.064775
-70.534320 -1.167547
-88.610550 85.645273
39.990520 -105.367823
-71.252014 -0.159319
-88.752556 85.183275
40.740518 -105.699833
-71.891584 0.658163
-88.886090 84.789826
41.487816 -106.026519
-72.369231 1.200424
-89.006682 84.450496
42.195015 -106.324941
-72.597226 1.377856
-89.139428 84.180183
42.855293 -106.595915
-72.518456 1.126275
-89.323114 84.014090
43.490828 -106.863389
-72.134112 0.436903
-89.588539 83.988807
44.118709 -107.148457
-71.509332 -0.630570
-89.948554 84.128782
43.641357 -105.617489
-73.001937 0.133477
-91.058771 83.889786
44.124548 -105.947025
-71.948787 -1.540932
-91.717984 84.411358
44.488223 -106.204524
-70.923291 -3.302912
-92.393814 85.036521
44.698940 -106.360972
-69.997079 -5.051315
-93.011498 85.680584
44.738493 -106.396702
-69.215619 -6.709534
-93.476879 86.241839
44.609006 -106.304849
-68.607470 -8.220940
-93.699261 86.623970
44.340362 -106.095084
-68.194631 -9.542675
-93.627219 86.769573
43.991675 -105.793533
-67.991085 -10.647051
-93.268684 86.677566
43.640033 -105.436282
-67.996634 -11.524149
-92.675972 86.386894
43.359094 -105.058959
-68.203518 -12.172501
-91.918011 85.949004
43.195742 -104.686330
-68.613428 -12.581933
-91.062362 85.411576
43.156949 -104.326841
-69.242375 -12.729317
-90.166510 84.811868
43.213876 -103.974014
-70.105991 -12.593191
-89.273625 84.173928
43.318153 -103.611945
-71.203686 -12.169717
-88.410194 83.506334
43.423927 -103.222876
-72.519479 -11.473078
-87.584419 82.800027
43.510728 -102.796130
-74.033680 -10.524377
-86.786921 82.029552
43.595174 -102.334171
-75.725021 -9.347351
-86.002143 81.166800
43.725249 -101.852462
-77.557842 -7.978703
-85.236105 80.212351
43.966370 -101.375785
-79.471441 -6.479004
-84.539317 79.221504
44.386790 -100.933041
-81.384674 -4.930668
-83.991646 78.286690
45.039008 -100.548203
-83.216102 -3.420287
-83.664944 77.488073
45.938525 -100.228389
-84.908032 -2.015277
-83.600125 76.864138
47.055740 -99.958754
-86.436686 -0.752313
-83.803650 76.417842
48.333025 -99.711804
-87.804777 0.358454
-84.252357 76.129852
49.716909 -99.465894
-89.029595 1.326570
-84.899201 75.965996
51.181804 -99.220493
-90.132138 2.174904
-85.677428 75.881836
52.728901 -98.998004
-91.125836 2.927685
-86.504906 75.828070
54.368508 -98.834000
-92.008931 3.597121
-87.296718 75.762720
56.106435 -98.766567
-92.763568 4.175907
-87.994628 75.672959
57.939935 -98.829325
-93.360254 4.636491
-88.597038 75.584356
59.855319 -99.044374
-93.767450 4.938070
-89.152579 75.535784
61.819899 -99.411156
-93.966761 5.044065
-89.723775 75.554208
63.775759 -99.897959
-93.968214 4.947103
-90.359920 75.648360
65.651296 -100.450779
-93.813210 4.685978
-91.089639 75.809517
67.385929 -101.018924
-93.561012 4.340304
-91.921768 76.015681
68.941895 -101.572938
-93.270589 4.006101
-92.845801 76.236839
70.297004 -102.101221
-92.989434 3.769010
-93.829563 76.437698
71.436057 -102.598721
-92.750048 3.688091
-94.818135 76.578821
72.350431 -103.060888
-92.569438 3.788872
-95.741209 76.620768
73.042843 -103.483025
-92.448397 4.060322
-96.535760 76.533048
73.532333 -103.860678
-92.370542 4.455540
-97.173397 76.303675
73.854858 -104.188239
-92.304895 4.902640
-97.660735 75.944571
74.055819 -104.455766
-92.217540 5.332384
-98.013298 75.481192
74.176167 -104.647936
-92.091307 5.711831
-98.235417 74.936143
74.242554 -104.748393
-91.939334 6.054535
-98.317620 74.324277
74.269650 -104.744948
-91.800709 6.398306
-98.242738 73.655674
74.268368 -104.630813
-91.724309 6.775780
-97.992228 72.937056
74.250649 -104.403511
-91.752792 7.197961
-97.548035 72.167106
74.229562 -104.064182
-91.910282 7.649735
-96.891836 71.327657
74.218288 -103.617753
-92.193808 8.090514
-96.008955 70.384066
74.230492 -103.073857
-92.570074 8.458104
-94.906571 69.315872
74.281318 -102.449038
-92.982077 8.679554
-93.636355 68.156792
74.385640 -101.770707
-93.367872 8.691036
-92.290065 66.996303
74.549093 -101.077575
-93.684972 8.459944
-90.967871 65.946590
74.754752 -100.407739
-93.926560 7.996461
-89.752763 65.111802
74.959835 -99.781395
-94.118622 7.346335
-88.702890 64.571804
75.110007 -99.195928
-94.300363 6.568921
-87.852754 64.371504
75.158110 -98.632609
-94.503777 5.715665
-87.214103 64.511097
75.073739 -98.064033
-94.743503 4.818878
-86.772756 64.944815
74.843847 -97.459465
-95.016787 3.890785
-86.484336 65.599284
74.470506 -96.791656
-95.309756 2.930045
-86.277587 66.391199
73.971842 -96.049165
-95.605866 1.932683
-86.076328 67.236847
73.387158 -95.250042
-95.890108 0.899432
-85.832336 68.079817
72.777692 -94.443505
-96.148483 -0.164465
-85.534602 68.904118
72.213393 -93.692793
-96.372760 -1.245846
-85.189147 69.713680
71.749871 -93.049208
-96.572737 -2.311671
-84.800342 70.509408
71.412070 -92.534474
-96.780926 -3.305024
-84.367100 71.279869
71.193986 -92.140562
-97.041025 -4.160725
-83.885107 72.000802
71.067549 -91.840326
-97.392260 -4.826830
-83.347292 72.644162
70.992651 -91.599795
-97.862045 -5.274053
-82.740434 73.190337
70.930024 -91.391599
-98.466273 -5.490112
-82.039095 73.615028
70.857339 -91.208653
-99.209659 -5.469602
-81.205155 73.873155
70.777544 -91.068180
-100.082278 -5.214198
-80.206374 73.918611
70.711085 -91.001497
-101.055880 -4.743802
-79.051399 73.747057
70.680899 -91.039002
-102.086467 -4.103632
-77.805614 73.414674
70.699616 -91.197250
-103.126658 -3.355987
-76.567690 73.011651
70.759846 -91.468698
-104.143777 -2.560465
-75.435660 72.625950
70.830445 -91.818093
-105.130343 -1.760560
-74.486077 72.326309
70.864445 -92.190828
-106.097694 -0.987625
-73.764641 72.158331
70.818824 -92.531259
-107.061190 -0.268279
-73.281208 72.136643
70.680160 -92.803880
-108.028330 0.378236
-73.006411 72.239999
70.480992 -93.005211
-108.993047 0.943507
-72.872883 72.417288
70.291868 -93.158292
-109.934851 1.421439
-72.787242 72.601671
70.197757 -93.298474
-110.820972 1.794960
-72.662024 72.739199
70.278266 -93.462784
-111.610167 2.029316
-72.459705 72.826369
70.594461 -93.682457
-112.259461 2.075366
-72.207830 72.919909
71.175341 -93.973082
-112.735779 1.883462
-71.967739 73.104787
72.005287 -94.323743
-113.029146 1.424424
-71.797786 73.453907
73.026392 -94.696823
-113.156134 0.705662
-71.738201 73.995568
74.164316 -95.046183
-113.147535 -0.227911
-71.809698 74.706573
75.362250 -95.342244
-113.031610 -1.306826
-72.014449 75.533707
76.594475 -95.582489
-112.826632 -2.457408
-72.335813 76.408149
77.853609 -95.782315
-112.542336 -3.620017
-72.736790 77.247983
79.133883 -95.961699
-112.182704 -4.757990
-73.162251 77.963218
80.425233 -96.138785
-111.746868 -5.859275
-73.557215 78.480106
81.715024 -96.329168
-111.228793 -6.934376
-73.899596 78.782088
82.989887 -96.544611
-110.618592 -8.008907
-74.210669 78.920296
84.235077 -96.788286
-109.908199 -9.105455
-74.525499 78.958550
85.435030 -97.051923
-109.100480 -10.217313
-74.860614 78.912698
86.580605 -97.324913
-108.215635 -11.293528
-75.204900 78.760759
90.600377 -96.908962
-109.479490 -10.070768
-76.515477 78.049221
91.488168 -96.943109
-108.556411 -11.006217
-76.653591 77.721563
92.398516 -97.058486
-107.636467 -11.733518
-76.681764 77.221340
93.346000 -97.290685
-106.752185 -12.214722
-76.538250 76.513229
94.335521 -97.663150
-105.928905 -12.437725
-76.153342 75.556099
95.366036 -98.184212
-105.180244 -12.417112
-75.467526 74.318858
96.436245 -98.848389
-104.504521 -12.191822
-74.467706 72.806077
97.547636 -99.639706
-103.887327 -11.815331
-73.205293 71.066108
98.700608 -100.534971
-103.314380 -11.337043
-71.774339 69.178006
99.883821 -101.505230
-102.788723 -10.782918
-70.282308 67.233957
101.067044 -102.515910
-102.337036 -10.149047
-68.837227 65.328333
102.206403 -103.527609
-101.998429 -9.413371
-67.544686 63.552770
103.256203 -104.499504
-101.804737 -8.555485
-66.501673 61.989035
104.178102 -105.393527
-101.765153 -7.572245
-65.782528 60.695702
104.945001 -106.177582
-101.859880 -6.484452
-65.421970 59.692393
105.542167 -106.827725
-102.042313 -5.335802
-65.408646 58.955367
105.967647 -107.330667
-102.248861 -4.185958
-65.705828 58.446652
106.232031 -107.687769
-102.414179 -3.099697
-66.294645 58.167967
106.356694 -107.918512
-102.485799 -2.135347
-67.192145 58.172376
106.370247 -108.056645
-102.433080 -1.334069
-68.422035 58.519830
106.303682 -108.136184
-102.253086 -0.708957
-69.982786 59.236775
106.186963 -108.178002
-101.972889 -0.239903
-71.839142 60.306407
106.049345 -108.187862
-101.641914 0.117551
-73.925131 61.673597
105.920941 -108.162353
-101.315487 0.413748
-76.147102 63.249989
105.831869 -108.093862
-101.039855 0.689855
-78.387002 64.918614
105.808993 -107.972618
-100.846338 0.972546
-80.508576 66.546165
105.873201 -107.790214
-100.755967 1.277507
-82.371043 68.006198
106.039493 -107.548064
-100.786429 1.615228
-83.857445 69.199294
106.318836 -107.264793
-100.950126 1.991665
-84.913656 70.072626
106.716941 -106.971919
-101.245435 2.405126
-85.564424 70.631628
107.227705 -106.698470
-101.655748 2.848362
-85.885243 70.919207
107.825105 -106.455002
-102.159974 3.318516
-85.964137 70.984306
108.461184 -106.226369
-102.742434 3.824003
-85.881048 70.864374
109.073694 -105.975995
-103.392320 4.378827
-85.701013 70.579613
109.598710 -105.656985
-104.098404 4.990741
-85.471051 70.133804
109.981502 -105.224850
-104.848076 5.656120
-85.216606 69.522512
110.184414 -104.651738
-105.629488 6.364260
-84.937648 68.738074
110.192731 -103.939442
-106.430142 7.101878
-84.608852 67.762413
110.016922 -103.122059
-107.231523 7.849760
-84.193109 66.574165
109.689052 -102.255444
-108.006382 8.575861
-83.672900 65.181591
109.255263 -101.401619
-108.722316 9.234654
-83.075435 63.647639
108.766881 -100.613969
-109.351903 9.777382
-82.461881 62.072766
108.272073 -99.925640
-109.884573 10.168220
-81.897584 60.556976
107.810859 -99.344635
-110.331461 10.393668
-81.433417 59.176858
107.414300 -98.858803
-110.718456 10.459223
-81.101247 57.983317
107.106876 -98.450259
-111.072969 10.382764
-80.914654 57.008913
106.910673 -98.112748
-111.412559 10.191145
-80.868651 56.269000
106.847930 -97.859657
-111.739761 9.914577
-80.938215 55.756079
106.937862 -97.715790
-112.042989 9.576257
-81.080850 55.439876
107.190036 -97.701685
-112.299949 9.182990
-81.253631 55.281441
107.599672 -97.822170
-112.481377 8.721575
-81.448616 55.263096
108.146708 -98.061266
-112.556232 8.162335
-81.718007 55.411254
108.796168 -98.379997
-112.500622 7.470965
-82.150649 55.779974
109.498687 -98.716876
-112.308821 6.626834
-82.823061 56.413460
110.194092 -98.997309
-111.998593 5.639191
-83.769770 57.324502
110.820621 -99.154438
-111.605980 4.552223
-84.978725 58.493234
111.325514 -99.148954
-111.174936 3.436164
-86.398775 59.871667
111.670679 -98.973582
-110.748656 2.369804
-87.950204 61.387062
111.833046 -98.645025
-110.363075 1.423946
-89.534758 62.947276
111.803992 -98.195436
-110.041267 0.650917
-91.045468 64.449923
111.589875 -97.667642
-109.789642 0.079006
-92.381766 65.798869
111.212801 -97.112028
-109.597646 -0.289268
-93.476209 66.931507
110.709558 -96.582225
-109.442542 -0.472244
-94.314400 67.837720
110.126313 -96.129857
-109.299637 -0.494110
-94.919576 68.542759
109.509040 -95.801602
-109.154953 -0.363957
-95.320959 69.076394
108.894926 -95.640047
-109.013286 -0.064730
-95.539681 69.463208
108.310564 -95.683196
-108.896253 0.436624
-95.591146 69.722978
107.776379 -95.958240
-108.832869 1.167933
-95.490874 69.870255
107.311723 -96.473981
-108.849087 2.136143
-95.256171 69.915172
106.936338 -97.217723
-108.959939 3.321773
-94.901179 69.860777
106.669795 -98.157710
-109.163324 4.678489
-94.429550 69.697362
106.529884 -99.249643
-109.436321 6.135865
-93.834908 69.403351
106.530610 -100.445929
-109.736407 7.606526
-93.118693 68.964458
106.677656 -101.705664
-110.011509 9.000296
-92.311014 68.400399
106.961336 -103.001158
-110.217418 10.242960
-91.463688 67.771922
107.349835 -104.314596
-110.332599 11.290441
-90.624404 67.161293
107.791310 -105.626206
-110.359021 12.128355
-89.821699 66.643250
108.224827 -106.905755
-110.310902 12.758838
-89.065963 66.273055
108.593356 -108.113735
-110.201759 13.185501
-88.356052 66.087873
108.852764 -109.206800
-110.036532 13.404215
-87.682133 66.105720
108.975616 -110.142203
-109.808902 13.400439
-87.021675 66.317557
108.950661 -110.881017
-109.502122 13.150293
-86.331911 66.678829
108.778708 -111.393058
-109.094102 12.624520
-85.551812 67.115143
108.465600 -111.665075
-108.567286 11.795715
-84.628937 67.558055
108.016294 -111.707783
-107.919357 10.648106
-83.557465 67.990770
107.434843 -111.553447
-107.169366 9.188444
-82.383684 68.448769
106.727653 -111.243537
-106.358960 7.456220
-81.178803 68.985315
105.905285 -110.815908
-105.547532 5.526725
-80.016660 69.649172
104.983565 -110.299175
-104.798782 3.500316
-78.963663 70.478054
103.985292 -109.713192
-104.163548 1.482395
-78.070222 71.494140
102.940033 -109.071059
-103.668723 -0.434546
-77.361313 72.697187
101.879942 -108.382187
-103.316904 -2.180179
-76.828933 74.057590
100.833436 -107.659932
-103.094812 -3.706155
-76.430587 75.514562
99.821765 -106.931474
-102.982644 -4.980768
-76.102074 76.985089
98.860657 -106.238624
-102.956888 -5.986279
-75.792715 78.388771
97.962620 -105.625598
-102.989456 -6.719741
-75.503821 79.681802
97.135462 -105.123675
-103.051544 -7.189959
-75.286637 80.862422
96.378972 -104.741554
-103.123343 -7.407912
-75.204336 81.942929
95.684402 -104.463615
-103.201561 -7.379498
-75.300995 82.927389
95.038649 -104.255907
-103.297513 -7.109069
-75.590923 83.808231
93.915316 -102.461644
-102.654004 -8.457430
-73.339719 85.818156
93.581476 -102.353968
-102.923471 -7.562439
-73.790183 86.397462
93.334829 -102.266978
-103.271378 -6.462341
-74.386284 86.860400
93.185701 -102.219931
-103.688454 -5.207923
-75.050977 87.186961
93.146300 -102.252001
-104.157805 -3.844373
-75.684748 87.330858
93.220178 -102.401842
-104.653775 -2.419091
-76.195003 87.217546
93.396482 -102.691101
-105.144819 -0.985822
-76.559561 86.817864
93.650019 -103.116522
-105.600512 0.399926
-76.851385 86.198844
93.945536 -103.649637
-105.998295 1.688270
-77.177008 85.475720
94.244109 -104.243550
-106.325464 2.838558
-77.617570 84.755413
94.510331 -104.846699
-106.576061 3.818821
-78.215266 84.118589
94.718940 -105.422624
-106.746686 4.608355
-78.979580 83.619427
94.857877 -105.965584
-106.833722 5.204375
-79.893671 83.284018
94.926166 -106.498775
-106.831462 5.621777
-80.915814 83.102291
94.929240 -107.057803
-106.730453 5.880663
-81.976401 83.023890
94.875506 -107.674372
-106.517128 5.992786
-82.975602 82.972237
94.772938 -108.365765
-106.174858 5.955420
-83.800529 82.867473
94.623955 -109.127493
-105.686845 5.753018
-84.381037 82.672320
94.420572 -109.929459
-105.041208 5.364599
-84.731949 82.428944
94.145957 -110.722015
-104.236641 4.774896
-84.912677 82.211256
93.784988 -111.455787
-103.285075 3.987044
-84.970460 82.059905
93.337170 -112.104645
-102.209439 3.031530
-84.924610 81.964395
92.821308 -112.672504
-101.038484 1.962626
-84.773361 81.873894
92.270698 -113.181781
-99.802203 0.841449
-84.504183 81.724499
91.725447 -113.658675
-98.528955 -0.281594
-84.101354 81.477203
91.226003 -114.124915
-97.243478 -1.375331
-83.545538 81.118021
90.808164 -114.593924
-95.965178 -2.428999
-82.804544 80.623839
90.498782 -115.068288
-94.706589 -3.449980
-81.834182 79.956223
90.313202 -115.539719
-93.473561 -4.457569
-80.622472 79.106034
90.255645 -115.996185
-92.269893 -5.469162
-79.242099 78.139983
90.320867 -116.434552
-91.106690 -6.481242
-77.820848 77.168991
90.494012 -116.866355
-90.010845 -7.458790
-76.475769 76.289426
90.749905 -117.310298
-89.023305 -8.345136
-75.287454 75.568107
91.054679 -117.781836
-88.187076 -9.083289
-74.305816 75.060830
91.369585 -118.288735
-87.534550 -9.631797
-73.560226 74.819101
91.655218 -118.831168
-87.079202 -9.972397
-73.059373 74.873361
91.875858 -119.403803
-86.810696 -10.114374
-72.779264 75.217045
92.004250 -120.000222
-86.693469 -10.095766
-72.649051 75.796192
92.025926 -120.622114
-86.671210 -9.977563
-72.559410 76.517362
91.940281 -121.289100
-86.682536 -9.826054
-72.424093 77.299665
91.755789 -122.036198
-86.684206 -9.688546
-72.250466 78.137869
91.481921 -122.895938
-86.663732 -9.581358
-72.110204 79.087143
91.124377 -123.881133
-86.632922 -9.496489
-72.064000 80.205067
90.685299 -124.979953
-86.612043 -9.416231
-72.138107 81.513747
90.164809 -126.159375
-86.615843 -9.326071
-72.335654 82.981428
89.560904 -127.370853
-86.644906 -9.223634
-72.647111 84.542792
88.868395 -128.557335
-86.682063 -9.123460
-73.051343 86.123130
88.079821 -129.663971
-86.694741 -9.055977
-73.510060 87.638052
87.189633 -130.651418
-86.645567 -9.058532
-73.959673 88.983301
86.199370 -131.502956
-86.508655 -9.161798
-74.312897 90.036808
85.118222 -132.218439
-86.280254 -9.380196
-74.497600 90.701244
83.957702 -132.801918
-85.977150 -9.709987
-74.520961 90.973081
82.723598 -133.252191
-85.630997 -10.128528
-74.463690 90.938945
81.410810 -133.559042
-85.283123 -10.594870
-74.413323 90.689189
80.004519 -133.705384
-84.976052 -11.057826
-74.429324 90.261417
78.486625 -133.674151
-84.742215 -11.470195
-74.541384 89.664328
76.844705 -133.458600
-84.595991 -11.800529
-74.754392 88.909633
75.083179 -133.074704
-84.534876 -12.036105
-75.050847 88.013050
73.234400 -132.568627
-84.550553 -12.177114
-75.387500 86.982096
71.361573 -132.009452
-84.641014 -12.229066
-75.686568 85.802481
69.549437 -131.471531
-84.810283 -12.202929
-75.831913 84.432691
67.888306 -131.019144
-85.059385 -12.118844
-75.702617 82.829589
66.457233 -130.696847
-85.383220 -12.001875
-75.256974 81.008558
65.308120 -130.523542
-85.776125 -11.870168
-74.568863 79.058884
64.454710 -130.491454
-86.235776 -11.728704
-73.765022 77.094825
63.872739 -130.572790
-86.758608 -11.576476
-72.964088 75.227216
63.514785 -130.734062
-87.333151 -11.418772
-72.256516 73.553191
63.331348 -130.949021
-87.942275 -11.270364
-71.701550 72.148291
63.281754 -131.198944
-88.572486 -11.148140
-71.325810 71.061543
63.331010 -131.464973
-89.215357 -11.066692
-71.118820 70.307710
63.444069 -131.724977
-89.857037 -11.044109
-71.027345 69.853610
63.584451 -131.955463
-90.468941 -11.108919
-70.957871 69.606660
63.715275 -132.133332
-91.009103 -11.298946
-70.812953 69.441891
63.799443 -132.236124
-91.432519 -11.652554
-70.572104 69.307582
63.800634 -132.243353
-91.704751 -12.197412
-70.323363 69.293018
63.689633 -132.141590
-91.812028 -12.942915
-70.184091 69.532276
63.457008 -131.932018
-91.764470 -13.877034
-70.228542 70.106692
63.120582 -131.632407
-91.594087 -14.963062
-70.475172 71.027976
62.718709 -131.271152
-91.347186 -16.139888
-70.898504 72.253628
62.297185 -130.880545
-91.071143 -17.334689
-71.441632 73.701704
61.899237 -130.492587
-90.801997 -18.481799
-72.024540 75.258921
61.559068 -130.135668
-90.558461 -19.534673
-72.548207 76.786992
61.296320 -129.830822
-90.341910 -20.468717
-72.897144 78.142600
61.112560 -129.588448
-90.140614 -21.278972
-72.957936 79.216586
60.994731 -129.408958
-89.937577 -21.974061
-72.678904 79.970504
60.929104 -129.291128
-89.719830 -22.565178
-72.119350 80.455203
60.915569 -129.243675
-89.484183 -23.051270
-71.401775 80.765579
60.965203 -129.287868
-89.235816 -23.409818
-70.640367 80.980807
61.085086 -129.447860
-88.982508 -23.604198
-69.917158 81.146566
61.267722 -129.738678
-88.730462 -23.600956
-69.286543 81.282744
61.490039 -130.159489
-88.482525 -23.382602
-68.783804 81.396669
61.717158 -130.692538
-88.236909 -22.952023
-68.429794 81.494531
61.907429 -131.305299
-87.986278 -22.332277
-68.227447 81.575340
62.019539 -131.956038
-87.717782 -21.564816
-68.150294 81.598523
62.023658 -132.604934
-87.414271 -20.704478
-68.142962 81.482202
61.912042 -133.227634
-87.057493 -19.807138
-68.166229 81.168388
61.697017 -133.820209
-86.633901 -18.912423
-68.251841 80.688763
61.396279 -134.390254
-86.140352 -18.035485
-68.475934 80.140058
61.020634 -134.944333
-85.584883 -17.175743
-68.894359 79.618235
60.571650 -135.482420
-84.981322 -16.332384
-69.519217 79.193962
62.297550 -133.077040
-86.927803 -13.778225
-70.792880 79.188058
61.725249 -133.500904
-86.335456 -13.101238
-71.847398 79.449263
61.030124 -133.845028
-85.742535 -12.506024
-72.965194 79.809562
60.220553 -134.100227
-85.141646 -12.027130
-74.075729 80.198727
59.332861 -134.280352
-84.521986 -11.695057
-75.107007 80.540521
58.425900 -134.417620
-83.882880 -11.521140
-76.013723 80.783226
57.561513 -134.544285
-83.241987 -11.492798
-76.798655 80.916140
56.786685 -134.677990
-82.633721 -11.579968
-77.498533 80.954560
56.123631 -134.817676
-82.103231 -11.742265
-78.154500 80.915301
55.566165 -134.945703
-81.697187 -11.935373
-78.797687 80.807510
55.081348 -135.032256
-81.450783 -12.119786
-79.449932 80.630811
54.617722 -135.042867
-81.375884 -12.269503
-80.126855 80.367024
54.122526 -134.952341
-81.458062 -12.374770
-80.834803 79.978736
53.562190 -134.759905
-81.666179 -12.434368
-81.561863 79.422462
52.929453 -134.489873
-81.967163 -12.442873
-82.271710 78.656671
52.234425 -134.177507
-82.330859 -12.387683
-82.914848 77.651032
51.494802 -133.857550
-82.724316 -12.258320
-83.460168 76.410476
50.731456 -133.560312
-83.110318 -12.053555
-83.916510 74.990485
49.963807 -133.309440
-83.454044 -11.779423
-84.314895 73.470483
49.202058 -133.118154
-83.729725 -11.445006
-84.680266 71.913483
48.441239 -132.987410
-83.920464 -11.062632
-85.023044 70.352440
47.668340 -132.913186
-84.013858 -10.650271
-85.344905 68.807379
46.885125 -132.903225
-83.999646 -10.229148
-85.643227 67.301793
46.124475 -132.986010
-83.872494 -9.814607
-85.910510 65.857333
45.440424 -133.199640
-83.632967 -9.410820
-86.130140 64.481011
44.886334 -133.574085
-83.282730 -9.018056
-86.274150 63.160038
44.500597 -134.121657
-82.819253 -8.644221
-86.314033 61.873670
44.300612 -134.834432
-82.235869 -8.309379
-86.249607 60.624753
44.279608 -135.684267
-81.526739 -8.041786
-86.129771 59.460113
44.405531 -136.624653
-80.692722 -7.870214
-86.034129 58.450386
44.627835 -137.598448
-79.744071 -7.817475
-86.039404 57.668629
44.897786 -138.555125
-78.699338 -7.896018
-86.202138 57.188698
45.189977 -139.467682
-77.584595 -8.102124
-86.554833 57.067273
45.501584 -140.330153
-76.433874 -8.411683
-87.104791 57.319661
45.834835 -141.141606
-75.285089 -8.788011
-87.832052 57.911716
46.185236 -141.895789
-74.171045 -9.198826
-88.687414 58.762398
46.539379 -142.579105
-73.111751 -9.629036
-89.594810 59.752017
46.875348 -143.170930
-72.111517 -10.084154
-90.466950 60.742655
47.161920 -143.644106
-71.160716 -10.586067
-91.238559 61.616740
47.359357 -143.967379
-70.242653 -11.162837
-91.892742 62.315751
47.427570 -144.114543
-69.344825 -11.833213
-92.450846 62.846581
47.341057 -144.077747
-68.471301 -12.589563
-92.943641 63.248710
47.095211 -143.871335
-67.648925 -13.388256
-93.393292 63.555435
46.698210 -143.523573
-66.919135 -14.158605
-93.808821 63.780219
46.162241 -143.067628
-66.319692 -14.826585
-94.186856 63.918874
45.501333 -142.537534
-65.869379 -15.335123
-94.512269 63.951949
44.731339 -141.965969
-65.562273 -15.652690
-94.757230 63.843200
43.867847 -141.381567
-65.369702 -15.773701
-94.881489 63.538615
42.924639 -140.807754
-65.246718 -15.714710
-94.843153 62.978959
41.919048 -140.267846
-65.141744 -15.506137
-94.627125 62.136159
40.884215 -139.795218
-65.009719 -15.177344
-94.271440 61.046768
39.870083 -139.434085
-64.826226 -14.738330
-93.857796 59.801803
38.921704 -139.221452
-64.595617 -14.172147
-93.477960 58.510696
38.058153 -139.168804
-64.346831 -13.446065
-93.208845 57.274499
37.270814 -139.259039
-64.120946 -12.530353
-93.103082 56.173821
36.533830 -139.453951
-63.958022 -11.412006
-93.186873 55.263806
35.813726 -139.702942
-63.887055 -10.101062
-93.459061 54.570959
35.076172 -139.951113
-63.918449 -8.632874
-93.889641 54.091467
34.296449 -140.150492
-64.039975 -7.066488
-94.420536 53.791064
33.476317 -140.274677
-64.220003 -5.476060
-94.976765 53.609227
32.654271 -140.324584
-64.422203 -3.934373
-95.494967 53.484754
31.894069 -140.317165
-64.623562 -2.496826
-95.954568 53.398645
31.260566 -140.268538
-64.821070 -1.198277
-96.377510 53.380052
30.798199 -140.183599
-65.025542 -0.059377
-96.799576 53.471432
30.518309 -140.052536
-65.251137 0.906453
-97.247477 53.699802
30.397616 -139.852461
-65.505168 1.686763
-97.732413 54.070806
30.386399 -139.553418
-65.779927 2.264318
-98.251091 54.573689
30.423164 -139.127774
-66.049381 2.614026
-98.786634 55.183615
30.453991 -138.562400
-66.275082 2.706379
-99.307223 55.852094
30.449458 -137.867996
-66.422358 2.519403
-99.764593 56.498796
30.405766 -137.075507
-66.476640 2.051719
-100.099828 57.030267
30.331987 -136.224221
-66.444169 1.324319
-100.267321 57.378081
30.238729 -135.353177
-66.340610 0.372101
-100.267774 57.533270
30.132547 -134.496801
-66.183323 -0.762141
-100.152330 57.545613
30.010894 -133.680190
-65.989613 -2.030125
-99.989662 57.485956
29.856309 -132.913660
-65.774249 -3.383361
-99.833650 57.412382
29.635713 -132.192178
-65.544960 -4.780826
-99.711639 57.358425
29.313982 -131.505082
-65.301574 -6.192512
-99.626209 57.331083
28.878780 -130.851811
-65.043381 -7.592670
-99.561323 57.308632
28.353972 -130.246961
-64.779574 -8.947204
-99.487080 57.245921
27.789047 -129.710649
-64.529196 -10.210648
-99.361059 57.085794
27.240330 -129.259129
-64.309506 -11.337121
-99.131217 56.766029
26.758963 -128.902208
-64.127330 -12.291663
-98.755141 56.237892
26.385014 -128.642968
-63.980662 -13.053289
-98.234266 55.500775
26.142976 -128.476842
-63.865610 -13.612680
-97.623973 54.612407
26.038220 -128.390495
-63.781278 -13.971010
-97.002704 53.655239
26.061451 -128.365546
-63.730431 -14.139785
-96.438376 52.698144
26.205397 -128.389231
-63.719718 -14.136527
-95.977797 51.782996
26.479381 -128.462595
-63.762165 -13.973498
-95.651323 50.935070
26.903702 -128.595494
-63.875523 -13.650900
-95.477850 50.175201
27.494699 -128.796901
-64.072279 -13.164839
-95.462702 49.515090
28.258026 -129.070828
-64.349552 -12.521476
-95.589391 48.943123
29.188927 -129.416248
-64.686526 -11.744929
-95.816211 48.417820
30.273111 -129.826931
-65.049220 -10.876758
-96.092005 47.884039
31.486220 -130.290375
-65.399449 -9.969630
-96.390607 47.309435
32.796403 -130.789358
-65.704301 -9.077789
-96.728773 46.701973
34.175866 -131.311067
-65.943778 -8.244668
-97.143726 46.088286
35.613444 -131.858702
-66.114639 -7.488979
-97.663534 45.496718
37.108927 -132.449367
-66.227990 -6.798890
-98.298187 44.955528
38.654294 -133.099885
-66.299408 -6.143969
-99.044530 44.483275
38.176537 -133.122864
-65.914456 -6.645029
-99.842198 43.938813
39.671342 -133.947707
-65.799230 -6.147190
-100.795676 43.695476
41.129853 -134.826140
-65.659585 -5.618688
-101.809509 43.460594
42.505207 -135.724623
-65.473072 -5.085253
-102.813330 43.143332
43.756959 -136.603112
-65.213183 -4.586673
-103.735397 42.646461
44.858711 -137.423790
-64.859439 -4.161648
-104.550824 41.926789
45.803064 -138.160242
-64.409628 -3.826458
-105.303611 41.031411
46.598184 -138.798672
-63.886724 -3.560824
-106.068109 40.057265
47.257807 -139.330848
-63.334081 -3.314473
-106.905304 39.096221
47.793483 -139.747664
-62.801994 -3.029227
-107.848462 38.215812
48.212628 -140.037602
-62.334631 -2.660218
-108.904385 37.460384
48.519891 -140.188314
-61.961668 -2.187615
-110.056718 36.852352
48.719392 -140.189088
-61.693868 -1.620399
-111.267983 36.388434
48.818053 -140.034727
-61.520967 -0.995069
-112.480244 36.033291
48.831899 -139.732240
-61.412979 -0.368862
-113.618390 35.718979
48.793126 -139.307445
-61.328599 0.195455
-114.607286 35.366874
48.750513 -138.803551
-61.232150 0.651452
-115.408602 34.940711
48.759386 -138.269630
-61.111001 0.985557
-116.042915 34.483984
48.867810 -137.748164
-60.980774 1.216045
-116.561371 34.087463
49.106328 -137.268297
-60.876013 1.377923
-117.005966 33.835169
49.483436 -136.844230
-60.834267 1.505585
-117.396923 33.780978
49.986159 -136.476585
-60.881583 1.620649
-117.738643 33.948331
50.585892 -136.157076
-61.022628 1.725622
-118.027888 34.335310
51.249774 -135.877715
-61.236778 1.802501
-118.256748 34.916236
51.952508 -135.640019
-61.483693 1.818250
-118.409401 35.634276
52.678731 -135.453788
-61.719820 1.738122
-118.456357 36.389187
53.415695 -135.325931
-61.914870 1.537863
-118.358092 37.047865
54.146223 -135.251910
-62.056084 1.206304
-118.092375 37.500695
54.846856 -135.214331
-62.144783 0.743304
-117.685664 37.721617
55.487467 -135.184024
-62.194198 0.160582
-117.202198 37.757187
56.032199 -135.121683
-62.225428 -0.519324
-116.707545 37.671444
56.443348 -134.982432
-62.259771 -1.268786
-116.249652 37.515604
56.689046 -134.725851
-62.312606 -2.061256
-115.857615 37.324628
56.752179 -134.328992
-62.395764 -2.871369
-115.544107 37.114506
56.635110 -133.792315
-62.528640 -3.667536
-115.304829 36.868235
56.357269 -133.132482
-62.745920 -4.406152
-115.113881 36.526886
55.949711 -132.371805
-63.089189 -5.038316
-114.918152 35.999797
55.450729 -131.533285
-63.590551 -5.523325
-114.642306 35.186574
54.901920 -130.638889
-64.264586 -5.835389
-114.222066 34.021032
54.342817 -129.706915
-65.111263 -5.961634
-113.654453 32.526533
53.804583 -128.748942
-66.122476 -5.897744
-113.005554 30.814579
53.306456 -127.770382
-67.286364 -5.646120
-112.368240 29.024906
52.858869 -126.778205
-68.589287 -5.215551
-111.825588 27.277785
52.471489 -125.790521
-70.018769 -4.617845
-111.438461 25.656938
52.157393 -124.835587
-71.566124 -3.861928
-111.244160 24.209640
51.930551 -123.941368
-73.222617 -2.953601
-111.256199 22.956147
51.802141 -123.128479
-74.970249 -1.903945
-111.461957 21.895457
51.778852 -122.409225
-76.776363 -0.737723
-111.819146 21.001894
51.862183 -121.787843
-78.596282 0.504648
-112.257928 20.223265
52.047411 -121.260074
-80.380755 1.770465
-112.703984 19.503264
52.322882 -120.813660
-82.084194 3.000533
-113.123083 18.832840
52.670260 -120.432530
-83.670619 4.135659
-113.539537 18.269268
53.066408 -120.103485
-85.116693 5.124690
-114.001627 17.885010
53.485004 -119.819079
-86.410972 5.934100
-114.544984 17.717768
53.897777 -119.574553
-87.549163 6.553252
-115.182964 17.763402
54.277228 -119.364831
-88.527581 6.988533
-115.909852 17.988614
54.600923 -119.184467
-89.339112 7.251313
-116.703903 18.342669
54.855444 -119.028284
-89.973102 7.348955
-117.527027 18.762256
55.038635 -118.891248
-90.417935 7.281449
-118.322317 19.168249
55.160014 -118.768938
-90.665274 7.042110
-119.014563 19.461426
55.238962 -118.660115
-90.715261 6.621383
-119.525740 19.537101
55.300157 -118.570839
-90.580390 6.014580
-119.812828 19.332973
55.367457 -118.514856
-90.285196 5.234011
-119.894274 18.865525
55.459031 -118.508598
-89.860392 4.318014
-119.826383 18.200111
55.586707 -118.564457
-89.336812 3.325752
-119.665359 17.400638
55.758438 -118.687070
-88.743006 2.320080
-119.451700 16.511156
55.980836 -118.872210
-88.105473 1.352560
-119.210336 15.560814
56.259894 -119.107025
-87.449071 0.456662
-118.952995 14.569852
56.600148 -119.372434
-86.796774 -0.353175
-118.677972 13.546328
57.003993 -119.650401
-86.168949 -1.079079
-118.366679 12.473683
57.471981 -119.934387
-85.582480 -1.732583
-117.980563 11.299180
58.002506 -120.233413
-85.050073 -2.321348
-117.470197 9.947606
58.588888 -120.563439
-84.581328 -2.834906
-116.809045 8.379818
59.214948 -120.933608
-84.186109 -3.242372
-116.026418 6.648468
59.853351 -121.337461
-83.877043 -3.504910
-115.192493 4.874403
60.468665 -121.752248
-83.666863 -3.592073
-114.378064 3.183952
61.025081 -122.143870
-83.562625 -3.492851
-113.634268 1.676186
61.495071 -122.475053
-83.559865 -3.220802
-112.992524 0.417842
61.866494 -122.716270
-83.639084 -2.814572
-112.469408 -0.556796
62.147217 -122.859517
-83.765064 -2.333744
-112.068128 -1.248082
62.366132 -122.928148
-83.890235 -1.847908
-111.774576 -1.692225
62.568673 -122.971788
-83.963842 -1.419832
-111.551452 -1.957755
62.807545 -123.048458
-83.944777 -1.090866
-111.342154 -2.134451
63.131528 -123.206560
-83.810955 -0.877767
-111.100637 -2.294597
63.575201 -123.473223
-83.560948 -0.778617
-110.832874 -2.434009
64.153072 -123.849238
-83.209181 -0.781357
-110.596109 -2.471465
64.860552 -124.310152
-82.777620 -0.872492
-110.458682 -2.310540
65.680771 -124.814096
-82.286433 -1.045140
-110.472030 -1.886905
66.593067 -125.316696
-81.746359 -1.304224
-110.664973 -1.180245
67.579498 -125.788491
-81.156544 -1.665612
-111.045154 -0.209509
68.626763 -126.220174
-80.512131 -2.146744
-111.598481 0.973297
69.723926 -126.609773
-79.818672 -2.753811
-112.284531 2.280976
70.859314 -126.948781
-79.100401 -3.476668
-113.030896 3.583121
72.018823 -127.219600
-78.397163 -4.292581
-113.736327 4.714211
73.184758 -127.398619
-77.758657 -5.169544
-114.301116 5.523625
74.333831 -127.457846
-77.239767 -6.067868
-114.681110 5.952927
75.435366 -127.366046
-76.893007 -6.945023
-114.905962 6.053137
76.452212 -127.094555
-76.757283 -7.764578
-115.038391 5.918947
77.345570 -126.628305
-76.850174 -8.502688
-115.133315 5.629112
78.081547 -125.972068
-77.171661 -9.145589
-115.225401 5.229415
76.406614 -125.687346
-77.133734 -9.555129
-115.722373 5.602398
76.672542 -124.776918
-77.774381 -10.174010
-115.805552 4.950983
76.812071 -123.753672
-78.692952 -10.620154
-115.839687 4.117108
76.828408 -122.639471
-79.873869 -10.860541
-115.771045 3.026909
76.731073 -121.463083
-81.256700 -10.885730
-115.550300 1.617229
76.536818 -120.257533
-82.753992 -10.705851
-115.172522 -0.110416
76.269501 -119.058219
-84.272435 -10.346504
-114.699101 -2.058696
75.959135 -117.906168
-85.729829 -9.846939
-114.226601 -4.075106
75.640982 -116.854130
-87.068256 -9.254759
-113.839746 -6.018743
75.353000 -115.961770
-88.263961 -8.607938
-113.590492 -7.793634
75.128904 -115.277301
-89.323357 -7.915740
-113.499999 -9.343405
74.990665 -114.826654
-90.260640 -7.168347
-113.566988 -10.636471
74.945111 -114.613366
-91.080252 -6.364164
-113.772984 -11.666858
74.984085 -114.619484
-91.775552 -5.524209
-114.081814 -12.460708
75.086238 -114.806342
-92.333484 -4.692604
-114.437891 -13.075320
75.220135 -115.118102
-92.738666 -3.932710
-114.777325 -13.580393
75.350707 -115.491953
-92.977345 -3.321676
-115.061297 -14.015343
75.450084 -115.876313
-93.042142 -2.939765
-115.303815 -14.360470
75.506422 -116.245149
-92.935788 -2.846728
-115.555394 -14.566501
75.522256 -116.594635
-92.670061 -3.051739
-115.865649 -14.598931
75.506469 -116.928939
-92.261071 -3.511496
-116.263382 -14.449155
75.468715 -117.247768
-91.726928 -4.161212
-116.754553 -14.134341
75.417239 -117.540688
-91.087118 -4.941761
-117.325101 -13.696821
75.357644 -117.786333
-90.361158 -5.810347
-117.942397 -13.196946
75.291931 -117.953780
-89.567975 -6.743218
-118.555111 -12.707548
75.219387 -118.008192
-88.727023 -7.736196
-119.095499 -12.312578
75.140641 -117.924758
-87.860262 -8.801981
-119.493482 -12.096633
75.060450 -117.704891
-86.991345 -9.956116
-119.708846 -12.111573
74.983001 -117.378233
-86.139014 -11.188268
-119.757988 -12.344965
74.904559 -116.987789
-85.312420 -12.447635
-119.698833 -12.734514
74.811624 -116.572136
-84.516792 -13.663912
-119.594176 -13.209893
74.684741 -116.156432
-83.760243 -14.773836
-119.491809 -13.718178
74.503707 -115.750871
-83.054678 -15.731955
-119.422821 -14.224632
74.251461 -115.351614
-82.413562 -16.512436
-119.404813 -14.704998
73.916379 -114.945172
-81.849907 -17.110177
-119.442614 -15.143955
73.494886 -114.522245
-81.374547 -17.541779
-119.524908 -15.543834
72.994498 -114.097100
-80.992055 -17.838747
-119.620447 -15.936264
72.434699 -113.711432
-80.693842 -18.023842
-119.684939 -16.378448
71.844807 -113.415240
-80.457692 -18.088039
-119.689921 -16.914523
71.260308 -113.244750
-80.259410 -17.999933
-119.654386 -17.525336
70.717681 -113.212384
-80.084098 -17.730033
-119.636343 -18.134670
70.247863 -113.305753
-79.929677 -17.261616
-119.696344 -18.659773
69.870325 -113.489922
-79.804939 -16.592338
-119.874408 -19.040324
69.590339 -113.713506
-79.723655 -15.736652
-120.186004 -19.239759
69.402063 -113.923007
-79.695097 -14.730892
-120.624717 -19.242613
69.298131 -114.084300
-79.714119 -13.634187
-121.164314 -19.058847
69.278441 -114.193587
-79.762288 -12.513014
-121.758484 -18.733751
69.349861 -114.264241
-79.828657 -11.412217
-122.340976 -18.352575
69.520095 -114.308413
-79.926928 -10.346088
-122.835177 -18.018369
69.792680 -114.331814
-80.084840 -9.318308
-123.182447 -17.800987
70.163904 -114.334107
-80.325193 -8.338789
-123.373153 -17.702621
70.620498 -114.306424
-80.656860 -7.426750
-123.441613 -17.671887
71.139121 -114.228476
-81.071924 -6.610275
-123.431367 -17.644221
71.690785 -114.073710
-81.542290 -5.928041
-123.371071 -17.568814
72.250592 -113.827800
-82.017733 -5.429575
-123.271257 -17.417747
72.805419 -113.505949
-82.438168 -5.164196
-123.129733 -17.189256
73.351343 -113.143644
-82.769578 -5.153033
-122.935553 -16.909888
73.885509 -112.771633
-83.031127 -5.370395
-122.668851 -16.629437
74.401099 -112.406894
-83.273942 -5.762601
-122.298896 -16.405546
74.886202 -112.056723
-83.544218 -6.277334
-121.790116 -16.293289
75.325297 -111.721095
-83.868216 -6.876430
-121.123457 -16.329314
75.701251 -111.391833
-84.253640 -7.537554
-120.317797 -16.500689
75.995939 -111.054568
-84.693232 -8.254001
-119.421546 -16.742967
76.187743 -110.697688
-85.166471 -9.032940
-118.484791 -16.974754
76.247996 -110.321478
-85.645655 -9.887788
-117.543465 -17.132125
76.142486 -109.931813
-86.115884 -10.820212
-116.618915 -17.187028
75.839932 -109.523036
-86.597424 -11.800577
-115.721272 -17.151878
75.321131 -109.073910
-87.137466 -12.772440
-114.849578 -17.070375
74.583637 -108.557795
-87.779218 -13.677797
-113.988725 -17.002165
73.641593 -107.950318
-88.544112 -14.475454
-113.108512 -17.018879
72.521951 -107.230618
-89.431970 -15.145873
-112.174409 -17.191145
71.258416 -106.382477
-90.427508 -15.690148
-111.173402 -17.548171
69.885561 -105.401259
-91.507283 -16.127268
-110.133266 -18.047834
68.436865 -104.303957
-92.647216 -16.489670
-109.110406 -18.597579
66.946783 -103.127076
-93.833239 -16.810822
-108.161730 -19.103886
65.451717 -101.908267
-95.071058 -17.101074
-107.327621 -19.505671
63.988529 -100.673145
-96.379719 -17.334135
-106.628501 -19.778016
62.592716 -99.437119
-97.770663 -17.467068
-106.066081 -19.915332
61.296458 -98.209879
-99.235559 -17.468527
-105.623917 -19.924686
60.126116 -96.996103
-100.748520 -17.330790
-105.266474 -19.839100
59.100548 -95.796450
-102.274074 -17.070371
-104.940281 -19.720959
58.233591 -94.614950
-103.775549 -16.726416
-104.586443 -19.641209
57.540374 -93.471130
-105.222411 -16.358302
-104.168461 -19.639326
57.037949 -92.400745
-106.594853 -16.035055
-103.693055 -19.697154
56.735472 -91.441183
-107.881547 -15.806935
-103.196582 -19.759708
56.624179 -90.620054
-109.070616 -15.677735
-102.714560 -19.774827
56.675417 -89.950338
-110.145892 -15.616140
-102.264539 -19.711133
56.845494 -89.426361
-111.092818 -15.588898
-101.843764 -19.560880
57.083554 -89.022998
-111.904059 -15.578244
-101.431741 -19.343549
57.339599 -88.699729
-112.580601 -15.583526
-100.992242 -19.105922
57.571919 -88.411053
-113.130850 -15.618415
-100.474501 -18.917533
57.753501 -88.123664
-113.569596 -15.708510
-99.816614 -18.862807
57.873424 -87.829078
-113.916597 -15.887360
-98.959516 -19.021430
57.930427 -87.539344
-114.191473 -16.182807
-97.879696 -19.428823
57.923772 -87.273550
-114.405826 -16.594117
-96.617323 -20.046960
57.848108 -87.046333
-114.562108 -17.085243
-95.262624 -20.786998
57.694122 -86.861362
-114.661403 -17.604221
-93.918342 -21.557514
57.452428 -86.711228
-114.708756 -18.102767
-92.673729 -22.290310
57.117242 -86.580788
-114.712666 -18.543391
-91.596418 -22.939522
56.689177 -86.453469
-114.682018 -18.901819
-90.732619 -23.475181
57.506159 -87.362110
-114.893298 -18.209948
-90.822201 -22.662133
56.767033 -86.983982
-114.945768 -18.374618
-90.164354 -23.133074
56.004511 -86.672268
-114.977577 -18.471610
-89.693444 -23.527241
55.299913 -86.501070
-114.975711 -18.499751
-89.407743 -23.841218
54.731443 -86.517895
-114.923519 -18.458563
-89.314729 -24.055361
54.362929 -86.742307
-114.806982 -18.354719
-89.427662 -24.136094
54.229772 -87.164073
-114.618961 -18.204035
-89.750127 -24.052253
54.323607 -87.736582
-114.360946 -18.027981
-90.266721 -23.791083
54.586738 -88.375500
-114.041208 -17.850888
-90.945715 -23.362739
54.934708 -88.986362
-113.669556 -17.700226
-91.747180 -22.794666
55.303175 -89.519922
-113.251672 -17.606556
-92.627922 -22.125169
55.663780 -89.981322
-112.789563 -17.596752
-93.541183 -21.402612
56.000257 -90.385627
-112.288335 -17.683643
-94.435104 -20.687449
56.295117 -90.733355
-111.760564 -17.864551
-95.257711 -20.046068
56.532193 -91.014105
-111.222290 -18.130846
-95.970368 -19.532248
56.700891 -91.213910
-110.687037 -18.476630
-96.560674 -19.170501
56.794707 -91.314028
-110.164826 -18.899404
-97.042128 -18.959121
56.803909 -91.283889
-109.665412 -19.395747
-97.441103 -18.885903
56.712957 -91.087242
-109.201030 -19.957329
-97.784381 -18.938725
56.515553 -90.719033
-108.786324 -20.570213
-98.093949 -19.105984
56.224704 -90.226798
-108.437567 -21.214419
-98.385716 -19.374007
55.855107 -89.670492
-108.174254 -21.861036
-98.667592 -19.728966
55.411036 -89.086244
-108.018424 -22.471432
-98.937217 -20.161841
54.890193 -88.485104
-107.986737 -23.005437
-99.180808 -20.673248
54.289290 -87.862947
-108.081078 -23.433451
-99.377814 -21.274778
53.603582 -87.204042
-108.285817 -23.743223
-99.513695 -21.978279
52.819885 -86.477612
-108.572381 -23.939340
-99.594040 -22.775169
51.911152 -85.640310
-108.907611 -24.038072
-99.646629 -23.626182
50.851399 -84.666301
-109.262141 -24.060915
-99.707884 -24.467689
49.643530 -83.582262
-109.615956 -24.029108
-99.805391 -25.225095
48.313659 -82.441900
-109.960988 -23.957987
-99.948365 -25.827164
46.887467 -81.280785
-110.301569 -23.850225
-100.127744 -26.219694
45.383176 -80.107345
-110.650479 -23.695771
-100.321312 -26.376775
43.814347 -78.915396
-111.020173 -23.483728
-100.499249 -26.308957
42.190845 -77.694450
-111.415086 -23.215765
-100.628920 -26.062603
40.513971 -76.430487
-111.828080 -22.912256
-100.680533 -25.704733
38.770230 -75.104324
-112.240053 -22.611975
-100.633818 -25.301244
36.944452 -73.707411
-112.622264 -22.367749
-100.482583 -24.897164
35.064206 -72.279973
-112.942350 -22.237517
-100.232671 -24.508369
33.212365 -70.909897
-113.174062 -22.269477
-99.895095 -24.129408
31.479904 -69.680033
-113.307111 -22.484546
-99.480300 -23.748893
29.931980 -68.638329
-113.350538 -22.867380
-98.995866 -23.361574
28.605573 -67.801584
-113.326067 -23.376480
-98.445703 -22.973458
27.514789 -67.166266
-113.256953 -23.965171
-97.829219 -22.599676
26.649309 -66.712256
-113.160155 -24.596979
-97.140181 -22.260380
25.967438 -66.401040
-113.042979 -25.252122
-96.367065 -21.978562
25.405171 -66.183319
-112.902179 -25.929250
-95.497635 -21.774212
24.931902 -66.035712
-112.725392 -26.643732
-94.528730 -21.652736
24.597349 -65.988578
-112.496169 -27.420050
-93.475765 -21.597256
24.479209 -66.088130
-112.203726 -28.275105
-92.372992 -21.575522
24.616225 -66.351391
-111.854716 -29.197672
-91.263837 -21.556700
24.994711 -66.756929
-111.479005 -30.141035
-90.188502 -21.523660
25.562986 -67.254560
-111.122882 -31.038859
-89.174266 -21.472154
26.247465 -67.776907
-110.834468 -31.829540
-88.229239 -21.408417
26.960470 -68.245507
-110.649936 -32.473797
-87.339271 -21.355648
27.608270 -68.576941
-110.585354 -32.962147
-86.469336 -21.356932
28.128415 -68.711557
-110.634238 -33.314536
-85.573074 -21.465107
28.547364 -68.658703
-110.769742 -33.574347
-84.611786 -21.723677
28.966515 -68.487581
-110.951781 -33.796711
-83.575628 -22.149471
29.494104 -68.273811
-111.139510 -34.031362
-82.491891 -22.730366
30.208529 -68.069594
-111.304624 -34.307523
-81.412078 -23.439241
31.147779 -67.898915
-111.437825 -34.630593
-80.388071 -24.245405
32.305530 -67.760633
-111.547591 -34.988024
-79.453150 -25.116991
33.632191 -67.631524
-111.654589 -35.357744
-78.614069 -26.031169
35.044952 -67.469867
-111.783904 -35.716729
-77.853082 -26.983365
36.457492 -67.232423
-111.957315 -36.047517
-77.137373 -27.982501
37.829543 -66.917226
-112.188019 -36.340653
-76.432052 -29.039508
39.177101 -66.582627
-112.479609 -36.593375
-75.710192 -30.159864
40.525354 -66.304487
-112.830944 -36.804776
-74.961435 -31.340076
41.882319 -66.137148
-113.244788 -36.969278
-74.204612 -32.560475
43.243611 -66.105398
-113.731315 -37.075911
-73.493598 -33.773505
44.598145 -66.207283
-114.302673 -37.115431
-72.901372 -34.900283
45.925934 -66.413687
-114.967060 -37.085320
-72.493119 -35.854405
47.194513 -66.665136
-115.727333 -36.988848
-72.308349 -36.574699
48.364865 -66.880655
-116.580569 -36.832732
-72.359038 -37.035365
49.410516 -66.995064
-117.515652 -36.627431
-72.638446 -37.237527
50.331459 -66.997892
-118.510974 -36.389091
-73.130190 -37.198295
51.145572 -66.919496
-119.535596 -36.140842
-73.807842 -36.948396
51.877276 -66.796051
-120.554941 -35.910957
-74.630238 -36.534729
52.555304 -66.654883
-121.537316 -35.728750
-75.548085 -36.010008
53.211886 -66.513539
-122.456097 -35.621920
-76.524247 -35.404302
53.878377 -66.379744
-123.287812 -35.616703
-77.546659 -34.711368
54.577847 -66.245840
-124.010574 -35.737615
-78.617957 -33.911112
55.317801 -66.081439
-124.605180 -36.005034
-79.735866 -32.996321
56.090645 -65.844819
-125.057034 -36.432881
-80.883774 -31.981084
56.884159 -65.521287
-125.356836 -37.028918
-82.032108 -30.896238
57.688880 -65.138152
-125.499869 -37.797245
-83.141007 -29.784434
58.495511 -64.736338
-125.484888 -38.740512
-84.160865 -28.699827
59.292536 -64.348538
-125.314157 -39.859286
-85.034396 -27.707606
60.068035 -63.995119
-124.995225 -41.147878
-85.704692 -26.875311
60.813180 -63.682906
-124.543776 -42.586952
-86.130529 -26.257700
61.525191 -63.400782
-123.984737 -44.138116
-86.302872 -25.883783
62.207585 -63.114304
-123.350645 -45.745292
-86.249358 -25.751732
62.867131 -62.773188
-122.679255 -47.342220
-86.021328 -25.834720
63.508999 -62.348233
-122.011802 -48.860935
-85.674777 -26.091966
64.129686 -61.854787
-121.390652 -50.239381
-85.257017 -26.477641
64.711104 -61.321254
-120.855039 -51.427819
-84.801260 -26.948693
65.224269 -60.762778
-120.436523 -52.392379
-84.325550 -27.472841
65.639160 -60.183070
-120.156049 -53.113329
-83.832838 -28.035158
65.933397 -59.582000
-120.022822 -53.577843
-83.311768 -28.641853
66.631450 -60.047749
-120.169659 -51.977641
-82.187890 -30.119672
66.467150 -59.255116
-120.415100 -51.917822
-81.474018 -31.166839
66.221818 -58.417566
-120.767297 -51.593626
-80.712627 -32.288053
65.917796 -57.549269
-121.194186 -51.017246
-79.930071 -33.456022
65.582110 -56.702741
-121.664278 -50.225626
-79.167282 -34.622189
65.246207 -55.952273
-122.152750 -49.271685
-78.465663 -35.731390
64.940698 -55.358729
-122.646205 -48.213823
-77.857499 -36.736802
64.691333 -54.953657
-123.142840 -47.110028
-77.361536 -37.609213
64.517492 -54.741185
-123.647091 -46.014833
-76.980719 -38.339374
64.429932 -54.703377
-124.162408 -44.970789
-76.701098 -38.936049
64.426345 -54.802243
-124.687649 -43.996755
-76.494116 -39.423318
64.488219 -54.980588
-125.218155 -43.090095
-76.325251 -39.834232
64.588431 -55.176713
-125.747032 -42.243884
-76.169207 -40.195599
64.715920 -55.362592
-126.263888 -41.462443
-76.023446 -40.510750
64.888848 -55.559407
-126.753908 -40.765839
-75.909011 -40.755319
65.132247 -55.799924
-127.199144 -40.185393
-75.857677 -40.890806
65.452551 -56.091392
-127.582943 -39.754592
-75.896697 -40.883497
65.830101 -56.407559
-127.893764 -39.502739
-76.038726 -40.716227
66.223890 -56.696765
-128.124525 -39.453675
-76.277298 -40.391462
66.580519 -56.891690
-128.269844 -39.621068
-76.585641 -39.932619
66.843860 -56.915205
-128.327690 -39.995425
-76.917947 -39.385426
66.968888 -56.692537
-128.302404 -40.543059
-77.215516 -38.812447
66.942909 -56.185287
-128.201896 -41.225956
-77.421299 -38.276494
66.795943 -55.420566
-128.032668 -42.018068
-77.501251 -37.818330
66.581749 -54.473232
-127.797451 -42.907699
-77.459583 -37.444003
66.352258 -53.429253
-127.495826 -43.892817
-77.334002 -37.132738
66.143041 -52.363401
-127.127681 -44.974086
-77.175382 -36.855737
65.967523 -51.328361
-126.699122 -46.147195
-77.028352 -36.588074
65.820202 -50.350476
-126.227905 -47.397791
-76.921128 -36.312518
65.688645 -49.430359
-125.745654 -48.700367
-76.863114 -36.023428
65.567552 -48.547888
-125.299205 -50.013486
-76.846398 -35.729879
65.467271 -47.682763
-124.949048 -51.272398
-76.850210 -35.454015
65.412183 -46.849552
-124.756063 -52.399739
-76.848964 -35.224534
65.431113 -46.101744
-124.763480 -53.331135
-76.824329 -35.066302
65.550892 -45.502075
-124.987576 -54.032658
-76.779466 -34.987218
65.795006 -45.101571
-125.417649 -54.506248
-76.746223 -34.968569
66.182589 -44.933015
-126.021724 -54.787368
-76.775449 -34.966854
66.725949 -45.005270
-126.757048 -54.936820
-76.916304 -34.927137
67.427270 -45.293321
-127.584229 -55.028106
-77.200299 -34.801961
68.275093 -45.732098
-128.479887 -55.131270
-77.636429 -34.564736
69.241425 -46.233049
-129.437972 -55.290020
-78.214460 -34.211388
70.280794 -46.725793
-130.454377 -55.498558
-78.911906 -33.754863
71.335496 -47.178013
-131.509007 -55.708719
-79.699933 -33.219741
72.346961 -47.574662
-132.563846 -55.862615
-80.545716 -32.639956
73.265349 -47.899120
-133.572338 -55.915165
-81.415337 -32.053392
74.055043 -48.131820
-134.489070 -55.842149
-82.281773 -31.486319
74.697533 -48.253529
-135.276968 -55.645147
-83.131551 -30.938527
75.191415 -48.243763
-135.912966 -55.356001
-83.959867 -30.391624
75.548379 -48.074649
-136.393574 -55.036595
-84.758335 -29.834093
75.784381 -47.712240
-136.738562 -54.765705
-85.509303 -29.275969
75.909881 -47.139392
-136.985590 -54.607482
-86.190192 -28.746121
75.928161 -46.379497
-137.174167 -54.576790
-86.780098 -28.283039
75.843771 -45.484761
-137.337227 -54.637806
-87.260804 -27.929783
75.671020 -44.510323
-137.506487 -54.733700
-87.613020 -27.734715
75.437586 -43.504268
-137.715445 -54.810271
-87.815777 -27.748058
75.183837 -42.508414
-137.994769 -54.824797
-87.854480 -28.006147
74.959736 -41.558109
-138.366239 -54.750002
-87.733779 -28.513358
74.819761 -40.677878
-138.839618 -54.578748
-87.482940 -29.240303
74.815711 -39.880182
-139.413624 -54.329045
-87.147944 -30.137055
74.988777 -39.180734
-140.080255 -54.041786
-86.778896 -31.146449
75.363647 -38.619585
-140.825234 -53.762133
-86.421037 -32.210785
75.946628 -38.253593
-141.621964 -53.508446
-86.108641 -33.277297
76.727217 -38.129215
-142.431401 -53.263009
-85.859659 -34.306816
77.682332 -38.264615
-143.211911 -52.997458
-85.672763 -35.279834
78.780947 -38.647232
-143.925726 -52.697621
-85.529455 -36.190185
79.987730 -39.238354
-144.539485 -52.369592
-85.403455 -37.028384
81.265751 -39.977515
-145.024124 -52.035428
-85.276352 -37.770877
82.579055 -40.788904
-145.356194 -51.728620
-85.150406 -38.380306
83.897004 -41.601646
-145.520572 -51.493469
-85.047048 -38.812980
85.200056 -42.383258
-145.513175 -51.385567
-84.992666 -39.030055
86.478190 -43.145712
-145.340302 -51.461402
-85.004335 -39.007592
87.718964 -43.911163
-145.011847 -51.748546
-85.084433 -38.743715
88.900131 -44.682227
-144.537756 -52.222660
-85.223284 -38.261117
89.993257 -45.435758
-143.935497 -52.822356
-85.403882 -37.600675
90.972538 -46.130171
-143.236018 -53.476618
-85.605082 -36.808973
91.821933 -46.712711
-142.481296 -54.120466
-85.804033 -35.934350
92.538744 -47.123691
-141.718140 -54.702665
-85.981555 -35.029612
93.135222 -47.309765
-140.992256 -55.193133
-86.131734 -34.142548
93.637474 -47.258717
-140.343630 -55.591808
-86.268435 -33.298108
94.075114 -47.021219
-139.802885 -55.932335
-86.418260 -32.493021
94.463900 -46.676542
-139.386012 -56.264593
-86.604330 -31.709124
94.797043 -46.287465
-139.088931 -56.616029
-86.834931 -30.932077
95.048706 -45.884932
-138.894097 -56.973102
-87.102329 -30.161333
95.183513 -45.471287
-138.787403 -57.298513
-87.386549 -29.408852
95.167466 -45.027058
-138.765563 -57.551926
-87.659499 -28.695578
94.976243 -44.516428
-138.830587 -57.701913
-87.887830 -28.054632
94.598235 -43.896480
-138.981915 -57.733718
-88.035526 -27.533082
94.030626 -43.140763
-139.213076 -57.655873
-88.069236 -27.181133
93.273420 -42.265156
-139.513821 -57.505164
-87.968967 -27.028993
92.332529 -41.319819
-139.873353 -57.343323
-87.739347 -27.066265
91.229305 -40.360021
-140.276845 -57.235233
-87.409839 -27.243938
90.003863 -39.432544
-140.695879 -57.217313
-87.022963 -27.496887
88.709504 -38.571738
-141.091333 -57.289758
-86.621470 -27.765212
87.402343 -37.792130
-141.430737 -57.432504
-86.241318 -28.003821
86.130542 -37.081977
-141.699581 -57.617500
-85.908477 -28.186960
84.926620 -36.405625
-141.899611 -57.815293
-85.636506 -28.310798
83.805517 -35.722144
-142.042473 -58.003034
-85.423025 -28.392301
82.771057 -35.018459
-142.145965 -58.173051
-85.246987 -28.463360
81.826399 -34.321654
-142.233392 -58.338039
-85.072841 -28.559204
80.979243 -33.675161
-142.329170 -58.526243
-84.865384 -28.701321
80.862544 -34.213222
-141.375688 -58.126273
-84.191889 -27.965332
80.565353 -33.853642
-141.606567 -58.506729
-83.868137 -28.147343
80.396201 -33.663347
-141.787745 -58.874963
-83.531404 -28.320215
80.344139 -33.645978
-141.850564 -59.203775
-83.207575 -28.442416
80.386452 -33.763060
-141.753261 -59.487444
-82.911853 -28.493459
80.490186 -33.950004
-141.483961 -59.722895
-82.646294 -28.470507
80.618696 -34.153985
-141.059771 -59.902729
-82.401229 -28.380537
80.737332 -34.353943
-140.522042 -60.027829
-82.156042 -28.236950
80.816878 -34.540107
-139.928669 -60.124969
-81.879840 -28.061265
80.837415 -34.697138
-139.337356 -60.244905
-81.535026 -27.883215
80.790911 -34.818394
-138.772993 -60.421263
-81.092043 -27.728320
80.681540 -34.917480
-138.215600 -60.640450
-80.553092 -27.596754
80.524082 -35.007273
-137.633004 -60.876370
-79.959259 -27.459224
80.341040 -35.079564
-137.005025 -61.124662
-79.367109 -27.277680
80.157503 -35.105938
-136.325353 -61.402345
-78.819640 -27.025621
79.994436 -35.061785
-135.601768 -61.731867
-78.335898 -26.692641
79.865658 -34.954899
-134.859861 -62.125922
-77.917229 -26.277946
79.779553 -34.816100
-134.142866 -62.586620
-77.555432 -25.785332
79.739892 -34.667978
-133.503140 -63.122499
-77.231772 -25.228131
79.744925 -34.513146
-132.988103 -63.763303
-76.910090 -24.639287
79.787236 -34.345803
-132.624206 -64.533943
-76.536448 -24.073665
79.855231 -34.165497
-132.409718 -65.401830
-76.057094 -23.589590
79.935125 -33.966306
-132.324569 -66.296395
-75.450051 -23.214074
80.011913 -33.722996
-132.338480 -67.164963
-74.741588 -22.927093
80.070986 -33.407103
-132.412994 -67.985961
-73.991515 -22.680743
80.098724 -33.023713
-132.508174 -68.754350
-73.270259 -22.423438
80.079256 -32.611434
-132.593437 -69.465607
-72.647837 -22.108329
79.989188 -32.201740
-132.658106 -70.110385
-72.187504 -21.696474
79.799940 -31.796545
-132.713973 -70.685832
-71.935829 -21.163479
79.485277 -31.372329
-132.790596 -71.206314
-71.911198 -20.509681
79.027805 -30.893918
-132.924378 -71.679776
-72.098027 -19.763524
78.421577 -30.325847
-133.143748 -72.067772
-72.452905 -18.967896
77.672352 -29.630882
-133.463233 -72.308185
-72.928979 -18.154348
76.797433 -28.774092
-133.886567 -72.360185
-73.510460 -17.324338
75.827478 -27.751804
-134.409046 -72.212949
-74.225961 -16.448932
74.805665 -26.611787
-135.018707 -71.876840
-75.126138 -15.486817
73.778062 -25.425581
-135.699559 -71.374895
-76.252063 -14.404534
72.782845 -24.250423
-136.438492 -70.738948
-77.616393 -13.189519
71.846165 -23.113794
-137.234206 -70.011866
-79.198351 -11.857833
70.983220 -22.012913
-138.102046 -69.249382
-80.945389 -10.457012
70.200823 -20.927628
-139.060067 -68.494395
-82.778659 -9.058073
69.499414 -19.844603
-140.096652 -67.732704
-84.601085 -7.740496
68.875805 -18.762468
-141.167025 -66.913524
-86.311674 -6.584642
68.328505 -17.694875
-142.216410 -66.003346
-87.827995 -5.662901
67.862482 -16.693063
-143.192368 -65.002998
-89.108289 -5.016959
67.485147 -15.837956
-144.047924 -63.942008
-90.152974 -4.643687
67.198244 -15.202365
-144.745083 -62.869709
-90.982622 -4.508045
66.995321 -14.827128
-145.261922 -61.846216
-91.616437 -4.566908
66.862885 -14.712136
-145.602587 -60.937159
-92.065250 -4.784097
66.782600 -14.812631
-145.804250 -60.212313
-92.333853 -5.133078
66.733593 -15.049512
-145.922858 -59.728399
-92.424368 -5.594694
66.694253 -15.345528
-145.986156 -59.480062
-92.337307 -6.159710
66.643949 -15.654873
-145.974270 -59.391934
-92.069801 -6.833446
66.565166 -15.969896
-145.857603 -59.378374
-91.614817 -7.631660
66.445367 -16.316470
-145.622498 -59.383904
-90.966510 -8.563003
66.278377 -16.728544
-145.269866 -59.388626
-90.133127 -9.606073
66.064647 -17.228817
-144.807818 -59.402252
-89.143793 -10.701664
65.808887 -17.822393
-144.249057 -59.456841
-88.038762 -11.768628
65.515260 -18.490466
-143.615565 -59.602167
-86.853319 -12.726955
65.182741 -19.180979
-142.946003 -59.903905
-85.609450 -13.512666
64.802780 -19.812052
-142.288525 -60.428509
-84.315437 -14.084939
64.361349 -20.314932
-141.662877 -61.189144
-82.967829 -14.428231
63.845526 -20.686807
-141.042175 -62.115774
-81.551244 -14.550544
63.251285 -20.986226
-140.391744 -63.113322
-80.036465 -14.479316
62.588823 -21.289445
-139.694664 -64.108741
-78.386917 -14.252170
61.883714 -21.659754
-138.949047 -65.054078
-76.583953 -13.899134
61.175369 -22.141120
-138.160925 -65.918281
-74.660634 -13.422759
60.512367 -22.757914
-137.341837 -66.683297
-72.710650 -12.795547
59.943840 -23.509539
-136.510895 -67.345407
-70.859002 -11.981046
59.506421 -24.360235
-135.698962 -67.919297
-69.219697 -10.959945
59.211645 -25.237227
-134.948901 -68.438213
-67.865761 -9.743090
59.045538 -26.061654
-134.302536 -68.932813
-66.816990 -8.370335
58.984269 -26.798509
-133.778533 -69.392977
-66.043218 -6.902879
59.004102 -27.452752
-133.373021 -69.771149
-65.478035 -5.413919
59.078962 -28.027722
-133.077812 -70.023843
-65.035846 -3.980520
59.179930 -28.510378
-132.886228 -70.131493
-64.628054 -2.677052
59.279576 -28.878705
-132.789278 -70.096927
-64.183311 -1.561869
59.356181 -29.109259
-132.772054 -69.940034
-63.671085 -0.657149
59.394358 -29.176812
-132.814246 -69.693873
-63.107800 0.057332
59.384325 -29.050274
-132.894645 -69.402628
-62.535573 0.625281
59.325060 -28.697006
-132.999719 -69.123358
-61.993589 1.088796
59.232375 -28.104307
-133.128685 -68.924362
-61.505973 1.475623
59.133349 -27.294697
-133.285525 -68.853530
-61.084475 1.799151
59.047157 -26.327274
-133.458835 -68.883346
-60.734274 2.061807
58.975561 -25.276238
-133.624889 -68.931268
-60.452560 2.253378
58.904670 -24.202614
-133.765130 -68.925369
-60.220023 2.345117
58.809082 -23.147392
-133.870055 -68.827828
-59.997460 2.290628
58.656267 -22.133119
-133.935875 -68.631008
-59.740816 2.046094
58.411798 -21.163673
-133.962218 -68.350533
-59.430697 1.605325
58.044709 -20.229311
-133.953436 -68.021951
-59.087584 1.015297
57.528266 -19.326447
-133.923357 -67.700185
-58.756849 0.354096
56.834671 -18.467730
-133.899732 -67.454772
-58.486685 -0.299067
55.936088 -17.668226
-133.918520 -67.340011
-58.319327 -0.877899
54.815892 -16.950048
-134.005929 -67.342732
-58.288783 -1.333034
53.477719 -16.338418
-134.174193 -67.386394
-58.414062 -1.637947
51.944952 -15.834979
-134.430717 -67.390187
-58.689198 -1.796707
50.251072 -15.411209
-134.777549 -67.300037
-59.076987 -1.845184
48.426089 -15.017845
-135.205928 -67.090217
-59.513506 -1.837699
46.486274 -14.598893
-135.693753 -66.758998
-59.929880 -1.822874
44.440847 -14.119049
-136.207487 -66.325014
-60.286645 -1.818831
43.069416 -13.931561
-136.824119 -66.049985
-59.592130 -1.558388
40.767782 -13.406687
-137.180352 -65.746545
-59.834375 -1.373840
38.523257 -12.918547
-137.436628 -65.527832
-60.121080 -1.088346
36.406687 -12.557224
-137.561285 -65.359245
-60.507844 -0.648511
34.466647 -12.368436
-137.539495 -65.205060
-61.026369 -0.033466
32.731386 -12.360705
-137.371178 -65.044494
-61.677916 0.748602
31.212904 -12.516272
-137.067235 -64.873462
-62.435107 1.686489
29.904273 -12.794708
-136.645825 -64.702495
-63.245849 2.762671
28.772704 -13.132272
-136.127675 -64.555020
-64.040660 3.926188
27.778571 -13.463396
-135.529948 -64.467777
-64.748869 5.096904
26.939404 -13.777359
-134.861097 -64.488761
-65.326240 6.204459
26.337471 -14.123338
-134.124151 -64.661676
-65.776650 7.226614
26.051653 -14.555643
-133.331589 -64.998085
-66.144739 8.186339
26.120299 -15.104067
-132.514720 -65.472833
-66.486945 9.114025
26.537451 -15.768748
-131.715851 -66.046864
-66.847884 10.022690
27.257749 -16.523353
-130.976766 -66.683360
-67.251855 10.921264
28.201714 -17.318088
-130.331178 -67.352006
-67.703469 11.824617
29.258969 -18.078153
-129.800117 -68.030340
-68.190314 12.729443
30.301993 -18.709515
-129.390572 -68.704487
-68.687539 13.601532
31.240482 -19.145545
-129.095573 -69.373070
-69.163500 14.388478
32.072079 -19.397270
-128.897136 -70.052024
-69.590239 15.045222
32.837197 -19.514001
-128.772885 -70.774293
-69.959311 15.559966
33.568234 -19.535438
-128.707185 -71.571469
-70.295756 15.964560
34.281396 -19.487646
-128.699011 -72.440606
-70.654652 16.321140
34.978146 -19.387569
-128.755934 -73.333918
-71.098390 16.705218
35.640528 -19.234617
-128.883409 -74.181608
-71.676331 17.198203
36.223479 -18.998381
-129.079106 -74.915066
-72.416031 17.863854
36.653492 -18.615715
-129.331360 -75.477338
-73.323096 18.724751
36.859500 -18.022692
-129.621191 -75.828666
-74.382233 19.762405
36.843579 -17.226104
-129.927765 -75.952720
-75.555721 20.930359
36.683655 -16.303286
-130.236183 -75.862241
-76.782967 22.166322
36.466763 -15.332820
-130.545505 -75.599940
-77.989382 23.397501
36.261461 -14.368176
-130.872246 -75.229522
-79.108051 24.549324
36.120013 -13.450688
-131.240617 -74.805347
-80.102339 25.567311
36.079309 -12.628627
-131.663132 -74.330949
-80.969657 26.439790
36.151714 -11.947720
-132.139111 -73.760357
-81.724256 27.185356
36.309972 -11.416826
-132.667496 -73.038433
-82.377814 27.812729
36.487840 -10.994180
-133.250031 -72.129117
-82.931052 28.305297
36.637229 -10.639626
-133.885961 -71.026050
-83.374766 28.633400
36.788423 -10.377702
-134.566127 -69.756369
-83.694294 28.771056
37.001517 -10.256023
-135.269407 -68.379768
-83.872357 28.698835
37.316624 -10.298327
-135.961869 -66.982555
-83.888452 28.392074
37.755177 -10.506471
-136.598349 -65.664626
-83.720561 27.814034
38.330369 -10.877056
-137.127695 -64.513625
-83.356881 26.939455
39.048758 -11.412025
-137.505622 -63.573325
-82.814567 25.802102
39.900052 -12.106835
-137.710288 -62.838090
-82.144659 24.498940
40.843695 -12.925423
-137.743988 -62.275408
-81.415341 23.145465
41.822686 -13.808308
-137.622017 -61.847096
-80.691434 21.843275
42.818205 -14.734078
-137.361390 -61.520665
-80.025763 20.675252
43.849392 -15.728980
-136.974604 -61.273799
-79.458502 19.707452
44.921729 -16.813989
-136.467393 -61.095584
-79.014965 18.980421
46.017071 -17.988768
-135.837924 -60.987811
-78.700941 18.494468
47.107908 -19.241614
-135.076323 -60.967217
-78.500248 18.205650
48.167320 -20.557206
-134.168006 -61.062389
-78.379063 18.052016
49.169944 -21.916069
-133.105518 -61.296162
-78.300859 17.995310
50.085196 -23.284260
-131.898733 -61.665766
-78.247575 18.028249
50.871944 -24.604312
-130.571114 -62.143953
-78.231178 18.164302
51.501153 -25.830231
-129.151264 -62.690504
-78.285498 18.429408
51.989960 -26.984102
-127.667999 -63.260329
-78.448793 18.849909
52.372945 -28.116258
-126.146752 -63.810630
-78.750669 19.439864
52.666311 -29.246994
-124.606603 -64.309765
-79.204959 20.190911
52.870415 -30.364418
-123.058250 -64.745895
-79.806690 21.067736
52.982237 -31.439423
-121.504302 -65.130566
-80.530806 22.012878
53.000914 -32.434487
-119.944840 -65.487248
-81.332051 22.961846
52.923860 -33.305067
-118.387009 -65.825629
-82.148766 23.850174
52.739473 -33.995648
-116.848560 -66.131475
-82.916640 24.613700
52.443761 -34.460793
-115.355775 -66.379076
-83.593739 25.210593
52.095814 -34.733997
-113.944423 -66.538552
-84.179984 25.647232
51.813958 -34.918588
-112.660266 -66.576820
-84.710476 25.973524
51.703284 -35.098325
-111.552993 -66.463228
-85.230055 26.252186
51.821721 -35.305009
-110.665718 -66.179199
-85.772689 26.530276
52.182697 -35.530781
-110.025705 -65.726346
-86.354301 26.826116
52.764043 -35.743490
-109.638903 -65.130304
-86.972795 27.133585
53.514834 -35.894774
-109.490289 -64.434447
-87.609605 27.438923
54.363296 -35.924237
-109.551876 -63.678477
-88.231196 27.723177
55.236027 -35.769987
-109.794327 -62.877633
-88.793448 27.955150
56.097976 -35.414758
-110.189685 -62.029943
-89.251201 28.101887
56.968974 -34.932434
-110.708939 -61.134451
-89.573211 28.150127
57.877404 -34.430401
-111.323213 -60.197977
-89.755679 28.120123
58.829666 -33.983397
-112.005505 -59.235744
-89.822357 28.059421
59.814188 -33.622735
-112.727858 -58.274606
-89.809732 28.019328
60.810788 -33.344670
-113.455216 -57.358792
-89.750750 28.035797
61.798195 -33.119149
-114.141080 -56.551087
-89.666905 28.132374
62.761493 -32.895520
-114.731587 -55.922795
-89.566769 28.326218
63.700898 -32.609951
-115.183494 -55.531202
-89.447649 28.617950
64.637021 -32.219202
-115.482039 -55.404225
-89.298575 28.990410
65.593645 -31.760066
-115.634713 -55.548890
-89.103613 29.420148
66.572755 -31.331546
-115.654790 -55.963785
-88.844860 29.885709
67.556576 -31.025044
-115.557049 -56.638051
-88.511008 30.373751
68.518633 -30.899989
-115.361668 -57.545381
-88.111174 30.888359
69.428600 -30.984011
-115.094640 -58.644226
-87.680296 31.452924
70.255743 -31.272693
-114.781286 -59.886351
-87.266965 32.098803
70.978354 -31.728310
-114.437064 -61.228624
-86.914498 32.851713
71.599031 -32.280887
-114.062557 -62.641439
-86.649072 33.720567
72.149178 -32.842860
-113.649336 -64.107127
-86.477797 34.694344
72.652711 -33.360666
-113.195869 -65.606690
-86.392501 35.751094
73.089364 -33.856765
-112.714164 -67.109832
-86.373241 36.865837
73.432292 -34.387752
-112.217461 -68.580422
-86.388786 38.008627
73.686753 -35.001404
-111.710982 -69.983343
-86.398042 39.140742
73.890363 -35.731224
-111.196665 -71.282515
-86.357844 40.219141
73.332653 -36.160175
-112.673724 -72.258077
-84.562317 38.520773
73.558378 -37.116057
-112.373295 -72.939765
-84.358567 39.278921
73.909227 -38.123336
-112.080243 -73.437411
-84.120265 39.956191
74.432939 -39.098214
-111.796208 -73.744513
-83.840861 40.520916
75.135953 -39.981971
-111.509559 -73.881365
-83.513163 40.948674
75.971207 -40.783612
-111.204720 -73.881147
-83.135186 41.233294
76.874932 -41.540995
-110.877421 -73.763547
-82.710897 41.385606
77.792107 -42.287210
-110.533317 -73.533930
-82.245634 41.423569
78.678332 -43.044832
-110.175203 -73.207317
-81.742569 41.364337
79.499006 -43.826254
-109.801734 -72.816806
-81.204716 41.223119
80.233583 -44.630136
-109.418972 -72.399554
-80.641793 41.018786
80.882479 -45.429723
-109.050852 -71.980312
-80.075316 40.782407
81.466087 -46.163472
-108.735012 -71.570713
-79.536875 40.558382
81.993292 -46.766097
-108.504612 -71.184526
-79.062574 40.400026
82.420331 -47.229165
-108.368695 -70.855599
-78.687864 40.367221
82.678362 -47.585317
-108.305482 -70.639485
-78.441451 40.519510
82.723388 -47.863889
-108.279555 -70.584113
-78.338014 40.901611
82.549526 -48.087913
-108.266900 -70.696746
-78.373528 41.529877
82.183295 -48.276275
-108.253292 -70.956710
-78.525467 42.386435
81.676304 -48.438265
-108.220517 -71.343843
-78.757647 43.423413
81.099511 -48.565938
-108.151042 -71.839952
-79.029699 44.580361
80.534885 -48.626061
-108.044924 -72.413613
-79.309223 45.801881
80.055216 -48.574294
-107.925451 -73.015271
-79.580527 47.044089
79.696387 -48.414869
-107.823232 -73.591517
-79.845804 48.278642
79.457161 -48.213279
-107.752969 -74.105330
-80.117884 49.491792
79.320877 -48.030539
-107.704866 -74.542384
-80.408403 50.673398
79.266910 -47.897757
-107.662745 -74.892668
-80.717882 51.804917
79.275465 -47.827138
-107.630556 -75.128882
-81.031446 52.854379
79.330609 -47.818504
-107.626938 -75.219284
-81.318468 53.776307
79.421524 -47.857494
-107.660298 -75.154414
-81.534093 54.514067
79.541538 -47.910168
-107.721682 -74.953016
-81.623579 55.006452
79.684607 -47.928031
-107.796493 -74.647833
-81.534038 55.200830
79.843960 -47.891726
-107.879773 -74.264037
-81.234911 55.071797
80.018008 -47.850833
-107.980489 -73.808233
-80.736392 54.638548
80.210040 -47.876685
-108.109338 -73.277838
-80.090089 53.964614
80.420565 -48.009224
-108.261215 -72.679712
-79.371893 53.138723
80.645833 -48.252020
-108.406795 -72.040641
-78.661070 52.252489
80.881536 -48.585326
-108.503685 -71.399379
-78.025106 51.385479
81.125195 -48.975950
-108.520241 -70.786650
-77.510238 50.596109
81.375080 -49.378427
-108.441667 -70.219931
-77.136662 49.917723
81.629235 -49.733268
-108.252795 -69.719031
-76.899104 49.360335
81.895086 -49.991932
-107.927950 -69.313530
-76.774804 48.918123
82.211921 -50.182863
-107.439918 -69.031519
-76.737820 48.583266
82.646030 -50.411828
-106.778534 -68.883853
-76.771715 48.360734
83.254443 -50.781684
-105.960060 -68.861646
-76.874964 48.274433
84.062264 -51.348095
-105.015254 -68.951019
-77.059532 48.363059
85.058674 -52.117332
-103.970632 -69.149193
-77.343177 48.667937
86.202311 -53.058029
-102.849927 -69.458615
-77.738868 49.218307
87.430981 -54.112395
-101.697756 -69.857199
-78.247627 50.021210
88.673592 -55.196820
-100.581495 -70.290590
-78.856244 51.058671
89.865648 -56.213263
-99.561605 -70.700754
-79.540881 52.292412
90.960212 -57.119294
-98.671556 -71.047832
-80.273062 53.675252
91.916390 -57.971337
-97.918152 -71.312481
-81.022715 55.162435
92.689355 -58.853107
-97.293762 -71.488952
-81.756282 56.712613
93.240568 -59.819976
-96.790562 -71.576347
-82.437732 58.284749
93.547991 -60.891992
-96.405192 -71.576814
-83.038020 59.842642
93.608741 -62.056158
-96.131639 -71.502430
-83.547622 61.364051
93.438408 -63.267943
-95.958474 -71.371577
-83.979822 62.842658
93.070541 -64.451551
-95.883576 -71.182841
-84.362944 64.280133
92.553482 -65.502772
-95.921924 -70.905804
-84.729407 65.678584
91.936325 -66.328066
-96.087626 -70.510157
-85.108823 67.041940
91.250927 -66.915595
-96.376242 -69.990812
-85.524076 68.380344
90.521409 -67.322794
-96.761169 -69.371691
-85.986547 69.705172
89.782316 -67.613263
-97.199413 -68.697668
-86.491846 71.017573
89.075949 -67.837257
-97.642134 -68.022538
-87.020206 72.302689
88.440838 -68.034348
-98.043462 -67.399480
-87.543207 73.533536
87.901877 -68.230344
-98.361793 -66.876913
-88.034815 74.681291
87.465095 -68.421741
-98.565341 -66.488578
-88.482258 75.726435
87.118767 -68.555146
-98.655565 -66.232478
-88.890016 76.666291
86.838344 -68.540019
-98.673345 -66.073584
-89.273483 77.518534
86.589224 -68.329046
-98.667749 -65.976515
-89.646329 78.318802
86.333433 -67.963711
-98.670792 -65.926322
-90.010961 79.106072
86.043432 -67.514760
-98.692463 -65.928775
-90.358441 79.906468
85.708717 -67.039373
-98.723274 -66.003777
-90.674206 80.730052
85.335680 -66.581088
-98.737288 -66.178937
-90.943443 81.571316
84.945278 -66.176276
-98.695183 -66.483038
-91.154116 82.409473
84.568236 -65.850112
-98.548170 -66.938487
-91.299136 83.211904
84.236666 -65.596751
-98.253150 -67.550616
-91.378496 83.943160
83.973467 -65.359331
-97.810816 -68.292614
-91.399578 84.579515
83.783321 -65.066197
-97.284556 -69.107048
-91.372853 85.123229
83.654052 -64.711073
-96.764275 -69.933130
-91.305472 85.601224
83.571953 -64.341582
-96.325767 -70.728121
-91.198504 86.041181
83.532798 -64.002979
-96.014092 -71.471137
-91.047534 86.454609
83.542630 -63.724488
-95.838747 -72.161014
-90.843086 86.840463
83.614821 -63.525448
-95.771646 -72.813968
-90.570719 87.189046
83.766304 -63.417782
-95.749942 -73.458939
-90.212842 87.481979
84.012665 -63.397982
-95.691336 -74.127961
-89.752694 87.694197
84.360618 -63.430669
-95.531560 -74.838256
-89.179599 87.803081
84.799618 -63.454235
-95.273245 -75.567656
-88.493030 87.806315
85.302480 -63.445495
-94.987632 -76.253701
-87.703889 87.738377
85.835467 -63.447427
-94.759269 -76.829734
-86.833353 87.660692
86.361247 -63.509336
-94.646518 -77.252583
-85.909457 87.625034
86.841039 -63.654994
-94.675010 -77.507076
-84.961269 87.656470
87.240319 -63.888395
-94.841196 -77.603331
-84.013138 87.762981
87.533611 -64.201875
-95.114863 -77.575636
-83.081591 87.941833
87.705558 -64.575079
-95.442520 -77.481699
-82.174179 88.179152
87.746078 -64.965712
-95.758719 -77.395998
-81.289293 88.451120
87.642887 -65.309128
-96.010447 -77.385747
-80.416660 88.733173
87.392622 -65.566024
-96.184671 -77.470698
-79.541939 89.018236
87.031664 -65.781405
-96.307417 -77.612385
-78.657594 89.330086
83.258910 -64.198179
-98.454972 -77.091020
-77.707624 86.393361
82.804573 -64.466453
-98.397181 -77.301728
-77.024481 86.958418
82.370753 -64.792300
-98.331613 -77.457438
-76.443613 87.612032
81.951766 -65.146599
-98.258322 -77.542779
-75.993441 88.349609
81.526773 -65.484886
-98.162825 -77.567862
-75.689004 89.155337
81.060935 -65.751401
-98.020549 -77.562875
-75.526552 90.001174
80.515192 -65.893571
-97.800845 -77.574179
-75.482424 90.850658
79.874068 -65.897645
-97.468475 -77.660532
-75.517754 91.667675
79.165834 -65.813927
-96.984573 -77.881603
-75.588530 92.425155
78.442316 -65.724668
-96.337507 -78.252433
-75.656615 93.105198
77.747305 -65.686224
-95.593024 -78.700145
-75.697991 93.692993
77.102507 -65.710487
-94.862718 -79.116559
-75.705751 94.178094
76.507358 -65.779133
-94.242291 -79.421443
-75.686595 94.559412
75.942918 -65.855982
-93.791418 -79.575618
-75.652939 94.842810
75.375709 -65.893042
-93.534327 -79.575423
-75.615103 95.034981
74.765481 -65.839589
-93.461278 -79.446798
-75.577671 95.140154
74.088129 -65.667339
-93.528663 -79.239301
-75.541240 95.161072
73.362353 -65.401645
-93.659773 -79.018124
-75.506849 95.101034
72.643031 -65.117237
-93.755313 -78.851083
-75.478275 94.963007
71.989846 -64.894300
-93.737987 -78.778997
-75.460437 94.747139
71.445655 -64.769207
-93.624845 -78.776179
-75.456821 94.453576
71.026537 -64.726675
-93.512444 -78.766747
-75.469687 94.088616
70.717853 -64.724470
-93.490296 -78.681062
-75.501986 93.667527
70.476362 -64.705285
-93.604007 -78.479474
-75.557626 93.213091
70.240023 -64.601266
-93.860254 -78.149932
-75.639190 92.750857
69.948916 -64.352688
-94.237810 -77.700801
-75.747265 92.304235
69.573271 -63.944555
-94.694586 -77.155700
-75.883933 91.892387
69.122000 -63.422250
-95.171245 -76.552266
-76.056874 91.531507
68.624583 -62.863641
-95.597208 -75.943760
-76.277398 91.239391
68.115166 -62.344599
-95.912396 -75.388308
-76.553291 91.039885
67.626920 -61.916179
-96.110284 -74.903197
-76.883375 90.958128
67.187506 -61.600496
-96.245840 -74.433206
-77.258958 91.012041
66.811029 -61.397458
-96.383187 -73.897905
-77.670248 91.210767
66.491997 -61.282831
-96.562464 -73.240219
-78.112694 91.557526
66.211673 -61.217023
-96.798898 -72.435471
-78.589557 92.050769
65.959234 -61.180075
-97.088344 -71.486595
-79.111083 92.684318
65.747351 -61.196522
-97.409749 -70.422625
-79.691941 93.450624
65.603325 -61.313110
-97.724974 -69.304202
-80.345587 94.346635
65.553251 -61.566163
-97.980211 -68.229141
-81.076637 95.375785
65.614612 -61.971213
-98.118106 -67.314929
-81.874909 96.537054
65.794458 -62.528634
-98.107515 -66.634599
-82.715350 97.810427
66.087038 -63.226426
-97.962515 -66.171882
-83.563516 99.154324
66.469546 -64.028454
-97.725697 -65.864433
-84.384723 100.513996
66.901403 -64.870498
-97.445902 -65.650682
-85.153435 101.833462
67.336756 -65.686363
-97.166591 -65.481779
-85.858671 103.067090
67.744056 -66.443880
-96.920448 -65.323518
-86.502328 104.189130
68.108650 -67.143369
-96.726022 -65.161148
-87.091336 105.197622
68.422359 -67.792661
-96.584780 -65.006618
-87.629521 106.105857
68.678374 -68.396690
-96.479467 -64.902604
-88.113705 106.924559
68.871701 -68.959695
-96.383074 -64.903013
-88.534338 107.652424
69.000457 -69.483434
-96.290361 -65.010380
-88.878064 108.278131
69.064760 -69.956986
-96.238967 -65.144965
-89.130783 108.783834
69.063005 -70.356008
-96.283826 -65.200449
-89.281605 109.148518
68.994549 -70.661149
-96.468101 -65.092381
-89.328205 109.355344
68.870567 -70.883492
-96.812391 -64.771232
-89.281887 109.404678
68.712780 -71.061613
-97.312700 -64.224731
-89.168839 109.325088
68.538762 -71.234706
-97.941195 -63.478334
-89.025125 109.166494
68.354689 -71.429844
-98.646957 -62.593608
-88.889080 108.975006
68.157418 -71.665161
-99.358008 -61.661295
-88.794485 108.778622
67.937046 -71.949985
-99.994467 -60.778970
-88.765489 108.591912
67.675886 -72.270173
-100.500330 -60.013427
-88.813583 108.420198
67.346650 -72.578394
-100.863626 -59.386597
-88.935769 108.258110
66.920366 -72.818422
-101.101226 -58.896475
-89.113529 108.088918
66.387428 -72.967012
-101.239718 -58.534482
-89.314396 107.890374
65.764258 -73.044723
-101.306999 -58.291386
-89.498801 107.646626
65.070463 -73.083654
-101.327568 -58.160156
-89.632440 107.356318
64.310049 -73.100709
-101.318721 -58.137363
-89.697761 107.026230
63.472622 -73.097007
-101.287334 -58.224197
-89.695469 106.660279
62.541563 -73.068393
-101.224661 -58.430049
-89.635603 106.260087
61.497791 -73.014022
-101.098980 -58.778524
-89.526909 105.828045
60.319596 -72.936327
-100.857760 -59.306979
-89.370770 105.365751
58.990984 -72.831266
-100.461941 -60.039815
-89.159903 104.872452
57.530163 -72.693615
-99.929700 -60.949318
-88.879931 104.346631
56.012003 -72.546985
-99.323896 -61.962236
-88.513102 103.789809
54.546459 -72.439909
-98.715017 -62.993033
-88.043140 103.208368
53.238572 -72.414418
-98.163738 -63.962833
-87.459738 102.609628
52.163234 -72.488468
-97.714098 -64.809035
-86.764148 101.998921
51.356840 -72.655999
-97.388121 -65.493440
-85.975964 101.388449
50.818105 -72.894049
-97.180421 -66.010295
-85.134615 100.807694
50.512992 -73.169053
-97.055308 -66.392209
-84.290120 100.299761
50.387673 -73.442118
-96.955641 -66.703801
-83.488651 99.908614
50.396984 -73.680777
-96.831270 -67.008173
-82.762349 99.668385
50.532065 -73.880062
-96.662686 -67.327060
-82.127922 99.599000
50.810229 -74.067357
-96.452993 -67.641567
-81.591770 99.706160
51.244532 -74.281200
-96.216715 -67.913819
-81.154412 99.981619
51.828604 -74.551066
-95.977945 -68.100470
-80.808887 100.403457
52.534167 -74.887138
-95.765432 -68.163815
-80.537224 100.939335
53.312889 -75.275460
-95.604174 -68.083456
-80.312926 101.551751
54.102390 -75.677194
-95.508503 -67.866154
-80.110334 102.205311
54.837923 -76.034828
-95.478521 -67.551860
-79.912697 102.872587
55.470046 -76.292626
-95.501042 -67.203968
-79.712063 103.533101
55.981972 -76.431052
-95.555356 -66.867896
-79.505517 104.168424
56.388965 -76.480724
-95.618199 -66.537611
-79.295180 104.760310
56.721946 -76.497676
-95.664789 -66.180686
-79.092385 105.293747
57.015868 -76.537113
-95.674559 -65.768201
-78.918796 105.760192
57.304859 -76.642831
-95.639529 -65.279303
-78.799657 106.154815
57.617250 -76.841547
-95.564283 -64.703230
-78.753745 106.468761
57.969210 -77.135268
-95.454951 -64.050606
-78.787626 106.686023
58.361808 -77.496879
-95.303903 -63.367518
-78.897746 106.788551
58.786097 -77.881681
-95.080402 -62.734001
-79.077081 106.764435
55.831050 -79.088333
-95.781608 -60.754254
-79.380937 112.542663
56.404337 -79.756822
-95.040763 -60.371352
-79.946103 112.324579
57.039634 -80.449730
-94.139909 -60.127986
-80.565718 111.970603
57.731620 -81.195570
-93.077353 -60.030057
-81.224033 111.501557
58.477668 -82.012295
-91.851185 -60.093678
-81.912187 110.940034
59.279522 -82.908394
-90.477855 -60.318676
-82.623656 110.307187
60.142182 -83.883994
-89.003627 -60.675485
-83.344160 109.620439
61.070914 -84.928197
-87.485953 -61.119492
-84.045918 108.888262
62.067128 -86.017508
-85.955177 -61.618593
-84.689661 108.106694
63.123238 -87.125788
-84.397211 -62.161444
-85.232204 107.261625
64.216440 -88.241186
-82.809931 -62.723234
-85.635523 106.335374
65.308443 -89.360249
-81.279570 -63.235597
-85.873830 105.314189
66.356224 -90.473911
-79.934907 -63.622950
-85.937795 104.193750
67.323299 -91.567975
-78.864935 -63.843112
-85.837158 102.981248
68.185850 -92.626451
-78.098034 -63.892497
-85.598252 101.695148
68.935179 -93.631815
-77.624877 -63.787816
-85.255738 100.364345
69.577393 -94.562922
-77.433967 -63.537840
-84.843374 99.023046
70.129924 -95.393982
-77.521525 -63.132998
-84.388228 97.704028
70.612062 -96.104946
-77.854779 -62.568631
-83.909060 96.434928
71.030444 -96.712641
-78.328389 -61.874470
-83.419812 95.240223
71.372031 -97.275700
-78.806895 -61.103694
-82.938714 94.149512
71.610889 -97.819254
-79.266090 -60.277714
-82.499350 93.208141
71.716995 -98.305477
-79.791592 -59.380614
-82.153847 92.478621
71.661461 -98.684169
-80.436857 -58.410398
-81.961944 92.025505
71.420179 -98.917404
-81.175550 -57.400923
-81.970705 91.895947
70.976363 -98.975425
-81.933011 -56.411376
-82.199279 92.108316
70.321118 -98.828543
-82.634153 -55.500899
-82.635831 92.648962
69.453723 -98.447973
-83.239711 -54.702856
-83.242578 93.474552
68.387029 -97.832398
-83.741381 -54.024029
-83.963060 94.517732
67.158074 -97.049055
-84.119685 -53.473146
-84.730629 95.696945
65.824720 -96.217512
-84.325044 -53.080441
-85.482520 96.933392
64.447502 -95.431583
-84.351962 -52.854955
-86.180913 98.170112
63.079919 -94.718172
-84.306276 -52.726539
-86.828861 99.376970
61.769809 -94.071064
-84.314570 -52.592856
-87.463745 100.540240
60.562013 -93.477271
-84.446499 -52.383458
-88.133633 101.650539
59.497182 -92.915491
-84.713556 -52.074586
-88.876389 102.693343
58.608903 -92.351789
-85.090066 -51.679674
-89.709425 103.644792
57.926762 -91.753515
-85.539825 -51.228544
-90.626299 104.472030
57.488471 -91.126381
-86.038957 -50.747214
-91.596207 105.135459
57.339718 -90.525886
-86.573928 -50.262837
-92.567007 105.591943
57.512513 -90.015238
-87.137104 -49.810606
-93.476105 105.799297
58.009884 -89.621581
-87.778268 -49.365281
-94.271023 105.723609
58.805958 -89.335224
-88.609697 -48.807742
-94.931071 105.353937
59.852490 -89.132278
-89.714114 -48.026868
-95.474687 104.717284
61.086699 -88.979679
-91.105743 -46.980547
-95.946111 103.874395
62.438947 -88.829691
-92.740679 -45.694535
-96.392124 102.899564
63.842485 -88.624082
-94.532696 -44.250505
-96.844809 101.861921
65.248559 -88.326689
-96.369715 -42.775673
-97.314934 100.814731
66.635140 -87.956335
-98.139183 -41.428720
-97.792576 99.790081
67.995627 -87.563824
-99.762873 -40.371485
-98.252642 98.797079
69.325235 -87.194659
-101.230930 -39.696105
-98.666467 97.827751
70.615110 -86.882549
-102.598974 -39.346844
-99.015853 96.871732
71.849670 -86.647263
-103.925537 -39.187888
-99.298510 95.926592
73.007184 -86.486111
-105.230009 -39.104903
-99.525331 94.999804
74.065530 -86.370477
-106.494220 -39.028506
-99.720259 94.112436
75.010570 -86.253452
-107.675495 -38.926257
-99.919056 93.299029
75.842190 -86.102014
-108.719077 -38.796600
-100.158709 92.595591
76.571075 -85.936415
-109.570833 -38.670582
-100.465058 92.024070
77.210515 -85.817276
-110.192304 -38.613945
-100.846584 91.583850
77.773911 -85.804090
-110.573998 -38.699355
-101.296121 91.255847
78.275751 -85.940164
-110.736656 -38.919552
-101.797838 91.017525
78.730777 -86.247006
-110.723582 -39.150731
-102.332173 90.850890
79.150636 -86.715306
-110.591381 -39.244339
-102.872224 90.734022
79.541472 -87.301945
-110.398933 -39.096666
-103.378163 90.632364
79.904878 -87.934919
-110.199490 -38.657816
-103.803245 90.504645
80.238410 -88.537232
-110.035499 -37.924106
-104.112194 90.321909
80.530003 -89.071841
-109.932761 -36.935739
-104.294498 90.080214
80.756913 -89.559447
-109.892299 -35.782731
-104.359388 89.793426
80.898276 -90.049858
-109.884333 -34.601842
-104.323411 89.479718
80.945909 -90.589786
-109.860982 -33.521029
-104.207066 89.158545
80.905911 -91.196811
-109.793596 -32.574624
-104.040222 88.855022
80.796069 -91.858737
-109.689455 -31.719834
-103.864617 88.601154
80.644404 -92.547929
-109.575973 -30.900533
-103.725729 88.428403
80.489020 -93.223168
-109.480857 -30.075736
-103.659852 88.354071
80.372511 -93.834473
-109.419974 -29.227352
-103.686721 88.373224
80.320603 -94.351185
-109.393282 -28.361804
-103.814559 88.465916
80.321293 -94.787928
-109.383361 -27.511895
-104.054251 88.617187
80.339728 -95.191043
-109.351619 -26.741759
-104.426725 88.831862
80.345740 -95.612405
-109.238217 -26.142138
-104.954119 89.128921
80.324496 -96.078818
-108.988954 -25.783682
-105.646773 89.521059
80.276773 -96.568132
-108.595961 -25.661668
-106.497449 90.001856
80.217656 -97.032628
-108.094751 -25.715353
-107.481522 90.550128
80.174267 -97.422666
-107.548760 -25.857471
-108.559389 91.134694
80.176970 -97.687341
-107.037298 -25.987921
-109.679548 91.712720
80.234908 -97.782870
-106.634844 -26.016780
-110.780882 92.228186
80.308071 -97.699322
-106.391729 -25.887509
-111.795524 92.615562
80.318316 -97.465844
-106.322189 -25.593397
-112.656845 92.812885
80.187199 -97.127649
-106.399037 -25.188023
-113.315302 92.781990
79.858113 -96.723294
-106.570718 -24.761386
-113.755084 92.518975
79.302349 -96.257718
-106.808845 -24.353417
-113.997470 92.042567
78.519967 -95.706579
-107.105685 -23.936278
-114.086919 91.378984
77.539907 -95.046440
-107.432182 -23.493052
-114.072398 90.555703
76.418921 -94.260100
-107.749611 -23.028005
-113.995074 89.595916
75.231503 -93.341202
-108.042607 -22.532333
-113.882871 88.513762
74.047351 -92.322954
-108.323834 -21.980126
-113.747821 87.311436
72.917011 -91.288001
-108.613537 -21.357187
-113.585043 85.978353
71.877323 -90.328247
-108.921381 -20.689854
-113.375806 84.494369
70.957782 -89.511338
-109.242482 -20.052411
-113.101558 82.840273
70.181873 -88.869288
-109.567514 -19.521561
-112.766175 81.014643
69.567381 -88.396500
-109.891937 -19.091328
-112.407347 79.048711
69.531148 -86.006062
-113.108950 -20.607596
-113.996461 81.610033
69.363320 -85.963258
-113.124549 -20.243279
-113.853965 79.872052
69.350045 -85.975171
-113.065949 -19.892448
-113.762719 78.110451
69.470655 -85.991053
-112.910073 -19.619290
-113.732943 76.364573
69.703913 -86.004673
-112.670415 -19.463797
-113.761814 74.658146
70.035197 -86.047744
-112.404209 -19.424013
-113.835787 72.997181
70.447628 -86.145499
-112.186345 -19.454421
-113.934707 71.372644
70.916083 -86.301129
-112.080689 -19.466429
-114.037937 69.769792
71.410159 -86.501579
-112.127214 -19.361077
-114.131470 68.181710
71.898784 -86.722368
-112.339402 -19.070113
-114.214053 66.619735
72.351181 -86.927711
-112.704450 -18.570591
-114.299525 65.115298
72.734764 -87.069660
-113.183892 -17.884897
-114.413480 63.713269
73.021240 -87.103837
-113.716443 -17.080226
-114.585601 62.460686
73.214936 -87.036724
-114.228275 -16.263979
-114.841539 61.395705
73.368527 -86.944286
-114.656278 -15.557397
-115.197328 60.540326
73.550470 -86.922143
-114.974085 -15.037145
-115.657002 59.899039
73.810483 -87.044643
-115.190916 -14.684671
-116.212594 59.464130
74.167894 -87.352917
-115.325437 -14.408409
-116.846125 59.222826
74.612612 -87.849531
-115.390929 -14.110681
-117.532806 59.160437
75.108768 -88.496479
-115.396816 -13.724761
-118.246704 59.260912
75.597897 -89.216976
-115.353337 -13.218739
-118.966645 59.508165
76.010140 -89.911301
-115.273351 -12.592023
-119.679150 59.886371
76.301042 -90.509313
-115.169730 -11.877139
-120.376560 60.376410
76.483980 -91.019192
-115.048193 -11.144417
-121.053266 60.951436
76.602811 -91.495631
-114.898556 -10.491914
-121.702898 61.576502
76.693718 -91.990374
-114.697361 -9.997264
-122.316949 62.213475
76.776364 -92.536777
-114.436338 -9.657833
-122.884103 62.826904
76.855983 -93.145635
-114.152035 -9.388585
-123.390452 63.385086
76.923688 -93.801351
-113.915451 -9.075197
-123.821025 63.857643
76.955255 -94.459102
-113.798299 -8.624237
-124.163178 64.215580
76.914449 -95.049683
-113.849313 -7.985347
-124.411329 64.435716
76.772873 -95.511092
-114.085083 -7.156736
-124.570568 64.506244
76.541082 -95.840651
-114.488024 -6.185645
-124.656370 64.428593
76.265962 -96.094655
-115.008590 -5.159954
-124.690055 64.214804
76.001735 -96.338139
-115.574469 -4.179878
-124.692267 63.883849
75.795901 -96.614844
-116.106966 -3.325612
-124.677225 63.459184
75.686663 -96.945117
-116.540497 -2.649788
-124.649368 62.966930
75.699433 -97.331496
-116.846953 -2.167028
-124.602604 62.433785
75.838962 -97.756338
-117.047119 -1.839545
-124.521830 61.883480
76.081202 -98.173670
-117.189332 -1.598815
-124.386426 61.332691
76.377960 -98.517169
-117.319132 -1.385014
-124.176021 60.790064
76.684396 -98.746025
-117.464177 -1.169954
-123.877998 60.261007
76.979760 -98.879645
-117.631841 -0.960499
-123.493326 59.754737
77.253307 -98.961257
-117.814392 -0.784117
-123.035773 59.285854
77.489731 -99.012895
-118.002106 -0.659353
-122.524605 58.867827
77.670528 -99.027966
-118.189211 -0.586437
-121.977134 58.505365
77.779766 -98.985154
-118.361713 -0.573019
-121.405419 58.192388
77.806454 -98.856523
-118.495101 -0.641870
-120.815939 57.913248
77.742453 -98.603794
-118.581111 -0.795592
-120.209487 57.643068
77.581099 -98.179418
-118.653017 -0.986269
-119.581319 57.347648
77.326075 -97.559330
-118.769422 -1.141120
-118.921678 56.986009
77.001809 -96.783367
-118.977082 -1.212135
-118.219560 56.518147
76.643080 -95.932493
-119.295393 -1.193011
-117.471123 55.917781
76.281438 -95.079792
-119.731489 -1.087426
-116.690032 55.184523
75.942508 -94.273151
-120.293572 -0.873106
-115.912654 54.346662
75.646626 -93.542408
-120.974410 -0.521209
-115.193345 53.454348
75.408364 -92.905513
-121.732869 -0.036561
-114.592845 52.568738
75.235700 -92.364486
-122.497474 0.531448
-114.165487 51.749612
75.129618 -91.900681
-123.190741 1.109804
-113.948793 51.044032
75.086390 -91.491326
-123.766937 1.642883
-113.956322 50.477851
75.102237 -91.150321
-124.235406 2.117706
-114.174100 50.051190
75.171299 -90.930042
-124.645124 2.544434
-114.562005 49.738573
75.278019 -90.874202
-125.053293 2.931781
-115.062397 49.495471
75.397221 -90.991857
-125.502115 3.298177
-115.617357 49.273568
75.499676 -91.261972
-126.007151 3.682877
-116.188593 49.042079
75.556508 -91.644109
-126.560682 4.123866
-116.766666 48.801595
75.539529 -92.081028
-127.140327 4.633795
-117.362803 48.578324
75.418459 -92.496786
-127.712495 5.191327
-117.992403 48.405998
75.162406 -92.809648
-128.234417 5.742541
-118.663036 48.310301
74.759266 -92.979335
-128.666086 6.215107
-119.370415 48.301341
74.235654 -93.035627
-128.996932 6.550196
-120.099397 48.371923
73.641248 -93.032708
-129.264435 6.732313
-120.826637 48.498135
73.023509 -93.005657
-129.532354 6.796723
-121.523492 48.641179
72.418227 -92.968981
-129.845611 6.826127
-122.159637 48.753383
71.848348 -92.926102
-130.211722 6.924520
-122.708304 48.791144
71.321289 -92.869147
-130.613014 7.176088
-123.152720 48.731082
70.821387 -92.772568
-131.020357 7.623384
-123.489885 48.578795
70.306418 -92.594243
-131.398789 8.262430
-123.728003 48.362597
69.736529 -92.308862
-131.709663 9.040944
-123.880120 48.117312
69.132823 -91.959184
-131.914565 9.859302
-123.959139 47.869880
68.577472 -91.640873
-131.985367 10.589576
-123.975524 47.631470
68.158071 -91.446656
-131.916063 11.129138
-123.935860 47.394179
67.932647 -91.443488
-131.718153 11.461336
-123.840621 47.131170
67.919405 -91.667864
-131.403205 11.652742
-123.681600 46.801388
68.093636 -92.118046
-130.979428 11.790489
-123.441655 46.358582
68.385905 -92.748641
-130.456379 11.936501
-123.100698 45.763305
68.686433 -93.474624
-129.845580 12.119253
-122.647661 44.995638
68.881996 -94.203190
-129.158337 12.339105
-122.090980 44.062121
68.936902 -94.900050
-128.403227 12.570983
-121.459385 42.990729
68.916976 -95.608165
-127.583019 12.762855
-120.794004 41.817991
68.917145 -96.390247
-126.690355 12.841241
-120.138274 40.577919
69.010273 -97.286657
-125.706628 12.743309
-119.529927 39.297916
69.240379 -98.303361
-124.617153 12.467966
-118.995393 37.999990
69.624753 -99.411275
-123.437876 12.090053
-118.546220 36.702332
70.150098 -100.551538
-122.218890 11.721225
-118.177894 35.418834
70.766684 -101.641006
-121.024159 11.465113
-117.872827 34.159382
71.401012 -102.587761
-119.913665 11.395224
-117.608642 32.935294
72.010994 -103.336759
-118.934917 11.548740
-117.369390 31.768542
72.630936 -103.908893
-118.117386 11.923164
-117.152581 30.695796
73.327569 -104.370748
-117.465444 12.473454
-116.967504 29.761538
73.790283 -107.810557
-115.905046 17.326872
-118.906144 23.416750
75.013913 -108.278710
-115.506408 18.060937
-118.597203 22.549775
76.297999 -108.690701
-115.222943 18.836387
-118.359755 21.888431
77.595065 -109.015645
-115.009908 19.582373
-118.206296 21.435514
78.844673 -109.217684
-114.830701 20.242065
-118.141274 21.177406
79.989097 -109.262503
-114.692904 20.823981
-118.159050 21.084970
81.000748 -109.142122
-114.633749 21.375927
-118.243098 21.115075
81.891223 -108.889902
-114.676151 21.924812
-118.369589 21.217162
82.690500 -108.562593
-114.803487 22.449173
-118.517404 21.346533
83.428214 -108.212639
-114.970536 22.895476
-118.679473 21.476547
84.129144 -107.865123
-115.154221 23.236183
-118.866103 21.599083
84.813510 -107.514393
-115.381482 23.504546
-119.098254 21.716322
85.496502 -107.141574
-115.683844 23.746887
-119.397827 21.832864
86.188300 -106.723657
-116.052898 23.970799
-119.780321 21.950616
86.899250 -106.239229
-116.444399 24.147277
-120.250025 22.064700
87.649717 -105.686372
-116.827780 24.267457
-120.797157 22.159954
88.469222 -105.094529
-117.228238 24.392634
-121.397356 22.209817
89.377642 -104.506798
-117.700332 24.614928
-122.014724 22.178747
90.370654 -103.953817
-118.285156 24.985328
-122.609393 22.026605
91.420212 -103.443280
-119.007190 25.515089
-123.149811 21.715164
92.483003 -102.968771
-119.871824 26.238162
-123.624365 21.221981
93.510327 -102.521290
-120.847941 27.212301
-124.043444 20.555520
94.458513 -102.085961
-121.877856 28.462372
-124.429685 19.756608
95.298155 -101.641331
-122.897814 29.954156
-124.804706 18.887372
96.016495 -101.176428
-123.844750 31.595504
-125.181014 18.017057
96.608644 -100.711095
-124.660187 33.251598
-125.560790 17.209851
97.066668 -100.286717
-125.312584 34.788383
-125.938643 16.515502
97.377635 -99.935206
-125.831185 36.130811
-126.305008 15.959765
97.527721 -99.664198
-126.295611 37.273428
-126.648633 15.533646
97.506315 -99.474633
-126.764354 38.266534
-126.959505 15.194555
97.308215 -99.381220
-127.226562 39.206373
-127.232440 14.888450
96.935443 -99.395624
-127.635903 40.178838
-127.469587 14.578139
96.397120 -99.507702
-127.952408 41.217201
-127.676269 14.256580
95.703580 -99.698090
-128.151065 42.302004
-127.851690 13.939093
94.857864 -99.968028
-128.215063 43.371386
-127.983450 13.644899
93.858153 -100.342257
-128.128001 44.324941
-128.050089 13.382071
92.710744 -100.836106
-127.873765 45.026824
-128.027181 13.139709
91.436527 -101.428783
-127.453612 45.337309
-127.892112 12.883544
90.066785 -102.071553
-126.905044 45.195226
-127.625736 12.555772
88.634142 -102.724421
-126.280029 44.687062
-127.211581 12.085356
87.163309 -103.362959
-125.617755 43.993913
-126.635056 11.405440
85.663352 -103.951155
-124.951087 43.282853
-125.885870 10.470722
84.126106 -104.440485
-124.311520 42.664105
-124.963960 9.270145
82.538894 -104.801256
-123.725462 42.196921
-123.884811 7.827687
80.907355 -105.046437
-123.209804 41.899610
-122.679592 6.189071
79.263851 -105.215290
-122.767739 41.746945
-121.390577 4.403676
77.657424 -105.342404
-122.384406 41.658431
-120.065996 2.512589
76.139642 -105.446998
-122.019589 41.503483
-118.755448 0.547778
74.752356 -105.547666
-121.604234 41.169297
-117.506134 -1.462743
73.517802 -105.668671
-121.076338 40.654424
-116.359847 -3.492876
72.432411 -105.816367
-120.439600 40.072793
-115.351218 -5.518140
71.470315 -105.971726
-119.753852 39.577687
-114.508357 -7.511344
70.607393 -106.117256
-119.086093 39.293174
-113.857286 -9.434680
69.856648 -106.270641
-118.487557 39.293274
-113.427486 -11.234357
69.270561 -106.481185
-117.994356 39.605888
-113.252066 -12.844984
68.908755 -106.799486
-117.631124 40.215936
-113.359631 -14.202775
68.811042 -107.260948
-117.407086 41.066613
-113.763598 -15.255414
68.985570 -107.882989
-117.307309 42.080960
-114.455472 -15.963852
69.402655 -108.654164
-117.296281 43.199384
-115.404276 -16.307886
69.990698 -109.520920
-117.331532 44.370299
-116.560173 -16.295664
70.641776 -110.394946
-117.383922 45.544022
-117.860062 -15.965823
71.240345 -111.181321
-117.473530 46.727442
-119.233983 -15.381836
71.709091 -111.816586
-117.666071 47.987409
-120.612767 -14.622645
72.025642 -112.284611
-118.021914 49.381425
-121.937016 -13.771224
72.196703 -112.599878
-118.559696 50.911259
-123.164573 -12.903413
72.233950 -112.793100
-119.246219 52.519571
-124.272594 -12.078664
72.149684 -112.905628
-120.008069 54.115488
-125.252767 -11.334215
71.958842 -112.967482
-120.776966 55.625557
-126.103502 -10.689181
71.675695 -112.970162
-121.528169 57.016671
-126.823541 -10.158396
71.304589 -112.877597
-122.248083 58.253930
-127.408541 -9.760423
70.838878 -112.652827
-122.898277 59.273298
-127.849074 -9.519073
70.283671 -112.284473
-123.433199 60.011419
-128.130529 -9.463103
69.681649 -111.805464
-123.847720 60.465019
-128.235252 -9.625097
69.102527 -111.282439
-124.183713 60.700281
-128.147762 -10.035730
68.614748 -110.794398
-124.481930 60.794719
-127.862434 -10.711860
68.269936 -110.421336
-124.748000 60.793570
-127.390125 -11.643276
68.097518 -110.225064
-124.969731 60.715703
-126.758966 -12.788008
68.100401 -110.213369
-125.164280 60.583696
-126.008450 -14.080274
68.251940 -110.337798
-125.378907 60.428460
-125.180072 -15.443098
68.503113 -110.532165
-125.647090 60.265548
-124.309090 -16.799483
68.809304 -110.748410
-125.963177 60.073960
-123.418999 -18.083277
69.156260 -110.977749
-126.280278 59.790454
-122.519963 -19.250101
69.547202 -111.239084
-126.528121 59.332261
-121.610461 -20.285184
69.972054 -111.552253
-126.656372 58.659609
-120.681361 -21.203472
70.399453 -111.928920
-126.662086 57.811271
-119.722199 -22.039298
70.786492 -112.373494
-126.564982 56.856323
-118.728498 -22.827616
71.089406 -112.870391
-126.393003 55.856674
-117.706847 -23.589136
71.270453 -113.370011
-126.193711 54.885230
-116.673421 -24.329082
71.303206 -113.807122
-126.017798 54.021456
-115.646421 -25.042858
71.182284 -114.133411
-125.895439 53.319755
-114.637986 -25.720799
70.932867 -114.343633
-125.830348 52.793264
-113.651018 -26.352113
70.599026 -114.474482
-125.799056 52.409271
-112.681390 -26.930875
70.216275 -114.572685
-125.751414 52.087728
-111.721757 -27.462839
69.797463 -114.669840
-125.628003 51.718444
-110.764030 -27.967997
69.337059 -114.776990
-125.410149 51.219919
-109.800868 -28.475374
68.822402 -114.884743
-125.155899 50.600248
-108.828177 -29.013714
68.242376 -114.962990
-124.956559 49.958403
-107.849555 -29.603873
67.590797 -114.968448
-124.871697 49.433872
-106.880678 -30.252157
66.868227 -114.859700
-124.918941 49.140647
-105.949513 -30.945899
66.086400 -114.622205
-125.094580 49.140212
-105.090694 -31.655991
65.476936 -113.797601
-124.556367 49.337282
-104.763127 -31.471314
64.598170 -113.330931
-125.128338 49.868438
-104.117370 -32.130482
63.734348 -112.846085
-125.790843 50.503248
-103.613400 -32.723183
62.903591 -112.353071
-126.505810 51.089972
-103.252251 -33.256799
62.111780 -111.845881
-127.221432 51.512535
-103.024038 -33.740476
61.352784 -111.314698
-127.889783 51.777939
-102.910629 -34.180014
60.611868 -110.748745
-128.491617 51.995377
-102.890480 -34.582448
59.873830 -110.138802
-129.026511 52.285660
-102.943781 -34.953174
59.137603 -109.493220
-129.492492 52.729106
-103.055458 -35.289973
58.430003 -108.851687
-129.881878 53.360887
-103.214889 -35.583230
57.804466 -108.275671
-130.187445 54.178516
-103.413638 -35.824160
57.326094 -107.824513
-130.409795 55.142978
-103.643262 -36.014344
57.055161 -107.538297
-130.557304 56.176844
-103.893868 -36.163029
57.034299 -107.438602
-130.625824 57.182105
-104.152703 -36.267780
57.279250 -107.541330
-130.568107 58.082853
-104.403900 -36.310247
57.774132 -107.852595
-130.311286 58.843363
-104.630546 -36.276895
58.475749 -108.355128
-129.822399 59.475329
-104.818486 -36.166952
59.331620 -109.017257
-129.138872 60.042777
-104.960535 -35.982867
60.302773 -109.815081
-128.335425 60.617700
-105.059402 -35.720615
61.368276 -110.738329
-127.485424 61.236268
-105.127236 -35.369627
62.510036 -111.778643
-126.645862 61.890465
-105.182298 -34.920737
63.700288 -112.920781
-125.852451 62.536790
-105.242447 -34.374776
64.899557 -114.143672
-125.112312 63.114856
-105.317844 -33.741860
66.059024 -115.419806
-124.402124 63.582064
-105.405161 -33.039704
67.122745 -116.704478
-123.682959 63.927845
-105.485427 -32.303291
68.031577 -117.934071
-122.909445 64.135348
-105.527279 -31.587048
68.735494 -119.045759
-122.030875 64.158880
-105.494611 -30.950404
69.211866 -120.002917
-121.018321 63.965602
-105.355238 -30.441289
69.470535 -120.803140
-119.895798 63.585039
-105.086554 -30.089498
69.539301 -121.465984
-118.719341 63.086594
-104.676312 -29.910968
69.448612 -122.021800
-117.530170 62.526292
-104.119891 -29.916127
69.225402 -122.509054
-116.330865 61.927183
-103.416529 -30.113528
68.891426 -122.963221
-115.104214 61.298780
-102.565903 -30.507431
68.461023 -123.389111
-113.868879 60.672188
-101.567028 -31.099134
67.939196 -123.754212
-112.694068 60.098803
-100.418743 -31.890630
67.327601 -124.018119
-111.648296 59.612368
-99.120509 -32.881180
66.643967 -124.164391
-110.753719 59.199804
-97.673325 -34.060533
65.937599 -124.213710
-109.978253 58.801942
-96.081994 -35.404791
65.277166 -124.212840
-109.272644 58.361982
-94.360338 -36.876200
64.724448 -124.217374
-108.623834 57.893530
-92.537824 -38.425930
64.318185 -124.282977
-108.048981 57.474206
-90.663463 -39.997705
64.069187 -124.454230
-107.556403 57.183466
-88.804511 -41.530550
63.959846 -124.736948
-107.169465 57.087537
-87.040762 -42.963578
63.946066 -125.084514
-106.959803 57.254800
-85.455692 -44.243736
63.967230 -125.427981
-107.001930 57.737823
-84.125953 -45.330286
63.970069 -125.713353
-107.323359 58.547998
-83.110899 -46.194807
63.933599 -125.920996
-107.895051 59.647154
-82.444636 -46.819511
63.866623 -126.060183
-108.637951 60.948110
-82.133049 -47.196873
63.783848 -126.149000
-109.435591 62.325219
-82.157834 -47.329355
63.690181 -126.201804
-110.164772 63.649352
-82.486066 -47.226440
63.578225 -126.225009
-110.746374 64.843855
-83.080299 -46.901672
63.430445 -126.207939
-111.182799 65.913453
-83.902822 -46.374214
63.221501 -126.113761
-111.551655 66.926466
-84.913674 -45.673324
62.923154 -125.893265
-111.950420 67.966355
-86.066287 -44.839383
62.516339 -125.510785
-112.444521 69.086220
-87.305211 -43.921292
62.006682 -124.964034
-113.058242 70.296810
-88.567166 -42.971610
61.424707 -124.287581
-113.783489 71.572678
-89.785439 -42.040938
60.806564 -123.534964
-114.584927 72.856490
-90.896378 -41.172893
60.176145 -122.757154
-115.398653 74.055739
-91.846413 -40.400621
59.539803 -121.990444
-116.133273 75.039826
-92.598108 -39.746417
58.889591 -121.251503
-116.693435 75.667874
-93.134062 -39.224447
58.209457 -120.538264
-117.032951 75.872365
-93.457874 -38.839332
57.481932 -119.837945
-117.180493 75.714261
-93.590756 -38.582051
56.694920 -119.136684
-117.199131 75.318447
-93.564079 -38.432276
55.847734 -118.432683
-117.142832 74.792638
-93.411371 -38.364466
54.952261 -117.745772
-117.044978 74.203315
-93.161967 -38.353923
54.028062 -117.107443
-116.922260 73.580838
-92.836928 -38.381773
53.098001 -116.541749
-116.778681 72.923090
-92.446990 -38.438541
52.186563 -116.054281
-116.605599 72.189450
-91.992564 -38.526194
51.319002 -115.630567
-116.381893 71.299590
-91.465633 -38.657605
50.519873 -115.244842
-116.078980 70.172350
-90.854517 -38.850284
49.811487 -114.875026
-115.672940 68.793335
-90.150489 -39.117752
49.213112 -114.507463
-115.170206 67.234969
-89.353623 -39.463966
48.743012 -114.139305
-114.625932 65.631536
-88.474821 -39.881686
48.420865 -113.785595
-114.118044 64.128529
-87.534055 -40.355054
48.267056 -113.476612
-113.711520 62.837281
-86.556287 -40.865617
48.297860 -113.244842
-113.448384 61.819146
-85.566962 -41.399952
48.519559 -113.112336
-113.353922 61.085379
-84.587643 -41.956846
48.923924 -113.083310
-113.441296 60.601881
-83.632766 -42.548932
49.486800 -113.147513
-113.704495 60.313779
-82.708575 -43.192787
50.170548 -113.294419
-114.103616 60.189479
-81.816179 -43.896473
50.929607 -113.516996
-114.562274 60.213405
-80.958595 -44.657071
51.718114 -113.807271
-114.984805 60.341092
-80.147988 -45.459226
52.497435 -114.163703
-115.295516 60.519498
-79.407883 -46.272933
53.239243 -114.597062
-115.479078 60.744683
-78.768745 -47.057967
53.923882 -115.123429
-115.568179 61.053492
-78.260044 -47.775972
54.537814 -115.754252
-115.596601 61.464662
-77.902971 -48.404892
55.071632 -116.491379
-115.574620 61.949041
-77.706140 -48.945045
55.516984 -117.327192
-115.491473 62.447502
-77.664442 -49.404351
55.861967 -118.246304
-115.331347 62.923446
-77.760564 -49.776822
56.087653 -119.223032
-115.087230 63.388858
-77.968357 -50.047336
56.170551 -120.224073
-114.753576 63.860940
-78.257144 -50.203984
56.093008 -121.225086
-114.310304 64.318177
-78.595950 -50.236675
55.853429 -122.220397
-113.722331 64.699420
-78.957572 -50.131929
55.467190 -123.214102
-112.968529 64.947094
-79.320804 -49.876985
54.961493 -124.209044
-112.078338 65.058216
-79.669981 -49.473451
54.369825 -125.204973
-111.118414 65.071287
-79.992964 -48.948777
53.726446 -126.201163
-110.145306 65.015867
-80.279746 -48.348124
53.060211 -127.191709
-109.193492 64.912869
-80.521783 -47.709727
52.388878 -128.151897
-108.302778 64.812473
-80.711276 -47.061935
49.597286 -127.891030
-108.270356 66.073290
-78.210519 -50.136968
49.044712 -128.867326
-107.583637 66.172373
-78.186311 -49.577352
48.545234 -129.761264
-107.037167 66.419139
-78.082004 -49.111879
48.117184 -130.592022
-106.598714 66.780174
-77.898853 -48.771018
47.768345 -131.382548
-106.194101 67.171391
-77.646395 -48.563532
47.493073 -132.154985
-105.715314 67.470936
-77.346814 -48.474567
47.275846 -132.931911
-105.060854 67.572097
-77.034747 -48.471468
47.094472 -133.729870
-104.186058 67.451162
-76.751269 -48.509482
46.921266 -134.538513
-103.124398 67.188646
-76.535220 -48.532527
46.727459 -135.318097
-101.965406 66.919130
-76.416384 -48.483224
46.499862 -136.034876
-100.802047 66.755145
-76.411544 -48.321141
46.259852 -136.692074
-99.705737 66.760634
-76.521916 -48.028747
46.054809 -137.322475
-98.725399 66.955699
-76.731910 -47.607528
45.928542 -137.958977
-97.884327 67.319127
-77.010819 -47.072010
45.901147 -138.617527
-97.164788 67.780392
-77.318954 -46.443983
45.964111 -139.297150
-96.486149 68.208819
-77.617481 -45.746992
46.082670 -139.982863
-95.711793 68.432619
-77.877184 -45.001435
46.200885 -140.633959
-94.748416 68.337210
-78.081266 -44.221249
46.252537 -141.172181
-93.669917 67.968944
-78.221827 -43.416999
46.182753 -141.514415
-92.664000 67.476809
-78.293894 -42.605395
45.972644 -141.618437
-91.901731 66.997326
-78.290205 -41.813723
45.641718 -141.489833
-91.486031 66.614729
-78.198070 -41.077757
45.226440 -141.158566
-91.454200 66.366705
-77.998502 -40.438011
44.761042 -140.659637
-91.787166 66.253381
-77.667710 -39.936391
44.269620 -140.028338
-92.409189 66.235923
-77.181093 -39.612512
43.763656 -139.301544
-93.182876 66.227341
-76.518913 -39.498921
43.240893 -138.510088
-93.932417 66.100628
-75.671876 -39.617235
42.687121 -137.654283
-94.525951 65.746081
-74.643521 -39.978490
42.085867 -136.702256
-94.941845 65.134661
-73.449545 -40.580896
41.437007 -135.632625
-95.262715 64.337327
-72.115298 -41.404931
40.768382 -134.460842
-95.625975 63.490946
-70.671976 -42.413204
40.125667 -133.227344
-96.148623 62.722413
-69.152604 -43.553325
39.555484 -131.977146
-96.892066 62.108890
-67.588889 -44.762762
39.096137 -130.751570
-97.864080 61.677544
-66.009438 -45.976563
38.773576 -129.588875
-99.026511 61.411464
-64.439758 -47.137092
38.597973 -128.522880
-100.306163 61.255936
-62.905035 -48.201287
38.561034 -127.568653
-101.629424 61.148217
-61.435666 -49.135183
38.639813 -126.709729
-102.957709 61.057136
-60.072124 -49.896007
38.810970 -125.924179
-104.251049 60.953784
-58.863902 -50.431503
39.063182 -125.216581
-105.439442 60.784250
-57.861474 -50.696519
39.391238 -124.612795
-106.481998 60.536960
-57.106076 -50.662893
39.782587 -124.137917
-107.409266 60.286553
-56.622017 -50.321866
40.211842 -123.803341
-108.271265 60.123629
-56.412862 -49.685118
40.642115 -123.604084
-109.084676 60.087111
-56.461082 -48.786188
41.027944 -123.519514
-109.825354 60.152595
-56.729207 -47.681053
41.319122 -123.513414
-110.450493 60.259799
-57.162296 -46.441541
41.467523 -123.536523
-110.937266 60.375650
-57.693553 -45.136101
41.437627 -123.543987
-111.288683 60.519326
-58.255132 -43.816929
41.214281 -123.519909
-111.493011 60.703496
-58.791315 -42.526544
40.799797 -123.479345
-111.499153 60.888555
-59.265388 -41.300937
40.206430 -123.450575
-111.235415 60.997066
-59.656791 -40.168517
39.452759 -123.460444
-110.676701 60.987729
-59.953644 -39.151665
38.562815 -123.528706
-109.888248 60.904633
-60.146512 -38.269560
37.565344 -123.667077
-108.970287 60.813009
-60.224763 -37.539923
36.493011 -123.879104
-107.998831 60.733918
-60.174806 -36.978196
35.381363 -124.157834
-107.027328 60.673556
-59.980060 -36.594241
34.266674 -124.485638
-106.110641 60.683661
-59.623319 -36.391698
33.181498 -124.845799
-105.302379 60.835718
-59.091560 -36.372651
32.151560 -125.231538
-104.638450 61.166669
-58.383851 -36.535283
31.198056 -125.641717
-104.122563 61.657256
-57.520021 -36.864499
30.341276 -126.075666
-103.711082 62.223122
-56.544069 -37.326050
29.600790 -126.533231
-103.312468 62.723419
-55.517831 -37.869983
28.993429 -127.017000
-102.834686 63.025393
-54.508720 -38.440239
28.531338 -127.532733
-102.246987 63.084563
-53.578047 -38.983260
28.221213 -128.083114
-101.565621 62.935538
-52.773171 -39.453399
28.064296 -128.657713
-100.828824 62.666207
-52.123079 -39.823304
28.056584 -129.239829
-100.088199 62.384042
-51.636285 -40.095978
28.190346 -129.822294
-99.386266 62.165400
-51.301840 -40.297317
28.457436 -130.407669
-98.746160 62.043324
-51.095275 -40.459782
28.851272 -130.999465
-98.170318 62.013453
-50.990065 -40.608514
29.366178 -131.597121
-97.632740 62.030208
-50.970496 -40.749239
29.995853 -132.196143
-97.061816 61.990722
-51.038143 -40.861299
30.732336 -132.789838
-96.332943 61.730822
-51.207469 -40.899517
31.565459 -133.367611
-95.326330 61.098231
-51.495058 -40.805143
32.482074 -133.907948
-94.056990 60.102996
-51.909911 -40.530439
33.465915 -134.382848
-92.697066 58.932457
-52.448602 -40.067158
34.499883 -134.780437
-91.448127 57.800624
-53.094553 -39.440572
35.567905 -135.113122
-90.456916 56.858110
-53.819927 -38.687934
36.652756 -135.404608
-89.806963 56.188356
-54.589001 -37.851552
37.732534 -135.675554
-89.529063 55.822863
-55.363554 -36.976097
38.779223 -135.936756
-89.602708 55.746785
-56.110430 -36.102137
39.759122 -136.187753
-89.943615 55.890350
-56.808598 -35.257101
40.634033 -136.417196
-90.394321 56.120969
-57.450919 -34.449840
41.363643 -136.600726
-90.765896 56.277653
-58.039072 -33.677967
41.912578 -136.702500
-90.941086 56.260870
-58.575890 -32.952362
42.262877 -136.698751
-90.936770 56.098831
-59.059696 -32.308548
42.420072 -136.596115
-90.874167 55.927432
-59.481828 -31.788384
42.405512 -136.420345
-90.882289 55.889275
-59.826261 -31.427183
42.245693 -136.199273
-91.039120 56.069117
-60.070408 -31.251981
41.966710 -135.956026
-91.366262 56.488665
-60.186938 -31.281109
41.591433 -135.709449
-91.833503 57.114993
-60.147718 -31.522113
41.136191 -135.476218
-92.359951 57.865378
-59.931340 -31.967762
40.607932 -135.267119
-92.840168 58.627196
-59.532368 -32.594595
40.009029 -135.076025
-93.212847 59.304991
-58.967248 -33.367825
39.354712 -134.890086
-93.468028 59.823115
-58.272070 -34.243229
38.686181 -134.717130
-93.582435 60.089421
-57.494303 -35.164252
38.059237 -134.583070
-93.549577 60.053046
-56.683021 -36.071235
37.524237 -134.513400
-93.446032 59.781539
-55.880148 -36.912843
37.115204 -134.524087
-93.380679 59.398481
-55.114589 -37.651279
36.845323 -134.620845
-93.415459 58.990406
-54.399591 -38.264686
34.094404 -134.271157
-93.648113 58.375036
-50.860415 -40.150211
34.129842 -134.686042
-93.825052 58.055641
-50.183957 -40.668628
34.272384 -135.158450
-94.005013 57.654779
-49.540174 -41.089671
34.420963 -135.605366
-94.193260 57.193991
-48.930561 -41.423670
34.499352 -135.958346
-94.391321 56.695759
-48.373746 -41.646492
34.499456 -136.208414
-94.566945 56.150234
-47.897982 -41.717462
34.448170 -136.381730
-94.674186 55.529007
-47.527477 -41.603071
34.364491 -136.500719
-94.703990 54.834760
-47.272930 -41.286227
34.253464 -136.575448
-94.698927 54.117157
-47.129006 -40.769554
34.112699 -136.607887
-94.710767 53.427976
-47.075141 -40.080106
33.934091 -136.592407
-94.766923 52.785500
-47.076684 -39.275067
33.699194 -136.508753
-94.880370 52.192543
-47.086826 -38.441498
33.378172 -136.318585
-95.073760 51.677083
-47.051760 -37.674114
32.952491 -135.990155
-95.372657 51.286396
-46.921585 -37.036768
32.453294 -135.540160
-95.780820 51.046198
-46.666260 -36.553942
31.952507 -135.027169
-96.267234 50.936153
-46.288713 -36.224419
31.520602 -134.509303
-96.767438 50.888761
-45.825426 -36.026703
31.208560 -134.025729
-97.205132 50.814456
-45.335225 -35.924065
31.048701 -133.598569
-97.535531 50.652045
-44.884931 -35.874706
31.056835 -133.236684
-97.766734 50.394762
-44.537543 -35.843645
31.230864 -132.933763
-97.934660 50.069501
-44.342869 -35.812176
31.550048 -132.662839
-98.082669 49.728472
-44.330669 -35.776791
31.985204 -132.384345
-98.255811 49.445261
-44.506270 -35.736153
32.520687 -132.079158
-98.487916 49.285085
-44.851774 -35.688359
33.156225 -131.764720
-98.791430 49.282618
-45.337049 -35.639818
33.885714 -131.468744
-99.154487 49.437267
-45.939928 -35.595265
34.691339 -131.208624
-99.539056 49.711344
-46.664444 -35.537718
35.552147 -130.990814
-99.881731 50.028326
-47.541023 -35.424279
36.451792 -130.814435
-100.111824 50.288674
-48.608321 -35.201521
37.381648 -130.670638
-100.198843 50.424889
-49.892768 -34.824117
38.341353 -130.537800
-100.195134 50.466319
-51.396963 -34.263682
39.338901 -130.384253
-100.217951 50.535615
-53.096039 -33.510486
40.387828 -130.193450
-100.389148 50.774840
-54.938392 -32.579643
41.496477 -129.989393
-100.794072 51.286067
-56.849335 -31.515529
42.657779 -129.821063
-101.473655 52.117368
-58.738140 -30.381188
43.848855 -129.732886
-102.429048 53.266642
-60.509441 -29.241530
45.036069 -129.752972
-103.624198 54.682653
-62.080573 -28.146966
46.181085 -129.891775
-104.983473 56.260444
-63.400028 -27.121184
47.247069 -130.141675
-106.392280 57.844991
-64.455149 -26.158686
48.204947 -130.475837
-107.720571 59.274226
-65.264450 -25.233536
49.037586 -130.850437
-108.876428 60.462746
-65.862695 -24.317011
49.737921 -131.222280
-109.840560 61.439594
-66.288270 -23.402958
50.302063 -131.582487
-110.638679 62.292054
-66.574920 -22.517218
50.727897 -131.960864
-111.295090 63.094204
-66.745628 -21.699561
51.017862 -132.393160
-111.813624 63.879527
-66.807085 -20.988787
51.178082 -132.900302
-112.180452 64.643692
-66.746468 -20.419302
51.215630 -133.487200
-112.369866 65.352349
-66.535104 -20.020105
51.137330 -134.146772
-112.346578 65.946855
-66.140869 -19.810257
50.950735 -134.860827
-112.070523 66.357058
-65.545721 -19.790704
50.665710 -135.594815
-111.512626 66.528510
-64.758257 -19.942701
50.295323 -136.300960
-110.670154 66.440463
-63.813565 -20.239894
49.857122 -136.949801
-109.577413 66.110690
-62.762982 -20.658072
49.375798 -137.551763
-108.321583 65.609259
-61.661852 -21.170524
48.882471 -138.131532
-107.028481 65.040766
-60.558284 -21.745443
48.409618 -138.703011
-105.819209 64.495930
-59.483059 -22.349637
47.986158 -139.268256
-104.778765 64.021318
-58.444955 -22.953362
47.633613 -139.824572
-103.945418 63.615967
-57.434189 -23.535388
47.362582 -140.364928
-103.316955 63.246191
-56.432438 -24.086875
47.169846 -140.863125
-102.878455 62.878012
-55.426627 -24.611328
47.037453 -141.261300
-102.627604 62.501399
-54.421159 -25.116404
46.940404 -141.499867
-102.556009 62.109157
-53.442505 -25.592918
46.864287 -141.568787
-102.622497 61.669849
-52.532599 -26.006178
46.809796 -141.506392
-102.771655 61.147482
-51.735230 -26.316396
46.781322 -141.362784
-102.978504 60.546999
-51.082616 -26.494266
46.780288 -141.181924
-103.250838 59.912921
-50.587685 -26.521947
46.804504 -140.999767
-103.588318 59.281376
-50.243882 -26.391216
46.846552 -140.841195
-103.960679 58.653617
-50.030579 -26.105085
46.888210 -140.704284
-104.330815 58.016406
-49.919093 -25.680354
46.894335 -140.541088
-104.697581 57.383942
-49.878871 -25.143290
46.822424 -140.279057
-105.097639 56.801405
-49.885630 -24.515571
46.657391 -139.888168
-105.564762 56.306668
-49.930576 -23.807609
46.425196 -139.400061
-106.099426 55.899399
-50.023824 -23.026405
46.166181 -138.863678
-106.666900 55.538267
-50.187573 -22.179440
45.916077 -138.318585
-107.226257 55.176346
-50.443689 -21.273211
45.703125 -137.795479
-107.769865 54.814055
-50.804163 -20.312282
45.546670 -137.319963
-108.319681 54.498114
-51.267051 -19.300770
45.450845 -136.904404
-108.895335 54.277036
-51.814915 -18.245194
45.396757 -136.526949
-109.514881 54.191603
-52.414394 -17.156145
45.350210 -136.134101
-110.203325 54.281815
-53.018349 -16.052760
45.300253 -135.696129
-110.972639 54.567952
-53.571870 -14.976535
45.282054 -135.241728
-111.805191 55.033969
-54.023402 -13.993498
45.342643 -134.821563
-112.654124 55.627497
-54.337305 -13.169864
45.509575 -134.473962
-113.448051 56.264826
-54.500617 -12.549584
45.788293 -134.222728
-114.097543 56.839030
-54.519949 -12.149040
46.168728 -134.084975
-114.514819 57.244732
-54.411774 -11.962958
46.629443 -134.070566
-114.650194 57.423600
-54.192961 -11.972004
47.138621 -134.163931
-114.517798 57.393625
-53.875173 -12.146599
47.661478 -134.311281
-114.184872 57.229752
-53.462624 -12.453716
48.189485 -134.461070
-113.735248 57.016737
-52.952430 -12.878478
48.766698 -134.618393
-113.241170 56.817399
-52.337336 -13.440149
49.460719 -134.827745
-112.756506 56.668094
-51.612155 -14.167719
50.320854 -135.129832
-112.316799 56.583103
-50.783247 -15.067074
51.365902 -135.549372
-111.934950 56.554077
-49.877084 -16.105908
52.586656 -136.100325
-111.591062 56.541987
-48.941457 -17.215373
53.949560 -136.787832
-111.225522 56.472069
-48.037523 -18.304538
55.401150 -137.593467
-110.761204 56.260566
-47.227105 -19.279853
56.878040 -138.453025
-110.166815 55.884844
-46.562184 -20.063005
58.328262 -139.279586
-109.494854 55.422393
-46.079125 -20.608713
59.730263 -140.031017
-108.843783 55.001744
-45.796907 -20.915602
61.078932 -140.721583
-108.305296 54.737005
-45.716656 -21.013881
64.848266 -141.173629
-110.435177 54.667986
-44.902449 -20.540008
66.140565 -141.837028
-110.126670 54.656540
-44.979618 -20.532046
67.281633 -142.466598
-109.955366 54.861205
-45.173359 -20.453995
68.255951 -143.062246
-109.875376 55.252825
-45.422158 -20.370834
69.055807 -143.611844
-109.813908 55.770352
-45.681604 -20.324526
69.681959 -144.072154
-109.729194 56.367217
-45.946207 -20.320772
70.144753 -144.387762
-109.622654 57.026019
-46.243218 -20.341228
70.464936 -144.545190
-109.486251 57.717281
-46.609360 -20.360894
70.670282 -144.582839
-109.297147 58.399769
-47.073553 -20.359399
70.790022 -144.557913
-109.064857 59.072600
-47.650759 -20.331173
70.851671 -144.520913
-108.847801 59.791024
-48.339745 -20.287750
70.879383 -144.507803
-108.713527 60.615384
-49.118299 -20.253949
70.892685 -144.537372
-108.701809 61.560000
-49.937051 -20.264427
70.905502 -144.606332
-108.822602 62.582813
-50.720222 -20.361165
70.926294 -144.688001
-109.080762 63.625641
-51.381861 -20.587262
70.959863 -144.753917
-109.491110 64.673750
-51.856304 -20.970765
71.009340 -144.807917
-110.055230 65.745083
-52.126423 -21.501432
71.076094 -144.887801
-110.738459 66.836269
-52.227699 -22.125289
71.159564 -145.037212
-111.469239 67.902763
-52.228060 -22.770713
71.257800 -145.284299
-112.161510 68.879685
-52.202342 -23.375469
71.367465 -145.635307
-112.759414 69.727420
-52.214023 -23.895899
71.483116 -146.071734
-113.263123 70.447583
-52.304295 -24.305092
71.596378 -146.545770
-113.703137 71.038752
-52.487439 -24.589998
71.695589 -146.983894
-114.107223 71.469544
-52.753231 -24.752477
71.765936 -147.318396
-114.489252 71.729899
-53.074239 -24.810301
71.789921 -147.527729
-114.847526 71.871592
-53.415714 -24.782837
71.749835 -147.636689
-115.168512 71.958901
-53.748012 -24.662563
71.632319 -147.686489
-115.429552 72.021951
-54.059429 -24.409087
71.431170 -147.710324
-115.596721 72.047193
-54.361274 -23.967771
71.147216 -147.725508
-115.624685 71.981135
-54.680216 -23.289657
70.786973 -147.731328
-115.472643 71.747203
-55.043720 -22.347998
70.360642 -147.704257
-115.140233 71.281457
-55.468990 -21.148606
69.878728 -147.595660
-114.686486 70.560548
-55.959243 -19.732718
69.347915 -147.353297
-114.194860 69.614115
-56.504600 -18.172086
68.770156 -146.966953
-113.722918 68.538134
-57.082961 -16.553544
68.148365 -146.481866
-113.293955 67.454801
-57.661532 -14.959721
67.491893 -145.965302
-112.914222 66.457286
-58.201076 -13.466576
66.816051 -145.471938
-112.582352 65.596575
-58.663604 -12.147816
66.139636 -145.032367
-112.289938 64.885666
-59.020671 -11.066797
65.482673 -144.654595
-112.017717 64.299106
-59.258140 -10.265877
64.863516 -144.326608
-111.731000 63.768066
-59.376715 -9.761554
64.294627 -144.019514
-111.382269 63.188304
-59.389360 -9.545947
63.778918 -143.699099
-110.931670 62.471498
-59.316371 -9.594184
63.313344 -143.348189
-110.379960 61.630318
-59.178753 -9.876007
62.902890 -142.979977
-109.781592 60.787025
-58.992664 -10.368271
62.567271 -142.629189
-109.216780 60.084989
-58.766878 -11.062687
62.328749 -142.330873
-108.759030 59.630829
-58.504010 -11.960730
62.199591 -142.106630
-108.463038 59.489625
-58.205951 -13.060112
62.179682 -141.963306
-108.361370 59.692607
-57.881494 -14.341933
62.258598 -141.897422
-108.457111 60.236619
-57.551831 -15.762124
62.415957 -141.900946
-108.709399 61.072986
-57.248998 -17.252183
62.621173 -141.966360
-109.025916 62.102579
-57.007452 -18.731565
62.842145 -142.083591
-109.303488 63.217039
-56.854632 -20.125875
63.069317 -142.234299
-109.516582 64.377047
-56.805496 -21.379752
63.329690 -142.409724
-109.736590 65.628742
-56.862156 -22.457333
63.665123 -142.619879
-110.064974 67.047328
-57.016917 -23.337665
64.103300 -142.879215
-110.571093 68.677693
-57.256980 -24.014305
64.645952 -143.195185
-111.270699 70.513895
-57.570874 -24.492755
65.268738 -143.565831
-112.129355 72.507867
-57.955425 -24.780683
65.922836 -143.981809
-113.069444 74.582756
-58.420411 -24.876083
66.536393 -144.429907
-113.976270 76.642222
-58.987873 -24.764060
67.025292 -144.892026
-114.722627 78.584896
-59.685780 -24.425739
67.325372 -145.335634
-115.227762 80.330796
-60.539171 -23.847583
67.424832 -145.724781
-115.478451 81.830685
-61.562880 -23.017977
67.353091 -146.045355
-115.488737 83.061412
-62.756650 -21.927763
67.146374 -146.301310
-115.295395 84.047684
-64.103092 -20.587017
66.829296 -146.500690
-114.963449 84.864957
-65.567626 -19.036514
66.410997 -146.649092
-114.560132 85.598148
-67.099775 -17.345252
65.884011 -146.749752
-114.127851 86.304091
-68.636539 -15.599249
65.222024 -146.807274
-113.671657 86.997809
-70.110072 -13.887850
64.382434 -146.830950
-113.161161 87.655687
-71.459923 -12.292789
63.331053 -146.831324
-112.565354 88.241500
-72.644761 -10.879309
62.088913 -146.818950
-111.901068 88.743492
-73.646078 -9.682021
60.747987 -146.821215
-111.209983 89.164644
-74.463816 -8.696907
59.433382 -146.882720
-110.506565 89.487368
-75.109820 -7.902734
58.262998 -147.045940
-109.779630 89.680555
-75.603214 -7.285235
57.327445 -147.337009
-109.035972 89.745453
-75.967076 -6.841259
56.679026 -147.761071
-108.319662 89.732173
-76.223524 -6.573536
56.322557 -148.302545
-107.675304 89.695971
-76.387219 -6.486033
56.211748 -148.927333
-107.107511 89.652944
-76.461417 -6.583469
56.266210 -149.586950
-106.584533 89.581710
-76.443384 -6.870666
56.419432 -150.231331
-106.087536 89.472099
-76.337041 -7.339676
56.659134 -150.834857
-105.634345 89.355082
-76.164840 -7.945947
57.006235 -151.402387
-105.241708 89.264138
-75.970044 -8.608765
57.471328 -151.946785
-104.894896 89.196534
-75.807763 -9.240079
58.040171 -152.472131
-104.548174 89.109959
-75.731670 -9.766950
58.680174 -152.969292
-104.154029 88.951901
-75.782156 -10.139340
59.348430 -153.414327
-103.711425 88.709427
-75.977297 -10.331045
59.996007 -153.765581
-103.277451 88.420174
-76.308105 -10.340234
60.574493 -153.964557
-102.926698 88.129965
-76.741244 -10.190763
61.052236 -153.953992
-102.731360 87.886921
-77.228958 -9.926453
61.430128 -153.713030
-102.772668 87.783091
-77.721793 -9.589023
61.732809 -153.266503
-103.121949 87.930437
-78.181617 -9.200632
61.987573 -152.658284
-103.809842 88.398964
-78.591162 -8.771932
62.215917 -151.930317
-104.815772 89.193649
-78.954974 -8.313755
62.435176 -151.117604
-106.068621 90.255528
-79.290692 -7.841777
62.660490 -150.246686
-107.456202 91.471437
-79.617112 -7.377560
62.904235 -149.330259
-108.857097 92.702899
-79.946772 -6.946370
63.173658 -148.361261
-110.192457 93.836563
-80.285063 -6.573792
63.469528 -147.322953
-111.449066 94.826318
-80.631985 -6.282907
63.828520 -144.843797
-113.925496 91.943076
-78.960066 -5.788990
64.005130 -143.468707
-115.133705 92.619915
-79.183480 -5.797814
64.133602 -142.124005
-116.312471 93.376446
-79.419033 -5.863617
64.204090 -140.869807
-117.446025 94.256202
-79.668391 -5.983095
64.201081 -139.734505
-118.508288 95.263535
-79.941577 -6.152457
64.109723 -138.724692
-119.471989 96.377766
-80.259180 -6.356911
63.918147 -137.828707
-120.307892 97.550755
-80.648571 -6.566532
63.614451 -137.012165
-120.977020 98.692446
-81.135139 -6.741232
63.182054 -136.219169
-121.425429 99.669777
-81.732788 -6.840855
62.610029 -135.412118
-121.608254 100.378270
-82.438363 -6.832715
61.923155 -134.630196
-121.546424 100.853062
-83.231721 -6.696996
61.178958 -133.962776
-121.326016 101.232738
-84.080087 -6.437525
60.434369 -133.486611
-121.037857 101.644826
-84.944437 -6.084591
59.731705 -133.249148
-120.746563 102.163628
-85.786510 -5.684100
59.099550 -133.274389
-120.492179 102.818388
-86.575728 -5.283152
58.551547 -133.565313
-120.295473 103.605513
-87.293694 -4.916501
58.077340 -134.098826
-120.152821 104.489507
-87.934723 -4.598272
57.630816 -134.821880
-120.018597 105.395450
-88.503430 -4.321342
57.141416 -135.669847
-119.798231 106.216775
-89.011398 -4.061741
56.579154 -136.613443
-119.400011 106.863993
-89.474388 -3.790680
55.990703 -137.667028
-118.797289 107.300913
-89.910430 -3.500665
55.434404 -138.840919
-118.034727 107.550839
-90.338139 -3.214129
54.928689 -140.116416
-117.211081 107.691209
-90.774999 -2.961265
54.450949 -141.451068
-116.426626 107.803461
-91.235547 -2.766456
53.951372 -142.788598
-115.745374 107.937665
-91.729178 -2.644569
53.361024 -144.064264
-115.187346 108.109132
-92.257657 -2.598412
52.589471 -145.207142
-114.726549 108.301302
-92.814149 -2.618237
51.529423 -146.149988
-114.295094 108.469409
-93.385007 -2.684860
50.117940 -146.860096
-113.833277 108.566183
-93.953503 -2.776209
48.417478 -147.357283
-113.361907 108.579494
-94.503581 -2.876788
46.570746 -147.681878
-112.935984 108.507386
-95.022203 -2.981850
44.717331 -147.867111
-112.578972 108.330614
-95.500109 -3.091794
42.970444 -147.935666
-112.326565 108.064124
-95.930396 -3.211288
41.416335 -147.901941
-112.267772 107.795023
-96.305283 -3.351099
40.107664 -147.772055
-112.490856 107.624755
-96.612864 -3.526270
39.048255 -147.541740
-113.025436 107.607527
-96.837914 -3.752599
38.180600 -147.196393
-113.832263 107.735857
-96.968182 -4.044586
37.418400 -146.724719
-114.833347 107.961089
-97.002503 -4.415617
36.753341 -146.147031
-115.980233 108.251817
-96.954411 -4.878444
36.289340 -145.516545
-117.276261 108.626777
-96.849861 -5.442071
36.142946 -144.894345
-118.709201 109.101279
-96.721317 -6.110074
36.382233 -144.334921
-120.211498 109.641233
-96.601111 -6.885559
37.028219 -143.882413
-121.677874 110.170721
-96.515900 -7.772473
38.064566 -143.566928
-123.024807 110.629494
-96.483151 -8.771629
39.434982 -143.396385
-124.240471 111.025075
-96.510467 -9.876147
41.030821 -143.344632
-125.351846 111.393755
-96.598606 -11.069812
42.692978 -143.346914
-126.374382 111.740037
-96.746944 -12.328581
44.280015 -143.329781
-127.315169 112.048084
-96.958692 -13.622515
45.772175 -143.269442
-128.198318 112.340413
-97.243989 -14.913881
47.240826 -143.193579
-129.053765 112.672274
-97.619668 -16.153809
48.748780 -143.136827
-129.893551 113.081784
-98.106343 -17.287342
50.320965 -143.121336
-130.705325 113.569866
-98.723108 -18.263241
51.953304 -143.157525
-131.450703 114.096700
-99.480902 -19.039494
53.618246 -143.244246
-132.068533 114.585557
-100.376888 -19.584723
55.259681 -143.362045
-132.503457 114.955398
-101.392279 -19.879118
56.787833 -143.464309
-132.753657 115.175165
-102.494982 -19.915621
58.103115 -143.489092
-132.869428 115.266853
-103.647018 -19.698545
59.161091 -143.413336
-132.911127 115.288846
-104.814016 -19.237153
59.986300 -143.280671
-132.925154 115.331586
-105.973083 -18.542108
60.608877 -143.151467
-132.934325 115.471891
-107.116347 -17.631564
61.037907 -143.066491
-132.939831 115.746489
-108.248615 -16.531971
61.273363 -143.046595
-132.928386 116.158261
-109.379548 -15.272570
61.318087 -143.099132
-132.875960 116.684072
-110.513891 -13.882928
61.180421 -143.218610
-132.745908 117.272656
-111.644325 -12.393628
60.869441 -143.381904
-132.486268 117.838914
-112.749730 -10.838148
60.391580 -143.551116
-132.043712 118.282397
-113.798305 -9.252588
59.764638 -143.708976
-131.405476 118.556104
-114.752543 -7.673797
59.036836 -143.894829
-130.624708 118.724618
-115.574546 -6.146530
58.269498 -144.168442
-129.789233 118.910918
-116.230611 -4.740959
57.513594 -144.568555
-128.980735 119.212520
-116.694708 -3.543029
56.806713 -145.109527
-128.262747 119.682732
-116.950074 -2.625260
56.176873 -145.788481
-127.681334 120.341310
-116.989113 -2.031229
55.643713 -146.588070
-127.262359 121.180218
-116.812598 -1.773013
55.216009 -147.475045
-127.000437 122.159191
-116.430011 -1.836738
54.889021 -148.403148
-126.840583 123.195999
-115.860555 -2.192977
54.652134 -149.338654
-126.669782 124.169285
-115.132815 -2.807758
54.510164 -150.293446
-126.367727 124.970862
-114.282501 -3.654019
54.479239 -151.291381
-125.906971 125.584451
-113.349434 -4.722381
54.557420 -152.327549
-125.354236 126.075060
-112.374243 -6.015894
54.716359 -153.374624
-124.790115 126.516332
-111.395558 -7.532480
54.912050 -154.395404
-124.264623 126.952940
-110.447400 -9.255100
55.096216 -155.348578
-123.795016 127.401168
-109.557067 -11.146683
55.220910 -156.189119
-123.372797 127.857779
-108.744665 -13.149181
55.236768 -156.867761
-122.964049 128.303205
-108.024612 -15.190780
55.094605 -157.344868
-122.503368 128.698237
-107.407652 -17.201306
54.768225 -157.630311
-121.903458 128.987048
-106.901345 -19.130446
54.276022 -157.782307
-121.105933 129.125939
-106.510052 -20.949431
53.656318 -157.845550
-120.112623 129.106497
-106.235041 -22.624647
52.938151 -157.836921
-118.976312 128.962897
-106.075145 -24.113116
52.135657 -157.757518
-117.802213 128.779908
-106.026098 -25.387926
51.253219 -157.598349
-116.711486 128.655363
-106.077994 -26.445664
50.288264 -157.340853
-115.798055 128.657936
-106.213075 -27.297494
49.223972 -156.953737
-115.113333 128.815832
-106.408294 -27.961207
48.019342 -156.395994
-114.661565 129.118863
-106.642428 -28.460976
46.639342 -155.655005
-114.395124 129.521532
-106.903427 -28.832148
45.139448 -154.799077
-114.231771 129.958922
-107.192512 -29.117785
43.671026 -153.930452
-114.119075 130.386034
-107.524324 -29.339869
42.401550 -153.114171
-114.053187 130.782701
-107.923919 -29.482756
41.467287 -152.389315
-114.018879 131.118025
-108.421431 -29.525780
40.960573 -151.788372
-113.992656 131.366860
-109.044990 -29.463919
42.950813 -151.833760
-115.195557 131.705321
-108.620195 -30.567302
42.960165 -151.527068
-115.180769 131.845989
-109.550340 -30.026511
43.215545 -151.307798
-115.169013 131.993947
-110.649620 -29.389874
43.658248 -151.170841
-115.121905 132.148761
-111.898565 -28.685192
44.278649 -151.136106
-114.999168 132.302486
-113.262506 -27.959810
45.119739 -151.236535
-114.817422 132.479283
-114.693831 -27.254193
46.227387 -151.496907
-114.632351 132.725954
-116.137838 -26.582711
47.613159 -151.927156
-114.474148 133.066069
-117.540800 -25.961358
49.246883 -152.520016
-114.317299 133.474776
-118.856219 -25.416934
51.060863 -153.249767
-114.092318 133.887897
-120.047048 -24.970969
52.955609 -154.072144
-113.747398 134.256306
-121.084742 -24.627493
54.810814 -154.928245
-113.301807 134.592765
-121.948486 -24.374007
56.513797 -155.761604
-112.797121 134.926316
-122.626453 -24.190827
58.002812 -156.547925
-112.244537 135.253987
-123.117458 -24.059942
59.279647 -157.303052
-111.657779 135.573902
-123.431543 -23.966194
60.371184 -158.056495
-111.082732 135.917539
-123.589062 -23.895151
61.295326 -158.830202
-110.563007 136.317828
-123.618504 -23.841286
62.055846 -159.633107
-110.112367 136.781169
-123.552715 -23.811272
62.648309 -160.460815
-109.710232 137.282716
-123.423775 -23.813817
63.063791 -161.294896
-109.297771 137.762666
-123.258231 -23.848231
63.289471 -162.102517
-108.773928 138.122684
-123.075386 -23.899782
63.312920 -162.844411
-108.022615 138.253122
-122.888998 -23.942708
63.136411 -163.498802
-106.983251 138.100846
-122.709170 -23.946590
62.788466 -164.079694
-105.684751 137.698389
-122.542802 -23.883313
62.312244 -164.616811
-104.231123 137.140424
-122.393731 -23.737167
61.747487 -165.130448
-102.758177 136.539042
-122.263269 -23.516095
61.125739 -165.628220
-101.384269 135.985704
-122.150451 -23.249402
60.473037 -166.107830
-100.194911 135.544566
-122.049618 -22.976776
59.811272 -166.557372
-99.241875 135.255072
-121.945081 -22.738321
59.156037 -166.953957
-98.534904 135.127308
-121.809065 -22.567239
58.514705 -167.267286
-98.019581 135.128554
-121.609001 -22.487207
57.893337 -167.478219
-97.554492 135.170975
-121.320823 -22.512823
57.312097 -167.602122
-96.949640 135.140253
-120.939977 -22.650417
56.807478 -167.673698
-96.131401 135.003041
-120.484810 -22.902758
56.417168 -167.711858
-95.239986 134.863906
-119.992715 -23.277336
56.168379 -167.719932
-94.485320 134.865121
-119.512057 -23.783994
56.074437 -167.697377
-94.013296 135.099581
-119.092089 -24.425753
56.133232 -167.641257
-93.884200 135.600365
-118.772649 -25.193281
56.324620 -167.541294
-94.090071 136.355552
-118.577313 -26.060261
56.610213 -167.377033
-94.568250 137.320153
-118.513557 -26.983650
56.943393 -167.130559
-95.201548 138.418955
-118.579052 -27.912001
57.289682 -166.815039
-95.819958 139.545850
-118.768766 -28.797814
57.633519 -166.475470
-96.245671 140.580753
-119.078799 -29.608679
57.961755 -166.148809
-96.377148 141.432357
-119.507179 -30.322012
58.251215 -165.847856
-96.227096 142.080523
-120.052998 -30.899785
58.469896 -165.570468
-95.922115 142.600507
-120.715006 -31.291356
58.582575 -165.303022
-95.633025 143.109339
-121.489044 -31.453063
58.554163 -165.018191
-95.491227 143.692724
-122.363712 -31.349268
58.351313 -164.674566
-95.566462 144.383932
-123.317419 -30.947035
57.947751 -164.228561
-95.870890 145.168283
-124.321111 -30.219608
57.338232 -163.663209
-96.362140 145.989227
-125.345340 -29.158491
56.548289 -163.004796
-96.960879 146.762832
-126.367131 -27.785669
55.624674 -162.298955
-97.608513 147.418649
-127.373776 -26.150567
54.619870 -161.579988
-98.298245 147.927435
-128.363072 -24.294798
53.583541 -160.864665
-99.011341 148.266988
-129.340784 -22.236641
52.558298 -160.156197
-99.702434 148.413830
-130.315673 -20.007917
51.575638 -159.445235
-100.384808 148.396263
-131.292400 -17.664943
50.651650 -158.709518
-101.139757 148.295130
-132.266226 -15.273184
49.787810 -157.920262
-102.026614 148.179893
-133.222685 -12.897022
48.987107 -157.064769
-103.037374 148.075588
-134.140326 -10.601665
48.278658 -156.172484
-104.106150 147.965880
-134.993131 -8.460677
47.716904 -155.305342
-105.153764 147.820070
-135.752026 -6.559973
47.356833 -154.516149
-106.155042 147.635105
-136.387643 -4.982139
47.236830 -153.827266
-107.141190 147.434529
-136.875463 -3.770923
47.374648 -153.241548
-108.130027 147.224740
-137.201346 -2.931335
47.766948 -152.751706
-109.085841 146.972468
-137.362991 -2.450065
48.386847 -152.338734
-109.941163 146.623288
-137.366050 -2.294808
49.184033 -151.970761
-110.671549 146.159078
-137.218070 -2.412580
50.102167 -151.618260
-111.324585 145.623698
-136.925071 -2.739487
51.115526 -151.287199
-111.947047 145.074077
-136.491656 -3.218115
52.240686 -151.029472
-112.533651 144.544578
-135.922312 -3.815996
53.503125 -150.903808
-113.063952 144.062094
-135.222333 -4.534575
54.906100 -150.931149
-113.571192 143.671690
-134.398899 -5.386309
56.423334 -151.096319
-114.124426 143.423109
-133.463281 -6.361761
58.002364 -151.369895
-114.764641 143.341823
-132.434041 -7.439622
59.568232 -151.712356
-115.478021 143.415285
-131.338864 -8.591576
61.028811 -152.069598
-116.195580 143.590586
-130.213522 -9.771432
62.292525 -152.381545
-116.812335 143.789708
-129.099739 -10.916602
63.302602 -152.614201
-117.242011 143.956710
-128.042860 -11.963462
64.054256 -152.784604
-117.459053 144.095382
-127.088082 -12.864868
64.568733 -152.942196
-117.460121 144.238761
-126.275598 -13.601732
64.864417 -153.126220
-117.247054 144.415967
-125.635845 -14.177065
64.949967 -153.331359
-116.875792 144.659550
-125.185647 -14.590225
64.826301 -153.513628
-116.450588 145.007922
-124.926041 -14.835513
64.486729 -153.617949
-116.064622 145.489449
-124.840636 -14.918706
63.915409 -153.588902
-115.771135 146.109088
-124.895949 -14.850375
63.091464 -153.375742
-115.580311 146.841073
-125.048134 -14.631419
62.009263 -152.954007
-115.459157 147.626641
-125.255084 -14.248632
60.703018 -152.350777
-115.340434 148.383575
-125.486200 -13.681958
59.242616 -151.636872
-115.159665 149.037781
-125.724685 -12.916093
57.710060 -150.897221
-114.893356 149.553495
-125.964982 -11.946189
56.183460 -150.199235
-114.560930 149.930082
-126.209587 -10.774313
54.728872 -149.564203
-114.229661 150.200183
-126.465396 -9.415131
53.392725 -148.974417
-113.985897 150.420078
-126.738534 -7.906671
52.194011 -148.397543
-113.885645 150.641172
-127.027744 -6.304237
51.123826 -147.797121
-113.944385 150.893828
-127.320310 -4.667408
50.166967 -147.149516
-114.145129 151.184367
-127.594858 -3.050569
49.339688 -146.472222
-114.439792 151.493451
-127.830457 -1.495697
48.694939 -145.825471
-114.740384 151.770842
-128.016344 -0.022963
48.289003 -145.282634
-114.915620 151.935395
-128.155990 1.376799
47.381089 -144.344810
-115.862225 153.437825
-129.921320 4.636275
48.068191 -144.186136
-115.614774 153.154678
-129.939414 5.530372
49.018884 -144.185878
-115.264153 152.782870
-129.926167 6.311067
50.155222 -144.292379
-114.917079 152.389632
-129.880697 6.969194
51.382811 -144.441593
-114.648192 152.011826
-129.790320 7.504544
52.625231 -144.580322
-114.501693 151.662766
-129.630559 7.923578
53.856491 -144.695444
-114.489600 151.338114
-129.368531 8.235855
55.084305 -144.806826
-114.581943 151.014961
-128.969248 8.453518
56.310333 -144.937618
-114.694721 150.646599
-128.404225 8.596105
57.513906 -145.098074
-114.700123 150.168301
-127.661286 8.687729
58.655639 -145.276154
-114.498599 149.536728
-126.752557 8.734477
59.685160 -145.431254
-114.111254 148.778657
-125.715879 8.724411
60.548413 -145.503172
-113.661527 147.979261
-124.607398 8.657520
61.197250 -145.426952
-113.276318 147.224315
-123.488686 8.555939
61.604836 -145.153768
-113.033369 146.567560
-122.415001 8.456648
61.776788 -144.678486
-112.961328 146.030763
-121.429269 8.400455
61.740699 -144.041651
-113.049802 145.612690
-120.560850 8.422856
61.528105 -143.303715
-113.250427 145.295038
-119.825518 8.550412
61.169874 -142.528680
-113.471880 145.044450
-119.225740 8.798250
60.698830 -141.774541
-113.595675 144.815436
-118.753017 9.153067
60.149896 -141.068456
-113.536336 144.556765
-118.393121 9.558093
59.557150 -140.392634
-113.280771 144.221162
-118.132296 9.948342
58.951133 -139.706957
-112.878467 143.796884
-117.960980 10.289560
58.358256 -138.977393
-112.434384 143.333936
-117.873468 10.583870
57.802561 -138.201930
-112.063559 142.908082
-117.865126 10.856721
57.308376 -137.421004
-111.844027 142.577884
-117.929769 11.137957
56.902137 -136.698019
-111.802498 142.374049
-118.058069 11.446660
56.612578 -136.097770
-111.912244 142.301810
-118.236782 11.782935
56.468309 -135.676338
-112.099753 142.343764
-118.448643 12.124050
56.493190 -135.466859
-112.285306 142.469067
-118.673174 12.425815
56.700872 -135.461921
-112.441487 142.650260
-118.888029 12.635966
57.090440 -135.619896
-112.573428 142.858518
-119.071218 12.710301
57.645428 -135.888364
-112.657545 143.044188
-119.204397 12.623594
58.338275 -136.228696
-112.663177 143.161270
-119.276602 12.376724
59.137052 -136.633728
-112.618828 143.217161
-119.286826 11.994215
60.007042 -137.115730
-112.592228 143.256255
-119.244538 11.513195
60.909374 -137.681110
-112.621765 143.306565
-119.168141 10.971472
61.801747 -138.318394
-112.689882 143.358141
-119.082126 10.399644
62.641271 -138.996947
-112.738865 143.371129
-119.014465 9.820900
63.387431 -139.669968
-112.719390 143.308674
-118.993910 9.256327
64.004287 -140.283510
-112.632152 143.172884
-119.046043 8.726390
64.462122 -140.785040
-112.499771 142.986745
-119.187863 8.252495
64.739095 -141.134832
-112.318542 142.748724
-119.423574 7.863433
64.821350 -141.325663
-112.048914 142.419225
-119.744284 7.597368
64.700150 -141.380621
-111.654583 141.953362
-120.131785 7.496057
64.369066 -141.327179
-111.166110 141.352256
-120.563386 7.595858
63.824355 -141.180041
-110.674055 140.654053
-121.015935 7.920636
63.066863 -140.939140
-110.261033 139.880271
-121.469189 8.478759
62.103485 -140.597125
-109.978072 139.028849
-121.907689 9.259953
60.947248 -140.151709
-109.875297 138.124164
-122.319814 10.230238
59.615908 -139.605404
-110.013703 137.235521
-122.693472 11.335614
58.131161 -138.961395
-110.434604 136.432188
-123.011254 12.513866
56.524975 -138.242041
-111.136357 135.749971
-123.250232 13.704334
54.851244 -137.500609
-112.067908 135.183490
-123.388251 14.852828
53.187763 -136.800822
-113.132533 134.686076
-123.411866 15.914451
51.626573 -136.194089
-114.216053 134.185585
-123.320166 16.856648
50.260796 -135.713299
-115.242318 133.628198
-123.123107 17.661258
49.170789 -135.375463
-116.192233 133.006244
-122.836519 18.317777
48.410148 -135.180662
-117.078495 132.350636
-122.476299 18.799386
47.994920 -135.102450
-117.942316 131.720891
-122.053249 19.053228
47.906644 -135.092128
-118.835708 131.171447
-121.569553 19.026114
48.119640 -135.111391
-119.793806 130.726156
-121.018291 18.685189
48.629740 -135.160116
-120.828650 130.381794
-120.386619 18.020886
49.443942 -135.262879
-121.931501 130.117191
-119.661661 17.044541
50.552762 -135.440799
-123.069985 129.894596
-118.838027 15.789367
51.920613 -135.701502
-124.180302 129.656798
-117.925339 14.313336
53.490145 -136.042055
-125.171350 129.338989
-116.952256 12.693170
55.188038 -136.448564
-125.968086 128.914945
-115.964227 11.001647
56.928772 -136.880922
-126.577929 128.435878
-115.015922 9.293997
58.622361 -137.265064
-127.094609 127.997933
-114.161525 7.624222
60.196453 -137.529210
-127.624365 127.685163
-113.446438 6.053701
61.620923 -137.649227
-128.231886 127.547779
-112.900953 4.641996
62.899731 -137.647225
-128.934804 127.603879
-112.536112 3.433314
64.041479 -137.559748
-129.713097 127.844663
-112.343696 2.446909
65.044937 -137.419801
-130.513103 128.237599
-112.301853 1.675203
65.899444 -137.256005
-131.242785 128.727209
-112.385427 1.088639
66.587604 -137.094035
-131.768061 129.236454
-112.577221 0.647096
67.085965 -136.945730
-131.944923 129.678504
-112.873291 0.323317
67.366773 -136.787505
-131.709531 129.993216
-113.279571 0.121397
67.409423 -136.572514
-131.122412 130.183715
-113.803015 0.064915
67.221667 -136.281720
-130.298740 130.298555
-114.442747 0.181117
66.845711 -135.945009
-129.340511 130.388727
-115.184755 0.491376
66.338251 -135.614699
-128.322412 130.488411
-116.000789 1.002312
65.751903 -135.337723
-127.297323 130.613605
-116.850577 1.698212
65.129121 -135.146810
-126.296773 130.762463
-117.686347 2.536039
64.500787 -135.060686
-125.323749 130.911971
-118.459215 3.446461
63.884332 -135.081072
-124.352183 131.014151
-119.126323 4.354927
63.282816 -135.182754
-123.355291 131.005764
-119.656210 5.221632
62.692533 -135.317367
-122.338055 130.833613
-120.030167 6.045526
62.123045 -135.451617
-121.330306 130.472759
-120.239282 6.839807
61.609406 -135.595971
-120.393004 129.948833
-120.281034 7.619887
61.195775 -135.784069
-119.619449 129.337858
-120.158236 8.396193
60.914397 -136.040948
-119.095836 128.723860
-119.878588 9.167409
60.778446 -136.371343
-118.871424 128.168425
-119.453040 9.915302
60.782924 -136.759679
-118.951306 127.702692
-118.893244 10.601463
60.907042 -137.170094
-119.296690 127.324626
-118.209106 11.170385
61.117457 -137.545516
-119.836148 127.004864
-117.407603 11.570588
61.375434 -137.819353
-120.496440 126.716302
-116.494082 11.779029
61.649176 -137.949881
-121.218249 126.450919
-115.475727 11.800228
61.920529 -137.944463
-121.931336 126.183414
-114.364359 11.661643
62.525397 -139.021327
-121.033276 126.892421
-114.865627 11.829507
62.741736 -138.878863
-121.203068 126.387319
-113.574604 11.399612
62.900508 -138.687836
-121.373571 125.872926
-112.205796 10.895558
62.978576 -138.460955
-121.588834 125.366431
-110.773773 10.353812
62.952870 -138.193436
-121.873065 124.871782
-109.293443 9.796892
62.802291 -137.861968
-122.222804 124.378102
-107.778832 9.236399
62.510076 -137.430127
-122.610545 123.865755
-106.242763 8.681237
62.066694 -136.870783
-123.008312 123.325087
-104.698507 8.142840
61.471562 -136.195296
-123.410238 122.767546
-103.164434 7.640241
60.733111 -135.452692
-123.822580 122.210442
-101.669583 7.203352
59.869912 -134.700338
-124.250855 121.668694
-100.256323 6.868491
58.912295 -133.982909
-124.707717 121.168321
-98.976776 6.668617
57.901955 -133.328028
-125.215583 120.752148
-97.883662 6.624182
56.888508 -132.747513
-125.788504 120.462011
-97.018811 6.737838
55.924086 -132.238731
-126.411906 120.317661
-96.403332 6.992693
55.057661 -131.787292
-127.038976 120.311494
-96.032796 7.351506
54.330222 -131.375360
-127.612181 120.421559
-95.879131 7.761174
53.770897 -130.996407
-128.098756 120.629791
-95.898355 8.167075
53.395338 -130.662918
-128.496701 120.921861
-96.040979 8.527812
53.208977 -130.395683
-128.806896 121.273289
-96.262025 8.821406
53.211672 -130.210904
-129.017584 121.646672
-96.528712 9.045039
53.400288 -130.116900
-129.114968 122.005804
-96.823094 9.211695
53.769545 -130.115181
-129.100802 122.334325
-97.138423 9.343233
54.311866 -130.200576
-128.992893 122.637628
-97.471997 9.460209
55.016636 -130.359642
-128.806956 122.925719
-97.818661 9.573550
55.868262 -130.570384
-128.546959 123.199168
-98.166999 9.686255
56.842264 -130.809818
-128.223240 123.449526
-98.497333 9.802101
57.901563 -131.067629
-127.872891 123.663814
-98.780947 9.930351
58.998933 -131.348497
-127.543878 123.823562
-98.982581 10.082804
60.083576 -131.662037
-127.265331 123.903020
-99.067748 10.267808
61.106972 -132.015139
-127.034455 123.869914
-99.012676 10.487448
62.027324 -132.409574
-126.818091 123.689337
-98.812548 10.738640
62.812829 -132.840887
-126.562691 123.333850
-98.483976 11.014745
63.443369 -133.296928
-126.208511 122.797801
-98.060417 11.308993
63.909238 -133.758290
-125.701944 122.102544
-97.582845 11.621892
64.206272 -134.206863
-125.013178 121.287759
-97.090056 11.962522
64.331438 -134.641468
-124.162570 120.402647
-96.612448 12.343238
64.283231 -135.079532
-123.217713 119.501028
-96.170277 12.774640
64.063502 -135.539591
-122.256579 118.634212
-95.774236 13.258853
63.677852 -136.027420
-121.339344 117.844293
-95.426236 13.782800
63.135813 -136.533758
-120.498738 117.159387
-95.121187 14.316218
62.450731 -137.036565
-119.737476 116.588890
-94.851450 14.816695
61.638161 -137.503065
-119.029487 116.121066
-94.613040 15.241870
60.713165 -137.892717
-118.333400 115.730174
-94.409411 15.565664
59.689816 -138.168440
-117.627334 115.398299
-94.249874 15.786572
58.587218 -138.318408
-116.948528 115.140323
-94.144055 15.921718
57.434669 -138.364828
-116.388070 115.003208
-94.095931 15.997189
56.265114 -138.343567
-116.038627 115.034304
-94.099832 16.038800
55.105386 -138.282490
-115.957206 115.255017
-94.139074 16.063523
53.972354 -138.194693
-116.160924 115.656542
-94.187234 16.073903
52.873454 -138.079255
-116.634250 116.205513
-94.211793 16.056565
51.807062 -137.921663
-117.333928 116.848611
-94.179964 15.985838
50.761390 -137.693427
-118.191770 117.515202
-94.066191 15.835230
49.717537 -137.359425
-119.124215 118.126571
-93.859013 15.593913
48.666227 -136.903125
-120.056368 118.622065
-93.563435 15.275886
47.626708 -136.349672
-120.945890 118.987065
-93.197152 14.917879
46.640526 -135.752218
-121.780446 119.247265
-92.783609 14.568937
45.750491 -135.162483
-122.558641 119.439381
-92.345674 14.276300
44.987106 -134.615984
-123.276942 119.591236
-91.901834 14.074521
44.362347 -134.128240
-123.926459 119.716151
-91.464236 13.980255
43.865179 -133.692383
-124.493566 119.812941
-91.038082 13.991841
43.458410 -133.276637
-124.959822 119.865518
-90.621996 14.092092
43.083885 -132.830157
-125.301619 119.843921
-90.210081 14.253558
42.686996 -132.310454
-125.496128 119.717258
-89.796767 14.448711
42.248393 -131.718205
-125.536314 119.479431
-89.384178 14.665695
41.782793 -131.092908
-125.440647 119.159504
-88.988563 14.917060
41.312574 -130.479672
-125.250550 118.810726
-88.640647 15.233425
40.851927 -129.909881
-125.021857 118.498204
-88.378634 15.649227
40.404037 -129.397995
-124.809492 118.283754
-88.237748 16.190386
39.960416 -128.941794
-124.650985 118.208931
-88.241112 16.867782
39.498249 -128.521993
-124.556401 118.284227
-88.394412 17.674299
38.981358 -128.106533
-124.505653 118.488189
-88.685146 18.581854
38.377850 -127.669850
-124.456309 118.779590
-89.086210 19.544152
37.693004 -127.220073
-124.366071 119.119849
-89.562923 20.512892
36.977437 -126.797949
-124.211018 119.482445
-90.081689 21.453923
36.298397 -126.447986
-123.978927 119.842618
-90.617768 22.352426
35.714459 -126.200390
-123.663116 120.179021
-91.159236 23.210503
35.267625 -126.069204
-123.270835 120.489256
-91.704940 24.040987
34.981515 -126.055001
-122.825270 120.791851
-92.257828 24.859427
34.858976 -126.147213
-122.351307 121.109931
-92.818085 25.675739
34.881052 -126.327849
-121.859334 121.455994
-93.379580 26.485436
35.017893 -126.581114
-121.343669 121.828672
-93.929275 27.265757
35.256491 -126.906188
-120.805934 122.219171
-94.447140 27.986443
35.616207 -127.315170
-120.283016 122.616536
-94.905355 28.622742
36.126479 -127.816961
-119.832363 123.001141
-95.268872 29.157332
36.800613 -128.410719
-119.491447 123.336026
-95.500357 29.577878
37.629845 -129.088384
-119.261259 123.570012
-95.569276 29.878905
38.588051 -129.837046
-119.121431 123.655513
-95.460954 30.065995
39.636685 -130.639155
-119.056033 123.571516
-95.180198 30.154302
40.728486 -131.472419
-119.059258 123.329560
-94.747681 30.158754
41.814362 -132.313470
-119.118480 122.957074
-94.191697 30.085969
42.856713 -133.146791
-119.209831 122.480471
-93.539127 29.938862
43.837326 -133.966343
-119.320376 121.922396
-92.809072 29.724693
44.746523 -134.762696
-119.457871 121.303283
-92.011334 29.454416
45.570494 -135.517181
-119.628019 120.636573
-91.148416 29.135568
46.291103 -136.206683
-119.813766 119.921797
-90.218396 28.766436
46.891344 -136.807994
-119.971879 119.140404
-89.218570 28.335299
47.359446 -137.299342
-120.040323 118.257689
-88.151142 27.824079
47.690165 -137.661062
-119.955036 117.237372
-87.028907 27.215674
47.884836 -137.879085
-119.672021 116.065652
-85.876325 26.509370
47.322683 -137.360021
-120.069143 113.161841
-81.607484 23.797211
47.287908 -137.388254
-119.313508 111.474300
-80.293646 22.974669
47.164532 -137.319165
-118.454135 109.798170
-79.088083 22.236563
46.957558 -137.161018
-117.602568 108.219667
-78.017403 21.648835
46.667028 -136.916771
-116.856312 106.819957
-77.100557 21.248299
46.294293 -136.589548
-116.289274 105.663915
-76.345970 21.042177
45.845726 -136.183099
-115.944315 104.789444
-75.749413 21.007099
45.334274 -135.700229
-115.823581 104.197097
-75.295253 21.087875
44.779201 -135.143916
-115.884851 103.846584
-74.963471 21.206042
44.202278 -134.528639
-116.062970 103.672171
-74.741333 21.304847
43.621246 -133.890743
-116.327046 103.624422
-74.632000 21.411434
43.049840 -133.267566
-116.713726 103.701314
-74.651403 21.611852
42.501710 -132.680217
-117.278564 103.922229
-74.815131 21.981589
41.989693 -132.136891
-118.045293 104.291420
-75.125580 22.557568
41.522860 -131.635185
-118.998581 104.789287
-75.565397 23.337554
41.104768 -131.160905
-120.095057 105.378308
-76.096527 24.284111
40.731828 -130.685382
-121.273804 106.008375
-76.662345 25.326001
40.390050 -130.163455
-122.463188 106.617483
-77.193414 26.359307
40.053981 -129.542434
-123.589718 107.134107
-77.619630 27.263127
39.702000 -128.793718
-124.597089 107.497541
-77.888837 27.956905
39.338328 -127.929254
-125.465184 107.692702
-77.981716 28.455288
38.986242 -126.976612
-126.202324 107.749897
-77.911249 28.825850
38.669111 -125.961280
-126.827379 107.713339
-77.709324 29.131739
38.400399 -124.903960
-127.362893 107.620808
-77.411254 29.415437
38.178198 -123.818652
-127.833100 107.496012
-77.044177 29.697216
37.978533 -122.706165
-128.261615 107.344782
-76.620141 29.974757
37.746366 -121.543873
-128.667554 107.151503
-76.133568 30.222670
37.394484 -120.284357
-129.060252 106.877561
-75.565453 30.395764
36.842081 -118.891383
-129.437182 106.475183
-74.896886 30.446655
36.083424 -117.394215
-129.792129 105.928032
-74.124570 30.361267
35.182849 -115.872815
-130.125416 105.274740
-73.265507 30.169744
34.219122 -114.409123
-130.442511 104.579117
-72.353021 29.917566
33.260333 -113.068734
-130.751600 103.901130
-71.431803 29.651563
32.360262 -111.899900
-131.063699 103.288951
-70.550315 29.417972
31.552227 -110.931281
-131.388670 102.773868
-69.748493 29.254880
30.832493 -110.163653
-131.726392 102.361986
-69.046414 29.182201
30.143458 -109.562553
-132.056827 102.027670
-68.442556 29.198285
29.399125 -109.077012
-132.336663 101.719461
-67.925937 29.289214
28.584281 -108.698607
-132.515861 101.390123
-67.493295 29.447567
27.795063 -108.479337
-132.567391 101.028388
-67.152414 29.680815
27.150337 -108.473825
-132.490559 100.647455
-66.911188 29.996606
26.729762 -108.702578
-132.295925 100.261567
-66.770750 30.391911
26.572106 -109.153599
-132.002974 99.886789
-66.730143 30.858240
26.684890 -109.791776
-131.643608 99.549360
-66.793790 31.388985
27.042684 -110.563604
-131.258065 99.283171
-66.971220 31.979206
27.574846 -111.397350
-130.882912 99.117181
-67.271602 32.621289
28.170061 -112.211512
-130.539692 99.063570
-67.701866 33.305639
28.745503 -112.952108
-130.238467 99.121257
-68.271214 34.027996
29.322360 -113.623582
-130.001971 99.297555
-68.991828 34.791334
29.972830 -114.252875
-129.871766 99.612281
-69.868295 35.597382
30.739261 -114.852393
-129.879886 100.073011
-70.885814 36.436366
31.620383 -115.419107
-130.031378 100.662896
-72.009330 37.283242
32.585273 -115.941642
-130.310436 101.351553
-73.194273 38.103516
33.582232 -116.401615
-130.694344 102.112417
-74.401628 38.864002
34.537711 -116.769365
-131.158402 102.929220
-75.608841 39.540798
35.356918 -117.001458
-131.666691 103.786361
-76.811457 40.120205
35.955885 -117.058905
-132.165761 104.658307
-78.016886 40.596006
36.324240 -116.945857
-132.610057 105.519972
-79.234349 40.971814
36.521152 -116.705940
-132.997770 106.364589
-80.465086 41.273517
36.607036 -116.383289
-133.353268 107.191724
-81.696800 41.541413
36.614928 -116.009458
-133.690280 107.988777
-82.904450 41.802048
36.557397 -115.606287
-134.001321 108.728791
-84.054968 42.056948
36.436085 -115.187469
-134.263609 109.377600
-85.113910 42.286670
36.243817 -114.755843
-134.449622 109.905968
-86.053885 42.459696
35.962243 -114.299707
-134.536170 110.301387
-86.862948 42.542528
35.569480 -113.800483
-134.507344 110.568212
-87.546515 42.507330
35.073497 -113.264700
-134.363333 110.718205
-88.118459 42.337327
34.531112 -112.739846
-134.146520 110.771281
-88.588539 42.047353
34.009281 -112.275847
-133.937311 110.755840
-88.957291 41.709107
33.551466 -111.897459
-133.809298 110.694574
-89.218511 41.414710
33.176622 -111.606417
-133.804561 110.595584
-89.363909 41.228076
32.888605 -111.390155
-133.933572 110.452788
-89.386443 41.174293
32.682201 -111.227089
-134.179479 110.248377
-89.281658 41.244234
32.543296 -111.087590
-134.500516 109.954440
-89.047855 41.400345
32.449039 -110.936547
-134.835323 109.536086
-88.686750 41.585072
32.384656 -110.752652
-135.121823 108.963781
-88.205964 41.734001
32.374928 -110.555661
-135.334821 108.241181
-87.623780 41.798810
32.477805 -110.390121
-135.504422 107.421161
-86.972060 41.792402
32.745258 -110.290859
-135.681491 106.577358
-86.291539 41.802427
33.202463 -110.273727
-135.903556 105.770234
-85.621391 41.924839
33.846178 -110.338292
-136.189340 105.036240
-84.989977 42.217026
34.648323 -110.470130
-136.542970 104.389150
-84.410005 42.693636
35.557935 -110.639672
-136.954237 103.821382
-83.877285 43.333200
36.500977 -110.799432
-137.393262 103.301968
-83.372860 44.085573
37.391897 -110.893409
-137.809462 102.778485
-82.870577 44.882452
38.179276 -110.894630
-138.155791 102.200442
-82.350810 45.653760
38.881659 -110.827769
-138.430080 101.556645
-81.813215 46.357900
39.551584 -110.737548
-138.675156 100.881255
-81.279329 47.020672
40.232445 -110.660267
-138.945728 100.232398
-80.783547 47.713277
40.947111 -110.618147
-139.285975 99.671731
-80.359028 48.491154
41.697039 -110.618935
-139.719993 99.249664
-80.026020 49.372114
42.457778 -110.652702
-140.247766 98.996013
-79.785854 50.339782
43.170237 -110.686275
-140.842656 98.915354
-79.621168 51.351987
43.740021 -110.664322
-141.451840 98.988098
-79.502797 52.352423
44.078910 -110.537993
-142.013976 99.184394
-79.401821 53.286137
44.187128 -110.314650
-142.498772 99.489132
-79.299324 54.115547
44.156702 -110.055488
-142.913935 99.904415
-79.188132 54.830099
44.095504 -109.830099
-143.269780 100.429576
-79.071857 55.436209
44.087821 -109.693847
-143.565595 101.058298
-78.964135 55.941358
44.191574 -109.684778
-143.797143 101.787065
-78.883338 56.355716
44.944039 -108.653819
-145.003546 105.942880
-82.795065 57.625326
45.152792 -108.958178
-145.069914 106.906678
-82.873384 57.992827
45.392825 -109.365066
-145.029760 107.920563
-82.941056 58.261530
45.605070 -109.834885
-144.858415 108.957384
-82.990927 58.460737
45.774746 -110.345880
-144.561167 109.990404
-83.023262 58.638472
45.947058 -110.898976
-144.183171 110.996421
-83.044528 58.826435
46.186189 -111.501953
-143.777887 111.947478
-83.060775 59.013366
46.540082 -112.157238
-143.382986 112.807707
-83.074033 59.173610
47.032680 -112.859884
-143.020711 113.540814
-83.085254 59.294609
47.665167 -113.598684
-142.705186 114.118300
-83.098849 59.382248
48.413820 -114.355958
-142.443881 114.519719
-83.122850 59.456161
49.226026 -115.105755
-142.234045 114.726125
-83.166048 59.544864
50.029110 -115.816184
-142.064252 114.716592
-83.237709 59.687405
50.767092 -116.462500
-141.929383 114.476592
-83.349268 59.935223
51.437289 -117.042537
-141.842728 114.010580
-83.511858 60.329314
52.074252 -117.572591
-141.821996 113.338539
-83.728917 60.860681
52.709363 -118.069194
-141.870545 112.483308
-83.990162 61.479526
53.355526 -118.538644
-141.974296 111.465051
-84.272061 62.129030
54.011700 -118.976091
-142.108443 110.303391
-84.544554 62.758099
54.669037 -119.366928
-142.246032 109.022805
-84.780314 63.325442
55.312567 -119.687031
-142.363668 107.655535
-84.961767 63.803966
55.923090 -119.903757
-142.443381 106.238549
-85.083343 64.184539
56.490332 -119.985552
-142.477419 104.812813
-85.149633 64.476466
57.034083 -119.922873
-142.477227 103.432168
-85.170807 64.697907
57.600288 -119.737249
-142.468605 102.162371
-85.157473 64.856563
58.229824 -119.463198
-142.474474 101.063365
-85.117101 64.945837
58.939347 -119.129245
-142.505748 100.175966
-85.052090 64.956138
59.721873 -118.752258
-142.561211 99.518093
-84.959771 64.875859
60.553904 -118.337492
-142.629824 99.085603
-84.835144 64.690216
61.401798 -117.877908
-142.694287 98.856820
-84.677029 64.386188
62.227844 -117.353574
-142.737312 98.802269
-84.496279 63.961019
63.001041 -116.739879
-142.751686 98.900819
-84.322221 63.427209
63.712209 -116.031614
-142.751833 99.158288
-84.202115 62.807843
64.376911 -115.260835
-142.773434 99.607479
-84.192424 62.131956
65.018867 -114.480894
-142.855045 100.280674
-84.346212 61.451524
65.655765 -113.741721
-143.021072 101.185846
-84.701513 60.845167
66.296816 -113.080846
-143.275534 102.301173
-85.273856 60.383264
66.945126 -112.523330
-143.601482 103.579162
-86.054219 60.105182
67.600778 -112.081171
-143.962336 104.953056
-87.011731 60.018699
68.264951 -111.751405
-144.305614 106.344303
-88.101336 60.108002
68.944629 -111.519698
-144.573529 107.675334
-89.276040 60.344051
69.653280 -111.378938
-144.723417 108.892996
-90.499599 60.691775
70.402811 -111.349637
-144.746515 109.990418
-91.752080 61.114619
71.194488 -111.469887
-144.663667 110.999637
-93.025132 61.598901
72.017733 -111.767844
-144.506956 111.964546
-94.312505 62.184729
72.853423 -112.247984
-144.307947 112.921348
-95.602460 62.930041
73.677445 -112.890657
-144.094014 113.890540
-96.874247 63.861432
74.464041 -113.655053
-143.886768 114.874063
-98.097591 64.967043
75.188705 -114.481786
-143.699463 115.853648
-99.234954 66.207359
75.829070 -115.298574
-143.534267 116.792272
-100.247820 67.526574
76.363005 -116.038179
-143.384152 117.646367
-101.106977 68.861700
76.768270 -116.666032
-143.241518 118.388854
-101.801571 70.150277
77.028029 -117.186065
-143.104459 119.020792
-102.340554 71.347529
77.135449 -117.617736
-142.975872 119.564570
-102.745970 72.454510
77.092734 -117.976378
-142.860563 120.054041
-103.042475 73.505631
76.907465 -118.266966
-142.760485 120.523304
-103.247965 74.524040
76.588289 -118.483228
-142.669247 120.994711
-103.368401 75.507587
76.140294 -118.607122
-142.568425 121.471214
-103.397739 76.435735
75.560943 -118.610413
-142.425821 121.935835
-103.322767 77.279099
74.841772 -118.467817
-142.200056 122.360682
-103.131809 78.008703
73.985345 -118.187937
-141.858725 122.723649
-102.822868 78.605031
73.027068 -117.831766
-141.395717 123.015684
-102.406167 79.066128
72.033541 -117.488377
-140.824797 123.230684
-101.901981 79.408738
71.083769 -117.239575
-140.166768 123.360560
-101.337829 79.652684
70.253183 -117.141403
-139.447173 123.403664
-100.746006 79.810147
69.601516 -117.217620
-138.697222 123.372029
-100.160111 79.892209
69.159952 -117.458244
-137.947143 123.287435
-99.611426 79.911938
68.919331 -117.822865
-137.214366 123.171014
-99.127385 79.882590
68.831381 -118.254248
-136.498366 123.036844
-98.733896 79.818587
68.839624 -118.705511
-135.795221 122.897331
-98.459299 79.741709
68.921160 -119.160625
-135.123668 122.775741
-98.334458 79.688535
69.085667 -119.623174
-134.522167 122.702868
-98.386860 79.707924
69.342553 -120.094827
-134.019547 122.698197
-98.634097 79.833181
69.683530 -120.566783
-133.621194 122.760762
-99.082136 80.058257
70.084138 -121.019856
-133.316827 122.875543
-99.727424 80.365328
70.508872 -121.424923
-133.094230 123.026229
-100.558556 80.751581
70.912657 -121.742317
-132.943876 123.202064
-101.555713 81.226357
71.243008 -121.924006
-132.851634 123.394088
-102.690699 81.800192
71.457594 -121.925827
-132.794591 123.591280
-103.929620 82.480926
71.557418 -121.727685
-132.756462 123.787280
-105.235944 83.277555
71.591997 -121.338815
-132.745520 123.986839
-106.571153 84.202542
71.624188 -120.785016
-132.783053 124.197831
-107.894398 85.257528
71.703794 -120.099714
-132.882103 124.421456
-109.164338 86.406588
71.864498 -119.322204
-133.040396 124.650655
-110.343971 87.584816
72.126498 -118.495210
-133.242766 124.873715
-111.406889 88.732554
72.493811 -117.657938
-133.465543 125.079944
-112.341927 89.808470
72.948128 -116.836861
-133.680099 125.264175
-113.153338 90.788526
73.453453 -116.044259
-133.856621 125.426525
-113.856121 91.664383
73.988143 -115.295585
-133.978289 125.571370
-114.468986 92.442971
74.578030 -114.627538
-134.064521 125.710491
-115.007957 93.142932
75.276919 -114.084862
-134.165721 125.860816
-115.482703 93.784468
76.122727 -113.695897
-134.328811 126.033674
-115.896012 94.377168
77.119168 -113.464054
-134.575795 126.227720
-116.245595 94.920577
78.239306 -113.371141
-134.901603 126.428281
-116.526565 95.412625
79.434734 -113.383238
-135.278396 126.609623
-116.733789 95.848471
80.644923 -113.455903
-135.660759 126.739151
-116.863985 96.221031
81.810192 -113.541560
-135.993382 126.784332
-116.916734 96.528002
82.894240 -113.604918
-136.227109 126.723479
-116.893624 96.777793
83.905889 -113.640434
-136.344955 126.557399
-116.796481 96.986726
84.889331 -113.668821
-136.371610 126.310239
-116.626055 97.166159
84.633935 -115.123904
-136.191415 123.747772
-114.548871 97.395898
85.652589 -115.485334
-136.162530 123.549577
-114.232384 97.567931
86.691937 -115.844207
-136.107116 123.362691
-113.817972 97.723780
87.765164 -116.181797
-136.007892 123.190343
-113.276801 97.867485
88.878288 -116.473684
-135.845009 123.025705
-112.576298 97.989789
90.031917 -116.696159
-135.601707 122.852556
-111.692377 98.082531
91.220317 -116.835198
-135.275168 122.651544
-110.624001 98.150648
92.423983 -116.891248
-134.893645 122.412226
-109.400955 98.209713
93.601715 -116.874575
-134.523013 122.143824
-108.079594 98.270335
94.693272 -116.798200
-134.248935 121.876011
-106.730250 98.333343
95.631291 -116.674140
-134.150036 121.650686
-105.423149 98.420072
96.354434 -116.511065
-134.279396 121.511851
-104.216423 98.580462
96.817713 -116.311609
-134.655877 121.497115
-103.148188 98.849604
96.999174 -116.070029
-135.261048 121.631058
-102.235214 99.227777
96.900687 -115.773706
-136.040521 121.920477
-101.479951 99.689811
96.538989 -115.412495
-136.913980 122.353799
-100.883863 100.201732
95.931409 -114.990628
-137.798662 122.905869
-100.458297 100.733624
95.093083 -114.526338
-138.635859 123.545292
-100.223824 101.263737
94.049033 -114.040652
-139.398534 124.240368
-100.199268 101.780746
92.842885 -113.548930
-140.082079 124.963825
-100.390009 102.294215
91.533097 -113.057373
-140.693248 125.695208
-100.782210 102.827987
90.182361 -112.561530
-141.239711 126.418484
-101.343343 103.389056
88.847385 -112.045916
-141.720778 127.118123
-102.028052 103.959420
87.572034 -111.486829
-142.122194 127.778385
-102.787512 104.507068
86.383614 -110.862464
-142.417578 128.385807
-103.579332 104.998440
85.292725 -110.170309
-142.579093 128.932450
-104.374166 105.408436
84.299542 -109.437737
-142.593164 129.417206
-105.156892 105.728086
83.403385 -108.713124
-142.465325 129.844034
-105.924945 105.971364
82.606762 -108.047114
-142.209649 130.218476
-106.685600 106.173408
81.912773 -107.477816
-141.840976 130.548444
-107.450430 106.362106
81.320259 -107.022548
-141.378223 130.849432
-108.227152 106.533798
80.819419 -106.673751
-140.848566 131.145103
-109.013092 106.668596
80.389126 -106.398565
-140.283871 131.458248
-109.794190 106.746292
79.997378 -106.146533
-139.712935 131.799136
-110.549514 106.750411
79.607573 -105.870762
-139.158560 132.161097
-111.257375 106.670884
79.190774 -105.553700
-138.643204 132.527286
-111.897897 106.507936
78.735799 -105.213114
-138.193765 132.881654
-112.451824 106.277674
78.249695 -104.885221
-137.833766 133.211429
-112.901018 106.017430
77.752096 -104.606664
-137.570364 133.502626
-113.233464 105.769358
77.268298 -104.405131
-137.389781 133.738550
-113.448331 105.539665
76.822054 -104.294213
-137.263723 133.904062
-113.555735 105.307399
76.428654 -104.269577
-137.161095 133.991776
-113.572711 105.061036
76.090934 -104.310074
-137.056828 134.003405
-113.520049 104.804430
75.804650 -104.390641
-136.936077 133.944665
-113.420847 104.551728
75.574658 -104.503408
-136.800827 133.821699
-113.298173 104.325804
75.425860 -104.664493
-136.677984 133.642788
-113.170232 104.157399
75.395420 -104.897428
-136.613902 133.417202
-113.045610 104.082830
75.517663 -105.214206
-136.654798 133.148934
-112.922203 104.133561
75.813738 -105.608024
-136.829840 132.832664
-112.791895 104.305964
76.285862 -106.054076
-137.144706 132.454677
-112.649010 104.551619
76.913180 -106.512828
-137.583813 131.997239
-112.495835 104.817292
77.651392 -106.935642
-138.118065 131.445823
-112.341429 105.067770
78.444948 -107.277119
-138.715972 130.797567
-112.195586 105.283677
79.254233 -107.514057
-139.355457 130.067469
-112.062943 105.456967
80.075260 -107.655108
-140.031943 129.288679
-111.940004 105.587072
80.929330 -107.729456
-140.755557 128.504696
-111.814961 105.675286
81.840239 -107.769635
-141.537471 127.756417
-111.669400 105.716950
82.822647 -107.802636
-142.378612 127.072263
-111.481133 105.693198
83.880958 -107.846074
-143.266699 126.464235
-111.228037 105.577170
85.010384 -107.904462
-144.176863 125.926708
-110.892057 105.355502
86.198461 -107.966592
-145.072296 125.436513
-110.462470 105.032598
87.431991 -108.010639
-145.906991 124.956668
-109.937877 104.627060
88.710053 -108.020429
-146.637784 124.447284
-109.326111 104.171546
90.046436 -107.998439
-147.247214 123.881724
-108.643287 103.708711
91.449975 -107.958226
-147.757699 123.256428
-107.912847 103.279832
92.905075 -107.909578
-148.217326 122.587665
-107.164475 102.908909
94.370527 -107.852186
-148.673925 121.902570
-106.431659 102.590887
95.790032 -107.775350
-149.160589 121.232041
-105.747029 102.310028
97.104133 -107.658521
-149.693333 120.605545
-105.136330 102.085353
98.259624 -107.472568
-150.273236 120.045704
-104.615762 101.961530
99.216614 -107.185877
-150.889804 119.562705
-104.198255 101.973825
99.950977 -106.779251
-151.527162 119.151190
-103.906866 102.147065
100.449176 -106.260785
-152.176305 118.793647
-103.783035 102.503944
100.699952 -105.660490
-152.847790 118.471936
-103.878586 103.060070
100.693396 -105.010290
-153.570337 118.180230
-104.235051 103.807867
100.426540 -104.332096
-154.376160 117.928577
-104.864057 104.701473
99.908496 -103.636430
-155.286490 117.734322
-105.738086 105.664252
99.163039 -102.923860
-156.303237 117.609870
-106.793390 106.637802
98.229229 -102.185625
-157.407013 117.555953
-107.942573 107.607900
97.159908 -101.405699
-158.559902 117.561263
-109.092541 108.564969
96.015321 -100.571082
-159.711444 117.605096
-110.164698 109.485391
94.850440 -99.691439
-160.807274 117.661306
-111.111319 110.344688
93.704695 -98.806741
-161.798218 117.703467
-111.919847 111.130274
92.604483 -97.969512
-162.644316 117.708847
-112.603404 111.841899
91.571240 -97.225538
-163.314581 117.660337
-113.186449 112.484151
90.625769 -96.607271
-163.790340 117.552640
-113.693424 113.062690
89.789412 -96.132872
-164.070416 117.400055
-114.142452 113.592235
89.084461 -95.805366
-164.170949 117.232956
-114.542624 114.096564
88.533262 -95.612249
-164.121296 117.084142
-114.893555 114.585420
88.152596 -95.530628
-163.960946 116.976973
-115.188459 115.048396
87.942594 -95.541277
-163.737570 116.920606
-115.420390 115.468399
87.880250 -95.641385
-163.501571 116.912673
-115.587961 115.834412
87.926565 -95.841567
-163.294434 116.947870
-115.697580 116.148844
88.038091 -96.153666
-163.138359 117.022408
-115.762774 116.431857
88.173399 -96.581168
-163.036827 117.127029
-115.801004 116.724908
88.296828 -97.115650
-162.982307 117.242469
-115.827972 117.086814
88.382313 -97.737666
-162.965204 117.350199
-115.851795 117.559993
88.416179 -98.419336
-162.981300 117.448591
-115.870211 118.129802
88.397226 -99.129398
-163.032199 117.553542
-115.871756 118.746468
88.335773 -99.844455
-163.119498 117.682666
-115.839850 119.362952
88.695551 -101.649021
-162.332039 117.949621
-115.769278 117.523873
88.449152 -102.223662
-162.627264 118.140144
-115.720943 118.064966
88.230571 -102.798256
-162.898465 118.334928
-115.601148 118.586184
88.070816 -103.405186
-163.095969 118.541934
-115.405874 119.115806
87.989605 -104.062200
-163.173222 118.770477
-115.142828 119.687723
87.990209 -104.764562
-163.106928 119.016681
-114.832761 120.311325
88.057728 -105.487341
-162.902527 119.265999
-114.504272 120.969669
88.158262 -106.189392
-162.591980 119.505660
-114.185392 121.640746
88.240550 -106.819554
-162.229535 119.732963
-113.897424 122.307694
88.248382 -107.332405
-161.883681 119.949681
-113.653667 122.960785
88.145688 -107.709769
-161.622908 120.152046
-113.461305 123.599180
87.929598 -107.964181
-161.496990 120.336069
-113.322442 124.230995
87.615760 -108.120689
-161.523890 120.513352
-113.233174 124.869476
87.219000 -108.199203
-161.694696 120.707973
-113.184187 125.523593
86.745387 -108.207786
-161.985942 120.937518
-113.165211 126.185080
86.191311 -108.143461
-162.364765 121.201914
-113.169519 126.830138
85.543152 -107.994615
-162.790273 121.482962
-113.193042 127.436042
84.776617 -107.743368
-163.217410 121.749930
-113.229716 127.988260
83.864073 -107.371959
-163.603942 121.968640
-113.269767 128.478810
82.802376 -106.878592
-163.915643 122.110585
-113.302569 128.905993
81.643935 -106.294591
-164.124749 122.160155
-113.319344 129.274727
80.486595 -105.681402
-164.205341 122.119958
-113.311862 129.593625
79.435235 -105.109766
-164.134633 122.006723
-113.269562 129.867588
78.576183 -104.641983
-163.897502 121.838969
-113.180035 130.089080
77.967406 -104.322894
-163.488956 121.631049
-113.034668 130.240015
77.632025 -104.173775
-162.915952 121.394490
-112.836667 130.307222
77.551469 -104.186876
-162.198673 121.139788
-112.605599 130.293954
77.664721 -104.324629
-161.369468 120.876567
-112.375991 130.220631
77.888205 -104.532554
-160.469785 120.614543
-112.192849 130.119991
78.157951 -104.767649
-159.548209 120.368206
-112.106977 130.030512
78.452962 -105.013613
-158.662571 120.164822
-112.167973 129.987428
78.770691 -105.261350
-157.880698 120.046468
-112.413186 130.012172
79.095271 -105.489864
-157.268467 120.055206
-112.856735 130.107831
79.389022 -105.667891
-156.873966 120.213911
-113.483454 130.267055
79.597947 -105.760598
-156.721047 120.518448
-114.250321 130.479015
79.658803 -105.732069
-156.810147 120.940083
-115.096382 130.727415
79.505280 -105.545272
-157.120542 121.431483
-115.959128 130.992527
79.077810 -105.166616
-157.612461 121.933656
-116.790799 131.258189
78.340521 -104.581029
-158.231945 122.385540
-117.566711 131.514982
77.294362 -103.804866
-158.922369 122.739472
-118.282008 131.755383
75.969854 -102.873124
-159.638834 122.977810
-118.940975 131.964512
74.410712 -101.818781
-160.351771 123.112383
-119.546900 132.118326
72.666607 -100.670366
-161.039492 123.165879
-120.097253 132.200295
70.793247 -99.456374
-161.682647 123.155901
-120.583111 132.216512
68.852902 -98.206209
-162.263599 123.089592
-120.990362 132.182938
66.912834 -96.948483
-162.767528 122.964039
-121.302283 132.108369
65.042612 -95.711042
-163.183042 122.767470
-121.505059 131.993602
63.314182 -94.528691
-163.502474 122.479922
-121.596169 131.840214
61.805318 -93.455023
-163.722432 122.077134
-121.590655 131.656784
60.597181 -92.557527
-163.843348 121.544509
-121.519310 131.455640
59.760496 -91.896248
-163.869336 120.894484
-121.419596 131.247718
59.339271 -91.509743
-163.815019 120.170168
-121.325882 131.053901
59.340689 -91.409622
-163.713363 119.436890
-121.263043 130.921437
59.732966 -91.577665
-163.612578 118.767478
-121.242987 130.904313
60.449639 -91.964645
-163.564861 118.224816
-121.263579 131.031619
61.398917 -92.493154
-163.616027 117.847507
-121.310796 131.302039
62.479964 -93.071607
-163.799979 117.641609
-121.365022 131.696269
63.606652 -93.624711
-164.135087 117.581910
-121.410588 132.192504
64.725011 -94.120664
-164.614423 117.629980
-121.444173 132.777085
65.809870 -94.568857
-165.190713 117.759716
-121.476893 133.446843
66.851786 -94.998233
-165.778968 117.957457
-121.529264 134.207469
67.848038 -95.437626
-166.282587 118.208485
-121.622988 135.072989
68.797568 -95.905079
-166.622661 118.502589
-121.774747 136.057281
69.696931 -96.401786
-166.756281 118.846380
-121.993825 137.158442
70.538095 -96.908423
-166.680273 119.259178
-122.282497 138.355944
71.310983 -97.389072
-166.427209 119.755095
-122.637592 139.618889
72.011754 -97.811672
-166.058247 120.328743
-123.052642 140.915639
72.648777 -98.175832
-165.644659 120.959958
-123.520387 142.220810
73.235525 -98.517855
-165.234915 121.637793
-124.035343 143.518781
73.777906 -98.886804
-164.839680 122.368015
-124.596344 144.805758
74.269474 -99.316450
-164.451659 123.148740
-125.207857 146.088107
74.693719 -99.813996
-164.066096 123.954819
-125.878202 147.369289
75.026770 -100.361212
-163.689293 124.747384
-126.614589 148.635273
75.237222 -100.917841
-163.343931 125.493099
-127.417785 149.857278
75.284752 -101.427557
-163.070655 126.172907
-128.279421 151.003180
75.125129 -101.835419
-162.920649 126.774136
-129.182674 152.046184
74.726312 -102.113718
-162.940356 127.283422
-130.104730 152.970229
74.081220 -102.266906
-163.152541 127.698469
-131.018916 153.772368
73.203708 -102.307279
-163.547296 128.040900
-131.896460 154.462291
72.119131 -102.233876
-164.093273 128.341590
-132.710010 155.056562
70.858565 -102.030701
-164.750298 128.619104
-133.438613 155.565299
69.454050 -101.673017
-165.472795 128.872939
-134.070610 155.986636
67.931710 -101.132684
-166.211719 129.087012
-134.602066 156.318945
66.305613 -100.384037
-166.921116 129.238456
-135.033362 156.570153
64.584114 -99.417913
-167.568216 129.309865
-135.367955 156.757158
62.796416 -98.263955
-168.139571 129.299242
-135.613927 156.903326
61.013101 -96.995427
-168.635949 129.223870
-135.785256 157.036882
59.328006 -95.699158
-169.061523 129.119455
-135.899798 157.189080
57.825033 -94.446736
-169.420838 129.029601
-135.974834 157.388731
56.560610 -93.291243
-169.721885 128.990174
-136.023978 157.649494
55.560116 -92.271479
-169.976771 129.021201
-136.058244 157.962699
54.816660 -91.410483
-170.199272 129.125171
-136.090051 158.312100
54.289764 -90.711770
-170.400887 129.287262
-136.136284 158.690074
53.914362 -90.163381
-170.587367 129.478663
-136.219016 159.099771
53.635218 -89.758671
-170.758972 129.667160
-136.365351 159.549788
53.447847 -89.519106
-170.916164 129.834429
-136.605916 160.048180
53.392013 -89.482444
-171.067004 129.989043
-136.969125 160.597782
53.505068 -89.667297
-171.227777 130.161789
-137.472264 161.191722
53.789752 -90.060100
-171.413351 130.386419
-138.114590 161.808699
54.210483 -90.623526
-171.626633 130.683955
-138.875147 162.416534
56.649677 -92.479680
-170.015337 130.733896
-139.407843 159.559305
56.899199 -93.277612
-170.182007 131.316008
-140.451187 160.153786
57.034426 -94.047735
-170.348827 131.956143
-141.446210 160.665849
57.035367 -94.758203
-170.476400 132.627345
-142.356475 161.092688
56.935728 -95.415930
-170.529809 133.301857
-143.171649 161.441942
56.807316 -96.052500
-170.486188 133.958028
-143.904172 161.726629
56.720071 -96.683535
-170.340755 134.589241
-144.576556 161.955355
56.721157 -97.295677
-170.106401 135.209658
-145.208781 162.122431
56.832652 -97.860799
-169.807933 135.848816
-145.811491 162.210724
57.053012 -98.347046
-169.474603 136.538535
-146.384271 162.216587
57.358485 -98.721144
-169.133980 137.301726
-146.917177 162.160096
57.707447 -98.949467
-168.808676 138.147392
-147.394844 162.061487
58.052373 -99.006317
-168.515128 139.069365
-147.803106 161.928293
58.359304 -98.892950
-168.263070 140.045649
-148.136433 161.762444
58.617910 -98.645895
-168.054418 141.039758
-148.401360 161.571474
58.830913 -98.315560
-167.880462 142.010498
-148.612950 161.371049
59.001870 -97.945514
-167.720768 142.926540
-148.788402 161.176967
59.132478 -97.571064
-167.551011 143.772576
-148.943543 161.000160
59.223879 -97.221005
-167.354954 144.549882
-149.093027 160.860473
59.276606 -96.913860
-167.128235 145.274220
-149.252094 160.795851
59.288890 -96.651916
-166.872697 145.968221
-149.437835 160.836220
59.258388 -96.423221
-166.589837 146.651388
-149.669066 160.982382
59.191753 -96.222183
-166.279551 147.331094
-149.964781 161.212014
59.111803 -96.072223
-165.942350 147.996943
-150.341690 161.497908
59.048752 -96.017800
-165.576993 148.626496
-150.812290 161.823306
59.026391 -96.100848
-165.170197 149.203967
-151.384914 162.185679
59.056048 -96.344671
-164.694962 149.727997
-152.063355 162.592815
59.136622 -96.742383
-164.127233 150.202637
-152.844360 163.058383
59.257367 -97.252382
-163.464443 150.636045
-153.715033 163.594624
59.401221 -97.802867
-162.734376 151.047597
-154.652610 164.201869
59.546862 -98.305673
-161.991549 151.465316
-155.626542 164.866376
59.668410 -98.681824
-161.304409 151.909811
-156.600669 165.566468
59.733776 -98.889185
-160.740716 152.377372
-157.533858 166.280737
59.704288 -98.925792
-160.352915 152.839186
-158.382015 166.994228
59.537348 -98.809332
-160.163935 153.264171
-159.105151 167.700484
59.192081 -98.557739
-160.164621 153.640912
-159.676659 168.402797
58.635901 -98.180646
-160.326105 153.970317
-160.088211 169.114265
57.849292 -97.678091
-160.610391 154.250349
-160.347425 169.847809
56.826639 -97.040187
-160.976129 154.474960
-160.470818 170.602320
55.572901 -96.248575
-161.386457 154.642841
-160.475940 171.364814
54.101477 -95.288502
-161.816474 154.763602
-160.375027 172.120566
52.443480 -94.175091
-162.252345 154.853149
-160.171795 172.859173
50.661277 -92.967446
-162.682671 154.924131
-159.862807 173.576681
48.844314 -91.748988
[truncated: 5,118,750 more chars]
