# Supplementary material for: Enhancing geometric representations for molecules with equivariant vector-scalar interactive message passing
Source: Nat Commun. 2024 Jan 5;15:313. doi: 10.1038/s41467-023-43720-2 (PMC10770089; doi:10.1038/s41467-023-43720-2)
Supplement: Supplementary file 4 — Source Data [file 41467_2023_43720_MOESM4_ESM.zip › Source Data/source data.xlsx]

## Sheet: Figure 3b
visnet	dft
0	0
0	0
0	0
0	0
0	0
0	0
0	0
0	0
0	0
0	0
0	0
0	0
0	0
0	0
0	0
0	0
0	0
0	0
0	0
0	0
0	0
0	0
0	0
0	0
0	0
0	0
0	0
0	0
0	0
0	0
0	0
0	0
0	0
0	0
0	0
0	0
0	0
0	0
0	0
0	0
0	0
0	0
0	0
0	0
0	0
0	0
0	0
0	0
0	0
0	0
0	0
0	0
0	0
8.48656e-06	0.000164074
0.000876945	0.00207921
0.00597454	0.0113494
0.0274597	0.037604
0.0521782	0.0577199
0.0603225	0.0612107
0.0583734	0.0584243
0.0615078	0.0599661
0.0862885	0.0920622
0.143762	0.164622
0.220147	0.2449
0.285743	0.30284
0.309661	0.320102
0.302475	0.303709
0.262521	0.250014
0.200854	0.175969
0.126634	0.109901
0.0914314	0.113146
0.129276	0.170266
0.175443	0.167134
0.13944	0.100048
0.0781584	0.0412588
0.0294088	0.0118529
0.00898161	0.0086082
0.00811315	0.0216973
0.0251796	0.0540792
0.0673211	0.109893
0.138936	0.194636
0.234204	0.288096
0.33138	0.367966
0.392079	0.403743
0.405137	0.383932
0.358269	0.312192
0.284204	0.232849
0.220467	0.176238
0.177389	0.142962
0.143474	0.121069
0.115479	0.104554
0.0915757	0.0841386
0.0648147	0.0626365
0.0426874	0.0382461
0.023338	0.0212419
0.013157	0.0111174
0.00797454	0.00695898
0.00703253	0.00684017
0.00927864	0.00987836
0.014116	0.0152758
0.021256	0.0234597
0.0296803	0.0334116
0.0405488	0.0452192
0.0531117	0.0583706
0.0647836	0.0721358
0.076232	0.0830325
0.0859519	0.0908741
0.0928967	0.0960198
0.094232	0.0932617
0.0913296	0.0909279
0.0858303	0.084215
0.0786082	0.0744272
0.0684554	0.0632334
0.0576747	0.0523225
0.0477143	0.0428458
0.0390919	0.035389
0.033041	0.0300537
0.0286195	0.0264781
0.028826	0.0268798
0.0319689	0.0323168
0.040628	0.0434512
0.0565969	0.0618218
0.0783055	0.087669
0.109066	0.123434
0.143479	0.162764
0.183344	0.206175
0.221358	0.24733
0.255228	0.282204
0.282891	0.30662
0.295482	0.32368
0.302668	0.323579
0.301276	0.320424
0.294922	0.303233
0.280877	0.282702
0.263853	0.256835
0.24284	0.229706
0.227827	0.213259
0.218074	0.206919
0.220495	0.219658
0.234518	0.248656
0.260707	0.287771
0.299573	0.338339
0.344682	0.387963
0.394141	0.432928
0.437547	0.46675
0.464747	0.480628
0.476518	0.474778
0.469802	0.449355
0.435248	0.400487
0.392673	0.346752
0.334656	0.294204
0.286713	0.250894
0.246201	0.219115
0.212082	0.192303
0.185403	0.177044
0.167366	0.165734
0.157126	0.156959
0.145033	0.150328
0.139488	0.145216
0.137219	0.144846
0.137743	0.147655
0.141191	0.151666
0.14615	0.158218
0.156136	0.170263
0.165191	0.18017
0.177632	0.187061
0.187779	0.199236
0.201406	0.206173
0.20596	0.208948
0.205366	0.201678
0.203881	0.197027
0.193423	0.181983
0.1777	0.165598
0.162523	0.146586
0.145471	0.132144
0.132622	0.120246
0.120388	0.113595
0.114532	0.106936
0.108495	0.105641
0.105751	0.10467
0.103955	0.101182
0.103242	0.100054
0.100365	0.098297
0.100905	0.101966
0.103264	0.103426
0.104521	0.10596
0.106543	0.110017
0.109856	0.115607
0.114345	0.122427
0.118744	0.128413
0.124801	0.13314
0.131307	0.13727
0.138535	0.142769
0.143496	0.145197
0.146529	0.150495
0.151839	0.156368
0.159454	0.162065
0.168198	0.176207
0.180322	0.19157
0.199793	0.212676
0.219242	0.233808
0.237117	0.252984
0.251593	0.266178
0.26611	0.276625
0.271969	0.278849
0.273202	0.26987
0.269188	0.256645
0.255966	0.239117
0.239163	0.219587
0.214953	0.193505
0.192014	0.170407
0.16746	0.153397
0.148362	0.143731
0.138413	0.143485
0.135813	0.149689
0.141021	0.160628
0.152025	0.172325
0.1634	0.182617
0.175669	0.189932
0.186433	0.193463
0.193986	0.196832
0.199089	0.198153
0.201225	0.199109
0.206922	0.201233
0.208636	0.20432
0.209293	0.207228
0.214487	0.210823
0.217174	0.214996
0.222385	0.218269
0.225692	0.223822
0.226034	0.224393
0.227013	0.226359
0.226235	0.224175
0.223112	0.220441
0.218107	0.213808
0.207474	0.198874
0.193072	0.181443
0.178521	0.1637
0.162023	0.146835
0.146212	0.13389
0.132283	0.124458
0.124518	0.119802
0.117324	0.11946
0.114008	0.120436
0.115451	0.124501
0.117678	0.128294
0.122424	0.132351
0.128249	0.139041
0.13781	0.148877
0.146634	0.158815
0.155573	0.171228
0.166591	0.180212
0.174082	0.192195
0.185335	0.201123
0.199819	0.210096
0.207762	0.220113
0.219706	0.226967
0.225777	0.231706
0.228942	0.233839
0.232054	0.233129
0.230812	0.232648
0.23462	0.233174
0.231958	0.233618
0.230931	0.228498
0.226175	0.226557
0.225629	0.224693
0.225103	0.224348
0.220141	0.222967
0.22069	0.220246
0.219827	0.219505
0.220605	0.22314
0.221477	0.223058
0.224345	0.22286
0.224158	0.223211
0.224993	0.223182
0.22443	0.224124
0.222704	0.221624
0.224057	0.222317
0.226719	0.224987
0.224741	0.223726
0.220354	0.222685
0.218716	0.221239
0.217412	0.216207
0.213519	0.211774
0.210761	0.205881
0.20759	0.205836
0.202028	0.202571
0.200563	0.20043
0.198687	0.195678
0.199604	0.195884
0.197262	0.194665
0.194433	0.1946
0.194809	0.192365
0.192283	0.190144
0.191502	0.191279
0.188393	0.191745
0.187825	0.197593
0.18905	0.200354
0.192362	0.200987
0.1929	0.202792
0.197414	0.203451
0.199641	0.204453
0.199876	0.202405
0.198359	0.198752
0.199867	0.1946
0.196433	0.188594
0.189318	0.184987
0.188758	0.178631
0.185878	0.172812
0.18155	0.16746
0.175044	0.16174
0.169689	0.157853
0.164221	0.15447
0.160289	0.149347
0.156277	0.144277
0.150883	0.141106
0.14731	0.141044
0.144594	0.140976
0.143423	0.136883
0.141528	0.136846
0.139083	0.133615
0.136976	0.130348
0.134368	0.127341
0.132948	0.125728
0.129047	0.120738
0.125675	0.115731
0.121132	0.111864
0.116028	0.108059
0.1114	0.106308
0.10871	0.106594
0.107307	0.104996
0.105966	0.103403
0.105344	0.103335
0.104175	0.104942
0.103785	0.105511
0.105508	0.106017
0.105522	0.108051
0.105109	0.110628
0.107001	0.112704
0.108832	0.112919
0.110388	0.117165
0.111692	0.120588
0.114563	0.123375
0.11914	0.125417
0.119697	0.12576
0.121313	0.127383
0.123035	0.13058
0.126048	0.131941
0.127038	0.129406
0.128037	0.128874
0.129403	0.130611
0.13043	0.130526
0.128322	0.131463
0.129694	0.12798
0.128484	0.129429
0.12867	0.129847
0.129219	0.12953
0.129644	0.129522
0.127683	0.128198
0.126006	0.128634
0.127191	0.129839
0.126274	0.130034
0.125989	0.129375
0.126747	0.127103
0.125117	0.125083
0.124948	0.123547
0.124107	0.120552
0.120999	0.114945
0.119069	0.110192
0.115154	0.107236
0.113975	0.105926
0.109881	0.103986
0.108914	0.101332
0.104965	0.097157
0.103417	0.0960481
0.100509	0.0965573
0.0981047	0.0983225
0.0983706	0.10045
0.0992758	0.100373
0.0984187	0.10344
0.100031	0.104917
0.101465	0.107052
0.105298	0.1086
0.107451	0.109785
0.109799	0.109907
0.110622	0.110812
0.114317	0.111562
0.112221	0.111853
0.111918	0.111912
0.112962	0.107997
0.111638	0.106917
0.108529	0.106201
0.10761	0.105041
0.104755	0.102939
0.103199	0.0996747
0.101301	0.0969816
0.0975757	0.0954059
0.094297	0.0938303
0.0937426	0.0919576
0.091372	0.0896322
0.0896153	0.0864102
0.088447	0.0842405
0.0861641	0.0822942
0.0843904	0.0803762
0.0833748	0.079273
0.0814965	0.0769279
0.080314	0.0762065
0.0782999	0.0748967
0.0774653	0.0735559
0.0755106	0.0723649
0.0737963	0.0723197
0.0729844	0.0722999
0.0730636	0.071355
0.0715446	0.0710495
0.0719519	0.07043
0.0719689	0.0708062
0.0717652	0.0710976
0.0704583	0.070662
0.0702433	0.0707723
0.0698048	0.0702999
0.0701754	0.0682348
0.0683819	0.0667016
0.0678076	0.0640736
0.0669788	0.0619463
0.0638331	0.0598133
0.0630014	0.0568854
0.060727	0.054925
0.0581556	0.0523395
0.0549873	0.0500934
0.0526733	0.0474144
0.0506025	0.0451231
0.0483083	0.0450212
0.0464272	0.0424356
0.0434342	0.0398076
0.0426421	0.0394625
0.0420877	0.0384866
0.0406648	0.0371344
0.0382801	0.0361132
0.0377228	0.0363762
0.0368289	0.0370014
0.0358218	0.0375191
0.0359293	0.0388289
0.0371174	0.0392984
0.0368967	0.0409052
0.0373013	0.0416124
0.0385686	0.0420057
0.0399632	0.0434427
0.0418784	0.0444187
0.0427836	0.0437256
0.0429307	0.0426563
0.0438642	0.0420057
0.0437878	0.0405318
0.0436803	0.0389533
0.0426393	0.0374795
0.040198	0.0355615
0.0392702	0.0349194
0.038	0.0328119
0.0357341	0.0310693
0.0330721	0.0302235
0.0312079	0.0295191
0.0301471	0.0272447
0.0280255	0.0264809
0.0270948	0.0253522
0.0262008	0.0248713
0.0251004	0.0237454
0.0241386	0.0220679
0.0235785	0.0213013
0.0224583	0.020727
0.0218614	0.0193946
0.0207383	0.0189844
0.0201075	0.0183253
0.0196605	0.0180028
0.0194342	0.0172447
0.0177765	0.0165092
0.0179519	0.0158331
0.0167864	0.0159859
0.0169137	0.0155474
0.0162291	0.0154229
0.0160622	0.0145488
0.016198	0.0146789
0.0156181	0.0150976
0.0153296	0.0150863
0.0150495	0.0149675
0.01529	0.0148232
0.0150636	0.0145431
0.0147525	0.0145912
0.0148515	0.0148091
0.0148119	0.0141726
0.0144272	0.0143649
0.0140424	0.0142235
0.0137793	0.0132277
0.0139378	0.0126223
0.0135502	0.0117143
0.0124922	0.0106761
0.0121584	0.0103451
0.0115389	0.00960113
0.0109533	0.00884866
0.0106478	0.00835361
0.00967468	0.00798586
0.00946252	0.00704668
0.00851202	0.00675813
0.00798586	0.00621499
0.00712306	0.00533522
0.00710325	0.00507496
0.00680057	0.00426025
0.00561245	0.00370014
0.00512306	0.00312871
0.00405092	0.00255163
0.00352475	0.00220368
0.0031372	0.00194908
0.00270721	0.00141443
0.00199434	0.00117115
0.00170863	0.000942008
0.00124752	0.000746818
0.00103819	0.000557284
0.000879774	0.000413013
0.000548798	0.00029703
0.000415842	0.0001471
0.00027157	0.000107496
0.000186704	0.000107496
9.05233e-05	8.76945e-05
0.000110325	7.35502e-05
7.92079e-05	4.52617e-05
6.22348e-05	2.82885e-05
5.09194e-05	5.65771e-06
5.65771e-06	5.65771e-06
5.65771e-06	5.65771e-06
5.65771e-06	5.65771e-06
1.13154e-05	0
0	0
0	0
0	0
0	0
0	0
0	0
0	0
0	0
0	0
0	0
0	0
0	0
0	0
0	0
0	0
0	0
0	0
0	0
0	0
0	0
0	0
0	0
0	0
0	0
0	0
0	0
0	0
0	0
0	0
0	0
0	0
0	0
0	0
0	0
0	0
0	0
0	0
0	0
0	0
0	0
0	0
0	0
0	0
0	0
0	0
0	0
0	0
0	0
0	0
0	0
0	0
0	0
0	0
0	0
0	0
0	0
0	0
0	0
0	0
0	0
0	0
0	0
0	0
0	0
0	0
0	0
0	0
0	0
0	0
0	0
0	0

## Sheet: Figure 3c
visnet	dft
0	0
0	0
0	0
0	0
0	0
0	0
0	0
0	0
0	0
0	0
0	0
0	0
0	0
0	0
0	0
0	0
0	0
0	0
0	0
0	0
0	0
0	0
0	0
0	0
0	0
0	0
0	0
0	0
0	0
0	0
0	0
0	0
0	0
0	0
0	0
0	0
0	0
0	0
0	0
0	0
0	0
0	0
0	0
0	0
0	0
0	0
0	0
0	0
0	0
0	0
0	0
0	0
4.9505e-05	0.000280528
0.00110561	0.00349835
0.0134653	0.0257261
0.0658746	0.100842
0.197294	0.256799
0.347376	0.382426
0.39764	0.395495
0.336403	0.305446
0.256848	0.218861
0.272541	0.300578
0.464439	0.543911
0.702838	0.810627
0.964356	1.06941
1.16031	1.24013
1.21434	1.2219
1.09686	1.05314
0.895495	0.827838
0.687228	0.598135
0.470611	0.358762
0.256551	0.176106
0.127591	0.0760396
0.0502145	0.0243894
0.0148515	0.00646865
0.00417492	0.00240924
0.00112211	0.00049505
0.000214521	0.000280528
0.000181518	0.00039604
0.000594059	0.00255776
0.00427393	0.0120462
0.0165677	0.0423267
0.0382343	0.0975248
0.0888779	0.19764
0.156353	0.306304
0.256733	0.344142
0.325627	0.304274
0.330561	0.217129
0.292954	0.185297
0.264967	0.18995
0.247343	0.202756
0.246733	0.21297
0.226947	0.219406
0.215759	0.210495
0.20335	0.204406
0.186386	0.187079
0.172145	0.178152
0.175545	0.179653
0.175182	0.185495
0.197838	0.214686
0.236832	0.262723
0.288779	0.323482
0.348465	0.381881
0.401089	0.432937
0.440165	0.477756
0.480314	0.507541
0.504455	0.527871
0.517046	0.539604
0.51005	0.519917
0.492508	0.503399
0.468564	0.472739
0.434439	0.435413
0.41505	0.403663
0.382162	0.374422
0.357195	0.354752
0.349769	0.356089
0.350974	0.360314
0.369439	0.37896
0.388795	0.403399
0.423746	0.432162
0.455644	0.458168
0.4867	0.492145
0.52071	0.524785
0.563218	0.566485
0.600891	0.616898
0.6433	0.657393
0.686469	0.694851
0.721898	0.740545
0.75632	0.765033
0.780825	0.790512
0.789736	0.787838
0.795644	0.781139
0.770974	0.758861
0.742096	0.721205
0.699208	0.685066
0.654884	0.637261
0.611535	0.59599
0.564059	0.552921
0.510908	0.511073
0.471865	0.472178
0.436056	0.452475
0.413201	0.441436
0.400297	0.431254
0.393531	0.432525
0.394439	0.434274
0.406139	0.451634
0.412706	0.457772
0.43264	0.476601
0.447294	0.486667
0.457739	0.495462
0.472129	0.503614
0.47396	0.500083
0.483828	0.498614
0.488465	0.490149
0.474587	0.476023
0.468614	0.460594
0.463696	0.446007
0.446881	0.433878
0.434719	0.418036
0.41335	0.409422
0.395479	0.403465
0.391568	0.395693
0.380644	0.390017
0.383614	0.388366
0.376106	0.38198
0.371766	0.380347
0.370446	0.370017
0.365413	0.365792
0.363878	0.350116
0.354323	0.339373
0.333729	0.324389
0.326617	0.315792
0.318168	0.300495
0.307591	0.28934
0.299587	0.285644
0.299422	0.281353
0.296634	0.279109
0.298102	0.282492
0.299835	0.288795
0.301997	0.302096
0.316881	0.315281
0.328416	0.323251
0.333828	0.330446
0.337145	0.331056
0.34236	0.338366
0.34571	0.333284
0.337013	0.323878
0.326452	0.301947
0.307525	0.278746
0.289538	0.25571
0.26566	0.23104
0.237756	0.209851
0.220825	0.190116
0.194505	0.1733
0.178861	0.160083
0.165281	0.155132
0.15604	0.151733
0.153746	0.15
0.14764	0.160066
0.151568	0.16703
0.159769	0.171601
0.162888	0.181601
0.172954	0.181106
0.17604	0.180941
0.179241	0.180446
0.174059	0.175182
0.175099	0.167805
0.173449	0.164307
0.165842	0.148894
0.157096	0.135314
0.146436	0.128003
0.135495	0.11363
0.124835	0.10462
0.113053	0.0982013
0.105462	0.094868
0.099835	0.0918812
0.0922607	0.0846535
0.0890264	0.0854125
0.0876403	0.0811386
0.085066	0.0782508
0.0825413	0.079769
0.0789109	0.0774092
0.0791089	0.0721947
0.0807591	0.064934
0.0745875	0.0633168
0.0713696	0.0574587
0.0657261	0.0532838
0.0621452	0.0533333
0.0583498	0.0492409
0.0554125	0.0464356
0.05533	0.0434158
0.0512046	0.0415347
0.0482508	0.03967
0.0460396	0.039571
0.0444884	0.0383663
0.0453795	0.0384653
0.0440099	0.0385974
0.0426073	0.0358416
0.0413696	0.0358086
0.0415512	0.0359571
0.0397195	0.0372937
0.0393729	0.0362706
0.0392079	0.0362211
0.0388944	0.0362541
0.0363696	0.0360231
0.0369142	0.0337129
0.034571	0.0307756
0.0309736	0.0289109
0.0283498	0.0258416
0.0261716	0.0230198
0.0228053	0.0191089
0.0206766	0.015363
0.0162211	0.0122607
0.0128053	0.00839934
0.01	0.0070297
0.00735974	0.00519802
0.0060396	0.00343234
0.00485149	0.00252475
0.0029703	0.00183168
0.0019802	0.00113861
0.00158416	0.000709571
0.0010066	0.000363036
0.000330033	0.000115512
0.00029703	6.60066e-05
8.25083e-05	0
0	0
3.30033e-05	3.30033e-05
0	1.65017e-05
3.30033e-05	1.65017e-05
0	3.30033e-05
3.30033e-05	3.30033e-05
4.9505e-05	0
0	0
0	0
0	0
0	0
0	0
0	0
0	0
0	0
0	0
0	0
0	0
0	0
0	0
0	0
0	0
0	0
0	0
0	0
0	0
0	0
0	0
0	0
0	0
0	0
0	0
0	0
0	0
0	0
0	0
0	0
0	0
0	0
0	0
0	0
0	0
0	0
0	0
0	0
0	0
0	0
0	0
0	0
0	0
0	0
0	0
0	0
0	0
0	0
0	0
0	0
0	0
0	0
0	0
0	0
0	0
0	0
0	0
0	0
0	0
0	0
0	0
0	0
0	0
0	0
0	0
0	0
0	0
0	0
0	0
0	0
0	0
0	0
0	0
0	0
0	0
0	0
0	0
0	0
0	0
0	0
0	0
0	0
0	0
0	0
0	0
0	0
0	0
0	0
0	0
0	0
0	0
0	0
0	0
0	0
0	0
0	0
0	0
0	0
0	0
0	0
0	0
0	0
0	0
0	0
0	0
0	0
0	0
0	0
0	0
0	0
0	0
0	0
0	0
0	0
0	0
0	0
0	0
0	0
0	0
0	0
0	0
0	0
0	0
0	0
0	0
0	0
0	0
0	0
0	0
0	0
0	0
0	0
0	0
0	0
0	0
0	0
0	0
0	0
0	0
0	0
0	0
0	0
0	0
0	0
0	0
0	0
0	0
0	0
0	0
0	0
0	0
0	0
0	0
0	0
0	0
0	0
0	0
0	0
0	0
0	0
0	0
0	0
0	0
0	0
0	0
0	0
0	0
0	0
0	0
0	0
0	0
0	0
0	0
0	0
0	0
0	0
0	0
0	0
0	0
0	0
0	0
0	0
0	0
0	0
0	0
0	0
0	0
0	0
0	0
0	0
0	0
0	0
0	0
0	0
0	0
0	0
0	0
0	0
0	0
0	0
0	0
0	0
0	0
0	0
0	0
0	0
0	0
0	0
0	0
0	0
0	0
0	0
0	0
0	0
0	0
0	0
0	0
0	0
0	0
0	0
0	0
0	0
0	0
0	0
0	0
0	0
0	0
0	0
0	0
0	0
0	0
0	0
0	0
0	0
0	0
0	0
0	0
0	0
0	0
0	0
0	0
0	0
0	0
0	0
0	0
0	0
0	0
0	0
0	0
0	0
0	0
0	0
0	0
0	0
0	0
0	0
0	0
0	0
0	0
0	0
0	0
0	0
0	0
0	0
0	0
0	0
0	0
0	0
0	0
0	0
0	0
0	0
0	0
0	0
0	0
0	0
0	0
0	0
0	0
0	0
0	0
0	0
0	0
0	0
0	0
0	0
0	0
0	0
0	0
0	0
0	0
0	0
0	0
0	0
0	0
0	0
0	0
0	0
0	0
0	0
0	0
0	0
0	0
0	0
0	0
0	0
0	0
0	0
0	0
0	0
0	0
0	0
0	0
0	0
0	0
0	0
0	0
0	0
0	0
0	0
0	0
0	0
0	0
0	0
0	0
0	0
0	0
0	0

## Sheet: Figure 3d
visnet	dft
0	0
0	0
0	0
0	0
0	0
0	0
0	0
0	0
0	0
0	0
0	0
0	0
0	0
0	0
0	0
0	0
0	0
0	0
0	0
0	0
0	0
0	0
0	0
0	0
0	0
0	0
0	0
0	0
0	0
0	0
0	0
0	0
0	0
0	0
0	0
0	0
0	0
0	0
0	0
0	0
0	0
0	0
0	0
0	0
0	0
0	0
0	0
0	0
0	0
0	0
0	0
0	0
0	0
0	0
0	0
0	0
0	0
1.65017e-05	1.65017e-05
0.000165017	0.000561056
0.0019802	0.00422442
0.0138119	0.0240264
0.0605611	0.0979208
0.190264	0.269191
0.403713	0.521419
0.680842	0.828218
0.943828	1.04492
1.05734	1.0945
1.00196	0.955578
0.827013	0.758581
0.68538	0.705809
0.670677	0.800264
0.76703	0.844422
0.819307	0.79066
0.757277	0.626007
0.573779	0.405132
0.356056	0.178218
0.150792	0.0423102
0.0332673	0.00689769
0.00458746	0.00107261
0.000346535	4.9505e-05
0	0
1.65017e-05	0
0.000610561	0.000181518
0.0030198	0.0020132
0.0149175	0.0107756
0.0464851	0.0377723
0.0968317	0.0917657
0.164323	0.170627
0.243251	0.267211
0.305594	0.343812
0.359818	0.39797
0.379686	0.42571
0.374917	0.402343
0.337871	0.34269
0.292162	0.285215
0.240413	0.222987
0.196931	0.162706
0.144554	0.115281
0.113663	0.0881188
0.0835314	0.0691914
0.0771452	0.0699175
0.074967	0.0756766
0.0864356	0.0909736
0.100545	0.111997
0.111848	0.124241
0.125099	0.135413
0.131733	0.139637
0.133828	0.138581
0.133911	0.132492
0.127657	0.123333
0.116584	0.109439
0.106617	0.102591
0.102096	0.102871
0.108201	0.115512
0.126551	0.143597
0.160413	0.185231
0.203053	0.241056
0.260594	0.302657
0.323647	0.372178
0.392921	0.443003
0.460957	0.503696
0.515462	0.555066
0.566551	0.58764
0.611287	0.608861
0.639505	0.617987
0.655809	0.62538
0.654736	0.626584
0.657739	0.63165
0.662294	0.638036
0.661436	0.645561
0.649637	0.655429
0.652343	0.661485
0.651172	0.657624
0.635743	0.6417
0.607937	0.622789
0.592376	0.586271
0.560116	0.548581
0.517409	0.526865
0.488482	0.508845
0.463465	0.509653
0.465512	0.516766
0.474175	0.525033
0.492195	0.549983
0.515776	0.571947
0.549373	0.575429
0.552871	0.571832
0.576502	0.563515
0.570693	0.543828
0.566502	0.520314
0.539752	0.511254
0.515182	0.485875
0.489092	0.463812
0.469274	0.454208
0.454191	0.447409
0.441568	0.447244
0.429587	0.429175
0.415792	0.429917
0.407739	0.413878
0.408828	0.403036
0.398383	0.388845
0.380875	0.384472
0.365726	0.36736
0.360578	0.357855
0.35236	0.360743
0.346023	0.351172
0.342129	0.344637
0.335858	0.332525
0.320677	0.32698
0.318911	0.323432
0.317211	0.323135
0.31401	0.315858
0.308878	0.319059
0.313465	0.323845
0.31297	0.32429
0.312904	0.331221
0.315182	0.336023
0.323152	0.343185
0.329076	0.35099
0.34802	0.364488
0.367145	0.385594
0.372756	0.391007
0.378993	0.400297
0.392739	0.40429
0.404092	0.405726
0.405462	0.408416
0.409934	0.408795
0.412706	0.399934
0.398927	0.395726
0.406502	0.379323
0.392574	0.366403
0.376568	0.344851
0.35599	0.328927
0.33835	0.312195
0.314406	0.29335
0.297244	0.274571
0.283218	0.254901
0.267079	0.234934
0.250842	0.224191
0.239587	0.215149
0.225792	0.205611
0.210198	0.189092
0.199076	0.175891
0.18604	0.162129
0.172541	0.155611
0.165611	0.154868
0.157739	0.152888
0.154538	0.149323
0.153119	0.15835
0.157624	0.166287
0.160776	0.164241
0.162228	0.172706
0.160644	0.173135
0.16264	0.185495
0.172178	0.183647
0.179983	0.185033
0.181766	0.184241
0.174043	0.181287
0.175528	0.180974
0.172343	0.178779
0.178201	0.17368
0.177294	0.168383
0.168003	0.158251
0.159934	0.144356
0.155165	0.135792
0.149208	0.126056
0.137376	0.11462
0.126617	0.111502
0.11363	0.0973102
0.101931	0.0892079
0.0994719	0.0875413
0.089868	0.0860066
0.0871782	0.0800495
0.0809571	0.079967
0.0792409	0.0784818
0.0821782	0.0787624
0.0791584	0.0771287
0.0743399	0.0780693
0.0752145	0.0739604
0.074934	0.0772277
0.0727063	0.0734323
0.0741584	0.0742244
0.0737789	0.0758086
0.0735149	0.0755446
0.0685974	0.0717162
0.0683993	0.0707096
0.0698845	0.0730198
0.0709736	0.0710891
0.0738449	0.0684983
0.07	0.0705116
0.0675248	0.0769802
0.0731518	0.0744884
0.0715512	0.0710561
0.0734323	0.0691914
0.0737129	0.0652475
0.0753135	0.0672442
0.0723267	0.0657591
0.0689274	0.0620627
0.0659901	0.0608581
0.064802	0.0604785
0.0630198	0.060165
0.0620297	0.0578713
0.0594389	0.05467
0.0617657	0.0567822
0.0566502	0.0566337
0.059703	0.0542409
0.059769	0.0587789
0.0580693	0.0617327
0.0579208	0.0597525
0.0587459	0.0594059
0.0566007	0.0588944
0.0591089	0.0562046
0.0589274	0.0557756
0.0561551	0.0561551
0.0522772	0.0522772
0.0500495	0.0487624
0.0509736	0.0433663
0.0461716	0.0392574
0.0405611	0.0361221
0.0391749	0.0344059
0.0348185	0.030429
0.0319967	0.0293729
0.030099	0.024637
0.0292904	0.0183498
0.0272607	0.0153465
0.0229043	0.0134323
0.0172772	0.0111221
0.0142409	0.00991749
0.0144884	0.00877888
0.0101485	0.00681518
0.0090099	0.00468647
0.00940594	0.0040099
0.00754125	0.00349835
0.00455446	0.00143564
0.00320132	0.000841584
0.00316832	0.000841584
0.00135314	0.000825083
0.0010231	0.000511551
0.000660066	9.90099e-05
0.00019802	6.60066e-05
8.25083e-05	0.000132013
9.90099e-05	0.000115512
0.000165017	0
0	0
0	0
0	0
0	0
0	0
0	0
0	0
0	0
0	0
0	0
0	0
0	0
0	0
0	0
0	0
0	0
0	0
0	0
0	0
0	0
0	0
0	0
0	0
0	0
0	0
0	0
0	0
0	0
0	0
0	0
0	0
0	0
0	0
0	0
0	0
0	0
0	0
0	0
0	0
0	0
0	0
0	0
0	0
0	0
0	0
0	0
0	0
0	0
0	0
0	0
0	0
0	0
0	0
0	0
0	0
0	0
0	0
0	0
0	0
0	0
0	0
0	0
0	0
0	0
0	0
0	0
0	0
0	0
0	0
0	0
0	0
0	0
0	0
0	0
0	0
0	0
0	0
0	0
0	0
0	0
0	0
0	0
0	0
0	0
0	0
0	0
0	0
0	0
0	0
0	0
0	0
0	0
0	0
0	0
0	0
0	0
0	0
0	0
0	0
0	0
0	0
0	0
0	0
0	0
0	0
0	0
0	0
0	0
0	0
0	0
0	0
0	0
0	0
0	0
0	0
0	0
0	0
0	0
0	0
0	0
0	0
0	0
0	0
0	0
0	0
0	0
0	0
0	0
0	0
0	0
0	0
0	0
0	0
0	0
0	0
0	0
0	0
0	0
0	0
0	0
0	0
0	0
0	0
0	0
0	0
0	0
0	0
0	0
0	0
0	0
0	0
0	0
0	0
0	0
0	0
0	0
0	0
0	0
0	0
0	0
0	0
0	0
0	0
0	0
0	0
0	0
0	0
0	0
0	0
0	0
0	0
0	0
0	0
0	0
0	0
0	0
0	0
0	0
0	0
0	0
0	0
0	0
0	0
0	0
0	0
0	0
0	0
0	0
0	0
0	0
0	0
0	0
0	0
0	0
0	0
0	0
0	0
0	0
0	0
0	0
0	0
0	0
0	0
0	0
0	0
0	0
0	0
0	0
0	0
0	0
0	0
0	0
0	0
0	0
0	0
0	0
0	0
0	0
0	0
0	0
0	0
0	0
0	0
0	0
0	0
0	0
0	0
0	0
0	0
0	0
0	0
0	0
0	0
0	0
0	0
0	0
0	0
0	0
0	0
0	0
0	0
0	0
0	0
0	0
0	0
0	0
0	0
0	0
0	0
0	0
0	0
0	0
0	0
0	0
0	0
0	0
0	0
0	0
0	0
0	0
0	0
0	0
0	0
0	0
0	0
0	0
0	0
0	0
0	0
0	0
0	0
0	0
0	0
0	0
0	0
0	0
0	0
0	0
0	0
0	0
0	0
0	0
0	0
0	0
0	0
0	0
0	0
0	0
0	0
0	0
0	0
0	0
0	0
0	0
0	0
0	0
0	0
0	0

## Sheet: Figure 3e
visnet	dft
0	0
0	0
0	0
0	0
0	0
0	0
0	0
0	0
0	0
0	0
0	0
0	0
0	0
0	0
0	0
0	0
0	0
0	0
0	0
0	0
0	0
0	0
0	0
0	0
0	0
0	0
0	0
0	0
0	0
0	0
0	0
0	0
0	0
0	0
0	0
0	0
0	0
0	0
0	0
0	0
0	0
0	0
0	0
0	0
0	0
0	0
0	0
0	0
0	0
0	0
0	0
0	0
0	0
0	0
0	0
0	0
0	0
2.32964e-05	6.98893e-05
0.000341681	0.000698893
0.00272568	0.00482236
0.0169986	0.0269967
0.0701883	0.101091
0.204586	0.265649
0.373997	0.429932
0.450421	0.475182
0.459717	0.472293
0.463351	0.469742
0.439953	0.421343
0.344989	0.272401
0.192297	0.127152
0.0778606	0.0473228
0.0280489	0.0160241
0.008278	0.0045661
0.00262085	0.0014172
0.000663949	0.000430984
0.000174723	0.000229082
0.000543584	0.00131237
0.00439526	0.00882935
0.0210134	0.0361367
0.0658862	0.100004
0.1514	0.20252
0.285785	0.333279
0.46622	0.493263
0.622656	0.623176
0.689454	0.675535
0.648659	0.640885
0.534401	0.514879
0.388526	0.33901
0.235488	0.195496
0.123957	0.0946651
0.0513027	0.0382139
0.0171656	0.0120326
0.00533877	0.00341681
0.00117647	0.000819258
0.000279557	0.000112599
7.37721e-05	3.10619e-05
2.32964e-05	0
0	0
0	0
0	0
0	0
0	0
0	0
0	0
0	0
0	0
0	0
0	0
0	0
1.5531e-05	1.5531e-05
3.88274e-06	3.88274e-06
1.16482e-05	7.76548e-06
2.71792e-05	3.10619e-05
1.94137e-05	1.5531e-05
5.04756e-05	3.88274e-05
0.00024073	0.000264026
0.000656183	0.00092021
0.00210056	0.00267909
0.00500874	0.0066356
0.0117298	0.0151699
0.0254125	0.0336944
0.0492565	0.0654397
0.0907707	0.116929
0.151652	0.190037
0.231361	0.283665
0.328045	0.389497
0.42933	0.502155
0.531617	0.593221
0.611831	0.659006
0.661837	0.677263
0.663463	0.648266
0.624446	0.584139
0.548449	0.489338
0.448891	0.386061
0.350433	0.288196
0.259068	0.209602
0.186356	0.151427
0.141747	0.120066
0.119414	0.112607
0.124574	0.134832
0.163157	0.192324
0.234875	0.284916
0.336207	0.404213
0.464787	0.556405
0.612568	0.708332
0.753194	0.827847
0.844019	0.883095
0.873562	0.853745
0.811571	0.760027
0.704356	0.628775
0.568103	0.499037
0.451936	0.393128
0.358257	0.31425
0.291182	0.258948
0.244287	0.224485
0.210472	0.19505
0.187179	0.173663
0.168561	0.157938
0.156164	0.148154
0.148627	0.139235
0.143712	0.140144
0.146212	0.14535
0.15531	0.160773
0.172786	0.188433
0.201984	0.225385
0.234444	0.262559
0.269089	0.30424
0.304632	0.336144
0.325956	0.344772
0.334498	0.330786
0.314987	0.301988
0.282407	0.254564
0.238622	0.194867
0.185766	0.139845
0.130091	0.0923898
0.084504	0.0588391
0.0516871	0.0353291
0.0303786	0.0187109
0.0163813	0.0107746
0.00918657	0.00559891
0.0045661	0.00323044
0.00255484	0.00170841
0.00135508	0.00108717
0.000733838	0.000531936
0.000403805	0.000372743
0.000260144	0.000190254
7.37721e-05	7.76548e-05
5.04756e-05	2.71792e-05
1.5531e-05	2.32964e-05
3.88274e-05	8.54203e-05
0.000163075	0.000291206
0.000586294	0.0012153
0.00191031	0.00289652
0.0044768	0.0074005
0.0103786	0.0166919
0.0218443	0.0327276
0.0414288	0.0626014
0.0738381	0.106783
0.120027	0.168965
0.183751	0.250316
0.26344	0.344597
0.357612	0.44584
0.452495	0.537616
0.531279	0.603195
0.589874	0.634436
0.621611	0.631132
0.610973	0.580854
0.56219	0.509299
0.495216	0.417965
0.41046	0.326449
0.321305	0.236762
0.232751	0.155488
0.156071	0.0965832
0.0973908	0.0564085
0.0605902	0.0326733
0.0375578	0.0260726
0.0306931	0.0323626
0.03894	0.0498427
0.0561056	0.0755193
0.0832848	0.110173
0.119942	0.141922
0.155484	0.177795
0.190184	0.219033
0.234883	0.251745
0.265032	0.275675
0.283964	0.29343
0.291143	0.29774
0.289159	0.29496
0.289412	0.288989
0.279189	0.291023
0.277651	0.299825
0.285521	0.312518
0.302089	0.336494
0.315756	0.34735
0.329458	0.344158
0.329905	0.327901
0.317115	0.294871
0.294191	0.255748
0.258649	0.21562
0.223374	0.177344
0.18483	0.150006
0.155814	0.128099
0.13204	0.11397
0.116805	0.106053
0.109579	0.10495
0.106935	0.112708
0.112235	0.123518
0.122768	0.135962
0.13755	0.154044
0.160066	0.179445
0.181235	0.205366
0.212106	0.233446
0.237465	0.262551
0.263545	0.292114
0.288612	0.304531
0.303359	0.306034
0.302042	0.287288
0.280652	0.257368
0.249225	0.219033
0.213749	0.186608
0.180248	0.154463
0.15041	0.126539
0.12681	0.103708
0.104721	0.0822831
0.0853815	0.0663366
0.0704057	0.0570414
0.061588	0.0566686
0.0609163	0.0655135
0.0697884	0.0807261
0.0846632	0.102695
0.106589	0.13081
0.133477	0.158346
0.161844	0.190767
0.192083	0.22509
0.222831	0.252013
0.249862	0.280272
0.274467	0.30005
0.295116	0.311536
0.306752	0.310503
0.306966	0.302753
0.29635	0.286589
0.280349	0.265176
0.262675	0.244582
0.246566	0.225486
0.227082	0.217422
0.214921	0.214587
0.212398	0.218354
0.213974	0.226461
0.222935	0.237903
0.234401	0.245614
0.239977	0.252293
0.251656	0.259596
0.256467	0.25856
0.259643	0.25317
0.254067	0.248507
0.24542	0.23769
0.23491	0.225828
0.224201	0.216172
0.211706	0.203871
0.200303	0.199251
0.190402	0.191454
0.189606	0.18019
0.183988	0.165781
0.174642	0.145917
0.156735	0.121134
0.132693	0.0954533
0.103362	0.0782372
0.0817511	0.065463
0.0686585	0.0561833
0.0580975	0.0502349
0.0517647	0.0484683
0.0495787	0.0493535
0.0513065	0.0590021
0.0594797	0.0740905
0.0741138	0.0909532
0.0908328	0.110099
0.109719	0.126496
0.124333	0.138587
0.13649	0.14297
0.140373	0.139243
0.137014	0.131132
0.129435	0.117678
0.116405	0.103984
0.102718	0.0871365
0.0901068	0.073741
0.0750262	0.0620035
0.063677	0.0543079
0.0549097	0.0501417
0.0500097	0.0476956
0.0483091	0.0506271
0.0487323	0.0538226
0.0525102	0.0565715
0.0557368	0.0578179
0.0567657	0.0594021
0.0596506	0.060695
0.0599845	0.0608697
0.0608464	0.0607882
0.0610833	0.0620268
0.0617434	0.0627024
0.0615609	0.0644574
0.0643991	0.0705999
0.0675325	0.0787032
0.0743623	0.0906076
0.0837352	0.104768
0.0981169	0.121945
0.113625	0.140648
0.131714	0.158552
0.147956	0.172068
0.164523	0.182838
0.176603	0.190332
0.185809	0.188162
0.189109	0.185269
0.185331	0.176292
0.180175	0.168558
0.172134	0.156129
0.162462	0.147397
0.152891	0.139926
0.142547	0.133955
0.136144	0.131209
0.133489	0.134964
0.134094	0.139965
0.137006	0.145816
0.143141	0.154708
0.149225	0.162469
0.154983	0.166123
0.161161	0.167913
0.163475	0.162136
0.162679	0.149035
0.156005	0.134024
0.13995	0.113628
0.123355	0.0929955
0.103017	0.0718734
0.0817239	0.0526422
0.0635449	0.0384314
0.0469618	0.0264104
0.0339157	0.0184391
0.0237624	0.0113454
0.015663	0.00682974
0.0100097	0.00378956
0.00575034	0.00196467
0.00330421	0.00122695
0.00189089	0.000955154
0.00121918	0.000908561
0.0012153	0.00131625
0.00141332	0.00147156
0.00163852	0.00184042
0.00202679	0.00250049
0.00236459	0.00326539
0.00304795	0.00425937
0.00392157	0.00521064
0.00503203	0.00745098
0.0064803	0.00965638
0.00820423	0.0119123
0.0106504	0.0150417
0.0131004	0.0185323
0.0159192	0.0229586
0.0194914	0.0271481
0.0233741	0.0318928
0.0275209	0.0362104
0.031656	0.0406989
0.0366958	0.0446865
0.0384197	0.0475015
0.0436537	0.0504135
0.0469152	0.0514657
0.0490546	0.0496486
0.0497069	0.0476801
0.0486275	0.0458435
0.047816	0.0411376
0.0448961	0.0363774
0.0418327	0.0307863
0.0351815	0.025498
0.0301301	0.0206601
0.0251252	0.0160823
0.0202174	0.0119394
0.0160823	0.00931858
0.012518	0.00794021
0.00990487	0.00663949
0.00818482	0.00730344
0.0078975	0.00835566
0.00823141	0.0107863
0.00948942	0.013609
0.0120986	0.0187847
0.0156785	0.0238206
0.0199223	0.0292836
0.0253582	0.0382644
0.0312056	0.0451019
0.0379421	0.0528558
0.045331	0.0574995
0.0513182	0.0622287
0.0561871	0.0625238
0.0597127	0.06106
0.0605591	0.0569909
0.0585867	0.0515046
0.0550068	0.0436614
0.049734	0.0359309
0.0423801	0.0284372
0.0357795	0.02245
0.0293419	0.0171307
0.023013	0.0118385
0.0167463	0.00795574
0.0120248	0.00549408
0.00801786	0.00352553
0.00554067	0.00235682
0.00331586	0.00131625
0.00190254	0.000663949
0.00136284	0.00032615
0.000683362	0.000170841
0.000302854	5.43584e-05
0.000139779	1.5531e-05
6.98893e-05	2.32964e-05
2.71792e-05	1.16482e-05
3.88274e-06	0
0	0
0	0
0	0
0	0
0	0
0	0
0	0
0	0
0	0
0	0
0	0
0	0
0	0
0	0
0	0
0	0
0	0
0	0
0	0
0	0
0	0
0	0
0	0
0	0
0	0
0	0
0	0
0	0
0	0
0	0
0	0
0	0
0	0
0	0
0	0
0	0
0	0
0	0
0	0
0	0
0	0
0	0
0	0
0	0
0	0
0	0
0	0
0	0
0	0
0	0
0	0
0	0
0	0
0	0
0	0
0	0
0	0
0	0
0	0
0	0
0	0
0	0
0	0
0	0
0	0
0	0
0	0
0	0
0	0
0	0
0	0
0	0
0	0
0	0
0	0
0	0
0	0
0	0
0	0
0	0
0	0
0	0
0	0
0	0
0	0
0	0
0	0
0	0
0	0
0	0
0	0
0	0
0	0
0	0
0	0
0	0
0	0
0	0
0	0
0	0
0	0
0	0
0	0
0	0
0	0
0	0
0	0
0	0
0	0
0	0
0	0
0	0
0	0
0	0
0	0
0	0
0	0
0	0
0	0
0	0
0	0
0	0
0	0
0	0
0	0
0	0
0	0
0	0
0	0
0	0
0	0
0	0
0	0
0	0
0	0
0	0
0	0
0	0
0	0
0	0
0	0
0	0
0	0
0	0
0	0
0	0
0	0
0	0

## Sheet: Figure 3f
visnet	dft
0	0
0	0
0	0
0	0
0	0
0	0
0	0
0	0
0	0
0	0
0	0
0	0
0	0
0	0
0	0
0	0
0	0
0	0
0	0
0	0
0	0
0	0
0	0
0	0
0	0
0	0
0	0
0	0
0	0
0	0
0	0
0	0
0	0
0	0
0	0
0	0
0	0
0	0
0	0
0	0
0	0
0	0
0	0
0	0
0	0
0	0
0	0
0	0
0	0
0	0
0	0
0	9.90099e-06
3.9604e-05	0.000163366
0.000371287	0.00156931
0.00343564	0.00842574
0.0181931	0.0331139
0.0648614	0.103223
0.145767	0.196267
0.20447	0.216936
0.205252	0.205139
0.186144	0.151728
0.154827	0.129787
0.179941	0.178391
0.218436	0.240822
0.323025	0.376317
0.404054	0.417614
0.345515	0.301713
0.235906	0.209475
0.170396	0.142005
0.0921337	0.0640198
0.0380644	0.0405693
0.0369307	0.0775149
0.086802	0.147188
0.147485	0.147248
0.135144	0.075797
0.0708861	0.0254752
0.0256485	0.0119554
0.0172277	0.0297178
0.0470446	0.088495
0.119455	0.18347
0.233703	0.299099
0.391188	0.461223
0.572312	0.619792
0.69553	0.692698
0.693881	0.641054
0.57303	0.486545
0.398856	0.332847
0.251119	0.215277
0.159955	0.139673
0.112406	0.0948564
0.0825644	0.0698762
0.0627426	0.0574109
0.0455545	0.0433168
0.029396	0.0271931
0.0168218	0.0134307
0.00981683	0.00659406
0.0064901	0.00373267
0.0040297	0.00283168
0.00334653	0.00238119
0.00383663	0.0029505
0.00450495	0.00335644
0.00549505	0.00422772
0.00651485	0.00612871
0.00799505	0.00907921
0.0117624	0.0138366
0.0182624	0.0215446
0.0278416	0.0312624
0.0417921	0.0429802
0.0560594	0.0576188
0.0727525	0.0720644
0.0905396	0.0861881
0.104045	0.097
0.110054	0.0992475
0.109564	0.100762
0.104376	0.0990149
0.101807	0.0951584
0.0942475	0.087797
0.0864208	0.081896
0.0782871	0.0757327
0.0718168	0.0717921
0.0693267	0.073396
0.0765396	0.0866683
0.0977277	0.115213
0.136911	0.160995
0.186495	0.219139
0.247525	0.291104
0.316926	0.360104
0.374901	0.413787
0.422718	0.459327
0.458995	0.484475
0.464391	0.484262
0.452738	0.467752
0.420282	0.437812
0.376228	0.388634
0.339733	0.33054
0.30798	0.276802
0.273688	0.24003
0.256361	0.225416
0.255337	0.239906
0.280584	0.288842
0.33646	0.368183
0.422663	0.482797
0.535614	0.600609
0.650455	0.70445
0.747035	0.792406
0.797797	0.819569
0.820906	0.797485
0.775594	0.733718
0.702708	0.642257
0.605035	0.548223
0.507416	0.460208
0.416733	0.385787
0.345837	0.326411
0.29251	0.27701
0.251634	0.244495
0.219861	0.21297
0.195139	0.19553
0.17947	0.181421
0.168782	0.168901
0.161921	0.164064
0.158891	0.159668
0.163238	0.158921
0.170104	0.16604
0.180351	0.172233
0.186649	0.177856
0.197153	0.193757
0.207178	0.212045
0.221297	0.224119
0.234168	0.231886
0.235396	0.226847
0.227252	0.208817
0.210163	0.190144
0.185837	0.162441
0.161124	0.144198
0.142	0.133188
0.130307	0.119119
0.11755	0.118594
0.115901	0.121812
0.109114	0.117416
0.102262	0.110782
0.0970792	0.105673
0.0920495	0.0992673
0.0876089	0.0938465
0.0869406	0.0955891
0.0875099	0.0957723
0.0916832	0.102252
0.102401	0.112891
0.112015	0.119495
0.121297	0.125173
0.126267	0.127594
0.127089	0.124891
0.121426	0.117995
0.113089	0.106351
0.101866	0.0917129
0.0904554	0.0833317
0.083005	0.0818465
0.0842079	0.091297
0.096099	0.114238
0.122149	0.15849
0.167757	0.221446
0.229743	0.298248
0.306342	0.378757
0.372955	0.435906
0.426569	0.473262
0.460361	0.476668
0.461782	0.456579
0.4415	0.403361
0.39196	0.335218
0.330391	0.264223
0.26297	0.203757
0.201812	0.163663
0.161114	0.139713
0.138327	0.138109
0.134109	0.150124
0.14751	0.170139
0.164099	0.200475
0.191941	0.229861
0.223371	0.257262
0.25502	0.27454
0.278198	0.277629
0.293936	0.281842
0.304173	0.274292
0.30603	0.267475
0.297713	0.266193
0.301158	0.278168
0.300832	0.292639
0.311614	0.303272
0.311144	0.306094
0.309901	0.309223
0.310391	0.315193
0.30705	0.317866
0.310307	0.318005
0.307144	0.314554
0.303173	0.301802
0.292629	0.280178
0.270752	0.249441
0.241574	0.218599
0.20955	0.190757
0.179366	0.162594
0.152787	0.137416
0.131599	0.113965
0.112906	0.0966188
0.098302	0.0864208
0.0888861	0.0818663
0.0837574	0.080495
0.0865792	0.0887475
0.0946485	0.106277
0.109094	0.12795
0.12695	0.151163
0.145886	0.166228
0.170129	0.174158
0.182792	0.179347
0.185678	0.191079
0.195792	0.215787
0.214431	0.244624
0.243371	0.275827
0.270891	0.298995
0.294896	0.314223
0.308777	0.316901
0.307683	0.300406
0.295916	0.277866
0.278307	0.252025
0.250579	0.225896
0.225188	0.198168
0.201079	0.178639
0.179431	0.163728
0.165757	0.15447
0.159347	0.150292
0.161228	0.155267
0.162104	0.16345
0.167653	0.17497
0.181406	0.190995
0.194411	0.203713
0.209876	0.218109
0.221064	0.228173
0.229644	0.23399
0.236748	0.239931
0.238322	0.241317
0.232847	0.235386
0.222505	0.228946
0.212163	0.218277
0.202327	0.211673
0.194208	0.200891
0.185678	0.197233
0.177941	0.19351
0.177837	0.196965
0.18003	0.196708
0.186079	0.200233
0.190406	0.202213
0.197134	0.195401
0.197312	0.189228
0.189955	0.176757
0.184322	0.167733
0.171554	0.154802
0.162946	0.147678
0.155545	0.142693
0.153327	0.138975
0.147703	0.137292
0.144054	0.134297
0.140455	0.130158
0.136797	0.126624
0.131084	0.123455
0.126064	0.117168
0.119777	0.117688
0.115337	0.115678
0.11296	0.11397
0.110822	0.115876
0.111257	0.113807
0.10948	0.112025
0.10946	0.107351
0.109371	0.113411
0.111738	0.123178
0.114381	0.127252
0.122639	0.133361
0.128124	0.129624
0.130505	0.125054
0.128649	0.113777
0.121233	0.103178
0.108658	0.0966436
0.100317	0.0900693
0.0921881	0.0869059
0.0863168	0.0803119
0.0815842	0.0746881
0.0748317	0.0679802
0.0718713	0.0648663
0.0655495	0.0605149
0.0610396	0.059505
0.0587129	0.0612327
0.0600693	0.0649059
0.0631337	0.0717574
0.0694604	0.0785446
0.0755446	0.0851139
0.0825693	0.093797
0.0930941	0.0996485
0.100955	0.104094
0.10495	0.110104
0.108213	0.115569
0.113193	0.121079
0.11904	0.127931
0.122312	0.136386
0.127693	0.145649
0.135911	0.156569
0.144718	0.162515
0.148817	0.165718
0.151505	0.162109
0.154233	0.15253
0.149025	0.139569
0.138356	0.126302
0.129446	0.110936
0.116505	0.0927723
0.102683	0.0815396
0.0914802	0.0700545
0.0802574	0.0623861
0.0685941	0.0541337
0.0616535	0.050297
0.0555297	0.0470842
0.0494356	0.044104
0.0479059	0.0407327
0.0453614	0.0377079
0.0435297	0.0362277
0.0405842	0.0352129
0.0389257	0.0358069
0.0383317	0.0363366
0.0399208	0.0367723
0.0405594	0.0400743
0.040505	0.0409802
0.0416634	0.043005
0.0428564	0.0474406
0.0446436	0.0517772
0.0493317	0.052505
0.0500594	0.0523564
0.0502475	0.0508911
0.0494554	0.0450743
0.0468911	0.0394851
0.0418713	0.033302
0.0376683	0.0277129
0.0303416	0.0235
0.0258416	0.0200792
0.0235495	0.0187525
0.0207228	0.0182921
0.019599	0.0186436
0.0190248	0.0196634
0.0203762	0.0216782
0.0213218	0.0235297
0.022495	0.0258713
0.0255891	0.027698
0.026901	0.0293366
0.0287475	0.030401
0.0304406	0.0327673
0.0306188	0.0304208
0.0291485	0.0291634
0.0283713	0.0266386
0.0264604	0.0246188
0.0249307	0.0224604
0.0229604	0.0189208
0.0193812	0.0172376
0.0177228	0.0153069
0.0156238	0.0141584
0.0139653	0.0130842
0.0131634	0.0128465
0.0118663	0.013302
0.0124356	0.0140693
0.0124653	0.0157822
0.0133911	0.0171386
0.0154703	0.0203267
0.0169703	0.0224208
0.019302	0.0246485
0.0222079	0.0268861
0.0240644	0.0279406
0.0264257	0.0291188
0.0286287	0.0289703
0.0290594	0.0293564
0.0295891	0.0264406
0.0295842	0.0248515
0.028505	0.0223663
0.0255149	0.0196386
0.0228218	0.0164901
0.0204109	0.0148168
0.0170743	0.0127079
0.0156535	0.010698
0.0129604	0.00790099
0.0102673	0.00668812
0.00825248	0.00526238
0.00592079	0.00409406
0.00473267	0.0039802
0.00397525	0.0030297
0.00329208	0.00227228
0.00224257	0.00151485
0.00148515	0.00124257
0.00136634	0.00104455
0.00099505	0.000846535
0.000886139	0.000663366
0.000589109	0.000321782
0.00030198	0.000242574
0.000272277	0.000217822
0.000252475	9.90099e-05
9.40594e-05	5.94059e-05
6.43564e-05	5.94059e-05
5.94059e-05	2.47525e-05
4.9505e-06	0
4.9505e-06	4.9505e-06
0	0
1.48515e-05	1.48515e-05
0	0
0	0
0	0
0	0
0	0
0	0
0	0
0	0
0	0
0	0
0	0
0	0
0	0
0	0
0	0
0	0
0	0
0	0
0	0
0	0
0	0
0	0
0	0
0	0
0	0
0	0
0	0
0	0
0	0
0	0
0	0
0	0
0	0
0	0
0	0
0	0
0	0
0	0
0	0
0	0
0	0
0	0
0	0
0	0
0	0
0	0
0	0
0	0
0	0
0	0
0	0
0	0
0	0
0	0
0	0
0	0
0	0
0	0
0	0
0	0
0	0
0	0
0	0
0	0
0	0
0	0
0	0
0	0
0	0
0	0
0	0
0	0
0	0
0	0
0	0
0	0
0	0
0	0
0	0
0	0
0	0
0	0
0	0
0	0
0	0
0	0
0	0
0	0
0	0
0	0
0	0
0	0
0	0
0	0
0	0
0	0
0	0
0	0
0	0
0	0
0	0
0	0
0	0
0	0
0	0
0	0
0	0
0	0
0	0
0	0
0	0
0	0
0	0
0	0
0	0
0	0
0	0
0	0
0	0
0	0
0	0
0	0
0	0
0	0
0	0
0	0
0	0
0	0
0	0
0	0
0	0
0	0
0	0
0	0
0	0
0	0
0	0
0	0
0	0
0	0
0	0
0	0
0	0
0	0
0	0
0	0
0	0
0	0
0	0
0	0
0	0
0	0
0	0
0	0
0	0
0	0
0	0

## Sheet: Figure 3g
visnet	dft
0	0
0	0
0	0
0	0
0	0
0	0
0	0
0	0
0	0
0	0
0	0
0	0
0	0
0	0
0	0
0	0
0	0
0	0
0	0
0	0
0	0
0	0
0	0
0	0
0	0
0	0
0	0
0	0
0	0
0	0
0	0
0	0
0	0
0	0
0	0
0	0
0	0
0	0
0	0
0	0
0	0
0	0
0	0
0	0
0	0
0	0
0	0
0	0
0	0
0	0
0	0
0	0
0	0
0	0
0	0
0	0
0	0
5.09194e-05	0.0001471
0.000520509	0.00100707
0.00373975	0.00630269
0.0228967	0.0355134
0.101443	0.137516
0.250444	0.318789
0.474653	0.556096
0.652317	0.708136
0.738342	0.759921
0.714829	0.70624
0.630365	0.583349
0.462535	0.384532
0.282184	0.223536
0.151021	0.100453
0.0592023	0.0346874
0.019157	0.010959
0.00559547	0.00307779
0.00156153	0.000837341
0.000407355	0.000220651
0.000220651	0.000220651
0.00167468	0.0015389
0.0115191	0.014297
0.0463649	0.0589477
0.128566	0.163225
0.263378	0.326139
0.44073	0.51269
0.573109	0.622207
0.615225	0.613511
0.5249	0.48615
0.388181	0.332702
0.261369	0.202897
0.173245	0.133001
0.130365	0.110529
0.112758	0.105313
0.0903197	0.0889052
0.0674569	0.0653975
0.0519491	0.0501273
0.0448883	0.0428854
0.0428289	0.0414936
0.0347496	0.0358868
0.0311231	0.0333126
0.0357793	0.0406733
0.0484696	0.0531655
0.0629533	0.0708685
0.0799604	0.088843
0.0958982	0.104702
0.111332	0.119208
0.124322	0.130614
0.132079	0.141052
0.14004	0.14572
0.138586	0.138201
0.131734	0.132837
0.122116	0.118982
0.110082	0.104487
0.0950156	0.0860877
0.0763791	0.0677171
0.0606563	0.0522942
0.046976	0.0350552
0.0341047	0.0237907
0.0241188	0.0183423
0.0218614	0.0190778
0.026331	0.0272645
0.0394965	0.0444583
0.064	0.0751457
0.0997511	0.118653
0.151977	0.180481
0.219627	0.257064
0.297709	0.34219
0.384792	0.43411
0.476322	0.524713
0.553737	0.601788
0.613528	0.654076
0.654025	0.676238
0.658642	0.662806
0.636458	0.630037
0.597805	0.570512
0.526636	0.488832
0.452385	0.412124
0.380832	0.33785
0.317488	0.276419
0.262959	0.234048
0.230665	0.214897
0.225539	0.225533
0.245256	0.267066
0.295847	0.338851
0.379038	0.433228
0.463378	0.514874
0.541347	0.587468
0.594608	0.61475
0.604537	0.600164
0.579938	0.558184
0.534042	0.49961
0.467989	0.435423
0.405018	0.37695
0.35613	0.332192
0.319728	0.307864
0.296164	0.288322
0.275474	0.269861
0.260272	0.261414
0.251061	0.249194
0.237929	0.236294
0.229771	0.229228
0.223231	0.223938
0.21897	0.225505
0.228164	0.234122
0.238829	0.255536
0.253058	0.274642
0.275542	0.29527
0.295853	0.302586
0.309335	0.309341
0.310195	0.306093
0.304458	0.302337
0.298393	0.285946
0.276702	0.267513
0.256243	0.244945
0.233714	0.217188
0.20486	0.184645
0.179134	0.153001
0.151864	0.126902
0.130388	0.11153
0.112741	0.0970127
0.100724	0.093058
0.0940255	0.087983
0.0893013	0.0862744
0.0866421	0.0828175
0.0851938	0.0789533
0.0794342	0.075785
0.0782857	0.077239
0.0766959	0.0754399
0.0770071	0.0757001
0.0769505	0.0743253
0.0748232	0.0738274
0.0744611	0.0741839
0.0743762	0.0754003
0.077918	0.0792532
0.0817935	0.0854371
0.0872815	0.0944837
0.0990891	0.113867
0.119378	0.14744
0.154744	0.191785
0.202495	0.253041
0.268741	0.330325
0.343542	0.409726
0.421347	0.49402
0.497035	0.5671
0.571129	0.63041
0.619587	0.664424
0.648707	0.664724
0.642885	0.630818
0.614371	0.567598
0.547151	0.488656
0.478031	0.402812
0.394303	0.312956
0.312379	0.24142
0.239779	0.180356
0.180147	0.129692
0.134246	0.0979519
0.101629	0.079604
0.0808147	0.0657539
0.0675757	0.0582122
0.0604187	0.057454
0.0588685	0.0573748
0.0606393	0.0628628
0.0668119	0.0714003
0.0759208	0.0832023
0.0906195	0.104407
0.113969	0.13518
0.136334	0.166818
0.172204	0.209907
0.20817	0.251146
0.246835	0.287813
0.285709	0.327304
0.322467	0.355078
0.352175	0.37897
0.37355	0.391876
0.38585	0.390223
0.384781	0.370823
0.370405	0.339151
0.339016	0.299932
0.297567	0.260074
0.254631	0.214433
0.212645	0.173731
0.173579	0.142897
0.141426	0.115157
0.117488	0.0988062
0.102987	0.090116
0.0924413	0.085454
0.0864385	0.0856917
0.0858784	0.0884639
0.0882093	0.0957341
0.0955021	0.106438
0.105624	0.120017
0.119898	0.134116
0.135202	0.152945
0.153341	0.175451
0.1714	0.196611
0.192153	0.219406
0.21144	0.236062
0.229182	0.251536
0.242003	0.257064
0.251361	0.260764
0.254857	0.260894
0.254512	0.256492
0.252419	0.250925
0.247615	0.242421
0.244272	0.233839
0.239287	0.213963
0.225109	0.195644
0.207949	0.174642
0.184979	0.159327
0.166676	0.148402
0.154065	0.144577
0.15002	0.142274
0.145392	0.143146
0.144651	0.149233
0.149409	0.15527
0.154472	0.16503
0.164407	0.173494
0.169765	0.184577
0.182823	0.191202
0.192057	0.196136
0.197364	0.20056
0.198054	0.203434
0.198959	0.202286
0.198789	0.201007
0.196775	0.198173
0.195066	0.197052
0.188798	0.189912
0.186042	0.186806
0.180594	0.18374
0.177805	0.180051
0.175321	0.180198
0.177584	0.187383
0.180656	0.191151
0.188571	0.193782
0.194942	0.198552
0.196815	0.206772
0.204871	0.212209
0.211321	0.213182
0.21312	0.209279
0.210512	0.198885
0.201958	0.190574
0.191298	0.171576
0.176758	0.155757
0.160713	0.139949
0.143604	0.123253
0.127123	0.107219
0.111847	0.0933409
0.0991627	0.08086
0.084447	0.0726506
0.0745347	0.0640226
0.0668458	0.0576351
0.059819	0.0536068
0.0553777	0.0508289
0.0520849	0.0491089
0.0505686	0.0482037
0.0494484	0.0501782
0.0497765	0.0547214
0.0523225	0.0588628
0.0570071	0.0641358
0.0616747	0.0686337
0.0660198	0.0733465
0.0699293	0.0775446
0.075338	0.0819745
0.0796888	0.0868798
0.0852334	0.0945856
0.0900651	0.0998076
0.0979293	0.105494
0.102976	0.109352
0.107338	0.111202
0.109494	0.108204
0.111259	0.107972
0.109511	0.104198
0.105182	0.100905
0.102105	0.0944158
0.0956549	0.0873324
0.0887412	0.0818784
0.0840509	0.0754682
0.0781839	0.071819
0.0721754	0.065901
0.0666704	0.0608826
0.0616294	0.0562942
0.0573579	0.0524413
0.0536351	0.0509477
0.0504272	0.0476775
0.0491994	0.0485714
0.0467157	0.0481301
0.0469703	0.0501839
0.0481414	0.0510438
0.0483904	0.0523678
0.0503423	0.0548628
0.0511117	0.0576407
0.0536181	0.059389
0.0548685	0.0627496
0.0589533	0.0633324
0.0607638	0.0663989
0.0617652	0.0640962
0.0625403	0.0641867
0.062314	0.0644639
0.0630665	0.065884
0.0645601	0.0640679
0.0650354	0.0612956
0.0616181	0.0591909
0.060843	0.055785
0.058942	0.0503762
0.0554851	0.0485488
0.0517115	0.0439491
0.0467666	0.0395304
0.0431909	0.0356888
0.0403564	0.0302687
0.0361414	0.0259463
0.030744	0.0223083
0.0265516	0.0188628
0.0222348	0.0159434
0.0194342	0.0125997
0.0157567	0.0102178
0.0129618	0.00782461
0.010761	0.00608204
0.00808487	0.00409052
0.00574257	0.0030495
0.00421499	0.00207638
0.00280057	0.00123904
0.00192362	0.000876945
0.00128996	0.000611033
0.000899576	0.000548798
0.000594059	0.000254597
0.000452617	0.000192362
0.000316832	0.000107496
0.000135785	0.000118812
0.000107496	5.65771e-05
0.000101839	3.39463e-05
7.92079e-05	1.69731e-05
1.13154e-05	5.65771e-06
1.69731e-05	0
0	0
0	0
0	0
0	0
0	0
0	0
0	0
0	0
0	0
0	0
0	0
0	0
0	0
0	0
0	0
0	0
0	0
0	0
0	0
0	0
0	0
0	0
0	0
0	0
0	0
0	0
0	0
0	0
0	0
0	0
0	0
0	0
0	0
0	0
0	0
0	0
0	0
0	0
0	0
0	0
0	0
0	0
0	0
0	0
0	0
0	0
0	0
0	0
0	0
0	0
0	0
0	0
0	0
0	0
0	0
0	0
0	0
0	0
0	0
0	0
0	0
0	0
0	0
0	0
0	0
0	0
0	0
0	0
0	0
0	0
0	0
0	0
0	0
0	0
0	0
0	0
0	0
0	0
0	0
0	0
0	0
0	0
0	0
0	0
0	0
0	0
0	0
0	0
0	0
0	0
0	0
0	0
0	0
0	0
0	0
0	0
0	0
0	0
0	0
0	0
0	0
0	0
0	0
0	0
0	0
0	0
0	0
0	0
0	0
0	0
0	0
0	0
0	0
0	0
0	0
0	0
0	0
0	0
0	0
0	0
0	0
0	0
0	0
0	0
0	0
0	0
0	0
0	0
0	0
0	0
0	0
0	0
0	0
0	0
0	0
0	0
0	0
0	0
0	0
0	0
0	0
0	0
0	0
0	0
0	0
0	0
0	0
0	0
0	0
0	0
0	0
0	0
0	0
0	0
0	0
0	0
0	0
0	0
0	0
0	0
0	0
0	0
0	0
0	0
0	0
0	0
0	0
0	0
0	0
0	0
0	0
0	0
0	0
0	0
0	0
0	0
0	0
0	0
0	0
0	0
0	0
0	0
0	0
0	0
0	0
0	0
0	0
0	0
0	0
0	0
0	0
0	0
0	0
0	0
0	0
0	0
0	0
0	0
0	0
0	0
0	0
0	0
0	0
0	0
0	0
0	0
0	0
0	0
0	0

## Sheet: Figure 3h
visnet	dft
0	0
0	0
0	0
0	0
0	0
0	0
0	0
0	0
0	0
0	0
0	0
0	0
0	0
0	0
0	0
0	0
0	0
0	0
0	0
0	0
0	0
0	0
0	0
0	0
0	0
0	0
0	0
0	0
0	0
0	0
0	0
0	0
0	0
0	0
0	0
0	0
0	0
0	0
0	0
0	0
0	0
0	0
0	0
0	0
0	0
0	0
0	0
0	0
0	0
0	0
0	0
0	0
0	0
0	0
5.40054e-05	0.000153015
0.000720072	0.00190819
0.00833483	0.0123762
0.0333123	0.0491719
0.102799	0.135194
0.21541	0.267813
0.379622	0.425257
0.523006	0.575815
0.559721	0.515113
0.403672	0.362925
0.278344	0.250549
0.205455	0.196229
0.190801	0.200324
0.210864	0.23568
0.240729	0.238866
0.20126	0.156391
0.115248	0.1627
0.211656	0.403636
0.427399	0.512133
0.48829	0.449451
0.392781	0.226832
0.195995	0.0594329
0.0581728	0.0244914
0.0429523	0.0614851
0.110603	0.174473
0.260756	0.333618
0.444149	0.497273
0.539433	0.585455
0.57775	0.595626
0.571692	0.55793
0.542817	0.544986
0.517327	0.501755
0.469991	0.42865
0.410576	0.346796
0.330882	0.249784
0.25117	0.181485
0.173258	0.129271
0.111377	0.099613
0.0622862	0.0708911
0.030045	0.0432853
0.0121512	0.0250405
0.0040324	0.0116562
0.00157516	0.0050045
0.000405041	0.00159316
0.000162016	0.00070207
5.40054e-05	0.000279028
0	0
0	0
0	0
0	0
0	0
0	0
0	0
5.40054e-05	2.70027e-05
0.000216022	0.00049505
0.000936094	0.000945095
0.00186319	0.00222322
0.00438344	0.00570657
0.0089919	0.0126193
0.0177228	0.0231143
0.0310261	0.0406301
0.0523402	0.069577
0.0854905	0.10919
0.125194	0.159559
0.177705	0.222178
0.235167	0.282529
0.293006	0.341953
0.348848	0.396913
0.408668	0.453177
0.45613	0.501629
0.50721	0.54486
0.54468	0.569874
0.57622	0.570432
0.57117	0.545743
0.54676	0.50099
0.500585	0.438722
0.441215	0.373087
0.377255	0.325014
0.324617	0.31279
0.304923	0.338641
0.327147	0.412718
0.388029	0.50297
0.48063	0.587642
0.579505	0.647849
0.65495	0.702088
0.711998	0.731827
0.762961	0.74973
0.802808	0.749712
0.819334	0.764185
0.820405	0.789613
0.821359	0.827633
0.821395	0.833879
0.805005	0.827687
0.777525	0.791224
0.709703	0.711755
0.631269	0.618434
0.541557	0.534068
0.469928	0.456841
0.425734	0.377984
0.374761	0.305986
0.325149	0.253357
0.278533	0.218425
0.241287	0.194122
0.214518	0.180792
0.208434	0.175158
0.194203	0.176094
0.193825	0.187102
0.193366	0.198695
0.193015	0.210198
0.198713	0.220747
0.208371	0.223465
0.207336	0.228101
0.218578	0.238821
0.233105	0.252547
0.247831	0.255212
0.259469	0.242007
0.266211	0.223249
0.239226	0.185977
0.201944	0.158722
0.168794	0.132385
0.133753	0.108965
0.0979568	0.0847975
0.0664626	0.0586049
0.0432763	0.0373087
0.0220342	0.0189829
0.0119532	0.00838884
0.00523852	0.00345635
0.00277228	0.00283528
0.00223222	0.00282628
0.00282628	0.00417642
0.00477948	0.00918992
0.00954095	0.0186679
0.019901	0.0349145
0.0361026	0.0588749
0.0594059	0.0884698
0.0935104	0.135275
0.135482	0.189352
0.190252	0.248758
0.249568	0.296472
0.302754	0.339973
0.341107	0.366427
0.369541	0.375608
0.384374	0.375626
0.38486	0.367957
0.387039	0.369865
0.38865	0.374905
0.393339	0.383816
0.402718	0.395896
0.414536	0.408407
0.416976	0.409208
0.413582	0.404302
0.393141	0.376085
0.359334	0.341701
0.318668	0.320369
0.288263	0.314671
0.28036	0.334599
0.285923	0.366976
0.313744	0.413402
0.347534	0.457795
0.381692	0.482385
0.420468	0.478848
0.431773	0.427318
0.4318	0.352304
0.400711	0.274356
0.352331	0.225797
0.295293	0.194131
0.247048	0.178254
0.211332	0.187201
0.205158	0.207588
0.205365	0.231098
0.219919	0.249829
0.242295	0.258218
0.249955	0.256949
0.250351	0.247102
0.246085	0.229334
0.233276	0.215356
0.218182	0.196922
0.200351	0.175851
0.185284	0.164491
0.170675	0.15946
0.16153	0.160108
0.160585	0.177282
0.170072	0.194284
0.185149	0.230324
0.203735	0.273582
0.233987	0.322961
0.27667	0.342952
0.32063	0.341476
0.348821	0.331818
0.358587	0.297894
0.335428	0.257012
0.30378	0.229424
0.263951	0.20604
0.231161	0.187543
0.203753	0.170396
0.175518	0.150063
0.156697	0.136616
0.140648	0.126976
0.130954	0.124761
0.127048	0.124149
0.128299	0.126697
0.125959	0.132502
0.12829	0.138002
0.130261	0.14586
0.131278	0.149721
0.132664	0.149595
0.134581	0.150846
0.137129	0.145572
0.133735	0.142421
0.130999	0.138902
0.12982	0.137102
0.129523	0.13622
0.128794	0.134473
0.127885	0.145392
0.133312	0.151935
0.136886	0.159991
0.139082	0.169415
0.141989	0.171962
0.147966	0.168569
0.152385	0.157102
0.154707	0.134149
0.150657	0.105185
0.136274	0.0845005
0.117363	0.0689289
0.099703	0.0556166
0.0818632	0.0485509
0.0706751	0.0464176
0.0630423	0.0484158
0.0577408	0.0542034
0.0571917	0.0626733
0.0628263	0.0707471
0.0690279	0.0764536
0.0737354	0.0825113
0.0772547	0.0830513
0.080342	0.0838074
0.079523	0.0815662
0.0775158	0.0744284
0.0718992	0.0664176
0.0662016	0.0613951
0.0578578	0.0580018
0.0544014	0.060144
0.0527093	0.0707021
0.0591449	0.0839604
0.0661116	0.0972367
0.0779298	0.10982
0.0938074	0.116238
0.106661	0.120063
0.115329	0.116373
0.121818	0.113672
0.120513	0.105833
0.120855	0.099586
0.116094	0.0936904
0.11162	0.0906391
0.103105	0.0821512
0.0973807	0.0756706
0.0870657	0.0675158
0.079964	0.0578308
0.0690279	0.0476058
0.0583888	0.040108
0.0460936	0.0333753
0.0360036	0.029649
0.0291899	0.0241134
0.0219712	0.0178848
0.0151035	0.0135464
0.010027	0.00875788
0.00654365	0.00459046
0.00343834	0.00173717
0.00168317	0.000909091
0.000639064	0.000180018
0.00019802	3.60036e-05
2.70027e-05	1.80018e-05
0	0
0	0
0	0
0	0
0	0
0	0
0	0
0	0
0	0
0	0
0	0
0	0
0	0
0	0
0	0
0	0
0	0
0	0
0	0
0	0
0	0
0	0
0	0
0	0
0	0
0	0
0	0
0	0
0	0
0	0
0	0
0	0
0	0
0	0
0	0
0	0
0	0
0	0
0	0
0	0
0	0
0	0
0	0
0	0
0	0
0	0
0	0
0	0
0	0
0	0
0	0
0	0
0	0
0	0
0	0
0	0
0	0
0	0
0	0
0	0
0	0
0	0
0	0
0	0
0	0
0	0
0	0
0	0
0	0
0	0
0	0
0	0
0	0
0	0
0	0
0	0
0	0
0	0
0	0
0	0
0	0
0	0
0	0
0	0
0	0
0	0
0	0
0	0
0	0
0	0
0	0
0	0
0	0
0	0
0	0
0	0
0	0
0	0
0	0
0	0
0	0
0	0
0	0
0	0
0	0
0	0
0	0
0	0
0	0
0	0
0	0
0	0
0	0
0	0
0	0
0	0
0	0
0	0
0	0
0	0
0	0
0	0
0	0
0	0
0	0
0	0
0	0
0	0
0	0
0	0
0	0
0	0
0	0
0	0
0	0
0	0
0	0
0	0
0	0
0	0
0	0
0	0
0	0
0	0
0	0
0	0
0	0
0	0
0	0
0	0
0	0
0	0
0	0
0	0
0	0
0	0
0	0
0	0
0	0
0	0
0	0
0	0
0	0
0	0
0	0
0	0
0	0
0	0
0	0
0	0
0	0
0	0
0	0
0	0
0	0
0	0
0	0
0	0
0	0
0	0
0	0
0	0
0	0
0	0
0	0
0	0
0	0
0	0
0	0
0	0
0	0
0	0
0	0
0	0
0	0
0	0
0	0
0	0
0	0
0	0
0	0
0	0
0	0
0	0
0	0
0	0
0	0
0	0
0	0
0	0
0	0
0	0
0	0
0	0
0	0
0	0
0	0
0	0
0	0
0	0
0	0
0	0
0	0
0	0
0	0
0	0
0	0
0	0
0	0
0	0
0	0
0	0
0	0
0	0
0	0
0	0
0	0
0	0
0	0
0	0
0	0
0	0
0	0
0	0
0	0
0	0
0	0
0	0
0	0
0	0
0	0
0	0
0	0
0	0
0	0
0	0
0	0
0	0
0	0
0	0
0	0
0	0
0	0
0	0
0	0
0	0
0	0
0	0
0	0
0	0
0	0
0	0
0	0
0	0
0	0

## Sheet: Figure 4b
	ViSNet	ET	PaiNN	GemNet-OC	NequIP	Allegro	MACE	MM
Sample 1 MAE	9.52	8.47	7.47	20.5	19.9	15.3	18.55	11.8
Sample 2 MAE	0.48	2.43	0.91	7.55	0.98	3.32	13.51	45.65
Sample 3 MAE	0.097	2.61	1.01	0.47	0.87	4.17	4.51	36.92
Sample 4 MAE	0.06	0.26	0.71	2.22	0.75	3.99	3.78	38.91
Sample 5 MAE	7.07	11.4	8.91	34.6	21.8	22.5	26.84	65.4
Sample 6 MAE	0.37	0.42	1.6	0.84	2.02	0.41	2.16	26.73

## Sheet: Figure 4c
Time (0.1ps)	RMSD 1	RMSD 2	RMSD 3	RMSD 4	RMSD 5	RMSD 6	RMSD 7	RMSD 8	RMSD 9	RMSD 10
1	0.098	0.084	0.076	0.082	0.078	0.08	0.074	0.088	0.088	0.089
2	0.319	0.269	0.267	0.273	0.276	0.298	0.265	0.312	0.312	0.28
3	0.49	0.461	0.37	0.389	0.463	0.378	0.417	0.374	0.374	0.461
4	0.663	0.6	0.424	0.431	0.589	0.449	0.517	0.428	0.428	0.574
5	0.777	0.718	0.495	0.445	0.736	0.514	0.574	0.534	0.534	0.686
6	0.816	0.805	0.548	0.49	0.803	0.58	0.605	0.664	0.664	0.795
7	0.728	0.864	0.567	0.569	0.796	0.666	0.651	0.761	0.761	0.861
8	0.646	0.884	0.59	0.562	0.767	0.74	0.694	0.783	0.783	0.928
9	0.648	0.904	0.601	0.545	0.772	0.802	0.727	0.825	0.825	0.986
10	0.725	0.952	0.63	0.552	0.763	0.843	0.765	0.835	0.835	1.018
11	0.796	0.97	0.716	0.549	0.769	0.881	0.82	0.824	0.824	1.009
12	0.867	0.963	0.79	0.523	0.836	0.885	0.821	0.805	0.805	1.002
13	1.017	0.941	0.861	0.533	0.913	0.888	0.841	0.797	0.797	1.02
14	1.123	0.958	0.934	0.547	0.964	0.887	0.866	0.822	0.822	0.994
15	1.211	0.974	0.985	0.574	1.024	0.876	0.907	0.869	0.869	0.96
16	1.207	0.975	1.048	0.594	1.04	0.873	0.946	0.918	0.918	0.934
17	1.217	1.016	1.083	0.643	1.056	0.895	1.009	1.002	1.002	0.843
18	1.209	1.045	1.127	0.674	1.078	0.926	1.065	1.09	1.09	0.784
19	1.233	1.037	1.169	0.722	1.087	0.974	1.098	1.201	1.201	0.761
20	1.266	1.048	1.212	0.742	1.114	1.008	1.167	1.281	1.281	0.765
21	1.312	1.09	1.257	0.767	1.149	1.057	1.255	1.352	1.352	0.766
22	1.368	1.136	1.285	0.76	1.143	1.095	1.286	1.45	1.45	0.777
23	1.44	1.168	1.307	0.742	1.118	1.128	1.322	1.542	1.542	0.821
24	1.513	1.217	1.321	0.752	1.106	1.139	1.328	1.608	1.608	0.842
25	1.575	1.278	1.324	0.771	1.103	1.169	1.357	1.722	1.722	0.852
26	1.62	1.313	1.325	0.785	1.115	1.172	1.347	1.822	1.822	0.875
27	1.641	1.364	1.336	0.805	1.144	1.184	1.347	1.88	1.88	0.915
28	1.651	1.424	1.356	0.805	1.155	1.215	1.329	1.929	1.929	0.95
29	1.682	1.526	1.388	0.798	1.126	1.242	1.32	2.001	2.001	0.98
30	1.679	1.63	1.42	0.828	1.096	1.278	1.316	2.078	2.078	1.015
31	1.705	1.691	1.441	0.831	1.041	1.321	1.32	2.135	2.135	1.032
32	1.772	1.734	1.462	0.825	0.983	1.375	1.301	2.209	2.209	1.042
33	1.804	1.78	1.489	0.832	0.923	1.418	1.29	2.291	2.291	1.075
34	1.798	1.82	1.478	0.816	0.897	1.467	1.282	2.368	2.368	1.115
35	1.775	1.87	1.474	0.809	0.9	1.506	1.246	2.43	2.43	1.129
36	1.783	1.944	1.493	0.788	0.917	1.528	1.186	2.484	2.484	1.158
37	1.782	2.025	1.501	0.788	0.936	1.509	1.116	2.523	2.523	1.154
38	1.752	2.087	1.506	0.786	0.97	1.514	1.065	2.576	2.576	1.146
39	1.717	2.156	1.505	0.778	0.981	1.492	1.016	2.664	2.664	1.129
40	1.702	2.209	1.51	0.759	1.015	1.459	0.962	2.728	2.728	1.101
41	1.723	2.262	1.523	0.744	1.066	1.438	0.916	2.754	2.754	1.093
42	1.706	2.321	1.527	0.773	1.109	1.423	0.871	2.802	2.802	1.045
43	1.68	2.374	1.51	0.792	1.159	1.407	0.826	2.819	2.819	1.003
44	1.64	2.392	1.52	0.797	1.226	1.403	0.812	2.866	2.866	0.981
45	1.641	2.417	1.505	0.82	1.328	1.382	0.851	2.889	2.889	0.959
46	1.608	2.416	1.487	0.88	1.443	1.365	0.899	2.897	2.897	0.931
47	1.616	2.413	1.468	0.896	1.54	1.36	0.972	2.908	2.908	0.859
48	1.604	2.431	1.44	0.911	1.614	1.372	1.032	2.911	2.911	0.829
49	1.589	2.48	1.437	0.935	1.702	1.366	1.079	2.932	2.932	0.858
50	1.572	2.561	1.403	0.964	1.785	1.373	1.116	2.93	2.93	0.893
51	1.554	2.617	1.401	1.026	1.841	1.388	1.149	2.913	2.913	0.921
52	1.539	2.656	1.352	1.067	1.914	1.359	1.173	2.923	2.923	0.927
53	1.502	2.674	1.324	1.081	1.998	1.337	1.198	2.904	2.904	0.947
54	1.459	2.676	1.265	1.104	2.07	1.292	1.207	2.893	2.893	0.992
55	1.395	2.675	1.213	1.134	2.151	1.227	1.196	2.874	2.874	1.041
56	1.357	2.699	1.182	1.174	2.212	1.202	1.177	2.874	2.874	1.107
57	1.342	2.709	1.149	1.176	2.274	1.166	1.195	2.865	2.865	1.168
58	1.351	2.721	1.137	1.184	2.313	1.129	1.222	2.828	2.828	1.188
59	1.341	2.719	1.103	1.215	2.341	1.065	1.255	2.782	2.782	1.221
60	1.311	2.722	1.086	1.25	2.388	1	1.297	2.712	2.712	1.25
61	1.255	2.756	1.054	1.287	2.419	0.951	1.339	2.644	2.644	1.294
62	1.201	2.785	1.01	1.296	2.476	0.922	1.396	2.591	2.591	1.351
63	1.15	2.833	0.981	1.295	2.503	0.903	1.433	2.537	2.537	1.403
64	1.097	2.878	0.955	1.289	2.502	0.89	1.461	2.481	2.481	1.434
65	1.065	2.939	0.913	1.276	2.491	0.883	1.495	2.412	2.412	1.469
66	1.005	2.977	0.864	1.259	2.496	0.848	1.518	2.356	2.356	1.498
67	0.94	2.994	0.863	1.213	2.507	0.795	1.552	2.288	2.288	1.489
68	0.902	3.022	0.87	1.178	2.478	0.717	1.573	2.23	2.23	1.511
69	0.892	3.057	0.832	1.166	2.444	0.647	1.576	2.177	2.177	1.52
70	0.825	3.074	0.775	1.128	2.41	0.603	1.582	2.124	2.124	1.558
71	0.763	3.107	0.747	1.101	2.398	0.588	1.597	2.054	2.054	1.565
72	0.726	3.122	0.751	1.067	2.37	0.591	1.607	1.982	1.982	1.57
73	0.676	3.13	0.764	1.002	2.324	0.652	1.605	1.895	1.895	1.56
74	0.641	3.18	0.761	0.957	2.284	0.706	1.595	1.822	1.822	1.606
75	0.615	3.231	0.777	0.923	2.219	0.722	1.598	1.743	1.743	1.598
76	0.586	3.273	0.796	0.891	2.15	0.715	1.598	1.695	1.695	1.605
77	0.607	3.287	0.831	0.843	2.071	0.743	1.593	1.66	1.66	1.608
78	0.615	3.309	0.788	0.781	2.003	0.793	1.573	1.591	1.591	1.619
79	0.664	3.364	0.742	0.735	1.914	0.83	1.539	1.554	1.554	1.63
80	0.731	3.397	0.683	0.688	1.827	0.846	1.521	1.484	1.484	1.634
81	0.809	3.405	0.628	0.647	1.759	0.83	1.489	1.422	1.422	1.638
82	0.853	3.41	0.616	0.636	1.646	0.803	1.44	1.38	1.38	1.652
83	0.895	3.389	0.634	0.616	1.553	0.765	1.382	1.326	1.326	1.67
84	0.937	3.393	0.655	0.594	1.485	0.694	1.357	1.321	1.321	1.668
85	1.035	3.401	0.66	0.569	1.41	0.637	1.346	1.273	1.273	1.674
86	1.132	3.395	0.698	0.545	1.329	0.574	1.327	1.228	1.228	1.686
87	1.178	3.369	0.701	0.506	1.255	0.51	1.294	1.147	1.147	1.683
88	1.213	3.356	0.703	0.478	1.203	0.535	1.254	1.068	1.068	1.656
89	1.25	3.347	0.755	0.472	1.155	0.521	1.198	1.018	1.018	1.633
90	1.256	3.328	0.818	0.478	1.071	0.552	1.14	0.982	0.982	1.61
91	1.242	3.302	0.863	0.533	0.998	0.62	1.077	0.969	0.969	1.608
92	1.217	3.275	0.868	0.563	0.934	0.685	0.994	0.953	0.953	1.602
93	1.192	3.279	0.907	0.578	0.91	0.729	0.937	0.94	0.94	1.577
94	1.209	3.281	0.949	0.63	0.888	0.737	0.906	0.943	0.943	1.56
95	1.237	3.277	1.007	0.646	0.851	0.729	0.914	0.999	0.999	1.54
96	1.267	3.244	1.03	0.665	0.846	0.743	0.901	1.061	1.061	1.512
97	1.292	3.222	1.044	0.694	0.85	0.741	0.9	1.108	1.108	1.496
98	1.352	3.213	1.072	0.707	0.86	0.728	0.912	1.101	1.101	1.468
99	1.432	3.214	1.124	0.762	0.863	0.723	0.931	1.101	1.101	1.461
100	1.536	3.181	1.167	0.783	0.88	0.745	0.945	1.163	1.163	1.452
101	1.594	3.143	1.173	0.802	0.878	0.759	0.966	1.234	1.234	1.44
102	1.6	3.104	1.168	0.828	0.875	0.795	0.988	1.296	1.296	1.421
103	1.554	3.094	1.176	0.87	0.869	0.858	0.99	1.348	1.348	1.435
104	1.497	3.088	1.203	0.898	0.866	0.941	0.996	1.4	1.4	1.429
105	1.48	3.04	1.216	0.897	0.889	1.003	0.982	1.439	1.439	1.447
106	1.499	3.015	1.242	0.9	0.918	1.057	0.971	1.479	1.479	1.455
107	1.5	3.042	1.229	0.899	0.971	1.098	0.967	1.56	1.56	1.477
108	1.571	3.038	1.223	0.89	1.015	1.129	0.959	1.641	1.641	1.491
109	1.609	2.991	1.232	0.865	1.061	1.156	0.922	1.726	1.726	1.515
110	1.654	2.957	1.239	0.824	1.091	1.184	0.892	1.781	1.781	1.538
111	1.682	2.952	1.28	0.803	1.1	1.221	0.904	1.824	1.824	1.558
112	1.675	2.95	1.289	0.784	1.076	1.244	0.89	1.881	1.881	1.595
113	1.7	2.967	1.292	0.802	1.094	1.278	0.897	1.908	1.908	1.624
114	1.713	2.96	1.301	0.81	1.108	1.322	0.932	1.935	1.935	1.652
115	1.696	2.967	1.308	0.795	1.105	1.373	0.975	1.977	1.977	1.662
116	1.656	2.971	1.34	0.764	1.114	1.412	1.028	2.002	2.002	1.665
117	1.648	2.983	1.37	0.736	1.112	1.431	1.036	2.021	2.021	1.697
118	1.656	2.965	1.391	0.659	1.097	1.467	1.102	2.039	2.039	1.716
119	1.62	2.929	1.379	0.641	1.073	1.492	1.148	2.086	2.086	1.715
120	1.563	2.921	1.392	0.631	1.04	1.556	1.205	2.118	2.118	1.713
121	1.5	2.913	1.398	0.657	0.996	1.602	1.258	2.162	2.162	1.706
122	1.441	2.905	1.421	0.674	0.954	1.615	1.323	2.203	2.203	1.696
123	1.41	2.878	1.435	0.711	0.869	1.638	1.385	2.242	2.242	1.701
124	1.363	2.839	1.431	0.719	0.807	1.661	1.447	2.281	2.281	1.757
125	1.336	2.838	1.405	0.703	0.751	1.701	1.511	2.268	2.268	1.768
126	1.315	2.863	1.404	0.687	0.727	1.7	1.546	2.272	2.272	1.75
127	1.308	2.876	1.422	0.683	0.68	1.701	1.579	2.268	2.268	1.742
128	1.35	2.831	1.41	0.671	0.674	1.685	1.591	2.245	2.245	1.703
129	1.36	2.828	1.401	0.697	0.697	1.667	1.583	2.228	2.228	1.668
130	1.397	2.812	1.397	0.748	0.757	1.653	1.583	2.225	2.225	1.62
131	1.406	2.761	1.372	0.797	0.764	1.637	1.571	2.251	2.251	1.594
132	1.396	2.708	1.371	0.835	0.78	1.603	1.565	2.247	2.247	1.586
133	1.368	2.677	1.332	0.85	0.814	1.572	1.579	2.231	2.231	1.544
134	1.29	2.646	1.319	0.888	0.859	1.544	1.598	2.237	2.237	1.512
135	1.217	2.605	1.266	0.933	0.917	1.516	1.616	2.256	2.256	1.451
136	1.13	2.565	1.243	0.987	0.974	1.49	1.617	2.246	2.246	1.464
137	1.048	2.534	1.222	1.042	1.056	1.461	1.61	2.23	2.23	1.454
138	1.018	2.495	1.218	1.048	1.16	1.434	1.592	2.212	2.212	1.445
139	1.006	2.514	1.186	1.034	1.225	1.402	1.576	2.169	2.169	1.437
140	0.927	2.48	1.13	1.043	1.26	1.365	1.555	2.154	2.154	1.433
141	0.882	2.4	1.089	1.047	1.283	1.332	1.513	2.141	2.141	1.441
142	0.921	2.337	1.064	1.03	1.289	1.284	1.505	2.112	2.112	1.432
143	1.005	2.279	1.062	1.049	1.3	1.21	1.467	2.124	2.124	1.397
144	1.045	2.236	1.042	1.05	1.294	1.157	1.466	2.094	2.094	1.402
145	1.062	2.192	1.021	1.049	1.307	1.126	1.498	2.073	2.073	1.402
146	1.034	2.123	1.003	1.067	1.3	1.092	1.51	2.075	2.075	1.402
147	1.017	2.063	0.974	1.071	1.31	1.026	1.526	2.095	2.095	1.417
148	0.968	2.016	0.961	1.078	1.335	1.018	1.551	2.089	2.089	1.407
149	0.974	1.94	0.916	1.06	1.359	0.995	1.558	2.087	2.087	1.394
150	0.975	1.875	0.873	1.059	1.375	0.948	1.54	2.099	2.099	1.361
151	0.974	1.818	0.855	1.047	1.365	0.92	1.506	2.108	2.108	1.314
152	0.945	1.778	0.824	1.007	1.353	0.878	1.46	2.118	2.118	1.299
153	0.902	1.711	0.813	0.962	1.341	0.817	1.411	2.136	2.136	1.272
154	0.867	1.668	0.807	0.951	1.306	0.786	1.388	2.122	2.122	1.266
155	0.874	1.618	0.817	0.948	1.248	0.755	1.346	2.094	2.094	1.283
156	0.901	1.585	0.812	0.912	1.23	0.711	1.298	2.07	2.07	1.294
157	0.974	1.535	0.83	0.867	1.259	0.659	1.27	2.048	2.048	1.273
158	1.024	1.479	0.835	0.823	1.263	0.596	1.259	2.056	2.056	1.264
159	1.05	1.44	0.841	0.813	1.257	0.524	1.224	2.061	2.061	1.246
160	1.068	1.424	0.866	0.787	1.255	0.489	1.178	2.06	2.06	1.234
161	1.047	1.414	0.894	0.753	1.282	0.486	1.132	2.069	2.069	1.224
162	1.004	1.424	0.914	0.736	1.269	0.497	1.115	2.082	2.082	1.203
163	1.004	1.419	0.905	0.72	1.261	0.541	1.089	2.107	2.107	1.169
164	1.044	1.417	0.92	0.716	1.271	0.547	1.079	2.137	2.137	1.149
165	1.064	1.413	0.962	0.723	1.289	0.561	1.047	2.159	2.159	1.132
166	1.086	1.41	1.003	0.685	1.309	0.609	1.057	2.169	2.169	1.133
167	1.112	1.411	1.03	0.66	1.339	0.645	1.068	2.198	2.198	1.162
168	1.157	1.38	1.034	0.651	1.366	0.691	1.092	2.187	2.187	1.199
169	1.201	1.383	1.032	0.667	1.421	0.736	1.097	2.188	2.188	1.209
170	1.217	1.397	1.018	0.651	1.437	0.766	1.102	2.22	2.22	1.245
171	1.211	1.363	1.031	0.64	1.464	0.794	1.114	2.253	2.253	1.272
172	1.233	1.336	1.041	0.641	1.497	0.843	1.155	2.254	2.254	1.33
173	1.246	1.331	1.054	0.63	1.493	0.857	1.206	2.245	2.245	1.366
174	1.251	1.33	1.068	0.594	1.5	0.923	1.25	2.231	2.231	1.378
175	1.309	1.361	1.061	0.603	1.526	0.981	1.277	2.224	2.224	1.371
176	1.364	1.381	1.056	0.637	1.57	1.028	1.329	2.204	2.204	1.375
177	1.412	1.381	1.073	0.679	1.613	1.099	1.376	2.21	2.21	1.357
178	1.424	1.403	1.083	0.734	1.645	1.158	1.4	2.222	2.222	1.355
179	1.442	1.415	1.069	0.776	1.679	1.214	1.423	2.223	2.223	1.37
180	1.455	1.423	1.084	0.797	1.719	1.3	1.409	2.223	2.223	1.409
181	1.455	1.395	1.111	0.803	1.733	1.367	1.404	2.229	2.229	1.457
182	1.431	1.416	1.125	0.764	1.742	1.436	1.387	2.228	2.228	1.491
183	1.408	1.435	1.124	0.732	1.727	1.534	1.379	2.192	2.192	1.503
184	1.406	1.432	1.146	0.721	1.722	1.607	1.353	2.188	2.188	1.52
185	1.381	1.427	1.164	0.737	1.733	1.674	1.313	2.188	2.188	1.565
186	1.38	1.421	1.176	0.752	1.725	1.749	1.295	2.207	2.207	1.568
187	1.349	1.471	1.188	0.757	1.739	1.792	1.283	2.188	2.188	1.577
188	1.32	1.5	1.186	0.791	1.758	1.835	1.276	2.141	2.141	1.584
189	1.309	1.519	1.163	0.822	1.758	1.888	1.222	2.123	2.123	1.594
190	1.288	1.528	1.148	0.829	1.753	1.925	1.176	2.116	2.116	1.606
191	1.258	1.559	1.152	0.836	1.724	1.991	1.158	2.084	2.084	1.613
192	1.245	1.596	1.185	0.835	1.693	2.016	1.158	2.042	2.042	1.62
193	1.27	1.615	1.194	0.845	1.687	2.005	1.135	2.022	2.022	1.622
194	1.274	1.621	1.186	0.862	1.671	2.017	1.091	2.015	2.015	1.627
195	1.27	1.635	1.18	0.882	1.646	2.022	1.058	2.014	2.014	1.602
196	1.305	1.67	1.217	0.905	1.614	2.061	1.052	1.994	1.994	1.586
197	1.311	1.736	1.266	0.916	1.601	2.077	1.029	1.977	1.977	1.608
198	1.32	1.769	1.324	0.899	1.597	2.076	1.024	1.977	1.977	1.603
199	1.345	1.81	1.375	0.874	1.593	2.086	1.036	1.975	1.975	1.602
200	1.328	1.887	1.431	0.832	1.565	2.086	1.03	1.964	1.964	1.567
201	1.325	1.968	1.469	0.843	1.56	2.099	1	1.923	1.923	1.564
202	1.333	1.987	1.46	0.871	1.555	2.101	1	1.88	1.88	1.578
203	1.36	1.983	1.455	0.899	1.516	2.085	0.998	1.862	1.862	1.588
204	1.398	1.996	1.484	0.91	1.488	2.071	1.007	1.828	1.828	1.595
205	1.394	2.078	1.534	0.924	1.439	2.05	1.021	1.79	1.79	1.628
206	1.379	2.145	1.593	0.95	1.428	2.066	1.026	1.764	1.764	1.627
207	1.405	2.187	1.663	0.981	1.433	2.046	1.018	1.759	1.759	1.621
208	1.439	2.202	1.694	0.992	1.414	2.045	0.965	1.758	1.758	1.607
209	1.464	2.247	1.71	0.991	1.405	2.02	0.946	1.761	1.761	1.608
210	1.512	2.297	1.75	0.974	1.41	2.012	0.924	1.763	1.763	1.642
211	1.565	2.323	1.795	0.972	1.412	2.012	0.946	1.786	1.786	1.675
212	1.615	2.356	1.82	0.938	1.421	2.011	0.983	1.828	1.828	1.672
213	1.615	2.39	1.817	0.918	1.405	2.017	1.023	1.846	1.846	1.671
214	1.601	2.399	1.84	0.922	1.374	1.992	1.073	1.89	1.89	1.692
215	1.563	2.41	1.87	0.917	1.348	1.968	1.116	1.908	1.908	1.726
216	1.543	2.434	1.902	0.909	1.336	1.965	1.163	1.927	1.927	1.753
217	1.503	2.449	1.925	0.919	1.359	1.963	1.218	1.932	1.932	1.77
218	1.494	2.46	1.927	0.917	1.346	1.938	1.299	1.929	1.929	1.783
219	1.467	2.467	1.939	0.921	1.335	1.927	1.372	1.915	1.915	1.798
220	1.427	2.49	1.953	0.927	1.322	1.896	1.468	1.904	1.904	1.823
221	1.405	2.492	1.987	0.942	1.337	1.882	1.544	1.882	1.882	1.816
222	1.421	2.511	2.019	0.961	1.295	1.887	1.632	1.883	1.883	1.819
223	1.427	2.546	2.032	0.994	1.203	1.864	1.725	1.849	1.849	1.838
224	1.411	2.609	2.051	1.019	1.135	1.851	1.767	1.788	1.788	1.843
225	1.423	2.631	2.042	1.036	1.083	1.823	1.856	1.756	1.756	1.851
226	1.43	2.656	2.037	1.023	1.058	1.825	1.909	1.719	1.719	1.806
227	1.447	2.658	2.046	1.035	1.013	1.788	1.962	1.686	1.686	1.762
228	1.452	2.665	2.049	1.016	0.949	1.752	2.012	1.646	1.646	1.75
229	1.416	2.671	2.032	1.01	0.908	1.722	2.037	1.647	1.647	1.727
230	1.369	2.689	2.037	1.018	0.9	1.681	2.068	1.648	1.648	1.7
231	1.283	2.706	2.049	1.027	0.831	1.639	2.089	1.646	1.646	1.67
232	1.197	2.728	2.038	1.007	0.722	1.552	2.143	1.631	1.631	1.627
233	1.104	2.774	2.012	0.994	0.648	1.511	2.197	1.608	1.608	1.56
234	1.021	2.82	1.992	0.972	0.626	1.466	2.259	1.595	1.595	1.501
235	1.018	2.875	1.946	0.972	0.61	1.432	2.326	1.584	1.584	1.462
236	1.045	2.934	1.894	0.987	0.604	1.425	2.375	1.579	1.579	1.404
237	1.063	2.979	1.84	0.998	0.624	1.396	2.453	1.585	1.585	1.327
238	1.113	2.99	1.836	1.028	0.692	1.369	2.524	1.575	1.575	1.304
239	1.18	2.999	1.828	1.041	0.779	1.345	2.601	1.574	1.574	1.264
240	1.201	3.029	1.798	1.025	0.781	1.318	2.646	1.551	1.551	1.256
241	1.205	3.04	1.785	1.02	0.785	1.288	2.701	1.539	1.539	1.253
242	1.195	3.06	1.771	0.963	0.848	1.253	2.769	1.533	1.533	1.227
243	1.168	3.065	1.755	0.909	0.917	1.23	2.838	1.516	1.516	1.185
244	1.157	3.101	1.779	0.88	0.992	1.215	2.889	1.526	1.526	1.144
245	1.158	3.154	1.753	0.827	1.037	1.207	2.914	1.534	1.534	1.07
246	1.134	3.19	1.717	0.78	1.095	1.2	2.979	1.521	1.521	1.049
247	1.133	3.212	1.697	0.753	1.141	1.192	3.039	1.497	1.497	1.013
248	1.099	3.249	1.669	0.709	1.157	1.167	3.066	1.463	1.463	0.979
249	1.105	3.236	1.636	0.687	1.187	1.172	3.112	1.446	1.446	0.904
250	1.111	3.217	1.619	0.667	1.246	1.195	3.158	1.464	1.464	0.895
251	1.14	3.194	1.609	0.648	1.283	1.206	3.211	1.448	1.448	0.893
252	1.174	3.162	1.612	0.62	1.314	1.204	3.275	1.427	1.427	0.867
253	1.235	3.155	1.619	0.581	1.337	1.202	3.317	1.405	1.405	0.864
254	1.332	3.153	1.631	0.547	1.391	1.22	3.363	1.363	1.363	0.811
255	1.368	3.159	1.628	0.548	1.419	1.257	3.398	1.347	1.347	0.759
256	1.43	3.165	1.617	0.582	1.425	1.306	3.449	1.295	1.295	0.767
257	1.47	3.162	1.595	0.552	1.427	1.329	3.513	1.311	1.311	0.809
258	1.5	3.165	1.573	0.49	1.422	1.333	3.546	1.341	1.341	0.821
259	1.473	3.173	1.573	0.441	1.445	1.347	3.576	1.355	1.355	0.846
260	1.433	3.158	1.557	0.428	1.457	1.368	3.616	1.424	1.424	0.84
261	1.391	3.148	1.536	0.467	1.483	1.371	3.644	1.463	1.463	0.851
262	1.355	3.113	1.515	0.467	1.508	1.363	3.681	1.509	1.509	0.892
263	1.347	3.103	1.496	0.509	1.494	1.369	3.711	1.581	1.581	0.942
264	1.316	3.096	1.471	0.558	1.467	1.383	3.754	1.622	1.622	0.962
265	1.311	3.064	1.434	0.59	1.488	1.37	3.783	1.678	1.678	0.941
266	1.333	3.08	1.419	0.624	1.477	1.346	3.825	1.723	1.723	0.944
267	1.353	3.095	1.393	0.703	1.457	1.295	3.847	1.752	1.752	1.024
268	1.416	3.122	1.357	0.794	1.479	1.3	3.872	1.812	1.812	1.105
269	1.431	3.13	1.354	0.818	1.484	1.3	3.862	1.815	1.815	1.156
270	1.412	3.153	1.352	0.815	1.468	1.275	3.876	1.806	1.806	1.188
271	1.406	3.164	1.373	0.801	1.442	1.253	3.859	1.762	1.762	1.211
272	1.389	3.165	1.375	0.829	1.418	1.263	3.822	1.724	1.724	1.214
273	1.38	3.185	1.4	0.847	1.401	1.295	3.814	1.694	1.694	1.19
274	1.363	3.201	1.418	0.834	1.412	1.323	3.77	1.663	1.663	1.178
275	1.34	3.229	1.43	0.872	1.437	1.324	3.744	1.644	1.644	1.144
276	1.328	3.263	1.433	0.893	1.459	1.317	3.725	1.616	1.616	1.137
277	1.304	3.258	1.415	0.91	1.506	1.307	3.705	1.582	1.582	1.101
278	1.295	3.263	1.427	0.888	1.561	1.311	3.663	1.577	1.577	1.067
279	1.248	3.27	1.439	0.894	1.621	1.287	3.621	1.574	1.574	1.062
280	1.212	3.279	1.435	0.925	1.686	1.25	3.58	1.582	1.582	1.055
281	1.181	3.316	1.446	0.947	1.709	1.215	3.51	1.583	1.583	1.097
282	1.128	3.367	1.463	0.932	1.748	1.218	3.449	1.586	1.586	1.113
283	1.093	3.43	1.459	0.935	1.786	1.24	3.365	1.627	1.627	1.141
284	1.105	3.419	1.479	0.946	1.817	1.238	3.299	1.667	1.667	1.108
285	1.159	3.391	1.492	0.911	1.851	1.24	3.249	1.696	1.696	1.075
286	1.198	3.347	1.472	0.898	1.908	1.237	3.186	1.732	1.732	1.061
287	1.214	3.34	1.463	0.892	1.964	1.264	3.14	1.749	1.749	1.023
288	1.252	3.34	1.425	0.892	2.015	1.279	3.1	1.769	1.769	1.006
289	1.255	3.34	1.391	0.877	2.055	1.256	3.038	1.801	1.801	0.962
290	1.224	3.326	1.346	0.858	2.067	1.256	2.959	1.81	1.81	0.936
291	1.21	3.294	1.316	0.867	2.069	1.236	2.901	1.822	1.822	0.943
292	1.225	3.239	1.296	0.886	2.062	1.231	2.837	1.843	1.843	0.976
293	1.241	3.213	1.277	0.889	2.06	1.227	2.781	1.849	1.849	1.03
294	1.245	3.144	1.241	0.91	2.057	1.197	2.723	1.862	1.862	1.082
295	1.266	3.13	1.182	0.925	2.07	1.215	2.682	1.867	1.867	1.093
296	1.294	3.078	1.159	0.913	2.077	1.23	2.636	1.882	1.882	1.094
297	1.304	3.082	1.136	0.919	2.072	1.23	2.596	1.919	1.919	1.098
298	1.297	3.033	1.109	0.947	2.078	1.264	2.526	1.982	1.982	1.137
299	1.233	2.989	1.088	0.968	2.083	1.251	2.47	2.049	2.049	1.179
300	1.189	2.906	1.053	0.949	2.066	1.239	2.418	2.075	2.075	1.226
301	1.163	2.848	1.012	0.932	2.047	1.203	2.367	2.076	2.076	1.277
302	1.131	2.85	0.976	0.921	2.022	1.189	2.298	2.109	2.109	1.306
303	1.158	2.836	0.975	0.899	1.964	1.192	2.205	2.136	2.136	1.316
304	1.16	2.791	0.974	0.9	1.9	1.221	2.119	2.166	2.166	1.342
305	1.179	2.717	0.968	0.916	1.844	1.246	2.062	2.2	2.2	1.379
306	1.175	2.664	0.972	0.92	1.764	1.25	1.988	2.249	2.249	1.431
307	1.193	2.642	0.965	0.948	1.715	1.222	1.93	2.284	2.284	1.483
308	1.17	2.605	0.968	0.975	1.688	1.211	1.886	2.358	2.358	1.559
309	1.132	2.565	0.964	1.01	1.665	1.211	1.841	2.394	2.394	1.621
310	1.099	2.525	0.928	1.039	1.621	1.236	1.823	2.438	2.438	1.67
311	1.088	2.501	0.902	1.07	1.575	1.262	1.784	2.495	2.495	1.703
312	1.081	2.432	0.885	1.087	1.515	1.28	1.766	2.569	2.569	1.72
313	1.055	2.355	0.875	1.101	1.43	1.287	1.714	2.621	2.621	1.72
314	1.052	2.333	0.884	1.1	1.326	1.313	1.664	2.662	2.662	1.71
315	1.075	2.311	0.923	1.114	1.232	1.342	1.603	2.698	2.698	1.687
316	1.044	2.286	0.96	1.13	1.17	1.354	1.541	2.744	2.744	1.685
317	0.998	2.266	1.007	1.122	1.09	1.378	1.481	2.767	2.767	1.68
318	0.983	2.287	1.038	1.112	1.003	1.413	1.431	2.768	2.768	1.67
319	0.964	2.264	1.071	1.097	0.946	1.457	1.416	2.765	2.765	1.661
320	0.97	2.233	1.103	1.085	0.908	1.506	1.354	2.737	2.737	1.647
321	0.995	2.213	1.184	1.05	0.861	1.538	1.285	2.715	2.715	1.641
322	1.023	2.191	1.264	1.01	0.757	1.61	1.203	2.708	2.708	1.62
323	1.039	2.168	1.306	0.994	0.717	1.683	1.122	2.673	2.673	1.617
324	1.076	2.156	1.346	0.961	0.685	1.718	1.045	2.655	2.655	1.575
325	1.122	2.141	1.36	0.937	0.657	1.744	1.005	2.636	2.636	1.538
326	1.114	2.133	1.37	0.931	0.687	1.763	0.961	2.638	2.638	1.551
327	1.081	2.117	1.376	0.941	0.723	1.765	0.923	2.662	2.662	1.567
328	1.027	2.146	1.391	0.931	0.783	1.765	0.899	2.656	2.656	1.589
329	0.978	2.19	1.406	0.892	0.824	1.778	0.871	2.633	2.633	1.603
330	0.978	2.241	1.422	0.832	0.894	1.783	0.86	2.65	2.65	1.592
331	0.985	2.293	1.447	0.777	0.966	1.832	0.866	2.658	2.658	1.578
332	1.013	2.341	1.481	0.732	1.006	1.855	0.88	2.656	2.656	1.55
333	1.06	2.367	1.507	0.696	1.025	1.868	0.894	2.638	2.638	1.544
334	1.095	2.365	1.551	0.669	1.053	1.874	0.936	2.622	2.622	1.537
335	1.142	2.392	1.568	0.653	1.069	1.87	0.962	2.624	2.624	1.506
336	1.14	2.436	1.603	0.636	1.099	1.873	0.947	2.613	2.613	1.484
337	1.151	2.471	1.644	0.628	1.116	1.843	0.912	2.588	2.588	1.46
338	1.163	2.524	1.665	0.618	1.137	1.825	0.886	2.552	2.552	1.448
339	1.161	2.579	1.71	0.637	1.169	1.798	0.903	2.531	2.531	1.437
340	1.185	2.618	1.728	0.656	1.19	1.746	0.907	2.515	2.515	1.444
341	1.18	2.657	1.723	0.677	1.208	1.722	0.946	2.483	2.483	1.486
342	1.185	2.708	1.739	0.652	1.219	1.706	0.979	2.448	2.448	1.499
343	1.168	2.756	1.773	0.666	1.222	1.681	0.981	2.399	2.399	1.491
344	1.168	2.773	1.798	0.672	1.197	1.669	0.991	2.359	2.359	1.492
345	1.137	2.754	1.81	0.662	1.167	1.649	1.011	2.324	2.324	1.473
346	1.107	2.723	1.826	0.623	1.111	1.609	1.067	2.286	2.286	1.464
347	1.084	2.703	1.855	0.585	1.026	1.584	1.109	2.241	2.241	1.473
348	1.119	2.701	1.899	0.605	0.966	1.546	1.166	2.181	2.181	1.476
349	1.17	2.704	1.934	0.617	0.965	1.51	1.216	2.146	2.146	1.501
350	1.203	2.741	1.94	0.616	0.943	1.469	1.246	2.099	2.099	1.535
351	1.206	2.755	1.953	0.615	0.903	1.44	1.283	2.055	2.055	1.552
352	1.211	2.769	1.975	0.623	0.86	1.399	1.323	2.013	2.013	1.556
353	1.248	2.783	2.007	0.669	0.834	1.372	1.347	1.977	1.977	1.568
354	1.271	2.784	2.012	0.741	0.802	1.353	1.331	1.924	1.924	1.579
355	1.294	2.782	1.992	0.806	0.778	1.32	1.302	1.908	1.908	1.593
356	1.293	2.776	2	0.849	0.751	1.307	1.292	1.881	1.881	1.621
357	1.3	2.775	1.983	0.894	0.774	1.295	1.272	1.857	1.857	1.636
358	1.282	2.785	1.933	0.936	0.859	1.294	1.229	1.839	1.839	1.654
359	1.304	2.795	1.886	0.966	0.955	1.296	1.188	1.831	1.831	1.662
360	1.32	2.818	1.851	0.971	1.017	1.271	1.147	1.85	1.85	1.642
361	1.366	2.833	1.831	0.947	1.067	1.258	1.132	1.813	1.813	1.596
362	1.371	2.857	1.808	0.957	1.134	1.218	1.111	1.754	1.754	1.557
363	1.386	2.886	1.794	0.989	1.194	1.197	1.055	1.718	1.718	1.537
364	1.402	2.902	1.782	0.995	1.239	1.179	1.024	1.681	1.681	1.527
365	1.374	2.961	1.77	1.003	1.297	1.158	0.964	1.617	1.617	1.53
366	1.332	3.015	1.767	0.99	1.383	1.134	0.925	1.532	1.532	1.514
367	1.317	3.05	1.78	0.982	1.458	1.118	0.891	1.484	1.484	1.535
368	1.316	3.049	1.753	0.982	1.504	1.142	0.855	1.43	1.43	1.515
369	1.323	3.05	1.72	0.958	1.555	1.168	0.867	1.351	1.351	1.507
370	1.309	3.069	1.707	0.957	1.626	1.221	0.873	1.265	1.265	1.5
371	1.325	3.092	1.704	0.956	1.713	1.275	0.877	1.186	1.186	1.481
372	1.353	3.098	1.679	0.954	1.756	1.315	0.919	1.109	1.109	1.466
373	1.357	3.124	1.634	0.968	1.773	1.326	0.951	1.026	1.026	1.449
374	1.353	3.178	1.584	0.971	1.792	1.302	0.991	0.971	0.971	1.423
375	1.306	3.201	1.531	0.953	1.794	1.309	1.02	0.927	0.927	1.407
376	1.271	3.218	1.491	0.944	1.793	1.325	1.046	0.934	0.934	1.379
377	1.238	3.234	1.462	0.959	1.828	1.346	1.059	0.956	0.956	1.366
378	1.213	3.268	1.452	0.955	1.847	1.374	1.065	0.977	0.977	1.364
379	1.217	3.311	1.443	0.943	1.881	1.399	1.092	1.009	1.009	1.369
380	1.207	3.334	1.412	0.941	1.907	1.402	1.117	1.032	1.032	1.388
381	1.199	3.347	1.397	0.936	1.924	1.397	1.15	1.023	1.023	1.392
382	1.175	3.372	1.403	0.938	1.952	1.396	1.179	1.02	1.02	1.384
383	1.138	3.435	1.403	0.917	1.983	1.412	1.221	1.03	1.03	1.359
384	1.099	3.498	1.412	0.949	1.982	1.417	1.284	1.047	1.047	1.341
385	1.08	3.541	1.401	0.983	1.98	1.395	1.326	1.046	1.046	1.331
386	1.041	3.553	1.392	1.026	1.997	1.388	1.361	1.05	1.05	1.355
387	1.056	3.534	1.383	1.054	2.003	1.384	1.393	1.089	1.089	1.372
388	1.069	3.525	1.393	1.043	2.01	1.404	1.439	1.057	1.057	1.385
389	1.05	3.511	1.37	1.03	2.016	1.421	1.522	1.046	1.046	1.423
390	1.049	3.48	1.303	1.028	1.99	1.467	1.594	1.021	1.021	1.435
391	1.047	3.472	1.236	1.014	1.974	1.51	1.655	1.023	1.023	1.458
392	1.068	3.486	1.183	1.009	1.949	1.589	1.681	1.001	1.001	1.464
393	1.069	3.515	1.129	1.015	1.943	1.657	1.718	0.97	0.97	1.453
394	1.092	3.509	1.083	1.007	1.945	1.708	1.718	0.974	0.974	1.442
395	1.06	3.484	1.049	0.994	1.941	1.743	1.738	0.995	0.995	1.414
396	1.004	3.483	1.009	0.973	1.945	1.792	1.742	1.019	1.019	1.412
397	0.958	3.496	0.979	0.955	1.948	1.843	1.709	1.048	1.048	1.394
398	0.902	3.489	0.98	0.942	1.948	1.864	1.675	1.066	1.066	1.353
399	0.922	3.48	0.99	0.958	1.941	1.856	1.616	1.088	1.088	1.331
400	0.945	3.444	1.012	0.951	1.955	1.866	1.584	1.095	1.095	1.315
401	0.969	3.421	1.034	0.935	1.948	1.87	1.54	1.134	1.134	1.342
402	0.996	3.383	1.049	0.933	1.935	1.829	1.515	1.173	1.173	1.352
403	1.033	3.327	1.062	0.897	1.951	1.817	1.498	1.221	1.221	1.336
404	1.06	3.281	1.073	0.87	1.952	1.777	1.491	1.257	1.257	1.356
405	1.073	3.215	1.066	0.843	1.96	1.765	1.514	1.299	1.299	1.33
406	1.085	3.164	1.063	0.851	1.964	1.765	1.53	1.331	1.331	1.288
407	1.092	3.1	1.067	0.844	1.98	1.745	1.541	1.356	1.356	1.27
408	1.072	3.01	1.074	0.829	2.026	1.717	1.577	1.381	1.381	1.243
409	1.07	2.932	1.061	0.829	2.052	1.689	1.607	1.41	1.41	1.239
410	1.056	2.872	1.067	0.835	2.047	1.648	1.612	1.455	1.455	1.265
411	1.023	2.821	1.075	0.823	2.062	1.583	1.595	1.506	1.506	1.29
412	0.969	2.77	1.086	0.792	2.055	1.522	1.557	1.536	1.536	1.301
413	0.924	2.722	1.111	0.779	2.007	1.454	1.532	1.544	1.544	1.293
414	0.893	2.679	1.133	0.772	1.975	1.405	1.509	1.552	1.552	1.269
415	0.921	2.627	1.153	0.782	1.953	1.354	1.466	1.556	1.556	1.261
416	0.969	2.575	1.199	0.766	1.943	1.305	1.426	1.583	1.583	1.275
417	0.968	2.519	1.246	0.71	1.939	1.274	1.376	1.598	1.598	1.266
418	0.958	2.461	1.28	0.653	1.899	1.213	1.351	1.594	1.594	1.27
419	0.971	2.418	1.33	0.62	1.873	1.158	1.336	1.583	1.583	1.279
420	1.015	2.371	1.391	0.585	1.818	1.1	1.307	1.565	1.565	1.267
421	1.019	2.317	1.416	0.545	1.781	1.021	1.267	1.55	1.55	1.274
422	1.037	2.256	1.469	0.577	1.703	0.966	1.212	1.536	1.536	1.285
423	1.044	2.193	1.51	0.592	1.649	0.931	1.182	1.533	1.533	1.336
424	1.059	2.131	1.528	0.616	1.595	0.897	1.165	1.546	1.546	1.351
425	1.028	2.071	1.538	0.604	1.529	0.834	1.17	1.564	1.564	1.341
426	1.008	2.022	1.54	0.587	1.488	0.76	1.186	1.574	1.574	1.34
427	1.068	1.986	1.512	0.604	1.437	0.75	1.209	1.62	1.62	1.348
428	1.093	1.965	1.499	0.613	1.385	0.741	1.23	1.658	1.658	1.356
429	1.114	1.906	1.484	0.67	1.342	0.76	1.231	1.699	1.699	1.367
430	1.091	1.833	1.473	0.732	1.275	0.774	1.249	1.731	1.731	1.356
431	1.11	1.769	1.47	0.736	1.216	0.783	1.23	1.75	1.75	1.363
432	1.126	1.678	1.492	0.734	1.171	0.773	1.183	1.764	1.764	1.389
433	1.192	1.604	1.506	0.74	1.107	0.751	1.149	1.792	1.792	1.403
434	1.263	1.566	1.522	0.748	1.052	0.741	1.106	1.802	1.802	1.418
435	1.29	1.556	1.53	0.767	0.985	0.757	1.065	1.83	1.83	1.414
436	1.341	1.547	1.528	0.769	0.88	0.791	1.012	1.837	1.837	1.441
437	1.383	1.523	1.553	0.752	0.79	0.858	0.984	1.834	1.834	1.468
438	1.425	1.523	1.567	0.742	0.756	0.895	0.951	1.842	1.842	1.52
439	1.452	1.5	1.584	0.74	0.746	0.874	0.947	1.858	1.858	1.559
440	1.48	1.488	1.616	0.751	0.711	0.812	0.932	1.858	1.858	1.585
441	1.512	1.439	1.654	0.726	0.737	0.766	0.945	1.881	1.881	1.6
442	1.542	1.386	1.689	0.679	0.788	0.751	0.934	1.912	1.912	1.615
443	1.54	1.37	1.712	0.696	0.825	0.786	0.937	1.935	1.935	1.633
444	1.533	1.358	1.732	0.725	0.839	0.815	0.954	1.96	1.96	1.649
445	1.529	1.347	1.764	0.803	0.863	0.807	0.996	1.987	1.987	1.678
446	1.529	1.367	1.794	0.806	0.912	0.762	1.035	2.025	2.025	1.687
447	1.526	1.408	1.834	0.825	0.954	0.714	1.046	2.056	2.056	1.698
448	1.524	1.429	1.854	0.814	1.014	0.681	1.084	2.102	2.102	1.689
449	1.524	1.449	1.866	0.799	1.091	0.653	1.136	2.116	2.116	1.657
450	1.521	1.46	1.872	0.783	1.199	0.642	1.145	2.145	2.145	1.618
451	1.524	1.482	1.898	0.754	1.29	0.671	1.14	2.206	2.206	1.628
452	1.538	1.496	1.88	0.797	1.384	0.715	1.098	2.222	2.222	1.643
453	1.563	1.491	1.862	0.831	1.471	0.726	1.086	2.222	2.222	1.62
454	1.541	1.474	1.867	0.868	1.557	0.697	1.047	2.245	2.245	1.592
455	1.536	1.453	1.892	0.867	1.622	0.687	1.032	2.247	2.247	1.597
456	1.548	1.474	1.922	0.845	1.646	0.712	1.05	2.251	2.251	1.592
457	1.537	1.519	1.899	0.8	1.716	0.743	1.053	2.296	2.296	1.566
458	1.507	1.546	1.877	0.818	1.775	0.779	1.052	2.31	2.31	1.574
459	1.484	1.575	1.891	0.822	1.824	0.843	1.055	2.314	2.314	1.577
460	1.467	1.632	1.889	0.823	1.89	0.938	1.055	2.335	2.335	1.562
461	1.412	1.66	1.869	0.823	1.903	0.975	1.072	2.344	2.344	1.55
462	1.36	1.658	1.85	0.808	1.91	0.944	1.067	2.354	2.354	1.532
463	1.342	1.665	1.832	0.811	1.896	0.918	1.061	2.331	2.331	1.508
464	1.294	1.663	1.819	0.81	1.896	0.915	1.077	2.325	2.325	1.5
465	1.265	1.646	1.793	0.787	1.889	0.947	1.073	2.327	2.327	1.477
466	1.215	1.629	1.746	0.748	1.827	1.007	1.074	2.3	2.3	1.444
467	1.156	1.616	1.672	0.756	1.763	1.057	1.085	2.297	2.297	1.425
468	1.137	1.611	1.633	0.764	1.716	1.106	1.122	2.299	2.299	1.423
469	1.09	1.61	1.574	0.756	1.689	1.149	1.15	2.303	2.303	1.421
470	1.077	1.63	1.529	0.775	1.624	1.212	1.171	2.32	2.32	1.395
471	1.027	1.661	1.472	0.792	1.535	1.29	1.191	2.349	2.349	1.36
472	1.002	1.689	1.424	0.821	1.482	1.379	1.202	2.329	2.329	1.342
473	0.963	1.745	1.387	0.832	1.426	1.48	1.201	2.318	2.318	1.312
474	0.933	1.783	1.358	0.858	1.374	1.566	1.199	2.296	2.296	1.299
475	0.928	1.814	1.338	0.841	1.271	1.629	1.175	2.302	2.302	1.295
476	0.942	1.82	1.327	0.831	1.198	1.66	1.144	2.301	2.301	1.278
477	0.964	1.792	1.328	0.841	1.16	1.692	1.138	2.293	2.293	1.297
478	0.967	1.797	1.318	0.847	1.129	1.726	1.146	2.295	2.295	1.325
479	0.975	1.837	1.292	0.813	1.06	1.768	1.168	2.283	2.283	1.341
480	0.979	1.862	1.265	0.763	1	1.792	1.153	2.265	2.265	1.376
481	0.974	1.86	1.23	0.747	0.963	1.812	1.172	2.267	2.267	1.407
482	0.972	1.866	1.201	0.758	0.931	1.83	1.206	2.234	2.234	1.446
483	0.987	1.909	1.187	0.782	0.911	1.829	1.253	2.195	2.195	1.509
484	0.974	1.968	1.163	0.793	0.887	1.849	1.282	2.179	2.179	1.561
485	0.926	2.035	1.15	0.814	0.852	1.861	1.315	2.142	2.142	1.604
486	0.863	2.088	1.15	0.817	0.805	1.836	1.395	2.102	2.102	1.644
487	0.841	2.144	1.127	0.766	0.799	1.844	1.448	2.064	2.064	1.718
488	0.816	2.194	1.072	0.75	0.809	1.861	1.514	2.025	2.025	1.784
489	0.823	2.221	1.051	0.766	0.809	1.88	1.537	1.975	1.975	1.843
490	0.867	2.216	1.046	0.728	0.778	1.904	1.536	1.928	1.928	1.882
491	0.927	2.235	1.016	0.706	0.771	1.9	1.545	1.874	1.874	1.925
492	0.994	2.277	1.012	0.733	0.792	1.895	1.561	1.813	1.813	1.974
493	1.077	2.324	1.004	0.757	0.82	1.871	1.544	1.759	1.759	1.997
494	1.074	2.364	0.99	0.745	0.799	1.815	1.518	1.724	1.724	2.004
495	1.047	2.419	0.973	0.757	0.772	1.761	1.476	1.719	1.719	2.013
496	1.005	2.495	0.962	0.745	0.779	1.678	1.446	1.699	1.699	2.026
497	0.979	2.553	0.947	0.701	0.804	1.653	1.434	1.664	1.664	2.038
498	0.972	2.597	0.943	0.683	0.821	1.611	1.421	1.624	1.624	2.036
499	0.976	2.656	0.967	0.723	0.835	1.539	1.418	1.572	1.572	2.042
500	0.958	2.722	1.003	0.756	0.846	1.46	1.436	1.555	1.555	2.036
501	0.993	2.774	1.018	0.782	0.823	1.372	1.446	1.547	1.547	2.06
502	1.07	2.814	1.035	0.771	0.774	1.315	1.442	1.542	1.542	2.046
503	1.092	2.865	1.052	0.766	0.721	1.236	1.457	1.511	1.511	2.01
504	1.085	2.912	1.088	0.761	0.686	1.15	1.466	1.465	1.465	1.995
505	1.076	2.938	1.104	0.724	0.679	1.113	1.481	1.421	1.421	1.972
506	1.039	2.991	1.115	0.708	0.669	1.08	1.496	1.402	1.402	1.967
507	1.012	3.02	1.148	0.69	0.679	1.07	1.492	1.39	1.39	1.963
508	1.006	3.065	1.166	0.677	0.649	1.06	1.475	1.355	1.355	1.922
509	1.003	3.117	1.197	0.681	0.629	1.051	1.455	1.3	1.3	1.902
510	1.037	3.17	1.199	0.664	0.614	0.993	1.418	1.273	1.273	1.899
511	1.091	3.213	1.223	0.662	0.601	0.908	1.382	1.267	1.267	1.877
512	1.136	3.232	1.269	0.663	0.595	0.832	1.342	1.237	1.237	1.86
513	1.176	3.27	1.329	0.676	0.606	0.798	1.278	1.257	1.257	1.832
514	1.162	3.269	1.367	0.662	0.687	0.767	1.231	1.257	1.257	1.794
515	1.149	3.305	1.407	0.674	0.779	0.728	1.203	1.245	1.245	1.779
516	1.113	3.349	1.465	0.664	0.849	0.71	1.182	1.221	1.221	1.749
517	1.092	3.384	1.506	0.697	0.904	0.701	1.153	1.208	1.208	1.714
518	1.07	3.409	1.54	0.704	0.957	0.724	1.12	1.244	1.244	1.658
519	1.1	3.42	1.569	0.659	1.018	0.723	1.102	1.268	1.268	1.593
520	1.139	3.432	1.615	0.633	1.091	0.738	1.073	1.283	1.283	1.52
521	1.207	3.452	1.633	0.646	1.141	0.759	1.059	1.305	1.305	1.456
522	1.295	3.448	1.651	0.705	1.21	0.815	1.061	1.317	1.317	1.424
523	1.367	3.436	1.68	0.717	1.269	0.851	1.034	1.357	1.357	1.404
524	1.449	3.407	1.704	0.738	1.353	0.882	1.018	1.376	1.376	1.392
525	1.49	3.402	1.709	0.771	1.409	0.891	1.024	1.406	1.406	1.352
526	1.503	3.382	1.743	0.779	1.435	0.883	1.035	1.453	1.453	1.305
527	1.518	3.341	1.762	0.803	1.477	0.882	1.038	1.472	1.472	1.277
528	1.532	3.285	1.782	0.816	1.524	0.878	1.023	1.503	1.503	1.261
529	1.544	3.286	1.774	0.831	1.548	0.854	1.025	1.525	1.525	1.243
530	1.574	3.293	1.784	0.852	1.585	0.812	1.038	1.578	1.578	1.243
531	1.603	3.285	1.833	0.897	1.622	0.765	1.016	1.605	1.605	1.254
532	1.629	3.269	1.852	0.928	1.684	0.73	0.984	1.626	1.626	1.26
533	1.662	3.243	1.9	0.955	1.732	0.72	0.938	1.622	1.622	1.26
534	1.704	3.238	1.954	0.977	1.76	0.736	0.919	1.608	1.608	1.284
535	1.741	3.258	1.991	1.014	1.806	0.737	0.904	1.641	1.641	1.294
536	1.734	3.249	1.976	1.026	1.837	0.749	0.905	1.683	1.683	1.368
537	1.723	3.227	1.993	1.034	1.878	0.814	0.924	1.706	1.706	1.405
538	1.743	3.205	2.006	1.025	1.901	0.894	0.971	1.726	1.726	1.418
539	1.773	3.172	1.993	1.009	1.949	0.978	0.974	1.759	1.759	1.412
540	1.791	3.135	1.999	0.984	2.003	1.013	0.959	1.791	1.791	1.403
541	1.803	3.067	2.011	0.958	2.023	1.01	0.972	1.836	1.836	1.402
542	1.825	3.032	2.015	0.927	2.037	0.958	1.031	1.862	1.862	1.412
543	1.843	3.057	2.015	0.931	2.029	0.906	1.049	1.877	1.877	1.403
544	1.861	3.08	2.011	0.966	2.008	0.875	1.063	1.889	1.889	1.402
545	1.86	3.064	2.012	0.993	2.026	0.827	1.101	1.902	1.902	1.401
546	1.863	3.042	2.008	1.019	2.021	0.809	1.142	1.949	1.949	1.428
547	1.829	3.037	1.988	1.067	2.028	0.781	1.171	1.973	1.973	1.434
548	1.791	3.059	1.963	1.066	2.026	0.771	1.18	1.995	1.995	1.398
549	1.728	3.071	1.922	1.027	2.003	0.839	1.203	2.001	2.001	1.358
550	1.674	3.067	1.889	1.007	1.991	0.912	1.235	2.014	2.014	1.314
551	1.619	3.062	1.857	0.953	1.991	0.957	1.263	2.018	2.018	1.273
552	1.59	3.059	1.823	0.889	2.01	0.985	1.25	2.022	2.022	1.248
553	1.578	3.039	1.799	0.812	2.024	0.992	1.232	2.011	2.011	1.264
554	1.574	3.016	1.762	0.784	2.013	0.997	1.215	1.991	1.991	1.25
555	1.567	2.987	1.721	0.785	1.984	1.028	1.214	1.984	1.984	1.241
556	1.539	2.981	1.662	0.78	1.967	1.061	1.206	1.955	1.955	1.249
557	1.497	2.951	1.587	0.751	1.958	1.108	1.184	1.948	1.948	1.248
558	1.457	2.968	1.552	0.73	1.915	1.161	1.161	1.963	1.963	1.236
559	1.384	2.971	1.502	0.727	1.901	1.207	1.149	1.969	1.969	1.228
560	1.319	2.951	1.456	0.706	1.887	1.237	1.117	1.982	1.982	1.226
561	1.238	2.91	1.401	0.702	1.87	1.248	1.122	1.991	1.991	1.238
562	1.229	2.888	1.351	0.689	1.839	1.25	1.114	1.992	1.992	1.226
563	1.219	2.876	1.303	0.705	1.794	1.275	1.127	1.999	1.999	1.201
564	1.161	2.849	1.229	0.737	1.781	1.308	1.117	2.006	2.006	1.163
565	1.117	2.83	1.185	0.741	1.762	1.308	1.161	2.034	2.034	1.126
566	1.089	2.797	1.135	0.751	1.739	1.308	1.191	2.044	2.044	1.104
567	1.102	2.754	1.106	0.766	1.74	1.313	1.211	2.037	2.037	1.028
568	1.067	2.718	1.07	0.771	1.72	1.342	1.26	2.002	2.002	0.944
569	0.996	2.673	1.022	0.803	1.716	1.373	1.303	1.979	1.979	0.86
570	0.939	2.659	0.976	0.831	1.706	1.412	1.312	1.989	1.989	0.802
571	0.913	2.648	0.948	0.825	1.7	1.407	1.285	1.991	1.991	0.78
572	0.924	2.623	0.943	0.829	1.679	1.401	1.28	1.998	1.998	0.781
573	0.92	2.58	0.925	0.818	1.675	1.383	1.267	2.016	2.016	0.828
574	0.912	2.555	0.904	0.832	1.669	1.403	1.251	2.005	2.005	0.891
575	0.97	2.535	0.863	0.877	1.649	1.411	1.249	2.015	2.015	0.934
576	1.034	2.522	0.837	0.872	1.638	1.439	1.235	2.007	2.007	1.009
577	1.102	2.509	0.829	0.866	1.629	1.462	1.227	2.021	2.021	1.098
578	1.08	2.49	0.846	0.886	1.631	1.494	1.247	2.001	2.001	1.193
579	1.055	2.438	0.856	0.902	1.624	1.499	1.271	1.99	1.99	1.283
580	1.022	2.383	0.879	0.911	1.631	1.483	1.313	1.977	1.977	1.361
581	0.972	2.36	0.914	0.898	1.617	1.455	1.345	1.953	1.953	1.394
582	0.921	2.351	0.959	0.905	1.594	1.428	1.387	1.941	1.941	1.462
583	0.908	2.336	0.968	0.875	1.577	1.402	1.431	1.921	1.921	1.509
584	0.892	2.337	0.994	0.825	1.561	1.358	1.518	1.946	1.946	1.538
585	0.95	2.314	0.988	0.776	1.551	1.351	1.586	1.951	1.951	1.551
586	1.048	2.286	0.994	0.738	1.57	1.34	1.619	1.922	1.922	1.571
587	1.102	2.225	0.991	0.757	1.56	1.33	1.66	1.924	1.924	1.557
588	1.132	2.172	0.985	0.755	1.538	1.316	1.715	1.941	1.941	1.543
589	1.146	2.142	0.971	0.738	1.482	1.297	1.776	1.973	1.973	1.516
590	1.102	2.109	0.991	0.736	1.41	1.279	1.803	1.992	1.992	1.494
591	1.062	2.042	1.011	0.752	1.359	1.28	1.832	1.999	1.999	1.452
592	1.068	2.015	1.022	0.749	1.272	1.311	1.866	2.023	2.023	1.447
593	1.093	1.998	1.06	0.695	1.21	1.299	1.887	2.06	2.06	1.425
594	1.11	2.005	1.092	0.676	1.137	1.292	1.936	2.073	2.073	1.439
595	1.154	2.003	1.134	0.698	1.075	1.288	1.993	2.06	2.06	1.408
596	1.208	2.013	1.158	0.743	1.009	1.279	2.041	2.061	2.061	1.406
597	1.247	2.02	1.197	0.751	0.961	1.318	2.094	2.064	2.064	1.44
598	1.191	1.996	1.241	0.754	0.902	1.327	2.179	2.085	2.085	1.464
599	1.107	1.961	1.301	0.746	0.845	1.337	2.244	2.087	2.087	1.478
600	1.041	1.902	1.375	0.719	0.793	1.342	2.279	2.098	2.098	1.48
601	1.002	1.872	1.426	0.666	0.768	1.322	2.31	2.114	2.114	1.521
602	1.008	1.835	1.465	0.618	0.748	1.273	2.361	2.131	2.131	1.549
603	1.059	1.827	1.49	0.668	0.725	1.22	2.413	2.141	2.141	1.56
604	1.124	1.829	1.523	0.713	0.709	1.213	2.477	2.129	2.129	1.571
605	1.223	1.809	1.565	0.725	0.72	1.177	2.52	2.111	2.111	1.544
606	1.271	1.808	1.621	0.701	0.747	1.169	2.578	2.101	2.101	1.56
607	1.269	1.809	1.644	0.709	0.745	1.156	2.642	2.099	2.099	1.568
608	1.238	1.789	1.678	0.757	0.784	1.166	2.689	2.057	2.057	1.593
609	1.192	1.792	1.719	0.783	0.814	1.157	2.751	2.013	2.013	1.565
610	1.172	1.822	1.777	0.789	0.84	1.094	2.801	1.973	1.973	1.532
611	1.157	1.853	1.828	0.807	0.898	1.061	2.828	1.957	1.957	1.468
612	1.187	1.837	1.872	0.823	0.972	1.037	2.851	1.956	1.956	1.449
613	1.185	1.829	1.92	0.86	1.038	1.056	2.886	1.953	1.953	1.424
614	1.226	1.84	1.977	0.88	1.093	1.065	2.929	1.958	1.958	1.378
615	1.266	1.852	1.997	0.918	1.144	1.093	2.935	1.968	1.968	1.332
616	1.341	1.877	1.979	0.905	1.203	1.131	2.964	1.959	1.959	1.271
617	1.407	1.903	1.988	0.923	1.258	1.146	2.986	1.949	1.949	1.201
618	1.426	1.924	1.992	0.949	1.303	1.131	3.04	1.937	1.937	1.145
619	1.449	1.953	1.995	0.96	1.323	1.069	3.091	1.923	1.923	1.104
620	1.476	1.978	1.988	0.98	1.366	1.021	3.126	1.93	1.93	1.085
621	1.507	2	1.973	1.018	1.406	0.97	3.147	1.933	1.933	1.077
622	1.538	2.006	1.987	1.029	1.425	0.924	3.164	1.941	1.941	1.068
623	1.606	1.995	1.992	1.048	1.461	0.857	3.185	1.956	1.956	1.03
624	1.646	1.952	1.978	1.036	1.493	0.797	3.182	1.968	1.968	0.986
625	1.68	1.895	1.957	1.028	1.543	0.75	3.186	1.967	1.967	0.984
626	1.681	1.848	1.935	1.022	1.521	0.702	3.212	1.97	1.97	0.995
627	1.698	1.794	1.94	1.033	1.527	0.639	3.226	1.983	1.983	1.007
628	1.73	1.77	1.937	1.031	1.531	0.604	3.265	1.974	1.974	1.057
629	1.752	1.768	1.933	0.996	1.534	0.558	3.29	1.96	1.96	1.097
630	1.727	1.753	1.904	0.997	1.517	0.532	3.313	1.983	1.983	1.121
631	1.722	1.729	1.889	0.995	1.511	0.527	3.333	1.991	1.991	1.134
632	1.702	1.698	1.881	1.007	1.516	0.577	3.344	1.959	1.959	1.153
633	1.698	1.648	1.863	1.02	1.519	0.658	3.348	1.94	1.94	1.175
634	1.721	1.61	1.83	1.002	1.512	0.777	3.354	1.945	1.945	1.224
635	1.69	1.576	1.796	0.975	1.486	0.864	3.336	1.949	1.949	1.236
636	1.663	1.525	1.771	0.928	1.501	0.921	3.334	1.941	1.941	1.251
637	1.67	1.448	1.746	0.896	1.502	0.947	3.342	1.917	1.917	1.244
638	1.672	1.392	1.702	0.846	1.449	0.925	3.334	1.896	1.896	1.202
639	1.69	1.339	1.686	0.842	1.393	0.914	3.326	1.892	1.892	1.17
640	1.699	1.298	1.653	0.824	1.347	0.892	3.317	1.876	1.876	1.133
641	1.702	1.278	1.647	0.799	1.319	0.888	3.304	1.873	1.873	1.113
642	1.739	1.239	1.638	0.811	1.257	0.929	3.321	1.909	1.909	1.097
643	1.742	1.208	1.625	0.83	1.224	0.994	3.331	1.936	1.936	1.094
644	1.722	1.187	1.604	0.836	1.193	1.041	3.319	1.952	1.952	1.102
645	1.698	1.154	1.588	0.827	1.168	1.096	3.315	1.958	1.958	1.113
646	1.689	1.095	1.547	0.83	1.126	1.157	3.276	1.987	1.987	1.117
647	1.708	0.995	1.513	0.853	1.098	1.191	3.25	2.01	2.01	1.162
648	1.715	0.927	1.482	0.842	1.056	1.223	3.242	2.021	2.021	1.23
649	1.722	0.869	1.442	0.829	1.005	1.246	3.25	2.053	2.053	1.281
650	1.74	0.829	1.432	0.824	0.952	1.273	3.232	2.117	2.117	1.35
651	1.742	0.808	1.402	0.814	0.929	1.296	3.228	2.148	2.148	1.397
652	1.736	0.834	1.363	0.783	0.912	1.329	3.233	2.164	2.164	1.472
653	1.732	0.859	1.318	0.768	0.911	1.358	3.253	2.186	2.186	1.546
654	1.726	0.864	1.281	0.766	0.92	1.376	3.256	2.205	2.205	1.605
655	1.734	0.859	1.222	0.731	0.919	1.4	3.229	2.232	2.232	1.647
656	1.754	0.871	1.169	0.656	0.909	1.427	3.227	2.236	2.236	1.693
657	1.805	0.858	1.142	0.602	0.868	1.46	3.207	2.236	2.236	1.738
658	1.833	0.822	1.123	0.614	0.828	1.475	3.185	2.25	2.25	1.799
659	1.881	0.789	1.1	0.62	0.809	1.454	3.159	2.263	2.263	1.858
660	1.931	0.801	1.066	0.605	0.823	1.414	3.155	2.258	2.258	1.915
661	1.979	0.8	1.046	0.578	0.839	1.364	3.135	2.233	2.233	1.965
662	2.031	0.813	1.011	0.571	0.824	1.327	3.149	2.213	2.213	2.005
663	2.089	0.843	0.961	0.613	0.809	1.296	3.132	2.191	2.191	2.035
664	2.155	0.857	0.944	0.649	0.796	1.289	3.118	2.16	2.16	2.066
665	2.198	0.877	0.912	0.676	0.772	1.279	3.111	2.137	2.137	2.077
666	2.245	0.895	0.892	0.672	0.713	1.273	3.106	2.1	2.1	2.09
667	2.312	0.898	0.88	0.651	0.674	1.261	3.084	2.066	2.066	2.085
668	2.384	0.903	0.837	0.651	0.663	1.251	3.053	2.027	2.027	2.097
669	2.47	0.914	0.797	0.662	0.686	1.2	3.008	1.99	1.99	2.106
670	2.526	0.921	0.776	0.664	0.702	1.171	2.988	1.957	1.957	2.138
671	2.567	0.918	0.765	0.657	0.735	1.147	2.947	1.902	1.902	2.18
672	2.612	0.869	0.782	0.663	0.743	1.148	2.926	1.866	1.866	2.209
673	2.651	0.834	0.81	0.669	0.776	1.164	2.912	1.849	1.849	2.242
674	2.706	0.828	0.822	0.693	0.821	1.205	2.896	1.848	1.848	2.263
675	2.763	0.826	0.842	0.752	0.866	1.224	2.892	1.86	1.86	2.28
676	2.824	0.818	0.885	0.778	0.897	1.23	2.871	1.834	1.834	2.299
677	2.838	0.783	0.887	0.756	0.945	1.203	2.858	1.805	1.805	2.293
678	2.881	0.768	0.921	0.734	0.988	1.189	2.849	1.772	1.772	2.293
679	2.915	0.752	0.972	0.709	1.026	1.138	2.843	1.729	1.729	2.292
680	2.936	0.732	0.99	0.699	1.031	1.096	2.844	1.705	1.705	2.272
681	2.952	0.691	1.002	0.709	1.029	1.063	2.845	1.655	1.655	2.269
682	2.94	0.692	1.027	0.687	1.038	1.007	2.844	1.619	1.619	2.249
683	2.939	0.682	1.074	0.657	1.055	0.944	2.832	1.564	1.564	2.235
684	2.949	0.683	1.143	0.68	1.048	0.913	2.812	1.501	1.501	2.205
685	2.961	0.706	1.186	0.747	1.047	0.927	2.791	1.445	1.445	2.168
686	2.98	0.734	1.217	0.759	1.056	0.948	2.793	1.412	1.412	2.123
687	3.009	0.754	1.258	0.732	1.079	0.961	2.77	1.376	1.376	2.086
688	3.023	0.771	1.305	0.712	1.13	0.951	2.731	1.35	1.35	2.048
689	2.998	0.805	1.347	0.769	1.187	0.981	2.723	1.356	1.356	2.02
690	2.979	0.862	1.38	0.84	1.265	1.014	2.701	1.361	1.361	1.966
691	2.974	0.936	1.41	0.863	1.317	1.06	2.672	1.369	1.369	1.913
692	2.934	0.964	1.465	0.883	1.365	1.093	2.637	1.362	1.362	1.863
693	2.911	1.004	1.512	0.915	1.399	1.123	2.615	1.369	1.369	1.815
694	2.872	1.026	1.538	0.964	1.432	1.147	2.594	1.363	1.363	1.792
695	2.858	1.043	1.579	0.987	1.442	1.177	2.576	1.377	1.377	1.738
696	2.834	1.061	1.629	1.001	1.442	1.184	2.565	1.377	1.377	1.669
697	2.807	1.112	1.678	0.965	1.482	1.181	2.537	1.379	1.379	1.594
698	2.755	1.15	1.736	0.949	1.519	1.164	2.493	1.404	1.404	1.509
699	2.718	1.178	1.771	0.964	1.494	1.134	2.442	1.445	1.445	1.475
700	2.652	1.208	1.789	1.012	1.471	1.091	2.401	1.487	1.487	1.415
701	2.595	1.26	1.836	1.062	1.456	1.021	2.357	1.554	1.554	1.36
702	2.544	1.313	1.878	1.088	1.451	0.963	2.324	1.654	1.654	1.353
703	2.482	1.366	1.904	1.134	1.435	0.959	2.267	1.733	1.733	1.341
704	2.414	1.418	1.922	1.154	1.404	0.991	2.216	1.736	1.736	1.298
705	2.374	1.445	1.944	1.189	1.355	0.987	2.19	1.746	1.746	1.305
706	2.294	1.466	2.021	1.213	1.316	0.924	2.178	1.782	1.782	1.316
707	2.21	1.481	2.077	1.245	1.266	0.875	2.155	1.805	1.805	1.301
708	2.117	1.512	2.084	1.278	1.211	0.839	2.152	1.807	1.807	1.309
709	2.06	1.531	2.093	1.309	1.18	0.837	2.159	1.808	1.808	1.286
710	2.004	1.552	2.113	1.321	1.172	0.856	2.162	1.796	1.796	1.27
711	1.932	1.551	2.132	1.315	1.15	0.876	2.152	1.792	1.792	1.255
712	1.884	1.555	2.153	1.312	1.125	0.915	2.105	1.786	1.786	1.251
713	1.809	1.579	2.162	1.319	1.092	0.948	2.072	1.785	1.785	1.25
714	1.727	1.613	2.165	1.324	1.03	0.969	2.038	1.782	1.782	1.253
715	1.644	1.671	2.171	1.331	0.974	0.963	2.024	1.78	1.78	1.231
716	1.556	1.695	2.176	1.339	0.93	0.96	1.989	1.779	1.779	1.195
717	1.452	1.674	2.176	1.351	0.902	0.949	1.953	1.775	1.775	1.175
718	1.377	1.677	2.186	1.338	0.867	0.937	1.936	1.795	1.795	1.179
719	1.343	1.649	2.171	1.326	0.857	0.884	1.934	1.805	1.805	1.193
720	1.304	1.659	2.158	1.308	0.835	0.825	1.936	1.802	1.802	1.232
721	1.268	1.682	2.138	1.315	0.834	0.788	1.934	1.759	1.759	1.269
722	1.197	1.715	2.112	1.322	0.793	0.798	1.936	1.763	1.763	1.29
723	1.102	1.747	2.086	1.329	0.748	0.829	1.935	1.777	1.777	1.313
724	1.061	1.775	2.062	1.33	0.696	0.834	1.921	1.788	1.788	1.352
725	1.001	1.823	2.019	1.312	0.693	0.85	1.916	1.783	1.783	1.37
726	0.986	1.853	1.973	1.282	0.71	0.906	1.914	1.767	1.767	1.393
727	0.965	1.883	1.941	1.224	0.724	0.974	1.886	1.808	1.808	1.414
728	0.963	1.907	1.921	1.181	0.765	1.009	1.826	1.843	1.843	1.444
729	0.967	1.941	1.888	1.136	0.833	1.081	1.806	1.863	1.863	1.435
730	1.012	1.977	1.826	1.11	0.876	1.149	1.793	1.877	1.877	1.426
731	1.012	2.005	1.785	1.067	0.899	1.221	1.755	1.891	1.891	1.451
732	0.999	2.028	1.723	1.029	0.896	1.304	1.705	1.91	1.91	1.497
733	1.008	2.067	1.666	1.016	0.886	1.379	1.678	1.903	1.903	1.521
734	1.02	2.106	1.624	1.003	0.862	1.415	1.672	1.893	1.893	1.582
735	1.065	2.151	1.59	0.985	0.86	1.446	1.66	1.851	1.851	1.644
736	1.139	2.203	1.569	0.966	0.873	1.481	1.644	1.839	1.839	1.69
737	1.246	2.211	1.533	0.951	0.895	1.511	1.638	1.843	1.843	1.714
738	1.347	2.242	1.495	0.953	0.913	1.55	1.628	1.855	1.855	1.727
739	1.405	2.281	1.472	0.963	0.919	1.564	1.636	1.882	1.882	1.742
740	1.434	2.298	1.448	0.975	0.911	1.597	1.628	1.915	1.915	1.779
741	1.435	2.296	1.43	0.985	0.913	1.61	1.634	1.947	1.947	1.787
742	1.443	2.296	1.398	0.973	0.909	1.617	1.66	1.964	1.964	1.791
743	1.463	2.301	1.378	0.986	0.916	1.592	1.684	1.99	1.99	1.81
744	1.461	2.32	1.337	1.001	0.93	1.552	1.725	2.035	2.035	1.818
745	1.491	2.319	1.306	1.004	0.958	1.516	1.758	2.072	2.072	1.822
746	1.543	2.322	1.266	1.009	1.001	1.488	1.778	2.111	2.111	1.824
747	1.638	2.332	1.237	1.034	1.045	1.475	1.795	2.142	2.142	1.825
748	1.724	2.341	1.224	1.067	1.077	1.448	1.809	2.185	2.185	1.813
749	1.769	2.327	1.212	1.114	1.097	1.409	1.822	2.234	2.234	1.796
750	1.757	2.316	1.187	1.157	1.112	1.412	1.857	2.271	2.271	1.783
751	1.735	2.324	1.181	1.185	1.144	1.395	1.863	2.277	2.277	1.779
752	1.751	2.327	1.132	1.212	1.173	1.393	1.891	2.283	2.283	1.79
753	1.746	2.347	1.107	1.221	1.234	1.403	1.922	2.282	2.282	1.783
754	1.75	2.343	1.12	1.205	1.26	1.382	1.943	2.285	2.285	1.775
755	1.769	2.356	1.123	1.182	1.269	1.37	1.974	2.287	2.287	1.779
756	1.797	2.338	1.106	1.182	1.315	1.367	2.001	2.285	2.285	1.803
757	1.815	2.337	1.122	1.186	1.347	1.375	2.05	2.259	2.259	1.833
758	1.799	2.357	1.158	1.218	1.379	1.338	2.084	2.269	2.269	1.84
759	1.759	2.345	1.189	1.266	1.392	1.299	2.127	2.289	2.289	1.819
760	1.704	2.373	1.226	1.292	1.436	1.253	2.174	2.278	2.278	1.806
761	1.665	2.424	1.253	1.322	1.45	1.188	2.183	2.253	2.253	1.765
762	1.628	2.464	1.283	1.366	1.411	1.123	2.226	2.225	2.225	1.723
763	1.565	2.481	1.298	1.434	1.404	1.053	2.278	2.221	2.221	1.682
764	1.528	2.51	1.305	1.492	1.403	1.007	2.325	2.211	2.211	1.638
765	1.5	2.552	1.309	1.549	1.39	0.933	2.377	2.183	2.183	1.588
766	1.507	2.58	1.303	1.587	1.359	0.879	2.417	2.168	2.168	1.516
767	1.513	2.629	1.322	1.624	1.368	0.813	2.463	2.144	2.144	1.451
768	1.485	2.656	1.341	1.641	1.408	0.754	2.498	2.102	2.102	1.399
769	1.449	2.666	1.352	1.676	1.397	0.764	2.525	2.083	2.083	1.339
770	1.396	2.698	1.377	1.676	1.375	0.817	2.596	2.041	2.041	1.317
771	1.351	2.773	1.401	1.699	1.362	0.848	2.64	1.998	1.998	1.292
772	1.333	2.828	1.425	1.726	1.334	0.854	2.674	2.003	2.003	1.264
773	1.331	2.863	1.463	1.774	1.304	0.823	2.727	2.004	2.004	1.244
774	1.347	2.906	1.518	1.803	1.277	0.808	2.772	2.005	2.005	1.209
775	1.384	2.996	1.575	1.826	1.256	0.847	2.805	1.968	1.968	1.17
776	1.392	3.059	1.613	1.873	1.241	0.9	2.838	1.918	1.918	1.155
777	1.408	3.101	1.644	1.929	1.21	0.973	2.87	1.881	1.881	1.106
778	1.433	3.165	1.67	1.974	1.173	1.033	2.89	1.844	1.844	1.068
779	1.43	3.209	1.711	1.968	1.144	1.1	2.91	1.838	1.838	1.063
780	1.407	3.243	1.758	1.985	1.136	1.138	2.94	1.829	1.829	1.064
781	1.412	3.268	1.79	2.002	1.108	1.135	2.952	1.792	1.792	1.105
782	1.425	3.284	1.831	1.999	1.064	1.13	2.994	1.746	1.746	1.145
783	1.436	3.294	1.872	1.988	1.01	1.154	3.035	1.716	1.716	1.206
784	1.471	3.342	1.921	1.985	0.954	1.195	3.088	1.686	1.686	1.272
785	1.451	3.39	1.979	1.993	0.884	1.246	3.132	1.646	1.646	1.322
786	1.436	3.38	1.997	2.006	0.822	1.263	3.176	1.612	1.612	1.404
787	1.452	3.375	2.015	2.007	0.793	1.297	3.203	1.598	1.598	1.448
788	1.443	3.397	2.033	1.993	0.78	1.339	3.235	1.556	1.556	1.491
789	1.442	3.428	2.06	1.974	0.747	1.381	3.262	1.489	1.489	1.573
790	1.42	3.401	2.098	1.966	0.747	1.397	3.294	1.456	1.456	1.623
791	1.394	3.388	2.148	1.925	0.766	1.411	3.283	1.447	1.447	1.66
792	1.404	3.399	2.171	1.887	0.762	1.394	3.279	1.454	1.454	1.688
793	1.417	3.404	2.195	1.827	0.707	1.365	3.283	1.486	1.486	1.712
794	1.422	3.397	2.215	1.767	0.636	1.359	3.291	1.542	1.542	1.76
795	1.416	3.393	2.241	1.724	0.614	1.332	3.308	1.57	1.57	1.828
796	1.425	3.415	2.243	1.673	0.601	1.33	3.326	1.562	1.562	1.893
797	1.443	3.431	2.263	1.641	0.619	1.351	3.369	1.604	1.604	1.913
798	1.45	3.407	2.28	1.57	0.653	1.378	3.382	1.638	1.638	1.939
799	1.47	3.405	2.278	1.507	0.705	1.374	3.387	1.683	1.683	1.949
800	1.494	3.398	2.285	1.453	0.814	1.339	3.411	1.722	1.722	1.93
801	1.544	3.354	2.302	1.398	0.87	1.305	3.433	1.784	1.784	1.923
802	1.621	3.336	2.291	1.334	0.857	1.263	3.436	1.841	1.841	1.896
803	1.676	3.329	2.279	1.276	0.849	1.232	3.436	1.869	1.869	1.894
804	1.724	3.325	2.265	1.222	0.855	1.234	3.432	1.918	1.918	1.873
805	1.773	3.299	2.247	1.19	0.863	1.232	3.436	1.994	1.994	1.869
806	1.837	3.315	2.237	1.146	0.884	1.206	3.441	2.05	2.05	1.884
807	1.871	3.315	2.195	1.111	0.929	1.217	3.444	2.127	2.127	1.887
808	1.959	3.321	2.159	1.101	0.946	1.227	3.44	2.19	2.19	1.887
809	2.023	3.332	2.111	1.066	0.968	1.216	3.413	2.275	2.275	1.923
810	2.089	3.319	2.073	1.032	1.005	1.208	3.38	2.351	2.351	1.901
811	2.157	3.303	2.032	1.02	1.002	1.191	3.347	2.394	2.394	1.907
812	2.25	3.289	1.976	1.014	0.966	1.181	3.324	2.432	2.432	1.943
813	2.333	3.27	1.922	1.004	0.94	1.175	3.287	2.477	2.477	1.971
814	2.394	3.259	1.87	0.985	0.919	1.17	3.259	2.518	2.518	2
815	2.459	3.241	1.845	0.973	0.907	1.19	3.239	2.56	2.56	2.024
816	2.533	3.219	1.798	0.956	0.891	1.239	3.236	2.585	2.585	2.08
817	2.612	3.209	1.757	0.961	0.891	1.281	3.211	2.593	2.593	2.125
818	2.698	3.207	1.721	0.935	0.924	1.334	3.197	2.602	2.602	2.16
819	2.768	3.182	1.686	0.907	0.959	1.34	3.173	2.593	2.593	2.201
820	2.824	3.191	1.653	0.947	0.95	1.308	3.133	2.59	2.59	2.237
821	2.87	3.204	1.63	0.973	0.911	1.282	3.088	2.586	2.586	2.271
822	2.912	3.183	1.611	0.99	0.899	1.259	3.042	2.589	2.589	2.281
823	2.958	3.164	1.572	0.97	0.935	1.232	2.971	2.604	2.604	2.292
824	3.022	3.124	1.537	0.938	0.926	1.202	2.923	2.641	2.641	2.269
825	3.065	3.089	1.528	0.908	0.928	1.213	2.89	2.625	2.625	2.281
826	3.099	3.065	1.498	0.861	0.946	1.245	2.858	2.614	2.614	2.271
827	3.152	3.046	1.484	0.822	0.943	1.276	2.83	2.598	2.598	2.284
828	3.19	3.012	1.475	0.76	0.966	1.287	2.794	2.59	2.59	2.294
829	3.264	2.953	1.472	0.695	1.015	1.284	2.745	2.606	2.606	2.286
830	3.335	2.92	1.443	0.654	1.053	1.29	2.713	2.59	2.59	2.311
831	3.385	2.896	1.445	0.631	1.125	1.327	2.667	2.565	2.565	2.316
832	3.389	2.867	1.447	0.63	1.198	1.354	2.628	2.561	2.561	2.315
833	3.395	2.828	1.462	0.643	1.247	1.38	2.577	2.509	2.509	2.296
834	3.393	2.772	1.456	0.686	1.29	1.389	2.534	2.497	2.497	2.294
835	3.413	2.734	1.463	0.763	1.348	1.397	2.472	2.475	2.475	2.306
836	3.445	2.673	1.469	0.783	1.387	1.409	2.423	2.447	2.447	2.291
837	3.457	2.607	1.47	0.795	1.418	1.406	2.366	2.412	2.412	2.299
838	3.492	2.563	1.457	0.767	1.487	1.394	2.305	2.377	2.377	2.301
839	3.515	2.535	1.427	0.741	1.568	1.388	2.259	2.323	2.323	2.295
840	3.503	2.498	1.373	0.745	1.626	1.377	2.192	2.291	2.291	2.299
841	3.474	2.466	1.355	0.749	1.695	1.354	2.109	2.253	2.253	2.279
842	3.437	2.417	1.343	0.797	1.765	1.355	2.042	2.216	2.216	2.246
843	3.385	2.349	1.326	0.851	1.807	1.346	1.99	2.199	2.199	2.265
844	3.317	2.318	1.3	0.923	1.86	1.316	1.943	2.169	2.169	2.302
845	3.265	2.291	1.283	0.974	1.887	1.323	1.888	2.117	2.117	2.312
846	3.204	2.247	1.298	0.989	1.914	1.336	1.862	2.073	2.073	2.305
847	3.143	2.209	1.305	1.059	1.937	1.33	1.838	2.026	2.026	2.281
848	3.07	2.159	1.319	1.15	1.949	1.335	1.817	1.984	1.984	2.253
849	3.016	2.132	1.331	1.211	1.961	1.361	1.782	1.947	1.947	2.224
850	2.951	2.121	1.358	1.254	1.981	1.378	1.752	1.905	1.905	2.208
851	2.903	2.095	1.377	1.281	2.007	1.388	1.743	1.882	1.882	2.182
852	2.821	2.054	1.394	1.285	2.035	1.41	1.75	1.849	1.849	2.119
853	2.737	2.01	1.427	1.301	2.044	1.449	1.724	1.834	1.834	2.019
854	2.662	1.96	1.461	1.312	2.039	1.469	1.714	1.819	1.819	1.938
855	2.578	1.927	1.517	1.337	2.025	1.495	1.672	1.797	1.797	1.831
856	2.512	1.875	1.568	1.384	2.02	1.54	1.659	1.76	1.76	1.725
857	2.429	1.837	1.6	1.402	2.001	1.611	1.64	1.74	1.74	1.622
858	2.355	1.81	1.624	1.418	1.986	1.686	1.649	1.733	1.733	1.537
859	2.308	1.797	1.676	1.411	1.968	1.741	1.663	1.716	1.716	1.466
860	2.267	1.775	1.722	1.412	1.954	1.786	1.663	1.689	1.689	1.416
861	2.22	1.772	1.77	1.433	1.933	1.802	1.672	1.689	1.689	1.375
862	2.177	1.768	1.823	1.452	1.88	1.804	1.681	1.66	1.66	1.352
863	2.138	1.766	1.863	1.5	1.811	1.811	1.684	1.584	1.584	1.331
864	2.081	1.76	1.906	1.527	1.812	1.816	1.702	1.503	1.503	1.298
865	2.024	1.753	1.947	1.549	1.802	1.806	1.741	1.424	1.424	1.282
866	1.973	1.721	1.978	1.56	1.791	1.823	1.769	1.362	1.362	1.267
867	1.913	1.739	2.008	1.555	1.756	1.866	1.807	1.299	1.299	1.254
868	1.842	1.739	2.054	1.557	1.7	1.905	1.831	1.261	1.261	1.243
869	1.773	1.729	2.105	1.552	1.673	1.947	1.86	1.223	1.223	1.267
870	1.708	1.731	2.13	1.558	1.624	1.979	1.861	1.167	1.167	1.307
871	1.634	1.743	2.141	1.52	1.561	1.995	1.874	1.114	1.114	1.359
872	1.551	1.754	2.147	1.503	1.549	1.982	1.888	1.084	1.084	1.402
873	1.514	1.777	2.171	1.493	1.531	1.981	1.905	1.034	1.034	1.449
874	1.525	1.811	2.208	1.482	1.489	1.99	1.924	0.998	0.998	1.499
875	1.54	1.852	2.226	1.442	1.442	1.949	1.928	0.98	0.98	1.564
876	1.562	1.888	2.222	1.412	1.423	1.944	1.953	0.952	0.952	1.611
877	1.574	1.889	2.209	1.395	1.412	1.963	2.001	0.884	0.884	1.64
878	1.557	1.905	2.211	1.372	1.354	1.965	2.038	0.854	0.854	1.66
879	1.54	1.879	2.214	1.338	1.283	1.977	2.098	0.865	0.865	1.635
880	1.512	1.874	2.198	1.299	1.228	1.984	2.16	0.831	0.831	1.576
881	1.479	1.905	2.16	1.26	1.197	1.975	2.207	0.801	0.801	1.545
882	1.437	1.912	2.136	1.23	1.185	1.986	2.27	0.804	0.804	1.525
883	1.4	1.884	2.11	1.194	1.182	1.967	2.325	0.859	0.859	1.491
884	1.372	1.86	2.09	1.157	1.181	1.939	2.373	0.944	0.944	1.476
885	1.337	1.85	2.059	1.158	1.194	1.884	2.436	1.012	1.012	1.489
886	1.31	1.853	2.028	1.142	1.204	1.886	2.492	1.086	1.086	1.499
887	1.317	1.863	1.978	1.161	1.23	1.889	2.537	1.138	1.138	1.525
888	1.336	1.865	1.949	1.16	1.233	1.91	2.58	1.163	1.163	1.527
889	1.371	1.861	1.918	1.155	1.225	1.928	2.626	1.163	1.163	1.489
890	1.392	1.847	1.887	1.173	1.23	1.914	2.642	1.157	1.157	1.473
891	1.415	1.848	1.862	1.185	1.192	1.922	2.669	1.185	1.185	1.473
892	1.454	1.833	1.859	1.218	1.211	1.915	2.702	1.188	1.188	1.463
893	1.491	1.82	1.813	1.245	1.225	1.909	2.754	1.22	1.22	1.454
894	1.546	1.803	1.762	1.255	1.206	1.918	2.8	1.256	1.256	1.456
895	1.574	1.785	1.715	1.258	1.201	1.9	2.84	1.236	1.236	1.44
896	1.634	1.793	1.656	1.25	1.219	1.905	2.873	1.259	1.259	1.388
897	1.689	1.8	1.611	1.256	1.228	1.914	2.913	1.309	1.309	1.353
898	1.732	1.781	1.582	1.277	1.207	1.901	2.953	1.375	1.375	1.34
899	1.771	1.771	1.563	1.265	1.192	1.905	2.988	1.467	1.467	1.295
900	1.784	1.771	1.524	1.259	1.197	1.907	3.019	1.544	1.544	1.29
901	1.779	1.76	1.48	1.232	1.216	1.903	3.052	1.63	1.63	1.314
902	1.767	1.772	1.441	1.207	1.221	1.894	3.078	1.687	1.687	1.332
903	1.758	1.797	1.424	1.148	1.185	1.895	3.099	1.792	1.792	1.356
904	1.739	1.815	1.414	1.113	1.158	1.889	3.147	1.882	1.882	1.38
905	1.722	1.815	1.391	1.063	1.126	1.887	3.174	1.957	1.957	1.405
906	1.767	1.821	1.373	1.03	1.096	1.881	3.189	2.049	2.049	1.421
907	1.794	1.834	1.36	1.02	1.103	1.901	3.215	2.148	2.148	1.48
908	1.8	1.838	1.378	1.039	1.071	1.91	3.217	2.222	2.222	1.51
909	1.809	1.852	1.382	1.054	1.053	1.896	3.231	2.279	2.279	1.528
910	1.807	1.863	1.389	1.057	1.015	1.897	3.263	2.345	2.345	1.554
911	1.809	1.901	1.407	1.052	0.97	1.895	3.27	2.386	2.386	1.574
912	1.809	1.923	1.424	1.036	0.922	1.903	3.285	2.406	2.406	1.588
913	1.789	1.95	1.403	1.043	0.906	1.927	3.301	2.432	2.432	1.597
914	1.771	1.984	1.399	1.057	0.911	1.924	3.31	2.451	2.451	1.58
915	1.754	2.007	1.388	1.064	0.92	1.927	3.322	2.473	2.473	1.534
916	1.713	2.037	1.392	1.058	0.933	1.952	3.341	2.498	2.498	1.506
917	1.687	2.04	1.398	1.051	0.928	1.976	3.351	2.492	2.492	1.466
918	1.675	2.04	1.399	1.035	0.913	1.957	3.37	2.514	2.514	1.415
919	1.649	2.052	1.397	1.032	0.893	1.955	3.394	2.552	2.552	1.361
920	1.636	2.075	1.414	1.041	0.921	1.932	3.367	2.593	2.593	1.305
921	1.623	2.084	1.417	1.028	0.972	1.903	3.346	2.622	2.622	1.266
922	1.594	2.097	1.432	1.061	1.021	1.881	3.332	2.655	2.655	1.24
923	1.585	2.103	1.464	1.082	1.081	1.884	3.354	2.686	2.686	1.222
924	1.589	2.104	1.474	1.068	1.124	1.886	3.366	2.712	2.712	1.215
925	1.588	2.075	1.484	1.088	1.185	1.9	3.365	2.72	2.72	1.251
926	1.571	2.072	1.494	1.114	1.262	1.91	3.383	2.756	2.756	1.294
927	1.524	2.054	1.503	1.159	1.317	1.94	3.375	2.794	2.794	1.324
928	1.502	2.036	1.509	1.201	1.343	1.944	3.378	2.807	2.807	1.331
929	1.481	2.035	1.503	1.218	1.388	1.949	3.345	2.843	2.843	1.34
930	1.452	2.053	1.489	1.231	1.48	1.957	3.322	2.867	2.867	1.361
931	1.47	2.021	1.508	1.267	1.575	1.954	3.294	2.888	2.888	1.388
932	1.472	2.006	1.572	1.289	1.652	1.971	3.253	2.904	2.904	1.388
933	1.479	2.004	1.622	1.302	1.729	2.024	3.214	2.931	2.931	1.426
934	1.48	1.971	1.659	1.343	1.777	2.055	3.192	2.964	2.964	1.456
935	1.501	1.947	1.662	1.379	1.818	2.066	3.159	2.994	2.994	1.492
936	1.502	1.923	1.708	1.412	1.855	2.105	3.156	3.028	3.028	1.535
937	1.482	1.929	1.75	1.47	1.875	2.133	3.124	3.043	3.043	1.569
938	1.474	1.921	1.774	1.496	1.901	2.157	3.091	3.032	3.032	1.603
939	1.475	1.921	1.803	1.527	1.916	2.192	3.058	3.03	3.03	1.613
940	1.479	1.921	1.832	1.56	1.941	2.196	3.005	3.037	3.037	1.6
941	1.469	1.921	1.848	1.592	1.943	2.209	2.986	3.032	3.032	1.605
942	1.482	1.908	1.875	1.625	1.931	2.207	2.985	3.023	3.023	1.591
943	1.488	1.894	1.883	1.662	1.918	2.205	2.969	2.996	2.996	1.602
944	1.474	1.895	1.893	1.685	1.887	2.203	2.928	2.951	2.951	1.616
945	1.458	1.912	1.914	1.721	1.868	2.205	2.908	2.925	2.925	1.627
946	1.413	1.917	1.955	1.77	1.871	2.19	2.868	2.902	2.902	1.65
947	1.393	1.931	1.982	1.818	1.871	2.175	2.852	2.862	2.862	1.667
948	1.396	1.916	2.002	1.852	1.876	2.185	2.849	2.854	2.854	1.672
949	1.386	1.922	1.996	1.883	1.851	2.209	2.818	2.847	2.847	1.666
950	1.394	1.953	2.012	1.917	1.842	2.224	2.8	2.847	2.847	1.67
951	1.432	1.976	2.038	1.949	1.843	2.226	2.788	2.855	2.855	1.655
952	1.476	2.013	2.067	1.962	1.829	2.192	2.779	2.855	2.855	1.651
953	1.52	2.04	2.062	1.961	1.829	2.157	2.768	2.845	2.845	1.68
954	1.569	2.104	2.06	1.956	1.764	2.129	2.742	2.85	2.85	1.694
955	1.599	2.118	2.102	1.994	1.728	2.1	2.715	2.855	2.855	1.697
956	1.618	2.126	2.143	1.977	1.715	2.092	2.688	2.854	2.854	1.686
957	1.636	2.113	2.131	1.98	1.689	2.057	2.687	2.838	2.838	1.669
958	1.654	2.09	2.109	1.993	1.695	2.059	2.668	2.822	2.822	1.651
959	1.679	2.103	2.059	1.995	1.671	2.033	2.614	2.832	2.832	1.642
960	1.697	2.096	2.038	2.014	1.655	1.996	2.585	2.806	2.806	1.64
961	1.717	2.084	2.008	1.982	1.664	1.972	2.562	2.802	2.802	1.626
962	1.761	2.077	1.979	1.963	1.671	1.908	2.543	2.787	2.787	1.616
963	1.807	2.053	1.958	1.978	1.68	1.874	2.51	2.745	2.745	1.579
964	1.847	2.049	1.947	2.002	1.681	1.818	2.468	2.693	2.693	1.535
965	1.873	2.03	1.958	2.025	1.663	1.757	2.448	2.649	2.649	1.463
966	1.914	1.979	1.935	2.037	1.667	1.669	2.424	2.617	2.617	1.392
967	1.972	1.92	1.915	2.033	1.68	1.598	2.409	2.566	2.566	1.317
968	2.039	1.905	1.909	2.015	1.657	1.538	2.394	2.499	2.499	1.281
969	2.097	1.881	1.923	1.973	1.624	1.492	2.366	2.445	2.445	1.258
970	2.143	1.857	1.93	1.916	1.601	1.455	2.37	2.392	2.392	1.272
971	2.185	1.814	1.913	1.852	1.594	1.412	2.353	2.345	2.345	1.31
972	2.235	1.781	1.874	1.803	1.589	1.399	2.353	2.26	2.26	1.323
973	2.291	1.771	1.834	1.771	1.579	1.381	2.345	2.18	2.18	1.32
974	2.374	1.763	1.805	1.74	1.589	1.359	2.319	2.105	2.105	1.333
975	2.449	1.771	1.769	1.743	1.564	1.372	2.3	2.068	2.068	1.321
976	2.525	1.772	1.735	1.739	1.531	1.353	2.27	2.009	2.009	1.32
977	2.591	1.779	1.708	1.709	1.525	1.297	2.251	1.986	1.986	1.349
978	2.61	1.775	1.686	1.701	1.509	1.269	2.254	1.934	1.934	1.384
979	2.65	1.776	1.671	1.696	1.516	1.229	2.226	1.895	1.895	1.395
980	2.69	1.791	1.639	1.699	1.519	1.238	2.213	1.873	1.873	1.421
981	2.722	1.79	1.59	1.688	1.507	1.244	2.224	1.853	1.853	1.437
982	2.721	1.81	1.564	1.657	1.477	1.222	2.227	1.863	1.863	1.48
983	2.755	1.844	1.53	1.619	1.425	1.196	2.245	1.832	1.832	1.514
984	2.778	1.868	1.493	1.58	1.395	1.148	2.245	1.819	1.819	1.533
985	2.83	1.89	1.485	1.514	1.346	1.134	2.241	1.777	1.777	1.535
986	2.896	1.911	1.494	1.452	1.346	1.124	2.258	1.725	1.725	1.505
987	2.953	1.957	1.475	1.358	1.329	1.065	2.239	1.679	1.679	1.469
988	2.978	2.005	1.464	1.284	1.312	1.052	2.225	1.644	1.644	1.44
989	2.974	2.031	1.419	1.217	1.327	1.063	2.209	1.594	1.594	1.434
990	2.962	2.047	1.363	1.19	1.34	1.025	2.191	1.546	1.546	1.436
991	2.966	2.07	1.341	1.17	1.341	0.951	2.172	1.55	1.55	1.441
992	2.994	2.098	1.315	1.141	1.328	0.879	2.157	1.514	1.514	1.455
993	3.015	2.144	1.3	1.127	1.341	0.873	2.158	1.504	1.504	1.501
994	3.037	2.161	1.295	1.126	1.343	0.889	2.146	1.488	1.488	1.587
995	3.054	2.194	1.282	1.08	1.329	0.933	2.146	1.467	1.467	1.652
996	3.056	2.199	1.277	1.038	1.285	1.011	2.158	1.461	1.461	1.673
997	3.054	2.201	1.278	0.999	1.235	1.119	2.151	1.434	1.434	1.652
998	3.036	2.201	1.269	0.998	1.185	1.224	2.137	1.406	1.406	1.645
999	3.011	2.206	1.284	0.965	1.158	1.301	2.118	1.395	1.395	1.634
1000	2.992	2.218	1.288	0.955	1.129	1.374	2.128	1.39	1.39	1.668

## Sheet: Figure 4d
Time (ps)	X component											Y component											Z component
	MAE 1	MAE 2	MAE 3	MAE 4	MAE 5	MAE 6	MAE 7	MAE 8	MAE 9	MAE 10		MAE 1	MAE 2	MAE 3	MAE 4	MAE 5	MAE 6	MAE 7	MAE 8	MAE 9	MAE 10		MAE 1	MAE 2	MAE 3	MAE 4	MAE 5	MAE 6	MAE 7	MAE 8	MAE 9	MAE 10
0	0.199963	0.152346	0.12526	0.117144	0.129632	0.14407	0.144928	0.218936	0.140181	0.186473		0.188556	0.137963	0.113337	0.0998798	0.134104	0.139502	0.135343	0.208831	0.143812	0.184191		0.186987	0.149791	0.1248	0.115524	0.13856	0.121118	0.139072	0.213973	0.134333	0.166544
10	0.177201	0.132925	0.134227	0.128352	0.116203	0.128773	0.136481	0.20222	0.134604	0.164835		0.19119	0.134767	0.131019	0.125663	0.141412	0.121953	0.114713	0.194981	0.153572	0.168446		0.184715	0.116207	0.122624	0.135315	0.138111	0.120348	0.126014	0.229443	0.130987	0.159826
20	0.155037	0.158955	0.14682	0.109882	0.148592	0.13412	0.118021	0.151816	0.143483	0.164791		0.140735	0.129852	0.14204	0.118075	0.132323	0.125943	0.123494	0.188053	0.144592	0.140081		0.139383	0.131962	0.11663	0.136352	0.121564	0.135938	0.11729	0.179285	0.145568	0.14617
30	0.118161	0.12542	0.131619	0.114516	0.134153	0.127062	0.140899	0.145656	0.130394	0.169354		0.138596	0.131108	0.118784	0.114257	0.130262	0.115203	0.144744	0.15497	0.15861	0.16238		0.155382	0.127565	0.123195	0.129563	0.136206	0.132794	0.147661	0.145427	0.14586	0.148192
40	0.123827	0.114171	0.12639	0.129339	0.114044	0.125061	0.153193	0.164178	0.123772	0.167252		0.115017	0.136583	0.121248	0.112178	0.138914	0.135027	0.120361	0.160847	0.129115	0.162059		0.122911	0.138951	0.131543	0.141142	0.133753	0.137595	0.116744	0.165727	0.141823	0.167082
50	0.124033	0.137232	0.135307	0.141694	0.148196	0.158475	0.126549	0.174882	0.170528	0.158784		0.134106	0.120702	0.113994	0.137268	0.144916	0.146064	0.119926	0.158483	0.150198	0.157235		0.153284	0.141269	0.124344	0.133549	0.148648	0.149846	0.114244	0.1662	0.169449	0.152517
60	0.152168	0.11709	0.127653	0.130235	0.132587	0.127571	0.154675	0.207032	0.127154	0.157286		0.129338	0.110761	0.119331	0.124323	0.143809	0.112226	0.1267	0.215915	0.164343	0.162023		0.157498	0.123197	0.119695	0.131159	0.115492	0.126051	0.119354	0.192637	0.151202	0.143118
70	0.137591	0.15268	0.129949	0.160131	0.135297	0.133137	0.126116	0.202235	0.153395	0.133962		0.144887	0.131617	0.126088	0.130587	0.116306	0.143922	0.135709	0.189234	0.1476	0.150216		0.157002	0.117066	0.147123	0.134876	0.124566	0.127647	0.117058	0.218806	0.143248	0.130275
80	0.13462	0.137511	0.137333	0.136625	0.136931	0.120941	0.116301	0.137064	0.170831	0.13322		0.137794	0.121804	0.142929	0.140052	0.135651	0.118949	0.129039	0.122336	0.180028	0.136875		0.138246	0.134189	0.131571	0.161199	0.120866	0.12438	0.120635	0.126149	0.172912	0.137939
90	0.16281	0.142123	0.108751	0.145977	0.131769	0.129525	0.15317	0.125403	0.134878	0.137584		0.145548	0.130415	0.131949	0.122716	0.121235	0.143811	0.137989	0.120657	0.158001	0.185722		0.13383	0.138546	0.122153	0.121556	0.108588	0.131668	0.132408	0.15094	0.135025	0.146719
100	0.131029	0.140288	0.0983408	0.135763	0.134323	0.129538	0.123036	0.160843	0.147813	0.135549		0.145217	0.130048	0.128457	0.133608	0.150162	0.129808	0.126145	0.152121	0.126719	0.15673		0.134646	0.115451	0.129576	0.140994	0.145571	0.140144	0.122996	0.157579	0.135616	0.155575

[truncated: 8 more sheets: figure 5, Figure s1, Figure s2, Figure s4, Figure s5a, Figure s5b, Figure s5c, Figure s10]
